# Supplementary material for: RNA-seq analyses on gametogenic tissues of alfalfa (Medicago sativa) revealed plant reproduction- and ploidy-related genes
Source: BMC Plant Biol. 2024 Sep 3;24:826. doi: 10.1186/s12870-024-05542-2 (PMC11370029; doi:10.1186/s12870-024-05542-2)
Supplement: Supplementary file 1 — Supplementary Material 1 [file 12870_2024_5542_MOESM1_ESM.xlsx]

## Sheet: Supplementary Table 1
Table S1. BLASTp results deriving from the alignement of the M. sativa proteome (query) against the M. truncatula proteome (subject). For each M. sativa protein, the best hit is shown along with the percentage of identical positions (pident), length alignment length (length), number of mismatches (mismatch), number of gap openings (gapopen), start of alignment in query (sativa_start), end of alig…
Sativa_protein	Sativa_genes	truncatula_protein	pident	length	mismatch	gapopen	sativa_start	sativa_end	trunc_start	trunc_end	evalue	bitscore	sativa_length	trunc_length	qcovs	qcovhsp
MsaT000047	MsaG000047	XP_003603778.1	69.527	338	102	1	84	421	21	357	2.28e-177	504	423	358	80	80
MsaT000188	MsaG000188	XP_003615417.2	61.538	91	30	2	21	106	121	211	4.77e-27	104	107	478	80	80
MsaT000295	MsaG000295	XP_024631124.1	94.601	815	44	0	1	815	630	1444	0	1516	1014	1444	80	80
MsaT000433	MsaG000433	XP_003617806.2	43.137	51	29	0	12	62	229	279	9.71e-06	42.4	64	424	80	80
MsaT000606	MsaG000606	XP_003588865.1	94.853	136	6	1	1	135	1	136	1.3e-89	264	169	186	80	80
MsaT001042	MsaG001042	XP_039682842.1	89.683	126	13	0	19	144	193	318	2.13e-78	242	158	411	80	80
MsaT001541	MsaG001541	XP_039690194.1	93.857	586	36	0	140	725	34	619	0	1167	728	619	80	80
MsaT001577	MsaG001577	XP_024636246.2	25	40	30	0	1	40	103	142	3	25.4	50	406	80	80
MsaT001597	MsaG001597	XP_003589795.1	98.425	254	4	0	64	317	28	281	0	529	318	303	80	80
MsaT001840	MsaG001840	XP_024632333.1	79.452	73	15	0	18	90	347	419	3.27e-31	114	91	426	80	80
MsaT001845	MsaG001845	XP_039682692.1	43.077	65	37	0	1	65	36	100	4.94e-13	61.6	81	137	80	80
MsaT001992	MsaG001992	XP_024632781.2	39.655	116	49	1	1	95	1	116	1.95e-17	78.6	119	549	80	80
MsaT002209	MsaG002209	XP_039688606.1	87.013	154	15	1	22	170	108	261	7.87e-85	270	187	838	80	80
MsaT002242	MsaG002242	XP_039685914.1	72.263	137	35	1	27	160	1	137	1.77e-71	219	167	221	80	80
MsaT002270	MsaG002270	XP_024642377.1	31.72	186	120	2	4	183	48	232	1.67e-25	103	226	406	80	80
MsaT002358	MsaG002358	XP_024638203.1	98.611	216	3	0	2	217	210	425	1.62e-157	451	270	476	80	80
MsaT002377	MsaG002377	XP_003616287.1	51.597	407	149	5	1	365	27	427	4.01e-139	414	454	517	80	80
MsaT002551	MsaG002551	XP_024640794.1	40.244	164	94	2	39	200	27	188	8.11e-36	127	202	188	80	80
MsaT002693	MsaG002693	XP_003630305.2	91.527	897	27	6	212	1069	209	1095	0	1640	1070	1095	80	80
MsaT002994	MsaG002994	XP_013442685.1	22.772	303	227	2	74	376	194	489	4.05e-21	95.5	378	542	80	80
MsaT003081	MsaG003081	XP_013468186.1	91.892	407	32	1	77	483	15	420	0	769	507	468	80	80
MsaT003916	MsaG003916	XP_039687088.1	61.628	86	18	1	10	80	65	150	8.24e-27	99	89	159	80	80
MsaT004148	MsaG004148	XP_039688231.1	84.091	44	7	0	1	44	37	80	9.44e-20	77.8	55	112	80	80
MsaT004414	MsaG004414	XP_003591620.1	72.727	319	39	4	48	319	99	416	1.88e-127	377	339	459	80	80
MsaT004434	MsaG004434	XP_003591642.1	99.479	576	3	0	142	717	1	576	0	1147	718	576	80	80
MsaT004543	MsaG004543	XP_039685782.1	99.355	155	1	0	31	185	141	295	2.92e-106	318	194	489	80	80
MsaT004573	MsaG004573	XP_024640708.2	94.048	336	20	0	1	336	1	336	0	665	420	356	80	80
MsaT005102	MsaG005102	XP_003592649.1	69.697	66	17	1	17	82	110	172	7.63e-21	84.3	83	242	80	80
MsaT005669	MsaG005669	XP_039689255.1	79.286	140	29	0	1	140	163	302	3.02e-73	228	175	357	80	80
MsaT006106	MsaG006106	XP_013456949.1	48.421	190	86	4	34	222	26	204	3.67e-59	189	236	206	80	80
MsaT006441	MsaG006441	XP_003593411.1	83.598	189	28	1	32	220	335	520	1.3e-103	322	236	817	80	80
MsaT006955	MsaG006955	XP_039686023.1	43.827	162	71	4	19	164	11	168	1.06e-29	110	183	173	80	80
MsaT006962	MsaG006962	XP_003594948.1	45.306	490	118	10	78	438	121	589	6.37e-114	351	451	604	80	80
MsaT006998	MsaG006998	XP_024633187.1	94.902	255	13	0	1	255	65	319	1.44e-177	499	317	327	80	80
MsaT007121	MsaG007121	XP_039685211.1	51.042	96	33	4	20	112	41	125	1.83e-17	76.3	116	238	80	80
MsaT007152	MsaG007152	XP_003594222.2	95.98	199	8	0	47	245	66	264	1.93e-139	397	248	267	80	80
MsaT007537	MsaG007537	XP_024641726.1	28.302	53	38	0	1	53	849	901	1.2	27.3	66	1030	80	80
MsaT007687	MsaG007687	XP_024639426.1	80.795	151	29	0	1	151	178	328	2.35e-74	230	188	328	80	80
MsaT007870	MsaG007870	XP_013443258.1	67.742	62	10	1	13	64	237	298	6.99e-19	78.6	65	298	80	80
MsaT008053	MsaG008053	XP_024627201.1	70.769	65	19	0	1	65	29	93	1.64e-26	96.3	81	105	80	80
MsaT008054	MsaG008054	XP_024627201.1	70.769	65	19	0	1	65	29	93	3.04e-27	98.2	81	105	80	80
MsaT008673	MsaG008673	XP_024629390.1	76.119	67	15	1	15	81	17	82	6.18e-26	97.4	84	204	80	80
MsaT008753	MsaG008753	XP_024640024.1	34.043	47	29	1	5	49	429	475	0.31	28.9	56	642	80	80
MsaT009174	MsaG009174	XP_024641207.2	71.658	561	123	4	1	530	1	556	0	795	661	604	80	80
MsaT009557	MsaG009557	XP_039690367.1	25.714	70	48	1	3	68	466	535	0.003	35.4	82	829	80	80
MsaT009592	MsaG009592	XP_024630425.1	39.623	53	32	0	3	55	40	92	6.68e-06	42	66	201	80	80
MsaT009650	MsaG009650	XP_003596355.2	68.634	322	89	5	60	372	1	319	9.78e-147	424	390	328	80	80
MsaT009654	MsaG009654	XP_024634347.2	39.604	202	122	0	2	203	340	541	1.69e-48	171	254	668	80	80
MsaT009684	MsaG009684	XP_024631749.1	67.308	52	17	0	12	63	143	194	2.68e-18	78.6	65	504	80	80
MsaT009935	MsaG009935	XP_003597072.1	41.026	195	82	5	3	164	4	198	1.04e-40	141	203	226	80	80
MsaT010047	MsaG010047	XP_024632899.1	94.059	101	6	0	1	101	109	209	5.41e-60	189	126	256	80	80
MsaT010246	MsaG010246	XP_024631904.1	81.667	240	20	2	1	239	1	217	2.21e-133	385	298	298	80	80
MsaT010391	MsaG010391	XP_013453247.2	87.5	40	5	0	1	40	1	40	9.74e-19	73.9	50	72	80	80
MsaT011409	MsaG011409	XP_039683164.1	71.186	59	17	0	1	59	2	60	6e-25	94.4	74	191	80	80
MsaT011692	MsaG011692	XP_039685810.1	78.281	221	25	1	2	222	3	200	9.7e-120	345	277	202	80	80
MsaT012321	MsaG012321	XP_003588660.1	31.373	51	32	1	12	59	164	214	1.4	26.6	60	420	80	80
MsaT012559	MsaG012559	XP_024634508.2	86.066	122	17	0	30	151	1	122	1.71e-66	214	153	531	80	80
MsaT012655	MsaG012655	XP_013459112.1	55.14	107	43	2	1	102	1	107	1.41e-25	97.8	127	184	80	80
MsaT012658	MsaG012658	XP_013459112.1	54.839	93	37	2	1	91	26	115	2.51e-17	75.1	114	184	80	80
MsaT012733	MsaG012733	XP_003597630.3	88.571	140	15	1	1	140	81	219	4.67e-84	254	176	298	80	80
MsaT012833	MsaG012833	XP_003599197.1	55	100	40	3	1	97	171	268	2.77e-25	99.8	121	423	80	80
MsaT013036	MsaG013036	XP_003616287.1	32.418	364	217	6	9	355	5	356	1.29e-55	195	432	517	80	80
MsaT013415	MsaG013415	XP_039686948.1	91.018	167	15	0	38	204	102	268	2.09e-107	313	210	268	80	80
MsaT014043	MsaG014043	XP_013447980.2	82.192	73	12	1	14	86	26	97	2.85e-36	127	91	303	80	80
MsaT014077	MsaG014077	XP_003605209.1	69.091	55	17	0	2	56	89	143	1.51e-20	82.4	69	199	80	80
MsaT014649	MsaG014649	XP_024630414.1	47.619	105	55	0	18	122	6	110	1.96e-28	105	131	204	80	80
MsaT014694	MsaG014694	XP_013452471.1	26.667	60	43	1	7	66	126	184	4.2	25.8	75	426	80	80
MsaT014963	MsaG014963	XP_024633687.2	59.794	97	38	1	24	120	78	173	5.27e-34	119	121	177	80	80
MsaT015068	MsaG015068	XP_024639800.2	36.502	263	139	7	40	276	3	263	8.1e-51	172	295	274	80	80
MsaT015351	MsaG015351	XP_003601186.1	99.127	229	2	0	56	284	88	316	3.43e-169	477	285	352	80	80
MsaT015553	MsaG015553	XP_003621559.2	65	120	37	1	19	133	2	121	5.91e-38	140	143	5101	80	80
MsaT015785	MsaG015785	XP_039687541.1	77.434	226	35	5	1	210	53	278	5.84e-108	322	263	384	80	80
MsaT015896	MsaG015896	XP_003601792.1	70.677	133	15	2	2	111	17	148	2.5e-53	169	137	173	80	80
MsaT015934	MsaG015934	XP_013457667.1	25	176	106	6	11	170	50	215	3.1	29.3	201	434	80	80
MsaT016095	MsaG016095	XP_013452398.1	31.343	67	40	3	14	74	66	132	8.3	25	76	357	80	80
MsaT016599	MsaG016599	XP_024634969.1	94.662	281	9	1	72	352	37	311	0	537	353	311	80	80
MsaT016681	MsaG016681	XP_013470197.2	54.118	85	7	1	21	105	578	630	1.32e-21	90.5	106	757	80	80
MsaT016891	MsaG016891	XP_003603046.1	97.674	86	2	0	22	107	166	251	7.72e-57	179	108	251	80	80
MsaT017008	MsaG017008	XP_003624202.1	64.542	251	74	4	41	278	42	290	3.93e-104	310	296	299	80	80
MsaT017016	MsaG017016	XP_024634134.1	87.73	163	17	2	8	167	1	163	2.37e-98	288	199	201	80	80
MsaT017334	MsaG017334	XP_003616287.1	56.531	467	160	3	1	433	1	458	0	531	539	517	80	80
MsaT017491	MsaG017491	XP_003613543.1	63.158	114	42	0	26	139	133	246	4.62e-40	138	142	280	80	80
MsaT017816	MsaG017816	XP_024635432.1	92.674	1406	81	6	343	1733	1	1399	0	2480	1734	1399	80	80
MsaT017841	MsaG017841	XP_003604038.2	97.914	815	17	0	1	815	1	815	0	1674	1015	828	80	80
MsaT018899	MsaG018899	XP_024625867.1	50	52	26	0	1	52	273	324	2.01e-08	50.4	65	431	80	80
MsaT018949	MsaG018949	XP_003618946.2	26.471	68	36	3	16	80	238	294	4.6	26.2	81	448	80	80
MsaT019300	MsaG019300	XP_039688570.1	66.486	370	100	5	89	449	51	405	1.88e-154	449	451	410	80	80
MsaT019811	MsaG019811	XP_013455545.1	86.822	129	12	1	1	129	1	124	3.56e-73	219	161	130	80	80
MsaT020197	MsaG020197	XP_039685914.1	85.714	217	31	0	54	270	1	217	7.53e-143	405	272	221	80	80
MsaT020390	MsaG020390	XP_013455733.1	67.308	104	34	0	26	129	131	234	1.87e-39	135	130	234	80	80
MsaT020442	MsaG020442	XP_024641752.1	35.088	57	37	0	1	57	136	192	0.019	32.7	71	411	80	80
MsaT020598	MsaG020598	XP_024637338.1	85.057	87	6	2	1	84	180	262	6.16e-45	150	105	293	80	80
MsaT021130	MsaG021130	XP_003594394.1	78.333	420	70	6	1	401	1	418	0	648	504	418	80	80
MsaT023883	MsaG023883	XP_003630111.2	83.962	106	13	2	26	127	5	110	9.55e-55	171	128	110	80	80
MsaT023992	MsaG023992	XP_013457168.1	32.941	85	42	4	7	83	563	640	0.022	33.1	96	646	80	80
MsaT024111	MsaG024111	XP_003597885.2	63.81	105	23	2	17	106	52	156	1.56e-31	116	112	353	80	80
MsaT024484	MsaG024484	XP_003615344.1	59.524	42	15	1	9	48	45	86	1.4e-06	44.7	50	628	80	80
MsaT024704	MsaG024704	XP_024640735.2	84.682	927	128	1	228	1140	169	1095	0	1610	1148	1647	80	80
MsaT024882	MsaG024882	XP_024639868.1	90.615	309	29	0	31	339	6	314	0	581	386	398	80	80
MsaT025098	MsaG025098	XP_039685898.1	90.09	111	11	0	25	135	379	489	9.42e-70	221	139	489	80	80
MsaT025295	MsaG025295	XP_024639027.1	91.5	200	11	1	1	194	1	200	2.2e-131	374	241	219	80	80
MsaT025515	MsaG025515	XP_003611759.1	92.308	52	4	0	8	59	135	186	8.61e-27	98.6	65	188	80	80
MsaT026076	MsaG026076	XP_024639266.2	75.651	538	128	3	6	542	6	541	0	828	674	543	80	80
MsaT026369	MsaG026369	XP_024626433.1	28.125	256	124	9	9	257	112	314	6.62e-09	57	310	336	80	80
MsaT026432	MsaG026432	XP_024636122.1	26.131	199	134	4	40	226	45	242	3.71e-20	87	234	246	80	80
MsaT026857	MsaG026857	XP_024628298.1	26.667	60	41	1	15	74	454	510	0.18	30	75	846	80	80
MsaT026937	MsaG026937	XP_024640574.1	28.777	139	88	3	8	142	454	585	4.93e-09	55.1	168	695	80	80
MsaT027029	MsaG027029	XP_039690025.1	92.457	464	34	1	114	576	1	464	0	899	577	464	80	80
MsaT027286	MsaG027286	XP_039684899.1	73.333	120	13	1	9	109	453	572	3.72e-50	170	127	582	80	80
MsaT027636	MsaG027636	XP_024640656.1	71.429	343	87	5	1	332	9	351	6.27e-164	470	417	377	80	80
MsaT027977	MsaG027977	XP_024640028.1	75.817	153	36	1	30	181	440	592	8.61e-74	236	191	604	80	80
MsaT028142	MsaG028142	XP_039689989.1	37.647	85	46	4	17	95	22	105	4.8e-05	39.3	99	108	80	80
MsaT028144	MsaG028144	XP_039689989.1	37.647	85	46	4	17	95	22	105	4.8e-05	39.3	99	108	80	80
MsaT028251	MsaG028251	XP_024640742.1	93.064	173	6	2	1	173	1	167	2.86e-111	320	217	167	80	80
MsaT028296	MsaG028296	XP_003594238.1	58.065	124	43	2	23	145	250	365	1.32e-38	137	154	398	80	80
MsaT028857	MsaG028857	XP_013451430.1	46.927	179	85	3	1	170	8	185	8.55e-40	138	212	185	80	80
MsaT028896	MsaG028896	XP_024639382.1	72	75	13	1	1	67	23	97	2.06e-18	75.5	84	108	80	80
MsaT028897	MsaG028897	XP_013454269.1	70.833	96	17	2	2	86	20	115	9.2e-37	124	106	134	80	80
MsaT028898	MsaG028898	XP_013454269.1	69.792	96	18	2	2	86	20	115	6e-36	122	106	134	80	80
MsaT029007	MsaG029007	XP_039683520.1	33.333	48	28	2	11	54	482	529	0.77	27.7	55	1511	80	80
MsaT029053	MsaG029053	XP_003617057.2	95.434	219	10	0	1	219	1	219	1.63e-142	405	274	254	80	80
MsaT029140	MsaG029140	XP_024639467.1	46.927	179	49	3	4	148	751	917	9.38e-28	111	181	966	80	80
MsaT029466	MsaG029466	XP_003617579.2	73.134	134	30	2	1	133	1	129	8.59e-58	182	166	193	80	80
MsaT029756	MsaG029756	XP_039690712.1	74.352	347	72	3	43	385	2	335	2.8e-174	497	428	386	80	80
MsaT029980	MsaG029980	XP_013450910.2	56.051	157	47	1	1	135	1	157	1.07e-52	170	168	214	80	80
MsaT029992	MsaG029992	XP_024625244.1	63.279	305	54	3	62	309	1	304	2.59e-125	365	310	304	80	80
MsaT030578	MsaG030578	XP_003620654.1	62.59	139	50	2	23	159	890	1028	1.77e-49	173	172	1054	80	80
MsaT030732	MsaG030732	XP_039686856.1	61.372	787	216	17	1	714	170	941	0	905	895	967	80	80
MsaT031050	MsaG031050	XP_013451076.1	78.903	237	21	1	15	222	831	1067	4.29e-120	371	261	1069	80	80
MsaT031098	MsaG031098	XP_024641801.1	85.053	281	32	1	1	271	1	281	1.82e-162	459	340	281	80	80
MsaT031174	MsaG031174	XP_003591091.1	60.135	148	14	2	25	127	171	318	3.88e-50	165	128	318	80	80
MsaT031322	MsaG031322	XP_039682652.1	63.309	139	49	2	23	159	869	1007	4.08e-50	175	172	1033	80	80
MsaT031348	MsaG031348	XP_039688614.1	60.976	41	16	0	9	49	8	48	7.2e-11	57.8	51	1415	80	80
MsaT031595	MsaG031595	XP_024629063.1	70.122	328	95	1	49	373	3	330	5.04e-158	457	404	433	80	80
MsaT031811	MsaG031811	XP_013462235.1	70.103	97	28	1	1	97	1	96	1.04e-37	134	122	411	80	80
MsaT031861	MsaG031861	XP_013451922.1	88.073	218	18	1	1	210	1	218	3.02e-136	396	262	458	80	80
MsaT031862	MsaG031862	XP_013451922.1	60.811	74	29	0	7	80	136	209	4.08e-22	90.1	92	458	80	80
MsaT032025	MsaG032025	XP_003601211.1	41.161	379	205	7	81	448	67	438	6.28e-102	315	458	441	80	80
MsaT032086	MsaG032086	XP_024630178.1	41.837	98	30	1	2	72	84	181	2.31e-21	85.5	89	212	80	80
MsaT032150	MsaG032150	XP_013451628.1	96.517	201	7	0	50	250	83	283	1.99e-147	418	251	283	80	80
MsaT032288	MsaG032288	XP_003613789.1	32.642	193	116	7	24	210	28	212	3.83e-27	106	233	228	80	80
MsaT032292	MsaG032292	XP_039683068.1	54.878	82	33	1	1	82	166	243	9.77e-23	90.9	102	325	80	80
MsaT032324	MsaG032324	XP_013451947.1	89.552	67	7	0	1	67	249	315	9.5e-37	129	84	361	80	80
MsaT032436	MsaG032436	XP_024632720.1	79.121	91	19	0	1	91	19	109	8.84e-50	157	114	110	80	80
MsaT032585	MsaG032585	XP_039684971.1	37.879	66	41	0	3	68	47	112	1.61e-06	45.1	83	295	80	80
MsaT032895	MsaG032895	XP_013452086.2	58.571	210	35	3	25	184	3	210	6.62e-65	214	200	664	80	80
MsaT032972	MsaG032972	XP_013444974.1	31.343	67	40	2	7	73	279	339	1.7	27.3	84	413	80	80
MsaT033081	MsaG033081	XP_013458554.1	40.268	149	69	5	22	152	8	154	7.24e-25	99	163	266	80	80
MsaT033155	MsaG033155	XP_039687182.1	22.989	87	64	1	14	97	356	442	3.3	27.3	105	507	80	80
MsaT033361	MsaG033361	XP_024628938.1	34.722	72	34	3	2	68	3	66	0.008	34.3	84	631	80	80
MsaT033700	MsaG033700	XP_039684971.1	35.714	56	33	1	10	65	157	209	0.096	30.4	70	295	80	80
MsaT033701	MsaG033701	XP_039683011.1	28.846	104	69	3	16	117	7	107	2.1e-06	45.8	127	356	80	80
MsaT033993	MsaG033993	XP_039688614.1	56.098	41	18	0	9	49	8	48	1.46e-09	53.9	51	1415	80	80
MsaT034088	MsaG034088	XP_039690379.1	39.623	106	35	3	22	107	32	128	1.9e-18	77.8	108	157	80	80
MsaT034125	MsaG034125	XP_039688755.1	58.73	189	74	4	2	189	5	190	5.78e-62	201	234	352	80	80
MsaT034445	MsaG034445	XP_003606390.1	25	72	46	2	15	78	357	428	0.44	28.9	80	613	80	80
MsaT034543	MsaG034543	XP_013453163.1	88.673	980	76	7	245	1195	1	974	0	1753	1196	974	80	80
MsaT034583	MsaG034583	XP_003620753.1	100	113	0	0	1	113	1	113	3.28e-79	234	141	133	80	80
MsaT034620	MsaG034620	XP_013453216.1	97.706	218	5	0	55	272	1	218	6.77e-159	445	273	218	80	80
MsaT034646	MsaG034646	XP_003620925.1	84.752	282	33	1	68	339	87	368	8.43e-176	497	340	368	80	80
MsaT034871	MsaG034871	XP_024633934.2	37.778	45	25	2	7	49	735	778	2.6	25.8	54	1936	80	80
MsaT034884	MsaG034884	XP_013452721.2	32.432	111	72	3	26	134	129	238	2.82e-11	59.7	137	267	80	80
MsaT034988	MsaG034988	XP_013447451.1	92.208	77	6	0	19	95	105	181	7.04e-50	159	96	181	80	80
MsaT035264	MsaG035264	XP_003613762.1	81.818	99	16	1	25	121	22	120	3.62e-48	154	122	120	80	80
MsaT035323	MsaG035323	XP_024626428.1	54.43	79	13	1	1	56	1	79	1.19e-18	78.6	70	337	80	80
MsaT035347	MsaG035347	XP_024631749.1	71.97	132	37	0	34	165	195	326	2.57e-58	192	166	504	80	80
MsaT035413	MsaG035413	XP_024625130.1	89.821	727	43	6	21	717	1	726	0	1214	866	745	80	80
MsaT035453	MsaG035453	XP_003613762.1	82.828	99	15	1	25	121	22	120	6.67e-49	155	122	120	80	80
MsaT035796	MsaG035796	XP_013451182.1	52.632	95	40	2	20	113	6	96	1.87e-27	100	117	98	80	80
MsaT036055	MsaG036055	XP_003616115.1	34.545	55	31	2	9	59	176	229	0.16	29.6	64	841	80	80
MsaT036059	MsaG036059	XP_024639800.2	53.782	119	51	3	18	136	148	262	1.49e-38	134	148	274	80	80
MsaT036108	MsaG036108	XP_003621803.1	94.805	154	8	0	38	191	67	220	1.16e-103	301	192	220	80	80
MsaT036133	MsaG036133	XP_003621898.1	94.595	148	5	1	36	183	35	179	2.4e-93	273	184	179	80	80
MsaT036204	MsaG036204	XP_003608023.1	89.474	57	5	1	1	57	214	269	1.09e-28	108	71	592	80	80
MsaT036309	MsaG036309	XP_024635501.1	26.136	88	54	2	21	107	471	548	2.6	27.7	109	573	80	80
MsaT036329	MsaG036329	XP_024629521.1	79.245	53	11	0	1	53	129	181	1.82e-23	90.1	66	208	80	80
MsaT036627	MsaG036627	XP_024639311.1	47.03	404	102	14	1	297	71	469	4.24e-75	246	371	574	80	80
MsaT036640	MsaG036640	XP_013451647.1	40.556	180	98	3	41	217	116	289	1.25e-34	129	222	446	80	80
MsaT037013	MsaG037013	XP_024626868.1	54.737	285	108	1	1	264	1	285	1.01e-108	323	329	286	80	80
MsaT037048	MsaG037048	XP_039685655.1	32.143	56	35	2	10	64	665	718	0.47	28.5	69	739	80	80
MsaT037072	MsaG037072	XP_013448426.2	92.382	1037	73	2	262	1292	1	1037	0	1934	1293	1037	80	80
MsaT037360	MsaG037360	XP_013448565.1	99.225	129	1	0	1	129	1	129	5.42e-91	265	161	129	80	80
MsaT037399	MsaG037399	XP_024634236.2	81.553	103	18	1	5	106	183	285	7.53e-39	141	127	1291	80	80
MsaT037738	MsaG037738	XP_013454585.1	86.667	45	6	0	1	45	43	87	6.09e-19	80.9	56	951	80	80
MsaT037939	MsaG037939	XP_039683515.1	58.228	79	33	0	9	87	1189	1267	1.34e-24	99.4	99	1402	80	80
MsaT037961	MsaG037961	XP_024625747.1	88.983	118	13	0	29	146	103	220	2.29e-73	223	147	220	80	80
MsaT038243	MsaG038243	XP_039683492.1	85.093	161	23	1	2	161	17	177	1.85e-100	294	201	226	80	80
MsaT038301	MsaG038301	XP_039682845.1	94.697	132	7	0	26	157	1	132	1.32e-85	258	165	310	80	80
MsaT038602	MsaG038602	XP_013448207.1	26.891	119	68	5	21	121	375	492	0.87	29.6	126	682	80	80
MsaT038679	MsaG038679	XP_039683347.1	62.745	102	28	2	24	122	8	102	5.27e-33	114	123	102	80	80
MsaT038934	MsaG038934	XP_003624519.1	98.718	312	4	0	1	312	1	312	0	632	388	379	80	80
MsaT039063	MsaG039063	XP_024625612.1	95.87	339	7	2	1	332	1	339	0	655	417	350	80	80
MsaT039244	MsaG039244	XP_039683938.1	96	175	7	0	1	175	56	230	1.75e-121	352	218	325	80	80
MsaT039758	MsaG039758	XP_024625124.1	74.386	285	29	5	72	353	10	253	4.34e-114	336	354	253	80	80
MsaT039988	MsaG039988	XP_003592121.2	48.627	255	80	2	46	249	280	534	9.72e-66	221	255	791	80	80
MsaT040387	MsaG040387	XP_039685914.1	86.878	221	29	0	54	274	1	221	3.5e-147	416	275	221	80	80
MsaT040414	MsaG040414	XP_013450404.1	97.396	960	24	1	1	960	1	959	0	1939	1201	962	80	80
MsaT040561	MsaG040561	XP_024637095.1	69.697	462	102	4	104	527	5	466	0	600	530	472	80	80
MsaT040599	MsaG040599	XP_039684080.1	89.349	169	13	2	9	173	20	187	3.67e-103	300	207	188	80	80
MsaT040619	MsaG040619	XP_013467079.1	58.05	677	141	11	7	557	25	684	0	661	691	839	80	80
MsaT040736	MsaG040736	XP_003626454.1	59.375	384	129	10	5	371	12	385	3.35e-115	348	458	389	80	80
MsaT041031	MsaG041031	XP_024640835.2	84.706	85	13	0	1	85	129	213	3.71e-46	157	106	459	80	80
MsaT041047	MsaG041047	XP_013443805.1	92.045	176	5	2	1	176	1	167	1.1e-112	324	219	168	80	80
MsaT041139	MsaG041139	XP_039684397.1	35.211	71	38	4	1	70	6	69	0.39	29.3	87	166	80	80
MsaT041232	MsaG041232	XP_039687146.1	93.151	292	20	0	46	337	787	1078	0	562	366	1109	80	80
MsaT041379	MsaG041379	XP_003603769.1	23.448	145	96	2	22	155	178	318	0.22	32.3	168	608	80	80
MsaT041413	MsaG041413	XP_003603769.1	23.448	145	96	2	22	155	178	318	0.22	32.3	168	608	80	80
MsaT041417	MsaG041417	XP_003603769.1	23.448	145	96	2	22	155	178	318	0.22	32.3	168	608	80	80
MsaT041419	MsaG041419	XP_003603769.1	23.448	145	96	2	22	155	178	318	0.22	32.3	168	608	80	80
MsaT041656	MsaG041656	XP_039685517.1	91.398	186	16	0	47	232	1	186	7.08e-114	328	233	186	80	80
MsaT041703	MsaG041703	XP_024636120.1	94.872	78	4	0	1	78	115	192	1e-36	130	98	456	80	80
MsaT042196	MsaG042196	XP_039683451.1	86.813	91	12	0	18	108	40	130	9.36e-49	155	114	130	80	80
MsaT042781	MsaG042781	XP_039688142.1	66.667	141	47	0	34	174	149	289	1.32e-48	162	176	301	80	80
MsaT042825	MsaG042825	XP_003628271.1	32.468	77	52	0	19	95	80	156	1.11e-05	42	96	181	80	80
MsaT043011	MsaG043011	XP_003616512.2	36.364	44	28	0	3	46	730	773	0.2	29.3	55	796	80	80
MsaT043074	MsaG043074	XP_003603104.1	30.37	135	86	3	2	130	32	164	2.51e-14	68.2	161	204	80	80
MsaT043377	MsaG043377	XP_024629291.1	97.015	67	2	0	16	82	402	468	7.44e-40	139	84	509	80	80
MsaT043597	MsaG043597	XP_039685182.1	97.324	598	13	1	8	605	12	606	0	1224	746	612	80	80
MsaT044000	MsaG044000	XP_013444598.1	30.769	91	62	1	1	90	51	141	7.11e-07	47	113	397	80	80
MsaT044030	MsaG044030	XP_003615726.1	84.211	133	18	1	26	155	152	284	9.07e-73	227	163	378	80	80
MsaT044100	MsaG044100	XP_003629108.2	98.402	438	4	1	108	545	8	442	0	893	546	442	80	80
MsaT044202	MsaG044202	XP_039684575.1	62	150	23	2	1	116	29	178	1.76e-52	168	145	191	80	80
MsaT044258	MsaG044258	XP_024629352.1	91.547	698	22	3	1	665	1	694	0	1291	836	701	80	80
MsaT044292	MsaG044292	XP_003623826.1	26.316	57	38	1	4	56	79	135	0.53	28.1	66	778	80	80
MsaT044544	MsaG044544	XP_024637875.1	93.393	560	22	1	1	545	12	571	0	1076	685	578	80	80
MsaT044736	MsaG044736	XP_024635271.1	32.323	99	64	2	20	116	64	161	2.33e-08	50.1	122	167	80	80
MsaT045240	MsaG045240	XP_024636821.1	62.821	78	27	2	1	78	315	390	1.08e-20	86.3	97	416	80	80
MsaT045241	MsaG045241	XP_024637121.1	90.441	136	8	2	1	136	1	131	8.78e-74	223	171	189	80	80
MsaT045290	MsaG045290	XP_024632946.1	33.898	59	39	0	1	59	105	163	7.51e-09	50.8	74	236	80	80
MsaT045783	MsaG045783	XP_003609681.1	98.092	786	14	1	1	785	1	786	0	1593	987	813	80	80
MsaT045849	MsaG045849	XP_003609756.2	98.78	164	2	0	1	164	1	164	2.97e-117	335	205	179	80	80
MsaT045877	MsaG045877	XP_003609802.1	96.262	321	10	1	82	400	16	336	0	639	401	336	80	80
MsaT046233	MsaG046233	XP_003610207.1	96.639	238	8	0	1	238	1	238	3.38e-166	471	299	362	80	80
MsaT046511	MsaG046511	XP_024637720.1	94.344	1662	63	3	1	1634	1	1659	0	3194	2038	1659	80	80
MsaT046719	MsaG046719	XP_024641025.1	80.844	308	21	2	1	276	27	328	5.56e-177	498	344	328	80	80
MsaT047026	MsaG047026	XP_024632146.2	31.667	60	31	2	11	70	180	229	0.53	28.5	75	300	80	80
MsaT005509	MsaG005509	XP_039687294.1	51.485	202	93	2	20	216	135	336	5.69e-64	212	250	563	80	79
MsaT028982	MsaG028982	XP_003616915.3	81.048	248	43	1	1	244	432	679	6.22e-113	354	310	1037	80	79
MsaT034256	MsaG034256	XP_013451558.1	31.214	173	93	4	43	215	162	308	6.13e-09	55.8	220	529	80	79
MsaT008180	MsaG008180	XP_003592901.1	51.489	235	49	4	12	183	125	357	1.42e-67	217	224	418	80	77
MsaT034776	MsaG034776	XP_024627050.1	83.051	590	54	4	1	550	47	630	0	944	715	630	80	77
MsaT035120	MsaG035120	XP_024626026.2	66.126	617	86	7	15	622	1	503	0	743	800	537	80	76
MsaT046340	MsaG046340	XP_024641478.2	39.601	601	288	16	1	544	1	583	1.38e-116	380	725	1119	80	75
MsaT026649	MsaG026649	XP_024636448.1	46.809	47	22	1	6	49	212	258	0.2	29.3	60	311	80	73
MsaT026073	MsaG026073	XP_003612661.1	83.065	124	18	1	31	151	200	323	9.97e-64	208	167	568	80	72
MsaT042545	MsaG042545	XP_039684521.1	82.488	217	20	1	83	281	1	217	1.1e-125	362	288	222	80	69
MsaT038141	MsaG038141	XP_013464610.1	38.246	536	219	15	14	464	12	520	2.47e-71	251	659	931	80	68
MsaT007295	MsaG007295	XP_039686319.1	72.816	103	26	2	1	103	1	101	2.19e-46	161	155	692	80	66
MsaT012800	MsaG012800	XP_003626861.1	88.587	184	10	2	46	218	211	394	1.52e-110	332	262	495	80	66
MsaT002592	MsaG002592	XP_039683555.1	32.734	278	123	7	42	256	167	443	4.61e-32	127	337	602	80	64
MsaT031152	MsaG031152	XP_024641266.1	93.317	404	27	0	106	509	1	404	0	766	630	630	80	64
MsaT041468	MsaG041468	XP_024629213.1	91.667	108	9	0	54	161	128	235	2.19e-65	210	181	449	80	60
MsaT020232	MsaG020232	XP_039688025.1	63.725	204	53	3	1	183	1	204	1.59e-81	256	319	396	80	57
MsaT042887	MsaG042887	XP_013456870.2	86.624	157	21	0	41	197	76	232	1.07e-92	286	288	487	80	55
MsaT009176	MsaG009176	XP_039690635.1	77.348	181	41	0	99	279	540	720	6.94e-99	312	350	742	80	52
MsaT029184	MsaG029184	XP_024640189.1	90.272	257	25	0	136	392	424	680	1.03e-163	484	492	694	80	52
MsaT044640	MsaG044640	XP_003608592.1	88.854	323	29	3	301	623	13	328	0	583	624	328	80	52
MsaT015037	MsaG015037	XP_024633687.2	47.159	176	80	5	29	193	2	175	5.39e-37	134	339	177	80	49
MsaT037035	MsaG037035	XP_013448347.2	83.117	77	11	1	3	77	124	200	6.75e-37	134	153	539	80	49
MsaT043754	MsaG043754	XP_039687805.1	32.432	74	40	3	1	74	51	114	0.44	31.2	152	869	80	49
MsaT015173	MsaG015173	XP_039687792.1	65.272	239	47	3	58	260	511	749	1.02e-82	279	425	1450	80	48
MsaT030608	MsaG030608	XP_003611360.2	70.313	64	19	0	73	136	205	268	2.48e-24	97.4	137	412	80	47
MsaT000466	MsaG000466	XP_024633171.1	80.851	329	55	1	246	566	2	330	0	533	693	330	80	46
MsaT011495	MsaG011495	XP_039686407.1	30.986	284	144	8	274	515	29	302	1.14e-37	142	528	305	80	46
MsaT037184	MsaG037184	XP_039682981.1	34.228	149	67	6	1	134	1	133	4.17e-08	54.7	301	675	80	45
MsaT012149	MsaG012149	XP_024634425.1	46.739	92	44	2	1	87	1	92	3.69e-10	58.9	205	367	80	42
MsaT028671	MsaG028671	XP_039690656.1	94.512	164	9	0	1	164	1	164	2.84e-92	303	395	1173	80	42
MsaT028797	MsaG028797	XP_039682964.1	40	75	31	2	47	109	1382	1454	4.53e-06	45.8	153	1617	80	41
MsaT046076	MsaG046076	XP_039688764.1	76.202	416	31	5	502	849	456	871	0	601	850	871	80	41
MsaT045222	MsaG045222	XP_039690635.1	71.91	178	50	0	176	353	543	720	5.36e-84	276	440	742	80	40
MsaT000225	MsaG000225	XP_024631147.1	99.063	427	4	0	97	523	2	428	0	862	524	428	81	81
MsaT000293	MsaG000293	XP_003589210.1	42.045	88	47	1	14	97	2	89	4.44e-16	69.7	104	95	81	81
MsaT000464	MsaG000464	XP_024632643.1	58.929	56	23	0	3	58	1165	1220	6.76e-15	70.1	69	1317	81	81
MsaT000817	MsaG000817	XP_039687752.1	76.147	327	36	3	18	303	116	441	6.42e-162	482	352	968	81	81
MsaT000861	MsaG000861	XP_039689872.1	80.263	152	24	2	1	149	1	149	2.31e-72	233	183	654	81	81
MsaT000884	MsaG000884	XP_024632781.2	35.458	251	141	5	3	252	213	443	9.11e-47	167	307	549	81	81
MsaT000970	MsaG000970	XP_039685388.1	70.27	333	46	4	1	333	1	280	1.03e-141	410	410	288	81	81
MsaT001043	MsaG001043	XP_039683451.1	91.86	86	7	0	14	99	34	119	2.05e-47	151	106	130	81	81
MsaT001096	MsaG001096	XP_013466407.1	48.889	90	46	0	3	92	53	142	6.34e-25	95.1	111	172	81	81
MsaT001351	MsaG001351	XP_013466687.2	94.643	224	12	0	1	224	1	224	3.91e-158	449	277	377	81	81
MsaT001412	MsaG001412	XP_024641575.1	98	50	1	0	1	50	1	50	1.17e-25	98.2	62	445	81	81
MsaT001529	MsaG001529	XP_013466867.2	80.153	262	47	3	50	306	33	294	8.71e-143	417	319	497	81	81
MsaT001627	MsaG001627	XP_013463834.1	61.446	83	20	1	8	78	36	118	4.69e-23	94.4	88	1328	81	81
MsaT002055	MsaG002055	XP_024628924.1	80.22	91	18	0	1	91	1	91	3.85e-46	148	113	121	81	81
MsaT002091	MsaG002091	XP_039683011.1	31.633	98	67	0	1	98	63	160	1.62e-07	49.3	121	356	81	81
MsaT002305	MsaG002305	XP_024628783.1	59.184	441	154	2	1	431	1	425	0	562	531	559	81	81
MsaT002400	MsaG002400	XP_024634046.1	29.73	111	72	3	24	133	486	591	0.66	30	135	827	81	81
MsaT003567	MsaG003567	XP_003590794.1	94.4	250	14	0	1	250	1	250	1.49e-173	485	307	256	81	81
MsaT003746	MsaG003746	XP_039686084.1	35.455	110	67	3	22	129	55	162	6.68e-09	52.4	134	207	81	81
MsaT004812	MsaG004812	XP_024632884.1	48.485	363	120	9	67	369	44	399	5.88e-97	298	372	400	81	81
MsaT005182	MsaG005182	XP_013469835.1	94.872	273	13	1	49	321	25	296	0	521	336	499	81	81
MsaT005370	MsaG005370	XP_013469994.1	92.641	231	11	1	1	225	1	231	4.02e-147	417	278	259	81	81
MsaT005374	MsaG005374	XP_013469997.2	94.608	204	10	1	1	204	1	203	9.62e-133	378	253	212	81	81
MsaT005489	MsaG005489	XP_024634341.1	64.82	361	109	10	83	436	1	350	2.66e-142	415	437	350	81	81
MsaT005599	MsaG005599	XP_039685966.1	90.751	346	23	3	82	423	1	341	0	611	424	341	81	81
MsaT005841	MsaG005841	XP_013470426.1	93.158	190	13	0	1	190	1	190	1.38e-126	360	234	194	81	81
MsaT006444	MsaG006444	XP_003593358.1	73.504	117	29	1	19	133	20	136	6.27e-57	178	142	162	81	81
MsaT006447	MsaG006447	XP_003601667.1	77.108	83	18	1	1	83	1	82	3.88e-42	137	103	92	81	81
MsaT006523	MsaG006523	XP_039686188.1	93.777	466	23	2	1	460	1	466	0	879	566	468	81	81
MsaT007001	MsaG007001	XP_013462769.1	96.104	308	12	0	35	342	35	342	0	614	379	381	81	81
MsaT007407	MsaG007407	XP_013458273.1	30.693	101	45	3	8	90	85	178	1.34e-05	42.7	103	263	81	81
MsaT007488	MsaG007488	XP_024633091.1	45.594	261	64	7	1	205	1	239	1.31e-53	178	254	297	81	81
MsaT007495	MsaG007495	XP_039686036.1	45.098	51	27	1	3	53	51	100	3.66e-08	47.4	63	142	81	81
MsaT007597	MsaG007597	XP_003628047.2	26.415	53	34	1	3	50	190	242	1.2	26.9	59	246	81	81
MsaT007655	MsaG007655	XP_003594839.1	94	100	6	0	24	123	58	157	3.19e-62	191	124	157	81	81
MsaT007745	MsaG007745	XP_024630779.1	33.514	185	80	3	6	147	3	187	2.37e-26	104	176	403	81	81
MsaT008340	MsaG008340	XP_013463643.2	90.152	264	24	1	1	262	1	264	4.18e-175	493	325	316	81	81
MsaT008479	MsaG008479	XP_024632777.1	89.744	312	31	1	75	385	1	312	0	584	386	369	81	81
MsaT008503	MsaG008503	XP_024626645.1	31.293	147	71	5	1	124	3	142	1.82e-08	53.5	153	1420	81	81
MsaT009125	MsaG009125	XP_039686988.1	88.557	201	22	1	25	224	2214	2414	7.15e-123	388	246	2439	81	81
MsaT009674	MsaG009674	XP_003623751.2	65.385	156	51	1	14	166	45	200	2.38e-65	211	190	464	81	81
MsaT009827	MsaG009827	XP_024640512.1	84.932	292	41	1	45	333	86	377	0	522	359	394	81	81
MsaT009994	MsaG009994	XP_003596634.1	96.495	485	17	0	111	595	39	523	0	935	596	523	81	81
MsaT010500	MsaG010500	XP_039682733.1	28.378	74	47	1	1	74	50	117	0.022	32.7	91	233	81	81
MsaT010661	MsaG010661	XP_013461030.1	31.507	73	38	3	15	79	29	97	0.33	29.3	80	224	81	81
MsaT010710	MsaG010710	XP_039686788.1	82.54	252	32	1	58	297	4	255	3.11e-140	400	298	259	81	81
MsaT011119	MsaG011119	XP_013464729.1	54.054	333	42	3	54	293	150	464	1.04e-103	315	298	491	81	81
MsaT011320	MsaG011320	XP_003598643.2	91.25	80	7	0	1	80	1	80	4.9e-41	141	99	388	81	81
MsaT011340	MsaG011340	XP_003598671.2	93.678	348	22	0	1	348	531	878	0	668	431	1060	81	81
MsaT011525	MsaG011525	XP_003615883.1	36.364	44	25	2	7	50	124	164	2	26.2	54	644	81	81
MsaT012060	MsaG012060	XP_003612997.1	86.141	368	14	3	1	331	1	368	0	637	411	1054	81	81
MsaT012220	MsaG012220	XP_003616410.1	39.655	58	34	1	9	66	714	770	0.027	32.3	72	1126	81	81
MsaT012235	MsaG012235	XP_003598256.1	93.119	218	15	0	1	218	1	218	4.27e-130	382	270	479	81	81
MsaT012368	MsaG012368	XP_003598256.1	93.119	218	15	0	1	218	1	218	4.27e-130	382	270	479	81	81
MsaT012376	MsaG012376	XP_013458821.1	95.349	86	4	0	1	86	222	307	1.06e-52	171	106	318	81	81
MsaT012382	MsaG012382	XP_003616410.1	39.655	58	34	1	9	66	714	770	0.027	32.3	72	1126	81	81
MsaT012421	MsaG012421	XP_013458799.1	60.221	181	49	8	30	191	23	199	1.1e-59	196	201	419	81	81
MsaT012555	MsaG012555	XP_024630779.1	43.439	221	125	0	14	234	29	249	1.03e-62	206	274	403	81	81
MsaT012809	MsaG012809	XP_013470083.3	31.373	51	28	2	1	51	1	44	3.6	25.4	63	270	81	81
MsaT012854	MsaG012854	XP_039686644.1	88.148	135	16	0	1	135	32	166	5.19e-82	254	166	513	81	81
MsaT012989	MsaG012989	XP_024634004.1	75.238	105	26	0	1	105	846	950	9.23e-48	166	130	1103	81	81
MsaT013043	MsaG013043	XP_003594273.1	94.915	59	3	0	1	59	1	59	3.85e-33	112	73	101	81	81
MsaT013050	MsaG013050	XP_039688555.1	55.568	871	322	14	24	849	1	851	0	936	1019	1025	81	81
MsaT013095	MsaG013095	XP_013459281.2	78.361	305	23	4	66	338	1	294	3.04e-147	421	339	294	81	81
MsaT013260	MsaG013260	XP_024628634.1	25.49	153	113	1	1	153	1	152	0.000251	41.2	190	226	81	81
MsaT013329	MsaG013329	XP_024630071.1	94.556	496	27	0	1	496	1	496	0	964	612	498	81	81
MsaT013361	MsaG013361	XP_024642112.1	41.176	51	30	0	12	62	175	225	2.68e-07	47	63	393	81	81
MsaT013417	MsaG013417	XP_013461142.1	82.867	286	26	2	60	326	102	383	1.51e-163	473	329	562	81	81
MsaT013518	MsaG013518	XP_024639800.2	53.933	267	97	5	41	285	2	264	8.34e-97	291	304	274	81	81
MsaT013563	MsaG013563	XP_024632194.1	46.667	195	27	2	2	119	126	320	3.84e-46	160	146	670	81	81
MsaT013597	MsaG013597	XP_024641367.1	73.913	46	12	0	11	56	184	229	7.28e-20	80.5	57	229	81	81
MsaT013675	MsaG013675	XP_024633593.1	91.667	252	21	0	1	252	1	252	2.87e-171	480	313	264	81	81
MsaT014220	MsaG014220	XP_039687199.1	98.605	215	3	0	1	215	1	215	1.09e-147	417	264	221	81	81
MsaT014277	MsaG014277	XP_039686371.1	43.011	93	38	3	16	94	21	112	3.89e-16	70.5	97	134	81	81
MsaT014278	MsaG014278	XP_039683366.1	39.826	344	151	9	71	382	480	799	1.64e-49	179	384	800	81	81
MsaT014588	MsaG014588	XP_013460433.2	95.455	132	6	0	30	161	1	132	6.64e-88	257	162	132	81	81
MsaT014638	MsaG014638	XP_039687279.1	76.563	192	30	1	41	217	1771	1962	8.12e-88	286	218	1962	81	81
MsaT014697	MsaG014697	XP_003617439.2	83.697	687	64	4	1	649	1	677	0	1121	801	682	81	81
MsaT014909	MsaG014909	XP_024635194.1	80.296	203	40	0	32	234	411	613	1.25e-108	331	251	640	81	81
MsaT015059	MsaG015059	XP_039684139.1	59.701	469	117	10	80	492	17	469	3.23e-179	517	508	491	81	81
MsaT015745	MsaG015745	XP_003601696.1	97.174	460	13	0	105	564	157	616	0	928	565	616	81	81
MsaT015995	MsaG015995	XP_003601913.2	87.773	229	20	1	55	283	1	221	6.59e-146	413	284	221	81	81
MsaT016089	MsaG016089	XP_013461769.1	48.333	60	31	0	13	72	114	173	6.26e-15	67	74	174	81	81
MsaT016156	MsaG016156	XP_013461337.2	96.747	584	19	0	138	721	1	584	0	1173	722	584	81	81
MsaT016318	MsaG016318	XP_003602445.4	94.118	68	4	0	16	83	1	68	1.77e-38	138	84	1234	81	81
MsaT016686	MsaG016686	XP_003602823.2	100	57	0	0	13	69	204	260	1.08e-33	118	70	260	81	81
MsaT017080	MsaG017080	XP_003603190.1	93.939	297	10	1	4	292	51	347	0	576	356	357	81	81
MsaT017190	MsaG017190	XP_024633416.1	98.074	571	7	1	131	697	5	575	0	1141	698	575	81	81
MsaT017203	MsaG017203	XP_013447128.1	92.366	131	8	1	31	159	814	944	2.84e-77	249	160	944	81	81
MsaT017311	MsaG017311	XP_003596479.1	80.851	94	12	3	12	100	140	232	6.24e-41	140	110	338	81	81
MsaT017436	MsaG017436	XP_003603634.2	90.104	192	19	0	46	237	192	383	1.03e-125	366	238	383	81	81
MsaT017468	MsaG017468	XP_013462062.1	93.333	60	4	0	1	60	1	60	2.91e-34	116	74	122	81	81
MsaT017518	MsaG017518	XP_013462096.1	98.458	843	10	2	1	841	1	842	0	1714	1041	878	81	81
MsaT018370	MsaG018370	XP_003611819.1	28	75	50	2	15	86	82	155	0.48	29.3	89	836	81	81
MsaT019237	MsaG019237	XP_003620883.1	66.333	300	58	7	53	314	15	309	2.09e-123	361	322	315	81	81
MsaT019303	MsaG019303	XP_013444954.1	39.669	121	61	3	9	122	7	122	9.55e-18	77	140	176	81	81
MsaT019383	MsaG019383	XP_003605535.1	98.077	104	2	0	8	111	70	173	1.24e-69	212	129	209	81	81
MsaT019519	MsaG019519	XP_013455392.1	63.303	218	36	3	18	195	18	231	9.8e-23	94.4	220	255	81	81
MsaT019612	MsaG019612	XP_013455392.1	57.233	159	51	2	37	195	114	255	4.29e-15	71.6	196	255	81	81
MsaT019634	MsaG019634	XP_003629496.1	54.098	61	15	2	10	57	63	123	1.07e-10	56.2	59	349	81	81
MsaT019790	MsaG019790	XP_003595711.2	84.865	370	53	1	61	427	1	370	0	647	451	383	81	81
MsaT019991	MsaG019991	XP_039683818.1	68.944	161	21	4	23	159	1	156	1.65e-60	201	169	669	81	81
MsaT020139	MsaG020139	XP_003595711.2	84.865	370	53	1	61	427	1	370	0	648	451	383	81	81
MsaT020166	MsaG020166	XP_039688651.1	78.378	74	13	1	1	74	38	108	7.82e-34	116	91	130	81	81
MsaT020543	MsaG020543	XP_013455904.1	35.714	42	27	0	1	42	795	836	8.4	24.3	52	971	81	81
MsaT020670	MsaG020670	XP_003606431.2	89.32	206	12	1	17	212	1	206	3.21e-133	379	241	213	81	81
MsaT020796	MsaG020796	XP_039687329.1	88.571	70	8	0	1	70	114	183	6.39e-36	123	86	187	81	81
MsaT021283	MsaG021283	XP_039684861.1	35.214	585	326	20	46	600	2004	2565	2.17e-86	301	685	2817	81	81
MsaT021314	MsaG021314	XP_024636745.1	84.163	221	14	1	1	200	1	221	2.32e-124	357	248	228	81	81
MsaT021330	MsaG021330	XP_013466931.1	86.301	73	10	0	1	73	1	73	2.87e-37	132	90	458	81	81
MsaT023749	MsaG023749	XP_024628984.1	97.189	249	7	0	1	249	1	249	1.12e-180	503	309	253	81	81
MsaT023993	MsaG023993	XP_024628061.1	53.704	54	25	0	10	63	18	71	6.34e-11	56.2	67	249	81	81
MsaT024080	MsaG024080	XP_003630450.1	82.18	477	36	4	50	506	60	507	0	682	561	540	81	81
MsaT024365	MsaG024365	XP_024628370.1	97.917	144	2	1	1	144	1	143	3.54e-96	280	178	171	81	81
MsaT024513	MsaG024513	XP_024629627.1	30.233	43	30	0	4	46	655	697	1.6	26.6	53	856	81	81
MsaT024580	MsaG024580	XP_039686557.1	24.49	49	34	1	7	52	96	144	1.5	26.6	57	1280	81	81
MsaT024604	MsaG024604	XP_024627559.1	56.842	285	64	5	53	279	12	295	7.14e-81	254	280	416	81	81
MsaT024908	MsaG024908	XP_003613628.1	31.25	128	77	5	1	121	1	124	6.01e-07	46.2	149	146	81	81
MsaT024972	MsaG024972	XP_013458912.1	60.784	51	20	0	1	51	1	51	1.26e-12	61.6	63	305	81	81
MsaT025588	MsaG025588	XP_039690180.1	78.571	616	68	4	125	692	1	600	0	976	697	627	81	81
MsaT025598	MsaG025598	XP_013458297.1	91.176	102	9	0	1	102	56	157	1.05e-64	199	126	192	81	81
MsaT025609	MsaG025609	XP_003612593.1	83.051	59	8	2	1	59	1	57	4.6e-27	97.1	73	90	81	81
MsaT026314	MsaG026314	XP_024640459.1	92.188	192	15	0	45	236	155	346	1.42e-130	377	238	347	81	81
MsaT026513	MsaG026513	XP_024639311.1	83.571	280	18	1	1	252	219	498	1.81e-155	451	313	574	81	81
MsaT026751	MsaG026751	XP_039690521.1	88.701	177	20	0	41	217	1	177	6.96e-99	289	218	177	81	81
MsaT027059	MsaG027059	XP_003591226.1	100	109	0	0	1	109	197	305	1.07e-75	239	135	594	81	81
MsaT027264	MsaG027264	XP_024633871.1	45.902	61	33	0	11	71	71	131	4.9e-09	50.1	75	134	81	81
MsaT027339	MsaG027339	XP_024640574.1	33.429	350	178	12	73	391	206	531	3.31e-24	105	392	695	81	81
MsaT027404	MsaG027404	XP_024640871.1	46.358	151	38	3	22	129	929	1079	4.8e-27	108	133	1409	81	81
MsaT027447	MsaG027447	XP_013457802.1	28.07	57	40	1	1	56	17	73	0.94	27.3	69	266	81	81
MsaT027588	MsaG027588	XP_039685291.1	86.667	60	8	0	13	72	63	122	2.83e-30	106	74	131	81	81
MsaT028329	MsaG028329	XP_003616247.2	96.851	794	21	1	187	976	42	835	0	1585	977	835	81	81
MsaT028390	MsaG028390	XP_003621859.2	68.827	324	97	2	78	400	23	343	4.88e-152	438	401	343	81	81
MsaT028592	MsaG028592	XP_039688210.1	53.731	67	30	1	14	79	804	870	1.2e-14	70.1	81	1421	81	81
MsaT028683	MsaG028683	XP_003615674.2	81.443	291	53	1	1	290	1	291	4.27e-172	494	360	512	81	81
MsaT028685	MsaG028685	XP_003615678.1	87.383	214	26	1	1	214	72	284	5.13e-120	357	264	510	81	81
MsaT029093	MsaG029093	XP_024639674.1	86.937	911	100	3	1	898	1	905	0	1622	1115	908	81	81
MsaT029175	MsaG029175	XP_003617205.1	98.039	51	1	0	12	62	70	120	3.61e-29	102	63	120	81	81
MsaT029187	MsaG029187	XP_024638212.1	35.211	71	40	2	6	70	255	325	3.45e-06	44.3	80	332	81	81
MsaT029333	MsaG029333	XP_024631065.1	97.468	158	4	0	1	158	378	535	3.08e-109	327	194	535	81	81
MsaT029469	MsaG029469	XP_003617579.2	37.795	127	73	4	1	127	66	186	1.35e-16	74.7	157	193	81	81
MsaT029506	MsaG029506	XP_003618072.2	90.769	65	6	0	11	75	226	290	6.93e-37	132	80	678	81	81
MsaT029864	MsaG029864	XP_003610558.1	59.574	94	37	1	19	111	22	115	1.77e-33	115	115	117	81	81
MsaT030067	MsaG030067	XP_003618345.1	98.625	291	4	0	1	291	41	331	0	596	361	524	81	81
MsaT030084	MsaG030084	XP_039682720.1	96.04	101	4	0	23	123	40	140	3.27e-65	198	125	148	81	81
MsaT030635	MsaG030635	XP_024642127.1	84.196	367	21	3	75	405	98	463	0	610	411	490	81	81
MsaT030893	MsaG030893	XP_013451277.1	85	120	16	2	1	118	1	120	1.52e-57	182	145	234	81	81
MsaT030897	MsaG030897	XP_024632692.1	64.286	56	18	2	1	56	276	329	1.22e-15	72	69	756	81	81
MsaT030931	MsaG030931	XP_003610640.1	55.357	56	21	1	4	55	5	60	9.14e-10	51.2	64	71	81	81
MsaT031186	MsaG031186	XP_024642429.2	87.2	125	16	0	1	125	49	173	4.61e-75	226	154	204	81	81
MsaT031480	MsaG031480	XP_039683658.1	59.111	225	88	2	51	274	134	355	5.22e-85	264	275	418	81	81
MsaT031502	MsaG031502	XP_013459455.1	45.833	192	87	7	23	198	30	220	2.39e-43	149	216	260	81	81
MsaT031540	MsaG031540	XP_024633901.1	88.462	52	6	0	8	59	357	408	9.72e-25	96.3	64	480	81	81
MsaT031560	MsaG031560	XP_003602485.1	30.986	71	29	4	11	69	55	117	0.054	31.2	73	159	81	81
MsaT031609	MsaG031609	XP_024642229.1	85.385	130	19	0	3	132	107	236	3.06e-78	238	160	280	81	81
MsaT031995	MsaG031995	XP_003619060.1	98.165	327	6	0	1	327	31	357	0	652	403	362	81	81
MsaT032099	MsaG032099	XP_039682847.1	84.874	238	34	1	1	238	1	236	1.04e-146	422	293	404	81	81
MsaT032186	MsaG032186	XP_003593377.1	45.545	101	41	3	12	104	298	392	2.46e-15	72	115	420	81	81
MsaT032199	MsaG032199	XP_003612805.1	80.488	82	9	2	16	90	89	170	2.25e-26	100	93	302	81	81
MsaT032294	MsaG032294	XP_039688640.1	29.049	389	201	16	56	409	3	351	9.03e-24	103	439	511	81	81
MsaT032318	MsaG032318	XP_024641549.1	73.95	119	20	3	1	109	1	118	7.27e-53	171	134	263	81	81
MsaT032427	MsaG032427	XP_039682883.1	92.035	226	15	1	1	223	1	226	1.32e-152	430	276	234	81	81
MsaT032457	MsaG032457	XP_013444422.1	79.885	174	35	0	17	190	7	180	3.6e-80	244	215	257	81	81
MsaT032464	MsaG032464	XP_013444421.1	79.545	88	18	0	20	107	53	140	2.33e-38	132	108	256	81	81
MsaT032532	MsaG032532	XP_003593836.1	61.842	76	18	3	3	74	386	454	4.92e-17	76.3	89	533	81	81
MsaT032754	MsaG032754	XP_039683560.1	76.744	129	30	0	1	129	1	129	4.19e-69	212	159	220	81	81
MsaT032937	MsaG032937	XP_013452015.1	59.055	127	52	0	29	155	198	324	5.47e-43	148	156	329	81	81
MsaT033166	MsaG033166	XP_039682639.1	90.526	95	9	0	1	95	192	286	1.23e-49	166	117	431	81	81
MsaT033404	MsaG033404	XP_024634937.2	61.972	284	99	3	22	304	789	1064	1.41e-110	351	349	1139	81	81
MsaT033412	MsaG033412	XP_039682988.1	66.553	293	58	5	20	280	33	317	2.09e-115	351	321	629	81	81
MsaT033855	MsaG033855	XP_003607944.1	30.505	436	222	8	2	357	3	437	4.61e-62	213	441	545	81	81
MsaT033900	MsaG033900	XP_039682598.1	86.667	60	4	1	11	66	1102	1161	2.5e-27	105	69	1209	81	81
MsaT033938	MsaG033938	XP_013443352.2	78.571	406	83	1	97	498	541	946	0	642	499	1096	81	81
MsaT033978	MsaG033978	XP_013452837.1	46.108	167	40	2	3	120	8	173	1.61e-35	129	146	436	81	81
MsaT034077	MsaG034077	XP_024635812.1	30.233	43	27	2	1	43	3	42	1	26.9	53	478	81	81
MsaT034121	MsaG034121	XP_013443716.1	74.545	55	14	0	1	55	1	55	5.59e-13	62.8	68	300	81	81
MsaT034314	MsaG034314	XP_024637264.1	82.424	165	18	1	37	190	1	165	2.81e-96	281	191	165	81	81
MsaT034394	MsaG034394	XP_039682800.1	60.714	112	12	1	1	80	1	112	1.1e-34	118	99	122	81	81
MsaT034460	MsaG034460	XP_024630976.1	22.368	76	43	2	12	81	2079	2144	4.9	26.2	86	2835	81	81
MsaT034907	MsaG034907	XP_039683451.1	81.481	54	10	0	8	61	77	130	8.18e-24	89.4	67	130	81	81
MsaT034936	MsaG034936	XP_024626430.1	91.071	56	5	0	1	56	53	108	3.58e-28	100	69	110	81	81
MsaT035035	MsaG035035	XP_013463822.1	55.469	512	134	7	9	427	6	516	0	541	515	570	81	81
MsaT035109	MsaG035109	XP_003626516.2	85.526	76	11	0	18	93	42	117	4.75e-45	144	94	117	81	81
MsaT035164	MsaG035164	XP_039689346.1	65.574	244	26	8	7	199	169	405	1.02e-71	228	237	414	81	81
MsaT035641	MsaG035641	XP_003621481.1	27.014	211	115	6	15	217	496	675	0.002	39.7	251	926	81	81
MsaT035688	MsaG035688	XP_003629209.2	30.769	65	39	1	3	61	490	554	0.61	28.1	73	588	81	81
MsaT036112	MsaG036112	XP_024639800.2	33.333	126	79	2	24	145	149	273	7.71e-14	67.4	150	274	81	81
MsaT036233	MsaG036233	XP_003622005.2	100	73	0	0	1	73	1	73	5.18e-46	157	90	614	81	81
MsaT036328	MsaG036328	XP_003591104.2	79.688	256	48	2	43	295	147	401	9.11e-147	425	313	447	81	81
MsaT036386	MsaG036386	XP_003597288.2	84.615	91	14	0	1	91	178	268	8.76e-53	173	112	380	81	81
MsaT036497	MsaG036497	XP_039684284.1	95.472	530	22	2	1	529	1	529	0	998	655	531	81	81
MsaT036591	MsaG036591	XP_024632649.2	33.333	126	65	5	17	127	14	135	1.19e-06	47	137	566	81	81
MsaT036702	MsaG036702	XP_039682983.1	38.983	59	36	0	14	72	497	555	0.006	34.7	73	555	81	81
MsaT036755	MsaG036755	XP_039682992.1	25	44	33	0	5	48	300	343	3.9	25.4	54	1091	81	81
MsaT037050	MsaG037050	XP_039682824.1	68.478	184	55	2	15	197	25	206	1.47e-82	252	225	310	81	81
MsaT037090	MsaG037090	XP_003628013.1	61.111	54	19	1	2	55	81	132	1.07e-16	72	67	241	81	81
MsaT037366	MsaG037366	XP_039686356.1	83.721	301	39	4	64	354	283	583	1.22e-172	498	360	583	81	81
MsaT037367	MsaG037367	XP_013449929.1	92.632	95	7	0	15	109	61	155	5.74e-58	182	117	219	81	81
MsaT037370	MsaG037370	XP_013448575.1	77.273	176	33	3	1	171	192	365	1.06e-90	276	210	409	81	81
MsaT037829	MsaG037829	XP_013448993.1	92.537	67	5	0	16	82	422	488	8.69e-27	102	83	490	81	81
MsaT038029	MsaG038029	XP_024625430.1	61.728	162	62	0	36	197	57	218	3.21e-65	204	200	220	81	81
MsaT038097	MsaG038097	XP_039689538.1	63.636	55	20	0	5	59	322	376	1.52e-14	68.6	68	657	81	81
MsaT038151	MsaG038151	XP_039689505.1	57.971	552	154	13	1	486	54	593	0	564	601	607	81	81
MsaT038266	MsaG038266	XP_039684190.1	95.495	333	15	0	1	333	1	333	0	613	410	339	81	81
MsaT038687	MsaG038687	XP_003624182.1	99.27	411	3	0	94	504	1	411	0	832	505	411	81	81
MsaT038844	MsaG038844	XP_013447476.1	48.718	78	40	0	16	93	20	97	1.17e-22	87	96	98	81	81
MsaT039206	MsaG039206	XP_013454066.1	24.615	65	49	0	1	65	225	289	0.055	31.6	80	483	81	81
MsaT039249	MsaG039249	XP_039687084.1	33.333	96	63	1	14	109	24	118	2.76e-12	60.5	119	122	81	81
MsaT039600	MsaG039600	XP_013449763.2	83.146	89	9	1	6	88	41	129	8.32e-44	145	103	215	81	81
MsaT039959	MsaG039959	XP_003625667.2	94.828	232	4	1	1	232	56	279	5.13e-161	454	288	292	81	81
MsaT040173	MsaG040173	XP_039683651.1	92.105	266	15	1	63	328	1	260	0	516	329	302	81	81
MsaT040564	MsaG040564	XP_003626174.1	97.674	43	1	0	1	43	1	43	2.17e-26	95.5	53	129	81	81
MsaT040661	MsaG040661	XP_013450501.1	98.315	356	6	0	83	438	25	380	0	723	439	380	81	81
MsaT040740	MsaG040740	XP_013450529.1	97.682	302	7	0	72	373	127	428	0	613	374	428	81	81
MsaT041130	MsaG041130	XP_024628059.1	98.233	283	5	0	68	350	1	283	0	577	351	283	81	81
MsaT041200	MsaG041200	XP_013457575.1	22.609	115	83	3	4	113	43	156	0.41	30.4	135	156	81	81
MsaT041225	MsaG041225	XP_024628129.1	90.826	327	18	1	75	389	1	327	0	605	390	327	81	81
MsaT041333	MsaG041333	XP_003627819.1	86.686	353	47	0	84	436	20	372	0	654	437	372	81	81
MsaT042150	MsaG042150	XP_013444800.2	94.186	172	10	0	40	211	530	701	2.48e-100	309	212	701	81	81
MsaT042537	MsaG042537	XP_024632691.2	47.727	44	21	1	6	47	67	110	6.62e-07	45.1	52	261	81	81
MsaT042538	MsaG042538	XP_024632691.2	47.727	44	21	1	6	47	67	110	5.33e-07	45.1	52	261	81	81
MsaT042664	MsaG042664	XP_024637078.1	52.893	121	46	1	27	147	54	163	1.98e-39	134	149	164	81	81
MsaT042693	MsaG042693	XP_013448528.1	58.993	139	18	2	19	118	27	165	3.09e-41	139	124	217	81	81
MsaT043009	MsaG043009	XP_039682642.1	81.731	104	19	0	1	104	1	104	5.37e-58	182	129	198	81	81
MsaT043109	MsaG043109	XP_013450039.2	59.574	47	19	0	2	48	78	124	3.37e-11	58.5	58	647	81	81
MsaT043239	MsaG043239	XP_024641077.2	93.258	89	6	0	21	109	129	217	5.63e-51	171	110	544	81	81
MsaT043331	MsaG043331	XP_024625867.1	68.957	422	121	3	18	437	18	431	0	563	517	431	81	81
MsaT043417	MsaG043417	XP_013445395.1	55.629	151	61	3	12	156	4	154	2.93e-45	157	179	461	81	81
MsaT043629	MsaG043629	XP_024627397.2	93.785	724	45	0	1	724	1	724	0	1407	898	745	81	81
MsaT043641	MsaG043641	XP_024634944.1	20.339	59	35	1	6	52	291	349	2.9	25.8	58	422	81	81
MsaT043658	MsaG043658	XP_003612602.1	30.435	46	28	1	11	56	80	121	3.1	25.4	57	297	81	81
MsaT044484	MsaG044484	XP_039683490.1	45.098	102	53	1	16	114	2	103	1.2e-26	99.8	122	153	81	81
MsaT044606	MsaG044606	XP_013465118.1	79.808	104	11	2	1	104	209	302	4.56e-45	154	128	395	81	81
MsaT044837	MsaG044837	XP_013464042.1	23.864	88	66	1	5	92	329	415	0.49	29.6	109	576	81	81
MsaT045087	MsaG045087	XP_013454564.1	81.229	293	52	2	61	351	1	292	2.49e-175	496	361	342	81	81
MsaT045494	MsaG045494	XP_024639944.1	79.63	108	22	0	17	124	51	158	7.87e-60	185	133	158	81	81
MsaT046008	MsaG046008	XP_003609973.1	90.909	66	6	0	15	80	39	104	4.98e-37	123	81	104	81	81
MsaT046465	MsaG046465	XP_024638390.1	99.664	298	1	0	71	368	1	298	0	609	369	298	81	81
MsaT046712	MsaG046712	XP_003595397.1	40	80	36	4	9	86	4	73	8.22e-07	43.9	96	78	81	81
MsaT046918	MsaG046918	XP_039689872.1	80.263	152	24	2	1	149	1	149	2.31e-72	233	183	654	81	81
MsaT046962	MsaG046962	XP_003588498.1	95.355	366	17	0	1	366	1	366	0	719	452	411	81	81
MsaT047147	MsaG047147	XP_039686908.1	42.211	199	102	5	35	222	122	318	5.06e-51	173	233	369	81	81
MsaT032441	MsaG032441	XP_024634338.1	79.221	77	16	0	22	98	651	727	1.64e-35	130	99	825	81	78
MsaT027661	MsaG027661	XP_003614997.1	38.843	121	67	2	16	134	1	116	5.38e-13	63.2	159	117	81	75
MsaT003695	MsaG003695	XP_039688026.1	54.309	1346	373	28	506	1618	538	1874	0	1294	1619	2277	81	69
MsaT032697	MsaG032697	XP_003593772.3	57.436	195	71	7	58	245	124	313	1.41e-61	206	280	529	81	67
MsaT005200	MsaG005200	XP_003626861.1	65.563	151	25	3	34	157	244	394	7.01e-54	181	191	495	81	65
MsaT015144	MsaG015144	XP_003626861.1	78.804	184	15	3	46	205	211	394	2.97e-91	281	249	495	81	64
MsaT037915	MsaG037915	XP_013448348.2	65.591	93	26	1	14	100	19	111	1.39e-33	122	136	331	81	64
MsaT029358	MsaG029358	XP_039690699.1	73.345	559	130	5	308	863	161	703	0	759	891	712	81	62
MsaT007436	MsaG007436	XP_013463022.2	94.949	297	15	0	188	484	297	593	0	603	485	593	81	61
MsaT012654	MsaG012654	XP_013446561.1	25.128	195	128	7	27	206	221	412	0.005	38.9	294	461	81	61
MsaT010729	MsaG010729	XP_024642279.1	44.595	74	39	2	55	128	241	312	6.09e-10	57.4	139	677	81	53
MsaT019667	MsaG019667	XP_039688552.1	92.952	454	32	0	306	759	472	925	0	871	886	925	81	51
MsaT035943	MsaG035943	XP_024632741.1	39.167	240	86	4	35	215	22	260	4.7e-44	156	356	287	81	51
MsaT041908	MsaG041908	XP_003609181.2	64.706	68	24	0	46	113	522	589	1.91e-21	91.3	136	659	81	50
MsaT027945	MsaG027945	XP_003627324.2	71.698	53	15	0	47	99	497	549	1.37e-19	84.7	111	577	81	48
MsaT014403	MsaG014403	XP_003590850.2	76.491	285	63	2	1	281	1	285	1.13e-145	441	603	653	81	47
MsaT032906	MsaG032906	XP_039688611.1	24.615	65	45	1	56	116	180	244	8.1	26.9	130	1292	81	47
MsaT037084	MsaG037084	XP_039683857.1	68.863	607	124	6	414	957	268	872	0	763	1214	1023	81	45
MsaT039415	MsaG039415	XP_003625195.1	80.162	247	26	3	37	261	1	246	8.09e-135	394	499	246	81	45
MsaT016396	MsaG016396	XP_024634777.2	89.503	181	16	1	225	402	1	181	1.92e-115	338	403	181	81	44
MsaT030745	MsaG030745	XP_039682983.1	89.744	78	8	0	39	116	337	414	1.04e-43	155	200	555	81	39
MsaT031939	MsaG031939	XP_003619170.1	58.491	53	20	2	59	111	405	455	1.01e-06	48.9	203	1178	81	26
MsaT000102	MsaG000102	XP_024631195.1	94.444	126	7	0	1	126	569	694	2.33e-77	249	154	860	82	82
MsaT000482	MsaG000482	XP_003616817.1	88.506	87	10	0	2	88	29	115	2.05e-49	161	106	275	82	82
MsaT000698	MsaG000698	XP_039686854.1	96.203	553	18	1	98	647	1	553	0	1103	674	553	82	82
MsaT000767	MsaG000767	XP_003590556.1	34.951	103	62	2	23	125	11	108	1.84e-16	72	126	109	82	82
MsaT001044	MsaG001044	XP_024631250.2	92.83	265	19	0	1	265	361	625	5.97e-178	514	322	703	82	82
MsaT001273	MsaG001273	XP_013466593.1	96.581	117	4	0	25	141	56	172	1.47e-77	231	142	172	82	82
MsaT001369	MsaG001369	XP_039690005.1	80.612	392	41	2	85	473	14	373	0	636	474	373	82	82
MsaT001486	MsaG001486	XP_013456525.1	37.363	182	94	4	28	208	85	247	1.02e-29	113	222	247	82	82
MsaT001556	MsaG001556	XP_003594459.2	32.231	121	70	5	13	124	385	502	5.7e-12	63.9	137	1029	82	82
MsaT001961	MsaG001961	XP_024640340.1	30.702	114	56	6	14	121	9	105	0.04	32.3	131	106	82	82
MsaT002018	MsaG002018	XP_039684542.1	58.333	228	83	1	45	260	34	261	2.51e-95	285	262	262	82	82
MsaT002238	MsaG002238	XP_013458034.1	67.164	67	22	0	8	74	112	178	2.75e-21	87	82	423	82	82
MsaT002241	MsaG002241	XP_024634070.1	97.487	398	10	0	86	483	23	420	0	805	484	420	82	82
MsaT002528	MsaG002528	XP_039688375.1	84.456	193	20	1	39	221	822	1014	4.89e-106	331	222	1014	82	82
MsaT002569	MsaG002569	XP_024640456.1	28	100	53	5	6	91	631	725	1.4	28.5	105	1372	82	82
MsaT002782	MsaG002782	XP_024633364.1	78.824	85	18	0	19	103	21	105	8.33e-43	149	104	663	82	82
MsaT002807	MsaG002807	XP_039682852.1	66.981	106	35	0	23	128	69	174	4.87e-45	148	129	174	82	82
MsaT003235	MsaG003235	XP_024634574.1	61.569	497	168	4	105	593	221	702	0	571	594	702	82	82
MsaT003259	MsaG003259	XP_039689344.1	66.509	212	69	2	1	212	25	234	1.07e-92	278	259	250	82	82
MsaT003600	MsaG003600	XP_003589151.2	20.714	140	83	3	16	127	118	257	0.28	31.2	137	319	82	82
MsaT003847	MsaG003847	XP_039685115.1	93.078	1069	31	3	13	1039	1	1068	0	2040	1255	1081	82	82
MsaT004072	MsaG004072	XP_003595397.1	38.272	81	38	3	8	87	4	73	9.11e-07	43.9	97	78	82	82
MsaT004073	MsaG004073	XP_003595397.1	40	75	39	3	7	80	4	73	1.92e-08	48.5	90	78	82	82
MsaT004078	MsaG004078	XP_003595397.1	39.024	82	37	3	9	89	4	73	1.39e-06	43.1	99	78	82	82
MsaT004084	MsaG004084	XP_024641025.1	89.61	308	26	1	1	308	27	328	0	571	376	328	82	82
MsaT004087	MsaG004087	XP_003595397.1	39.437	71	40	3	7	75	4	73	1.96e-06	42.4	84	78	82	82
MsaT004089	MsaG004089	XP_003595397.1	40.845	71	39	3	7	75	4	73	7.65e-08	46.6	84	78	82	82
MsaT004090	MsaG004090	XP_003595397.1	40	75	39	3	7	80	4	73	1.92e-08	48.5	90	78	82	82
MsaT004182	MsaG004182	XP_003591427.1	96.19	210	6	1	1	210	1	208	5.68e-145	409	257	208	82	82
MsaT004283	MsaG004283	XP_024626614.1	27.336	289	170	10	40	304	1	273	1.69e-15	77.4	324	512	82	82
MsaT004468	MsaG004468	XP_013469261.1	95.477	398	15	2	1	396	1	397	0	761	485	397	82	82
MsaT004642	MsaG004642	XP_039687120.1	31.343	134	84	3	17	144	15	146	9.02e-19	80.1	156	152	82	82
MsaT004692	MsaG004692	XP_024626517.1	71.642	67	19	0	15	81	5	71	5.04e-31	111	82	222	82	82
MsaT004932	MsaG004932	XP_024636888.1	79.2	125	18	2	28	152	87	203	9.27e-62	192	153	203	82	82
MsaT005022	MsaG005022	XP_003597630.3	27.568	185	126	2	39	219	60	240	5.51e-19	84	222	298	82	82
MsaT005571	MsaG005571	XP_024630924.1	87.879	297	36	0	66	362	3	299	0	510	363	299	82	82
MsaT005908	MsaG005908	XP_039683750.1	48.855	131	49	3	6	120	49	177	5.82e-32	115	140	210	82	82
MsaT005996	MsaG005996	XP_013456949.1	47.917	192	86	4	32	222	26	204	5.57e-59	189	233	206	82	82
MsaT006867	MsaG006867	XP_024632641.1	57.692	156	61	2	12	162	86	241	7.85e-51	167	185	253	82	82
MsaT006913	MsaG006913	XP_013460146.1	74.074	54	12	1	10	63	33	84	8.72e-19	80.5	66	560	82	82
MsaT007106	MsaG007106	XP_024641478.2	34.432	273	132	12	1	234	1	265	3.58e-27	113	285	1119	82	82
MsaT007600	MsaG007600	XP_003594771.2	61.92	323	25	3	48	272	67	389	6.98e-128	373	273	389	82	82
MsaT007672	MsaG007672	XP_024642386.1	46.835	79	42	0	8	86	397	475	3.07e-22	92	96	762	82	82
MsaT007737	MsaG007737	XP_039687652.1	84.112	107	15	2	16	121	44	149	2.21e-53	177	130	466	82	82
MsaT007982	MsaG007982	XP_013463390.2	80.275	436	80	3	90	521	12	445	0	702	528	584	82	82
MsaT008129	MsaG008129	XP_013444424.1	47.917	192	91	6	11	202	103	285	8.72e-44	152	234	318	82	82
MsaT008262	MsaG008262	XP_039688913.1	57.647	425	155	8	2	418	533	940	2.91e-136	424	507	1054	82	82
MsaT008386	MsaG008386	XP_003610296.2	37	100	53	4	21	120	93	182	5.58e-09	52	122	190	82	82
MsaT008516	MsaG008516	XP_013446092.2	32.727	55	31	2	11	59	4	58	1.7	26.6	60	772	82	82
MsaT008577	MsaG008577	XP_024626614.1	26.613	124	83	4	3	123	1	119	3.46e-06	45.8	147	512	82	82
MsaT008633	MsaG008633	XP_024634648.2	93.243	74	5	0	16	89	31	104	1.13e-46	148	90	104	82	82
MsaT008963	MsaG008963	XP_024631570.1	33.742	163	103	2	3	160	23	185	7.86e-17	76.3	192	197	82	82
MsaT009250	MsaG009250	XP_013464247.2	98.396	187	3	0	1	187	1	187	2.37e-132	380	228	328	82	82
MsaT009430	MsaG009430	XP_024631734.1	94.928	138	7	0	1	138	4	141	2.34e-89	262	169	153	82	82
MsaT009464	MsaG009464	XP_039685680.1	88.5	800	85	3	1	793	1	800	0	1461	964	823	82	82
MsaT009602	MsaG009602	XP_013445632.3	28.696	115	49	5	14	103	248	354	3.4	27.3	110	809	82	82
MsaT009716	MsaG009716	XP_013465729.1	83.256	215	27	2	4	214	1	210	7.41e-123	357	257	327	82	82
MsaT009723	MsaG009723	XP_013466258.1	81.132	106	15	2	23	128	354	454	7.96e-49	165	130	456	82	82
MsaT010028	MsaG010028	XP_039683214.1	72.5	80	22	0	12	91	41	120	6.05e-31	117	97	1099	82	82
MsaT010376	MsaG010376	XP_013465032.1	64.375	160	17	2	10	133	91	246	5.55e-62	195	151	272	82	82
MsaT010625	MsaG010625	XP_039688723.1	30.508	295	148	13	1	267	171	436	8.69e-22	97.4	325	1292	82	82
MsaT010658	MsaG010658	XP_003597288.2	85.58	319	33	3	28	334	1	318	0	560	376	380	82	82
MsaT010790	MsaG010790	XP_039686803.1	97.635	1903	41	1	430	2332	1	1899	0	3850	2333	1899	82	82
MsaT010821	MsaG010821	XP_003597526.2	95.098	204	10	0	30	233	4	207	1.76e-135	391	250	390	82	82
MsaT011017	MsaG011017	XP_039686841.1	80.503	159	31	0	1	159	258	416	2.15e-82	254	193	431	82	82
MsaT011389	MsaG011389	XP_013463510.1	93.814	97	6	0	21	117	574	670	4.71e-56	187	118	763	82	82
MsaT011509	MsaG011509	XP_024634335.1	91.406	128	10	1	1	127	1	128	3.05e-68	209	154	197	82	82
MsaT011517	MsaG011517	XP_024634390.1	48.837	215	94	5	1	204	1	210	3.69e-52	174	249	301	82	82
MsaT011923	MsaG011923	XP_039689163.1	21.538	130	93	2	5	128	255	381	0.053	33.9	151	875	82	82
MsaT012167	MsaG012167	XP_024634153.2	45.902	183	30	5	30	169	168	324	1.55e-34	129	170	617	82	82
MsaT012396	MsaG012396	XP_039688313.1	96.729	214	7	0	1	214	1	214	3.57e-150	423	262	225	82	82
MsaT012508	MsaG012508	XP_024635151.1	92.562	242	6	5	21	259	21	253	4.19e-143	408	291	277	82	82
MsaT012656	MsaG012656	XP_013459112.1	53.261	92	38	2	1	87	14	105	1.69e-18	78.2	106	184	82	82
MsaT012811	MsaG012811	XP_024641518.1	28.169	71	40	2	5	64	1599	1669	0.99	27.7	73	1681	82	82
MsaT012850	MsaG012850	XP_003616526.1	84.536	97	15	0	1	97	206	302	2.6e-52	176	119	576	82	82
MsaT013006	MsaG013006	XP_003630102.2	49.618	262	123	2	1	254	2	262	8.31e-73	231	310	308	82	82
MsaT013012	MsaG013012	XP_003630102.2	50	262	122	2	1	254	2	262	1.46e-73	233	310	308	82	82
MsaT013029	MsaG013029	XP_013444838.1	60.577	104	37	2	10	109	6	109	1.63e-36	130	122	399	82	82
MsaT013100	MsaG013100	XP_024639800.2	43.019	265	135	3	49	298	1	264	5.89e-68	217	304	274	82	82
MsaT013261	MsaG013261	XP_039684959.1	52.113	71	30	1	12	78	46	116	1.64e-12	60.5	82	155	82	82
MsaT013452	MsaG013452	XP_003598424.2	28.07	57	39	1	9	63	238	294	5.1	25.4	67	340	82	82
MsaT013705	MsaG013705	XP_003588880.1	92.857	112	6	1	24	133	819	930	3.89e-48	167	134	930	82	82
MsaT013713	MsaG013713	XP_003616189.1	76.119	67	16	0	10	76	83	149	2.66e-27	105	82	700	82	82
MsaT013825	MsaG013825	XP_003600125.1	84.337	498	41	4	102	569	40	530	0	736	570	530	82	82
MsaT013945	MsaG013945	XP_039687113.1	97.143	70	2	0	1	70	117	186	1.5e-40	136	85	229	82	82
MsaT014092	MsaG014092	XP_003628976.1	54.167	360	99	7	1	294	1	360	7.94e-120	358	359	461	82	82
MsaT014186	MsaG014186	XP_024627376.2	97.619	42	1	0	8	49	145	186	3.22e-25	95.5	51	330	82	82
MsaT014236	MsaG014236	XP_039688723.1	29.592	294	149	13	1	265	171	435	1.36e-19	90.5	324	1292	82	82
MsaT014708	MsaG014708	XP_003616287.1	37.939	427	229	4	1	391	1	427	9.1e-93	295	474	517	82	82
MsaT014892	MsaG014892	XP_024633687.2	56.995	193	54	6	41	230	1	167	5.7e-61	192	231	177	82	82
MsaT014939	MsaG014939	XP_013467646.1	48.256	172	87	2	28	199	115	284	8.47e-45	154	210	285	82	82
MsaT015057	MsaG015057	XP_013458799.1	55.89	399	141	15	75	459	39	416	9.43e-129	384	467	419	82	82
MsaT015572	MsaG015572	XP_003596198.1	61.111	54	20	1	12	64	23	76	1.83e-09	50.4	65	76	82	82
MsaT015863	MsaG015863	XP_003605381.1	36.585	41	26	0	9	49	258	298	2.3	25.8	50	513	82	82
MsaT016085	MsaG016085	XP_003602041.2	94.237	295	12	1	63	352	1	295	0	568	353	295	82	82
MsaT016330	MsaG016330	XP_039687120.1	31.343	134	84	3	17	144	15	146	1.72e-18	79.3	156	152	82	82
MsaT016533	MsaG016533	XP_003602576.2	77.049	61	14	0	3	63	60	120	9.97e-31	112	74	390	82	82
MsaT016693	MsaG016693	XP_003602749.1	98.062	516	9	1	2	517	3	517	0	1034	628	517	82	82
MsaT016812	MsaG016812	XP_003602909.1	65.318	173	54	3	5	172	294	465	4.48e-66	218	205	716	82	82
MsaT016937	MsaG016937	XP_003598643.2	68.783	189	55	3	33	220	5	190	4.83e-76	238	228	388	82	82
MsaT016988	MsaG016988	XP_024634133.1	86.364	132	7	1	1	121	184	315	4.12e-74	229	147	357	82	82
MsaT017229	MsaG017229	XP_039689076.1	57.576	66	16	2	4	68	116	170	3.53e-06	42.7	79	172	82	82
MsaT017421	MsaG017421	XP_039685914.1	72.263	137	38	0	27	163	1	137	1.58e-70	216	167	221	82	82
MsaT017429	MsaG017429	XP_024633777.1	93.293	164	9	1	1	164	1	162	8.91e-109	314	199	191	82	82
MsaT017576	MsaG017576	XP_013462173.1	97.706	218	5	0	1	218	122	339	4.84e-156	449	267	532	82	82
MsaT017864	MsaG017864	XP_003604084.1	97.569	288	6	1	1	287	1	288	0	575	350	314	82	82
MsaT019155	MsaG019155	XP_024627396.1	85.38	171	18	3	19	186	53	219	3.65e-89	280	206	692	82	82
MsaT019366	MsaG019366	XP_003605515.1	90.278	144	14	0	1	144	1	144	5.81e-89	261	175	152	82	82
MsaT019376	MsaG019376	XP_024627723.2	80.992	121	20	2	27	145	3	122	1.29e-62	192	146	122	82	82
MsaT019516	MsaG019516	XP_013455392.1	76.19	126	28	1	18	141	18	143	9.49e-20	84	151	255	82	82
MsaT019525	MsaG019525	XP_003619786.1	25.954	131	79	6	27	147	360	482	0.88	30	148	1039	82	82
MsaT019555	MsaG019555	XP_024629915.1	26.95	141	87	3	1	126	137	276	3.57e-07	48.9	154	320	82	82
MsaT019731	MsaG019731	XP_013443601.1	72	75	12	3	14	83	363	433	3.3e-24	95.5	85	433	82	82
MsaT019732	MsaG019732	XP_013443601.1	92.791	430	22	4	59	483	1	426	0	743	516	433	82	82
MsaT019856	MsaG019856	XP_013455628.2	94.792	96	5	0	1	96	1	96	9.49e-62	188	117	122	82	82
MsaT019879	MsaG019879	XP_003592555.1	82	50	9	0	1	50	201	250	4.29e-23	90.1	61	340	82	82
MsaT019880	MsaG019880	XP_003592555.1	84	50	8	0	1	50	201	250	6.39e-24	92.4	61	340	82	82
MsaT019883	MsaG019883	XP_024628634.1	23.622	127	96	1	1	127	1	126	0.018	35	154	226	82	82
MsaT019901	MsaG019901	XP_013462551.1	100	130	0	0	1	130	24	153	2.77e-90	268	158	258	82	82
MsaT019987	MsaG019987	XP_024632743.1	79.672	305	52	2	3	307	2	296	5.6e-165	470	370	350	82	82
MsaT020192	MsaG020192	XP_003612315.1	34.211	266	160	3	53	307	233	494	8.67e-52	181	311	497	82	82
MsaT020291	MsaG020291	XP_013455731.1	95.745	282	11	1	63	344	1	281	0	550	345	281	82	82
MsaT020307	MsaG020307	XP_024631555.1	50	56	24	4	12	65	47	100	9.65e-07	43.1	66	100	82	82
MsaT020679	MsaG020679	XP_003606459.1	89.244	344	7	1	62	375	73	416	0	632	381	418	82	82
MsaT020957	MsaG020957	XP_024638747.1	99.18	244	2	0	1	244	1	244	1.02e-179	501	297	274	82	82
MsaT021002	MsaG021002	XP_039683211.1	92.857	42	3	0	1	42	57	98	8.36e-22	84	51	149	82	82
MsaT023688	MsaG023688	XP_003629976.2	84.333	300	21	1	29	302	1	300	1.58e-173	489	333	316	82	82
MsaT023717	MsaG023717	XP_024628038.1	90.244	82	8	0	18	99	14	95	2.83e-50	157	100	100	82	82
MsaT024007	MsaG024007	XP_013446887.1	67.556	225	52	5	11	217	80	301	9.38e-73	241	252	913	82	82
MsaT024081	MsaG024081	XP_013446928.1	97.297	148	2	1	1	146	1	148	2.95e-104	301	178	174	82	82
MsaT024496	MsaG024496	XP_013467385.2	73.832	214	5	2	36	200	158	369	1.37e-91	295	201	1468	82	82
MsaT024584	MsaG024584	XP_003630942.3	99.015	711	7	0	1	711	1	711	0	1454	872	723	82	82
MsaT024728	MsaG024728	XP_003599976.1	49.63	270	109	6	39	284	206	472	1.16e-81	258	301	480	82	82
MsaT024954	MsaG024954	XP_024641003.1	89.333	75	8	0	1	75	1	75	4.84e-44	140	91	79	82	82
MsaT025058	MsaG025058	XP_013447130.1	26.752	157	109	4	34	189	70	221	1.27e-10	58.5	190	227	82	82
MsaT025506	MsaG025506	XP_024640164.1	76.829	82	18	1	1	81	9	90	3.09e-36	123	99	157	82	82
MsaT025741	MsaG025741	XP_003612148.1	100	93	0	0	1	93	1	93	2.31e-66	199	113	104	82	82
MsaT025801	MsaG025801	XP_024640476.1	87.013	154	19	1	28	180	1	154	2.95e-94	276	186	174	82	82
MsaT025890	MsaG025890	XP_024639264.1	99.237	262	2	0	44	305	1	262	0	539	318	306	82	82
MsaT026040	MsaG026040	XP_003612605.1	94.737	209	11	0	1	209	1	209	1.81e-141	404	255	307	82	82
MsaT026071	MsaG026071	XP_024639266.2	72.689	238	62	3	1	236	305	541	2.82e-114	344	288	543	82	82
MsaT026148	MsaG026148	XP_024638919.1	75.102	245	59	1	29	271	4	248	1.02e-132	381	297	251	82	82
MsaT026388	MsaG026388	XP_003613026.1	96.413	446	15	1	1	445	20	465	0	889	544	466	82	82
MsaT026739	MsaG026739	XP_003614065.2	59.155	71	29	0	3	73	49	119	2.84e-21	85.5	87	219	82	82
MsaT026876	MsaG026876	XP_024639716.1	66.393	122	31	3	22	134	58	178	6.87e-47	157	137	334	82	82
MsaT026943	MsaG026943	XP_003613699.1	97.306	297	8	0	46	342	10	306	0	584	361	318	82	82
MsaT027105	MsaG027105	XP_003614096.1	94.675	338	13	2	1	338	1	333	0	644	412	397	82	82
MsaT027199	MsaG027199	XP_039689458.1	27.273	55	38	1	11	63	110	164	0.12	30	65	209	82	82
MsaT027275	MsaG027275	XP_003613606.2	89.831	59	5	1	12	69	512	570	2.78e-28	107	71	683	82	82
MsaT027411	MsaG027411	XP_024641056.1	87.956	274	21	2	1	274	1	262	1.72e-173	488	334	295	82	82
MsaT027489	MsaG027489	XP_024640296.1	84.385	301	38	1	66	357	54	354	0	524	358	354	82	82
MsaT027787	MsaG027787	XP_024630855.2	63.077	65	23	1	14	77	193	257	1.22e-13	64.3	78	257	82	82
MsaT028007	MsaG028007	XP_024640456.1	82.621	351	34	5	73	398	1024	1372	0	561	399	1372	82	82
MsaT028183	MsaG028183	XP_024641867.1	81.532	666	104	3	1	665	1	648	0	1056	814	760	82	82
MsaT028268	MsaG028268	XP_039690677.1	80.263	228	26	2	45	254	129	355	1.15e-118	347	255	355	82	82
MsaT028406	MsaG028406	XP_024630779.1	43.59	195	110	0	5	199	57	251	8.11e-57	189	237	403	82	82
MsaT028500	MsaG028500	XP_003616036.1	90.909	77	7	0	1	77	379	455	1.3e-44	152	94	458	82	82
MsaT028950	MsaG028950	XP_039690109.1	64.535	172	57	2	1	169	16	186	6.99e-70	215	207	198	82	82
MsaT028986	MsaG028986	XP_013451670.1	59.559	136	54	1	1	136	116	250	3.32e-51	174	165	511	82	82
MsaT029012	MsaG029012	XP_003614052.1	57.463	134	10	1	1	87	212	345	5.83e-39	136	106	375	82	82
MsaT029139	MsaG029139	XP_039690696.1	76.768	99	23	0	8	106	3	101	7.8e-50	161	121	222	82	82
MsaT029493	MsaG029493	XP_024641025.1	58.075	322	117	5	1	313	16	328	9.35e-120	354	380	328	82	82
MsaT029737	MsaG029737	XP_024641025.1	61.42	324	111	6	1	319	14	328	5.27e-137	399	389	328	82	82
MsaT029801	MsaG029801	XP_003617998.1	84.091	308	21	3	4	284	32	338	0	523	342	343	82	82
MsaT029837	MsaG029837	XP_013461333.1	66.355	321	102	5	1	318	1	318	8.15e-148	441	387	757	82	82
MsaT029934	MsaG029934	XP_003618135.2	98.364	428	7	0	95	522	1	428	0	888	523	428	82	82
MsaT029964	MsaG029964	XP_003630023.2	69.388	98	28	1	22	119	118	213	1.52e-32	120	120	491	82	82
MsaT030261	MsaG030261	XP_003594459.2	33.632	223	58	4	8	141	696	917	4.26e-25	103	164	1029	82	82
MsaT030299	MsaG030299	XP_024635709.1	64.804	179	58	4	1	179	1	174	4.35e-68	214	219	278	82	82
MsaT030600	MsaG030600	XP_003625084.1	88.525	61	7	0	3	63	286	346	1.92e-30	112	74	432	82	82
MsaT030617	MsaG030617	XP_013451444.1	95.48	177	8	0	1	177	1	177	2.02e-121	347	217	206	82	82
MsaT030688	MsaG030688	XP_013444954.1	38.462	130	74	4	25	150	47	174	1.82e-19	82.4	153	176	82	82
MsaT031055	MsaG031055	XP_003620328.1	94.872	78	3	1	1	77	1	78	7.57e-46	154	94	379	82	82
MsaT031311	MsaG031311	XP_039690369.1	46.78	295	94	4	50	281	2	296	1.02e-67	217	284	324	82	82
MsaT031508	MsaG031508	XP_039685914.1	72.263	137	38	0	27	163	1	137	9.6e-71	217	167	221	82	82
MsaT031513	MsaG031513	XP_003592555.1	85.635	181	26	0	1	181	108	288	4.96e-104	308	222	340	82	82
MsaT031764	MsaG031764	XP_039682868.1	65.241	187	31	3	35	189	35	219	5.09e-49	162	190	219	82	82
MsaT031990	MsaG031990	XP_003618090.1	74.306	144	34	2	31	174	231	371	5.27e-67	217	175	551	82	82
MsaT032197	MsaG032197	XP_003618090.1	88.806	134	14	1	25	158	345	477	2.67e-80	251	164	551	82	82
MsaT032395	MsaG032395	XP_039682868.1	65.116	172	28	3	30	170	49	219	4.55e-41	140	171	219	82	82
MsaT032494	MsaG032494	XP_013452038.1	83.398	259	42	1	2	259	48	306	1.93e-163	464	313	348	82	82
MsaT032867	MsaG032867	XP_024626517.1	51.765	85	35	2	3	87	83	161	4.73e-17	74.3	104	222	82	82
MsaT032868	MsaG032868	XP_003622969.1	37.647	170	88	4	7	165	3	165	3.1e-29	110	195	221	82	82
MsaT032870	MsaG032870	XP_013445322.1	90.141	142	11	1	1	139	97	238	8e-76	235	169	394	82	82
MsaT033022	MsaG033022	XP_003602066.1	91.954	87	6	1	1	86	1	87	1.85e-49	166	105	476	82	82
MsaT033040	MsaG033040	XP_024642201.2	88.235	119	13	1	1	118	38	156	3.07e-69	219	144	446	82	82
MsaT033069	MsaG033069	XP_003629611.1	74.157	178	46	0	29	206	198	375	2.7e-86	267	216	487	82	82
MsaT033131	MsaG033131	XP_039682803.1	85.714	56	8	0	12	67	75	130	1.21e-26	97.1	68	130	82	82
MsaT033160	MsaG033160	XP_024628634.1	22.667	150	115	1	1	150	1	149	0.005	37	184	226	82	82
MsaT033264	MsaG033264	XP_003599782.2	30.526	95	55	3	6	91	345	437	0.059	32.3	105	850	82	82
MsaT033370	MsaG033370	XP_024641694.1	76.087	92	12	3	19	102	981	1070	2.7e-33	124	103	1070	82	82
MsaT033723	MsaG033723	XP_013442975.1	83.962	106	17	0	1	106	302	407	4.54e-56	183	130	407	82	82
MsaT033808	MsaG033808	XP_024632201.1	34.066	91	48	3	15	93	321	411	1.26e-06	46.2	96	666	82	82
MsaT034211	MsaG034211	XP_013448756.1	79.245	318	39	3	65	356	122	438	1.91e-168	481	357	438	82	82
MsaT034268	MsaG034268	XP_013457868.1	63.235	136	16	2	5	106	1015	1150	7.72e-39	141	125	1638	82	82
MsaT034271	MsaG034271	XP_039691027.1	37.121	132	79	2	12	143	200	327	3.31e-18	81.3	161	399	82	82
MsaT034301	MsaG034301	XP_024641747.2	82.759	290	37	4	28	309	1	285	1.81e-159	452	345	285	82	82
MsaT034740	MsaG034740	XP_024635987.1	31.373	51	24	3	8	54	375	418	0.19	29.6	57	840	82	82
MsaT035006	MsaG035006	XP_024635793.1	60	670	223	7	140	769	126	790	0	757	771	796	82	82
MsaT035111	MsaG035111	XP_003626345.1	76.119	67	16	0	1	67	1	67	2.31e-29	109	82	473	82	82
MsaT035153	MsaG035153	XP_024641144.1	38.583	127	71	2	21	141	14	139	5.06e-27	101	148	145	82	82
MsaT036201	MsaG036201	XP_024633568.1	93.333	75	4	1	1	75	1	74	1.51e-41	146	92	749	82	82
MsaT036356	MsaG036356	XP_024642142.2	27.7	213	138	5	40	250	494	692	1.02e-22	98.6	256	742	82	82
MsaT036565	MsaG036565	XP_003623805.2	33.929	56	31	2	8	57	164	219	0.42	28.1	61	250	82	82
MsaT036658	MsaG036658	XP_024632161.1	81.579	76	14	0	1	76	67	142	6.09e-39	135	93	376	82	82
MsaT037004	MsaG037004	XP_024642279.1	40.045	447	153	10	55	388	47	491	3.78e-87	282	408	677	82	82
MsaT037015	MsaG037015	XP_024625718.1	29.474	190	71	8	1	159	9	166	2.34e-08	53.9	195	1589	82	82
MsaT037165	MsaG037165	XP_039683753.1	88.399	681	71	6	8	684	43	719	0	1188	829	744	82	82
MsaT037384	MsaG037384	XP_039685711.1	39.706	68	26	2	15	82	1	53	0.000473	37.7	83	365	82	82
MsaT037432	MsaG037432	XP_039686820.1	74.242	66	15	1	1	64	1	66	1.34e-23	94	78	495	82	82
MsaT037678	MsaG037678	XP_003623090.2	79.487	117	21	1	1	117	1	114	3.55e-58	186	142	293	82	82
MsaT037958	MsaG037958	XP_024626722.1	89.032	155	16	1	1	154	1	155	4.88e-93	276	187	265	82	82
MsaT038529	MsaG038529	XP_039684372.1	73.333	60	11	1	1	55	210	269	1.72e-19	80.1	67	295	82	82
MsaT038620	MsaG038620	XP_024626771.1	63.385	325	65	3	1	272	1	324	2.36e-132	388	330	434	82	82
MsaT038855	MsaG038855	XP_003624402.1	98.99	396	4	0	88	483	1	396	0	797	484	396	82	82
MsaT039112	MsaG039112	XP_003624784.1	97	400	12	0	86	485	1	400	0	776	486	401	82	82
MsaT039594	MsaG039594	XP_024635964.1	46.818	220	102	2	1	207	1029	1246	1.5e-57	201	251	1626	82	82
MsaT040344	MsaG040344	XP_024626416.1	51.309	191	25	3	1	124	51	240	9.79e-54	176	151	327	82	82
MsaT040357	MsaG040357	XP_039687737.1	48.214	56	28	1	10	64	33	88	3.46e-07	44.3	67	90	82	82
MsaT040363	MsaG040363	XP_039683252.1	46.512	86	27	2	1	81	1	72	8.73e-13	61.6	99	146	82	82
MsaT040811	MsaG040811	XP_039690042.1	33.005	203	98	4	36	204	71	269	2.49e-23	95.9	206	269	82	82
MsaT041087	MsaG041087	XP_013443845.2	81.25	80	15	0	1	80	345	424	8.96e-37	130	98	425	82	82
MsaT041578	MsaG041578	XP_013442054.1	27.305	282	151	10	52	308	24	276	6.56e-22	94	312	278	82	82
MsaT042031	MsaG042031	XP_003595365.3	63.208	106	10	2	20	125	259	335	4.3e-31	118	129	758	82	82
MsaT042192	MsaG042192	XP_013467888.1	76.033	121	20	1	24	135	26	146	5.86e-57	180	137	223	82	82
MsaT042535	MsaG042535	XP_024628686.1	94.086	186	11	0	31	216	461	646	3.79e-118	359	227	820	82	82
MsaT042568	MsaG042568	XP_024628343.1	79.562	137	27	1	26	162	212	347	2.04e-71	223	167	347	82	82
MsaT042573	MsaG042573	XP_024629635.1	90.756	119	11	0	26	144	215	333	4.26e-70	218	145	333	82	82
MsaT042694	MsaG042694	XP_003628114.2	77.778	90	20	0	10	99	27	116	2.75e-43	151	110	721	82	82
MsaT043621	MsaG043621	XP_003603337.2	86.567	67	9	0	15	81	238	304	6.24e-29	108	82	478	82	82
MsaT043699	MsaG043699	XP_039684368.1	30.366	191	108	5	40	220	120	295	1.1e-19	85.9	222	295	82	82
MsaT044050	MsaG044050	XP_024628518.1	90.625	160	4	3	1	149	1	160	7.67e-48	157	181	191	82	82
MsaT044195	MsaG044195	XP_003629257.1	94.637	317	7	1	1	307	1	317	0	615	373	319	82	82
MsaT044930	MsaG044930	XP_003608872.3	86.691	278	12	2	26	278	1	278	1.33e-169	481	310	400	82	82
MsaT044956	MsaG044956	XP_024637738.1	56.989	93	7	1	5	64	540	632	3.5e-24	97.1	73	1159	82	82
MsaT045417	MsaG045417	XP_003624653.1	74.51	51	13	0	2	52	44	94	1.61e-19	78.6	62	146	82	82
MsaT045431	MsaG045431	XP_039683862.1	70.313	64	18	1	2	65	240	302	1.43e-23	92.4	78	325	82	82
MsaT045441	MsaG045441	XP_039688749.1	71.01	307	39	4	1	258	1	306	1.51e-143	411	313	306	82	82
MsaT046055	MsaG046055	XP_013458437.1	99.678	311	1	0	54	364	166	476	0	643	380	508	82	82
MsaT046493	MsaG046493	XP_003592852.1	94.737	76	3	1	1	76	130	204	6.5e-43	143	93	245	82	82
MsaT046648	MsaG046648	XP_024638611.1	96.276	537	20	0	1	537	1	537	0	1083	653	553	82	82
MsaT046684	MsaG046684	XP_039683068.1	81.065	169	32	0	1	169	133	301	9.48e-93	278	207	325	82	82
MsaT046706	MsaG046706	XP_003595397.1	38.75	80	37	4	8	85	4	73	6.61e-07	44.3	95	78	82	82
MsaT046707	MsaG046707	XP_003595397.1	41.333	75	38	3	7	80	4	73	5.22e-09	50.1	90	78	82	82
MsaT046716	MsaG046716	XP_039682895.1	44.231	156	82	3	10	161	7	161	7.13e-38	131	185	175	82	82
MsaT046722	MsaG046722	XP_003595397.1	40.845	71	39	3	7	75	4	73	8.53e-08	46.6	84	78	82	82
MsaT046723	MsaG046723	XP_003595397.1	40	75	39	3	7	80	4	73	1.92e-08	48.5	90	78	82	82
MsaT047193	MsaG047193	XP_039685852.1	70.588	187	6	1	31	168	4	190	5.48e-89	262	169	190	82	82
MsaT019520	MsaG019520	XP_013455392.1	78.037	214	45	1	18	229	18	231	1.6e-37	135	261	255	82	81
MsaT046522	MsaG046522	XP_003610579.1	87.84	625	56	4	13	622	85	704	0	1121	754	706	82	81
MsaT032387	MsaG032387	XP_039682879.1	59.302	172	16	2	31	149	49	219	1.61e-37	130	150	219	82	79
MsaT006583	MsaG006583	XP_039686203.1	57.143	266	98	3	1	254	717	978	5.82e-88	288	327	1250	82	78
MsaT027911	MsaG027911	XP_013464320.1	26.554	177	120	3	36	205	32	205	9.08e-09	55.1	218	573	82	78
MsaT034391	MsaG034391	XP_013453065.1	89.453	256	25	1	29	282	5	260	8.32e-172	482	330	262	82	77
MsaT030093	MsaG030093	XP_024640628.2	78.09	178	30	1	54	222	132	309	3.24e-94	282	223	309	82	76
MsaT034238	MsaG034238	XP_013452962.1	69.126	366	95	3	43	393	42	404	5.09e-170	498	472	661	82	74
MsaT025133	MsaG025133	XP_013464624.3	76.55	516	120	1	125	639	14	529	0	783	709	529	82	73
MsaT043369	MsaG043369	XP_024627592.1	95.849	265	8	1	67	331	1	262	0	518	364	536	82	73
MsaT044002	MsaG044002	XP_013446277.2	97.579	826	20	0	189	1014	1	826	0	1699	1125	826	82	73
MsaT009720	MsaG009720	XP_003614705.1	93.651	63	4	0	9	71	843	905	2.11e-32	120	87	926	82	72
MsaT014011	MsaG014011	XP_013459955.1	53.47	778	339	10	293	1054	118	888	0	741	1065	920	82	72
MsaT009567	MsaG009567	XP_039688723.1	29.825	285	147	11	52	310	179	436	6.45e-18	85.9	364	1292	82	71
MsaT020511	MsaG020511	XP_039688485.1	79.032	248	45	1	1	248	1	241	1.57e-131	387	356	437	82	70
MsaT011577	MsaG011577	XP_039683848.1	65.833	1440	353	12	626	1934	686	2117	0	1920	1934	2253	82	68
MsaT035229	MsaG035229	XP_039683641.1	39.645	169	96	3	32	200	168	330	2.51e-24	102	251	609	82	67
MsaT013548	MsaG013548	XP_003593196.2	94	100	6	0	56	155	170	269	5.89e-55	187	170	849	82	59
MsaT030965	MsaG030965	XP_013453032.2	56.78	118	37	3	84	200	44	148	2.87e-31	114	201	148	82	58
MsaT005050	MsaG005050	XP_024625344.1	84.459	296	36	3	225	518	511	798	5.05e-155	466	519	798	82	57
MsaT036084	MsaG036084	XP_039690367.1	25	220	146	6	126	342	329	532	2.66e-12	68.9	379	829	82	57
MsaT004779	MsaG004779	XP_003629104.2	36.424	453	232	11	329	750	417	844	3.95e-72	254	751	844	82	56
MsaT012713	MsaG012713	XP_039687983.1	68.966	87	26	1	1	87	778	863	7.24e-31	120	159	1288	82	55
MsaT010374	MsaG010374	XP_024628391.2	87.755	147	16	1	100	246	761	905	2.18e-83	273	297	984	82	49
MsaT011768	MsaG011768	XP_039686407.1	31.985	272	161	6	311	563	36	302	7.2e-41	152	576	305	82	44
MsaT027067	MsaG027067	XP_039685654.1	36.41	195	94	6	192	369	45	226	2.93e-27	110	404	282	82	44
MsaT002299	MsaG002299	XP_013454616.2	93.333	75	4	1	1	74	442	516	5.17e-38	140	174	1033	82	43
MsaT005118	MsaG005118	XP_024625692.1	100	104	0	0	145	248	875	978	1.17e-67	227	249	978	82	42
MsaT014830	MsaG014830	XP_024641422.1	56.18	267	104	5	337	593	7	270	2.57e-87	277	615	283	82	42
MsaT000811	MsaG000811	XP_013465713.1	98.02	101	2	0	21	121	240	340	7.97e-69	214	122	340	83	83
MsaT000962	MsaG000962	XP_003588386.2	96.779	652	16	1	1	652	1	647	0	1308	788	710	83	83
MsaT001106	MsaG001106	XP_039688555.1	37.288	177	99	6	23	193	32	202	5.56e-23	98.6	206	1025	83	83
MsaT001300	MsaG001300	XP_013466804.2	40.698	172	73	6	27	175	5	170	8.12e-26	100	180	171	83	83
MsaT001544	MsaG001544	XP_013466900.1	87.209	86	11	0	1	86	109	194	4.52e-45	147	103	203	83	83
MsaT001634	MsaG001634	XP_039690358.1	88.889	117	13	0	1	117	1	117	6.53e-58	179	141	119	83	83
MsaT001636	MsaG001636	XP_039690358.1	80.342	117	23	0	1	117	1	117	2.29e-44	145	141	119	83	83
MsaT001736	MsaG001736	XP_013467035.1	51.579	95	21	1	4	73	161	255	8.3e-25	95.9	84	324	83	83
MsaT001883	MsaG001883	XP_039689463.1	74	100	15	1	1	100	1	89	7.54e-43	140	121	106	83	83
MsaT001913	MsaG001913	XP_039686178.1	79.793	386	41	3	78	463	328	676	0	562	464	676	83	83
MsaT002132	MsaG002132	XP_024628886.1	76.19	63	12	1	3	65	2	61	1.02e-23	95.1	76	626	83	83
MsaT002144	MsaG002144	XP_039683068.1	78.704	108	23	0	1	108	167	274	5.05e-56	181	130	325	83	83
MsaT002229	MsaG002229	XP_039683634.1	39.485	233	73	7	34	199	30	261	6.43e-40	144	199	580	83	83
MsaT002514	MsaG002514	XP_003607505.1	70.37	54	16	0	1	54	806	859	3.57e-18	79.3	65	886	83	83
MsaT002591	MsaG002591	XP_003621931.2	47.525	101	53	0	18	118	12	112	8.01e-26	99	122	223	83	83
MsaT002878	MsaG002878	XP_013468035.1	87.336	229	20	4	1	223	1	226	8.63e-127	365	268	264	83	83
MsaT002933	MsaG002933	XP_003595956.2	46.875	64	32	1	10	73	601	662	5.41e-09	53.1	77	864	83	83
MsaT003677	MsaG003677	XP_013468803.1	72.432	185	43	2	1	180	122	303	1.9e-85	261	216	361	83	83
MsaT003743	MsaG003743	XP_013468871.1	98.333	120	2	0	25	144	331	450	9.04e-83	254	145	450	83	83
MsaT004079	MsaG004079	XP_003595397.1	40.278	72	40	3	6	75	3	73	3e-06	42	84	78	83	83
MsaT004081	MsaG004081	XP_039682895.1	44.231	156	82	3	10	161	7	161	1.34e-37	130	184	175	83	83
MsaT004088	MsaG004088	XP_003595397.1	39.024	82	37	3	8	88	4	73	1.66e-06	43.1	98	78	83	83
MsaT004338	MsaG004338	XP_003591514.1	96.267	375	14	0	75	449	82	456	0	747	450	456	83	83
MsaT004523	MsaG004523	XP_013470141.1	24.444	45	34	0	8	52	580	624	0.37	28.5	54	751	83	83
MsaT004916	MsaG004916	XP_024642141.1	95.953	1458	44	2	1	1443	1	1458	0	2851	1729	1476	83	83
MsaT005147	MsaG005147	XP_013469774.1	98.63	73	1	0	1	73	1	73	1.89e-47	152	88	161	83	83
MsaT005304	MsaG005304	XP_013446717.1	44.186	86	13	1	17	102	475	525	5.88e-11	59.7	103	661	83	83
MsaT005434	MsaG005434	XP_013470087.1	95.925	319	12	1	63	380	66	384	0	632	381	384	83	83
MsaT006158	MsaG006158	XP_039686138.1	54.222	225	87	5	9	232	62	271	8.76e-66	214	270	423	83	83
MsaT006491	MsaG006491	XP_003593532.3	88.359	902	78	2	182	1056	27	928	0	1590	1057	928	83	83
MsaT006718	MsaG006718	XP_003593813.3	86.538	104	12	1	20	121	531	634	1.09e-57	191	123	684	83	83
MsaT007163	MsaG007163	XP_024638167.2	61.475	122	44	3	24	143	97	217	1.28e-44	149	145	250	83	83
MsaT007410	MsaG007410	XP_003594535.2	98.364	550	9	0	111	660	1	550	0	1108	665	855	83	83
MsaT007665	MsaG007665	XP_039686895.1	47.471	257	48	6	3	181	225	472	9.62e-57	196	216	1049	83	83
MsaT007752	MsaG007752	XP_013463257.1	90.816	196	16	1	1	194	1	196	6.61e-129	367	234	221	83	83
MsaT008166	MsaG008166	XP_024632777.1	89.423	312	32	1	62	372	1	312	0	576	373	369	83	83
MsaT008657	MsaG008657	XP_024632770.2	95.238	63	3	0	7	69	1	63	1.66e-32	117	76	349	83	83
MsaT008685	MsaG008685	XP_013464052.1	97.546	163	4	0	1	163	1	163	2.22e-115	330	196	189	83	83
MsaT008860	MsaG008860	XP_003616287.1	43.782	386	180	4	1	350	44	428	4.39e-106	327	422	517	83	83
MsaT008924	MsaG008924	XP_039690316.1	47.222	144	72	1	19	158	261	404	2.08e-31	121	168	885	83	83
MsaT008927	MsaG008927	XP_039691008.1	85.385	130	19	0	17	146	15	144	3.05e-78	234	156	170	83	83
MsaT008932	MsaG008932	XP_024632116.1	89.77	479	27	1	100	578	25	481	0	875	579	481	83	83
MsaT008966	MsaG008966	XP_003595711.2	92.162	370	28	1	61	429	1	370	0	703	443	383	83	83
MsaT008994	MsaG008994	XP_039685634.1	32.579	221	108	5	1	180	197	417	5.17e-27	108	216	505	83	83
MsaT009045	MsaG009045	XP_003610737.1	81.053	190	7	1	1	161	1	190	2.05e-102	297	195	190	83	83
MsaT009122	MsaG009122	XP_039686556.1	97.913	527	10	1	105	631	28	553	0	1043	632	553	83	83
MsaT009128	MsaG009128	XP_039686988.1	86.585	164	21	1	27	189	2255	2418	6.44e-95	306	197	2439	83	83
MsaT009156	MsaG009156	XP_039686902.1	64.286	140	49	1	21	160	3	141	2.64e-56	178	168	171	83	83
MsaT009189	MsaG009189	XP_013458297.1	45.313	128	41	2	1	99	38	165	1.49e-30	110	119	192	83	83
MsaT009294	MsaG009294	XP_013467927.1	95.69	116	5	0	1	116	1	116	1.02e-75	226	139	144	83	83
MsaT009642	MsaG009642	XP_024636606.1	43.137	51	26	2	2	51	30	78	0.000826	36.2	60	273	83	83
MsaT009842	MsaG009842	XP_039683291.1	44.295	149	68	5	25	169	1	138	1.12e-29	109	174	150	83	83
MsaT010115	MsaG010115	XP_024632781.2	42.735	234	129	4	3	234	213	443	5.21e-60	202	280	549	83	83
MsaT010263	MsaG010263	XP_003596932.1	95.024	422	17	2	26	446	25	443	0	773	505	446	83	83
MsaT010537	MsaG010537	XP_024632928.1	79.868	303	38	2	58	337	9	311	3.68e-142	409	338	311	83	83
MsaT010716	MsaG010716	XP_039686792.1	91.954	174	12	1	1	172	73	246	2.63e-111	323	207	248	83	83
MsaT010762	MsaG010762	XP_013454369.1	100	178	0	0	36	213	1	178	6.5e-131	370	214	178	83	83
MsaT010803	MsaG010803	XP_024636031.1	70.238	84	14	1	12	95	1	73	2.39e-32	118	101	467	83	83
MsaT011052	MsaG011052	XP_013442600.1	48.148	216	81	8	12	226	2	187	2.97e-50	172	259	403	83	83
MsaT011160	MsaG011160	XP_039686111.1	72.5	80	21	1	7	85	125	204	9e-33	119	95	406	83	83
MsaT011251	MsaG011251	XP_039683956.1	37.037	135	85	0	3	137	4	138	1.11e-29	112	162	278	83	83
MsaT011444	MsaG011444	XP_039687588.1	71.923	260	64	2	9	267	2	253	1.77e-118	367	311	975	83	83
MsaT011527	MsaG011527	XP_003617953.1	47.475	99	46	3	14	108	145	241	2.43e-24	96.7	114	404	83	83
MsaT011705	MsaG011705	XP_003608734.4	34.091	44	29	0	2	45	41	84	0.000294	36.6	53	170	83	83
MsaT011718	MsaG011718	XP_039688162.1	92	275	19	1	1	275	1	272	7.48e-170	506	330	1137	83	83
MsaT011742	MsaG011742	XP_003608505.1	93.75	96	6	0	1	96	157	252	5.57e-60	190	115	332	83	83
MsaT011799	MsaG011799	XP_039685646.1	55.102	196	88	0	1	196	1	196	1.32e-72	226	235	278	83	83
MsaT011985	MsaG011985	XP_003602984.1	65.128	390	126	4	78	465	6	387	1.77e-169	487	470	391	83	83
MsaT012593	MsaG012593	XP_024628153.1	28.704	108	65	3	20	115	20	127	2.46e-07	46.2	116	129	83	83
MsaT012605	MsaG012605	XP_003598956.1	86.207	174	22	1	1	174	1	172	4.88e-95	303	210	1133	83	83
MsaT013448	MsaG013448	XP_013470052.1	30.769	65	34	2	9	68	409	467	0.32	29.3	72	481	83	83
MsaT013575	MsaG013575	XP_024637099.1	33.333	69	43	1	9	77	395	460	0.000832	37.4	83	606	83	83
MsaT013723	MsaG013723	XP_039687923.1	52.104	499	160	13	15	446	1	487	4.05e-132	402	523	624	83	83
MsaT013743	MsaG013743	XP_024640666.1	61.408	710	187	12	15	657	1	690	0	814	774	698	83	83
MsaT013969	MsaG013969	XP_003600201.1	79.424	243	35	2	1	229	1	242	3.24e-133	381	277	242	83	83
MsaT014021	MsaG014021	XP_013459955.1	45.028	704	331	15	2	692	27	687	7.96e-170	520	833	920	83	83
MsaT014116	MsaG014116	XP_024634399.1	20.879	91	52	2	3	93	244	314	0.14	31.2	110	315	83	83
MsaT014134	MsaG014134	XP_003609024.2	45.679	81	38	1	2	76	354	434	3.23e-19	82.4	90	526	83	83
MsaT014279	MsaG014279	XP_003629079.2	26.286	175	103	4	33	193	732	894	0.005	37.7	195	1233	83	83
MsaT014317	MsaG014317	XP_024634641.2	53.306	242	79	5	1	214	216	451	2.59e-77	245	257	461	83	83
MsaT014526	MsaG014526	XP_024641577.2	80.435	92	16	1	1	90	993	1084	6.18e-43	152	108	1084	83	83
MsaT014567	MsaG014567	XP_039687261.1	61.941	1587	363	21	1	1401	1	1532	0	1751	1690	1542	83	83
MsaT014575	MsaG014575	XP_024634173.1	50.667	525	203	12	100	600	1475	1967	1.14e-124	407	601	1967	83	83
MsaT014716	MsaG014716	XP_003600591.2	79.426	209	24	2	39	228	1	209	3.29e-113	327	229	213	83	83
MsaT014780	MsaG014780	XP_024634686.2	88.62	949	58	3	1	899	1	949	0	1675	1080	949	83	83
MsaT014836	MsaG014836	XP_013460589.1	92.248	129	10	0	1	129	1	129	7.73e-84	247	156	141	83	83
MsaT015042	MsaG015042	XP_003600904.1	77.778	90	18	1	18	105	483	572	2.43e-41	144	106	593	83	83
MsaT015360	MsaG015360	XP_024625501.1	76.879	173	31	3	34	201	100	268	7.36e-70	218	202	269	83	83
MsaT015550	MsaG015550	XP_039683093.1	82.5	80	14	0	1	80	25	104	3.66e-45	145	96	139	83	83
MsaT015984	MsaG015984	XP_003601895.2	96.144	389	12	1	1	389	259	644	0	689	467	649	83	83
MsaT016277	MsaG016277	XP_003600264.2	89.13	230	17	1	1	230	299	520	6.13e-145	421	276	529	83	83
MsaT016291	MsaG016291	XP_024633826.2	64.444	270	55	5	1	269	30	259	7.63e-112	330	326	261	83	83
MsaT016312	MsaG016312	XP_003602287.2	99.561	228	1	0	46	273	1	228	2e-168	470	274	228	83	83
MsaT016326	MsaG016326	XP_024635978.1	97.754	668	14	1	1	668	1	667	0	1343	806	667	83	83
MsaT016496	MsaG016496	XP_039685365.1	55.172	58	20	3	12	69	26	77	1.98e-10	53.1	70	77	83	83
MsaT016778	MsaG016778	XP_003602870.1	88.814	295	11	3	1	274	1	294	0	511	330	320	83	83
MsaT016956	MsaG016956	XP_039687703.1	68.182	88	28	0	9	96	100	187	1.3e-32	122	106	872	83	83
MsaT017214	MsaG017214	XP_024635639.1	86.713	143	4	1	26	153	1	143	9.71e-85	249	154	143	83	83
MsaT017351	MsaG017351	XP_024635331.1	95.522	67	3	0	1	67	1	67	4.9e-36	127	81	422	83	83
MsaT018393	MsaG018393	XP_024639880.1	20	80	57	1	13	92	1731	1803	2	27.7	96	2664	83	83
MsaT019148	MsaG019148	XP_039689210.1	100	204	0	0	1	204	1	204	6.22e-149	419	245	240	83	83
MsaT019168	MsaG019168	XP_003605328.1	91.495	388	30	2	1	388	1	385	0	720	467	397	83	83
MsaT019194	MsaG019194	XP_024637538.2	98.817	338	4	0	46	383	2	339	0	671	407	469	83	83
MsaT019259	MsaG019259	XP_003605367.1	91.525	177	11	1	35	211	6	178	1.71e-109	316	212	178	83	83
MsaT019580	MsaG019580	XP_024637973.1	60.345	58	22	1	3	60	361	417	9.77e-15	69.3	70	803	83	83
MsaT019713	MsaG019713	XP_003595747.3	97.642	212	4	1	44	255	4	214	2.27e-144	407	256	214	83	83
MsaT020223	MsaG020223	XP_003593883.1	31.579	57	30	1	11	67	97	144	3.1	26.2	69	325	83	83
MsaT020275	MsaG020275	XP_003601018.2	73.611	72	15	1	1	68	43	114	8.12e-25	97.1	82	438	83	83
MsaT020523	MsaG020523	XP_003607925.1	92.105	114	9	0	15	128	134	247	6.37e-64	211	138	998	83	83
MsaT020606	MsaG020606	XP_024639944.1	66.667	72	23	1	1	71	50	121	1.18e-26	98.6	86	158	83	83
MsaT023736	MsaG023736	XP_039685119.1	87.059	85	10	1	1	85	1	84	9.84e-35	118	103	99	83	83
MsaT024079	MsaG024079	XP_003630443.2	59.091	176	31	4	27	165	419	590	2.15e-54	184	168	618	83	83
MsaT024310	MsaG024310	XP_024636869.2	32.075	53	34	1	2	54	108	158	4.3	25.4	64	577	83	83
MsaT024899	MsaG024899	XP_024638923.1	68.042	848	73	12	136	785	15	862	0	944	786	862	83	83
MsaT024978	MsaG024978	XP_003610922.2	75.893	112	20	1	1	105	7	118	1.89e-55	173	126	142	83	83
MsaT025322	MsaG025322	XP_039689335.1	58.904	73	27	1	1	73	240	309	4.65e-20	84.7	88	480	83	83
MsaT025497	MsaG025497	XP_024626821.1	51.19	84	31	2	16	94	1	79	5.37e-15	71.2	95	776	83	83
MsaT025577	MsaG025577	XP_024626165.1	90.833	120	11	0	1	120	1	120	5.13e-73	229	145	481	83	83
MsaT026024	MsaG026024	XP_039685646.1	52.113	71	34	0	15	85	50	120	2.18e-20	83.6	86	278	83	83
MsaT026401	MsaG026401	XP_013448290.1	67.464	209	27	4	28	195	262	470	2.97e-85	265	203	531	83	83
MsaT026423	MsaG026423	XP_003613479.1	89.655	87	8	1	17	102	38	124	1.39e-34	118	103	124	83	83
MsaT026522	MsaG026522	XP_024639711.1	92.837	349	25	0	1	349	679	1027	0	652	423	1100	83	83
MsaT026678	MsaG026678	XP_039686856.1	58.852	819	214	13	1	719	146	941	0	905	869	967	83	83
MsaT027023	MsaG027023	XP_024630779.1	25.806	186	114	7	36	216	10	176	1.99e-10	60.1	218	403	83	83
MsaT027083	MsaG027083	XP_003613628.1	56.589	129	49	3	1	127	1	124	4.08e-42	140	153	146	83	83
MsaT027320	MsaG027320	XP_024640574.1	33.996	453	215	8	75	444	208	659	1e-52	190	448	695	83	83
MsaT027909	MsaG027909	XP_039690413.1	96.111	180	7	0	36	215	61	240	1.82e-125	359	216	252	83	83
MsaT028086	MsaG028086	XP_003615598.1	67.296	159	32	1	5	143	109	267	3.89e-68	215	167	378	83	83
MsaT028228	MsaG028228	XP_013469311.1	31.746	63	43	0	2	64	62	124	0.000224	37.4	76	135	83	83
MsaT028378	MsaG028378	XP_039688025.1	57.561	205	70	7	1	192	1	201	7.06e-65	209	230	396	83	83
MsaT028380	MsaG028380	XP_003615393.2	62.963	54	19	1	1	54	186	238	1.23e-13	63.5	65	247	83	83
MsaT028382	MsaG028382	XP_003616122.2	67.164	67	21	1	1	66	16	82	2.42e-25	92.8	80	86	83	83
MsaT028744	MsaG028744	XP_003616546.2	93.734	383	8	1	77	443	1	383	0	718	444	383	83	83
MsaT028839	MsaG028839	XP_024639944.1	78.899	109	23	0	1	109	50	158	5.18e-61	188	132	158	83	83
MsaT029087	MsaG029087	XP_003618095.1	81.988	161	29	0	33	193	1	161	1.07e-97	284	194	161	83	83
MsaT029135	MsaG029135	XP_039690696.1	83.824	68	11	0	9	76	2	69	4.85e-36	124	82	222	83	83
MsaT029182	MsaG029182	XP_003617221.2	90.684	526	43	2	26	547	1	524	0	893	629	524	83	83
MsaT029195	MsaG029195	XP_003617235.2	92.991	428	29	1	90	516	10	437	0	735	517	437	83	83
MsaT029197	MsaG029197	XP_003629266.1	70	110	24	1	23	132	164	264	1.83e-43	146	133	264	83	83
MsaT029356	MsaG029356	XP_024640076.1	79.661	118	24	0	24	141	664	781	3.67e-57	191	142	781	83	83
MsaT029465	MsaG029465	XP_003617579.2	47.727	176	84	3	35	210	23	190	9.49e-49	161	212	193	83	83
MsaT029507	MsaG029507	XP_024641025.1	52	325	139	8	2	321	16	328	2.81e-107	323	386	328	83	83
MsaT029560	MsaG029560	XP_024641025.1	84.783	322	43	1	1	322	13	328	0	558	390	328	83	83
MsaT029609	MsaG029609	XP_024633687.2	43.976	166	87	3	34	194	3	167	1.39e-33	120	195	177	83	83
MsaT029640	MsaG029640	XP_024632482.1	67.442	43	14	0	1	43	1	43	4.96e-12	60.5	52	539	83	83
MsaT029730	MsaG029730	XP_003617931.1	96.875	256	8	0	45	300	73	328	0	523	309	329	83	83
MsaT029732	MsaG029732	XP_003617931.1	96.094	256	10	0	45	300	73	328	0	514	309	329	83	83
MsaT029828	MsaG029828	XP_003630507.1	52.734	256	83	5	1	221	1	253	1.58e-74	241	267	579	83	83
MsaT029845	MsaG029845	XP_003618041.1	89.944	179	18	0	13	191	1	179	1.02e-119	343	216	227	83	83
MsaT030056	MsaG030056	XP_003618365.4	86.77	257	31	2	1	257	128	381	1.48e-156	454	308	564	83	83
MsaT030200	MsaG030200	XP_024628783.1	46.512	43	23	0	6	48	7	49	1.38e-06	44.7	52	559	83	83
MsaT030206	MsaG030206	XP_024626760.1	78.882	161	12	1	34	194	1	139	4.37e-85	251	195	139	83	83
MsaT030325	MsaG030325	XP_013463431.1	69.024	410	104	5	1	389	1	408	0	552	471	410	83	83
MsaT030364	MsaG030364	XP_039684624.1	67.29	214	65	2	1	214	40	248	3.86e-90	276	257	395	83	83
MsaT030735	MsaG030735	XP_024630443.1	70.37	54	16	0	4	57	130	183	3.65e-21	84.7	65	282	83	83
MsaT030781	MsaG030781	XP_003618792.1	97.842	139	3	0	1	139	2	140	3.37e-95	276	167	157	83	83
MsaT030875	MsaG030875	XP_039685227.1	33.333	84	35	5	12	78	208	287	0.52	28.5	81	339	83	83
MsaT031206	MsaG031206	XP_024642404.1	39.474	76	24	3	3	67	256	320	0.000187	39.3	78	468	83	83
MsaT031608	MsaG031608	XP_039688381.1	24.658	146	109	1	9	154	14	158	2.75e-13	65.9	175	246	83	83
MsaT031817	MsaG031817	XP_003619026.1	92.021	188	15	0	39	226	3	190	4.25e-110	318	227	190	83	83
MsaT031845	MsaG031845	XP_024629461.1	52.304	434	196	3	20	448	542	969	7.64e-128	403	518	1109	83	83
MsaT032100	MsaG032100	XP_024641286.1	59.574	47	15	2	1	43	1	47	8.05e-07	45.4	52	465	83	83
MsaT032343	MsaG032343	XP_003619026.1	92.021	188	15	0	39	226	3	190	4.25e-110	318	227	190	83	83
MsaT032513	MsaG032513	XP_024641130.1	49.077	271	109	5	50	299	16	278	5.03e-72	228	300	321	83	83
MsaT032936	MsaG032936	XP_024631762.2	31.009	545	272	15	59	509	2	536	4.13e-73	246	542	539	83	83
MsaT033407	MsaG033407	XP_003607505.1	75.714	70	16	1	14	82	762	831	1.22e-26	104	83	886	83	83
MsaT033454	MsaG033454	XP_003601814.1	50.345	145	69	1	19	160	15	159	9.08e-44	146	171	162	83	83
MsaT033503	MsaG033503	XP_003620113.3	69.056	837	242	4	1	823	144	977	0	1140	989	1065	83	83
MsaT034011	MsaG034011	XP_013453098.1	75.584	385	87	2	20	399	56	438	0	601	460	461	83	83
MsaT034122	MsaG034122	XP_039688755.1	53.571	196	73	3	3	181	6	200	6.72e-56	184	215	352	83	83
MsaT034132	MsaG034132	XP_039690999.1	41.197	284	92	7	1	212	84	364	4.7e-61	201	254	392	83	83
MsaT034157	MsaG034157	XP_039690999.1	41.197	284	92	7	1	212	84	364	4.7e-61	201	254	392	83	83
MsaT034190	MsaG034190	XP_024642352.1	95.475	442	20	0	91	532	31	472	0	848	533	472	83	83
MsaT034763	MsaG034763	XP_003621229.1	88.027	877	65	2	22	858	33	909	0	1476	1014	932	83	83
MsaT034847	MsaG034847	XP_013450236.2	76.19	63	15	0	12	74	423	485	1.34e-27	106	76	948	83	83
MsaT034855	MsaG034855	XP_024627336.1	67.358	193	21	1	1	151	84	276	5.26e-82	250	182	350	83	83
MsaT034869	MsaG034869	XP_013442054.1	28.641	206	125	8	2	194	79	275	1.82e-13	68.2	233	278	83	83
MsaT035252	MsaG035252	XP_024641188.1	60.331	121	47	1	25	144	119	239	1.81e-31	118	145	534	83	83
MsaT035349	MsaG035349	XP_039688640.1	26.027	219	126	7	16	200	13	229	3.31e-09	56.6	224	511	83	83
MsaT035549	MsaG035549	XP_003621596.1	59.509	163	30	2	12	142	58	216	4.59e-49	170	157	849	83	83
MsaT035551	MsaG035551	XP_003621596.1	60.123	163	29	2	12	142	58	216	9.7e-50	172	157	849	83	83
MsaT035820	MsaG035820	XP_039683741.1	86.411	861	73	2	1	817	1	861	0	1478	988	863	83	83
MsaT035851	MsaG035851	XP_039684011.1	96.2	421	15	1	86	506	1	420	0	837	507	420	83	83
MsaT036109	MsaG036109	XP_003631052.2	90.323	248	12	1	42	277	414	661	2.42e-153	462	283	1172	83	83
MsaT036351	MsaG036351	XP_039687685.1	48.851	174	81	3	4	169	62	235	1.43e-44	155	200	374	83	83
MsaT036807	MsaG036807	XP_039682823.1	51.777	394	150	11	75	450	1	372	6.89e-117	351	454	373	83	83
MsaT036855	MsaG036855	XP_024627338.1	67.778	90	24	2	1	90	341	425	7.19e-34	123	109	458	83	83
MsaT036856	MsaG036856	XP_039682823.1	52.525	396	146	12	75	452	1	372	5.94e-118	354	456	373	83	83
MsaT036967	MsaG036967	XP_039683216.1	38.144	97	48	2	2	86	703	799	0.004	35.8	103	873	83	83
MsaT037219	MsaG037219	XP_013459100.1	81.034	232	44	0	1	232	1	232	1.95e-124	369	279	516	83	83
MsaT037244	MsaG037244	XP_024631421.1	96.64	506	17	0	103	608	4	509	0	1018	609	509	83	83
MsaT037472	MsaG037472	XP_024631762.2	35.39	551	301	13	93	604	2	536	4.41e-102	324	617	539	83	83
MsaT037515	MsaG037515	XP_024625235.1	83.333	120	20	0	1	120	1	120	1.01e-63	203	144	387	83	83
MsaT037611	MsaG037611	XP_039683201.1	41.026	78	31	1	1	78	1	63	1.5e-06	45.8	94	413	83	83
MsaT037677	MsaG037677	XP_039683886.1	94.615	130	7	0	1	130	1	130	2.28e-83	251	156	312	83	83
MsaT037861	MsaG037861	XP_039685291.1	86.111	72	10	0	1	72	1	72	3.78e-40	132	87	131	83	83
MsaT038397	MsaG038397	XP_013464712.1	47.887	71	31	2	7	77	9	73	1.27e-07	47	86	173	83	83
MsaT038535	MsaG038535	XP_003623959.3	79.104	402	75	4	79	473	11	410	0	620	474	410	83	83
MsaT038577	MsaG038577	XP_003597630.3	55.882	170	74	1	1	170	77	245	1.26e-64	205	206	298	83	83
MsaT038785	MsaG038785	XP_003624297.2	82.821	780	113	4	159	918	31	809	0	1276	919	809	83	83
MsaT038823	MsaG038823	XP_003624347.1	97.531	162	4	0	18	179	76	237	1.02e-111	323	196	251	83	83
MsaT038845	MsaG038845	XP_013447476.1	58.228	79	33	0	16	94	20	98	2.67e-32	111	95	98	83	83
MsaT039592	MsaG039592	XP_003618369.1	33.929	56	36	1	5	59	14	69	6.59e-07	43.5	66	95	83	83
MsaT040604	MsaG040604	XP_039683736.1	94.545	165	9	0	1	165	109	273	6.79e-116	337	198	331	83	83
MsaT040633	MsaG040633	XP_024626887.1	89.72	107	10	1	1	106	39	145	2.02e-63	197	128	261	83	83
MsaT040816	MsaG040816	XP_013450559.1	53.191	94	7	2	1	57	903	996	6.11e-18	78.6	69	1004	83	83
MsaT040839	MsaG040839	XP_013450559.1	51.064	94	9	2	1	57	903	996	1.75e-16	74.7	69	1004	83	83
MsaT040877	MsaG040877	XP_003621109.1	98.529	68	1	0	6	73	41	108	4.52e-40	136	82	277	83	83
MsaT040981	MsaG040981	XP_039684599.1	92.737	358	6	3	72	411	1	356	0	667	412	356	83	83
MsaT041112	MsaG041112	XP_003621754.2	93.548	93	6	0	1	93	354	446	4e-55	183	112	597	83	83
MsaT041248	MsaG041248	XP_039686036.1	92.143	140	11	0	1	140	1	140	3.9e-92	268	169	142	83	83
MsaT041376	MsaG041376	XP_039685403.1	35.976	164	72	2	24	156	60	221	1.7e-17	77.8	161	225	83	83
MsaT041378	MsaG041378	XP_039685441.1	67.647	136	14	2	1	107	1053	1187	2.89e-48	169	129	1494	83	83
MsaT042084	MsaG042084	XP_003617943.1	45.968	248	110	5	37	263	6	250	1.87e-61	202	273	409	83	83
MsaT042227	MsaG042227	XP_013444921.1	95.012	421	21	0	1	421	1	421	0	837	507	468	83	83
MsaT042432	MsaG042432	XP_013445072.1	99.339	454	3	0	5	458	32	485	0	945	550	497	83	83
MsaT042473	MsaG042473	XP_003616122.2	68.657	67	20	1	1	66	16	82	1.02e-25	94	80	86	83	83
MsaT042579	MsaG042579	XP_024627580.1	99.468	188	1	0	1	188	1	188	1.82e-139	393	227	189	83	83
MsaT042615	MsaG042615	XP_013445193.3	43.333	90	42	3	6	90	9	94	9.06e-09	52.8	103	481	83	83
MsaT042876	MsaG042876	XP_013444125.1	42.373	59	26	3	11	65	82	136	0.000129	37.7	66	136	83	83
MsaT042939	MsaG042939	XP_024628035.2	45.188	239	67	7	35	213	43	277	5.28e-50	171	216	422	83	83
MsaT043048	MsaG043048	XP_003626943.1	41.327	196	104	2	5	193	294	485	9.11e-39	142	229	575	83	83
MsaT043138	MsaG043138	XP_003607408.1	69.022	368	52	7	64	386	456	806	4.97e-152	453	387	806	83	83
MsaT043318	MsaG043318	XP_013445768.1	94.688	320	13	2	1	316	1	320	0	617	379	392	83	83
MsaT043393	MsaG043393	XP_003613757.4	34.266	286	115	2	3	215	1025	1310	7.1e-48	172	258	1313	83	83
MsaT043405	MsaG043405	XP_024628280.1	56.962	158	58	4	17	168	6	159	8.52e-48	164	184	435	83	83
MsaT043647	MsaG043647	XP_003596386.2	32.258	62	35	2	9	63	323	384	2	26.6	66	568	83	83
MsaT043649	MsaG043649	XP_013454279.1	50	254	34	5	1	161	1	254	2.37e-62	209	193	880	83	83
MsaT043728	MsaG043728	XP_039685914.1	68.539	267	26	2	54	320	1	209	2.49e-127	367	323	221	83	83
MsaT043890	MsaG043890	XP_003628943.1	99.01	505	5	0	103	607	70	574	0	1005	608	574	83	83
MsaT044036	MsaG044036	XP_039690580.1	55.556	54	23	1	11	63	143	196	4.81e-09	50.4	64	201	83	83
MsaT045016	MsaG045016	XP_039689017.1	69	100	24	2	11	103	32	131	8.86e-38	129	112	188	83	83
MsaT045312	MsaG045312	XP_013458029.1	95.023	221	11	0	2	222	1	221	5.94e-155	435	266	228	83	83
MsaT045537	MsaG045537	XP_003609404.2	94.925	867	44	0	178	1044	1	867	0	1694	1045	867	83	83
MsaT045676	MsaG045676	XP_013458217.1	95.556	360	16	0	1	360	1	360	0	716	436	366	83	83
MsaT046063	MsaG046063	XP_024636084.1	95.122	82	4	0	5	86	4	85	1.07e-52	165	99	147	83	83
MsaT046094	MsaG046094	XP_024634135.2	26.667	90	49	2	16	105	1178	1250	2.5	27.7	108	1315	83	83
MsaT046288	MsaG046288	XP_003609181.2	42.116	501	240	14	75	542	67	550	3.68e-108	342	561	659	83	83
MsaT046384	MsaG046384	XP_003616013.2	46.753	77	37	2	16	91	63	136	4.79e-12	59.3	92	136	83	83
MsaT046680	MsaG046680	XP_024638773.1	90.698	172	16	0	19	190	19	190	1.13e-113	327	206	192	83	83
MsaT046713	MsaG046713	XP_003595397.1	40.278	72	40	3	6	75	3	73	3e-06	42	84	78	83	83
MsaT046972	MsaG046972	XP_013459971.1	53.631	179	51	4	1	163	1	163	8.58e-45	158	197	573	83	83
MsaT046978	MsaG046978	XP_003600319.1	93	300	21	0	1	300	1	300	0	579	361	506	83	83
MsaT046985	MsaG046985	XP_003595365.3	84	50	8	0	10	59	290	339	2.69e-21	87.8	60	758	83	83
MsaT046991	MsaG046991	XP_039687386.1	95.276	254	12	0	1	254	1	254	1.66e-165	474	307	509	83	83
MsaT046992	MsaG046992	XP_039687466.1	91.096	146	13	0	1	146	158	303	1.6e-88	272	175	508	83	83
MsaT047167	MsaG047167	XP_039686521.1	44.444	90	50	0	18	107	2	91	9.24e-22	86.7	109	156	83	83
MsaT001311	MsaG001311	XP_013466638.2	55.738	183	61	5	1	163	58	240	5.69e-36	129	203	257	83	80
MsaT003279	MsaG003279	XP_013468456.1	63.71	248	82	5	29	275	25	265	2.51e-85	267	307	446	83	80
MsaT003755	MsaG003755	XP_013468881.1	66.447	456	54	13	17	459	25	394	8.02e-124	392	557	1012	83	80
MsaT029937	MsaG029937	XP_013450956.2	87.931	58	6	1	2	58	723	780	4.15e-28	108	71	1250	83	80
MsaT039271	MsaG039271	XP_039684216.1	89.806	206	21	0	56	261	1	206	2.32e-129	369	262	206	83	79
MsaT009101	MsaG009101	XP_024638798.2	88.008	492	44	4	149	637	45	524	0	797	638	524	83	77
MsaT034175	MsaG034175	XP_024630285.1	68.229	192	47	3	57	248	134	311	1.24e-81	251	252	327	83	76
MsaT012128	MsaG012128	XP_013458872.1	56.522	69	28	1	9	75	79	147	9.77e-14	67.4	90	945	83	74
MsaT038155	MsaG038155	XP_039683412.1	55.191	183	80	2	70	251	169	350	1.38e-62	203	252	350	83	72
MsaT043729	MsaG043729	XP_039688723.1	28.333	300	154	11	53	306	152	436	7.26e-17	82.8	357	1292	83	71
MsaT035697	MsaG035697	XP_024642326.2	82.278	79	14	0	22	100	1	79	4.86e-36	128	113	347	83	70
MsaT014557	MsaG014557	XP_024633856.2	81.749	263	48	0	65	327	695	957	2.08e-143	436	396	970	83	66
MsaT043535	MsaG043535	XP_024634702.1	34.259	108	69	2	52	158	137	243	8.48e-13	65.1	163	311	83	66
MsaT044288	MsaG044288	XP_003629399.1	96.04	202	8	0	14	215	14	215	1.33e-136	400	308	500	83	66
MsaT037911	MsaG037911	XP_013448348.2	69.892	93	28	0	14	106	19	111	5.44e-39	137	142	331	83	65
MsaT010666	MsaG010666	XP_024634937.2	66.483	543	151	6	195	707	455	996	0	753	796	1139	83	64
MsaT033593	MsaG033593	XP_039686407.1	30	240	153	4	22	261	46	270	6.85e-33	127	393	305	83	61
MsaT034539	MsaG034539	XP_003609014.3	56.322	87	36	2	35	121	209	293	8.17e-22	92.4	142	599	83	61
MsaT030686	MsaG030686	XP_013451414.1	94.718	549	19	1	14	552	90	638	0	1065	941	662	83	57
MsaT044635	MsaG044635	XP_003608587.1	95.652	69	2	1	55	122	862	930	8.69e-37	135	125	1005	83	54
MsaT014337	MsaG014337	XP_024638337.2	45.146	206	35	5	117	247	291	493	1.53e-38	142	248	493	83	53
MsaT035442	MsaG035442	XP_039689947.1	70.054	738	203	8	393	1114	16	751	0	996	1355	1105	83	53
MsaT023549	MsaG023549	XP_024629295.1	39.024	205	99	8	171	365	3	191	1.67e-32	123	382	196	83	51
MsaT001937	MsaG001937	XP_013467160.2	74.766	107	11	2	29	119	11	117	5.91e-45	153	182	280	83	50
MsaT019343	MsaG019343	XP_003629615.1	74.167	120	8	3	35	131	102	221	6.8e-31	118	208	436	83	47
MsaT019360	MsaG019360	XP_003629615.1	73.333	120	9	3	35	131	102	221	4.05e-30	116	208	436	83	47
MsaT008495	MsaG008495	XP_003601398.2	61.594	276	88	6	8	270	3	273	3.22e-98	305	572	312	83	46
MsaT029392	MsaG029392	XP_024641207.2	56.471	170	27	1	157	279	398	567	2.81e-58	199	282	604	83	44
MsaT004076	MsaG004076	XP_024634937.2	43.832	381	129	14	51	363	1	364	5.18e-67	241	721	1139	83	43
MsaT026545	MsaG026545	XP_003613292.1	92.953	298	21	0	454	751	6	303	0	562	857	350	83	35
MsaT000067	MsaG000067	XP_013455958.1	29.63	81	46	2	11	81	94	173	1.7	27.3	85	542	84	84
MsaT000266	MsaG000266	XP_003589236.1	98.446	386	6	0	1	386	1	386	0	788	461	417	84	84
MsaT000581	MsaG000581	XP_003588817.1	96.923	130	4	0	1	130	1	130	1.2e-89	262	155	151	84	84
MsaT001102	MsaG001102	XP_013466414.1	81.481	189	35	0	1	189	1	189	5.79e-102	309	224	527	84	84
MsaT001672	MsaG001672	XP_013443489.1	53.03	66	31	0	8	73	111	176	2.21e-18	77	79	188	84	84
MsaT001751	MsaG001751	XP_024630414.1	42.718	103	58	1	16	117	23	125	1.41e-19	82	121	204	84	84
MsaT001959	MsaG001959	XP_039685914.1	70.136	221	53	1	40	247	1	221	6.3e-114	330	248	221	84	84
MsaT002086	MsaG002086	XP_024632781.2	29.286	280	154	5	3	246	213	484	3.63e-35	134	291	549	84	84
MsaT002175	MsaG002175	XP_013466779.1	81.897	116	21	0	1	116	34	149	9.37e-67	205	138	224	84	84
MsaT002272	MsaG002272	XP_013467475.1	95.64	344	15	0	1	344	1	344	0	629	410	370	84	84
MsaT002546	MsaG002546	XP_013466499.1	60.909	110	29	1	11	106	104	213	1.08e-35	128	114	389	84	84
MsaT002605	MsaG002605	XP_013467732.1	91.86	258	20	1	8	265	3	259	7.33e-170	480	307	351	84	84
MsaT002755	MsaG002755	XP_013450201.1	31.188	202	121	7	25	218	60	251	8.73e-15	71.6	231	255	84	84
MsaT003074	MsaG003074	XP_013457307.1	43.056	72	26	5	10	72	48	113	2.31e-05	41.6	75	343	84	84
MsaT003280	MsaG003280	XP_013468456.1	50.943	159	67	4	27	185	24	171	1.44e-39	142	189	446	84	84
MsaT005141	MsaG005141	XP_003597630.3	83.704	135	22	0	1	135	144	278	5.29e-79	240	160	298	84	84
MsaT005341	MsaG005341	XP_013450457.1	62.275	167	34	3	27	164	27	193	9.74e-55	175	165	193	84	84
MsaT005449	MsaG005449	XP_003592545.2	95.166	724	18	3	1	708	1	723	0	1412	841	725	84	84
MsaT005624	MsaG005624	XP_013470249.1	97.89	237	4	1	1	237	1	236	3.69e-171	478	283	244	84	84
MsaT005727	MsaG005727	XP_003592710.2	94.819	193	10	0	1	193	1	193	1.47e-130	376	230	346	84	84
MsaT005946	MsaG005946	XP_024630946.2	96.943	229	7	0	43	271	1	229	5.38e-160	448	272	229	84	84
MsaT006006	MsaG006006	XP_024628634.1	32.117	137	90	2	20	156	59	192	6.65e-18	79	163	226	84	84
MsaT006154	MsaG006154	XP_003593063.2	89.209	278	29	1	1	277	1	278	7.57e-176	499	329	428	84	84
MsaT006512	MsaG006512	XP_013461769.1	82.759	58	9	1	11	67	11	68	3.12e-21	84	68	174	84	84
MsaT006865	MsaG006865	XP_003626022.1	59.184	49	20	0	1	49	1	49	1.08e-13	63.9	58	273	84	84
MsaT007068	MsaG007068	XP_013462864.1	98.919	185	2	0	34	218	1	185	2.88e-131	372	219	185	84	84
MsaT007367	MsaG007367	XP_003591388.1	31.395	86	58	1	13	98	169	253	6.06e-10	55.1	102	254	84	84
MsaT007709	MsaG007709	XP_003604056.2	50	94	27	3	4	88	207	289	5.76e-18	77.4	101	300	84	84
MsaT007832	MsaG007832	XP_024632316.1	95.48	354	15	1	69	422	1	353	0	667	423	353	84	84
MsaT008029	MsaG008029	XP_024641478.2	58.307	638	154	11	1	569	1	595	0	681	681	1119	84	84
MsaT008078	MsaG008078	XP_024632742.1	83.838	297	35	2	1	285	1	296	3.29e-179	503	340	315	84	84
MsaT008303	MsaG008303	XP_024632751.1	92.874	421	29	1	1	421	1	420	0	791	500	621	84	84
MsaT008387	MsaG008387	XP_013446985.1	91.919	99	8	0	7	105	79	177	2.11e-41	142	118	321	84	84
MsaT008595	MsaG008595	XP_039690851.1	73.154	149	37	3	29	175	2	149	8.94e-69	213	176	242	84	84
MsaT008852	MsaG008852	XP_039690627.1	29.016	193	102	3	9	167	1784	1975	1.78e-19	88.2	189	1999	84	84
MsaT009030	MsaG009030	XP_024625692.1	92.994	157	10	1	1	157	665	820	3.02e-96	303	186	978	84	84
MsaT009292	MsaG009292	XP_003596142.3	94.483	145	2	1	1	139	1	145	9.91e-97	281	165	159	84	84
MsaT009452	MsaG009452	XP_003603086.1	90.043	231	21	1	10	238	181	411	8.22e-131	384	273	474	84	84
MsaT009508	MsaG009508	XP_039686666.1	67.769	121	30	3	22	141	199	311	6.61e-43	153	143	1034	84	84
MsaT009652	MsaG009652	XP_003596355.2	78.095	315	31	3	1	278	1	314	5.66e-168	475	332	328	84	84
MsaT009786	MsaG009786	XP_039689544.1	35.135	222	138	5	40	258	49	267	3.8e-39	140	262	292	84	84
MsaT009832	MsaG009832	XP_039683291.1	38.217	157	75	6	27	170	3	150	1.37e-22	90.5	171	150	84	84
MsaT009872	MsaG009872	XP_003598457.1	56.061	66	24	2	1	61	147	212	5.27e-21	85.5	73	391	84	84
MsaT009928	MsaG009928	XP_003610042.1	28.814	59	41	1	9	66	595	653	0.82	27.7	69	820	84	84
MsaT009931	MsaG009931	XP_039683560.1	29.545	132	74	7	3	118	4	132	9.95e-07	46.6	138	220	84	84
MsaT010001	MsaG010001	XP_003596638.2	98.343	181	3	0	11	191	151	331	2.83e-129	372	216	334	84	84
MsaT010088	MsaG010088	XP_024633714.1	90.756	238	22	0	11	248	145	382	4.26e-153	446	284	641	84	84
MsaT010817	MsaG010817	XP_024631464.1	91.705	217	18	0	21	237	1	217	4.94e-146	414	258	259	84	84
MsaT010835	MsaG010835	XP_013465466.2	98.116	690	13	0	135	824	9	698	0	1415	825	698	84	84
MsaT011139	MsaG011139	XP_013470433.1	55.488	164	48	3	16	154	22	185	1.44e-49	164	166	264	84	84
MsaT011274	MsaG011274	XP_039687259.1	41.379	58	24	2	4	51	13	70	0.02	32.3	57	715	84	84
MsaT011369	MsaG011369	XP_013459009.2	84.829	791	116	3	1	788	1	790	0	1395	938	1659	84	84
MsaT011471	MsaG011471	XP_003619170.1	36.129	155	59	10	16	137	165	312	4.99e-08	52	145	1178	84	84
MsaT011507	MsaG011507	XP_039685433.1	29.323	266	120	8	5	216	77	328	6.04e-22	96.3	251	717	84	84
MsaT011879	MsaG011879	XP_013457706.2	61.486	148	38	3	20	148	67	214	1.59e-44	155	154	514	84	84
MsaT011916	MsaG011916	XP_039683506.1	86.932	176	23	0	32	207	356	531	1.98e-100	310	209	728	84	84
MsaT011941	MsaG011941	XP_039687780.1	83.607	61	10	0	1	61	1201	1261	6.23e-27	105	73	1301	84	84
MsaT012048	MsaG012048	XP_039688168.1	87.345	403	47	1	1	399	1	403	0	721	474	945	84	84
MsaT012108	MsaG012108	XP_013468504.1	83.333	66	11	0	4	69	158	223	5.93e-29	105	79	223	84	84
MsaT012204	MsaG012204	XP_003598309.1	97.189	249	7	0	30	278	158	406	2.58e-177	503	298	471	84	84
MsaT012571	MsaG012571	XP_003612997.1	89.674	368	16	2	1	346	1	368	0	670	413	1054	84	84
MsaT012814	MsaG012814	XP_024630779.1	33.862	189	105	2	3	186	120	293	8.35e-32	121	218	403	84	84
MsaT012826	MsaG012826	XP_039687767.1	43.75	48	27	0	5	52	946	993	1.82e-06	44.7	57	1091	84	84
MsaT012893	MsaG012893	XP_013443067.1	96.053	152	6	0	1	152	1	152	2.82e-95	278	182	173	84	84
MsaT012939	MsaG012939	XP_003599464.2	82.09	67	11	1	1	66	1	67	2.8e-31	114	79	431	84	84
MsaT012982	MsaG012982	XP_039687833.1	90.984	732	59	2	135	865	65	790	0	1296	870	925	84	84
MsaT013103	MsaG013103	XP_003616287.1	47.454	432	147	3	11	362	5	436	4.88e-137	407	420	517	84	84
MsaT013111	MsaG013111	XP_013459291.1	89.604	202	16	2	1	200	1	199	6.28e-113	328	238	235	84	84
MsaT013411	MsaG013411	XP_024636122.1	27.638	199	112	3	32	198	45	243	9.86e-19	82.4	200	246	84	84
MsaT013571	MsaG013571	XP_013461346.2	28.049	82	52	1	1	82	235	309	0.000479	38.5	98	712	84	84
MsaT013572	MsaG013572	XP_013461346.2	28.049	82	52	1	1	82	235	309	0.000479	38.5	98	712	84	84
MsaT013574	MsaG013574	XP_039689014.1	31.373	153	87	5	3	144	345	490	2.91e-15	74.3	170	650	84	84
MsaT013714	MsaG013714	XP_013462287.1	55.072	138	59	2	18	153	44	180	1.21e-46	159	161	409	84	84
MsaT013876	MsaG013876	XP_013459847.2	92.963	881	55	3	168	1042	16	895	0	1711	1045	905	84	84
MsaT014085	MsaG014085	XP_039682991.1	32.203	118	64	4	1	111	7	115	5.96e-05	42	132	1559	84	84
MsaT014149	MsaG014149	XP_013460058.1	97.838	185	4	0	1	185	1	185	3.81e-131	375	220	286	84	84
MsaT014155	MsaG014155	XP_013460064.1	86.747	83	11	0	1	83	23	105	1.7e-47	151	99	120	84	84
MsaT014864	MsaG014864	XP_039685654.1	55.28	161	66	3	3	162	71	226	5.68e-53	174	191	282	84	84
MsaT014865	MsaG014865	XP_013460638.3	85.714	98	12	1	17	114	1	96	1.65e-54	174	116	263	84	84
MsaT014918	MsaG014918	XP_003616435.1	69.512	82	21	3	15	95	11	89	6.04e-30	105	96	89	84	84
MsaT015500	MsaG015500	XP_013461088.3	78.378	407	39	1	68	425	88	494	0	657	426	494	84	84
MsaT015686	MsaG015686	XP_039689335.1	46.804	485	180	8	81	492	1	480	2.85e-132	396	493	480	84	84
MsaT015788	MsaG015788	XP_003601792.1	92.424	132	9	1	1	132	18	148	7.99e-79	235	158	173	84	84
MsaT015816	MsaG015816	XP_039686697.1	94.444	108	6	0	1	108	166	273	1.81e-71	221	129	344	84	84
MsaT015864	MsaG015864	XP_039686697.1	94.444	108	6	0	1	108	166	273	1.81e-71	221	129	344	84	84
MsaT016048	MsaG016048	XP_013450287.2	75.269	93	21	1	2	92	89	181	1.32e-35	126	108	325	84	84
MsaT016259	MsaG016259	XP_024639393.1	57.516	153	42	3	24	153	353	505	2.85e-43	155	154	1121	84	84
MsaT016264	MsaG016264	XP_024639907.1	58.47	183	55	5	3	164	68	250	5.82e-50	167	194	300	84	84
MsaT016366	MsaG016366	XP_003631117.1	45.349	86	37	2	14	90	208	292	3.14e-16	72.4	92	292	84	84
MsaT016640	MsaG016640	XP_003602699.1	74.906	267	67	0	14	280	16	282	1.24e-148	432	319	495	84	84
MsaT016785	MsaG016785	XP_003602845.1	76.19	42	10	0	1	42	17	58	2.84e-16	69.7	50	184	84	84
MsaT017577	MsaG017577	XP_013462173.1	86.139	101	13	1	1	100	1	101	8.53e-50	168	119	532	84	84
MsaT018313	MsaG018313	XP_039690063.1	30.882	68	45	1	11	78	206	271	1.5	27.3	81	311	84	84
MsaT018343	MsaG018343	XP_039686980.1	19.101	89	66	3	7	94	22	105	0.008	34.7	105	272	84	84
MsaT018344	MsaG018344	XP_039686980.1	19.101	89	66	3	7	94	22	105	0.008	34.7	105	272	84	84
MsaT019167	MsaG019167	XP_039688882.1	90.152	396	35	2	1	392	1	396	0	734	466	403	84	84
MsaT019881	MsaG019881	XP_003605735.3	94.236	399	12	2	74	461	1	399	0	759	462	399	84	84
MsaT020224	MsaG020224	XP_024632743.1	76.797	306	60	3	3	308	2	296	7.85e-156	446	366	350	84	84
MsaT020274	MsaG020274	XP_003601018.2	85.047	107	16	0	1	107	1	107	6.64e-53	175	128	438	84	84
MsaT020425	MsaG020425	XP_024626881.1	21.678	143	102	3	22	158	285	423	0.000269	40.8	164	856	84	84
MsaT020444	MsaG020444	XP_013455854.2	95.249	421	20	0	79	499	43	463	0	833	500	463	84	84
MsaT020564	MsaG020564	XP_013455925.2	89.52	229	24	0	44	272	2	230	1.61e-148	419	273	230	84	84
MsaT020964	MsaG020964	XP_013456295.1	95.356	323	15	0	12	334	147	469	0	654	385	914	84	84
MsaT020990	MsaG020990	XP_039682847.1	27.059	85	38	4	9	78	6	81	0.13	30.4	83	404	84	84
MsaT021118	MsaG021118	XP_024639788.1	43.529	85	39	3	4	88	147	222	4.25e-07	47.4	101	341	84	84
MsaT021176	MsaG021176	XP_039689348.1	95.349	516	22	1	1	514	1	516	0	964	611	548	84	84
MsaT021280	MsaG021280	XP_024632552.1	70.029	347	36	6	1	289	1	337	2.38e-152	438	344	383	84	84
MsaT023537	MsaG023537	XP_013456467.1	95.385	130	5	1	21	149	23	152	6.1e-82	242	154	153	84	84
MsaT023548	MsaG023548	XP_003629743.2	85.319	361	16	4	60	384	370	729	0	618	385	729	84	84
MsaT023886	MsaG023886	XP_003630114.1	99.415	342	2	0	64	405	1	342	0	695	406	342	84	84
MsaT024123	MsaG024123	XP_039684711.1	92.26	801	21	4	1	760	1	801	0	1431	907	827	84	84
MsaT024124	MsaG024124	XP_013446968.1	92.366	131	9	1	1	130	1	131	2.28e-87	256	154	143	84	84
MsaT024126	MsaG024126	XP_013446968.1	85.496	131	17	2	1	129	1	131	2.52e-79	235	153	143	84	84
MsaT024127	MsaG024127	XP_013446968.1	87.313	134	12	4	1	133	1	130	6.87e-77	229	158	143	84	84
MsaT024339	MsaG024339	XP_039690466.1	88.235	85	6	1	1	81	132	216	1.68e-40	140	97	392	84	84
MsaT024343	MsaG024343	XP_013447222.1	95.714	140	6	0	1	140	1	140	1.54e-97	283	166	155	84	84
MsaT024442	MsaG024442	XP_003630701.1	92.617	149	9	1	1	147	1	149	4.76e-64	197	175	157	84	84
MsaT024502	MsaG024502	XP_024628926.1	83.333	120	9	2	22	140	1	110	4.13e-62	190	141	110	84	84
MsaT024658	MsaG024658	XP_024637973.1	46.296	54	26	2	3	54	161	213	1.86e-05	42	62	803	84	84
MsaT024907	MsaG024907	XP_003610819.2	97.669	1201	16	1	229	1417	58	1258	0	2426	1418	1258	84	84
MsaT025127	MsaG025127	XP_039690221.1	52.885	104	23	3	1	80	103	204	3.3e-21	87.4	95	428	84	84
MsaT025188	MsaG025188	XP_003611236.1	91.62	179	11	1	1	175	1	179	3.5e-92	274	208	247	84	84
MsaT025348	MsaG025348	XP_003611493.1	89.905	317	23	4	21	331	20	333	6.23e-177	499	372	333	84	84
MsaT025492	MsaG025492	XP_003611723.1	81.679	131	23	1	24	153	144	274	1.17e-72	224	155	313	84	84
MsaT025921	MsaG025921	XP_003612356.1	63.325	379	34	5	4	277	3	381	8.68e-149	429	325	393	84	84
MsaT025958	MsaG025958	XP_039690379.1	23.776	143	92	5	11	139	15	154	8.77e-07	46.2	153	157	84	84
MsaT026221	MsaG026221	XP_039690553.1	70.629	143	27	3	11	140	42	182	1.22e-58	184	154	195	84	84
MsaT026450	MsaG026450	XP_003627569.1	93.333	75	5	0	1	75	139	213	4.27e-41	142	89	505	84	84
MsaT026451	MsaG026451	XP_003627569.1	94.667	75	4	0	1	75	139	213	3.14e-42	145	89	505	84	84
MsaT026740	MsaG026740	XP_003614065.2	74.603	63	16	0	2	64	143	205	1.36e-26	99.4	75	219	84	84
MsaT026930	MsaG026930	XP_024626145.2	84.4	250	36	1	47	296	188	434	1.19e-142	413	297	434	84	84
MsaT027006	MsaG027006	XP_003613587.1	98.571	210	3	0	40	249	185	394	1.27e-148	425	250	394	84	84
MsaT027327	MsaG027327	XP_003599616.2	59.633	327	119	4	1	324	1	317	3.54e-120	358	386	388	84	84
MsaT027379	MsaG027379	XP_003614008.2	98.895	181	2	0	1	181	2	182	1.26e-130	373	215	262	84	84
MsaT027622	MsaG027622	XP_003614798.2	80.323	371	60	5	68	433	1	363	0	602	434	363	84	84
MsaT027628	MsaG027628	XP_003614798.2	80.593	371	59	5	68	433	1	363	0	604	434	363	84	84
MsaT028069	MsaG028069	XP_003599501.1	35.766	137	71	4	4	129	2	132	9.37e-13	63.2	150	183	84	84
MsaT028605	MsaG028605	XP_003615850.1	57.724	246	71	9	19	252	5	229	7.03e-72	225	277	255	84	84
MsaT028609	MsaG028609	XP_003615846.2	96.759	216	7	0	1	216	86	301	3.13e-153	441	256	506	84	84
MsaT028710	MsaG028710	XP_024642279.1	46.025	239	97	5	40	247	1	238	3.45e-62	209	248	677	84	84
MsaT028732	MsaG028732	XP_024642353.1	23.611	72	50	1	4	75	185	251	0.81	28.5	86	403	84	84
MsaT028745	MsaG028745	XP_024640750.1	98.054	411	8	0	76	486	7	417	0	847	487	417	84	84
MsaT028847	MsaG028847	XP_003616713.1	77.049	61	14	0	2	62	618	678	2.12e-21	88.6	73	786	84	84
MsaT029021	MsaG029021	XP_024639458.1	79.688	128	26	0	1	128	1	128	5.52e-70	221	153	455	84	84
MsaT029108	MsaG029108	XP_039685913.1	62.759	145	43	1	24	157	139	283	8.57e-62	196	160	312	84	84
MsaT029305	MsaG029305	XP_003626934.1	100	42	0	0	1	42	136	177	1.15e-23	91.3	50	305	84	84
MsaT029407	MsaG029407	XP_039690369.1	45.426	317	68	9	39	254	1	313	1.19e-62	203	256	324	84	84
MsaT029894	MsaG029894	XP_003617891.2	49.583	240	99	6	1	235	1	223	6.1e-64	209	280	415	84	84
MsaT030645	MsaG030645	XP_039687911.1	30.508	59	38	1	4	62	3	58	0.12	30	70	193	84	84
MsaT030836	MsaG030836	XP_003624210.3	40.489	368	131	11	20	310	1	357	6.78e-62	205	347	366	84	84
MsaT030876	MsaG030876	XP_039682824.1	63.889	144	49	1	2	142	19	162	7.32e-58	186	167	310	84	84
MsaT030885	MsaG030885	XP_039686581.1	31.565	377	213	9	60	430	93	430	1.85e-46	169	442	444	84	84
MsaT031151	MsaG031151	XP_039684457.1	25.385	130	76	4	1	126	79	191	0.14	32.3	150	232	84	84
MsaT031227	MsaG031227	XP_003621931.2	40.476	168	100	0	13	180	7	174	2.66e-37	132	200	223	84	84
MsaT031358	MsaG031358	XP_024640507.2	78.378	74	16	0	1	74	148	221	6.65e-33	117	88	294	84	84
MsaT031504	MsaG031504	XP_039683068.1	74.312	109	28	0	1	109	166	274	6.16e-51	167	130	325	84	84
MsaT031505	MsaG031505	XP_003600439.1	25.806	93	51	3	12	98	1168	1248	5.5	26.6	104	1383	84	84
MsaT031514	MsaG031514	XP_024628721.1	32.847	137	82	4	1	132	1	132	3.45e-16	72.4	157	133	84	84
MsaT031543	MsaG031543	XP_003593475.1	80.952	105	20	0	1	105	1	105	6.95e-54	174	125	289	84	84
MsaT031736	MsaG031736	XP_003602530.1	52.941	85	36	3	13	93	42	126	3.94e-17	75.9	97	357	84	84
MsaT031822	MsaG031822	XP_024631762.2	57.459	543	197	5	96	610	1	537	0	640	613	539	84	84
MsaT031957	MsaG031957	XP_039683591.1	37.736	53	32	1	10	62	346	397	0.034	32	63	732	84	84
MsaT032320	MsaG032320	XP_024634829.1	45.161	62	31	1	1	62	15	73	2.18e-11	59.7	74	506	84	84
MsaT032411	MsaG032411	XP_003602530.1	52.941	85	36	3	13	93	42	126	3.94e-17	75.9	97	357	84	84
MsaT032417	MsaG032417	XP_003593918.1	31.313	99	64	2	14	109	11	108	9.71e-07	44.3	114	109	84	84
MsaT032419	MsaG032419	XP_013452008.2	83.417	199	33	0	14	212	5	203	1.19e-118	348	236	392	84	84
MsaT032448	MsaG032448	XP_039683201.1	52.809	178	73	3	30	203	209	379	5.86e-54	181	208	413	84	84
MsaT032630	MsaG032630	XP_024642413.1	29.851	67	44	3	7	72	1042	1106	4.3	26.2	79	1589	84	84
MsaT032641	MsaG032641	XP_003607083.1	81.25	48	9	0	1	48	348	395	1.02e-18	79.7	57	506	84	84
MsaT032658	MsaG032658	XP_013448308.1	33.333	51	30	2	5	53	490	538	1.8	26.6	58	720	84	84
MsaT032689	MsaG032689	XP_039683068.1	76.147	109	26	0	1	109	166	274	8.72e-53	172	130	325	84	84
MsaT033215	MsaG033215	XP_039688723.1	28.767	292	155	11	1	266	171	435	4.29e-19	89	317	1292	84	84
MsaT033225	MsaG033225	XP_013455028.2	30.952	42	29	0	1	42	263	304	1.7	26.2	50	444	84	84
MsaT033374	MsaG033374	XP_003612528.1	90.698	172	16	0	19	190	4	175	7.66e-109	320	205	344	84	84
MsaT033476	MsaG033476	XP_024629602.2	27.381	84	49	3	10	85	4031	4110	0.5	29.3	91	5386	84	84
MsaT033583	MsaG033583	XP_024631329.1	96.503	143	5	0	26	168	470	612	3.67e-89	284	170	1122	84	84
MsaT033625	MsaG033625	XP_039686060.1	66.102	59	12	2	9	59	19	77	1.62e-15	68.2	61	191	84	84
MsaT033634	MsaG033634	XP_024630779.1	44.813	241	122	2	4	233	2	242	8.33e-70	224	274	403	84	84
MsaT033690	MsaG033690	XP_003616287.1	49.886	439	169	5	1	389	1	438	9.78e-145	428	463	517	84	84
MsaT033735	MsaG033735	XP_039685646.1	54.348	46	21	0	9	54	233	278	5.61e-14	64.3	55	278	84	84
MsaT033911	MsaG033911	XP_024630774.1	52.83	53	21	1	5	53	848	900	8.94e-10	54.7	58	965	84	84
MsaT034489	MsaG034489	XP_039682651.1	69.846	1300	274	13	1	1227	1	1255	0	1706	1462	1255	84	84
MsaT034518	MsaG034518	XP_024641241.1	53.521	71	30	2	1	69	356	425	9.88e-16	72	82	444	84	84
MsaT034645	MsaG034645	XP_013445607.2	59.298	285	103	7	1	276	29	309	3.96e-101	306	328	368	84	84
MsaT034676	MsaG034676	XP_013453257.1	94.704	812	41	2	1	812	1	810	0	1594	968	816	84	84
MsaT034781	MsaG034781	XP_024625130.1	89.326	712	55	6	21	712	1	711	0	1170	823	745	84	84
MsaT034878	MsaG034878	XP_039684148.1	95.669	254	11	0	1	254	1	254	3.92e-175	494	301	380	84	84
MsaT034922	MsaG034922	XP_039683753.1	68.447	206	59	3	1	201	434	638	1.18e-81	262	240	744	84	84
MsaT034924	MsaG034924	XP_024626026.2	68.248	548	82	7	2	502	1	503	0	692	600	537	84	84
MsaT035031	MsaG035031	XP_039684148.1	96.063	254	10	0	1	254	1	254	1.78e-176	497	301	380	84	84
MsaT035050	MsaG035050	XP_003621056.2	93.671	79	5	0	1	79	6	84	1.05e-45	148	94	178	84	84
MsaT035168	MsaG035168	XP_003621069.1	100	47	0	0	1	47	116	162	1.21e-27	101	56	251	84	84
MsaT035201	MsaG035201	XP_039684148.1	96.063	254	10	0	1	254	1	254	1.78e-176	497	301	380	84	84
MsaT035424	MsaG035424	XP_024625510.2	92.647	204	13	1	1	202	1	204	1e-138	392	240	218	84	84
MsaT035602	MsaG035602	XP_024626128.1	58.904	73	30	0	1	73	170	242	1.51e-23	92	87	248	84	84
MsaT035780	MsaG035780	XP_039682568.1	26.549	113	72	3	21	129	12	117	4.19e-06	43.1	130	117	84	84
MsaT035892	MsaG035892	XP_013451190.1	64.286	56	20	0	4	59	3	58	1.65e-13	60.8	67	64	84	84
MsaT035988	MsaG035988	XP_003621788.1	74.3	393	66	3	1	374	1	377	0	572	443	400	84	84
MsaT036040	MsaG036040	XP_024627398.1	21.505	93	66	1	5	90	205	297	0.74	28.9	102	355	84	84
MsaT036062	MsaG036062	XP_024636122.1	30	130	85	2	22	151	36	159	3.66e-11	59.7	154	246	84	84
MsaT036222	MsaG036222	XP_024634588.1	31.538	130	62	3	19	129	138	259	1.57e-09	55.8	132	432	84	84
MsaT036410	MsaG036410	XP_039686895.1	45.238	252	67	7	32	223	216	456	2.35e-51	181	229	1049	84	84
MsaT036819	MsaG036819	XP_039687084.1	25.843	89	64	1	3	91	24	110	1.12e-05	41.6	106	122	84	84
MsaT036853	MsaG036853	XP_003610207.1	50.49	204	86	4	1	189	26	229	1.6e-51	174	225	362	84	84
MsaT036945	MsaG036945	XP_013448320.2	86.275	51	7	0	2	52	58	108	1.2e-23	90.5	61	200	84	84
MsaT037149	MsaG037149	XP_003622661.1	98.214	56	1	0	1	56	1	56	5e-35	116	67	71	84	84
MsaT037170	MsaG037170	XP_039686036.1	44.444	99	43	2	1	87	2	100	7.55e-20	80.9	104	142	84	84
MsaT037711	MsaG037711	XP_013442605.2	83.471	121	17	1	22	139	6	126	1.41e-65	207	141	386	84	84
MsaT037869	MsaG037869	XP_024628056.2	67.797	59	18	1	3	60	403	461	6.57e-20	83.6	69	506	84	84
MsaT037901	MsaG037901	XP_013449041.1	58.14	86	27	1	1	77	1	86	5.5e-24	94.7	92	404	84	84
MsaT037927	MsaG037927	XP_013449049.1	64.305	367	78	4	16	334	6	367	5.29e-158	454	379	395	84	84
MsaT038087	MsaG038087	XP_013449178.1	50	76	33	1	1	71	974	1049	5.96e-17	76.6	85	1233	84	84
MsaT038287	MsaG038287	XP_003623610.3	91.597	119	9	1	1	118	1	119	2.43e-72	216	140	121	84	84
MsaT038626	MsaG038626	XP_003624067.2	49.593	246	113	7	2	243	59	297	1.72e-64	212	289	424	84	84
MsaT038682	MsaG038682	XP_039683314.1	77.071	676	92	8	119	735	1	672	0	1019	736	672	84	84
MsaT038938	MsaG038938	XP_013460477.2	70.571	333	69	3	1	307	9	338	1.07e-165	472	367	365	84	84
MsaT039237	MsaG039237	XP_003624981.1	94.949	99	5	0	1	99	131	229	4.73e-63	198	118	318	84	84
MsaT039250	MsaG039250	XP_024625886.1	96.4	500	12	1	1	494	1	500	0	990	587	530	84	84
MsaT039439	MsaG039439	XP_024639587.1	51.515	165	24	3	17	158	1	132	2.16e-10	57	169	178	84	84
MsaT039459	MsaG039459	XP_003625261.1	98.305	118	2	0	23	140	22	139	1.16e-78	233	141	139	84	84
MsaT039555	MsaG039555	XP_013449696.1	98.049	410	6	1	1	408	1	410	0	832	483	410	84	84
MsaT039665	MsaG039665	XP_013458378.1	83.871	93	9	1	16	102	199	291	4.49e-46	153	103	291	84	84
MsaT040149	MsaG040149	XP_003625858.3	92.252	413	14	1	67	461	1	413	0	796	471	508	84	84
MsaT040317	MsaG040317	XP_024627693.1	64.957	117	41	0	14	130	19	135	2.96e-47	152	139	135	84	84
MsaT040324	MsaG040324	XP_039685646.1	54.348	46	21	0	9	54	233	278	5.61e-14	64.3	55	278	84	84
MsaT040365	MsaG040365	XP_013450372.1	97.849	186	4	0	36	221	1	186	1.01e-125	358	222	186	84	84
MsaT040768	MsaG040768	XP_013450569.2	97.98	198	4	0	38	235	68	265	5.24e-141	401	237	285	84	84
MsaT041440	MsaG041440	XP_003612124.4	63.036	303	109	2	8	310	13	312	2.75e-128	375	361	317	84	84
MsaT041594	MsaG041594	XP_003627106.1	96.667	90	3	0	17	106	107	196	2.47e-56	176	107	196	84	84
MsaT041651	MsaG041651	XP_003622863.2	66.86	172	53	1	31	198	13	184	5.57e-74	225	201	186	84	84
MsaT041766	MsaG041766	XP_003627372.1	95.166	331	12	2	1	330	1	328	0	553	395	371	84	84
MsaT042007	MsaG042007	XP_013444796.1	27.848	237	147	4	16	228	255	491	2.54e-26	108	254	548	84	84
MsaT042151	MsaG042151	XP_003626400.1	88.293	205	23	1	40	243	186	390	4.27e-120	352	244	390	84	84
MsaT042349	MsaG042349	XP_013444996.2	51.429	175	42	6	3	135	4	177	5.39e-34	127	159	648	84	84
MsaT042442	MsaG042442	XP_039684194.1	79.62	368	75	0	69	436	212	579	0	598	437	579	84	84
MsaT042495	MsaG042495	XP_003624935.2	24.233	326	158	12	31	285	490	797	1.83e-17	83.6	304	822	84	84
MsaT042667	MsaG042667	XP_039684068.1	42.586	263	116	5	26	253	4	266	1.47e-55	184	271	313	84	84
MsaT042837	MsaG042837	XP_024639800.2	37.729	273	146	6	31	291	3	263	3.86e-55	184	310	274	84	84
MsaT043055	MsaG043055	XP_039685491.1	96.943	229	7	0	1	229	1	229	3.88e-169	473	272	256	84	84
MsaT043150	MsaG043150	XP_024640349.1	44.195	267	71	8	31	222	77	340	1.36e-49	171	228	497	84	84
MsaT043296	MsaG043296	XP_013457060.1	71.171	111	17	1	14	124	161	256	2.9e-46	155	132	318	84	84
MsaT043527	MsaG043527	XP_024641188.1	72.18	133	33	1	23	151	143	275	1.33e-51	174	153	534	84	84
MsaT043717	MsaG043717	XP_013458481.1	81.365	542	44	4	39	524	204	744	0	858	581	744	84	84
MsaT043789	MsaG043789	XP_039687737.1	84.884	86	13	0	12	97	2	87	7.04e-47	149	102	90	84	84
MsaT043818	MsaG043818	XP_024637616.1	70.13	77	9	1	1	63	111	187	8.52e-25	94.4	75	223	84	84
MsaT043831	MsaG043831	XP_003625706.3	25.882	85	58	3	13	96	118	198	1.4	28.1	100	247	84	84
MsaT043990	MsaG043990	XP_013446247.1	90.146	274	19	2	1	268	1	272	8.7e-170	480	318	349	84	84
MsaT044540	MsaG044540	XP_039686075.1	38.596	57	34	1	1	57	178	233	3.11e-07	46.6	68	261	84	84
MsaT044600	MsaG044600	XP_024641478.2	47.969	1034	425	23	1	957	1	998	0	874	1138	1119	84	84
MsaT044923	MsaG044923	XP_024636805.1	98.24	625	8	1	1	625	62	683	0	1258	748	686	84	84
MsaT045741	MsaG045741	XP_013453326.1	34.884	43	28	0	2	44	1000	1042	0.91	27.3	51	1662	84	84
MsaT046131	MsaG046131	XP_024637192.1	93.855	179	11	0	1	179	1	179	1.06e-122	349	212	182	84	84
MsaT046431	MsaG046431	XP_039688773.1	97.887	142	3	0	1	142	1	142	1.13e-98	285	169	148	84	84
MsaT046464	MsaG046464	XP_003610558.1	68.421	76	22	1	12	87	25	98	2.07e-29	104	91	117	84	84
MsaT046980	MsaG046980	XP_003600316.2	83.516	91	13	1	6	96	210	298	7.33e-44	151	108	501	84	84
MsaT046988	MsaG046988	XP_003600339.1	87.171	304	39	0	1	304	1	304	0	542	363	511	84	84
MsaT047004	MsaG047004	XP_024626072.1	36.735	49	28	2	7	54	258	304	6.5	24.6	57	476	84	84
MsaT047009	MsaG047009	XP_024640735.2	59.086	919	356	3	114	1012	169	1087	0	1107	1066	1647	84	84
MsaT030436	MsaG030436	XP_003600855.1	31.646	158	94	4	28	174	146	300	6.53e-13	66.6	177	377	84	83
MsaT032695	MsaG032695	XP_003593772.3	65.723	318	98	5	37	348	1	313	3.68e-148	434	383	529	84	81
MsaT042830	MsaG042830	XP_039684697.1	82.396	551	64	5	123	647	1	544	0	872	648	544	84	81
MsaT009048	MsaG009048	XP_003610734.2	88.986	345	22	1	1	329	217	561	0	628	411	730	84	80
MsaT008752	MsaG008752	XP_024641800.2	56.676	734	232	14	173	846	113	820	0	741	850	898	84	79
MsaT029772	MsaG029772	XP_024640831.1	83.264	239	22	1	1	239	1	221	3.38e-143	407	301	242	84	79
MsaT029704	MsaG029704	XP_003616084.1	68.224	642	151	4	25	613	84	725	0	853	759	728	84	78
MsaT003160	MsaG003160	XP_024626696.1	88.966	145	16	0	41	185	99	243	2.15e-88	265	191	296	84	76
MsaT044428	MsaG044428	XP_024627535.2	60.217	460	72	7	116	464	345	804	1.96e-160	478	465	804	84	75
MsaT011220	MsaG011220	XP_039690237.1	33.333	312	167	3	97	367	242	553	1.41e-40	152	368	553	84	74
MsaT001460	MsaG001460	XP_039686026.1	86.061	330	42	1	1	326	1	330	0	561	445	334	84	73
MsaT011885	MsaG011885	XP_039687783.1	80.946	761	93	2	108	820	36	792	0	1253	977	1649	84	73
MsaT032282	MsaG032282	XP_039688723.1	32.523	329	163	15	61	360	138	436	3.72e-31	128	414	1292	84	72
MsaT008796	MsaG008796	XP_039688026.1	68.331	1282	305	13	489	1682	660	1928	0	1774	1682	2277	84	71
MsaT002266	MsaG002266	XP_024638266.1	60.606	99	36	2	43	138	295	393	8.15e-26	103	139	664	84	69
MsaT004510	MsaG004510	XP_024630521.1	60.177	226	39	4	78	252	108	333	2.25e-78	243	253	333	84	69
MsaT010869	MsaG010869	XP_003622526.1	32.836	134	66	4	40	158	380	504	1.11e-14	72.8	174	751	84	68
MsaT034925	MsaG034925	XP_024626157.1	87.013	154	9	1	37	179	134	287	2.32e-88	267	213	310	84	67
MsaT046198	MsaG046198	XP_013456645.1	32.468	77	48	3	6	82	14	86	1.2	28.9	116	858	84	66
MsaT001084	MsaG001084	XP_013466393.1	53.254	169	31	4	69	194	352	515	8.4e-38	138	195	574	84	65
MsaT030286	MsaG030286	XP_003618141.2	93.631	471	30	0	1	471	158	628	0	906	726	645	84	65
MsaT016422	MsaG016422	XP_024637602.1	74.689	241	32	3	1	212	1	241	8.61e-114	347	330	645	84	64
MsaT039079	MsaG039079	XP_039683296.1	93.37	181	12	0	85	265	235	415	5.6e-120	355	284	426	84	64
MsaT000968	MsaG000968	XP_039683271.1	45.578	147	76	3	4	147	153	298	1.43e-25	103	227	300	84	63
MsaT007324	MsaG007324	XP_024631614.1	71.901	242	51	3	1	232	1	235	5.67e-107	333	383	687	84	61
MsaT035844	MsaG035844	XP_039690635.1	78.598	271	49	1	1	271	1	262	4.06e-150	449	458	742	84	59
MsaT027161	MsaG027161	XP_003614026.1	66.423	137	20	1	100	236	118	228	1e-37	134	237	228	84	58
MsaT041950	MsaG041950	XP_013444613.1	58.084	167	62	4	29	194	60	219	6.11e-54	183	290	402	84	57
MsaT037079	MsaG037079	XP_039683857.1	85.822	797	87	3	395	1166	227	1022	0	1352	1368	1023	84	56
MsaT037049	MsaG037049	XP_024630855.2	54.054	37	17	0	28	64	213	249	8.59e-07	45.1	67	257	84	55
MsaT014574	MsaG014574	XP_024630164.2	82.979	94	16	0	70	163	221	314	8.13e-50	166	173	314	84	54
MsaT028298	MsaG028298	XP_024634072.1	88.235	51	6	0	30	80	746	796	2.92e-22	92	94	893	84	54
MsaT032595	MsaG032595	XP_003589347.3	73.267	101	27	0	2	102	621	721	1.99e-45	162	188	935	84	54
MsaT004528	MsaG004528	XP_039683862.1	83.158	95	16	0	1	95	1	95	8.76e-52	172	190	325	84	50
MsaT019135	MsaG019135	XP_039689211.1	79.755	163	25	2	46	201	5	166	1.37e-72	226	321	173	84	49
MsaT026893	MsaG026893	XP_039690474.1	67.033	182	51	2	165	338	74	254	7.95e-69	226	373	445	84	47
MsaT032961	MsaG032961	XP_024630937.1	69.536	151	39	2	1	144	1	151	1.93e-43	161	304	1044	84	47
MsaT042171	MsaG042171	XP_039690635.1	83.032	277	39	1	1	277	1	269	1.01e-163	489	587	742	84	47
MsaT038004	MsaG038004	XP_003625195.1	86.486	222	28	1	1	220	25	246	3.2e-137	400	490	246	84	45
MsaT043184	MsaG043184	XP_013445609.2	89.889	811	82	0	1007	1817	38	848	0	1531	1818	848	84	45
MsaT043557	MsaG043557	XP_013446148.1	73.973	146	1	2	2	110	61	206	2.57e-61	202	249	428	84	44
MsaT013998	MsaG013998	XP_003600228.2	85.47	117	17	0	63	179	444	560	1.19e-62	213	273	918	84	43
MsaT044221	MsaG044221	XP_003629291.1	77.239	949	195	5	882	1814	27	970	0	1432	2335	1039	84	40
MsaT031940	MsaG031940	XP_003619170.1	36.902	523	229	24	1	447	1	498	5.38e-47	186	2479	1178	84	18
MsaT000206	MsaG000206	XP_024631157.1	91.018	167	15	0	1	167	1	167	4.22e-110	319	197	252	85	85
MsaT000237	MsaG000237	XP_003589289.1	96.981	265	2	1	1	265	1	259	0	523	310	296	85	85
MsaT000818	MsaG000818	XP_039687752.1	89.13	92	10	0	12	103	519	610	2.47e-51	175	108	968	85	85
MsaT001006	MsaG001006	XP_013466263.3	67.972	281	71	6	23	298	1	267	5.25e-129	389	325	714	85	85
MsaT001155	MsaG001155	XP_003615684.2	22.989	87	51	1	4	90	209	279	0.21	30.8	102	594	85	85
MsaT001466	MsaG001466	XP_013466776.2	94.915	236	12	0	31	266	215	450	8.6e-165	470	278	460	85	85
MsaT001640	MsaG001640	XP_013446985.1	89.157	83	9	0	3	85	95	177	2.06e-28	106	98	321	85	85
MsaT001722	MsaG001722	XP_024626829.1	57.895	76	29	2	13	88	47	119	2.67e-10	55.1	89	222	85	85
MsaT001885	MsaG001885	XP_039689440.1	68.391	174	11	1	1	130	1	174	6.45e-58	182	153	194	85	85
MsaT001916	MsaG001916	XP_013467156.1	97.685	216	5	0	37	252	32	247	2.92e-158	444	253	247	85	85
MsaT002037	MsaG002037	XP_039683054.1	60.139	577	162	14	82	628	21	559	0	580	642	564	85	85
MsaT002057	MsaG002057	XP_003616604.2	25.253	99	52	3	4	80	85	183	3.4	26.9	91	1007	85	85
MsaT002525	MsaG002525	XP_013466499.1	78.641	103	20	2	18	118	92	194	3.62e-48	161	119	389	85	85
MsaT002534	MsaG002534	XP_013466499.1	78.641	103	20	2	18	118	92	194	3.62e-48	161	119	389	85	85
MsaT002798	MsaG002798	XP_039683155.1	55.502	418	53	16	1	308	36	430	2.26e-110	335	363	470	85	85
MsaT002966	MsaG002966	XP_024632916.1	91.753	97	7	1	17	112	77	173	5.78e-55	172	113	173	85	85
MsaT003194	MsaG003194	XP_013468343.1	99.275	138	0	1	24	160	2	139	8.38e-96	277	161	139	85	85
MsaT003688	MsaG003688	XP_013461769.1	82.075	106	18	1	17	121	17	122	3.79e-58	181	124	174	85	85
MsaT003717	MsaG003717	XP_013468831.1	67.857	112	11	1	1	87	1	112	2.52e-45	147	102	157	85	85
MsaT005063	MsaG005063	XP_024625387.1	88.889	189	14	4	1	188	18	200	5.84e-76	231	221	200	85	85
MsaT005227	MsaG005227	XP_003610783.1	90.566	53	5	0	2	54	24	76	2.62e-27	98.6	62	138	85	85
MsaT005288	MsaG005288	XP_024641490.2	34.184	196	108	6	18	197	15	205	1.3e-23	100	212	900	85	85
MsaT005632	MsaG005632	XP_013470261.1	100	85	0	0	15	99	2	86	3.37e-58	177	100	86	85	85
MsaT006001	MsaG006001	XP_024631987.1	72.549	51	14	0	1	51	75	125	1.3e-22	88.6	60	316	85	85
MsaT006005	MsaG006005	XP_003600453.1	20.968	124	95	1	8	128	13	136	0.051	33.5	143	284	85	85
MsaT006171	MsaG006171	XP_039683291.1	45.57	158	71	6	27	179	3	150	5.4e-34	120	180	150	85	85
MsaT006660	MsaG006660	XP_003597630.3	69.898	196	19	1	1	156	81	276	2.34e-91	273	183	298	85	85
MsaT006828	MsaG006828	XP_024632643.1	90.857	175	16	0	1	175	1092	1266	3.62e-103	326	205	1317	85	85
MsaT006841	MsaG006841	XP_003593946.2	95.982	448	16	1	1	446	40	487	0	850	527	547	85	85
MsaT006869	MsaG006869	XP_024635455.2	31.884	138	85	3	11	143	933	1066	2.03e-17	80.5	156	1080	85	85
MsaT006929	MsaG006929	XP_024630035.1	43.195	169	85	3	11	170	1090	1256	4.45e-36	136	188	1381	85	85
MsaT007115	MsaG007115	XP_003594167.1	74.545	110	14	1	4	99	229	338	1.06e-49	167	113	540	85	85
MsaT007253	MsaG007253	XP_039686139.1	93.75	64	4	0	1	64	1	64	3.84e-35	123	75	291	85	85
MsaT007340	MsaG007340	XP_039686326.1	71.661	921	159	7	1	821	1	919	0	1221	962	923	85	85
MsaT007359	MsaG007359	XP_024641449.2	35.616	73	36	2	7	70	650	720	0.005	34.7	75	986	85	85
MsaT007403	MsaG007403	XP_003594528.1	91.398	93	8	0	17	109	19	111	1.37e-50	160	110	143	85	85
MsaT007527	MsaG007527	XP_039686929.1	58.442	77	6	2	1	51	337	413	2.86e-20	85.1	60	1513	85	85
MsaT007781	MsaG007781	XP_024633185.1	97.458	118	3	0	1	118	1	118	1.03e-78	233	139	145	85	85
MsaT007879	MsaG007879	XP_024631863.1	89.846	325	33	0	57	381	1	325	0	595	382	325	85	85
MsaT007973	MsaG007973	XP_039685634.1	68.345	278	73	3	43	307	142	417	2.57e-125	372	312	505	85	85
MsaT008326	MsaG008326	XP_024635962.1	53.521	71	28	1	2	67	184	254	2.37e-21	85.9	78	268	85	85
MsaT008416	MsaG008416	XP_039689505.1	65.948	464	92	11	1	404	105	562	0	577	477	607	85	85
MsaT008621	MsaG008621	XP_003602066.1	86.667	60	8	0	2	61	48	107	3.91e-31	114	71	476	85	85
MsaT008940	MsaG008940	XP_003631089.3	28.846	52	31	1	8	53	179	230	0.99	27.3	54	1022	85	85
MsaT008990	MsaG008990	XP_024632968.2	84.946	279	22	1	5	263	211	489	1.11e-159	461	304	536	85	85
MsaT008993	MsaG008993	XP_039685380.1	91.429	105	9	0	1	105	364	468	3.4e-50	171	123	708	85	85
MsaT009015	MsaG009015	XP_003595776.1	97.248	327	9	0	43	369	25	351	0	663	384	452	85	85
MsaT009039	MsaG009039	XP_003610736.1	89.565	230	13	1	38	256	27	256	1.27e-147	417	257	261	85	85
MsaT009154	MsaG009154	XP_003595515.2	91.826	367	29	1	65	431	1	366	0	696	432	366	85	85
MsaT009619	MsaG009619	XP_003596308.2	96.33	327	12	0	56	382	22	348	0	662	383	348	85	85
MsaT009754	MsaG009754	XP_013464618.1	91.929	508	31	2	4	504	1	505	0	907	590	634	85	85
MsaT009879	MsaG009879	XP_013464758.1	85.714	98	1	2	15	99	13	110	1.25e-50	159	100	110	85	85
MsaT010167	MsaG010167	XP_003626160.2	94.203	69	4	0	1	69	602	670	8.51e-40	141	81	1020	85	85
MsaT010399	MsaG010399	XP_003616105.1	33.846	195	121	5	33	220	70	263	1.64e-19	85.1	221	263	85	85
MsaT010806	MsaG010806	XP_003597504.3	79.487	78	9	1	1	78	1	71	1.2e-35	125	92	279	85	85
MsaT010811	MsaG010811	XP_024632575.1	94.048	252	14	1	46	296	1	252	1.57e-173	484	297	252	85	85
MsaT010838	MsaG010838	XP_024640631.1	83.333	126	21	0	14	139	1	126	3.77e-62	191	149	136	85	85
MsaT011147	MsaG011147	XP_003597929.1	89.864	809	66	2	3	795	1	809	0	1488	930	854	85	85
MsaT011313	MsaG011313	XP_039688386.1	92.553	188	13	1	1	187	1	188	5.75e-124	355	221	235	85	85
MsaT011400	MsaG011400	XP_039687951.1	46.067	267	88	4	26	236	7	273	1.45e-66	211	248	277	85	85
MsaT011477	MsaG011477	XP_003595747.3	91.176	68	6	0	9	76	143	210	2.03e-37	127	80	214	85	85
MsaT011499	MsaG011499	XP_024634390.1	69.579	309	80	3	46	348	1	301	2.68e-142	410	355	301	85	85
MsaT011503	MsaG011503	XP_024634335.1	89.474	114	11	1	17	129	15	128	2.75e-69	211	133	197	85	85
MsaT011513	MsaG011513	XP_024634335.1	91.228	114	10	0	17	130	15	128	7.24e-72	217	134	197	85	85
MsaT011611	MsaG011611	XP_039690567.1	50.673	223	107	2	24	246	368	587	1.73e-64	217	263	762	85	85
MsaT011616	MsaG011616	XP_039690567.1	42.358	229	97	4	24	223	368	590	8.67e-51	177	236	762	85	85
MsaT011753	MsaG011753	XP_024634335.1	91.228	114	10	0	17	130	15	128	7.24e-72	217	134	197	85	85
MsaT011845	MsaG011845	XP_039687951.1	52.434	267	73	2	26	238	7	273	5.51e-83	253	250	277	85	85
MsaT011892	MsaG011892	XP_024635851.1	94.486	399	22	0	68	466	1	399	0	767	467	399	85	85
MsaT012050	MsaG012050	XP_013449728.1	39.669	242	74	7	27	198	107	346	1.08e-33	125	202	347	85	85
MsaT012799	MsaG012799	XP_003626160.2	92.754	69	5	0	1	69	602	670	7.22e-39	139	81	1020	85	85
MsaT012829	MsaG012829	XP_024639800.2	28.652	178	97	8	9	159	89	263	1.16e-15	73.2	178	274	85	85
MsaT012867	MsaG012867	XP_013468257.1	98.45	129	2	0	1	129	32	160	2.44e-87	265	152	405	85	85
MsaT012868	MsaG012868	XP_039686895.1	46.304	257	56	8	32	217	216	461	3.14e-53	186	218	1049	85	85
MsaT013057	MsaG013057	XP_024635140.1	92.214	411	31	1	13	423	136	545	0	779	484	548	85	85
MsaT013179	MsaG013179	XP_013459373.3	82.778	180	25	3	31	204	1	180	3.93e-94	276	205	180	85	85
MsaT013287	MsaG013287	XP_024630779.1	46.473	241	118	2	4	233	2	242	5.05e-73	233	271	403	85	85
MsaT013392	MsaG013392	XP_024640574.1	27.389	157	81	2	22	145	365	521	0.000192	40.8	146	695	85	85
MsaT013604	MsaG013604	XP_024640764.1	67.49	243	37	1	21	221	763	1005	2.06e-103	325	237	1009	85	85
MsaT013617	MsaG013617	XP_003602973.1	79.373	383	76	2	66	447	9	389	0	596	448	389	85	85
MsaT013642	MsaG013642	XP_024635228.1	93.258	267	13	1	47	308	482	748	4.85e-174	505	309	748	85	85
MsaT013792	MsaG013792	XP_039683560.1	27.049	122	74	4	2	118	5	116	1.23e-08	52	137	220	85	85
MsaT013933	MsaG013933	XP_013459903.1	93.911	427	26	0	1	427	1	427	0	807	500	492	85	85
MsaT014051	MsaG014051	XP_003617060.1	69.149	94	1	1	11	76	276	369	4.93e-35	126	78	653	85	85
MsaT014055	MsaG014055	XP_039684959.1	75.581	86	10	2	14	93	75	155	2.36e-25	95.1	94	155	85	85
MsaT014102	MsaG014102	XP_013459971.1	68.981	216	33	3	1	182	77	292	9e-82	258	214	573	85	85
MsaT014194	MsaG014194	XP_039687646.1	85.577	104	14	1	1	104	80	182	4.04e-54	182	122	705	85	85
MsaT014212	MsaG014212	XP_013460071.1	85.03	167	12	2	30	195	9	163	9.62e-70	213	196	163	85	85
MsaT014440	MsaG014440	XP_039686036.1	52.439	82	39	0	1	82	55	136	2.73e-25	94.7	96	142	85	85
MsaT014663	MsaG014663	XP_003597404.1	92.727	110	8	0	5	114	170	279	3.19e-69	216	129	388	85	85
MsaT014721	MsaG014721	XP_003600603.1	69.091	55	16	1	1	55	102	155	3.48e-19	80.5	65	387	85	85
MsaT014736	MsaG014736	XP_003600603.1	69.091	55	16	1	1	55	102	155	3.48e-19	80.5	65	387	85	85
MsaT014947	MsaG014947	XP_039690379.1	53.333	135	47	2	22	149	32	157	1.44e-46	152	150	157	85	85
MsaT015075	MsaG015075	XP_003616680.1	60.28	214	77	5	37	246	38	247	9.51e-84	254	247	247	85	85
MsaT015113	MsaG015113	XP_003601027.1	77.67	103	19	3	1	100	1	102	4.65e-38	127	118	119	85	85
MsaT015634	MsaG015634	XP_003601538.1	95.683	556	13	2	97	651	20	565	0	1091	652	565	85	85
MsaT016485	MsaG016485	XP_003602491.1	45.455	66	32	1	2	63	6	71	1.46e-09	51.2	73	100	85	85
MsaT016886	MsaG016886	XP_039683960.1	92.562	121	9	0	1	121	1	121	8.8e-81	238	142	122	85	85
MsaT017223	MsaG017223	XP_013461886.2	99.528	424	2	0	1	424	1	424	0	871	498	427	85	85
MsaT017231	MsaG017231	XP_024634835.1	88.095	84	8	1	1	82	1	84	6.72e-46	146	96	109	85	85
MsaT017302	MsaG017302	XP_013461142.1	72.561	164	32	1	13	163	333	496	3.35e-74	236	178	562	85	85
MsaT017342	MsaG017342	XP_003603567.1	85.507	69	10	0	11	79	26	94	1.51e-39	130	81	117	85	85
MsaT017380	MsaG017380	XP_039686036.1	61.446	83	32	0	1	83	2	84	8.8e-31	109	98	142	85	85
MsaT017619	MsaG017619	XP_003603739.1	85.093	161	17	2	1	159	59	214	2.32e-91	270	188	221	85	85
MsaT017787	MsaG017787	XP_013451059.2	97.307	557	15	0	102	658	6	562	0	1139	659	562	85	85
MsaT017935	MsaG017935	XP_024634688.1	29.412	102	58	5	8	105	174	265	0.87	29.3	115	328	85	85
MsaT018619	MsaG018619	XP_024634660.1	77.778	63	14	0	1	63	409	471	7.25e-26	101	74	667	85	85
MsaT018839	MsaG018839	XP_024632643.1	46.721	122	60	1	20	136	1177	1298	1.43e-28	112	137	1317	85	85
MsaT018862	MsaG018862	XP_024636040.1	74.775	111	26	2	10	120	2	110	3.9e-52	164	130	112	85	85
MsaT018987	MsaG018987	XP_024627544.1	76.577	111	24	2	10	120	2	110	1.14e-52	165	130	112	85	85
MsaT019097	MsaG019097	XP_024631910.1	85.714	196	26	1	1	194	1	196	1.85e-113	353	229	1141	85	85
MsaT019317	MsaG019317	XP_024626517.1	50.82	122	45	4	9	130	78	184	6.44e-24	94.7	143	222	85	85
MsaT019340	MsaG019340	XP_003621661.1	75.714	70	17	0	2	71	57	126	2.36e-30	107	82	156	85	85
MsaT019472	MsaG019472	XP_039688315.1	43.333	330	143	7	1	286	1	330	4.03e-79	248	335	330	85	85
MsaT019607	MsaG019607	XP_024631264.1	93.103	174	12	0	14	187	299	472	1.03e-111	337	204	646	85	85
MsaT020057	MsaG020057	XP_013449630.1	49.123	57	24	1	8	59	713	769	3.08e-08	50.1	61	770	85	85
MsaT020196	MsaG020196	XP_039685913.1	75.166	302	48	5	1	292	1	285	6.77e-152	434	345	312	85	85
MsaT020270	MsaG020270	XP_003605979.1	94.118	153	9	0	1	153	955	1107	2.18e-91	291	179	1268	85	85
MsaT020627	MsaG020627	XP_024638377.1	98.314	949	16	0	167	1115	2	950	0	1950	1116	950	85	85
MsaT020768	MsaG020768	XP_024637238.1	83.333	114	19	0	20	133	119	232	5.58e-54	173	134	232	85	85
MsaT020846	MsaG020846	XP_013456131.1	58.133	332	53	6	45	297	92	416	1.16e-113	338	298	416	85	85
MsaT021167	MsaG021167	XP_003607012.1	96.861	223	6	1	1	222	1	223	1.26e-159	447	260	224	85	85
MsaT021306	MsaG021306	XP_024630779.1	48.485	99	50	1	1	99	1	98	9.25e-31	114	116	403	85	85
MsaT023730	MsaG023730	XP_039686036.1	63.415	82	30	0	1	82	2	83	1.47e-31	111	96	142	85	85
MsaT023839	MsaG023839	XP_024628148.1	96.646	477	13	1	86	559	4	480	0	952	560	480	85	85
MsaT023871	MsaG023871	XP_039685256.1	72.131	61	14	1	10	67	286	346	2.76e-22	88.2	68	346	85	85
MsaT023900	MsaG023900	XP_003630407.2	47.407	270	74	8	25	228	158	425	2.23e-52	178	240	425	85	85
MsaT024053	MsaG024053	XP_024629230.1	86.974	499	48	1	87	585	1	482	0	908	586	482	85	85
MsaT024078	MsaG024078	XP_003596834.1	90.196	102	9	1	18	119	1	101	1.45e-44	144	120	107	85	85
MsaT024135	MsaG024135	XP_013446985.1	93.091	275	18	1	48	322	48	321	4.13e-143	411	323	321	85	85
MsaT024550	MsaG024550	XP_039684791.1	95.254	295	14	0	54	348	245	539	0	593	349	539	85	85
MsaT024621	MsaG024621	XP_003605979.1	71.3	223	63	1	1	222	999	1221	2.64e-91	295	260	1268	85	85
MsaT024901	MsaG024901	XP_039690419.1	50.98	102	18	1	2	71	38	139	1.9e-14	65.9	82	166	85	85
MsaT025919	MsaG025919	XP_003612362.1	95.935	123	4	1	1	122	1	123	7.82e-76	226	144	140	85	85
MsaT026136	MsaG026136	XP_003602328.1	91.489	47	4	0	6	52	174	220	8.56e-23	91.3	55	588	85	85
MsaT026642	MsaG026642	XP_003607108.1	90.123	81	8	0	14	94	235	315	2.29e-46	154	95	315	85	85
MsaT026760	MsaG026760	XP_039682823.1	48.157	407	161	12	70	461	1	372	2.64e-102	314	463	373	85	85
MsaT026925	MsaG026925	XP_024626145.2	74.321	405	45	2	62	418	41	434	0	565	419	434	85	85
MsaT027020	MsaG027020	XP_024626645.1	29.787	94	58	3	16	108	11	97	0.92	29.3	109	1420	85	85
MsaT027113	MsaG027113	XP_013455925.2	51.705	176	84	1	28	202	6	181	8.07e-50	165	206	230	85	85
MsaT027316	MsaG027316	XP_013452594.1	81.053	95	8	1	1	85	46	140	2.73e-46	155	100	362	85	85
MsaT027318	MsaG027318	XP_024626016.1	29.545	44	31	0	5	48	96	139	4.1	25	52	142	85	85
MsaT027359	MsaG027359	XP_003616258.2	85.976	164	22	1	18	181	41	203	3.79e-99	290	194	226	85	85
MsaT027853	MsaG027853	XP_003615282.1	92.941	255	16	2	44	298	1	253	1.96e-149	424	299	253	85	85
MsaT028194	MsaG028194	XP_003594272.1	62.903	62	22	1	3	63	44	105	1.56e-20	80.5	72	108	85	85
MsaT028226	MsaG028226	XP_003611705.1	50.42	119	53	2	4	118	263	379	2.6e-21	90.5	135	605	85	85
MsaT028280	MsaG028280	XP_024638069.1	71.287	101	28	1	13	112	615	715	5.67e-43	152	117	1208	85	85
MsaT028323	MsaG028323	XP_024639603.1	78.421	190	38	2	1	188	1	189	2.09e-100	302	220	433	85	85
MsaT028580	MsaG028580	XP_039688025.1	64.194	310	38	4	2	238	86	395	6.58e-127	371	278	396	85	85
MsaT028601	MsaG028601	XP_003615850.1	74.384	203	42	4	35	236	61	254	1.28e-94	282	238	255	85	85
MsaT028610	MsaG028610	XP_003592832.1	89.247	93	10	0	11	103	252	344	3.55e-50	167	110	434	85	85
MsaT028613	MsaG028613	XP_003615842.2	93.082	159	11	0	1	159	145	303	2.2e-103	310	187	506	85	85
MsaT028614	MsaG028614	XP_003615842.2	93.082	159	11	0	1	159	145	303	2.2e-103	310	187	506	85	85
MsaT028780	MsaG028780	XP_024640112.1	62.264	53	12	3	7	57	585	631	5.35e-11	58.2	60	635	85	85
MsaT028895	MsaG028895	XP_024639380.1	84.946	93	14	0	1	93	1	93	8.33e-37	124	109	108	85	85
MsaT028899	MsaG028899	XP_013454269.1	82.609	115	20	0	1	115	1	115	4.22e-62	190	135	134	85	85
MsaT029074	MsaG029074	XP_039690091.1	84.091	132	21	0	1	132	1	132	6.46e-68	207	156	180	85	85
MsaT029234	MsaG029234	XP_024631762.2	54.631	529	192	5	87	582	24	537	0	582	585	539	85	85
MsaT029268	MsaG029268	XP_024641843.1	87.143	70	7	1	1	70	1	68	8.72e-40	135	82	286	85	85
MsaT029460	MsaG029460	XP_024640807.1	80.541	185	32	1	1	185	1	181	1.79e-102	298	217	181	85	85
MsaT029555	MsaG029555	XP_003629279.1	40.625	96	40	3	3	83	2	95	2e-10	55.8	95	249	85	85
MsaT029664	MsaG029664	XP_003625068.1	75	72	18	0	13	84	49	120	3.77e-36	121	85	120	85	85
MsaT029778	MsaG029778	XP_013465074.1	25.581	129	77	4	10	122	175	300	0.16	32	133	313	85	85
MsaT029780	MsaG029780	XP_024640535.1	57.967	364	115	8	63	412	2	341	1.78e-131	386	413	341	85	85
MsaT029803	MsaG029803	XP_003617998.1	91.471	340	25	3	1	338	1	338	0	634	397	343	85	85
MsaT029883	MsaG029883	XP_039690282.1	96.514	545	19	0	46	590	1	545	0	1116	643	548	85	85
MsaT030020	MsaG030020	XP_003618426.1	79	100	21	0	14	113	224	323	1.87e-50	166	118	325	85	85
MsaT030080	MsaG030080	XP_003618326.2	84.991	573	81	3	99	668	6	576	0	967	669	576	85	85
MsaT030245	MsaG030245	XP_024638462.1	25.373	134	86	4	11	132	62	193	0.73	30	143	255	85	85
MsaT030520	MsaG030520	XP_013451544.1	85.43	151	8	2	25	161	1	151	3.16e-86	253	162	151	85	85
MsaT030610	MsaG030610	XP_003611216.1	30.159	63	34	1	6	58	438	500	4	25.4	62	511	85	85
MsaT030884	MsaG030884	XP_024642045.1	94.569	313	17	0	1	313	147	459	0	584	369	465	85	85
MsaT030941	MsaG030941	XP_039686875.1	45.93	172	87	4	16	182	164	334	3.79e-47	161	197	349	85	85
MsaT031020	MsaG031020	XP_013450464.1	28.571	56	37	1	8	60	15	70	0.94	27.3	62	522	85	85
MsaT031122	MsaG031122	XP_039690478.1	90	50	2	1	1	47	77	126	1.45e-23	91.7	55	379	85	85
MsaT031221	MsaG031221	XP_024641843.1	84.286	70	9	1	1	70	1	68	1.86e-38	132	82	286	85	85
MsaT031827	MsaG031827	XP_013451955.1	93.976	332	6	1	25	342	38	369	0	639	375	710	85	85
MsaT031840	MsaG031840	XP_003624976.3	74.959	607	122	9	1	595	14	602	0	870	696	611	85	85
MsaT032167	MsaG032167	XP_003611052.1	74.51	51	13	0	9	59	1	51	2.42e-17	75.1	60	374	85	85
MsaT032522	MsaG032522	XP_039684996.1	56.604	106	46	0	1	106	34	139	1.43e-39	133	125	149	85	85
MsaT032684	MsaG032684	XP_024630335.1	75.658	152	34	1	1	152	35	183	4.65e-73	228	179	361	85	85
MsaT032758	MsaG032758	XP_024632655.2	27.358	106	77	0	16	121	73	178	4.24e-08	49.3	125	178	85	85
MsaT032855	MsaG032855	XP_003602225.1	80	50	10	0	1	50	47	96	6.45e-20	83.2	59	508	85	85
MsaT032889	MsaG032889	XP_003622762.1	49.505	101	50	1	18	117	36	136	1.01e-28	108	118	394	85	85
MsaT032968	MsaG032968	XP_003614901.3	30.667	75	48	2	12	84	395	467	0.071	31.6	86	475	85	85
MsaT033221	MsaG033221	XP_039682958.1	61.563	320	69	6	1	317	3	271	7.78e-123	361	375	313	85	85
MsaT033347	MsaG033347	XP_039691176.1	81.522	92	16	1	7	97	38	129	6.82e-50	158	107	140	85	85
MsaT033348	MsaG033348	XP_039685646.1	63.218	87	32	0	1	87	1	87	1.26e-34	122	102	278	85	85
MsaT033457	MsaG033457	XP_003601814.1	46.875	96	48	1	1	93	56	151	4.77e-21	84.7	109	162	85	85
MsaT033459	MsaG033459	XP_003601814.1	50	138	66	1	8	142	14	151	5.06e-39	133	158	162	85	85
MsaT033703	MsaG033703	XP_003617876.1	96	75	3	0	1	75	85	159	1.22e-42	148	88	699	85	85
MsaT033867	MsaG033867	XP_024641694.1	79.389	131	27	0	24	154	900	1030	6.04e-62	207	155	1070	85	85
MsaT033959	MsaG033959	XP_013460002.1	85.167	209	31	0	1	209	1	209	7.54e-124	361	245	381	85	85
MsaT033965	MsaG033965	XP_003620328.1	89.141	396	18	3	1	395	1	372	0	727	464	379	85	85
MsaT034372	MsaG034372	XP_024633048.2	99	100	1	0	1	100	439	538	7.59e-62	202	118	617	85	85
MsaT034481	MsaG034481	XP_024632466.1	85.714	56	8	0	1	56	1199	1254	6.58e-22	90.1	66	1272	85	85
MsaT034736	MsaG034736	XP_024640764.1	68.182	44	14	0	7	50	510	553	5.33e-14	66.6	52	1009	85	85
MsaT034910	MsaG034910	XP_039690383.1	96.131	336	13	0	59	394	51	386	0	672	395	386	85	85
MsaT035051	MsaG035051	XP_003621065.2	97.539	772	19	0	132	903	350	1121	0	1521	904	1121	85	85
MsaT035107	MsaG035107	XP_024627336.1	85.714	168	24	0	1	168	84	251	1.74e-99	296	197	350	85	85
MsaT035259	MsaG035259	XP_013451647.1	47.788	113	57	2	8	119	43	154	1.23e-26	103	131	446	85	85
MsaT035340	MsaG035340	XP_039683451.1	78.261	46	10	0	8	53	77	122	1.67e-17	72.4	54	130	85	85
MsaT035376	MsaG035376	XP_003621121.1	77.027	814	148	3	3	779	86	897	0	1172	914	906	85	85
MsaT035482	MsaG035482	XP_024641248.2	88.171	727	32	4	1	678	1	722	0	1288	801	759	85	85
MsaT035513	MsaG035513	XP_039683996.1	92.496	573	30	3	1	560	1	573	0	1094	659	605	85	85
MsaT035848	MsaG035848	XP_003614052.1	80.435	92	18	0	1	92	212	303	1.56e-46	156	108	375	85	85
MsaT035962	MsaG035962	XP_003621717.2	90.438	251	19	2	1	246	88	338	7.27e-149	429	291	432	85	85
MsaT036251	MsaG036251	XP_024627159.1	96.624	237	8	0	42	278	31	267	7.14e-170	478	279	330	85	85
MsaT036262	MsaG036262	XP_024626558.1	55.749	287	70	4	1	236	318	598	5.23e-84	275	278	1197	85	85
MsaT036416	MsaG036416	XP_039684533.1	57.792	154	46	4	7	143	104	255	1.65e-51	168	161	256	85	85
MsaT036523	MsaG036523	XP_013448110.1	95.316	491	23	0	1	491	1	491	0	975	579	496	85	85
MsaT036589	MsaG036589	XP_039686138.1	43.299	194	87	7	5	176	69	261	1.95e-29	114	203	423	85	85
MsaT036742	MsaG036742	XP_003594626.2	27.941	68	32	1	5	72	568	618	0.8	28.1	80	1175	85	85
MsaT036860	MsaG036860	XP_003625416.1	40.171	117	65	3	1	117	27	138	2.74e-21	85.9	137	140	85	85
MsaT036890	MsaG036890	XP_039685646.1	36.53	219	133	1	1	213	1	219	1.77e-46	159	250	278	85	85
MsaT037191	MsaG037191	XP_003614827.1	32.353	68	37	5	5	64	128	194	1.9	26.6	71	404	85	85
MsaT037293	MsaG037293	XP_039685914.1	74.091	220	57	0	40	259	1	220	6.67e-123	353	260	221	85	85
MsaT037313	MsaG037313	XP_013448535.3	90.184	326	32	0	59	384	3	328	0	590	385	328	85	85
MsaT037402	MsaG037402	XP_039687530.1	95.041	121	6	0	1	121	535	655	7.55e-73	237	142	1047	85	85
MsaT037466	MsaG037466	XP_013448643.1	93.023	301	15	3	52	349	9	306	0	551	350	306	85	85
MsaT037522	MsaG037522	XP_039684064.1	98.082	417	8	0	51	467	1	417	0	850	490	430	85	85
MsaT037562	MsaG037562	XP_039684278.1	59.35	123	31	2	2	105	93	215	1.16e-37	131	122	285	85	85
MsaT037622	MsaG037622	XP_024636821.1	35.294	51	27	2	3	48	331	380	0.86	27.3	54	416	85	85
MsaT037667	MsaG037667	XP_024632831.1	44.601	213	55	7	25	176	175	385	1.08e-39	143	178	561	85	85
MsaT037786	MsaG037786	XP_013448940.1	92.857	504	36	0	89	592	7	510	0	995	593	510	85	85
MsaT038255	MsaG038255	XP_024626508.1	96.85	127	4	0	23	149	1	127	3.67e-85	249	150	127	85	85
MsaT038548	MsaG038548	XP_003623980.1	91.418	268	8	1	46	298	1	268	2.7e-174	487	299	268	85	85
MsaT038579	MsaG038579	XP_024638539.1	29.508	61	35	1	8	68	2209	2261	2.4	26.6	72	2262	85	85
MsaT038596	MsaG038596	XP_039684264.1	61.576	203	28	2	18	170	408	610	2.65e-68	224	180	759	85	85
MsaT038622	MsaG038622	XP_013449041.1	63.008	246	75	6	1	236	1	240	3.48e-98	298	277	404	85	85
MsaT038634	MsaG038634	XP_003624093.3	93.269	104	7	0	1	104	23	126	9.04e-66	201	122	174	85	85
MsaT038692	MsaG038692	XP_003612315.1	34.078	358	214	6	42	378	137	493	1.31e-61	209	397	497	85	85
MsaT038870	MsaG038870	XP_039686036.1	66.667	60	20	0	1	60	2	61	5.23e-23	87.8	71	142	85	85
MsaT038883	MsaG038883	XP_024626785.1	74.342	152	38	1	1	152	1	151	3.57e-80	239	179	155	85	85
MsaT038985	MsaG038985	XP_024631496.1	82.716	81	11	1	11	88	1	81	1.6e-35	119	92	101	85	85
MsaT039788	MsaG039788	XP_003625409.1	71.845	206	39	2	1	187	7	212	2.27e-83	251	219	230	85	85
MsaT039943	MsaG039943	XP_039686407.1	47.872	94	49	0	2	95	193	286	5.06e-25	97.8	110	305	85	85
MsaT039953	MsaG039953	XP_024627163.1	36.735	49	27	3	4	49	499	546	3.3	25.4	54	1007	85	85
MsaT040179	MsaG040179	XP_013450157.1	87.39	341	36	4	1	335	76	415	0	611	396	417	85	85
MsaT040983	MsaG040983	XP_039684689.1	99.495	198	1	0	34	231	79	276	7.26e-144	407	232	276	85	85
MsaT041111	MsaG041111	XP_013443875.3	89.557	316	11	1	51	344	49	364	0	533	345	364	85	85
MsaT041458	MsaG041458	XP_013456015.1	78.523	149	22	1	24	162	18	166	8.39e-22	88.6	163	166	85	85
MsaT041492	MsaG041492	XP_024634588.1	28.788	66	35	1	5	70	291	344	0.5	28.5	78	432	85	85
MsaT041791	MsaG041791	XP_003627433.1	82.022	89	15	1	1	88	1	89	4.89e-43	142	103	185	85	85
MsaT041852	MsaG041852	XP_039685527.1	31.304	115	66	4	1	105	1	112	0.039	32.7	124	133	85	85
MsaT042099	MsaG042099	XP_024628081.1	26.923	52	36	1	6	55	258	309	2.5	25.8	59	369	85	85
MsaT042400	MsaG042400	XP_024628647.1	92.432	185	14	0	15	199	1	185	1.8e-126	361	217	223	85	85
MsaT042491	MsaG042491	XP_024632916.1	90.722	97	8	1	17	112	77	173	4.02e-54	170	113	173	85	85
MsaT042521	MsaG042521	XP_024625306.1	66.887	151	50	0	5	155	214	364	1.69e-62	201	177	398	85	85
MsaT042698	MsaG042698	XP_003604945.1	50.847	236	102	6	1	226	1	232	9.85e-44	160	267	1025	85	85
MsaT042751	MsaG042751	XP_003628192.1	94.839	155	8	0	27	181	2	156	3.46e-105	303	182	156	85	85
MsaT042757	MsaG042757	XP_013445242.1	93.985	133	8	0	3	135	359	491	3.35e-69	221	156	542	85	85
MsaT043046	MsaG043046	XP_013445409.1	96.269	268	10	0	46	313	62	329	0	527	314	329	85	85
MsaT043068	MsaG043068	XP_013445393.1	95.882	340	14	0	1	340	3	342	0	671	401	344	85	85
MsaT043360	MsaG043360	XP_024633538.2	40.496	121	42	1	16	106	16	136	2.03e-22	87.8	107	136	85	85
MsaT043361	MsaG043361	XP_013445817.1	98.182	165	3	0	25	189	110	274	6.2e-112	335	193	577	85	85
MsaT043442	MsaG043442	XP_003595920.2	32.787	61	38	2	6	66	355	412	2.3	26.6	72	582	85	85
MsaT043450	MsaG043450	XP_003628566.2	55.782	147	54	5	26	167	9	149	1.38e-39	141	168	435	85	85
MsaT043611	MsaG043611	XP_013461074.1	52.381	63	12	2	5	49	183	245	5.3e-09	50.8	53	265	85	85
MsaT043623	MsaG043623	XP_013461876.1	75.1	249	38	2	1	225	1	249	1.23e-118	352	264	474	85	85
MsaT043746	MsaG043746	XP_039686407.1	43.82	89	46	3	10	97	142	227	7.17e-18	77.4	104	305	85	85
MsaT043759	MsaG043759	XP_003628760.2	78.475	223	8	1	1	183	114	336	1.97e-121	355	216	403	85	85
MsaT043857	MsaG043857	XP_003612224.1	93.878	98	6	0	6	103	125	222	3.6e-57	187	115	483	85	85
MsaT044063	MsaG044063	XP_003629044.1	82.132	319	56	1	1	319	1	318	0	531	374	447	85	85
MsaT044528	MsaG044528	XP_013457468.1	88.462	130	13	2	1	129	1	129	5.13e-75	224	151	129	85	85
MsaT044549	MsaG044549	XP_013457487.1	92.308	533	9	1	1	501	1	533	0	992	592	545	85	85
MsaT044558	MsaG044558	XP_003608465.3	99.728	368	1	0	63	430	21	388	0	768	431	388	85	85
MsaT044821	MsaG044821	XP_003608752.1	98.35	303	5	0	1	303	1	303	0	621	356	593	85	85
MsaT044843	MsaG044843	XP_039689421.1	94.974	378	17	1	3	378	66	443	0	733	442	474	85	85
MsaT044847	MsaG044847	XP_003597798.2	43.976	166	76	6	29	194	262	410	2.08e-21	91.3	195	410	85	85
MsaT044984	MsaG044984	XP_013457920.1	80.503	159	25	2	28	183	337	492	2.6e-74	235	184	492	85	85
MsaT045211	MsaG045211	XP_039689016.1	81.865	193	10	1	1	168	1	193	5.08e-112	323	197	221	85	85
MsaT045263	MsaG045263	XP_024629064.1	32.692	52	32	2	9	59	146	195	1.7	26.6	60	673	85	85
MsaT045418	MsaG045418	XP_003593218.2	60.209	382	68	6	51	348	243	624	2.6e-133	404	352	806	85	85
MsaT045428	MsaG045428	XP_024636548.2	41.86	129	62	7	1	128	1	117	6.08e-19	80.9	150	186	85	85
MsaT045709	MsaG045709	XP_024632839.2	49.296	213	107	1	1	212	686	898	1.03e-65	221	249	898	85	85
MsaT045854	MsaG045854	XP_024636842.1	84.615	351	41	2	1	339	1	350	0	562	399	413	85	85
MsaT045902	MsaG045902	XP_039686036.1	56	50	22	0	6	55	53	102	1.65e-13	62	59	142	85	85
MsaT046133	MsaG046133	XP_013470022.2	87.055	842	107	2	1	842	1	840	0	1540	988	843	85	85
MsaT046367	MsaG046367	XP_024637899.1	55.147	136	38	5	21	136	48	180	1.47e-35	132	137	1142	85	85
MsaT046463	MsaG046463	XP_003610558.1	64.356	101	32	2	17	116	20	117	8.76e-36	122	117	117	85	85
MsaT046494	MsaG046494	XP_003610594.2	92.537	67	5	0	10	76	115	181	1.82e-35	127	79	573	85	85
MsaT046517	MsaG046517	XP_013453219.1	29.091	55	38	1	8	62	773	826	1.5	26.9	65	897	85	85
MsaT046625	MsaG046625	XP_003626160.2	92.754	69	5	0	1	69	602	670	4.3e-39	139	81	1020	85	85
MsaT046720	MsaG046720	XP_003595397.1	43.421	76	38	4	3	76	2	74	1.25e-08	48.9	87	78	85	85
MsaT046941	MsaG046941	XP_003588536.2	97.037	135	4	0	23	157	151	285	4.11e-79	240	158	285	85	85
MsaT007880	MsaG007880	XP_039686394.1	95.738	962	41	0	1	962	124	1085	0	1901	1169	1087	85	82
MsaT034822	MsaG034822	XP_024635793.1	66.322	484	156	2	17	494	273	755	0	639	585	796	85	82
MsaT043196	MsaG043196	XP_039687786.1	43.313	1443	587	26	6	1233	28	1454	0	1078	1497	1658	85	82
MsaT017811	MsaG017811	XP_024635787.1	98.643	221	1	1	53	271	49	269	5.59e-157	442	272	269	85	81
MsaT027433	MsaG027433	XP_013453934.1	94.872	819	27	6	1	804	1	819	0	1513	1089	820	85	74
MsaT027672	MsaG027672	XP_003615152.1	89.247	93	6	1	32	120	178	270	5.09e-51	171	122	532	85	73
MsaT042600	MsaG042600	XP_039684772.1	75	348	35	1	108	403	390	737	2.8e-174	510	405	764	85	73
MsaT027582	MsaG027582	XP_039688723.1	31.25	304	150	14	70	346	165	436	1.09e-21	98.2	391	1292	85	71
MsaT009359	MsaG009359	XP_039686583.1	95.547	247	11	0	105	351	1	247	1.61e-171	484	353	293	85	70
MsaT030984	MsaG030984	XP_039690885.1	78.32	369	67	4	17	372	1	369	0	568	519	711	85	69
MsaT002188	MsaG002188	XP_024630376.2	56.347	323	64	6	1	246	1	323	1.38e-110	330	369	323	85	67
MsaT024011	MsaG024011	XP_039684868.1	60.339	295	92	4	92	361	480	774	4.46e-107	343	410	1050	85	66
MsaT032070	MsaG032070	XP_024632864.1	66.968	221	66	2	91	305	201	420	8.73e-94	291	327	497	85	66
MsaT020858	MsaG020858	XP_003606719.1	99.235	392	3	0	287	678	413	804	0	812	679	804	85	58
MsaT025733	MsaG025733	XP_003612244.2	47.921	457	173	15	243	645	36	481	1.61e-124	383	696	482	85	58
MsaT031937	MsaG031937	XP_003619170.1	39.437	142	78	5	11	149	319	455	8.61e-10	58.9	241	1178	85	58
MsaT029395	MsaG029395	XP_039690635.1	78.309	272	50	1	1	272	1	263	3.92e-151	453	479	742	85	57
MsaT014854	MsaG014854	XP_039687328.1	81.395	129	22	1	1	127	1	129	1.56e-69	213	226	129	85	56
MsaT004459	MsaG004459	XP_003597630.3	87.5	96	12	0	1	96	25	120	2.44e-53	175	175	298	85	55
MsaT024214	MsaG024214	XP_024627739.1	55.399	426	58	6	1	301	1	419	8.26e-141	433	548	887	85	55
MsaT001794	MsaG001794	XP_024642279.1	58.667	75	31	0	54	128	167	241	1.49e-27	108	142	677	85	53
MsaT031539	MsaG031539	XP_003621296.1	73	100	27	0	12	111	58	157	8.43e-45	157	189	547	85	53
MsaT028342	MsaG028342	XP_039690534.1	33.708	178	59	5	116	277	9	143	6.37e-11	60.5	319	147	85	51
MsaT002360	MsaG002360	XP_024639788.1	34.795	365	185	15	193	531	4	341	2.22e-37	144	680	341	85	50
MsaT037251	MsaG037251	XP_024627142.1	66.412	131	5	1	31	122	83	213	8.42e-34	126	200	466	85	46
MsaT002041	MsaG002041	XP_003591690.1	49.123	114	44	4	136	240	739	847	4.94e-19	87.4	246	849	85	43
MsaT026324	MsaG026324	XP_024634575.2	76.72	189	38	2	68	250	31	219	1.39e-90	296	479	802	85	38
MsaT046999	MsaG046999	XP_003621910.1	68.571	175	50	2	292	466	45	214	4.28e-79	249	469	215	85	37
MsaT000055	MsaG000055	XP_003589513.1	59.223	103	19	2	3	85	29	128	2.17e-30	107	97	128	86	86
MsaT000974	MsaG000974	XP_024628980.1	74.545	110	22	1	15	118	207	316	2.61e-48	165	121	590	86	86
MsaT001371	MsaG001371	XP_013452627.1	53.247	231	89	6	1	229	1	214	1.81e-68	214	265	217	86	86
MsaT001716	MsaG001716	XP_003591146.1	82.445	319	12	3	16	294	78	392	0	512	324	423	86	86
MsaT001796	MsaG001796	XP_013469270.1	30.645	62	31	1	8	57	1073	1134	0.11	30.4	58	1555	86	86
MsaT001821	MsaG001821	XP_003601481.2	86.154	130	16	1	2	131	16	143	7.64e-76	233	151	353	86	86
MsaT002257	MsaG002257	XP_024633247.1	96.144	389	11	1	63	447	229	617	0	766	448	617	86	86
MsaT002301	MsaG002301	XP_013468246.1	62.044	137	12	1	6	102	31	167	3.58e-32	121	113	928	86	86
MsaT002449	MsaG002449	XP_013466453.1	54.872	195	71	6	16	202	79	264	3.4e-55	184	217	405	86	86
MsaT002486	MsaG002486	XP_024639944.1	58.621	87	36	0	1	87	50	136	1.08e-31	112	101	158	86	86
MsaT002584	MsaG002584	XP_039690784.1	83.75	160	15	4	12	168	1	152	4.36e-87	258	183	195	86	86
MsaT002677	MsaG002677	XP_024635934.1	94.211	380	19	2	1	378	1	379	0	709	439	424	86	86
MsaT002726	MsaG002726	XP_013457399.1	60.811	148	48	3	1	148	119	256	7.22e-43	151	173	486	86	86
MsaT002762	MsaG002762	XP_024632704.1	52.475	202	50	4	25	181	1	201	1.47e-54	176	182	226	86	86
MsaT003630	MsaG003630	XP_039687029.1	83.553	456	28	5	66	486	1	444	0	711	487	445	86	86
MsaT003698	MsaG003698	XP_003614286.1	61.538	117	45	0	1	117	1	117	2.37e-45	148	136	156	86	86
MsaT003742	MsaG003742	XP_024633037.2	52.703	148	46	5	20	145	159	304	9.67e-34	122	147	308	86	86
MsaT004043	MsaG004043	XP_013469077.1	96.667	120	4	0	1	120	1	120	1.64e-81	241	139	173	86	86
MsaT004391	MsaG004391	XP_039682608.1	54.176	467	147	9	5	438	4	436	1.69e-152	447	505	447	86	86
MsaT004600	MsaG004600	XP_039687124.1	75.202	371	45	6	34	376	4	355	0	548	398	369	86	86
MsaT004962	MsaG004962	XP_039685852.1	96.791	187	6	0	31	217	4	190	3.61e-133	377	218	190	86	86
MsaT005155	MsaG005155	XP_013444613.1	62.113	388	124	7	61	440	30	402	3.25e-148	432	441	402	86	86
MsaT005552	MsaG005552	XP_003609855.1	38.843	242	129	3	14	236	14	255	1.4e-47	163	259	311	86	86
MsaT005835	MsaG005835	XP_039686001.1	93.86	114	7	0	1	114	564	677	1.84e-69	224	132	702	86	86
MsaT006056	MsaG006056	XP_024642279.1	61.184	152	59	0	1	152	78	229	3.32e-60	201	177	677	86	86
MsaT006382	MsaG006382	XP_003593384.1	56.977	172	43	6	5	151	1	166	5.93e-50	168	171	378	86	86
MsaT006651	MsaG006651	XP_024640735.2	68.879	919	272	1	105	1009	166	1084	0	1312	1052	1647	86	86
MsaT006754	MsaG006754	XP_024635447.1	85.235	149	20	1	9	155	158	306	4.06e-78	253	170	1112	86	86
MsaT006780	MsaG006780	XP_003593859.1	77.007	461	23	4	1	378	1	461	0	688	440	469	86	86
MsaT007147	MsaG007147	XP_024632695.2	34.054	370	216	11	55	406	13	372	2.51e-56	194	410	407	86	86
MsaT007289	MsaG007289	XP_024632093.1	92.105	76	6	0	2	77	434	509	6.25e-44	150	88	524	86	86
MsaT007408	MsaG007408	XP_013444996.2	50.4	250	90	4	3	219	395	643	5.39e-70	230	253	648	86	86
MsaT007484	MsaG007484	XP_013463058.1	84.358	179	3	1	25	178	12	190	1.74e-98	287	179	190	86	86
MsaT007560	MsaG007560	XP_003594709.1	92.701	137	10	0	22	158	58	194	9.56e-87	256	160	195	86	86
MsaT007662	MsaG007662	XP_003623411.2	50.909	55	20	1	1	48	276	330	2.45e-10	55.5	56	452	86	86
MsaT007810	MsaG007810	XP_003618425.2	25.641	78	40	2	9	86	115	174	1.7	27.3	91	183	86	86
MsaT008250	MsaG008250	XP_039686436.1	89.224	232	25	0	1	232	1	232	2.59e-143	407	271	264	86	86
MsaT008311	MsaG008311	XP_003604587.1	73.009	226	61	0	1	226	1	226	1.24e-121	358	264	447	86	86
MsaT008312	MsaG008312	XP_039686293.1	83.333	180	7	1	1	157	297	476	2.41e-97	296	183	562	86	86
MsaT008346	MsaG008346	XP_024633022.1	96.939	392	12	0	63	454	87	478	0	788	455	478	86	86
MsaT008397	MsaG008397	XP_039686459.1	89.153	295	32	0	1	295	1	295	0	562	344	383	86	86
MsaT008992	MsaG008992	XP_013464908.1	55.263	114	28	1	1	91	1	114	3.21e-35	125	106	302	86	86
MsaT009358	MsaG009358	XP_039687007.1	57.353	68	22	1	11	78	47	107	2.02e-14	64.7	79	107	86	86
MsaT009901	MsaG009901	XP_003601452.1	57.647	85	28	3	1	83	40	118	2.99e-23	89.4	97	131	86	86
MsaT010040	MsaG010040	XP_003616446.2	92.982	57	4	0	9	65	119	175	6.86e-22	90.1	66	1012	86	86
MsaT010056	MsaG010056	XP_003623294.3	31.667	60	38	2	1	60	171	227	1.4	26.9	70	265	86	86
MsaT010058	MsaG010058	XP_003623294.3	31.667	60	38	2	1	60	171	227	1.8	26.6	70	265	86	86
MsaT010181	MsaG010181	XP_024633159.1	95.562	338	15	0	54	391	1	338	0	680	392	338	86	86
MsaT010682	MsaG010682	XP_003597338.3	91.496	635	46	3	1	629	1	633	0	1212	733	645	86	86
MsaT010781	MsaG010781	XP_024640001.1	50.98	51	24	1	3	52	326	376	0.00022	38.5	58	1076	86	86
MsaT011027	MsaG011027	XP_003597765.2	84.81	79	12	0	1	79	1	79	1.47e-41	140	92	297	86	86
MsaT011120	MsaG011120	XP_003597896.1	93.548	62	4	0	10	71	74	135	1.13e-35	120	72	135	86	86
MsaT011156	MsaG011156	XP_013452715.2	37.791	172	95	6	28	195	102	265	8.22e-30	113	196	265	86	86
MsaT011401	MsaG011401	XP_039687951.1	62.172	267	96	1	26	287	7	273	4.17e-113	332	304	277	86	86
MsaT011519	MsaG011519	XP_003603000.1	31.429	70	40	2	8	76	132	194	1.3	27.3	80	226	86	86
MsaT011533	MsaG011533	XP_003599616.2	60.367	381	144	4	63	439	11	388	1.71e-143	419	440	388	86	86
MsaT011549	MsaG011549	XP_003598826.1	85.89	326	46	0	52	377	26	351	0	577	378	351	86	86
MsaT011599	MsaG011599	XP_039688370.1	85.774	239	24	1	36	274	6	234	3.85e-151	426	277	236	86	86
MsaT011655	MsaG011655	XP_024642142.2	27.948	229	147	5	1	227	475	687	1.37e-24	104	265	742	86	86
MsaT011737	MsaG011737	XP_003599616.2	60.105	381	145	4	62	438	11	388	1.07e-143	420	439	388	86	86
MsaT011758	MsaG011758	XP_024634421.1	76.316	76	18	0	6	81	205	280	4.67e-27	102	88	308	86	86
MsaT011841	MsaG011841	XP_039687951.1	62.547	267	95	1	26	287	7	273	2.03e-113	333	304	277	86	86
MsaT011959	MsaG011959	XP_039688247.1	81.731	104	18	1	1	103	1	104	6.66e-36	132	120	1185	86	86
MsaT012352	MsaG012352	XP_039689544.1	34.247	146	92	3	7	151	140	282	4.83e-24	97.1	169	292	86	86
MsaT012444	MsaG012444	XP_024634508.2	78.652	178	26	3	1	177	363	529	1.25e-67	219	206	531	86	86
MsaT012466	MsaG012466	XP_024634153.2	68.862	167	25	2	9	148	2	168	1.27e-67	219	163	617	86	86
MsaT012690	MsaG012690	XP_003589571.2	27.536	69	48	1	7	75	98	164	0.043	32	80	432	86	86
MsaT012806	MsaG012806	XP_039688953.1	52.632	114	40	2	14	113	2	115	1.23e-30	114	116	390	86	86
MsaT012874	MsaG012874	XP_003599257.1	84.746	59	9	0	10	68	48	106	1.06e-25	94	69	106	86	86
MsaT012963	MsaG012963	XP_003599473.1	54.762	294	104	3	1	265	958	1251	1.64e-84	278	308	1252	86	86
MsaT013001	MsaG013001	XP_003630102.2	48.606	251	117	3	1	240	14	263	3.26e-72	228	280	308	86	86
MsaT013172	MsaG013172	XP_013459380.1	94.217	951	53	1	1	949	1	951	0	1824	1108	958	86	86
MsaT013463	MsaG013463	XP_024642145.1	40.964	83	46	3	13	94	200	280	2.34e-11	58.9	95	280	86	86
MsaT013464	MsaG013464	XP_013455531.1	70.557	377	109	2	58	433	11	386	0	544	436	388	86	86
MsaT013470	MsaG013470	XP_003599832.1	87.356	174	22	0	29	202	7	180	3.72e-107	310	203	180	86	86
MsaT013558	MsaG013558	XP_013469988.2	90.171	234	15	3	1	226	79	312	4.27e-151	430	263	339	86	86
MsaT013679	MsaG013679	XP_039682991.1	26.667	105	70	2	3	100	28	132	3.99e-06	45.4	114	1559	86	86
MsaT013710	MsaG013710	XP_003589275.1	60.784	51	20	0	1	51	1	51	3e-14	66.2	59	350	86	86
MsaT013859	MsaG013859	XP_039685914.1	24	125	85	3	19	140	73	190	2.5e-07	48.5	142	221	86	86
MsaT013869	MsaG013869	XP_003608693.2	81.034	116	21	1	2	117	652	766	2.9e-32	122	135	900	86	86
MsaT013913	MsaG013913	XP_003601945.1	93.675	332	21	0	1	332	1	332	0	651	384	366	86	86
MsaT013934	MsaG013934	XP_039687111.1	96.939	98	3	0	16	113	16	113	5.31e-58	189	114	492	86	86
MsaT014211	MsaG014211	XP_003601253.1	33.333	48	27	1	3	50	446	488	0.16	29.6	56	703	86	86
MsaT014372	MsaG014372	XP_013460206.1	86.408	103	13	1	16	117	46	148	3.65e-58	180	118	148	86	86
MsaT014709	MsaG014709	XP_024633886.1	82.121	330	58	1	1	330	1	329	5.09e-172	488	383	335	86	86
MsaT014725	MsaG014725	XP_039683820.1	30.357	56	39	0	6	61	286	341	1.5	26.9	65	657	86	86
MsaT014730	MsaG014730	XP_039687927.1	65.574	244	62	5	22	258	1	229	9.43e-95	301	274	860	86	86
MsaT014821	MsaG014821	XP_039688025.1	85.101	396	52	2	1	389	1	396	0	689	452	396	86	86
MsaT014862	MsaG014862	XP_013460636.2	76.744	86	18	1	12	97	11	94	1.77e-43	146	100	301	86	86
MsaT015174	MsaG015174	XP_003600960.1	83.333	102	16	1	15	115	66	167	7.11e-57	177	117	168	86	86
MsaT015568	MsaG015568	XP_024633589.2	95.175	228	11	0	1	228	1	228	4.18e-153	432	264	270	86	86
MsaT015888	MsaG015888	XP_003601792.1	91.667	132	10	1	1	132	18	148	1.56e-77	232	154	173	86	86
MsaT015982	MsaG015982	XP_003601894.1	75.439	114	13	2	4	110	102	207	1.5e-49	166	124	428	86	86
MsaT016036	MsaG016036	XP_013461261.1	95.687	371	16	0	1	371	1	371	0	689	432	371	86	86
MsaT016066	MsaG016066	XP_003602012.1	96.248	533	17	2	1	531	1	532	0	1051	619	533	86	86
MsaT016125	MsaG016125	XP_013450364.1	99.02	102	1	0	8	109	17	118	8.06e-61	201	118	803	86	86
MsaT016265	MsaG016265	XP_039685646.1	30.041	243	150	4	38	264	34	272	8.55e-26	104	265	278	86	86
MsaT016405	MsaG016405	XP_003602432.1	97.33	412	11	0	1	412	1	412	0	832	481	450	86	86
MsaT016408	MsaG016408	XP_003602440.1	93.893	262	16	0	1	262	1	262	2.21e-173	485	306	263	86	86
MsaT016746	MsaG016746	XP_039686447.1	90.646	449	39	1	26	474	30	475	0	842	521	478	86	86
MsaT016822	MsaG016822	XP_013455531.1	65.206	388	127	4	57	441	4	386	2.77e-172	493	446	388	86	86
MsaT017201	MsaG017201	XP_024638512.2	56.081	148	33	5	1	118	1	146	2.35e-39	135	138	225	86	86
MsaT017635	MsaG017635	XP_013456560.1	33.043	115	62	3	9	116	21	127	1.45e-09	53.1	125	129	86	86
MsaT017748	MsaG017748	XP_003603888.1	71.795	78	22	0	1	78	1	78	2.43e-31	110	91	148	86	86
MsaT017912	MsaG017912	XP_039689950.1	88.333	120	14	0	1	120	1	120	5.48e-70	221	140	453	86	86
MsaT018036	MsaG018036	XP_039684454.1	26.923	52	34	2	1	49	325	375	4.7	25	57	423	86	86
MsaT018138	MsaG018138	XP_003603104.1	46.97	66	30	2	11	76	138	198	2.43e-10	54.3	77	204	86	86
MsaT019487	MsaG019487	XP_039687767.1	40.23	174	70	3	5	178	946	1085	5.21e-33	127	202	1091	86	86
MsaT019617	MsaG019617	XP_013442808.1	95.652	184	8	0	2	185	11	194	8.94e-117	336	214	218	86	86
MsaT019646	MsaG019646	XP_013455509.1	98.374	369	4	1	1	369	1	367	0	749	431	478	86	86
MsaT019649	MsaG019649	XP_039684179.1	95.702	349	15	0	47	395	1	349	0	689	407	360	86	86
MsaT019970	MsaG019970	XP_013455676.1	99.567	231	1	0	1	231	34	264	3.63e-169	473	269	276	86	86
MsaT020162	MsaG020162	XP_013455616.2	60.481	291	104	3	43	328	112	396	1.33e-121	360	333	404	86	86
MsaT020190	MsaG020190	XP_024628768.1	42.807	285	142	10	13	278	63	345	1.39e-47	167	311	377	86	86
MsaT020350	MsaG020350	XP_024636346.2	73.892	609	81	9	89	635	1	593	0	868	637	599	86	86
MsaT020457	MsaG020457	XP_013455925.2	83.168	202	34	0	27	228	6	207	5.46e-118	340	234	230	86	86
MsaT020646	MsaG020646	XP_003606375.1	89.744	117	12	0	19	135	19	135	4.34e-74	221	136	135	86	86
MsaT020652	MsaG020652	XP_013456015.1	63.576	151	47	2	24	168	18	166	3.82e-18	79	169	166	86	86
MsaT021099	MsaG021099	XP_003606921.1	96.386	83	3	0	1	83	1	83	3.36e-53	167	96	164	86	86
MsaT021296	MsaG021296	XP_003602426.2	71.078	204	56	2	1	202	1	203	2.32e-88	271	236	407	86	86
MsaT023518	MsaG023518	XP_013456490.1	97.944	681	6	1	1	673	1	681	0	1365	780	687	86	86
MsaT023530	MsaG023530	XP_013463165.1	94.186	86	5	0	9	94	14	99	3.45e-31	117	100	637	86	86
MsaT023693	MsaG023693	XP_013461819.1	95.522	67	1	1	1	67	22	86	9.59e-38	134	78	698	86	86
MsaT024910	MsaG024910	XP_003610828.2	94.928	276	13	1	1	276	34	308	0	528	322	512	86	86
MsaT025208	MsaG025208	XP_024628738.1	66.667	282	40	2	1	282	1	228	1.23e-126	367	329	267	86	86
MsaT025301	MsaG025301	XP_003626273.1	72.157	255	8	2	10	201	169	423	1.94e-119	353	224	489	86	86
MsaT025362	MsaG025362	XP_003629360.1	73.529	68	18	0	2	69	383	450	8.99e-28	105	79	510	86	86
MsaT025466	MsaG025466	XP_003611682.1	94.118	340	15	2	1	338	1	337	0	644	393	340	86	86
MsaT025547	MsaG025547	XP_039683291.1	42.424	165	75	6	25	184	1	150	8.99e-33	117	185	150	86	86
MsaT025563	MsaG025563	XP_003611836.1	98.104	422	8	0	70	491	68	489	0	797	492	489	86	86
MsaT025839	MsaG025839	XP_003612289.1	87.273	275	31	2	1	274	1	272	1.27e-164	464	317	286	86	86
MsaT026000	MsaG026000	XP_024626115.1	28.333	60	33	2	1	54	255	310	0.27	29.3	63	957	86	86
MsaT026007	MsaG026007	XP_003609716.2	70.588	136	29	2	6	130	428	563	3.33e-59	196	145	663	86	86
MsaT026140	MsaG026140	XP_003612799.2	98.983	295	3	0	1	295	1	295	0	610	342	404	86	86
MsaT026300	MsaG026300	XP_024639486.1	79.235	183	20	2	1	183	1	165	1.43e-95	280	212	169	86	86
MsaT026338	MsaG026338	XP_024632708.1	44.667	150	83	0	2	151	1	150	2.33e-37	130	174	200	86	86
MsaT026361	MsaG026361	XP_024640871.1	51.007	149	65	3	8	149	959	1106	3.58e-31	121	165	1409	86	86
MsaT026396	MsaG026396	XP_003613009.1	38.211	123	65	4	11	124	71	191	5.6e-19	80.9	133	209	86	86
MsaT026667	MsaG026667	XP_013448290.1	68.889	225	21	4	28	203	262	486	1.14e-94	290	204	531	86	86
MsaT026938	MsaG026938	XP_013451538.1	71.795	117	10	2	15	108	96	212	2.7e-47	154	109	227	86	86
MsaT027069	MsaG027069	XP_013455925.2	54.438	169	76	1	28	195	6	174	6.23e-52	170	196	230	86	86
MsaT027529	MsaG027529	XP_039685646.1	63.333	60	22	0	1	60	1	60	4.75e-23	90.1	70	278	86	86
MsaT027677	MsaG027677	XP_013455680.1	24.242	66	50	0	11	76	176	241	0.63	28.5	77	476	86	86
MsaT027727	MsaG027727	XP_013451227.1	26.506	83	45	2	8	90	486	552	1.3	28.1	97	669	86	86
MsaT027965	MsaG027965	XP_003611707.1	53.719	121	24	3	1	118	1	92	6.48e-21	87.4	138	340	86	86
MsaT028002	MsaG028002	XP_003623309.1	76.216	185	26	3	6	172	116	300	2.19e-93	279	195	315	86	86
MsaT028155	MsaG028155	XP_013463822.1	50	250	85	3	33	243	138	386	1.44e-75	243	244	570	86	86
MsaT028389	MsaG028389	XP_003615393.2	64.253	221	77	1	2	222	22	240	5.39e-90	270	256	247	86	86
MsaT028438	MsaG028438	XP_024640725.1	67.039	895	214	13	2	861	34	882	0	1144	995	883	86	86
MsaT028439	MsaG028439	XP_003616118.3	93.82	890	54	1	8	897	1	889	0	1729	1031	890	86	86
MsaT028668	MsaG028668	XP_003617084.1	37.5	64	25	3	2	55	123	181	0.000899	36.2	63	255	86	86
MsaT028930	MsaG028930	XP_003616838.3	80	190	9	1	1	161	355	544	7.51e-98	299	188	592	86	86
MsaT028962	MsaG028962	XP_013454288.1	70.958	668	155	11	6	645	6	662	0	916	746	744	86	86
MsaT028987	MsaG028987	XP_003610412.1	60.656	61	24	0	3	63	318	378	9.16e-17	74.7	71	511	86	86
MsaT029046	MsaG029046	XP_003617047.1	73.326	956	206	5	138	1044	49	1004	0	1360	1060	1086	86	86
MsaT029127	MsaG029127	XP_024634753.1	69.744	704	138	7	103	740	1	695	0	941	741	695	86	86
MsaT029141	MsaG029141	XP_039690761.1	81.395	86	13	1	1	83	46	131	1.16e-37	129	97	215	86	86
MsaT029328	MsaG029328	XP_013464225.1	45.902	61	30	2	6	65	60	118	3.51e-12	58.9	70	142	86	86
MsaT029334	MsaG029334	XP_013454369.1	100	178	0	0	29	206	1	178	2.82e-131	371	207	178	86	86
MsaT029361	MsaG029361	XP_039690699.1	62.5	384	84	4	46	374	325	703	3.22e-131	397	383	712	86	86
MsaT029452	MsaG029452	XP_003617550.1	88.511	235	27	0	1	235	1	235	4.72e-148	425	274	407	86	86
MsaT029622	MsaG029622	XP_024640818.2	100	226	0	0	36	261	122	347	8.01e-169	475	262	347	86	86
MsaT029653	MsaG029653	XP_003617815.1	98.837	86	1	0	14	99	130	215	2.78e-55	174	100	215	86	86
MsaT029793	MsaG029793	XP_039689344.1	59.585	193	70	4	2	190	61	249	2.63e-66	208	221	250	86	86
MsaT029836	MsaG029836	XP_013463637.3	68.037	219	68	2	2	218	41	259	3.5e-109	320	251	262	86	86
MsaT029876	MsaG029876	XP_013461819.1	91.045	67	4	1	1	67	22	86	1.35e-34	125	78	698	86	86
MsaT030087	MsaG030087	XP_039682720.1	95.035	141	7	0	23	163	8	148	5.86e-96	278	164	148	86	86
MsaT030215	MsaG030215	XP_003613278.1	93.75	96	3	1	16	111	244	336	3.14e-56	181	112	362	86	86
MsaT030267	MsaG030267	XP_039691000.1	95.367	1964	54	2	1	1941	1	1950	0	3819	2262	1957	86	86
MsaT030500	MsaG030500	XP_024642377.1	29.897	97	68	0	6	102	73	169	3.19e-09	54.3	113	406	86	86
MsaT030574	MsaG030574	XP_003597480.1	45	60	33	0	1	60	551	610	9.21e-09	52	70	671	86	86
MsaT030749	MsaG030749	XP_013451365.1	74.468	94	19	2	1	93	1	90	1.36e-39	131	108	108	86	86
MsaT030820	MsaG030820	XP_003629154.2	69.231	260	51	4	24	259	216	470	8.04e-113	338	274	485	86	86
MsaT030843	MsaG030843	XP_039682747.1	94.444	72	4	0	1	72	1	72	7e-42	137	84	167	86	86
MsaT030859	MsaG030859	XP_039690580.1	48.701	154	54	6	1	149	1	134	3.37e-26	101	174	201	86	86
MsaT030899	MsaG030899	XP_039684323.1	92.574	202	13	1	13	214	363	562	1.27e-132	390	235	580	86	86
MsaT030928	MsaG030928	XP_024640507.2	91.705	217	18	0	1	217	1	217	1.05e-143	409	252	294	86	86
MsaT031069	MsaG031069	XP_013451066.1	94.91	943	48	0	153	1095	208	1150	0	1826	1096	1160	86	86
MsaT031072	MsaG031072	XP_013451043.1	77.206	272	62	0	45	316	879	1150	1.1e-136	419	317	1150	86	86
MsaT031189	MsaG031189	XP_039684126.1	49.871	389	138	9	53	391	75	456	1.46e-106	326	396	463	86	86
MsaT031392	MsaG031392	XP_039686249.1	92.453	106	8	0	15	120	123	228	3.37e-62	201	123	527	86	86
MsaT031444	MsaG031444	XP_013451760.1	65.649	131	42	1	7	134	746	876	4.2e-51	176	148	917	86	86
MsaT031475	MsaG031475	XP_013452196.1	74.721	269	34	4	32	267	175	442	4.8e-123	363	273	452	86	86
MsaT031859	MsaG031859	XP_013451928.2	94.134	358	21	0	1	358	1	358	0	705	414	363	86	86
MsaT032061	MsaG032061	XP_024641723.1	94.19	1050	61	0	169	1218	51	1100	0	2032	1219	1100	86	86
MsaT032082	MsaG032082	XP_003597630.3	58.407	113	47	0	15	127	107	219	3.87e-42	144	131	298	86	86
MsaT032300	MsaG032300	XP_013451928.2	94.413	358	20	0	1	358	1	358	0	708	414	363	86	86
MsaT032311	MsaG032311	XP_003621844.1	56.25	112	45	1	2	109	45	156	7.77e-31	114	126	315	86	86
MsaT032323	MsaG032323	XP_003621844.1	56.25	112	45	1	2	109	45	156	7.66e-32	117	126	315	86	86
MsaT032434	MsaG032434	XP_003619137.1	95.341	279	13	0	1	279	36	314	0	561	325	521	86	86
MsaT032656	MsaG032656	XP_039683068.1	85.401	137	20	0	1	137	166	302	4.18e-79	241	159	325	86	86
MsaT032929	MsaG032929	XP_039687673.1	63.043	138	24	3	9	129	410	537	1.81e-39	142	140	823	86	86
MsaT032945	MsaG032945	XP_003630507.1	76.938	503	96	3	63	553	69	563	0	791	569	579	86	86
MsaT033061	MsaG033061	XP_039686948.1	77.976	168	19	1	20	169	101	268	8.21e-87	259	175	268	86	86
MsaT033120	MsaG033120	XP_003620263.1	67.677	297	93	1	43	336	79	375	8.07e-140	407	340	418	86	86
MsaT033239	MsaG033239	XP_003597061.1	89.231	65	6	1	1	64	154	218	4.23e-35	124	74	354	86	86
MsaT033342	MsaG033342	XP_024636802.1	71.605	81	19	2	1	80	1	78	1.72e-31	113	93	232	86	86
MsaT033488	MsaG033488	XP_013452450.2	86.246	349	42	2	58	405	1	344	0	619	406	344	86	86
MsaT033546	MsaG033546	XP_024634736.2	33.884	121	18	3	10	68	74	194	2.16e-08	50.4	69	414	86	86
MsaT033561	MsaG033561	XP_039684501.1	90.196	102	10	0	16	117	215	316	5.17e-61	195	118	407	86	86
MsaT033632	MsaG033632	XP_003619546.1	96.018	226	9	0	36	261	41	266	1.98e-161	453	262	266	86	86
MsaT033664	MsaG033664	XP_013451981.2	68.421	551	173	1	88	637	2	552	0	808	639	553	86	86
MsaT034015	MsaG034015	XP_024642372.1	67.112	374	105	7	57	413	1	373	6.48e-172	490	414	373	86	86
MsaT034092	MsaG034092	XP_013457788.1	88.776	98	11	0	3	100	1	98	2.86e-60	187	114	199	86	86
MsaT034171	MsaG034171	XP_039684127.1	67.877	358	36	5	45	323	11	368	1.95e-157	449	324	368	86	86
MsaT034204	MsaG034204	XP_024641130.1	71.642	268	47	5	41	283	15	278	8.5e-120	350	284	321	86	86
MsaT034249	MsaG034249	XP_013452968.2	82.774	685	87	5	111	766	30	712	0	1148	767	712	86	86
MsaT034283	MsaG034283	XP_024638263.2	59.677	124	45	2	1	119	1	124	3.2e-35	130	138	783	86	86
MsaT034329	MsaG034329	XP_003592419.3	27.536	69	49	1	4	72	188	255	0.36	29.3	80	500	86	86
MsaT034745	MsaG034745	XP_003626554.1	26.531	49	34	1	2	50	109	155	1.5	26.6	57	891	86	86
MsaT034849	MsaG034849	XP_039687916.1	41.606	137	57	1	18	131	40	176	7.19e-30	109	133	180	86	86
MsaT035132	MsaG035132	XP_039684074.1	88	175	16	1	6	175	162	336	1.37e-105	311	197	346	86	86
MsaT035181	MsaG035181	XP_003621060.1	88.623	167	19	0	28	194	12	178	1.94e-108	312	195	178	86	86
MsaT035210	MsaG035210	XP_013447352.2	88.079	453	36	3	1	435	87	539	0	801	507	541	86	86
MsaT035283	MsaG035283	XP_013447467.1	93.949	314	18	1	52	364	26	339	0	603	365	339	86	86
MsaT035334	MsaG035334	XP_003615184.1	96.131	336	13	0	56	391	62	397	0	676	392	397	86	86
MsaT035353	MsaG035353	XP_003609552.1	31.683	101	63	3	1	97	39	137	5.8	26.9	113	344	86	86
MsaT035474	MsaG035474	XP_003621282.2	84.848	132	14	2	21	147	87	217	6.28e-73	221	148	217	86	86
MsaT035483	MsaG035483	XP_003621282.2	84.091	132	15	2	21	147	87	217	2.78e-72	219	148	217	86	86
MsaT035562	MsaG035562	XP_024636531.1	61.728	81	31	0	2	82	129	209	3.34e-28	105	94	305	86	86
MsaT035574	MsaG035574	XP_013450559.1	64.22	109	31	3	16	117	897	1004	1.83e-30	117	118	1004	86	86
MsaT035612	MsaG035612	XP_013447569.1	95.161	124	6	0	1	124	1	124	4.06e-81	243	144	253	86	86
MsaT035677	MsaG035677	XP_024642377.1	29.545	132	93	0	6	137	73	204	3.39e-20	86.7	154	406	86	86
MsaT035877	MsaG035877	XP_039683321.1	71.918	146	36	1	17	162	34	174	1.34e-68	210	169	174	86	86
MsaT035919	MsaG035919	XP_003595414.1	31.25	64	40	1	6	69	132	191	0.18	29.6	74	344	86	86
MsaT035920	MsaG035920	XP_003595414.1	31.25	64	39	2	6	68	132	191	5.5	25.4	73	344	86	86
MsaT036081	MsaG036081	XP_024628634.1	22.152	158	112	3	1	153	1	152	0.051	33.9	178	226	86	86
MsaT036225	MsaG036225	XP_039684959.1	72.115	104	22	3	17	120	59	155	1.47e-33	117	121	155	86	86
MsaT036294	MsaG036294	XP_003622131.1	99.741	386	1	0	23	408	17	402	0	790	450	442	86	86
MsaT036357	MsaG036357	XP_024636834.1	75.949	79	18	1	1	78	1	79	4.43e-37	123	91	90	86	86
MsaT036375	MsaG036375	XP_013448021.1	94.357	319	18	0	1	319	1	319	0	636	369	413	86	86
MsaT036571	MsaG036571	XP_024630693.1	40	55	33	0	2	56	133	187	4e-09	50.8	64	220	86	86
MsaT037331	MsaG037331	XP_003594867.1	58.065	62	22	1	10	71	62	119	2.59e-14	64.7	72	122	86	86
MsaT037540	MsaG037540	XP_024625729.1	82.353	85	15	0	14	98	4	88	2.3e-46	147	99	88	86	86
MsaT037832	MsaG037832	XP_024632388.1	75	84	15	1	1	78	715	798	7.31e-34	125	91	1216	86	86
MsaT037851	MsaG037851	XP_039684292.1	95.876	97	4	0	16	112	21	117	5.92e-65	196	113	117	86	86
MsaT037952	MsaG037952	XP_039690756.1	72.441	127	13	5	18	126	1009	1131	1.46e-44	157	127	1131	86	86
MsaT037983	MsaG037983	XP_013448575.1	46.809	329	135	12	44	339	86	407	3.26e-75	241	344	409	86	86
MsaT037998	MsaG037998	XP_024626487.1	46.409	181	71	2	19	199	89	243	1.13e-46	160	210	359	86	86
MsaT037999	MsaG037999	XP_024626487.1	46.409	181	71	2	19	199	89	243	1.13e-46	160	210	359	86	86
MsaT038281	MsaG038281	XP_013470100.1	88.235	102	12	0	17	118	396	497	2.5e-58	191	119	512	86	86
MsaT038432	MsaG038432	XP_003596783.1	31.884	69	43	3	9	75	53	119	0.72	28.1	78	492	86	86
MsaT038552	MsaG038552	XP_024626772.1	57.588	257	101	6	15	267	152	404	1.17e-86	270	293	460	86	86
MsaT039045	MsaG039045	XP_003624667.1	66.935	124	20	2	2	104	3	126	2.1e-52	166	120	161	86	86
MsaT039216	MsaG039216	XP_003624945.2	90.795	478	24	2	1	460	1	476	0	870	533	924	86	86
MsaT039233	MsaG039233	XP_003624981.1	95.918	98	4	0	1	98	131	228	1.42e-63	199	114	318	86	86
MsaT039636	MsaG039636	XP_024635449.1	52.308	65	31	0	1	65	76	140	2.53e-16	72.8	76	358	86	86
MsaT039789	MsaG039789	XP_003625416.1	47.5	120	58	3	16	135	22	136	2.35e-24	94	140	140	86	86
MsaT039864	MsaG039864	XP_003625557.1	89.369	301	29	2	51	351	55	352	0	541	352	352	86	86
MsaT039960	MsaG039960	XP_024625476.1	85.664	286	15	2	2	261	49	334	1.12e-173	489	302	344	86	86
MsaT039965	MsaG039965	XP_024639353.1	39.583	96	56	2	12	106	34	128	1.81e-16	72	110	131	86	86
MsaT039976	MsaG039976	XP_024639353.1	39.583	96	56	2	12	106	34	128	5.92e-17	73.2	110	131	86	86
MsaT040088	MsaG040088	XP_013468145.2	67.059	85	18	3	2	76	230	314	7.11e-27	104	87	751	86	86
MsaT040156	MsaG040156	XP_024630035.1	37.5	136	85	0	2	137	1145	1280	4.15e-27	109	159	1381	86	86
MsaT040184	MsaG040184	XP_024625714.1	85.343	423	30	4	69	490	1	392	0	719	491	392	86	86
MsaT040593	MsaG040593	NP_001365649.1	99.39	164	1	0	25	188	2	165	1.74e-116	333	190	187	86	86
MsaT040802	MsaG040802	XP_003608060.1	73.171	82	21	1	1	82	311	391	7.12e-30	113	95	653	86	86
MsaT040885	MsaG040885	XP_039683725.1	91.561	237	20	0	39	275	60	296	5.02e-163	459	276	310	86	86
MsaT041100	MsaG041100	XP_039690068.1	92.147	191	15	0	27	217	1	191	7.58e-132	374	222	216	86	86
MsaT041169	MsaG041169	XP_039684636.1	91.667	228	19	0	1	228	1	228	1.56e-153	446	266	606	86	86
MsaT041339	MsaG041339	XP_039684364.1	96.078	51	2	0	8	58	64	114	6.45e-29	102	59	114	86	86
MsaT041448	MsaG041448	XP_039684682.1	78.788	66	14	0	1	66	96	161	2.94e-31	114	77	451	86	86
MsaT041730	MsaG041730	XP_024632278.1	83.133	166	14	1	2	153	234	399	1.26e-87	276	177	756	86	86
MsaT042142	MsaG042142	XP_039684077.1	92.824	432	30	1	73	503	79	510	0	837	504	510	86	86
MsaT042383	MsaG042383	XP_024641130.1	35.526	76	43	2	8	83	123	192	4.04e-06	44.3	88	321	86	86
MsaT042392	MsaG042392	XP_024640574.1	31.765	85	58	0	2	86	457	541	1.1e-05	43.5	99	695	86	86
MsaT042397	MsaG042397	XP_013445024.1	95.324	278	13	0	33	310	31	308	2.66e-178	508	322	524	86	86
MsaT042523	MsaG042523	XP_024639533.1	79.085	153	32	0	1	153	54	206	7.72e-83	255	177	443	86	86
MsaT042546	MsaG042546	XP_024639944.1	57.471	87	37	0	1	87	50	136	5.42e-32	112	101	158	86	86
MsaT042567	MsaG042567	XP_039689568.1	65.217	230	78	2	36	263	69	298	1e-107	318	264	298	86	86
MsaT042703	MsaG042703	XP_003604979.1	45.58	362	181	7	33	387	6	358	3.81e-72	246	415	1024	86	86
MsaT042734	MsaG042734	XP_039684436.1	67.559	299	70	6	37	308	14	312	7.04e-136	392	318	313	86	86
MsaT043114	MsaG043114	XP_003628802.1	60.227	88	26	4	1	82	1	85	1.17e-20	83.2	95	168	86	86
MsaT043191	MsaG043191	XP_013462889.1	65.345	681	94	10	71	609	121	801	0	805	627	826	86	86
MsaT044086	MsaG044086	XP_003629092.1	83.537	164	25	2	26	189	62	223	4.24e-89	265	191	225	86	86
MsaT044250	MsaG044250	XP_003629345.2	86.096	187	7	1	31	217	144	311	2.65e-109	320	218	311	86	86
MsaT044633	MsaG044633	XP_013467656.1	82.022	89	15	1	14	102	340	427	5.29e-40	139	103	427	86	86
MsaT045336	MsaG045336	XP_003609161.1	86.937	222	23	2	3	218	5	226	1.14e-132	382	250	326	86	86
MsaT045379	MsaG045379	XP_024632781.2	78.889	90	3	1	5	78	50	139	3.26e-39	137	86	549	86	86
MsaT045637	MsaG045637	XP_013458146.1	80.851	282	15	1	41	283	98	379	2.77e-158	450	284	379	86	86
MsaT045768	MsaG045768	XP_039688759.1	91.866	418	34	0	1	418	1	418	0	774	486	547	86	86
MsaT045882	MsaG045882	XP_003609811.1	95.506	178	3	1	1	178	1	173	1.08e-119	342	207	179	86	86
MsaT045887	MsaG045887	XP_003609819.1	97.727	88	2	0	14	101	116	203	4.74e-49	158	102	203	86	86
MsaT046053	MsaG046053	XP_013458507.1	89.565	115	9	1	3	114	637	751	3.62e-64	210	130	755	86	86
MsaT046284	MsaG046284	XP_003609181.2	47.423	485	198	9	7	435	65	548	8.56e-138	416	498	659	86	86
MsaT046291	MsaG046291	XP_003609181.2	44.776	536	247	12	79	582	71	589	4.93e-135	412	584	659	86	86
MsaT046484	MsaG046484	XP_039690339.1	87.143	70	9	0	1	70	18	87	1.44e-35	128	81	630	86	86
MsaT046572	MsaG046572	XP_039682898.1	95.833	96	4	0	5	100	167	262	2.89e-61	202	112	798	86	86
MsaT046802	MsaG046802	XP_003591357.1	88.94	217	13	2	1	207	1	216	8.18e-124	357	240	265	86	86
MsaT047027	MsaG047027	XP_024640794.1	53.623	69	32	0	1	69	65	133	1.89e-20	82.4	80	188	86	86
MsaT047166	MsaG047166	XP_013470088.1	89.78	499	38	2	43	528	103	601	0	923	566	621	86	86
MsaT012197	MsaG012197	XP_024632568.1	24.074	648	383	21	103	706	1037	1619	9.29e-27	117	714	1661	86	85
MsaT019512	MsaG019512	XP_013455392.1	73.006	163	42	1	15	175	47	209	1.54e-31	117	190	255	86	85
MsaT036884	MsaG036884	XP_003595956.2	33.557	149	70	6	11	139	562	701	1.63e-06	47	151	864	86	85
[truncated: 31,035 more rows]
