# Supplementary material for: RNA-seq analyses on gametogenic tissues of alfalfa (Medicago sativa) revealed plant reproduction- and ploidy-related genes
Source: BMC Plant Biol. 2024 Sep 3;24:826. doi: 10.1186/s12870-024-05542-2 (PMC11370029; doi:10.1186/s12870-024-05542-2)
Supplement: Supplementary file 2 — Supplementary Material 2 [file 12870_2024_5542_MOESM2_ESM.xlsx]

## Sheet: Rawcounts matrix
Table S2. Raw count matrix obtained from RNA sequencing (RNA-seq) data were generated from fully developed leaf (L) and reproductive tissues (stamens and pistils), the latter at 4 stages of development (i.e. flower buds, FB; closed flowers CF; fully open flowers, OF; and pollinated flowers, PF). Tissues were isolated from 9 plants, namely 3 BSP tetraploids (tBSP), 3 BSP diploids (dBSP) and 3 USP …
	Diploids BSP															Tetraploids BSP															Tetraploids USP
gene	dBSP-FB1	dBSP-FB2	dBSP-FB3	dBSP-CF1	dBSP-CF2	dBSP-CF3	dBSP-OF1	dBSP-OF2	dBSP-OF3	dBSP-PF1	dBSP-PF2	dBSP-PF3	dBSP-L1	dBSP-L2	dBSP-L3	tBSP-FB1	tBSP-FB2	tBSP-FB3	tBSP-CF1	tBSP-CF2	tBSP-CF3	tBSP-OF1	tBSP-OF2	tBSP-OF3	tBSP-PF1	tBSP-PF2	tBSP-PF3	tBSP-L1	tBSP-L2	tBSP-L3	tUSP-FB1	tUSP-FB2	tUSP-FB3	tUSP-CF1	tUSP-CF2	tUSP-CF3	tUSP-OF1	tUSP-OF2	tUSP-OF3	tUSP-PF1	tUSP-PF2	tUSP-PF3	tUSP-L1	tUSP-L2	tUSP-L3
MsaG000001	0	0	0	0	0	0	0	0	0	0	0	0	0	0	0	0	0	0	0	0	0	0	0	0	0	0	0	0	0	0	0	0	0	0	0	0	0	0	0	0	0	0	0	0	0
MsaG000002	0	0	0	0	0	0	0	0	0	0	0	0	0	0	0	0	0	0	0	0	0	0	0	1	0	0	0	0	0	0	0	0	0	0	0	0	0	0	0	0	0	0	0	0	0
MsaG000003	0	0	0	0	0	0	0	1	0	0	0	0	0	0	0	0	0	0	0	0	0	0	0	0	0	0	0	0	0	0	0	0	0	0	0	0	0	0	0	0	0	0	0	0	0
MsaG000004	151	379	361	159	216	227	166	104	131	151	104	140	92	118	232	381	745	579	89	258	24	48	485	199	486	426	424	312	158	93	300	440	322	454	254	367	288	305	333	143	163	108	197	77	180
MsaG000005	63	125	125	115	131	152	152	105	221	330	145	285	71	40	90	192	352	379	87	156	23	103	604	273	575	484	462	191	67	67	107	206	161	295	213	172	203	247	411	199	252	158	130	73	117
MsaG000006	10	20	38	26	35	26	27	26	43	15	41	17	98	94	103	22	99	65	9	21	4	12	101	41	94	71	59	284	150	78	17	34	31	44	71	68	90	78	126	49	64	55	187	103	176
MsaG000007	66	144	223	176	190	152	191	149	218	237	145	190	153	210	218	239	298	360	75	227	40	77	631	232	620	867	595	368	144	204	155	258	175	375	340	319	321	316	473	340	387	269	373	218	280
MsaG000008	4	8	16	2	5	7	1	0	0	2	0	0	0	0	0	22	26	25	6	10	3	3	6	8	9	1	0	0	0	0	10	14	16	20	4	12	0	2	9	0	0	2	0	0	0
MsaG000009	24	40	63	27	47	23	19	8	8	31	31	17	4	10	13	80	182	145	16	31	4	12	63	43	156	166	177	58	20	14	52	67	61	53	62	69	30	75	74	26	29	14	20	14	10
MsaG000010	0	0	0	0	0	0	1	3	0	0	3	0	16	0	0	0	2	4	0	6	0	0	1	5	17	24	42	10	5	1	1	0	0	3	4	3	3	6	6	92	80	71	103	65	53
MsaG000011	0	0	0	0	0	0	0	0	2	0	0	0	0	0	0	0	0	0	0	0	0	0	0	0	0	1	0	0	0	0	0	0	1	0	0	1	0	0	0	0	0	0	0	0	0
MsaG000012	78	152	117	121	89	147	221	143	224	195	143	194	444	107	146	175	278	291	45	209	16	110	480	222	481	570	402	401	169	230	84	131	166	221	188	164	142	186	350	411	342	204	384	221	310
MsaG000013	1	5	5	0	4	2	5	1	3	7	1	1	0	0	0	18	30	17	0	0	1	5	11	6	13	11	10	10	1	1	6	7	4	5	3	3	0	2	4	2	2	1	0	0	1
MsaG000014	98	219	267	327	331	335	232	165	252	232	237	273	214	124	181	300	631	738	112	383	48	149	903	339	940	687	760	625	222	165	202	346	264	440	498	399	392	445	561	457	521	326	486	220	392
MsaG000015	120	170	105	1079	1257	1088	198	150	176	115	77	96	61	39	88	289	210	267	324	734	76	122	445	202	243	279	247	507	195	70	140	254	193	971	466	678	379	519	423	51	55	35	139	67	60
MsaG000016	30	33	33	15	44	21	34	37	43	13	16	21	14	15	37	39	228	154	10	20	2	22	216	128	146	117	154	105	69	22	48	62	55	70	72	66	48	124	81	50	64	30	59	17	40
MsaG000017	4	14	14	14	28	6	21	15	17	29	23	27	20	41	34	21	65	48	3	25	1	3	19	7	63	41	45	177	64	16	4	16	6	19	24	23	18	28	34	13	18	7	44	14	54
MsaG000018	0	0	0	1	0	1	1	1	0	0	0	0	0	0	1	2	0	0	0	0	0	1	6	0	3	0	0	0	0	0	2	1	0	0	1	0	3	1	1	0	0	0	1	0	0
MsaG000019	0	0	0	0	2	0	0	0	3	0	0	0	0	0	0	0	0	0	1	0	0	0	0	1	2	0	1	0	0	0	0	0	0	0	2	0	1	2	2	0	0	0	0	0	1
MsaG000020	0	0	0	0	0	0	0	0	0	0	0	0	0	0	0	0	0	0	0	0	0	0	0	0	0	0	0	0	0	0	0	0	0	0	0	0	0	0	0	0	0	0	0	0	0
MsaG000021	5	9	14	58	40	59	42	43	75	31	31	48	59	48	126	16	25	34	9	50	5	37	275	108	188	140	116	608	236	118	15	31	17	44	83	48	77	96	100	84	122	56	158	101	164
MsaG000022	6	3	0	8	22	7	4	5	1	0	13	6	4	0	24	3	12	5	3	14	0	9	45	13	56	65	44	41	4	0	6	8	13	29	52	40	44	45	66	35	93	33	22	9	22
MsaG000023	13	21	25	36	46	35	35	17	17	55	26	47	104	115	156	52	132	85	16	77	9	7	142	49	214	134	173	596	237	100	62	96	125	193	204	167	210	164	188	115	181	98	297	132	229
MsaG000024	21	31	51	131	102	58	127	120	122	309	106	160	995	1104	1487	75	269	186	59	124	16	51	520	220	775	590	518	3578	1375	1109	73	147	89	313	319	255	315	422	575	261	415	277	2181	1283	1640
MsaG000025	0	1	2	2	1	3	6	8	11	51	16	18	26	6	38	15	44	47	0	20	2	0	30	19	53	109	59	82	14	9	3	5	7	26	35	6	3	37	17	98	154	46	22	10	32
MsaG000026	1	6	8	0	4	1	2	6	3	1	5	12	0	4	0	4	15	13	0	6	0	0	4	4	12	9	15	0	0	1	5	2	3	7	2	4	0	5	1	2	8	1	1	1	5
MsaG000027	0	0	0	0	0	0	0	0	0	0	0	0	0	0	0	0	0	0	0	0	0	0	0	0	0	0	0	0	0	0	0	0	0	0	0	0	0	0	0	0	0	0	0	0	0
MsaG000028	0	0	0	0	0	0	0	0	0	0	0	0	0	0	0	0	0	0	0	0	0	0	0	0	0	0	0	0	0	0	0	0	1	3	1	0	1	3	0	0	1	1	0	0	0
MsaG000029	0	0	0	0	0	0	0	0	0	0	0	0	0	0	0	0	0	0	0	0	0	0	0	0	0	0	0	0	0	0	0	0	0	0	1	0	0	0	0	0	0	0	0	0	0
MsaG000030	88	188	274	73	76	66	56	56	50	76	49	52	33	20	91	277	302	301	48	91	25	25	181	66	199	158	140	91	26	34	175	252	215	162	90	155	117	141	109	68	79	46	84	50	34
MsaG000031	21	17	15	16	11	21	22	10	6	24	9	19	17	2	25	26	94	78	10	35	3	5	61	37	55	63	28	147	73	22	23	41	61	54	63	38	33	46	52	38	46	11	64	20	48
MsaG000032	1	3	7	2	2	10	6	2	0	35	20	6	1	0	5	0	2	3	3	4	1	0	2	3	49	22	31	13	3	4	0	2	6	6	7	4	5	4	9	29	24	31	7	3	6
MsaG000033	11	10	14	17	15	16	30	13	30	43	24	15	7	5	9	14	38	42	7	20	4	12	81	53	74	78	55	42	29	31	9	24	22	30	14	40	29	46	60	21	15	15	41	16	30
MsaG000034	82	188	381	137	171	175	101	95	151	160	100	150	84	126	154	350	1037	718	100	249	19	59	375	180	525	505	552	252	77	67	244	415	217	380	236	259	184	220	262	145	223	106	205	147	182
MsaG000035	0	0	0	0	0	0	0	0	0	0	0	0	0	0	0	0	0	0	0	0	0	0	0	0	0	0	0	0	0	0	0	0	0	0	0	0	0	0	0	0	0	0	0	0	0
MsaG000036	0	0	4	0	0	0	2	1	0	3	0	3	0	0	0	0	4	2	0	0	0	0	0	2	23	9	24	0	1	2	0	1	0	1	3	0	0	2	3	14	17	9	0	0	3
MsaG000037	93	103	115	141	199	158	184	50	113	122	82	112	180	80	183	163	452	436	62	127	55	35	187	81	356	691	1578	440	198	191	171	282	250	859	1088	390	284	494	820	5284	3790	1783	959	531	545
MsaG000038	49	95	183	96	99	109	96	45	87	49	92	80	82	41	30	194	338	312	41	158	17	88	299	125	221	231	213	199	101	60	104	215	149	172	130	97	121	163	175	106	102	63	125	63	84
MsaG000039	8	7	11	0	2	0	0	2	2	0	1	1	0	9	10	10	23	13	0	2	0	0	4	1	0	0	0	3	0	5	7	9	11	1	1	6	3	7	2	0	3	5	2	0	1
MsaG000040	0	0	0	1	1	0	0	2	0	4	0	5	0	0	0	1	0	0	0	0	1	2	10	3	6	2	5	0	0	0	0	0	0	4	5	3	3	1	8	0	0	0	0	0	0
MsaG000041	9	27	23	22	10	13	49	42	75	39	21	56	0	0	1	13	91	63	17	13	4	24	246	117	149	172	110	0	0	3	10	30	19	26	26	27	37	27	39	2	10	5	2	2	1
MsaG000042	0	0	0	0	0	0	0	0	0	0	0	0	0	0	0	0	0	0	0	0	0	0	0	0	0	0	0	0	0	0	0	0	0	0	0	0	0	0	0	0	0	0	0	0	0
MsaG000043	0	0	0	0	2	0	0	0	0	0	0	0	0	0	0	0	0	0	0	0	0	0	0	0	1	0	0	0	0	0	0	0	0	0	0	0	0	0	0	0	0	0	0	0	0
MsaG000044	22	70	22	242	302	248	112	125	87	91	31	54	1	0	69	103	98	17	57	229	37	47	232	69	162	181	139	21	7	2	79	147	87	404	318	411	246	358	297	16	27	30	5	1	2
MsaG000045	0	0	0	1	0	1	0	0	1	0	0	0	0	0	0	2	3	1	0	0	0	1	3	2	5	1	4	14	8	4	1	0	0	4	1	2	2	9	8	1	1	0	7	2	2
MsaG000046	7	6	21	119	197	65	42	58	41	11	2	21	9	9	27	9	94	25	53	161	18	16	101	37	72	46	32	85	28	8	13	30	19	112	184	95	107	186	71	25	44	10	26	6	33
MsaG000047	6	9	8	3	2	1	3	11	11	5	3	4	85	53	106	3	17	15	0	2	0	3	18	3	19	9	21	418	139	44	0	2	0	0	0	1	3	4	7	0	5	1	135	41	111
MsaG000048	0	0	0	0	0	0	0	0	0	0	1	0	0	0	0	0	2	1	2	1	0	0	0	0	0	0	0	0	0	0	0	0	0	3	0	0	1	2	0	0	0	0	0	0	0
MsaG000049	0	0	0	1	0	0	0	0	0	0	0	0	0	0	0	0	0	0	0	3	0	0	0	0	0	0	0	0	0	0	0	0	0	0	0	0	0	0	0	0	0	0	0	0	0
MsaG000050	157	237	452	344	410	397	396	339	436	157	321	285	289	240	388	488	820	1266	141	619	90	205	1344	561	1072	883	1085	901	332	242	265	475	344	676	563	502	485	783	816	583	676	370	626	265	382
MsaG000051	62	71	66	46	33	35	50	26	65	47	42	28	99	31	65	84	180	211	12	64	8	17	180	98	238	196	210	266	102	52	65	100	101	116	100	64	44	87	130	105	115	73	332	100	184
MsaG000052	0	0	0	2	0	0	0	0	0	5	0	0	0	0	0	0	0	0	0	0	0	0	0	3	0	0	0	0	0	0	0	0	0	0	0	0	0	0	0	0	1	0	0	0	0
MsaG000053	0	0	0	0	0	0	0	0	0	0	0	0	0	0	2	0	3	1	0	0	0	0	6	0	7	8	6	8	4	1	0	0	0	0	0	0	0	4	1	0	0	2	0	0	3
MsaG000054	7	11	16	48	88	15	74	66	111	65	32	77	186	104	310	21	59	83	19	69	4	39	322	140	208	192	267	959	446	126	16	33	37	111	115	86	172	193	221	104	167	82	749	309	692
MsaG000055	1	0	0	0	0	1	0	0	0	0	0	0	0	0	0	0	0	4	1	0	0	0	2	0	0	2	2	4	2	0	1	2	1	1	4	0	1	0	1	0	1	1	2	0	0
MsaG000056	36	84	139	111	120	132	126	109	120	133	149	162	57	79	59	234	332	309	52	171	16	59	401	203	457	295	356	282	113	72	96	302	150	283	162	186	187	291	358	166	164	158	225	113	195
MsaG000057	0	0	0	0	0	0	0	0	0	0	0	0	0	0	0	5	0	0	0	0	0	0	0	0	0	0	0	0	0	0	1	1	4	0	0	0	0	0	0	0	0	0	0	0	0
MsaG000058	0	0	0	0	0	0	0	0	0	0	0	0	0	0	0	0	0	0	0	0	0	0	0	0	0	0	0	0	0	0	0	0	0	0	0	0	0	0	0	0	0	0	0	0	0
MsaG000059	0	0	0	0	0	0	0	0	0	1	0	0	0	0	0	0	1	0	0	0	0	0	1	0	0	0	0	0	0	0	0	0	0	0	0	0	0	0	0	0	0	0	0	0	0
MsaG000060	759	1364	2177	453	542	482	238	257	300	660	577	543	1221	1070	1495	3277	7559	7086	346	829	119	149	1398	508	2288	3858	3778	4975	2134	1705	1722	3178	1953	1953	982	1089	640	863	951	1208	1244	558	10171	3656	4806
MsaG000061	71	91	117	158	169	176	57	97	81	219	120	141	7	2	55	152	135	176	42	151	22	21	78	44	226	268	128	72	35	22	102	182	94	265	157	208	100	150	199	72	93	54	30	14	12
MsaG000062	0	0	0	0	0	0	0	0	0	0	2	0	0	0	0	0	0	0	0	0	0	0	2	3	1	0	0	0	0	0	0	0	0	0	0	0	0	0	0	0	2	0	0	0	0
MsaG000063	0	0	0	0	2	0	9	0	3	6	6	0	253	61	55	0	8	2	0	1	2	0	8	13	22	225	81	332	125	149	0	0	13	35	44	0	1	1	14	146	70	44	238	158	172
MsaG000064	0	0	0	0	0	0	0	0	0	0	0	0	0	0	0	0	0	0	0	0	0	0	0	0	0	0	0	0	0	0	0	0	0	0	0	0	0	0	0	0	0	0	0	0	0
MsaG000065	11	4	4	1	0	0	0	0	0	0	0	0	0	0	0	1	20	11	5	5	0	1	1	1	1	0	0	1	0	0	10	5	6	5	10	7	1	10	4	0	0	0	0	0	0
MsaG000066	0	0	0	0	0	0	0	0	0	0	0	0	0	0	2	0	0	0	0	0	0	0	0	0	0	1	1	0	1	0	0	0	0	0	0	0	0	0	0	1	0	0	1	0	0
MsaG000067	0	0	0	0	0	0	0	0	0	0	0	0	0	0	0	0	0	0	0	0	0	0	0	0	0	0	0	0	0	0	0	0	0	0	0	0	0	0	0	0	0	0	0	0	0
MsaG000068	0	6	6	11	9	21	3	7	17	11	13	13	55	69	91	5	16	12	9	9	2	5	62	16	51	42	40	137	59	62	7	9	13	18	19	11	41	26	36	18	25	8	94	47	105
MsaG000069	0	0	4	711	710	392	897	727	1047	35	34	19	172	247	546	1	8	1	79	322	47	625	3917	1404	194	122	157	176	132	33	2	6	5	682	836	414	2884	3009	2755	53	79	40	259	115	171
MsaG000070	0	0	2	853	1084	525	1381	1058	1592	146	176	150	508	652	2862	0	0	2	121	575	71	662	3507	1643	629	415	500	184	146	119	1	1	8	660	1436	851	4632	3797	3386	284	314	146	811	385	543
MsaG000071	8	20	21	7	7	13	28	12	26	25	11	14	14	16	57	26	40	65	4	17	2	4	95	36	82	54	45	97	55	50	10	22	8	46	35	32	31	67	70	18	33	27	48	32	46
MsaG000072	46	54	76	45	44	52	39	33	60	101	44	91	103	71	101	123	223	171	25	58	5	7	128	61	169	205	164	174	94	65	68	123	119	144	88	106	68	71	143	83	118	66	201	117	121
MsaG000073	62	129	104	48	62	42	31	32	30	54	31	33	31	26	28	152	347	256	19	42	10	12	71	43	110	148	103	45	27	18	105	168	133	79	52	66	32	32	75	48	47	41	29	15	27
MsaG000074	1	2	3	3	2	0	6	1	1	0	0	3	0	1	0	0	8	1	1	0	0	0	5	2	1	1	1	2	0	6	1	1	3	0	0	2	1	1	3	0	1	2	4	7	1
MsaG000075	4	3	14	2	0	1	0	0	6	2	1	1	2	3	0	2	17	9	7	4	0	0	21	9	11	5	16	0	0	0	8	4	17	26	27	28	18	21	7	21	23	12	48	2	20
MsaG000076	0	0	0	0	0	0	0	0	0	0	0	1	0	0	0	1	0	1	0	2	0	0	0	0	0	0	1	0	0	0	1	0	0	0	0	1	2	3	1	0	1	0	0	0	0
MsaG000077	0	0	0	0	0	0	0	0	0	0	0	0	0	0	0	0	0	0	0	0	0	0	0	1	0	0	0	0	0	0	0	0	0	0	0	0	0	0	0	0	0	0	0	0	0
MsaG000078	0	1	0	0	0	0	0	0	0	0	0	0	0	0	0	1	4	4	1	2	0	0	0	0	4	0	0	0	0	0	0	1	0	0	0	0	0	1	0	2	0	1	0	0	0
MsaG000079	16	5	28	8	3	14	9	9	14	5	13	20	6	5	6	23	65	56	3	16	2	4	56	24	34	35	47	32	17	6	16	37	28	33	37	16	27	31	35	10	22	12	23	9	17
MsaG000080	39	83	126	55	85	65	98	51	80	56	73	100	66	44	50	163	361	300	40	104	8	29	255	132	253	229	249	193	115	61	76	123	97	108	113	75	90	128	134	50	95	39	117	60	55
MsaG000081	20	37	53	61	68	98	89	55	73	83	65	116	35	23	56	42	151	99	17	66	10	42	278	127	326	273	232	172	46	43	52	131	55	181	159	126	158	144	223	110	119	75	30	13	26
MsaG000082	10	22	38	9	22	10	15	13	21	26	12	10	7	9	17	26	76	64	0	8	2	7	64	33	59	73	64	57	22	12	37	32	36	25	20	17	33	32	51	29	44	34	33	22	20
MsaG000083	59	97	129	120	128	92	86	72	147	154	77	186	333	304	324	119	378	298	35	87	12	55	341	133	464	346	353	1727	708	313	114	154	129	216	249	200	258	271	339	177	324	153	616	331	293
MsaG000084	11	14	22	3	9	13	4	22	18	15	7	9	7	5	12	28	92	62	3	15	2	4	55	23	59	40	66	19	13	4	19	36	21	33	17	23	27	38	30	13	32	19	12	6	14
MsaG000085	33	56	98	40	39	33	64	27	35	51	57	72	13	15	9	104	166	219	20	34	2	13	181	83	217	169	166	31	17	7	76	134	77	86	59	73	43	84	148	42	72	37	30	18	45
MsaG000086	3	51	61	2	8	6	12	6	6	18	5	10	1	1	3	82	100	122	5	21	2	0	28	7	35	44	38	16	7	4	45	56	37	28	10	20	6	19	22	1	12	0	2	0	2
MsaG000087	7	11	29	6	8	9	17	11	7	12	9	10	9	7	13	48	125	119	6	10	4	12	112	51	100	88	114	39	23	11	12	29	15	27	33	11	13	21	25	9	25	7	25	6	21
MsaG000088	0	0	0	0	0	0	0	0	0	0	0	0	0	0	0	0	0	0	0	0	0	0	0	0	0	0	0	0	0	0	0	0	0	0	0	0	0	0	0	0	0	0	0	0	0
MsaG000089	5	12	7	2	4	9	0	2	2	7	2	2	4	1	0	5	13	14	2	1	0	0	4	1	8	12	7	2	1	0	2	3	6	2	4	4	0	1	0	0	3	4	1	0	0
MsaG000090	2	3	4	0	1	3	1	1	1	1	0	2	0	0	1	0	7	4	0	0	0	0	15	2	10	13	9	5	2	2	6	4	3	10	4	3	3	3	1	0	3	1	4	1	0
MsaG000091	10	22	74	15	12	13	16	21	13	30	22	31	5	13	17	97	170	184	6	17	1	11	133	62	113	137	126	57	26	20	14	33	17	42	33	15	14	30	22	10	40	13	31	18	25
MsaG000092	0	0	3	0	0	0	0	0	0	0	0	0	0	0	0	0	2	0	0	0	0	0	0	0	0	0	2	0	1	0	0	0	0	0	0	0	0	1	0	0	0	0	0	0	0
MsaG000093	3	3	7	1	3	1	1	1	2	0	0	0	2	0	3	8	12	9	0	3	1	0	0	0	0	0	2	2	4	0	0	2	1	0	1	2	2	0	0	0	1	0	0	0	0
MsaG000094	0	0	0	0	0	0	0	0	0	0	0	0	0	1	1	0	0	0	0	0	0	0	0	0	0	2	0	0	0	0	0	0	0	0	1	0	0	0	0	0	0	1	0	0	0
MsaG000095	101	191	308	268	284	262	303	224	322	242	316	301	163	171	214	292	534	570	79	280	38	142	870	440	1280	956	1022	564	252	153	159	402	227	316	350	341	366	514	538	482	559	335	332	162	228
MsaG000096	122	200	192	253	295	233	216	153	200	217	117	135	159	89	254	279	599	579	74	231	37	80	524	198	379	381	332	539	232	110	188	342	246	441	260	273	197	396	506	96	128	58	326	148	313
MsaG000097	0	0	0	0	0	0	0	0	0	0	0	0	0	0	0	0	0	0	0	0	0	0	0	0	0	0	0	0	0	0	0	0	0	0	0	0	0	0	0	0	0	0	0	0	0
MsaG000098	2	26	20	3	2	10	4	1	3	5	8	4	0	0	2	4	17	24	0	4	0	1	5	6	13	9	6	6	1	0	6	15	14	6	6	9	3	7	5	2	8	1	0	0	0
MsaG000099	0	0	0	0	0	0	0	0	0	0	0	0	0	0	0	0	0	0	0	0	0	0	0	0	0	0	0	0	0	0	0	0	0	0	0	0	0	0	0	0	0	0	0	0	0
MsaG000100	34	84	147	56	60	57	72	72	64	114	61	123	0	0	8	90	450	305	29	54	12	41	314	120	334	303	310	9	5	4	64	134	101	139	135	94	130	191	168	76	100	53	6	4	12
MsaG000101	13	41	19	3	2	4	4	4	4	4	1	0	0	1	1	7	36	24	0	11	1	5	19	7	23	22	36	1	0	1	9	7	2	10	9	11	3	14	11	3	12	1	1	0	3
MsaG000102	2	8	0	17	0	1	6	4	3	2	1	3	0	0	2	4	8	6	1	3	1	0	14	5	12	14	11	2	1	0	7	2	2	2	0	0	2	3	9	1	5	4	0	0	0
MsaG000103	10	32	15	40	28	22	29	20	27	51	20	38	22	4	53	33	96	52	11	42	1	5	67	44	108	113	161	145	59	15	42	40	50	99	39	81	42	66	60	15	24	22	36	13	15
MsaG000104	70	165	216	159	174	120	117	90	108	169	185	155	72	59	62	305	561	567	76	206	34	71	463	175	484	351	398	234	101	92	137	288	195	334	188	178	131	247	413	190	193	150	242	117	144
MsaG000105	38	71	121	21	28	9	22	22	17	19	8	30	3	4	2	107	272	236	29	110	8	7	52	24	51	37	26	17	11	9	63	128	77	92	36	52	29	74	64	15	31	21	12	9	17
MsaG000106	19	23	70	48	35	31	32	23	29	37	38	49	22	14	65	44	169	131	7	22	5	25	198	103	206	244	277	98	53	27	54	76	59	82	75	67	54	119	122	60	56	35	70	39	62
MsaG000107	0	0	0	0	0	0	0	0	0	2	0	0	0	0	0	0	0	0	0	6	0	0	0	0	0	0	0	0	0	0	0	1	1	3	1	0	0	0	0	0	2	0	0	0	0
MsaG000108	100	220	264	182	262	171	164	195	229	371	238	298	87	52	97	420	1151	869	160	327	46	61	845	332	1258	909	990	512	217	88	293	524	345	605	432	387	313	479	609	398	489	318	303	138	249
MsaG000109	3	11	5	6	16	6	18	7	7	84	43	64	184	181	74	8	70	20	5	59	4	0	28	33	542	246	514	536	204	55	4	17	18	46	40	23	5	29	30	205	305	203	186	65	166
MsaG000110	34	41	38	117	132	170	131	92	128	229	123	144	89	67	130	91	239	200	41	129	15	56	349	152	486	390	375	230	92	69	78	148	111	206	242	195	218	272	380	312	328	243	213	116	225
MsaG000111	55	139	165	207	206	150	184	123	213	174	176	213	120	104	113	158	202	338	61	151	35	86	497	231	479	442	439	261	137	125	156	287	163	298	227	239	243	381	455	253	255	178	242	182	197
MsaG000112	222	338	393	423	477	389	367	296	361	541	397	638	537	767	984	465	824	1029	166	449	65	145	1274	568	2050	2219	2153	924	438	281	491	695	554	1029	1051	883	1221	1018	1227	683	1193	662	1141	363	614
MsaG000113	4	5	5	1	7	7	11	8	2	2	1	1	0	3	4	14	67	26	3	2	0	1	51	11	10	18	8	11	8	3	3	12	10	13	10	16	13	11	16	6	7	7	10	6	7
MsaG000114	0	0	0	2	4	5	4	0	0	2	0	0	1	1	0	1	4	6	0	1	0	0	9	6	11	4	3	27	7	3	0	1	2	7	7	4	1	5	6	4	11	0	60	27	31
MsaG000115	0	0	0	0	0	0	0	0	0	0	0	0	0	0	0	0	0	0	0	0	0	0	0	0	0	0	0	0	0	0	0	0	0	0	0	0	0	0	2	0	1	0	1	0	0
MsaG000116	0	0	0	0	4	0	2	1	0	0	0	0	1	3	2	4	14	8	1	0	0	2	7	1	3	3	5	2	1	0	6	7	3	3	5	6	0	2	0	2	0	0	0	0	0
MsaG000117	21	21	7	3	19	3	6	3	13	7	12	16	2	3	18	18	70	59	3	26	1	0	35	15	38	20	30	45	22	2	33	26	41	33	33	44	33	24	54	29	54	26	60	33	29
MsaG000118	279	307	508	296	284	409	194	159	268	476	441	564	112	135	244	485	443	1072	44	181	47	167	743	310	874	1093	1062	254	118	239	297	441	317	335	321	256	454	307	415	261	323	233	141	57	83
MsaG000119	0	0	0	3	40	4	420	203	315	3308	1603	1795	4	1	26	7	6	5	6	14	5	219	2149	1050	4645	3127	2582	5	1	3	7	9	29	16	514	40	291	352	732	2875	3217	2691	3	1	0
MsaG000120	59	69	143	112	162	119	158	136	139	53	132	115	47	27	25	228	474	464	67	165	27	61	593	238	563	281	275	541	227	144	141	261	174	236	205	199	55	282	365	206	159	181	367	196	244
MsaG000121	209	255	517	384	429	345	370	325	445	274	320	341	231	164	190	596	1398	1262	103	403	46	204	1837	720	1551	1133	1235	894	343	243	358	704	453	704	557	486	447	830	961	529	647	373	645	315	481
MsaG000122	0	0	0	0	0	0	0	0	0	0	0	0	0	0	0	0	0	0	0	0	0	0	0	0	0	0	0	0	0	0	0	0	0	0	0	0	0	0	0	0	0	0	0	0	0
MsaG000123	0	6	30	0	0	1	0	0	0	0	0	0	0	0	0	23	28	32	2	0	0	0	0	0	0	0	0	0	0	0	7	14	4	0	0	0	0	3	0	0	0	0	0	0	0
MsaG000124	0	0	0	0	0	1	0	0	0	0	0	0	0	0	0	1	1	0	2	0	0	1	0	0	0	0	0	0	0	0	1	1	1	2	0	0	0	0	1	0	0	0	0	0	0
MsaG000125	0	0	0	0	0	0	0	0	0	0	0	0	0	0	0	0	0	0	0	0	0	0	0	0	0	0	0	0	0	0	0	0	0	0	0	0	0	0	0	0	0	0	0	0	0
MsaG000126	9	19	22	17	14	23	46	15	30	8	18	11	3	29	35	43	54	41	30	29	3	8	103	61	59	76	50	29	13	7	20	57	33	61	56	50	26	81	99	24	46	28	21	15	39
MsaG000127	4	5	14	37	30	23	33	24	38	50	45	49	68	42	69	31	65	36	30	66	10	10	55	46	246	156	170	113	43	40	23	29	49	62	105	48	80	94	112	152	234	129	56	25	52
MsaG000128	11	65	72	35	16	25	22	29	16	29	22	21	43	39	77	57	295	204	10	31	3	11	177	66	161	165	163	165	93	43	83	98	88	71	79	86	103	69	53	37	69	36	122	26	53
MsaG000129	26	65	84	97	118	91	137	124	173	264	140	155	97	129	130	119	211	306	48	113	24	101	450	188	526	350	362	495	233	249	68	193	132	195	219	179	235	293	498	233	213	144	286	214	253
MsaG000130	0	0	0	0	0	0	0	0	0	0	0	0	0	0	0	1	1	3	0	1	0	0	0	0	0	0	0	1	1	0	1	0	0	2	0	0	0	0	0	0	0	0	3	0	0
MsaG000131	0	0	0	0	0	0	0	0	0	1	1	3	0	0	0	0	0	0	0	0	0	0	5	0	2	2	1	0	0	0	0	0	0	0	0	0	0	0	0	0	0	0	0	0	0
MsaG000132	0	1	1	0	0	0	0	1	0	0	0	2	0	0	0	1	0	0	0	1	0	0	3	1	2	0	3	1	0	0	1	1	0	0	1	0	4	4	1	3	10	0	0	0	0
MsaG000133	18	24	44	45	29	68	43	13	54	68	58	64	0	0	0	54	73	94	10	35	18	49	181	113	215	196	143	0	1	0	40	74	40	71	89	51	49	92	108	48	91	41	0	0	0
MsaG000134	567	1077	1893	3611	3902	2888	6613	4625	6084	12323	6784	9626	3845	3903	5897	5353	6478	5507	2233	6193	830	2513	19768	9187	25552	12297	13713	9512	3515	2945	2652	5714	4547	7109	6712	6252	8461	12735	16232	11840	13558	8295	6449	3788	6836
MsaG000135	8	18	27	94	65	66	15	16	21	49	46	36	6	0	35	25	95	89	17	51	10	31	133	56	102	128	178	71	11	31	26	80	30	95	82	102	102	103	184	13	14	31	20	14	12
MsaG000136	0	0	0	1	0	0	0	0	0	0	0	0	0	0	0	0	0	0	0	0	0	0	0	0	0	1	0	0	0	0	0	0	0	0	0	0	0	0	0	0	1	0	0	0	0
MsaG000137	9	8	9	13	32	9	6	8	9	14	20	28	16	15	18	27	17	29	4	24	2	9	37	21	60	43	54	53	21	31	10	17	16	12	22	18	11	20	24	19	15	25	40	26	18
MsaG000138	52	48	55	187	164	125	160	101	171	150	131	175	222	228	760	55	110	127	65	233	22	68	737	315	522	399	387	681	375	185	56	59	90	185	356	217	382	382	465	256	377	164	560	270	390
MsaG000139	114	202	314	186	285	193	154	112	152	283	248	269	16	13	73	289	819	776	94	301	18	63	552	248	1338	1157	1658	370	151	121	249	608	396	592	561	425	317	468	479	521	671	422	124	63	78
MsaG000140	10	30	57	87	98	100	121	103	127	167	107	79	77	50	68	124	275	187	52	195	25	73	462	149	547	402	360	514	224	91	55	143	71	247	191	176	106	331	384	236	275	160	350	143	197
MsaG000141	0	4	15	4	5	6	6	3	3	1	1	5	1	3	2	1	24	12	2	1	0	0	14	2	13	6	21	7	3	1	12	9	16	7	6	15	5	14	11	5	6	2	18	7	9
MsaG000142	108	160	93	57	75	62	59	53	88	117	73	145	27	11	44	105	346	186	52	112	6	26	185	87	197	194	197	104	31	36	76	144	122	174	111	137	85	144	171	52	69	43	45	23	32
MsaG000143	384	661	1337	552	590	639	615	383	620	722	734	822	429	412	829	1202	3037	2784	202	381	78	290	2832	1105	2738	3054	3416	1091	594	489	806	1297	875	1156	717	832	1140	1129	1206	701	874	476	769	439	552
MsaG000144	15	6	17	17	30	30	38	29	23	48	32	15	62	89	147	22	48	52	4	18	2	11	114	66	139	102	132	326	136	62	13	39	20	42	66	36	29	64	90	54	98	38	154	88	147
MsaG000145	0	1	0	3	3	0	2	3	2	0	1	0	0	0	0	7	4	4	0	0	3	1	2	1	3	4	2	0	0	0	1	3	0	1	2	0	6	16	5	3	1	1	0	0	0
MsaG000146	8	38	56	38	42	14	32	32	31	9	29	21	42	15	71	56	168	166	7	43	2	20	216	126	209	209	265	121	49	28	50	80	46	67	73	58	58	110	88	55	62	32	90	32	59
MsaG000147	6	3	10	38	76	34	21	26	28	9	6	27	12	16	40	23	66	39	22	34	4	5	96	38	39	50	43	148	75	31	18	40	36	119	109	117	79	109	84	22	20	9	69	38	37
MsaG000148	3	4	6	17	16	9	10	16	11	5	11	9	10	3	15	9	19	16	6	6	1	9	44	25	33	24	21	17	13	6	8	16	11	19	30	21	29	41	44	12	10	1	18	3	12
MsaG000149	23	43	49	60	51	38	51	42	55	73	74	69	67	50	69	59	104	132	18	45	7	17	158	62	187	123	143	139	50	75	38	83	50	106	54	68	70	82	128	82	87	48	91	62	71
MsaG000150	0	0	1	0	0	0	1	1	0	1	0	0	0	1	0	0	0	0	0	0	0	0	0	0	0	3	0	3	1	1	0	0	0	0	0	2	0	0	0	3	0	0	3	2	2
MsaG000151	22	45	40	24	38	13	20	20	29	35	8	18	20	4	13	87	253	153	26	45	9	17	88	33	51	61	72	50	26	12	86	131	75	125	80	61	44	63	92	27	36	16	21	7	29
MsaG000152	3	10	6	4	5	0	2	4	2	7	8	2	5	2	2	4	10	9	2	15	0	0	4	3	5	10	3	0	3	0	5	6	3	0	0	0	0	0	1	1	0	1	0	0	0
MsaG000153	44	85	32	82	154	79	63	71	87	97	70	115	235	181	374	185	159	113	133	260	29	33	329	146	455	265	302	473	168	132	86	170	129	350	236	237	167	281	312	316	465	216	300	152	337
MsaG000154	45	53	53	103	175	96	101	105	92	107	102	110	266	170	481	113	269	215	77	254	12	46	503	203	607	438	475	1019	398	213	74	142	138	323	404	261	200	305	320	286	323	189	809	238	488
MsaG000155	14	38	48	62	69	33	87	70	85	60	64	55	91	95	82	69	340	155	26	60	5	27	280	86	189	252	322	326	162	49	76	144	110	178	186	110	111	184	183	156	190	100	230	99	173
MsaG000156	8	10	7	6	24	3	8	12	22	15	13	11	181	135	247	8	46	24	35	116	3	8	77	57	95	33	105	824	544	203	15	12	12	52	68	31	38	80	53	74	73	58	509	166	402
MsaG000157	77	92	129	92	63	104	93	82	116	48	60	96	8	13	17	151	646	335	88	154	21	59	395	187	404	165	347	73	26	9	116	209	107	196	214	143	177	216	183	88	166	92	14	2	10
MsaG000158	48	106	133	180	168	233	170	123	162	314	159	260	898	1123	1125	158	336	321	88	144	26	111	464	170	653	646	481	1885	764	890	119	209	148	321	400	295	593	417	559	325	360	244	906	634	560
MsaG000159	5	0	1	22	18	14	12	18	6	49	32	53	11	33	8	10	42	24	13	27	2	23	173	71	176	178	208	78	17	20	6	25	15	91	132	47	122	264	203	81	105	65	49	49	37
MsaG000160	0	0	2	10	2	9	17	5	7	24	3	17	0	2	3	2	11	1	6	3	4	8	177	109	125	129	103	0	0	0	3	3	5	3	19	9	44	47	38	28	33	16	2	0	0
MsaG000161	3	0	0	3	1	3	3	1	1	4	2	2	0	0	0	5	13	2	1	6	0	0	4	2	5	1	18	2	0	0	5	4	8	16	1	2	6	7	2	1	0	1	0	0	0
MsaG000162	34	76	99	131	152	78	190	169	189	130	122	144	68	36	86	148	493	340	66	175	30	94	972	418	886	514	639	402	169	89	96	236	143	310	295	221	217	424	505	272	295	181	295	122	277
MsaG000163	230	397	756	584	638	437	399	369	557	785	487	638	536	492	670	919	2071	1840	203	529	69	230	1652	615	1930	1896	1976	1065	449	311	622	1118	718	1081	713	768	841	847	933	680	957	495	952	444	793
MsaG000164	241	334	496	145	161	152	72	92	101	173	87	89	107	116	148	876	1134	1028	110	227	39	41	343	126	322	290	268	284	115	82	495	717	513	492	203	356	210	246	286	122	237	106	318	110	216
MsaG000165	47	29	87	22	34	26	30	35	44	70	24	59	47	32	61	150	199	165	19	48	2	23	111	51	149	131	121	101	40	40	63	152	47	77	58	57	38	71	86	45	57	32	99	64	68
MsaG000166	4	0	5	0	0	11	5	5	2	1	1	23	1	8	18	1	11	11	0	1	2	2	45	18	58	31	40	2	3	5	0	0	2	2	2	2	5	3	6	8	15	5	1	3	3
MsaG000167	0	0	6	2	0	2	3	0	0	0	0	0	0	7	0	0	7	1	1	2	1	0	11	5	10	7	6	3	3	1	0	0	0	3	1	0	8	2	2	4	0	1	1	0	0
MsaG000168	0	0	0	0	0	0	0	0	0	0	0	0	0	0	0	0	0	0	0	0	0	0	0	0	0	0	0	0	0	0	0	0	0	0	0	0	0	0	0	0	0	0	0	0	0
MsaG000169	235	316	632	342	366	308	223	213	267	450	432	545	192	198	365	820	2180	1933	109	250	54	140	1293	479	1951	2233	2645	589	222	273	545	859	671	717	659	584	590	669	621	379	504	251	402	240	360
MsaG000170	0	0	0	0	2	2	0	0	0	0	0	2	0	1	1	0	0	0	0	0	0	0	0	1	3	3	5	13	8	1	1	1	3	4	2	1	16	6	14	6	7	5	61	28	34
MsaG000171	6	3	7	9	6	4	12	0	7	3	1	3	0	0	6	5	9	14	5	11	2	1	19	4	13	12	5	20	9	5	4	19	10	6	8	9	7	10	12	2	3	1	1	10	6
MsaG000172	27	20	29	27	23	18	14	8	12	17	6	7	13	0	7	42	49	56	5	20	0	2	28	7	42	21	29	71	37	11	31	65	45	89	27	71	23	28	51	17	15	4	29	19	24
MsaG000173	53	102	195	115	121	137	60	76	96	146	102	154	55	52	76	223	572	533	42	86	15	39	361	156	436	502	502	113	51	61	140	287	138	187	123	146	123	223	212	82	114	88	114	80	71
MsaG000174	0	0	0	2	1	6	0	2	2	4	1	1	1	2	24	1	2	1	1	0	3	1	7	4	8	11	5	29	14	2	1	0	0	1	0	4	2	2	1	2	5	1	17	3	4
MsaG000175	97	167	230	195	236	205	194	195	255	315	253	329	130	73	128	293	824	845	68	307	40	130	1188	552	1110	1060	969	511	256	136	176	400	219	414	396	326	308	440	620	281	305	160	439	219	270
MsaG000176	153	237	28	154	209	332	56	106	76	111	14	9	0	4	0	582	363	104	717	1194	123	93	133	123	77	78	36	0	0	0	208	425	386	1015	320	739	142	496	239	11	37	28	0	0	0
MsaG000177	1	6	2	6	7	4	6	1	12	12	6	8	2	5	3	4	7	22	3	1	1	8	2	7	41	24	14	20	9	4	0	1	4	6	5	6	1	4	8	3	9	2	15	3	3
MsaG000178	0	0	0	0	0	0	0	0	0	0	0	0	0	0	0	0	0	0	0	0	0	0	0	0	0	0	0	0	0	0	0	0	0	0	0	0	0	0	0	0	0	0	0	0	0
MsaG000179	0	0	0	1	1	2	2	1	4	3	0	0	0	0	0	2	0	0	0	4	0	0	6	2	17	7	11	8	1	4	0	1	1	0	6	5	13	8	7	9	2	1	6	0	3
MsaG000180	11	42	55	13	24	23	5	12	24	24	20	31	10	19	39	28	47	91	10	48	7	9	98	52	85	78	97	55	32	16	35	43	27	38	48	49	56	58	71	26	46	13	30	20	17
MsaG000181	2	16	9	14	7	10	15	6	23	19	14	12	0	1	19	21	40	33	0	3	3	13	68	17	78	77	86	20	8	12	14	10	8	6	12	8	21	15	16	4	9	4	0	0	0
MsaG000182	0	0	2	1	0	1	0	0	0	0	2	2	0	0	0	1	2	3	0	0	0	0	4	1	3	2	3	0	2	0	0	2	3	1	2	1	2	0	3	2	0	1	0	0	0
MsaG000183	18	11	30	28	27	28	121	63	146	92	130	141	568	223	213	69	86	83	24	63	20	53	337	141	488	473	366	1723	723	740	18	62	32	114	88	81	52	160	188	161	173	103	764	382	640
MsaG000184	0	5	5	2	4	3	0	1	2	0	3	3	0	0	5	3	18	15	3	2	0	0	11	3	26	41	43	17	7	3	8	11	12	26	15	7	17	5	5	2	3	1	4	0	3
MsaG000185	41	113	164	99	144	90	130	97	191	116	96	128	46	79	79	164	537	448	49	112	10	40	492	223	550	477	528	267	120	45	112	179	164	223	206	166	127	249	283	322	264	124	201	84	135
MsaG000186	25	37	44	41	49	27	37	38	49	27	18	44	22	14	29	136	190	253	21	74	9	25	196	86	122	206	247	99	48	33	28	99	64	106	74	67	83	156	85	38	41	12	10	4	12
MsaG000187	0	0	1	0	0	0	0	0	0	0	0	0	0	0	0	0	1	0	0	0	0	0	0	0	1	0	0	0	0	0	0	0	0	3	0	0	1	0	1	0	0	0	0	0	0
MsaG000188	0	0	0	0	0	0	0	0	0	0	2	0	0	0	0	0	0	0	0	1	0	0	0	0	0	0	0	0	0	2	0	0	1	0	0	1	0	1	1	0	0	0	0	0	0
MsaG000189	26	45	77	11	9	10	24	21	21	9	7	12	84	77	83	87	370	149	20	34	1	12	111	30	75	41	52	502	134	30	44	65	44	35	10	14	23	24	32	19	32	4	150	72	71
MsaG000190	55	207	256	101	93	93	104	75	122	42	30	38	125	81	107	581	703	730	43	60	28	66	420	176	245	211	242	296	148	113	320	535	353	212	124	191	164	268	324	108	119	78	171	126	176
MsaG000191	3	0	4	6	4	1	8	6	3	0	0	3	0	1	4	12	45	39	7	12	3	2	85	38	19	6	16	31	9	3	5	16	11	19	12	24	10	14	10	9	8	10	20	1	15
MsaG000192	277	339	379	669	575	706	774	556	886	905	384	609	124	113	187	566	838	746	251	720	105	440	2212	923	1520	1297	1302	471	271	143	280	585	389	1120	735	824	1009	1299	1225	579	613	322	339	219	264
MsaG000193	25	83	115	2	7	3	4	2	5	0	3	4	2	0	3	93	191	160	4	11	2	0	14	7	3	2	8	1	3	0	62	80	67	27	12	25	13	6	19	1	3	1	0	2	0
MsaG000194	188	342	529	329	381	258	474	290	468	382	405	489	173	210	252	552	1062	1242	122	403	49	229	1442	532	1411	1068	1189	1225	617	530	300	626	310	665	536	424	426	759	883	369	443	291	610	372	524
MsaG000195	32	36	50	30	36	25	40	20	38	13	21	21	11	20	12	41	150	93	16	48	6	15	126	60	116	74	131	80	40	18	58	93	59	85	67	53	27	86	91	33	72	20	68	12	47
MsaG000196	13	14	0	0	0	0	0	0	0	0	0	0	0	0	0	21	14	7	1	2	0	0	1	0	0	0	0	0	1	0	2	7	7	7	0	2	0	0	1	0	0	0	0	0	0
MsaG000197	16	19	12	34	59	65	15	13	3	20	2	0	9	1	0	87	78	7	184	274	19	9	27	26	23	10	10	2	0	1	27	112	37	307	91	163	29	96	56	3	7	9	1	0	0
MsaG000198	89	161	250	197	181	205	210	152	258	276	194	289	159	136	295	214	407	376	62	192	38	121	629	281	637	604	658	626	278	209	150	250	181	381	246	252	290	380	405	203	228	115	303	158	166
MsaG000199	0	0	0	2	0	0	0	0	0	0	0	0	0	0	0	0	0	0	1	0	0	1	2	2	0	3	0	0	0	0	1	1	0	3	0	0	0	0	0	0	0	0	0	0	0
MsaG000200	0	0	0	0	0	0	0	0	0	0	0	0	0	0	0	0	0	0	0	0	0	0	0	0	0	0	0	0	0	0	0	0	0	0	0	0	0	0	0	0	0	0	0	0	0
MsaG000201	71	114	137	129	98	155	85	105	116	68	74	126	136	87	57	206	308	158	81	190	20	69	323	127	253	245	218	193	92	77	107	192	112	224	162	183	186	193	273	130	106	88	118	80	85
MsaG000202	41	60	118	43	59	48	75	57	85	109	65	84	44	48	48	116	311	348	27	86	9	27	249	97	263	245	245	209	75	33	88	126	72	102	77	95	72	107	162	116	122	85	111	108	88
MsaG000203	58	75	104	72	77	47	53	40	43	59	76	70	16	9	54	92	201	242	11	53	5	22	122	57	189	223	196	163	54	48	74	111	67	141	65	112	89	71	145	32	61	45	37	26	44
MsaG000204	0	0	2	0	0	0	0	0	0	0	0	0	0	0	0	0	0	0	0	0	0	0	0	0	0	0	0	0	0	0	0	0	0	0	0	0	0	0	0	0	0	0	0	0	0
MsaG000205	2	0	9	6	4	1	3	1	1	1	8	1	0	2	0	15	10	9	1	1	0	0	11	4	7	13	4	7	1	1	7	6	3	7	1	5	11	4	11	6	11	6	12	1	7
MsaG000206	4	5	9	2	1	2	0	1	1	2	2	0	0	0	2	11	26	24	1	6	1	1	5	3	2	7	8	4	1	0	6	13	5	5	7	5	0	4	1	4	2	1	1	0	0
MsaG000207	7	31	34	19	29	47	15	17	12	5	14	11	0	0	0	55	72	38	37	130	14	11	37	25	38	14	18	3	2	1	22	43	27	92	42	55	8	62	44	4	8	8	3	0	0
MsaG000208	62	88	113	27	40	20	46	18	41	61	24	20	7	15	11	141	336	257	28	59	2	8	43	27	53	47	77	13	17	5	118	144	126	106	53	83	35	51	46	15	38	29	46	8	17
MsaG000209	4	14	12	13	30	13	25	7	17	15	10	23	10	13	22	18	51	53	7	15	1	9	79	29	89	67	57	23	22	12	14	26	16	26	18	28	28	37	30	20	23	5	17	13	13
MsaG000210	16	40	61	41	43	35	57	28	65	70	67	112	4	16	43	48	208	131	13	63	6	28	432	190	339	298	285	77	29	9	36	65	39	109	97	74	86	157	201	65	171	34	19	13	3
MsaG000211	1	13	8	11	42	11	7	8	17	3	2	6	18	40	23	11	43	20	7	14	1	3	32	17	21	14	32	89	51	10	10	23	14	21	23	21	52	54	74	5	12	5	79	66	105
MsaG000212	8	15	41	23	41	26	17	25	31	16	35	18	16	14	15	30	66	45	21	64	10	28	138	52	50	68	65	74	35	31	24	62	28	63	92	74	64	109	91	17	30	16	23	19	14
MsaG000213	20	5	25	1	4	4	2	3	2	35	1	4	0	0	3	27	45	44	4	13	0	4	3	3	26	26	32	5	1	0	14	21	5	17	27	6	5	5	5	134	217	256	1	6	4
MsaG000214	42	106	97	29	32	24	29	35	29	18	24	30	25	36	78	126	327	187	47	83	5	9	125	52	82	49	80	159	50	31	70	65	81	55	61	63	31	73	62	35	36	23	64	34	53
MsaG000215	0	0	2	0	1	0	2	0	0	0	1	0	17	8	0	3	2	18	0	8	0	0	8	1	4	2	2	14	5	23	0	3	3	3	2	0	0	4	0	1	0	1	7	8	4
MsaG000216	2	0	1	0	0	2	0	0	0	0	0	0	0	0	0	3	8	3	0	0	0	0	0	0	0	0	0	0	0	0	1	3	0	0	1	0	0	0	2	0	0	0	0	0	0
MsaG000217	0	0	0	0	0	0	0	0	0	0	0	0	0	0	0	0	0	2	0	0	0	0	1	1	0	0	0	0	0	0	24	37	17	54	55	30	46	77	127	38	76	31	0	22	14
MsaG000218	78	104	128	107	168	132	108	83	181	117	85	148	89	75	150	180	242	237	129	434	64	92	297	130	302	239	199	170	56	70	92	170	119	287	202	237	215	269	224	122	152	78	117	65	88
MsaG000219	1	0	3	0	2	0	2	0	0	0	1	2	0	4	0	3	4	4	0	3	0	0	4	2	7	2	2	3	2	0	2	1	3	3	4	6	1	6	7	3	0	2	1	0	8
MsaG000220	6	11	16	11	13	7	9	11	19	1	4	7	6	3	9	12	59	24	5	9	0	9	48	11	37	22	28	19	18	7	14	18	9	19	11	11	6	11	15	10	10	10	20	15	12
MsaG000221	18	48	40	100	78	122	56	22	87	113	41	65	56	12	61	149	138	125	76	161	20	32	148	66	123	162	106	276	149	22	68	173	82	444	218	307	129	179	140	38	63	26	95	48	45
MsaG000222	0	0	0	0	0	0	0	0	0	0	0	0	0	0	0	0	0	0	0	0	0	0	0	1	0	0	0	0	0	0	0	0	0	1	2	0	0	1	0	0	0	0	0	0	0
MsaG000223	72	139	106	113	134	107	84	88	113	40	25	41	23	13	44	229	376	232	173	672	49	70	427	191	274	149	233	123	48	14	153	210	157	363	364	270	129	394	221	57	130	69	49	29	34
MsaG000224	0	0	0	1	10	0	16	4	6	11	4	8	0	1	0	0	1	3	1	3	1	1	2	8	28	46	40	6	6	2	0	0	0	8	27	13	8	13	22	79	230	55	2	1	3
MsaG000225	57	93	169	81	96	91	102	70	70	68	83	71	93	92	92	182	252	190	43	95	15	28	309	131	296	254	284	178	73	69	104	161	120	169	154	102	165	174	210	127	216	114	116	68	114
MsaG000226	37	68	47	47	33	49	50	41	56	62	20	34	76	88	76	51	203	124	25	49	4	22	226	117	251	168	224	175	67	48	43	81	80	204	129	175	168	129	183	89	103	97	128	54	121
MsaG000227	35	96	109	127	111	126	68	52	107	206	92	137	422	400	387	77	225	176	21	56	12	31	153	69	308	396	287	954	385	510	56	138	67	187	142	171	195	139	196	97	128	97	660	349	347
MsaG000228	28	68	126	45	59	31	48	24	53	35	35	39	32	12	28	184	238	292	11	44	5	9	111	40	125	137	119	66	20	13	116	166	104	134	63	84	29	41	57	35	64	52	28	11	20
MsaG000229	11	51	46	65	100	39	45	49	73	40	72	53	37	42	51	75	191	171	22	96	5	25	275	112	322	276	291	228	111	42	52	98	66	168	149	96	62	154	140	110	177	87	194	60	108
MsaG000230	28	32	81	30	56	25	50	47	92	118	88	39	202	81	90	104	312	423	11	88	8	36	178	122	239	387	192	537	165	135	43	58	58	117	99	60	51	190	117	62	68	37	200	84	97
MsaG000231	17	34	15	18	34	9	46	43	139	85	44	53	102	57	221	23	52	88	8	54	5	16	168	51	172	127	129	533	193	169	26	27	40	66	80	64	69	181	119	130	118	79	415	140	252
MsaG000232	7	18	13	30	40	15	33	32	57	28	37	29	104	47	110	15	71	57	12	39	7	24	161	84	163	104	124	268	117	63	11	22	19	41	73	28	52	70	100	42	52	31	195	85	98
MsaG000233	433	720	189	1348	1475	1247	630	696	674	697	93	140	22	2	12	1550	1234	369	2244	6593	557	551	1465	1105	1345	469	455	0	0	0	454	1169	655	3425	2537	2798	1050	3526	1915	80	191	264	87	39	120
MsaG000234	0	0	0	0	1	0	0	0	0	0	0	0	0	0	0	0	0	0	0	0	0	0	0	0	0	0	0	0	0	0	0	0	0	0	0	1	0	0	0	0	0	1	0	0	0
MsaG000235	29	20	40	41	44	25	41	43	61	15	23	30	47	22	33	20	60	48	11	20	5	21	153	77	101	86	74	128	67	32	26	33	26	58	38	30	33	50	75	37	40	20	52	14	62
MsaG000236	0	0	0	0	0	0	0	0	0	0	0	0	0	0	0	0	0	0	0	0	0	0	0	0	0	0	0	0	0	0	0	0	0	0	0	0	0	0	0	0	0	0	0	0	0
MsaG000237	4	3	9	3	11	7	7	6	9	7	2	1	1	4	6	2	13	15	4	7	1	6	11	2	9	11	4	37	16	2	1	3	4	5	11	6	3	13	3	1	0	1	7	0	3
MsaG000238	199	291	454	262	352	348	318	270	450	536	346	394	84	81	156	359	718	782	130	238	54	199	996	396	1041	970	899	315	173	123	255	563	361	599	435	480	547	577	741	251	333	222	204	118	146
MsaG000239	0	0	4	1	0	4	0	3	0	1	1	0	0	3	13	1	17	13	2	1	2	4	24	7	25	25	21	6	2	1	19	22	10	19	11	17	27	14	24	16	9	7	5	5	12
MsaG000240	0	0	0	0	0	0	0	0	0	0	0	0	0	0	0	0	0	0	0	0	0	0	0	0	0	0	0	0	0	0	0	0	0	0	0	0	0	0	0	0	0	0	0	0	0
MsaG000241	0	0	0	0	0	0	0	0	0	0	0	0	0	0	0	0	0	0	0	0	0	0	0	0	0	0	0	0	0	0	0	0	0	0	0	0	0	0	0	0	0	0	0	0	0
MsaG000242	202	244	409	346	365	370	255	234	455	609	407	585	213	188	291	384	873	761	155	257	72	172	1189	475	1186	1236	1220	486	215	205	269	463	351	678	528	527	528	602	735	321	446	225	365	229	346
MsaG000243	50	87	99	25	32	29	44	25	42	65	39	57	25	23	31	106	237	158	39	59	6	30	157	62	168	125	128	40	24	21	51	105	52	61	42	51	61	75	63	31	59	31	29	15	36
MsaG000244	9	12	21	18	29	16	20	15	13	22	37	39	14	14	31	39	107	116	17	25	4	11	82	47	122	125	118	33	23	12	41	67	31	54	49	42	25	46	88	22	37	15	16	7	19
MsaG000245	2	7	17	2	8	7	4	2	6	6	17	29	2	0	2	9	16	22	3	9	2	0	13	4	27	28	30	2	0	0	5	2	4	14	10	10	18	11	12	5	3	0	0	1	3
MsaG000246	98	77	159	90	80	55	56	65	77	92	75	89	32	31	32	175	332	214	7	109	12	39	269	114	302	228	237	111	50	34	92	152	111	165	93	115	79	121	181	113	138	96	59	33	52
MsaG000247	4	14	66	1	4	3	2	2	0	0	2	0	0	0	0	96	188	131	12	21	3	4	2	3	4	1	1	0	0	0	36	85	31	19	1	12	3	16	3	1	2	4	0	0	0
MsaG000248	6	38	50	31	42	30	43	34	35	22	31	14	32	24	48	57	100	105	18	48	7	23	136	53	125	81	114	48	36	6	45	51	34	95	71	69	76	71	97	42	45	48	52	37	44
MsaG000249	152	263	311	245	280	178	244	185	361	404	223	365	337	264	648	345	741	743	111	294	42	168	1409	555	980	1143	1140	673	296	212	306	410	332	499	464	369	769	467	648	478	660	284	635	268	448
MsaG000250	37	76	109	118	161	100	129	135	165	112	122	113	62	56	102	99	166	248	43	149	13	70	411	189	311	273	251	137	66	59	64	171	118	224	257	170	288	271	404	129	201	93	203	98	137
MsaG000251	8	29	56	48	39	25	142	78	103	130	113	95	100	51	200	59	206	165	16	62	22	31	386	190	609	442	627	593	229	123	15	71	54	120	164	58	87	161	195	244	384	134	331	165	215
MsaG000252	1	10	10	21	22	14	61	25	88	41	29	40	223	185	395	5	49	24	8	19	0	12	141	66	251	175	207	763	288	155	2	3	8	24	27	14	16	20	35	76	128	35	497	264	376
MsaG000253	0	7	10	9	2	9	1	5	1	2	4	4	2	7	6	12	15	24	1	2	4	5	33	10	29	28	31	12	12	8	4	12	8	19	17	7	7	13	16	8	3	7	22	7	12
MsaG000254	0	0	0	5	4	2	10	8	13	23	6	8	21	10	67	5	3	1	2	17	2	2	44	23	64	160	59	263	19	22	2	1	4	31	30	8	7	24	15	35	40	12	56	21	42
MsaG000255	8	38	19	20	10	17	24	7	11	7	7	2	18	7	38	16	58	53	11	5	1	14	101	63	99	87	87	74	25	14	16	22	13	28	40	23	25	33	41	15	25	9	10	6	21
MsaG000256	13	26	1	17	51	11	64	27	45	295	116	211	0	4	4	24	37	15	9	34	3	8	139	88	1233	912	794	2	0	1	24	47	28	48	256	64	178	126	294	568	864	660	16	3	27
MsaG000257	83	167	403	46	51	42	50	11	37	48	52	62	107	110	95	467	649	1018	12	62	6	4	99	56	134	210	209	455	207	202	261	421	314	90	50	68	52	69	95	46	59	42	185	146	159
MsaG000258	0	0	0	0	1	0	0	0	0	0	0	0	0	0	0	0	0	1	0	0	0	0	1	0	0	0	0	0	0	0	0	0	0	0	0	0	0	3	0	1	0	0	0	0	0
MsaG000259	0	0	0	0	0	0	0	0	0	0	0	0	0	0	0	0	0	0	0	0	0	0	0	0	0	0	0	0	0	0	0	0	0	0	0	0	0	0	0	0	0	0	0	0	0
MsaG000260	0	11	3	0	0	0	0	0	0	0	0	0	0	0	0	18	16	28	0	0	0	0	0	0	0	0	0	0	0	0	10	8	11	2	0	1	0	0	0	0	0	0	0	0	0
MsaG000261	0	0	0	0	0	0	0	1	0	0	0	0	0	0	0	0	0	0	0	0	0	1	4	0	0	1	2	0	0	0	0	0	0	0	0	0	0	0	0	0	1	0	0	0	0
MsaG000262	66	80	110	59	65	63	60	49	72	101	101	112	187	148	60	226	433	250	51	155	24	43	258	106	403	352	342	265	83	98	97	175	132	181	104	130	82	152	176	204	234	172	241	150	179
MsaG000263	0	0	0	0	0	0	0	0	0	0	0	0	0	0	0	0	0	0	0	0	0	0	1	0	0	0	0	0	1	0	0	0	0	0	0	0	0	0	0	0	0	2	1	3	0
MsaG000264	7	6	5	5	10	17	5	4	6	4	5	6	21	11	10	12	22	16	9	5	1	0	37	10	38	30	39	36	17	28	5	16	12	17	16	9	8	18	18	24	19	13	41	10	32
MsaG000265	51	74	88	61	100	91	63	52	51	36	40	29	22	13	13	242	227	178	92	354	40	35	100	69	156	97	94	82	33	28	83	243	93	478	114	195	46	175	151	58	52	56	82	54	61
MsaG000266	0	0	0	0	2	2	2	5	18	30	51	22	16	13	125	1	2	1	0	0	1	1	44	39	63	169	50	135	42	39	6	3	2	7	15	5	8	15	20	14	34	10	92	26	75
MsaG000267	74	169	223	191	210	165	148	142	212	283	208	215	131	148	399	401	1169	999	75	256	44	111	958	419	1316	1031	1030	683	221	143	295	539	419	473	504	275	343	481	481	691	1049	426	440	180	299
MsaG000268	0	0	0	0	0	0	0	0	0	0	0	0	0	0	0	0	0	0	0	0	0	0	0	0	0	0	0	0	0	0	0	0	0	0	0	0	0	0	0	0	0	0	0	0	0
MsaG000269	4	17	19	14	6	5	17	4	7	2	6	6	13	14	19	14	135	79	9	19	1	2	56	36	61	63	58	31	22	3	17	28	34	21	23	19	10	30	25	13	20	5	27	6	28
MsaG000270	0	0	0	0	0	0	0	0	0	0	0	0	0	0	0	0	5	3	1	1	0	0	0	0	0	0	0	0	0	0	4	10	16	8	2	6	6	13	10	12	12	6	1	4	6
MsaG000271	0	0	0	0	0	0	0	0	0	0	0	0	0	0	0	0	0	0	0	0	0	0	1	0	0	0	0	0	0	0	0	0	0	0	0	0	0	0	1	0	0	0	0	0	0
MsaG000272	199	261	390	153	203	201	147	100	133	241	83	127	153	78	227	588	907	971	61	228	20	59	433	178	391	347	335	311	116	83	377	602	483	415	323	349	282	338	380	220	293	161	308	148	269
MsaG000273	2	0	5	3	7	4	1	1	6	1	4	2	51	25	38	3	5	2	1	1	0	0	8	0	5	2	10	110	53	22	1	2	2	9	4	6	4	10	6	5	3	0	42	17	45
MsaG000274	28	46	40	7	27	18	19	4	16	19	34	44	0	3	12	74	29	47	17	53	11	2	18	19	29	23	8	16	5	7	26	49	44	68	21	35	37	49	24	13	22	20	11	12	8
MsaG000275	28	51	64	30	55	33	36	28	43	36	50	27	36	25	32	65	122	116	16	42	7	13	142	75	108	86	106	128	47	23	77	129	72	91	73	82	61	91	95	42	72	36	64	48	58
MsaG000276	7	18	12	17	20	8	10	7	11	22	25	22	21	9	6	14	8	22	7	13	1	2	27	9	66	80	80	9	5	4	8	23	15	43	16	25	19	20	23	6	16	13	3	2	6
MsaG000277	21	51	90	28	27	32	22	19	21	23	21	21	17	7	6	145	233	214	49	122	12	12	47	31	95	67	75	67	34	11	72	136	84	154	53	80	33	69	76	43	62	39	52	24	21
MsaG000278	3	25	24	53	62	39	72	34	53	25	32	41	13	39	25	72	148	88	38	134	18	27	234	152	166	96	123	142	45	19	38	84	33	99	85	74	48	120	102	54	71	41	56	34	73
MsaG000279	0	0	0	0	0	1	0	0	0	1	0	0	0	0	0	2	0	2	1	2	0	0	0	0	4	2	0	0	0	0	0	1	0	1	0	1	0	1	0	0	0	0	0	2	0
MsaG000280	0	0	0	3	0	2	0	0	0	8	1	0	0	0	0	1	0	0	2	7	0	0	1	3	28	32	18	0	0	0	0	0	3	2	4	0	0	0	0	4	14	8	0	0	0
MsaG000281	0	0	0	0	0	0	0	0	0	0	0	0	0	0	0	0	0	0	0	0	0	0	0	1	0	0	0	0	0	0	1	2	0	0	0	0	0	0	0	0	0	0	0	0	0
MsaG000282	1	0	0	1	0	0	0	0	0	0	0	0	0	0	0	3	0	0	0	2	0	0	4	1	15	2	3	7	6	0	0	2	0	3	1	1	1	2	1	3	0	0	0	0	3
MsaG000283	0	0	0	0	0	0	0	0	0	0	0	0	0	0	0	0	0	0	0	0	0	0	0	0	0	0	0	0	0	0	0	0	0	0	0	0	0	0	0	0	0	0	0	0	0
MsaG000284	1	1	2	0	1	0	0	1	1	0	1	0	0	1	0	1	18	6	0	0	0	0	0	2	0	0	1	0	2	0	0	1	5	1	2	0	3	3	2	1	2	1	12	2	1
MsaG000285	0	0	0	0	0	0	0	0	0	0	0	0	0	2	1	0	0	0	2	0	0	0	0	0	0	0	1	0	0	0	0	0	0	1	9	0	1	2	0	1	2	0	0	0	0
MsaG000286	0	0	0	0	1	2	1	0	3	2	2	6	19	9	77	1	1	5	0	5	1	0	2	4	1	2	4	121	41	85	0	0	0	0	6	4	4	4	3	0	0	1	6	4	8
MsaG000287	0	0	0	0	0	0	0	0	0	0	0	0	0	0	0	0	0	0	0	0	0	0	0	0	0	0	0	0	0	0	0	0	0	0	0	0	0	0	0	0	0	0	0	0	0
MsaG000288	1	0	0	0	0	0	0	0	0	0	0	0	0	3	43	4	0	0	1	4	0	0	4	4	6	1	3	18	0	21	0	0	0	3	3	5	4	8	2	1	2	2	3	1	2
MsaG000289	0	0	0	0	1	1	0	0	0	0	0	0	0	0	0	0	0	1	2	10	0	0	1	0	2	0	0	0	0	0	25	20	20	92	66	88	49	72	28	43	27	12	66	35	57
MsaG000290	2	5	19	1	4	1	0	0	1	0	7	8	0	0	0	6	10	22	2	1	0	2	9	10	14	17	24	1	0	0	9	8	5	6	8	8	2	5	3	1	2	1	0	0	0
MsaG000291	16	16	29	25	38	18	34	26	45	29	29	64	21	7	59	42	111	72	9	43	1	18	96	34	131	100	110	74	35	14	21	49	52	59	92	45	55	110	109	70	107	52	120	64	101
MsaG000292	0	0	0	1	0	0	2	0	0	0	2	1	0	0	0	0	0	0	2	7	0	0	2	0	3	1	1	0	0	0	0	0	0	0	1	0	5	1	11	3	5	0	0	0	0
MsaG000293	0	0	0	0	0	0	0	0	0	0	4	0	0	0	0	1	1	0	5	1	0	0	6	1	8	0	1	0	0	0	0	0	2	1	0	0	1	0	0	0	0	0	0	0	0
MsaG000294	0	0	0	0	0	0	0	0	0	0	0	0	0	0	0	0	0	0	0	2	0	0	0	0	0	0	0	0	0	0	0	0	0	0	0	0	0	0	0	0	0	0	0	0	0
MsaG000295	13	5	6	0	6	0	1	4	15	3	10	3	0	0	1	3	21	15	0	7	0	0	36	27	34	19	24	2	2	1	4	6	9	2	10	8	4	9	5	6	18	8	11	6	9
MsaG000296	4	1	0	11	10	8	3	1	6	5	3	0	16	1	7	3	5	1	7	15	6	1	7	8	13	16	14	54	37	5	3	10	3	47	23	33	13	26	12	5	4	12	37	18	18
MsaG000297	0	1	0	1	4	2	14	2	5	0	3	1	0	0	3	2	1	2	2	4	1	5	35	31	29	36	37	13	5	1	0	2	1	8	10	6	6	14	14	3	6	4	9	2	0
MsaG000298	0	1	0	2	2	1	3	0	1	9	4	9	0	0	9	2	12	7	0	2	1	2	6	4	16	11	14	15	2	3	3	4	5	2	5	4	10	7	4	13	14	4	13	4	1
MsaG000299	0	1	0	0	3	1	3	0	0	15	3	13	0	0	1	2	11	2	1	2	0	0	4	8	26	37	37	1	1	1	0	7	11	4	4	8	7	7	10	38	28	26	1	0	0
MsaG000300	50	98	143	47	92	70	94	81	73	139	87	107	64	20	21	228	477	446	29	126	25	59	378	121	376	299	327	197	76	66	179	280	161	215	155	182	105	212	265	156	129	100	231	103	168
MsaG000301	57	111	2	510	655	565	279	399	309	181	71	67	12	7	23	597	309	29	1107	2712	307	283	643	580	865	367	332	39	20	28	125	538	193	1847	1377	1168	321	2374	1010	132	200	165	41	30	45
MsaG000302	0	0	0	0	0	0	0	0	0	0	0	0	2	3	8	1	0	0	4	0	0	0	3	0	2	0	0	0	0	4	0	0	0	0	0	0	0	0	0	0	1	0	3	1	4
MsaG000303	3	5	23	9	18	6	4	9	8	7	6	1	6	1	4	19	59	48	6	7	5	4	36	17	63	24	36	36	14	6	11	23	18	17	16	12	13	12	37	16	12	8	12	9	14
MsaG000304	0	0	0	0	0	0	0	0	0	0	0	0	0	0	0	0	0	0	0	0	0	0	0	0	0	0	0	0	0	0	0	0	0	0	0	0	0	0	0	0	0	0	0	0	0
MsaG000305	2	0	0	4	2	9	29	4	19	135	99	55	22	21	45	11	35	26	14	29	16	4	32	13	146	112	135	27	28	7	2	2	10	10	33	5	13	18	23	213	230	164	33	15	26
MsaG000306	56	115	145	74	148	80	75	88	79	221	104	227	51	53	123	372	833	523	118	327	20	50	440	222	783	521	613	237	107	73	213	346	306	464	331	334	206	345	321	455	616	321	79	31	122
MsaG000307	12	16	5	15	10	16	63	48	64	116	92	106	73	99	209	21	80	54	4	7	0	10	113	55	506	219	317	499	291	70	29	25	36	70	50	32	57	56	127	191	338	116	100	74	192
MsaG000308	0	0	3	0	0	3	6	0	3	4	1	2	2	6	0	0	0	0	0	2	1	0	5	2	10	7	2	0	0	0	0	0	0	0	0	0	0	1	1	3	12	3	7	1	14
MsaG000309	36	74	100	87	89	135	85	57	109	60	87	65	51	39	45	149	261	230	30	97	17	24	302	120	285	214	236	148	84	48	86	141	109	128	124	136	70	139	204	124	170	111	163	90	125
MsaG000310	9	13	39	23	25	28	24	31	29	27	33	20	1	15	10	49	68	77	18	42	5	16	133	44	102	87	95	34	6	6	17	54	39	41	48	51	26	55	62	48	61	26	30	14	16
MsaG000311	0	0	0	0	0	0	0	0	0	0	0	0	3	0	0	0	0	0	0	0	0	0	0	0	0	0	1	0	0	0	0	0	0	0	0	0	0	0	0	0	0	0	0	0	0
MsaG000312	15	27	54	25	39	30	22	22	28	17	19	30	44	31	66	40	134	135	19	41	11	14	175	73	144	179	127	213	92	34	46	52	46	80	75	44	40	88	85	44	75	32	103	55	78
MsaG000313	6	0	0	0	0	0	0	4	0	0	0	0	0	0	0	2	0	4	0	1	1	0	1	1	0	0	0	0	1	0	0	0	0	0	0	0	0	0	0	0	0	0	0	0	0
MsaG000314	114	242	362	279	277	229	149	129	182	365	328	316	24	32	22	303	587	653	44	167	18	64	332	144	781	768	708	63	36	41	203	386	239	390	250	299	151	286	306	157	267	164	31	19	48
MsaG000315	0	0	0	7	14	9	4	3	7	16	9	9	9	3	4	3	8	0	0	6	0	5	19	6	15	21	11	24	15	0	0	1	2	19	32	23	27	49	58	25	42	13	16	2	3
MsaG000316	89	127	148	184	172	190	210	132	223	285	140	230	222	113	212	225	377	421	67	245	40	74	539	182	568	424	468	268	142	114	132	254	195	255	303	275	328	371	512	327	382	250	294	160	222
MsaG000317	1	2	19	7	5	4	2	4	2	1	14	4	0	0	0	8	59	32	0	17	0	0	6	4	17	22	15	0	1	0	16	27	16	6	7	5	4	9	6	10	9	6	0	0	0
MsaG000318	69	129	236	217	269	155	224	156	229	160	149	161	177	90	121	340	693	496	86	281	25	115	590	252	497	397	488	599	242	160	177	353	207	454	254	229	195	343	454	203	266	142	302	164	212
MsaG000319	0	0	0	0	0	0	0	0	0	2	0	0	0	0	0	0	0	0	0	0	0	0	0	0	0	0	0	0	0	0	0	0	0	0	0	0	0	1	0	0	0	0	0	0	0
MsaG000320	0	0	0	0	0	0	0	0	0	0	0	0	0	0	0	0	0	0	0	0	0	0	0	0	0	0	0	0	0	0	0	0	0	0	0	0	0	0	0	0	0	0	0	0	0
MsaG000321	0	0	0	0	0	0	0	0	0	0	0	0	0	0	0	0	0	0	0	0	0	0	0	0	0	0	0	0	0	0	0	0	0	0	0	0	0	0	0	0	0	0	0	0	0
MsaG000322	0	0	0	0	0	0	0	0	0	0	0	0	0	0	0	0	0	0	0	0	0	0	0	0	0	0	2	0	0	0	0	0	0	0	0	0	0	0	0	0	0	0	0	0	0
MsaG000323	593	1065	1850	689	854	752	625	471	625	501	903	727	315	282	390	1710	2895	2782	199	523	114	319	1867	781	1983	1911	1959	704	292	233	725	1677	807	1265	731	733	1039	1105	1232	431	513	381	634	328	462
MsaG000324	2	1	2	7	14	7	9	15	15	10	10	7	31	5	27	1	16	8	5	10	2	4	27	29	53	57	58	65	17	23	4	6	3	19	14	21	31	32	39	13	20	12	15	25	28
MsaG000325	19	19	52	49	45	28	50	34	37	60	33	49	56	45	54	58	103	82	13	80	3	12	166	70	152	77	96	115	45	18	33	47	32	77	69	47	51	73	120	40	70	28	96	67	65
MsaG000326	1	17	9	6	6	2	3	2	7	17	8	8	14	22	21	5	37	23	7	22	4	2	15	7	62	41	73	19	10	3	3	15	8	31	39	26	23	31	33	57	52	44	20	14	128
MsaG000327	0	0	0	0	0	0	0	0	0	0	0	0	0	0	0	0	0	0	0	0	0	0	0	0	0	0	0	0	0	0	0	0	0	0	0	0	0	0	0	0	0	0	0	0	0
MsaG000328	2	0	0	2	2	0	2	2	0	0	0	0	0	0	1	3	18	2	0	1	0	2	7	3	5	10	7	5	5	1	3	3	4	3	4	4	4	7	7	7	7	3	12	5	5
MsaG000329	0	0	0	0	0	2	4	1	2	1	0	2	0	0	0	0	3	4	0	1	0	0	0	0	4	3	0	1	1	0	3	1	0	1	0	1	0	4	0	2	0	0	3	0	1
MsaG000330	0	0	0	0	0	0	0	0	0	0	0	0	0	0	0	0	0	0	0	0	0	0	1	0	1	0	0	1	0	0	0	0	0	0	0	0	0	0	0	0	0	0	0	0	0
MsaG000331	11	13	21	21	12	16	19	10	18	13	26	38	10	11	17	15	48	27	3	22	2	3	47	15	39	28	41	60	24	8	14	23	24	33	24	24	17	29	45	12	21	8	24	23	27
MsaG000332	0	0	0	0	1	0	0	0	0	0	0	0	0	0	1	0	4	1	2	0	0	0	1	0	1	2	1	0	0	0	0	0	1	0	2	0	0	0	2	0	0	0	0	0	0
MsaG000333	22	31	18	6	7	6	5	6	17	11	22	27	23	6	9	24	36	31	1	21	0	0	15	4	47	31	45	37	10	7	14	9	14	20	18	16	7	10	12	22	46	21	44	21	29
MsaG000334	178	374	368	286	391	324	145	141	84	41	58	58	47	22	28	496	739	810	123	392	41	54	319	122	226	197	208	336	150	71	430	662	561	604	263	396	113	193	252	51	84	60	127	57	80
MsaG000335	11	35	55	25	34	55	40	8	42	70	21	54	26	19	23	87	102	108	17	68	8	15	67	27	71	62	58	37	26	13	49	91	55	70	69	82	81	71	111	95	85	41	53	35	61
MsaG000336	0	2	1	4	7	6	5	2	3	3	3	8	0	2	0	8	4	2	0	1	0	5	25	2	12	13	19	4	2	0	0	6	4	2	4	4	13	7	8	6	3	3	0	0	0
MsaG000337	1	2	5	5	4	6	13	11	12	7	9	11	0	0	0	12	10	16	1	5	0	4	13	4	12	14	7	1	2	0	2	7	4	9	5	4	2	7	10	5	0	2	0	0	0
MsaG000338	466	1003	955	4860	4704	5094	7264	5568	6678	12034	8665	12620	4388	3191	5254	2860	3356	3135	2108	5509	917	2310	16265	8876	32635	14006	18194	9762	4254	2767	1730	3937	3308	7961	9263	5998	7301	9927	13358	16773	16843	10200	6672	3692	7362
MsaG000339	0	0	0	0	0	1	0	0	0	0	0	0	0	0	0	0	0	2	0	0	0	0	0	0	0	0	0	0	0	0	0	0	2	1	0	2	0	0	0	0	0	0	0	0	0
MsaG000340	5	5	10	14	14	17	12	12	12	21	11	28	29	6	60	11	49	18	5	11	3	6	50	30	61	64	58	266	148	72	3	8	6	32	32	37	14	44	48	19	22	11	36	19	43
MsaG000341	9	20	31	18	17	12	24	26	13	38	20	23	24	13	12	51	39	79	5	28	4	7	48	17	50	55	51	25	25	26	29	42	20	39	34	21	9	27	40	24	32	16	39	26	43
MsaG000342	210	363	432	403	375	496	440	338	497	420	413	465	171	145	297	644	796	741	174	483	103	200	1277	509	1098	747	785	590	250	234	289	608	412	788	534	582	562	766	1084	513	505	382	567	258	295
MsaG000343	475	938	1335	938	1179	903	1529	861	1194	782	392	656	461	200	853	2426	11265	6589	432	1236	141	289	3738	1438	2327	2278	2251	5211	2547	878	1246	3581	1372	1808	2071	1107	1156	1786	2065	1136	1704	688	1084	259	218
MsaG000344	6	0	9	11	3	12	4	8	7	6	2	2	25	1	10	13	29	9	20	17	0	15	65	33	19	16	27	43	22	1	14	8	8	33	36	30	19	41	42	16	15	7	20	16	16
MsaG000345	54	150	224	102	97	129	76	79	76	204	129	203	11	3	34	144	109	246	17	77	14	31	102	31	197	202	153	39	11	11	71	160	77	161	89	92	165	152	180	60	64	46	7	13	18
MsaG000346	0	3	4	0	0	0	0	0	0	0	0	0	0	0	0	2	1	3	0	0	0	3	1	0	2	2	0	1	0	0	0	0	0	0	0	0	0	1	0	0	0	0	0	0	0
MsaG000347	1	10	23	22	18	15	14	18	27	16	14	33	15	12	12	29	65	51	9	15	8	6	55	31	91	96	148	28	12	3	21	39	33	36	48	43	44	42	54	25	51	26	19	13	20
MsaG000348	0	1	0	3	2	0	3	4	4	3	0	17	1	0	2	2	0	1	2	8	1	2	12	9	20	13	18	0	1	0	0	0	0	10	12	5	10	11	7	0	6	2	0	0	0
MsaG000349	22	80	63	271	541	331	147	137	255	113	187	160	208	182	432	77	129	225	76	281	35	52	360	185	619	454	521	157	74	72	89	138	223	328	408	212	287	303	282	168	180	121	296	276	301
MsaG000350	48	81	77	93	103	85	117	62	135	178	115	90	107	48	142	110	169	216	37	113	23	66	315	98	358	292	230	243	81	83	64	137	91	156	126	134	159	176	236	125	132	91	115	92	119
MsaG000351	16	10	5	8	6	1	0	7	3	18	3	4	18	32	3	5	1	15	2	6	0	1	2	8	5	7	4	50	23	4	1	8	4	10	0	3	13	12	8	8	3	14	41	33	32
MsaG000352	32	41	28	64	88	50	46	44	58	159	37	88	293	207	158	55	51	108	19	66	3	30	54	34	97	71	60	1097	455	127	40	93	74	213	182	233	178	216	330	90	115	60	562	298	323
MsaG000353	19	39	50	53	37	45	52	33	49	89	31	52	30	57	104	66	169	140	46	105	17	44	236	102	187	170	136	217	83	51	43	81	92	137	150	111	103	171	177	157	204	93	94	49	120
MsaG000354	8	13	24	2292	2421	1551	2377	2652	2668	5033	3232	4708	257	174	302	33	115	86	330	1167	283	1089	7881	3755	16689	4973	7829	1420	675	195	16	39	87	1564	3212	1217	2942	3832	7218	6019	7849	5742	777	498	1024
MsaG000355	46	58	93	82	123	140	172	119	134	144	220	221	163	78	68	260	423	318	85	256	29	45	329	158	712	376	478	257	86	69	140	252	219	388	253	260	159	255	347	392	534	312	155	114	193
MsaG000356	0	2	0	0	0	1	1	0	1	2	0	1	0	0	1	0	0	1	1	4	1	0	7	2	16	12	6	0	0	0	0	5	1	2	4	1	3	4	2	7	23	12	0	0	0
MsaG000357	65	95	113	63	75	59	62	43	63	27	62	32	39	42	69	143	370	236	33	112	14	50	354	148	293	184	177	217	79	66	70	113	97	101	89	76	71	116	133	75	94	53	41	25	51
MsaG000358	9	33	92	22	31	40	47	32	19	29	30	31	15	2	2	52	85	124	4	41	8	8	96	47	100	52	65	31	16	11	36	69	40	52	41	57	31	66	107	42	50	31	20	8	4
MsaG000359	12	4	50	5	6	40	92	8	50	154	132	148	107	80	266	248	153	373	30	212	17	3	91	97	742	298	509	973	267	190	20	72	60	130	133	75	21	84	57	596	687	343	159	135	191
MsaG000360	0	0	0	0	0	0	0	0	0	0	0	0	0	0	0	0	0	0	0	0	0	0	0	0	0	0	0	0	0	0	0	0	0	0	0	0	0	1	0	2	0	0	0	0	0
MsaG000361	57	41	118	100	122	100	119	104	138	121	125	126	58	46	37	146	325	329	37	88	27	71	483	207	492	267	357	298	128	81	81	178	81	183	171	171	190	210	340	126	101	85	144	83	139
MsaG000362	6	6	17	6	11	12	6	6	5	6	9	14	0	0	10	25	51	84	0	6	0	6	30	18	48	51	61	4	5	6	19	37	10	17	7	5	10	16	13	2	8	4	9	2	4
MsaG000363	0	2	9	3	5	8	9	3	4	28	15	8	420	26	135	4	9	16	1	2	0	5	19	10	59	65	48	1104	468	51	11	13	10	15	31	11	14	13	12	29	33	13	747	575	897
MsaG000364	14	27	30	88	94	64	102	63	99	84	42	89	177	108	94	34	44	46	25	55	12	52	302	149	167	106	112	274	117	126	14	41	31	97	118	89	93	156	165	103	154	56	155	115	212
MsaG000365	81	116	105	303	313	343	517	320	435	763	804	1030	48	61	225	281	258	300	272	892	117	217	1324	686	1883	977	1076	400	115	190	101	192	235	552	662	306	955	893	1403	992	1028	604	184	159	157
MsaG000366	0	0	0	0	0	0	0	0	0	1	0	0	0	0	0	0	6	1	0	1	0	0	0	0	0	0	0	0	0	0	1	1	4	1	3	2	6	1	1	0	0	0	1	1	1
MsaG000367	0	0	3	0	0	0	0	0	1	0	0	1	2	0	0	1	5	7	0	1	0	0	0	0	0	0	0	0	0	0	0	0	0	0	0	0	0	0	0	0	0	0	0	0	0
MsaG000368	1	0	0	0	0	0	0	0	1	0	0	8	0	0	0	0	4	2	0	0	0	0	0	1	0	0	2	0	0	1	3	2	2	2	0	2	3	0	3	0	5	0	0	0	3
MsaG000369	7	13	48	23	24	14	42	26	27	6	15	26	67	80	93	39	184	107	3	15	5	9	136	67	168	141	162	240	98	81	30	42	47	56	49	23	58	55	82	35	61	28	116	57	89
MsaG000370	3	23	38	12	18	6	12	6	8	14	11	12	0	0	7	33	168	127	2	24	1	2	18	12	58	58	63	14	4	0	19	47	34	26	25	20	11	33	33	7	24	10	7	3	5
MsaG000371	11	19	35	21	32	32	20	22	41	45	32	23	212	308	237	35	48	58	18	40	10	29	106	39	113	64	52	654	267	170	23	33	22	82	117	102	120	104	146	58	97	27	351	282	324
MsaG000372	0	7	15	4	29	9	12	9	11	13	7	9	6	14	19	13	10	31	5	20	0	6	61	43	73	46	50	30	11	7	18	13	29	18	54	13	25	27	33	31	51	23	28	10	14
MsaG000373	19	42	55	91	75	58	42	44	82	63	48	60	53	81	39	63	107	126	22	63	9	38	200	88	174	131	147	126	47	53	43	77	60	102	135	76	109	133	163	69	86	44	119	49	122
MsaG000374	0	0	4	0	0	1	0	0	1	0	0	0	5	4	5	1	8	0	0	1	0	0	1	0	0	2	5	12	3	1	4	6	4	3	2	7	0	0	1	1	0	0	13	6	11
MsaG000375	3	18	8	0	2	5	0	0	0	0	0	0	0	0	0	18	28	22	1	10	0	0	1	3	0	0	1	0	0	0	3	3	9	15	3	11	0	4	1	0	0	0	0	0	0
MsaG000376	1	0	0	2	0	3	1	6	0	0	1	0	0	0	0	8	7	12	4	4	1	0	6	1	5	3	0	1	0	0	5	3	1	9	3	3	2	2	5	2	4	1	2	0	0
MsaG000377	5	12	9	26	49	26	17	21	19	12	6	4	4	6	11	21	26	19	7	13	1	13	98	34	69	46	46	91	42	27	15	35	37	49	38	34	26	38	53	11	23	10	38	12	13
MsaG000378	37	18	50	20	22	35	14	11	12	57	39	37	34	37	24	66	121	66	27	61	7	7	66	24	87	89	75	44	10	6	41	99	34	129	46	75	48	45	58	66	99	48	55	40	54
MsaG000379	1	3	1	0	0	0	0	0	0	1	1	0	0	0	1	2	4	5	0	2	0	0	0	1	2	1	0	0	0	0	1	2	3	2	1	2	0	1	0	0	0	0	0	0	0
MsaG000380	0	0	5	2	3	3	0	2	0	0	1	0	0	0	0	3	7	4	4	10	1	0	5	0	5	3	4	0	0	0	2	3	0	8	4	2	1	4	2	2	3	0	0	0	0
MsaG000381	12	45	13	98	114	87	40	52	58	21	32	23	45	32	26	37	51	29	17	61	18	32	231	101	113	145	95	196	94	57	46	65	72	115	121	88	77	100	118	25	59	22	67	38	31
MsaG000382	43	78	68	56	62	57	48	31	70	108	75	101	96	71	28	189	263	157	49	155	20	16	127	56	198	137	127	82	29	35	60	146	79	234	100	130	74	92	138	131	150	122	71	62	102
MsaG000383	0	0	3	0	1	0	4	5	1	6	4	4	0	0	0	2	4	4	0	11	0	4	17	9	25	2	8	0	0	0	0	1	0	1	1	3	4	0	15	22	39	14	0	0	1
MsaG000384	0	0	0	0	0	0	0	0	0	0	0	0	0	0	0	0	0	0	0	0	0	0	0	0	0	0	0	0	0	0	0	0	0	0	0	0	0	0	0	0	0	0	0	0	0
MsaG000385	0	0	0	0	0	0	0	0	0	0	0	0	0	0	1	0	0	0	0	0	0	0	1	0	1	1	0	4	0	0	0	0	0	0	0	0	0	2	1	2	0	0	0	0	2
MsaG000386	57	114	115	91	79	91	78	51	93	112	80	145	37	33	61	105	253	226	20	66	13	38	171	99	303	256	173	135	50	34	72	127	74	132	99	73	144	129	183	98	86	44	113	45	45
MsaG000387	0	0	0	0	0	0	0	0	0	0	0	0	0	0	0	0	0	0	0	0	0	0	0	0	0	2	3	0	0	0	0	2	1	0	0	0	0	0	1	0	0	0	0	0	0
MsaG000388	19	66	65	64	83	67	112	69	87	72	95	87	38	51	54	90	204	174	12	47	17	25	345	177	320	394	396	188	68	65	49	123	41	98	78	81	75	133	126	49	68	45	88	32	93
MsaG000389	19	39	42	17	20	12	20	5	17	7	18	20	6	6	10	29	69	65	3	9	4	3	55	29	39	36	45	23	14	3	21	30	24	11	18	17	22	37	34	16	45	17	18	12	23
MsaG000390	0	0	0	0	0	1	0	0	0	0	0	0	0	0	0	0	5	1	0	2	0	0	0	0	6	0	1	0	2	0	0	1	0	0	0	0	0	1	1	0	2	0	0	0	1
MsaG000391	0	0	0	0	0	0	4	0	0	31	19	3	5	0	10	0	4	0	1	3	0	0	4	7	36	69	42	9	1	0	0	0	2	0	23	0	0	2	4	53	40	17	3	1	5
MsaG000392	7	10	10	3	3	5	2	4	11	9	1	3	0	2	3	5	27	21	1	1	0	2	17	13	16	13	15	1	1	0	4	8	3	5	9	13	15	10	10	4	8	3	0	1	1
MsaG000393	0	7	13	34	31	32	5	11	8	4	3	0	0	0	0	21	26	12	11	57	12	2	12	6	5	2	0	1	1	0	1	21	13	43	50	22	51	18	60	4	5	2	0	0	1
MsaG000394	14	27	44	21	25	23	11	39	12	10	19	26	0	0	9	55	141	100	14	64	1	8	59	20	134	129	114	16	4	11	40	61	49	59	55	51	35	47	35	18	26	18	7	2	5
MsaG000395	0	1	0	0	0	0	0	0	1	0	0	0	8	4	4	0	0	5	0	0	0	0	1	1	7	4	6	3	4	1	0	2	0	0	0	0	2	0	0	0	4	0	1	1	0
MsaG000396	139	244	242	160	227	185	169	114	184	202	188	213	147	120	233	323	1025	748	118	233	25	86	953	418	892	664	763	630	279	110	239	382	323	385	422	252	254	400	470	314	368	226	427	184	283
MsaG000397	0	0	0	1	0	0	1	0	4	1	4	4	41	20	70	0	0	0	0	0	0	0	2	0	7	3	7	207	103	38	0	0	0	0	1	0	0	0	0	5	5	1	119	40	74
MsaG000398	58	72	132	144	169	140	196	149	268	172	372	393	3	10	93	109	212	231	59	141	27	71	627	334	991	693	840	121	45	37	62	98	72	222	219	180	257	319	365	204	243	151	28	23	23
MsaG000399	1	16	7	23	21	27	18	22	56	24	16	27	89	120	155	10	23	22	6	12	0	21	80	54	137	98	104	367	186	81	19	18	18	31	70	31	80	57	76	68	95	63	274	112	176
MsaG000400	0	1	0	2	0	1	14	8	9	0	12	17	3	12	9	1	2	5	0	3	3	1	27	26	83	28	40	21	4	3	0	1	3	1	7	0	0	0	1	12	37	24	11	5	22
MsaG000401	0	0	8	0	1	1	0	0	4	0	0	0	0	0	6	0	10	8	0	0	0	0	7	0	8	2	11	0	0	2	0	0	0	0	2	1	4	0	0	0	1	0	0	0	2
MsaG000402	26	57	95	118	106	104	67	85	44	123	121	138	157	204	179	126	278	453	25	107	22	40	453	229	807	865	762	741	356	634	122	202	183	175	278	201	175	284	340	228	335	154	511	312	268
MsaG000403	107	187	310	363	325	313	225	174	225	305	406	385	311	369	308	354	522	749	53	154	24	114	983	441	1347	1387	1463	1241	500	1112	235	454	330	442	554	387	467	585	711	529	547	325	1004	590	566
MsaG000404	0	0	0	0	0	1	9	5	14	31	11	13	51	49	63	1	3	0	0	0	1	3	23	4	56	76	53	45	14	23	0	0	15	0	9	2	2	2	4	31	56	18	60	48	85
MsaG000405	9	16	10	10	3	2	14	8	11	30	26	21	17	0	30	44	91	133	4	33	4	7	61	15	80	90	113	32	15	12	16	19	17	20	24	25	22	45	44	35	64	31	22	7	8
MsaG000406	37	45	100	60	62	55	29	45	54	88	67	107	57	34	61	179	339	324	11	26	10	16	160	68	195	277	340	82	35	46	142	159	92	124	89	88	82	92	114	64	72	49	59	37	63
MsaG000407	32	27	62	26	37	24	19	19	21	35	36	61	24	14	16	82	206	134	15	13	2	10	66	27	95	123	172	35	17	32	52	56	54	73	43	52	53	34	54	34	25	16	26	24	27
MsaG000408	0	0	0	0	0	0	0	0	0	0	0	0	0	0	0	0	0	0	0	0	0	0	0	1	0	0	0	1	0	0	0	0	0	0	0	0	0	0	0	0	0	0	0	0	0
MsaG000409	0	0	0	0	0	0	0	0	0	0	0	1	0	0	0	0	0	0	2	1	0	0	0	0	0	0	0	0	0	0	0	0	0	2	1	0	0	3	1	0	0	0	1	1	2
MsaG000410	9	11	29	38	42	30	4	17	23	14	13	27	1	9	12	24	71	59	9	15	1	5	52	26	61	70	68	43	21	7	26	39	30	53	26	44	21	45	44	14	23	13	15	3	17
MsaG000411	2	0	0	2	0	0	0	1	6	4	0	0	0	0	0	0	2	0	0	0	0	0	0	0	1	0	0	0	0	0	0	0	0	2	0	1	1	0	1	0	0	0	0	1	0
MsaG000412	0	2	3	2	1	0	0	1	2	6	1	0	0	0	0	1	0	0	0	2	0	0	1	0	0	0	1	0	0	0	1	1	1	0	0	0	0	0	0	2	1	1	0	0	0
MsaG000413	2	2	8	0	3	0	2	0	5	1	1	3	0	0	3	4	15	9	2	3	0	0	4	0	8	5	1	12	0	1	3	7	15	9	2	2	5	4	9	4	4	3	0	1	7
MsaG000414	1	5	7	11	11	11	14	5	3	7	3	12	6	3	5	8	29	19	1	9	1	7	23	6	18	35	26	3	3	2	13	37	20	16	15	27	32	27	28	14	15	8	2	3	10
MsaG000415	199	486	516	257	281	312	243	198	194	207	214	229	139	226	367	785	1173	1066	200	821	65	127	572	292	892	1368	947	560	190	197	422	862	591	1092	618	711	368	817	633	286	362	199	481	232	329
MsaG000416	8	24	18	8	10	8	9	6	7	4	9	7	10	10	12	37	42	72	16	18	1	1	58	25	65	48	40	41	19	7	41	24	28	38	38	25	29	45	24	39	39	16	41	13	24
MsaG000417	260	447	597	164	113	138	58	39	63	65	64	82	80	48	144	844	1954	1227	108	188	26	35	195	82	284	312	368	329	175	85	422	682	484	421	152	308	88	138	143	55	91	54	151	38	83
MsaG000418	22	51	46	38	48	21	42	14	69	30	46	59	17	13	30	42	158	126	6	51	5	22	112	44	112	59	103	57	34	14	94	150	66	82	82	64	56	77	119	14	26	33	13	20	37
MsaG000419	0	0	0	0	0	0	0	0	1	0	0	0	0	0	0	0	1	0	0	0	0	0	2	0	0	0	0	0	1	0	0	0	0	0	0	0	0	0	0	0	0	0	1	0	0
MsaG000420	26	26	63	115	125	109	73	72	90	27	19	32	66	47	63	57	144	113	27	83	8	21	134	69	103	68	76	199	95	64	56	100	71	89	145	110	140	163	152	79	84	60	153	99	141
MsaG000421	10	10	24	12	20	15	16	10	13	27	16	9	23	46	67	23	48	44	2	25	1	12	61	35	95	65	45	82	38	28	12	33	19	37	31	29	26	34	40	42	48	28	46	47	46
MsaG000422	0	0	0	7	1	0	0	0	1	4	1	1	0	0	0	0	0	1	0	0	3	0	14	5	10	9	16	0	0	0	0	0	0	0	5	3	12	14	7	2	2	6	0	0	0
MsaG000423	0	0	0	0	0	0	0	0	0	0	0	0	0	0	0	0	0	0	0	0	0	0	0	0	0	0	0	0	0	0	0	0	0	0	0	0	0	0	0	0	0	0	0	0	0
MsaG000424	0	0	0	0	0	0	0	0	0	0	0	0	0	0	0	0	0	0	3	0	0	0	0	0	0	0	0	0	0	0	0	0	0	0	0	0	0	0	0	0	0	0	0	0	0
MsaG000425	0	3	11	0	0	0	0	0	0	0	0	0	0	0	1	9	37	39	2	6	1	0	0	0	0	2	0	5	1	2	8	34	16	24	17	18	12	25	1	15	14	5	3	0	2
MsaG000426	9	13	10	61	63	48	15	26	26	13	10	13	0	0	21	8	51	28	12	26	4	17	167	40	35	26	22	0	1	0	16	26	32	24	54	42	100	63	109	5	13	4	0	0	1
MsaG000427	29	58	57	68	111	41	86	34	89	92	148	77	10	10	19	97	147	127	34	104	11	23	145	67	214	132	147	126	67	14	47	83	63	157	152	103	110	182	204	112	132	106	77	69	72
MsaG000428	0	0	0	0	0	0	0	0	0	0	0	0	0	0	0	0	2	1	0	0	0	0	0	0	0	0	0	0	0	0	1	0	0	0	0	0	0	0	0	0	0	0	0	0	0
MsaG000429	0	0	2	1	1	2	1	1	2	2	1	4	3	1	6	2	7	9	1	5	1	0	7	2	9	11	12	1	0	1	1	3	3	5	8	1	7	7	7	6	7	6	0	1	1
MsaG000430	283	331	354	308	386	307	271	257	266	359	262	282	131	123	191	638	662	716	215	550	61	121	754	345	802	776	807	483	196	122	396	661	507	738	447	594	360	488	636	295	353	270	332	190	267
MsaG000431	86	261	267	130	171	156	163	119	197	228	113	215	164	132	234	268	436	358	96	296	35	79	509	237	394	308	303	285	151	140	205	342	236	381	264	321	303	344	409	185	282	162	280	150	213
MsaG000432	0	0	0	0	0	0	0	0	0	0	0	0	0	0	0	0	0	0	0	0	0	0	0	0	0	0	0	0	0	0	0	0	0	2	0	0	0	0	0	0	0	0	0	0	0
MsaG000433	0	0	0	1	0	0	0	0	0	0	0	0	0	0	0	1	1	0	1	1	0	0	0	3	0	1	0	0	0	0	0	0	0	0	0	0	0	3	0	0	0	0	0	0	0
MsaG000434	0	1	0	0	0	0	0	0	0	0	0	0	0	0	0	0	2	1	1	0	0	0	2	0	1	2	0	0	0	0	0	0	1	0	1	0	0	0	0	0	0	0	1	0	0
MsaG000435	0	0	0	0	0	0	0	0	0	0	0	0	0	0	0	0	0	0	0	0	0	0	0	0	0	0	0	0	0	0	0	0	0	0	0	0	0	0	0	0	0	0	0	0	0
MsaG000436	0	0	0	0	0	0	0	0	0	0	0	0	0	0	0	0	0	0	0	0	0	0	0	0	0	0	0	0	0	0	0	0	0	0	0	0	0	0	0	0	0	0	0	0	0
MsaG000437	7	10	5	8	14	6	17	2	8	4	2	3	8	0	11	13	25	12	9	36	1	3	42	17	24	20	11	14	5	7	5	12	13	13	30	20	5	23	13	6	13	8	5	4	2
MsaG000438	23	38	36	61	78	53	77	85	94	85	66	86	29	62	53	52	151	88	20	74	14	40	253	103	242	168	242	181	80	47	24	74	51	127	105	67	76	120	159	63	111	42	118	60	65
MsaG000439	0	0	0	0	0	0	0	0	2	0	0	0	0	0	0	0	0	0	0	0	0	0	0	0	0	0	1	0	0	0	0	0	0	0	1	0	0	0	0	0	0	0	0	0	0
MsaG000440	17	40	61	56	54	67	45	47	29	77	54	68	61	54	120	77	274	174	34	95	11	17	204	91	173	231	265	179	71	40	56	81	73	113	112	95	118	88	112	105	159	67	158	48	122
MsaG000441	57	102	179	46	53	62	50	21	44	42	42	47	25	20	47	167	462	294	18	68	13	11	154	54	171	157	164	111	46	25	109	162	123	118	75	89	85	122	110	89	93	59	74	27	57
MsaG000442	1973	2089	1610	8541	7449	12490	3985	2169	4898	5298	2433	2778	2534	4533	4308	1350	604	1670	1144	4426	1130	1930	3883	1428	4433	4198	3503	4419	3287	1935	1315	1678	1572	5925	6787	8598	6096	5257	6104	2472	2402	1689	2718	2157	1640
MsaG000443	72	121	114	249	260	226	211	168	250	117	101	121	168	159	175	297	409	413	85	203	33	84	676	324	469	292	379	400	203	134	152	262	209	306	287	241	262	325	428	163	275	120	368	205	321
MsaG000444	0	0	0	0	0	0	0	0	0	0	0	0	0	0	0	0	0	0	0	0	0	0	0	0	0	0	0	0	0	0	0	0	0	0	0	0	0	0	0	0	0	0	0	0	0
MsaG000445	4	8	11	37	49	34	259	147	161	1544	1161	1132	268	179	433	23	121	89	30	394	13	21	504	292	6016	2486	4223	1280	689	247	15	29	54	75	415	52	94	252	403	3117	3926	2680	876	419	1272
MsaG000446	22	37	50	23	19	32	26	17	13	14	22	26	4	5	7	58	105	119	4	20	13	14	76	38	77	72	84	35	22	19	27	63	25	46	32	24	29	31	55	38	23	24	29	11	13
MsaG000447	0	0	0	0	0	0	0	0	0	0	1	1	0	0	1	0	1	0	0	0	0	0	1	2	0	0	2	1	1	0	0	1	0	0	2	0	2	5	2	0	1	1	1	0	1
MsaG000448	387	578	825	907	871	971	870	652	1238	522	1028	1031	443	526	657	1006	1294	1490	230	917	180	506	2942	1093	2158	1891	1710	1511	677	726	566	1067	610	1411	992	1102	1545	1512	1983	855	1128	688	697	500	762
MsaG000449	32	110	99	71	102	67	79	65	86	137	102	154	59	65	97	124	467	300	28	111	9	20	321	108	406	378	417	227	103	39	89	178	95	215	144	173	132	158	210	141	193	115	186	63	99
MsaG000450	14	24	48	52	52	41	18	33	20	35	38	57	6	3	7	31	110	85	10	24	10	8	72	39	114	138	143	19	5	4	41	53	32	57	57	49	45	71	82	36	31	29	6	3	7
MsaG000451	18	38	45	47	81	40	34	21	36	18	21	11	71	37	40	65	100	124	28	82	3	12	82	49	85	121	110	266	132	46	56	71	77	143	116	112	46	65	70	18	73	34	92	30	79
MsaG000452	5	8	6	14	5	13	0	1	0	1	0	0	0	0	5	14	4	17	3	1	1	1	7	2	17	8	7	6	0	3	15	25	21	25	14	11	14	13	15	1	14	3	0	0	0
MsaG000453	0	0	0	0	0	0	0	0	0	0	0	0	0	0	0	0	0	0	0	0	0	0	0	0	0	0	0	0	0	2	0	0	0	0	0	0	1	0	0	0	0	0	0	0	0
MsaG000454	0	0	1	1	0	0	0	0	0	1	0	0	8	14	19	0	9	1	1	1	0	0	3	0	5	1	7	39	16	2	4	1	2	3	0	2	0	2	1	5	9	6	24	15	7
MsaG000455	5	3	18	4	13	9	8	5	14	9	14	10	5	13	20	26	51	32	3	29	4	1	54	29	63	59	71	80	37	13	15	27	27	36	31	21	16	23	36	37	42	31	35	20	37
MsaG000456	12	22	38	27	38	32	53	32	54	53	67	97	41	21	114	33	71	39	21	81	10	23	211	121	196	154	137	138	78	39	33	58	52	75	119	75	107	152	179	157	246	108	74	41	70
MsaG000457	0	12	0	3	5	5	6	0	0	8	13	14	5	2	10	4	32	18	6	33	3	2	25	8	29	36	38	44	16	7	4	15	11	11	14	6	8	11	8	19	16	4	17	11	10
MsaG000458	31	94	105	49	57	29	24	35	35	44	39	43	29	25	14	174	306	262	40	48	12	18	180	77	142	89	110	45	24	11	70	120	102	99	53	88	61	73	86	52	70	32	28	9	18
MsaG000459	0	2	3	0	0	0	0	2	0	0	0	0	0	0	1	2	9	2	0	1	0	0	0	0	0	1	1	0	2	0	0	6	0	0	2	1	1	0	1	1	2	0	0	0	0
MsaG000460	0	0	0	0	0	0	0	0	0	0	0	0	0	0	0	0	0	0	0	0	0	0	0	0	0	0	0	0	0	0	0	0	0	0	0	0	0	0	0	0	0	0	0	0	0
MsaG000461	0	0	0	0	0	0	0	0	0	0	0	0	0	0	0	0	0	0	0	0	0	0	0	0	0	0	0	0	0	0	0	0	0	0	0	0	0	0	0	0	0	0	0	0	0
MsaG000462	3	15	15	28	50	49	31	47	39	52	40	72	103	49	79	17	32	28	29	59	13	19	139	62	170	132	104	72	35	35	17	16	34	76	36	55	35	56	60	84	111	39	69	30	37
MsaG000463	6	18	13	26	18	28	28	22	33	32	11	36	90	107	137	20	38	21	9	32	6	9	62	30	91	51	60	145	95	53	14	20	28	41	49	21	45	36	62	25	44	20	75	33	90
MsaG000464	0	0	0	0	0	0	0	0	0	0	0	0	0	0	0	0	0	0	0	0	0	0	0	0	0	0	0	0	0	0	0	0	0	0	0	0	0	0	0	0	0	0	0	0	0
MsaG000465	0	0	1	0	0	0	0	0	0	0	0	0	0	0	0	0	5	0	0	0	0	0	1	1	0	1	1	0	0	0	0	0	0	0	0	0	0	0	0	0	0	0	0	0	0
MsaG000466	1	0	3	1	3	0	0	1	0	8	2	0	0	4	0	13	9	8	0	1	0	1	4	6	3	2	2	3	1	2	1	4	2	0	1	2	0	1	0	2	3	0	2	4	1
MsaG000467	38	60	138	39	52	61	53	44	45	91	62	69	36	49	47	188	334	337	32	114	6	12	154	80	250	193	195	220	79	60	87	172	106	167	99	88	62	127	156	121	111	90	172	98	123
MsaG000468	8	8	19	14	25	22	6	17	19	34	14	31	0	0	6	14	65	41	7	24	2	3	37	10	84	80	79	4	1	3	25	25	21	41	49	40	21	55	48	13	17	17	1	0	3
MsaG000469	7	25	28	23	18	17	17	9	11	24	6	34	9	10	31	19	66	57	5	10	4	16	99	38	83	102	155	35	20	22	13	39	27	36	30	31	41	40	60	17	18	21	45	15	29
MsaG000470	220	406	531	387	437	417	623	405	720	1029	532	721	7800	9170	6453	827	1759	1978	183	606	75	194	1232	580	2818	2082	1737	30939	14499	6200	567	802	604	985	1055	881	1365	1977	2336	1086	1691	848	26449	10959	19488
MsaG000471	0	0	0	0	0	0	0	0	0	0	0	0	0	0	0	0	0	0	0	0	0	0	0	0	0	0	0	0	0	0	0	0	0	0	0	0	0	0	0	0	0	0	0	0	0
MsaG000472	0	0	0	0	0	0	0	0	0	0	0	0	0	0	0	0	0	0	0	0	0	0	0	0	0	0	0	0	0	0	0	0	0	0	0	0	0	0	0	0	0	0	0	0	0
MsaG000473	0	0	0	0	0	0	0	0	0	0	0	0	0	0	0	0	0	0	0	0	0	0	0	0	0	0	0	0	0	0	0	0	0	0	0	0	0	0	0	0	0	0	0	0	0
MsaG000474	0	0	0	0	0	0	0	0	0	0	0	0	0	0	0	0	0	0	0	0	0	0	0	0	0	0	0	0	0	0	0	0	0	0	0	0	0	0	0	0	0	0	0	0	0
MsaG000475	0	0	0	0	0	0	0	0	0	0	0	0	0	0	0	3	0	0	0	0	0	0	0	0	0	1	0	0	0	0	0	0	0	0	0	0	0	0	0	0	0	0	0	0	0
MsaG000476	1	5	15	2	10	1	13	8	15	8	9	4	13	5	4	6	30	23	2	3	1	8	44	16	28	27	29	17	14	3	8	16	19	13	7	10	16	17	15	10	10	5	10	2	4
MsaG000477	7	18	18	7	32	18	15	10	21	7	18	20	15	5	6	18	127	84	7	10	1	11	229	117	127	116	164	55	47	18	24	43	34	60	45	36	31	44	50	18	48	14	57	8	19
MsaG000478	0	0	0	5	2	0	1	3	0	0	0	0	0	0	0	2	2	1	1	0	0	2	1	4	2	0	0	0	1	0	3	4	0	2	1	5	0	1	7	5	0	0	5	1	2
MsaG000479	0	1	0	0	0	0	0	0	0	0	0	0	0	0	0	1	0	0	0	0	0	0	0	0	0	0	0	0	0	0	0	0	1	1	0	0	0	0	0	0	0	1	0	0	0
MsaG000480	0	0	6	3	5	4	11	3	7	8	6	2	81	55	52	0	15	3	4	9	0	7	33	12	47	24	29	373	128	56	4	5	6	14	13	7	15	20	21	4	13	9	91	35	93
MsaG000481	0	0	0	0	0	0	0	0	0	0	0	0	0	0	0	0	0	0	0	0	0	0	0	0	0	0	0	0	0	0	0	0	0	0	0	0	0	0	0	0	0	0	0	0	0
MsaG000482	0	0	0	0	0	0	0	0	0	0	0	0	0	0	0	0	0	0	0	0	0	0	0	0	0	0	0	0	0	0	0	0	0	0	0	1	0	1	0	0	0	0	0	0	0
MsaG000483	10	31	29	25	17	9	14	10	13	7	28	12	0	0	8	62	180	160	8	32	1	7	32	20	27	22	31	2	1	0	49	82	80	48	35	36	21	39	42	20	30	16	52	7	11
MsaG000484	0	0	0	0	0	0	0	0	0	0	0	0	0	0	0	1	0	0	0	0	0	0	0	0	0	0	0	0	0	0	0	0	0	0	0	0	0	0	0	0	0	0	0	0	0
MsaG000485	3	5	5	14	16	23	38	26	12	104	83	88	18	55	10	10	38	17	9	44	1	4	42	25	385	214	255	26	8	5	11	16	13	30	59	37	27	40	43	202	236	203	7	0	7
MsaG000486	38	76	101	145	188	105	179	175	168	250	207	292	168	120	153	202	331	240	53	106	24	58	421	189	546	435	496	228	111	71	83	206	123	196	193	136	187	216	341	355	331	234	250	179	265
MsaG000487	43	134	127	125	117	225	155	136	180	312	179	237	95	99	123	136	465	316	72	175	24	94	541	304	1001	737	839	393	164	83	103	182	174	252	319	257	339	339	374	380	360	207	74	101	121
MsaG000488	2	1	3	2	0	5	1	0	1	1	6	0	3	3	5	4	12	11	0	0	0	0	6	2	9	7	13	8	6	7	0	3	1	3	3	0	12	1	5	2	0	2	5	3	0
MsaG000489	37	73	51	115	118	124	69	46	56	78	58	63	13	33	58	60	130	122	8	24	6	14	126	53	153	173	143	216	82	71	57	140	73	133	66	81	77	77	100	12	37	22	144	85	65
MsaG000490	0	1	0	0	0	0	0	0	1	0	0	0	0	0	0	1	3	2	0	0	0	0	1	0	0	0	0	1	2	1	0	0	1	0	2	1	4	2	4	2	3	0	0	0	0
MsaG000491	2	38	18	4	0	8	2	2	1	0	4	0	6	1	10	9	62	40	2	9	0	0	29	15	16	15	9	13	5	0	12	11	15	8	9	7	8	8	15	5	8	7	8	0	7
MsaG000492	8	4	10	2	6	1	1	1	2	7	1	4	2	0	4	11	75	43	1	6	0	3	25	14	26	13	16	15	11	4	18	17	21	9	19	9	2	21	15	8	9	1	15	1	13
MsaG000493	15	16	17	16	10	23	28	16	56	35	26	59	117	142	175	11	52	26	5	14	0	5	88	15	112	58	86	502	185	107	9	14	10	46	24	18	43	49	53	32	35	25	302	152	285
MsaG000494	0	11	0	5	5	2	1	1	4	2	2	7	18	21	29	2	2	2	0	0	0	0	9	5	22	2	19	93	36	13	0	4	1	1	1	2	0	0	2	1	12	1	15	12	20
MsaG000495	2	3	1	0	0	2	9	3	22	1	4	1	38	23	35	3	16	3	0	0	0	0	3	5	10	2	32	149	74	31	1	0	0	10	1	0	1	8	1	20	13	2	69	47	48
MsaG000496	0	0	0	0	1	0	0	0	2	0	0	0	1	0	0	0	0	0	1	1	0	0	0	1	1	0	4	11	5	1	0	0	0	8	13	23	9	11	13	16	4	9	30	19	11
MsaG000497	72	221	129	201	217	275	116	81	219	272	96	197	226	207	254	141	309	242	171	245	28	48	428	173	428	338	385	579	351	185	102	211	174	324	252	278	151	265	354	160	222	138	431	261	291
MsaG000498	38	50	65	103	114	70	77	43	81	125	79	127	91	92	171	51	158	125	17	105	11	32	213	103	379	215	276	92	51	4	31	71	92	185	95	97	114	73	175	146	148	97	153	87	156
MsaG000499	0	0	0	0	0	0	0	0	0	0	0	0	0	0	0	0	0	0	0	0	0	0	0	0	0	1	0	0	0	0	0	0	0	0	0	0	0	0	0	0	0	0	0	0	0
MsaG000500	5	53	30	2	11	3	0	7	2	1	1	6	38	2	22	32	158	63	8	14	1	3	15	3	12	32	17	2	2	0	38	72	55	31	5	30	1	15	11	39	24	12	64	34	78
MsaG000501	4	0	10	5	1	7	6	0	3	6	0	0	1	1	1	8	8	6	9	33	5	0	6	2	1	8	1	1	0	0	5	9	3	6	14	8	4	3	9	28	23	9	10	6	9
MsaG000502	2	5	7	0	3	0	0	1	0	5	0	0	0	0	0	2	8	6	9	12	3	0	1	0	0	0	0	0	0	0	0	3	3	6	2	3	5	4	1	0	0	0	0	0	0
MsaG000503	6	20	8	14	27	9	4	6	5	18	13	22	20	15	52	22	62	64	5	12	1	1	28	14	32	42	44	69	24	11	35	21	28	30	42	38	36	31	43	19	32	5	30	10	23
MsaG000504	54	101	138	65	54	77	53	56	41	70	42	54	52	42	77	112	153	195	36	83	19	23	211	92	159	133	149	88	48	45	91	157	102	142	90	130	93	108	156	95	99	74	99	57	85
MsaG000505	0	0	0	1	1	0	0	0	0	0	1	0	0	0	2	0	4	0	0	0	1	0	1	2	5	1	4	2	3	0	2	6	6	0	1	0	0	2	2	2	3	2	0	0	0
MsaG000506	27	23	31	16	27	15	11	22	22	42	32	46	17	4	16	26	68	70	5	22	2	10	68	27	139	109	120	40	14	20	16	36	17	36	26	22	28	35	43	38	44	34	20	18	26
MsaG000507	20	18	23	31	30	15	26	14	18	6	10	22	13	9	18	34	85	77	6	23	2	10	78	30	91	123	75	49	27	6	33	63	54	59	41	47	45	40	52	19	33	12	14	7	22
MsaG000508	5	2	5	3	10	4	3	5	11	2	6	4	1	0	1	14	13	19	3	1	0	7	22	11	17	17	13	3	6	1	2	11	7	9	9	9	9	15	36	12	9	12	13	9	5
MsaG000509	0	0	0	0	0	1	0	1	0	0	0	1	0	0	0	0	1	0	0	0	0	0	1	1	3	2	2	1	2	0	1	0	1	1	1	0	0	0	2	0	1	0	1	1	0
MsaG000510	0	0	0	0	0	0	0	1	0	0	0	0	0	0	0	1	2	4	0	0	0	1	0	0	2	0	4	7	1	0	0	2	1	1	1	0	0	0	1	3	2	2	3	0	3
MsaG000511	0	1	7	0	0	0	0	2	0	0	0	1	0	0	0	3	1	5	0	1	0	0	3	0	5	0	3	2	0	0	0	0	0	0	1	0	0	0	0	0	0	0	0	0	0
MsaG000512	4	7	9	1	9	2	2	1	3	3	6	4	0	0	0	10	18	12	2	5	0	0	6	3	10	10	8	6	3	2	17	15	15	29	23	21	11	21	32	8	9	13	11	15	4
MsaG000513	0	0	0	0	0	0	0	0	0	0	0	0	0	0	0	0	0	0	0	0	0	0	0	0	0	0	0	0	0	0	0	0	0	0	0	0	0	0	0	0	0	0	0	0	0
MsaG000514	19	27	63	22	17	8	2	9	9	22	16	6	38	10	2	67	83	98	13	34	5	3	34	13	68	72	36	29	13	11	22	47	15	30	23	13	12	18	29	25	32	14	29	11	24
MsaG000515	8	27	28	18	35	6	55	26	52	170	82	207	12	27	304	218	463	280	76	184	19	29	309	120	436	236	408	43	11	31	55	137	101	176	223	126	246	189	309	339	550	226	27	16	43
MsaG000516	15	27	51	28	45	21	60	33	37	30	32	38	32	48	22	26	118	97	4	36	0	11	110	54	226	144	207	240	97	30	29	51	54	78	97	60	49	86	92	38	56	35	104	43	82
MsaG000517	0	0	0	0	0	0	0	0	0	0	0	0	0	0	0	0	0	0	0	0	0	0	0	0	0	0	0	0	0	0	0	0	0	0	0	0	0	0	0	0	0	0	0	0	0
MsaG000518	5	5	5	1	3	2	0	0	0	1	0	0	3	1	2	12	19	15	4	15	2	1	7	3	6	1	2	7	4	0	0	9	6	11	7	12	1	4	2	1	1	0	3	1	6
MsaG000519	0	0	0	1	0	0	9	1	1	1	0	3	0	0	0	1	0	0	0	0	0	0	0	0	0	1	0	1	0	0	0	0	0	0	0	0	0	1	1	0	0	0	0	0	0
MsaG000520	179	204	435	238	318	248	270	179	203	301	220	242	38	34	123	225	935	683	125	286	54	163	1107	440	1167	1139	1021	269	71	82	269	486	294	691	524	547	560	690	777	171	284	128	47	37	60
MsaG000521	2	7	11	1	1	2	1	0	4	0	0	1	0	0	6	1	11	11	0	1	0	1	26	13	11	12	3	5	3	1	8	2	12	8	5	4	3	3	4	1	8	1	6	1	0
MsaG000522	30	58	64	21	50	20	30	21	23	40	35	55	17	20	41	112	138	168	15	32	5	5	83	33	131	144	171	45	20	21	79	111	56	75	64	64	58	57	46	14	59	24	24	18	18
MsaG000523	3	0	1	2	0	1	1	0	1	0	0	1	0	0	1	2	6	5	0	2	0	0	1	0	2	0	2	0	2	0	5	6	12	7	9	5	16	7	6	10	10	4	1	3	2
MsaG000524	202	398	542	274	365	291	399	261	386	159	288	270	240	157	189	608	1267	1171	135	548	50	172	1249	536	1223	724	811	801	327	196	384	723	448	680	488	557	432	692	760	400	449	285	537	240	331
MsaG000525	9	35	50	32	30	26	77	43	75	133	123	119	109	181	463	53	94	104	16	82	14	20	178	69	278	219	253	1149	404	326	28	53	28	63	64	41	65	83	106	196	200	132	357	221	383
MsaG000526	3	8	30	21	32	9	24	14	23	48	10	16	35	22	46	26	59	64	10	38	4	6	98	40	90	99	72	69	52	26	31	38	24	51	54	36	36	42	48	50	67	39	34	28	49
MsaG000527	0	0	0	0	0	0	0	0	0	0	0	0	0	0	0	0	0	1	0	0	0	0	0	0	0	0	0	0	0	0	0	1	0	0	0	0	1	0	2	0	0	0	0	0	0
MsaG000528	0	0	0	0	0	0	0	0	0	0	0	0	0	0	0	0	0	0	0	0	0	0	0	0	0	0	0	0	0	0	0	0	0	0	0	0	0	0	0	0	0	0	0	0	0
MsaG000529	2	15	57	28	17	9	93	43	66	18	20	12	3	11	24	83	174	157	15	109	2	46	338	157	135	91	97	42	16	7	48	137	64	78	122	88	200	194	190	34	53	43	17	7	10
MsaG000530	19	41	20	52	51	44	39	62	127	237	71	148	1902	2196	3233	31	36	57	15	52	5	34	161	70	203	158	141	4749	2551	1395	29	30	37	92	98	83	234	214	246	85	117	72	2832	1594	1451
MsaG000531	3	3	0	0	0	2	1	8	3	9	3	10	10	26	36	6	21	19	2	2	0	8	26	3	6	10	16	76	41	7	4	8	3	11	3	3	4	13	11	3	14	4	39	11	32
MsaG000532	1	2	5	4	0	5	5	0	1	4	0	0	1	0	4	2	3	12	1	4	0	0	11	3	7	2	6	2	1	1	0	0	1	0	1	4	0	2	0	3	0	1	0	0	0
MsaG000533	41	116	158	142	130	129	131	83	163	180	106	123	65	80	254	196	471	381	73	169	37	61	648	258	564	456	500	332	146	87	165	296	218	338	354	295	367	418	533	301	334	177	235	125	178
MsaG000534	4	23	17	11	23	19	12	13	13	22	13	17	4	10	41	20	20	76	6	19	5	2	48	30	77	78	70	23	21	7	21	35	42	44	60	22	38	48	58	33	46	16	20	6	8
MsaG000535	4	0	8	10	5	19	0	0	1	49	1	4	4	6	1	24	44	43	27	11	13	0	4	5	1	8	4	7	1	4	5	21	8	19	11	15	15	15	30	59	42	26	19	25	20
MsaG000536	0	0	0	1	0	2	2	1	1	7	0	0	0	0	0	4	5	11	6	7	2	0	0	5	1	0	0	3	0	0	3	0	1	3	0	2	1	0	2	14	9	5	5	1	1
MsaG000537	0	7	0	0	0	0	0	0	17	7	5	0	0	10	56	0	0	0	0	0	0	0	1	0	0	1	24	24	8	5	0	0	0	13	1	3	0	0	0	32	36	7	79	49	73
MsaG000538	29	39	69	34	35	27	52	36	60	59	56	47	38	26	23	60	171	111	25	63	10	35	185	81	148	118	154	94	39	28	37	81	48	108	88	71	64	98	129	74	72	52	81	51	50
MsaG000539	50	62	188	87	156	111	175	133	200	195	116	167	223	163	179	135	349	294	50	180	27	62	598	241	448	326	356	549	224	155	92	183	105	264	212	186	225	314	451	204	268	162	470	264	454
MsaG000540	3	3	12	16	12	8	30	13	24	74	58	36	83	35	59	29	79	64	14	57	5	5	100	44	263	237	221	235	98	70	8	18	36	45	100	28	52	67	118	122	120	74	81	56	89
MsaG000541	132	200	78	348	451	228	187	207	170	91	41	36	0	0	0	405	413	125	819	1918	179	164	497	409	532	156	238	0	0	0	176	315	252	937	992	796	231	1245	587	27	53	94	0	0	1
MsaG000542	19	20	17	4	4	15	5	3	2	6	2	22	6	3	8	12	25	31	5	11	1	3	9	9	13	5	7	45	20	3	13	22	20	29	10	32	14	12	23	15	8	5	9	4	13
MsaG000543	7	4	6	2	4	7	14	0	7	2	7	19	8	9	6	7	21	14	2	9	0	0	9	4	8	8	12	42	7	2	3	13	6	11	6	1	10	18	30	11	10	7	2	15	2
MsaG000544	0	5	6	4	7	5	31	19	25	34	21	40	1	0	6	15	12	13	8	12	0	2	51	27	125	74	67	13	4	2	2	6	15	10	21	12	14	10	22	102	82	49	4	7	9
MsaG000545	10	13	33	21	23	30	30	18	33	32	20	37	11	4	10	57	44	86	10	30	10	28	96	37	98	72	97	48	19	30	26	43	27	46	35	50	46	58	70	37	39	35	40	23	18
MsaG000546	6	3	9	22	24	36	14	29	29	16	18	4	0	5	38	26	24	15	50	142	31	11	54	49	33	25	43	37	15	5	6	20	11	38	88	59	23	100	30	4	7	5	5	2	3
MsaG000547	2	0	11	11	8	6	21	11	11	21	15	41	30	9	69	14	14	21	1	3	0	6	85	36	161	88	119	27	13	16	10	18	9	8	10	11	14	26	19	22	44	33	21	7	6
MsaG000548	128	247	380	498	564	332	386	297	402	261	353	286	489	406	401	410	656	617	144	444	61	182	1417	566	950	847	786	1704	645	517	260	539	369	743	627	583	701	812	958	356	436	261	849	549	768
MsaG000549	0	0	0	0	0	0	0	0	0	0	0	0	0	0	0	0	0	0	0	0	0	0	0	0	0	0	0	0	0	0	0	0	0	0	0	0	0	0	0	0	0	0	0	0	0
MsaG000550	0	0	0	0	0	0	0	0	0	0	0	0	0	0	0	1	0	0	0	0	0	0	0	0	1	0	2	0	0	0	0	0	0	0	0	0	0	1	0	0	0	0	0	0	0
MsaG000551	0	0	0	0	0	1	0	0	0	0	0	0	0	0	0	0	0	0	0	0	0	0	0	0	0	0	0	0	0	0	0	0	0	0	0	0	0	0	0	0	0	0	0	0	0
MsaG000552	0	0	0	0	0	0	0	0	0	0	0	0	0	0	0	0	0	0	0	0	0	0	0	0	0	0	0	0	0	0	0	0	0	0	0	0	0	0	0	0	0	0	0	0	0
MsaG000553	0	0	0	0	0	0	0	0	0	0	0	0	0	0	0	0	0	0	0	0	0	0	0	0	0	0	0	0	0	0	0	0	0	0	0	0	0	0	0	0	0	0	0	0	0
MsaG000554	0	0	0	0	0	0	0	0	0	0	0	0	0	0	0	0	0	0	0	0	0	0	0	0	0	0	0	3	0	0	0	0	0	0	0	0	0	0	0	0	0	0	0	0	0
MsaG000555	17	9	8	8	22	14	9	9	15	22	14	41	171	190	188	14	60	51	9	30	1	11	132	47	140	94	86	688	404	100	21	21	27	61	55	40	51	67	66	62	103	36	341	200	290
MsaG000556	27	38	54	47	53	39	48	24	49	77	50	49	70	40	41	53	164	158	11	64	8	20	182	81	261	208	224	252	129	59	60	112	70	93	93	112	69	127	118	85	121	68	186	118	120
MsaG000557	26	28	44	49	100	85	74	66	65	79	31	55	71	74	111	92	148	147	47	58	15	29	171	84	241	238	227	111	54	32	54	107	75	159	138	110	161	151	122	163	182	79	136	52	98
MsaG000558	3	6	6	22	17	19	12	14	21	33	10	7	0	1	3	22	45	57	5	31	6	9	62	23	40	52	46	20	6	13	9	16	18	23	22	30	21	43	50	17	36	21	7	2	10
MsaG000559	20	52	38	36	72	37	84	65	104	114	102	156	354	169	320	38	220	176	14	70	9	23	253	98	543	280	492	466	222	109	52	116	51	126	122	73	73	68	149	238	502	211	696	189	552
MsaG000560	71	86	157	79	126	49	64	50	81	60	87	55	53	38	63	231	550	424	77	167	25	60	279	128	285	226	254	208	91	29	145	276	196	271	162	197	108	191	152	76	144	71	128	56	101
MsaG000561	14	9	14	0	0	4	0	0	0	0	0	0	0	0	0	12	30	25	6	9	0	0	0	0	4	6	1	0	0	0	15	29	18	21	2	13	0	0	2	1	0	1	0	0	0
MsaG000562	24	53	41	16	47	14	32	12	30	10	14	9	30	2	15	42	91	82	15	38	5	5	30	15	46	29	39	40	15	3	19	26	33	37	21	28	15	37	12	1	9	5	76	3	7
MsaG000563	2	5	7	12	9	7	0	2	5	2	2	1	0	1	0	4	11	10	7	20	1	3	25	5	6	12	10	2	1	1	4	6	3	14	11	15	4	11	13	0	2	4	2	0	4
MsaG000564	10	2	19	11	9	10	24	14	7	11	7	14	0	1	0	13	49	37	8	9	0	5	49	20	56	43	46	18	8	11	11	11	16	9	29	21	6	13	31	8	20	2	12	5	10
MsaG000565	0	0	0	0	0	0	0	0	2	0	0	0	0	0	0	0	0	0	0	0	0	0	0	1	0	0	0	0	0	0	0	3	1	9	6	7	2	7	0	1	3	0	0	1	1
MsaG000566	7	8	29	29	5	21	17	9	7	15	9	18	4	6	12	32	64	53	7	9	3	9	83	41	96	109	107	8	8	4	33	27	16	21	28	22	11	11	12	20	24	7	5	0	5
MsaG000567	0	0	0	2	3	2	0	4	3	2	0	0	0	6	13	0	0	4	0	1	0	2	2	0	0	1	0	78	15	6	0	0	0	0	0	1	0	2	4	0	0	0	7	5	8
MsaG000568	0	1	1	3	3	0	0	1	8	0	0	1	2	8	7	2	0	4	1	1	0	0	4	0	2	0	0	21	3	1	2	1	1	3	3	2	2	2	3	0	0	0	3	3	6
MsaG000569	25	90	98	117	90	66	102	57	64	106	132	100	179	378	83	127	160	168	22	24	15	47	193	59	225	219	177	344	77	67	74	143	64	132	111	73	103	186	241	117	137	80	124	179	161
MsaG000570	218	357	422	459	450	619	1002	661	1415	1527	792	1244	922	1310	1266	373	560	729	163	431	72	485	2452	1209	2441	1407	1451	2848	1019	945	214	557	345	709	895	672	1353	1113	2061	1270	1552	856	1639	1451	2068
MsaG000571	60	125	156	178	270	146	155	129	207	168	107	214	210	189	210	248	313	304	103	408	40	67	652	288	671	503	582	489	179	126	154	310	207	529	300	337	283	413	417	269	410	259	398	241	412
MsaG000572	0	0	1	0	0	0	0	0	0	0	0	0	0	0	0	0	2	0	0	0	0	0	0	0	0	0	0	0	0	0	0	0	0	0	0	0	0	0	0	0	0	0	0	0	0
MsaG000573	15	2	4	9	9	1	2	0	1	0	1	1	0	6	1	8	4	4	0	9	0	6	3	0	6	8	15	0	0	0	5	7	5	7	7	7	10	5	18	12	7	3	12	2	2
MsaG000574	0	0	0	0	0	0	0	0	0	0	1	0	0	0	6	0	2	0	1	0	0	0	1	0	1	1	2	0	1	0	0	0	2	0	0	0	1	1	1	0	2	2	1	6	5
MsaG000575	0	0	2	0	0	0	0	0	0	0	0	0	0	0	0	0	4	0	0	0	0	0	0	0	0	0	0	0	0	0	0	0	0	0	0	0	0	0	0	0	0	0	0	0	0
MsaG000576	0	0	0	2	1	1	1	0	1	0	0	0	2	0	0	0	0	0	0	0	0	0	0	0	0	0	0	0	0	0	0	0	0	0	0	0	0	0	0	0	0	0	0	0	0
MsaG000577	0	0	0	0	0	0	0	0	0	0	0	0	0	0	0	0	0	0	0	0	0	0	0	0	0	0	0	0	0	0	0	0	2	0	0	0	0	0	0	0	0	0	0	0	0
MsaG000578	0	0	4	0	0	0	0	0	0	0	0	0	0	0	1	2	4	8	0	1	0	0	0	0	1	0	0	0	0	1	1	6	1	1	0	0	0	3	0	0	0	0	0	0	1
MsaG000579	1	1	3	1	0	1	0	0	0	0	0	0	0	0	0	8	19	30	1	3	1	0	1	0	5	0	1	0	0	0	3	3	2	1	0	0	0	2	2	0	0	0	0	0	0
MsaG000580	4	1	2	0	0	0	0	0	0	0	0	0	0	0	0	1	6	1	0	0	0	0	0	0	0	0	0	0	0	0	1	1	0	0	0	4	0	0	0	0	0	0	0	0	0
MsaG000581	7	17	36	7	19	16	8	8	5	13	12	16	0	9	11	33	39	67	1	11	1	4	40	32	44	77	63	18	9	2	33	60	33	21	29	26	14	19	23	23	26	19	13	2	11
MsaG000582	3	2	7	0	0	0	0	0	0	0	0	0	0	0	0	1	12	9	0	0	0	0	1	0	0	3	1	0	0	0	1	5	0	2	0	0	1	0	2	0	0	0	0	0	0
MsaG000583	0	0	0	0	0	0	0	0	0	0	0	0	0	0	0	0	0	0	0	0	0	0	0	0	0	0	0	0	0	0	0	0	0	0	0	0	0	0	0	0	0	0	0	0	0
MsaG000584	12	23	29	37	49	25	46	28	35	33	35	46	129	89	98	58	83	97	11	54	7	17	119	80	173	211	183	248	113	112	42	59	60	87	89	70	99	106	150	97	79	29	165	106	113
MsaG000585	83	140	176	110	163	93	150	75	156	209	111	145	140	118	164	241	589	442	33	157	17	41	396	179	506	450	467	422	181	101	178	281	183	274	201	217	168	198	201	171	244	136	347	123	193
MsaG000586	51	124	185	205	257	116	205	138	251	327	292	246	64	15	109	223	445	416	69	188	31	45	358	151	304	235	388	145	65	45	80	217	131	165	196	151	309	245	419	128	164	92	114	49	78
MsaG000587	5	9	3	195	209	110	163	189	218	132	60	97	158	101	112	40	127	49	136	316	42	89	826	296	457	190	340	349	107	59	34	67	42	379	589	378	336	583	664	144	237	115	290	125	410
MsaG000588	0	0	0	1	3	0	2	2	3	1	4	5	0	0	0	0	3	0	0	5	1	1	16	16	10	5	10	0	0	0	1	0	0	8	13	4	4	12	15	4	9	2	0	0	0
MsaG000589	3	1	0	17	29	33	24	18	9	4	1	3	0	0	0	4	4	0	49	128	6	6	27	26	15	4	7	0	0	0	0	1	0	37	27	31	4	24	14	1	1	1	0	0	0
MsaG000590	0	2	0	4	0	2	0	0	2	0	0	1	0	1	0	0	1	5	5	13	0	2	8	7	9	2	1	0	0	0	0	2	0	3	2	8	0	4	2	0	1	0	0	0	0
MsaG000591	0	0	0	0	0	0	0	1	0	0	0	0	28	13	125	4	19	16	6	2	0	0	2	0	6	22	39	100	26	45	1	0	5	1	3	0	0	1	4	25	8	12	124	151	191
MsaG000592	0	0	5	0	1	8	5	8	3	5	6	6	4	15	42	12	21	39	3	27	2	5	12	6	3	60	16	36	22	46	4	3	5	8	7	6	1	30	27	11	12	10	57	64	62
MsaG000593	45	94	178	54	26	29	8	20	17	36	47	35	0	2	4	211	579	471	14	42	7	13	44	30	148	140	152	26	4	5	140	194	107	90	76	62	81	102	68	29	21	16	2	8	6
MsaG000594	38	65	91	27	21	28	8	10	16	50	22	30	28	20	119	88	234	130	13	35	5	3	42	25	92	106	83	254	97	83	89	91	97	108	93	71	50	71	54	44	78	33	76	36	49
MsaG000595	0	0	0	0	0	0	0	0	0	0	0	0	0	0	0	0	0	0	0	0	0	0	0	0	0	0	0	0	0	0	0	0	0	0	0	0	0	0	0	0	0	0	0	0	0
MsaG000596	0	0	4	0	1	0	0	0	0	0	5	0	0	3	0	6	5	1	2	5	0	0	1	0	0	0	0	0	0	0	1	0	0	0	0	0	0	0	0	0	0	0	0	0	0
MsaG000597	17	33	68	19	22	20	19	9	14	22	25	43	6	5	22	52	163	152	3	18	0	7	59	30	125	130	128	21	14	5	20	43	31	43	45	41	46	28	29	21	16	17	33	10	20
MsaG000598	0	0	0	0	0	0	0	0	0	0	0	0	0	0	0	0	0	0	0	0	0	0	0	0	0	0	0	0	0	0	0	0	0	0	0	0	0	0	0	0	0	0	0	0	0
MsaG000599	41	28	103	19	30	34	23	21	15	18	36	36	21	30	26	93	179	150	27	39	10	6	39	24	83	71	62	152	67	59	69	127	74	113	50	70	21	57	41	31	23	12	40	26	22
MsaG000600	0	0	0	0	0	0	0	0	0	0	0	0	0	0	0	0	0	0	0	0	0	0	0	0	0	0	0	0	0	0	0	0	0	0	0	0	0	0	0	0	0	0	0	0	0
MsaG000601	423	924	1272	183	218	282	146	107	176	187	191	254	143	118	177	1673	3939	2624	179	341	40	88	563	220	776	696	639	694	287	181	813	1381	913	880	301	550	264	368	412	198	226	129	322	164	260
MsaG000602	270	348	576	119	189	172	167	101	240	196	107	158	56	52	118	415	752	811	57	130	13	99	489	226	311	366	351	234	116	75	231	362	206	204	134	196	193	216	240	71	117	69	86	36	56
MsaG000603	0	0	0	12	13	1	54	54	73	11	6	11	9	4	2	1	4	0	5	16	1	14	84	37	25	12	18	23	7	11	0	1	0	27	43	27	121	87	82	15	23	2	13	10	27
MsaG000604	0	0	0	0	0	0	0	0	0	0	0	0	0	0	0	0	0	0	0	0	0	0	0	0	0	0	0	0	0	0	0	0	0	0	0	0	0	0	0	0	0	1	0	0	0
MsaG000605	59	117	152	218	186	141	76	96	61	374	111	116	1	0	110	140	357	314	43	182	22	52	141	58	299	410	261	22	4	23	166	212	162	347	335	348	428	295	365	165	145	143	9	6	8
MsaG000606	14	4	6	1	9	7	7	1	4	5	5	4	3	7	3	10	9	29	0	2	0	1	15	8	21	31	21	10	10	2	1	5	6	13	10	4	4	3	6	4	9	5	6	4	3
MsaG000607	5	2	8	7	18	8	14	5	5	3	11	0	3	2	4	15	75	31	12	21	2	4	94	44	26	26	35	61	27	6	3	5	6	8	6	8	4	7	6	5	2	1	5	1	4
MsaG000608	41	76	119	81	95	75	102	100	106	97	70	78	59	43	60	166	291	279	23	92	18	45	400	202	380	419	391	228	109	87	74	198	95	180	133	105	106	206	245	133	187	85	214	99	141
MsaG000609	199	329	558	305	359	250	280	214	387	294	317	376	214	164	189	676	838	1018	100	329	53	141	935	427	955	883	900	425	249	208	346	692	440	761	355	510	375	510	584	307	386	213	407	190	340
MsaG000610	0	1	1	0	0	0	0	0	0	0	0	0	0	0	0	0	1	3	0	0	0	0	0	0	0	0	0	0	0	0	1	1	0	2	0	0	0	0	0	0	0	1	0	0	0
MsaG000611	0	0	0	0	3	0	2	1	1	1	0	2	0	4	2	0	0	0	1	0	1	0	4	4	10	28	14	9	3	3	0	0	1	3	5	1	0	0	3	7	12	4	1	0	0
MsaG000612	27	31	42	12	24	43	21	13	28	28	38	36	2	16	31	44	105	83	19	16	2	17	147	34	92	96	126	44	17	12	33	39	55	64	39	50	56	63	81	43	87	32	19	11	14
MsaG000613	20	39	22	65	96	58	64	75	90	100	54	94	390	475	729	47	185	88	45	68	8	29	256	107	328	212	240	901	377	214	52	63	45	132	216	135	209	210	208	127	226	101	803	216	541
MsaG000614	0	3	1	2	0	0	3	1	2	3	1	2	1	3	20	5	4	5	0	2	0	0	7	7	9	14	27	16	7	5	2	0	1	7	3	4	7	0	4	1	5	0	3	6	4
MsaG000615	0	9	3	0	0	0	1	1	1	2	10	4	0	5	1	0	1	0	0	1	1	0	2	2	22	19	16	7	0	0	2	1	0	6	6	2	0	1	3	21	36	11	0	0	0
MsaG000616	4	9	9	11	12	9	20	21	19	1	12	25	12	24	40	6	36	26	4	22	1	2	39	31	64	46	77	94	43	47	12	10	16	45	22	22	19	23	49	15	25	12	81	24	35
MsaG000617	4	18	42	15	22	19	54	23	39	10	11	22	17	10	11	21	66	52	4	49	1	11	96	61	109	86	92	46	26	9	24	36	12	47	43	18	10	34	59	49	50	27	28	28	25
MsaG000618	144	274	540	281	354	254	362	248	387	425	271	347	209	96	225	760	1144	1211	125	298	92	226	1191	563	1336	1049	1213	532	219	209	313	750	371	598	546	518	491	777	990	451	486	339	494	250	460
MsaG000619	0	0	0	0	0	0	0	0	0	0	0	0	0	0	0	0	0	0	0	0	0	0	0	0	0	1	0	0	0	0	0	0	0	0	0	0	0	0	0	0	0	0	0	0	0
MsaG000620	0	0	5	0	0	0	0	0	0	0	0	0	0	0	3	4	1	4	0	0	0	0	0	2	2	1	0	0	0	0	1	3	1	1	0	0	0	0	0	2	2	2	0	0	0
MsaG000621	2	15	216	1	6	0	1	1	0	0	1	1	8	9	9	200	979	543	0	1	0	0	8	6	9	1	4	6	9	4	58	239	53	10	3	1	1	2	2	0	3	0	8	4	4
MsaG000622	0	3	2	2	3	3	13	8	14	2	3	1	0	5	3	11	16	31	4	18	0	1	37	17	30	14	17	23	12	1	3	16	1	18	9	9	8	18	19	2	11	7	12	6	15
MsaG000623	179	283	289	342	378	448	226	222	272	206	152	174	32	6	137	361	765	673	84	256	35	135	709	235	313	413	344	102	32	28	293	602	388	708	311	430	492	637	705	102	105	81	129	61	84
MsaG000624	0	0	0	2	0	0	0	0	0	0	0	0	0	0	0	0	0	0	0	0	0	0	0	0	3	0	0	3	0	0	0	0	1	0	0	0	0	0	0	0	0	0	0	0	0
MsaG000625	3	30	15	5	3	4	1	0	4	4	3	3	0	0	2	17	39	33	5	4	0	0	5	2	6	8	16	8	8	4	5	12	11	8	9	22	10	10	6	3	7	1	2	1	2
MsaG000626	4	2	5	3	3	3	1	0	3	3	0	4	0	0	0	2	9	11	1	0	0	1	1	2	5	7	11	0	0	0	2	7	4	1	4	8	2	7	6	2	8	3	0	0	0
MsaG000627	0	0	1	0	0	0	0	0	0	0	0	0	0	0	0	0	4	0	0	4	0	0	0	0	1	0	1	0	0	0	2	0	0	0	0	0	0	0	0	0	0	0	0	0	0
MsaG000628	1	0	3	0	0	1	1	6	1	2	0	1	0	0	0	2	5	0	0	0	1	0	1	0	5	4	9	4	0	1	4	0	1	0	6	2	8	3	0	0	2	0	2	0	0
MsaG000629	0	9	2	2	0	5	8	4	2	0	1	0	0	2	1	12	14	3	2	6	0	0	7	7	7	7	2	6	3	0	7	24	11	18	10	10	10	18	17	6	10	5	24	1	5
MsaG000630	0	0	0	0	0	0	0	0	0	1	0	0	0	0	0	0	0	0	0	0	0	0	1	0	0	0	0	0	0	0	0	1	0	0	0	0	0	0	1	0	0	0	0	0	0
MsaG000631	0	0	6	1	2	3	2	0	1	0	0	1	1	0	0	1	4	3	0	1	0	0	4	2	7	3	2	1	0	0	1	1	5	2	1	2	1	2	1	0	2	0	0	0	0
MsaG000632	0	0	0	0	0	0	0	0	0	0	0	0	0	0	0	0	0	2	0	0	0	0	0	0	0	0	0	0	0	0	0	2	0	0	1	1	0	0	0	0	0	0	0	0	0
MsaG000633	0	2	0	0	0	0	0	0	0	0	0	0	0	0	0	2	3	0	0	0	0	0	0	0	0	0	0	0	0	0	0	1	3	1	0	3	0	2	0	0	1	0	0	0	0
MsaG000634	5	2	3	1	1	2	0	0	0	0	0	0	0	0	0	10	4	11	2	5	1	1	1	0	4	0	0	0	0	0	0	0	2	9	0	1	0	1	1	0	0	0	0	0	0
MsaG000635	0	0	0	0	0	0	0	0	0	0	0	0	0	0	0	1	0	0	1	0	0	0	0	1	0	0	0	0	0	0	0	1	0	0	0	0	0	0	0	0	0	0	0	0	0
MsaG000636	3	4	0	4	0	6	24	18	28	35	30	15	225	187	140	0	2	1	3	2	0	6	43	47	64	46	64	444	117	144	0	1	4	13	10	11	17	16	22	42	42	42	508	246	301
MsaG000637	0	0	0	0	0	1	0	0	0	0	0	0	6	4	13	0	4	0	0	0	0	0	5	3	3	0	2	10	5	9	0	0	1	1	1	0	0	1	2	0	0	0	8	2	3
MsaG000638	14	48	93	13	9	5	11	10	9	15	14	6	6	11	22	100	106	141	7	13	4	10	38	9	65	56	59	29	17	5	46	69	61	42	28	41	41	25	33	15	31	14	21	15	22
MsaG000639	4	7	2	2	5	6	0	0	0	1	0	0	0	0	2	5	16	5	1	3	2	1	2	0	8	4	9	3	1	1	2	6	4	8	3	9	1	5	6	2	0	3	1	0	0
MsaG000640	115	220	220	179	218	155	138	120	158	249	191	270	56	53	108	251	279	263	160	472	57	48	361	198	728	518	584	157	61	47	148	272	157	468	334	373	249	377	441	312	502	312	115	45	58
MsaG000641	32	76	128	15	14	18	4	11	14	50	24	31	4	5	13	149	408	325	18	57	9	6	62	30	149	140	131	29	11	5	112	189	118	89	80	87	34	55	73	120	145	92	41	13	48
MsaG000642	22	54	96	2	10	0	0	1	2	5	2	4	3	4	0	58	134	164	4	5	6	2	3	2	8	4	1	1	0	0	30	60	61	15	12	18	5	9	5	0	3	1	1	0	1
MsaG000643	4	2	8	6	12	3	7	1	7	7	9	6	0	5	5	8	37	26	0	9	0	4	27	16	43	18	23	34	17	5	12	10	6	10	7	15	5	11	12	9	7	8	5	3	12
MsaG000644	42	110	115	18	35	19	16	16	14	21	18	50	8	0	8	117	446	247	30	68	4	3	37	18	65	24	16	12	3	4	74	97	87	56	18	45	15	31	20	9	16	5	1	0	1
MsaG000645	17	64	87	0	2	0	0	0	6	2	0	1	0	1	0	87	385	322	4	17	0	0	4	1	1	4	4	7	0	1	37	37	76	33	6	34	17	10	13	2	5	3	8	6	4
MsaG000646	161	401	660	223	298	216	249	131	197	265	337	379	129	183	327	467	456	1542	36	172	22	79	567	425	879	1413	1479	210	119	146	464	530	575	378	480	413	403	374	332	294	543	237	238	117	191
MsaG000647	85	241	271	122	147	128	116	127	132	152	148	131	247	266	291	875	1876	1356	59	178	18	49	418	183	627	546	473	560	227	245	614	1438	602	413	259	306	201	275	337	265	370	195	792	328	595
MsaG000648	17	24	9	28	28	24	13	19	8	32	14	26	2	9	17	30	69	55	10	19	4	3	60	26	132	102	152	62	23	7	29	44	33	64	39	53	31	38	46	44	53	32	22	10	24
MsaG000649	6	14	32	10	42	18	20	17	29	13	22	38	22	14	14	42	98	86	9	26	1	19	116	44	78	89	84	38	23	19	24	52	33	68	32	37	31	58	91	39	32	20	63	22	46
MsaG000650	0	0	0	0	0	0	0	0	0	0	0	0	0	0	0	1	3	1	0	0	0	0	0	1	0	0	0	0	0	0	0	0	3	2	0	1	0	1	0	0	0	0	0	0	0
MsaG000651	22	27	71	35	19	30	34	16	41	36	45	30	14	21	32	81	46	79	6	30	11	12	85	26	54	53	37	51	20	23	32	60	43	33	24	37	14	23	76	28	29	21	18	21	22
MsaG000652	4	3	3	8	4	7	4	10	8	9	11	4	4	4	6	7	60	51	0	6	0	8	65	41	46	56	86	22	10	3	10	19	8	13	23	18	4	17	12	10	21	7	32	5	14
MsaG000653	171	232	376	154	201	174	191	138	183	149	206	150	81	113	125	430	674	712	63	227	26	100	605	213	490	458	410	310	117	114	230	377	261	378	254	307	278	327	425	186	210	121	208	157	224
MsaG000654	14	25	73	102	82	68	207	123	236	336	227	245	96	135	285	56	149	105	49	205	19	85	804	431	1058	500	905	666	256	151	33	78	31	191	293	129	230	486	613	532	600	297	483	205	462
MsaG000655	25	57	21	37	50	56	13	31	10	16	9	3	0	0	4	194	138	31	138	394	39	9	29	28	34	21	11	0	1	0	34	108	49	346	79	164	43	121	36	3	6	7	2	0	0
MsaG000656	38	61	72	58	102	75	62	55	87	94	67	89	57	44	126	85	219	163	35	142	16	22	331	160	386	434	474	240	81	40	75	104	72	243	152	119	104	186	185	111	168	81	232	78	114
MsaG000657	72	99	108	43	55	92	68	86	116	115	98	147	57	33	137	78	278	183	35	96	9	26	287	82	251	247	226	126	35	50	122	158	157	258	232	211	171	218	209	131	196	64	103	87	116
MsaG000658	0	0	0	0	0	0	0	0	0	0	0	0	0	0	0	0	0	0	0	1	0	0	0	0	0	0	0	0	0	0	0	0	1	1	0	1	0	0	0	0	0	0	0	0	0
MsaG000659	13	49	88	69	52	46	61	48	100	52	77	39	59	74	57	81	144	166	27	97	15	32	389	161	284	180	237	184	87	61	72	112	88	183	124	129	111	186	255	160	206	107	154	112	135
MsaG000660	28	38	48	112	185	69	73	58	75	81	57	55	56	67	50	103	188	121	52	140	12	44	237	96	273	206	240	384	156	87	76	137	106	260	296	209	167	320	266	118	124	89	360	89	144
MsaG000661	18	28	47	28	37	29	18	16	25	52	27	51	43	39	58	65	135	139	19	26	1	6	75	43	120	123	147	78	35	25	60	86	56	99	73	56	42	65	106	68	100	45	62	50	55
MsaG000662	8	19	25	12	42	13	11	13	17	31	17	16	29	17	33	41	114	122	12	30	5	11	77	34	92	90	79	39	27	17	47	62	35	62	50	37	32	53	52	45	60	32	33	31	42
MsaG000663	0	0	0	0	0	0	0	0	0	0	0	0	0	0	0	0	0	0	0	0	0	0	0	0	0	0	0	0	0	0	0	0	0	0	0	0	0	0	0	0	0	0	0	0	0
MsaG000664	63	95	103	42	65	40	47	37	57	43	50	47	43	34	59	105	306	244	18	82	4	24	259	126	226	199	185	93	50	23	92	152	93	97	86	92	57	96	94	63	116	43	65	32	91
MsaG000665	6	9	13	10	21	25	31	6	22	20	14	16	4	20	18	25	30	23	23	40	7	6	72	41	79	49	54	83	27	18	13	24	21	47	33	30	33	56	29	34	35	29	23	13	20
MsaG000666	10	19	26	7	19	8	20	9	8	10	26	8	4	4	8	34	46	61	5	9	4	4	51	18	31	49	51	22	8	2	28	40	26	36	32	28	26	27	41	21	29	10	22	13	13
MsaG000667	0	1	3	7	15	20	19	12	47	49	22	44	929	1567	3909	5	3	11	6	6	4	15	165	56	108	110	85	7814	4416	1654	4	3	4	17	45	16	96	71	77	34	76	39	1793	914	504
MsaG000668	0	0	0	3	0	0	0	0	0	0	0	0	6	5	9	0	0	0	0	2	0	0	0	2	0	1	0	16	14	4	0	0	0	0	0	0	1	0	0	0	0	0	4	9	0
MsaG000669	0	0	0	0	0	0	0	0	0	0	0	0	5	0	6	0	0	0	0	0	0	0	1	0	1	1	0	26	8	2	0	0	0	0	0	0	0	0	0	0	0	1	5	5	2
MsaG000670	0	0	0	0	0	0	0	0	1	0	0	0	8	4	0	0	0	0	0	0	0	0	0	0	0	0	0	1	0	0	0	0	0	0	0	0	0	0	0	0	0	1	0	0	0
MsaG000671	0	0	0	0	1	0	3	3	4	0	0	0	0	0	1	0	0	0	1	0	0	0	65	31	43	14	50	5	1	0	0	0	0	3	3	0	3	2	3	12	24	11	2	1	1
MsaG000672	90	140	187	334	360	263	352	383	375	686	314	433	385	390	580	363	545	524	233	501	84	234	1212	676	1653	792	1049	1217	455	441	140	343	230	615	790	463	664	1005	1608	728	833	558	1486	880	1600
MsaG000673	16	40	52	89	93	113	177	108	140	527	443	501	106	60	173	80	260	213	31	196	30	77	484	256	1540	869	985	297	83	76	55	128	75	173	277	103	159	226	408	746	893	577	269	158	249
MsaG000674	114	298	370	20	15	12	27	18	37	39	20	37	18	13	22	304	724	564	13	25	1	21	112	44	119	70	112	30	19	8	239	257	166	33	38	29	27	44	58	71	80	57	13	1	16
MsaG000675	8	10	9	14	10	4	2	12	25	4	9	8	12	2	13	14	50	52	8	10	3	4	51	18	52	45	45	61	29	8	15	22	14	27	29	24	13	19	25	21	26	4	58	19	13
MsaG000676	0	0	0	0	0	0	0	0	0	0	0	0	0	0	0	0	0	0	0	0	0	0	0	0	0	0	0	0	0	0	0	0	0	0	0	0	0	0	0	0	0	0	0	0	0
MsaG000677	1	1	0	2	0	0	4	0	3	6	1	2	0	1	0	3	9	4	0	4	0	0	4	2	3	9	24	1	0	0	0	3	0	0	2	1	1	2	3	0	2	1	1	0	1
MsaG000678	0	10	5	24	42	30	35	53	27	30	35	37	38	35	66	16	36	35	15	26	3	28	226	112	210	194	172	282	131	32	5	14	14	42	58	48	69	109	130	58	83	47	84	35	62
MsaG000679	9	19	25	15	24	26	20	35	22	17	20	41	19	28	18	27	86	76	8	30	0	9	108	48	156	178	154	153	53	44	35	38	41	28	51	44	30	59	68	40	49	18	86	20	29
MsaG000680	53	94	140	106	99	67	99	85	109	82	111	106	91	89	97	183	436	366	56	167	21	64	409	165	487	461	481	363	125	74	149	236	202	271	227	192	211	273	276	116	251	91	257	94	144
MsaG000681	114	106	200	547	659	619	635	602	676	817	722	924	354	176	325	357	613	372	364	1145	103	227	1876	1293	3045	1471	1751	1610	573	327	169	380	316	955	672	483	715	1151	2001	1072	1069	757	1003	461	590
MsaG000682	0	0	0	0	0	0	0	0	0	0	0	0	0	0	0	0	0	0	0	0	0	0	0	0	0	0	0	0	0	0	0	0	0	0	0	0	0	0	0	0	0	0	0	0	0
MsaG000683	0	0	5	0	7	4	1	4	8	4	4	4	5	8	9	0	3	3	0	6	2	0	8	3	12	5	5	31	15	5	0	0	5	1	4	4	1	12	7	4	9	4	16	5	10
MsaG000684	0	0	0	0	1	0	11	1	0	0	0	1	1	1	2	0	1	0	0	0	0	0	4	0	7	0	10	7	4	3	1	0	0	1	1	0	0	0	2	15	14	9	2	5	4
MsaG000685	9	47	42	58	62	40	33	52	43	86	68	76	110	155	86	109	283	167	27	111	15	31	129	81	193	146	191	278	123	76	61	99	85	110	94	88	86	116	131	104	174	96	145	132	275
MsaG000686	0	0	0	0	0	0	0	0	0	0	0	3	4	2	3	3	0	0	0	0	0	0	0	0	0	2	0	6	12	0	1	0	0	7	6	6	5	2	0	2	1	3	1	1	11
MsaG000687	33	64	129	142	187	95	132	107	161	145	166	168	71	71	88	126	351	340	56	128	17	84	788	375	606	585	574	293	147	69	129	210	161	246	273	171	249	261	333	177	254	119	174	68	150
MsaG000688	3	12	12	5	17	9	2	4	8	1	0	1	0	0	4	13	52	27	22	16	0	2	18	3	17	4	1	10	7	3	24	24	32	51	36	28	10	20	22	7	2	7	6	1	7
MsaG000689	0	11	10	5	7	8	10	3	2	3	5	0	2	0	2	6	38	21	0	2	0	0	32	12	27	18	15	5	1	0	9	13	4	17	6	6	5	2	18	3	2	3	4	0	5
MsaG000690	47	65	74	50	85	62	51	45	35	36	34	51	63	21	17	145	333	273	37	141	8	19	137	79	241	196	247	212	93	35	108	130	135	121	134	120	109	191	173	183	225	132	124	59	67
MsaG000691	6	21	46	22	11	29	24	32	34	20	9	14	3	20	23	48	208	89	13	30	1	29	173	73	63	69	71	80	32	36	31	78	43	55	45	26	79	75	127	8	17	7	37	16	20
MsaG000692	41	84	100	93	79	53	23	51	46	76	64	86	6	0	5	77	137	147	22	52	8	10	100	40	205	239	222	8	0	4	44	103	55	94	88	100	117	125	122	23	64	25	3	1	10
MsaG000693	79	107	184	156	172	113	149	135	191	162	137	170	120	110	132	206	448	524	56	170	20	119	629	291	552	453	494	459	239	117	125	253	160	339	284	263	276	390	435	247	307	187	361	191	273
MsaG000694	213	384	442	1224	1539	885	284	352	433	594	354	401	30	37	93	627	1563	1057	402	1368	112	288	1440	537	1255	1159	1197	773	236	126	623	1012	794	1402	1018	916	671	1385	900	183	344	170	124	187	50
MsaG000695	1219	1876	1467	313	375	641	280	379	754	979	345	808	448	461	733	1002	2099	1728	269	634	70	155	754	332	881	963	961	715	362	282	787	842	775	1023	553	1093	465	615	525	430	580	260	812	342	556
MsaG000696	0	0	0	0	0	0	0	0	1	0	0	1	0	0	0	0	3	1	0	1	0	2	1	0	0	1	0	1	0	0	9	9	4	0	3	0	0	0	0	0	1	0	1	0	1
MsaG000697	63	98	67	29	71	65	11	38	18	5	7	0	0	0	0	273	315	199	222	467	40	8	37	26	44	11	7	0	0	0	106	232	148	562	105	242	20	192	131	3	9	11	0	0	0
MsaG000698	105	129	105	26	35	20	10	19	11	7	2	0	0	0	0	287	493	268	89	191	14	9	28	27	38	13	8	0	0	0	124	189	151	189	71	130	17	87	53	2	7	7	0	0	0
MsaG000699	241	435	685	391	425	356	292	271	392	661	406	527	335	212	199	832	363	873	154	320	101	135	626	300	931	1088	1050	232	92	134	503	895	565	725	430	563	653	524	777	502	489	335	275	223	192
MsaG000700	17	17	39	29	46	28	39	24	36	38	28	42	15	17	14	73	42	126	6	23	5	8	57	28	131	163	156	35	19	21	52	86	77	72	85	81	51	58	57	50	48	33	44	17	28
MsaG000701	112	103	192	104	112	106	64	83	91	148	79	139	72	88	148	195	240	436	48	101	17	37	316	143	476	637	563	131	45	80	151	216	196	215	183	182	189	188	179	154	186	119	182	52	98
MsaG000702	2	0	0	0	0	1	0	0	1	0	0	0	0	0	0	0	2	4	0	0	0	0	3	1	1	1	0	0	0	0	0	0	3	0	0	1	0	0	1	0	0	0	0	0	1
MsaG000703	59	66	141	71	75	114	64	35	89	128	86	121	44	40	48	170	228	200	20	83	9	29	146	49	158	117	90	88	32	40	141	264	139	223	102	170	158	132	202	66	109	57	98	75	99
MsaG000704	0	0	1	0	0	0	0	0	0	1	0	0	0	0	0	0	1	0	0	0	0	0	0	0	1	0	0	0	0	0	0	0	0	0	0	1	0	0	0	0	0	0	1	0	2
MsaG000705	0	0	0	0	1	0	1	0	1	6	1	1	0	2	6	2	16	0	3	1	0	4	45	25	26	16	17	8	0	0	1	3	2	4	6	1	0	8	12	8	8	3	2	4	4
MsaG000706	17	37	58	31	47	38	42	27	40	41	35	51	45	30	25	53	122	178	18	26	12	11	116	58	113	115	97	83	26	12	53	63	68	64	47	44	45	76	130	19	47	25	78	46	42
MsaG000707	1	0	9	0	0	1	0	0	0	0	1	0	0	0	0	16	15	45	1	5	0	1	0	3	0	0	1	0	0	0	10	17	15	5	2	2	1	6	0	2	12	6	5	0	3
MsaG000708	0	0	5	3	0	4	0	0	1	0	0	0	0	0	3	0	8	5	0	4	0	2	2	1	1	1	3	2	0	3	0	0	3	1	3	0	0	1	0	0	0	0	0	0	0
MsaG000709	6	40	59	60	53	32	31	27	40	45	22	50	97	90	63	44	210	109	17	34	2	22	149	30	156	115	127	254	116	79	50	87	44	84	95	72	78	81	163	82	122	53	176	74	73
MsaG000710	0	0	0	0	0	0	0	0	0	0	0	0	0	0	0	0	0	1	0	0	0	0	0	0	0	2	0	0	0	0	0	0	0	0	0	0	0	0	0	0	0	0	0	0	0
MsaG000711	2	3	0	0	2	2	9	1	5	6	4	3	0	2	5	10	27	29	1	2	0	0	23	11	13	21	36	8	7	8	2	15	13	10	8	13	3	6	3	2	9	5	7	10	6
MsaG000712	0	0	0	0	0	1	0	0	1	0	0	0	0	0	1	1	12	4	0	0	0	0	8	2	6	16	9	2	1	0	1	5	0	10	1	3	7	6	7	0	3	0	0	1	1
MsaG000713	3	10	14	34	34	35	30	30	44	42	44	25	87	44	88	44	202	78	18	43	1	15	95	46	208	411	224	192	102	49	25	39	26	124	88	86	54	66	152	67	66	44	186	102	184
MsaG000714	10	28	4	1	11	1	2	1	0	1	1	0	0	0	20	8	20	13	0	11	1	0	1	1	4	3	1	3	0	1	0	0	1	0	1	0	0	3	0	0	2	2	4	1	1
MsaG000715	0	0	0	0	0	0	0	0	0	0	0	0	0	0	0	0	0	0	0	0	0	0	0	0	0	0	0	0	0	0	0	0	0	0	0	0	0	0	0	0	0	0	0	0	0
MsaG000716	0	7	6	1	4	6	1	4	0	3	2	0	3	0	3	18	19	3	27	27	3	0	2	7	6	3	4	7	6	1	5	12	5	35	5	18	4	7	2	0	4	0	1	1	4
MsaG000717	0	0	0	0	0	0	0	0	0	0	0	0	0	0	0	0	0	0	0	0	0	0	0	0	0	0	0	0	0	0	0	0	0	0	0	0	0	0	0	0	0	0	0	0	0
MsaG000718	0	0	0	0	0	0	0	0	0	0	0	0	0	0	0	0	0	0	0	0	0	0	0	0	0	0	0	0	0	0	0	0	0	0	0	0	0	0	0	0	0	0	0	0	0
MsaG000719	3	1	10	16	13	28	3	11	5	27	5	17	0	0	30	22	14	31	7	41	13	5	61	38	40	23	24	26	14	13	23	17	17	41	29	38	40	69	62	31	15	21	0	4	9
MsaG000720	0	6	1	6	2	7	4	9	8	0	18	4	4	1	8	9	13	12	4	4	2	3	41	17	47	38	36	13	9	7	2	9	4	9	18	15	5	12	28	16	27	10	19	2	15
MsaG000721	6	9	15	0	3	2	0	1	1	0	0	0	0	0	10	2	12	10	1	4	1	0	3	1	1	3	4	0	1	1	0	0	0	2	1	1	0	0	1	0	1	1	1	2	1
MsaG000722	0	0	5	3	5	0	0	0	2	7	1	2	0	0	0	0	17	9	0	2	0	0	8	3	14	22	10	0	0	0	0	2	0	1	1	6	2	6	2	2	1	1	0	0	0
MsaG000723	0	0	0	0	0	0	0	0	0	0	0	0	0	0	0	0	1	0	0	0	0	0	0	0	0	0	0	0	0	0	0	0	0	0	0	0	0	0	0	0	0	0	0	0	0
MsaG000724	0	0	0	0	0	0	0	0	0	0	0	0	0	0	0	0	0	0	0	0	0	0	0	0	0	0	0	0	0	0	0	0	0	0	0	0	0	0	0	0	0	0	0	0	0
MsaG000725	47	62	107	194	184	163	170	143	176	119	151	170	176	169	153	175	345	285	63	167	16	65	653	284	710	535	592	610	259	133	102	211	144	263	273	189	281	327	411	259	315	177	319	155	216
MsaG000726	0	0	0	1	4	0	1	3	9	15	4	6	0	0	0	4	5	0	0	20	2	1	20	6	28	13	17	5	0	0	0	2	2	6	9	5	10	15	39	40	63	34	0	0	0
MsaG000727	0	0	0	1	0	0	0	0	0	0	0	0	0	0	0	0	0	0	0	0	0	0	2	0	0	0	0	0	0	0	0	0	0	0	0	0	0	0	0	0	0	0	0	0	0
MsaG000728	0	1	0	0	0	0	0	0	0	0	0	0	0	0	0	0	0	0	0	0	0	0	0	0	0	0	0	0	0	0	0	0	0	0	0	0	0	2	0	0	0	0	0	0	0
MsaG000729	0	0	0	0	0	0	0	0	1	0	0	0	0	0	0	0	0	0	0	0	0	0	0	0	0	0	0	0	0	0	0	0	0	0	0	0	0	0	0	0	0	0	0	0	0
MsaG000730	5	14	10	11	12	13	10	10	16	19	21	15	5	6	6	23	50	56	3	17	0	16	28	22	62	34	36	36	12	4	16	35	7	20	14	16	14	40	35	11	22	12	23	9	21
MsaG000731	1	2	2	5	4	3	7	5	4	7	3	2	34	38	27	1	5	9	0	1	1	2	4	6	8	13	2	55	33	10	3	10	3	14	7	9	12	17	13	9	17	5	68	44	76
MsaG000732	0	0	0	0	0	0	0	0	0	0	0	0	0	0	0	0	0	0	0	0	0	0	0	0	0	0	0	0	0	0	0	0	0	0	0	0	0	0	0	0	0	0	0	0	0
MsaG000733	7	9	26	23	17	5	6	9	3	22	13	34	15	15	30	9	108	27	9	8	2	2	11	4	45	58	61	72	55	13	20	24	26	32	50	34	37	48	32	14	15	15	66	30	51
MsaG000734	76	190	216	146	176	135	103	122	86	166	117	84	26	31	35	241	532	397	119	303	43	66	352	182	407	311	312	159	80	65	139	290	163	393	259	267	161	307	387	100	137	91	157	58	85
MsaG000735	5	14	56	0	0	0	0	0	0	0	0	0	0	0	0	28	115	101	1	0	5	0	0	0	0	3	1	1	0	0	29	59	21	9	2	3	1	3	0	1	4	0	1	0	2
MsaG000736	6	9	19	4	0	8	5	2	6	7	2	1	0	0	8	6	40	41	3	10	0	3	20	7	12	4	16	8	5	2	24	17	8	28	12	17	9	10	15	10	17	5	17	1	9
MsaG000737	22	34	50	65	62	56	130	60	105	101	67	64	84	88	75	65	115	131	31	71	13	46	268	126	293	213	217	263	109	84	50	86	57	147	143	113	76	170	194	109	144	100	166	80	131
MsaG000738	35	107	109	113	155	103	78	134	157	137	85	78	110	95	128	183	187	241	70	176	23	43	509	184	332	259	220	180	87	63	113	207	141	284	235	195	166	285	337	135	173	98	196	104	186
MsaG000739	45	98	167	115	175	105	187	140	215	101	215	139	137	142	144	212	471	451	64	152	31	94	579	259	911	565	642	728	326	212	135	242	168	267	270	164	145	377	505	372	370	316	494	276	348
MsaG000740	125	166	335	174	181	153	141	166	181	162	149	159	103	92	91	438	546	565	83	297	20	109	613	303	568	435	481	347	139	110	141	387	181	354	231	252	258	415	467	158	175	134	311	162	189
MsaG000741	58	61	20	22	38	26	7	33	8	17	1	0	0	0	1	109	140	52	94	201	19	2	38	40	14	16	11	0	0	0	43	97	56	190	67	119	17	87	39	1	1	2	0	0	0
MsaG000742	0	0	0	2	0	0	0	0	0	1	0	0	11	23	31	1	2	0	0	0	0	0	0	0	0	0	0	21	15	2	0	1	0	5	2	3	1	2	3	0	0	0	94	53	81
MsaG000743	1	1	1	0	0	1	2	1	0	4	0	0	6	9	52	5	4	10	0	4	0	1	9	5	11	6	10	46	25	19	0	0	1	2	1	0	0	0	0	6	3	3	70	35	57
MsaG000744	5	25	24	56	41	34	45	28	87	49	71	35	60	98	227	13	75	69	7	55	3	17	174	85	239	184	193	657	250	105	9	16	7	43	17	22	19	33	37	22	24	21	377	145	168
MsaG000745	3	4	9	3	4	3	8	4	0	1	1	0	12	1	11	9	21	6	4	2	2	1	21	4	28	22	17	11	4	1	4	5	6	19	6	6	10	12	9	10	9	13	2	5	2
MsaG000746	3	3	2	10	8	0	7	4	28	4	20	8	28	83	249	7	17	29	1	11	0	8	75	34	73	46	73	270	120	87	3	4	2	13	11	15	15	10	28	24	24	8	258	143	141
MsaG000747	0	0	0	0	0	0	0	0	0	0	0	0	0	0	0	0	0	0	0	0	0	0	0	0	0	0	0	0	0	0	0	0	0	0	0	0	0	0	0	0	0	1	0	0	0
MsaG000748	81	126	179	91	150	69	54	67	86	90	46	105	40	88	182	112	263	201	33	97	13	41	248	120	270	207	175	257	100	67	66	108	115	108	93	118	123	136	142	86	89	32	158	66	90
MsaG000749	0	0	3	0	0	1	0	0	1	0	0	0	0	2	8	0	2	1	0	0	0	0	4	4	7	7	8	32	7	10	1	7	0	1	1	0	0	2	0	2	3	2	31	14	21
MsaG000750	0	0	0	0	0	0	0	0	2	0	0	0	0	5	3	0	1	3	0	0	2	0	4	0	7	4	1	17	7	2	0	2	0	4	0	1	0	0	0	1	0	2	16	4	1
MsaG000751	0	0	0	13	11	4	0	8	2	2	1	8	0	0	1	0	2	4	0	4	0	0	39	13	40	23	38	1	0	0	1	5	0	1	0	0	1	4	2	1	1	0	0	0	0
MsaG000752	0	0	0	0	0	0	1	1	0	1	0	0	0	0	0	0	0	0	0	0	0	0	0	0	1	0	0	0	0	0	0	0	0	0	0	0	0	1	0	0	0	0	0	0	0
MsaG000753	0	4	2	0	1	1	0	1	0	0	1	0	0	2	0	1	0	3	0	0	0	2	4	0	5	8	0	0	0	1	3	5	0	0	3	0	2	1	0	1	0	0	0	0	0
MsaG000754	0	0	0	0	0	0	0	0	0	0	0	0	0	0	0	0	0	0	0	0	0	0	0	0	0	0	0	0	0	0	0	0	0	0	0	0	0	0	0	0	0	0	0	0	0
MsaG000755	10	20	33	21	18	7	18	15	18	1	20	28	2	2	1	37	43	50	8	65	9	8	110	67	196	77	97	17	10	3	33	48	29	66	57	39	8	44	43	127	157	111	3	1	9
MsaG000756	0	0	2	1	4	6	0	1	6	5	1	1	0	0	1	1	1	1	0	13	1	0	8	4	13	11	10	2	0	0	2	3	4	6	9	5	1	15	9	14	14	6	0	0	1
MsaG000757	47	75	44	28	47	42	20	27	63	30	48	42	1	11	10	44	88	98	30	99	5	12	198	105	295	180	203	28	8	3	52	50	53	86	82	55	33	102	82	167	364	166	15	4	5
MsaG000758	8	15	34	20	13	15	37	25	26	13	17	17	20	13	13	59	167	154	17	44	3	8	106	51	62	64	78	33	29	12	10	39	31	50	36	31	39	58	68	18	45	14	30	8	24
MsaG000759	8	12	14	5	12	1	5	2	3	9	10	5	5	1	0	9	23	14	1	7	0	1	17	2	24	14	13	9	2	0	11	17	12	21	9	28	10	35	26	10	17	7	4	0	2
MsaG000760	65	63	60	34	54	74	30	22	56	53	72	43	14	33	49	94	132	110	44	84	18	14	123	43	176	171	170	79	28	20	72	111	54	190	84	104	69	73	74	31	43	24	28	19	25
MsaG000761	0	5	0	118	144	136	108	75	59	81	14	18	0	0	0	79	23	6	208	699	74	37	123	105	99	60	57	0	0	0	14	33	1	288	250	214	135	253	189	3	28	36	0	0	0
MsaG000762	1	0	2	2	0	2	0	0	2	0	3	1	3	7	36	2	2	5	1	1	0	0	32	10	28	20	14	104	36	23	0	3	1	9	3	1	3	6	2	9	11	2	140	39	28
MsaG000763	87	191	215	222	183	147	279	162	228	157	184	222	115	128	328	341	786	631	109	248	34	192	1075	499	1162	784	1009	687	352	166	173	385	265	398	365	253	265	633	619	360	312	218	550	188	312
MsaG000764	3	7	13	3	13	6	2	4	16	11	8	10	24	41	54	8	66	43	9	20	1	3	55	24	46	36	46	136	41	21	6	23	14	27	25	20	29	38	44	14	53	13	26	23	26
MsaG000765	7	18	21	25	33	31	35	20	26	39	16	30	24	28	34	36	109	73	6	15	8	14	125	53	128	117	107	114	56	36	36	42	35	53	48	38	41	50	71	35	55	27	51	34	56
MsaG000766	0	0	0	0	0	0	0	1	0	0	0	3	0	0	0	3	0	1	0	0	0	0	1	0	0	0	0	0	0	1	0	0	0	2	0	0	0	0	0	0	0	0	0	0	0
MsaG000767	0	4	2	4	10	9	3	6	5	13	12	12	17	13	71	5	4	3	9	11	1	5	46	25	63	51	79	96	39	18	0	3	5	1	20	5	17	16	14	18	28	10	23	4	19
MsaG000768	40	68	63	55	83	39	72	45	56	43	62	64	31	27	29	92	250	219	39	74	9	42	417	149	391	259	281	142	53	33	80	106	104	128	156	133	153	223	235	85	103	57	76	43	38
MsaG000769	0	1	8	0	0	0	0	0	0	0	0	0	0	0	0	0	0	2	0	0	0	0	0	0	0	0	0	0	0	0	0	0	0	0	0	2	0	0	0	0	0	0	0	0	0
MsaG000770	5	23	31	19	25	22	29	21	30	17	30	38	15	24	20	33	106	89	4	32	4	3	113	53	115	119	100	72	46	13	26	52	46	69	72	45	48	71	73	58	57	27	45	33	24
MsaG000771	10	9	26	23	29	20	32	19	31	4	19	6	4	2	9	42	43	65	1	31	1	11	90	28	70	48	63	31	23	13	18	42	24	37	32	31	11	31	54	23	27	8	26	16	19
MsaG000772	27	31	37	52	54	50	36	28	52	43	39	54	26	28	15	96	133	93	18	60	6	19	90	36	83	105	128	58	37	34	34	90	78	108	56	75	52	86	94	48	64	52	43	18	28
MsaG000773	22	39	64	44	24	45	50	45	70	136	57	134	322	282	500	54	141	143	34	73	11	41	281	141	289	253	253	1126	514	293	37	86	72	92	177	109	194	206	229	170	355	127	611	271	423
MsaG000774	29	125	154	25	53	40	13	17	31	50	45	41	22	14	24	152	339	326	10	45	5	11	106	56	146	160	169	89	42	6	126	138	103	83	47	77	41	58	48	48	75	39	47	20	59
MsaG000775	8	19	33	12	8	30	7	9	4	43	22	29	0	2	18	10	86	76	8	28	9	6	28	4	56	86	81	0	0	3	15	42	45	62	49	52	55	61	22	17	22	12	0	0	0
MsaG000776	0	0	0	0	0	0	0	0	0	0	0	0	0	0	0	0	0	0	0	0	0	0	0	0	0	0	0	0	0	0	1	1	1	0	1	3	0	0	0	0	0	0	0	0	0
MsaG000777	46	34	77	69	22	67	8	14	25	48	54	51	1	9	20	56	65	85	13	27	11	8	58	29	117	202	174	19	13	15	33	65	44	80	55	30	52	63	47	34	27	21	20	14	12
MsaG000778	4688	6796	4576	7011	8203	10126	4240	4770	4435	4056	1251	752	3	5	0	11829	10457	8166	11695	45815	3920	3386	7569	6818	9066	3225	3483	2	2	2	5872	8587	6323	21634	14167	16454	6913	20032	7664	480	1124	1546	2	0	0
MsaG000779	3913	6158	1848	8930	8328	12951	4793	5021	5601	5584	1574	996	1	31	0	8333	3512	1667	13007	40599	4923	5397	7445	6932	7369	3072	3066	1	0	1	2776	5108	3091	15792	12467	14791	8261	18475	8628	451	1062	1488	0	0	1
MsaG000780	2675	4103	1357	5007	5157	8251	3237	3269	3691	3181	935	714	0	12	0	4109	2366	1371	6291	27287	2700	2647	4533	4511	4998	1938	2308	0	0	2	1605	3029	1877	10695	8761	8728	4690	11036	4651	335	657	860	0	0	0
MsaG000781	0	3	0	0	0	1	1	2	2	2	0	0	0	0	0	1	4	0	1	4	0	1	1	0	1	0	0	0	0	0	0	1	2	6	8	2	0	3	2	0	0	0	0	0	0
MsaG000782	9	4	9	9	14	5	3	0	4	3	2	0	3	0	44	15	16	13	1	4	0	0	0	0	0	0	7	19	3	12	0	0	0	1	2	0	0	0	6	0	0	0	0	0	0
MsaG000783	2485	3579	773	6300	6438	7806	3612	3645	3583	3940	1087	705	16	4	0	5225	1219	862	7559	25953	3663	3752	4510	4133	5061	1874	1800	0	0	0	1657	3878	2166	12404	9310	11240	5502	15726	7683	335	759	1174	1	0	1
MsaG000784	322	595	105	3919	3825	4942	1977	2121	2418	2952	528	538	0	17	0	1345	299	135	3999	14115	1705	1901	2480	2325	2417	951	944	0	0	0	461	1417	362	6417	5059	5358	2849	7854	3906	128	364	566	0	0	2
MsaG000785	0	0	2	8	16	23	33	20	47	15	14	10	0	0	1	3	1	3	5	13	2	16	179	79	53	35	49	56	1	1	0	0	1	8	6	10	13	9	2	3	3	5	0	0	3
MsaG000786	15	40	37	39	35	51	26	25	25	51	33	56	13	1	16	42	168	130	11	30	0	6	107	45	134	260	261	48	24	10	30	56	48	70	71	39	52	62	49	18	32	25	16	4	10
MsaG000787	0	0	0	0	0	0	0	0	0	0	0	0	0	0	0	0	0	0	0	0	0	0	0	0	0	0	1	0	0	0	0	0	0	0	0	0	0	0	0	0	1	0	0	0	0
MsaG000788	0	0	0	0	0	0	0	0	0	0	0	0	0	0	0	0	0	0	0	0	0	0	0	0	0	0	0	0	0	0	0	0	0	0	0	0	0	0	0	0	0	0	0	0	0
MsaG000789	28	25	53	112	143	123	123	105	97	154	61	70	710	564	467	79	195	139	63	191	20	32	270	122	489	292	334	1932	915	537	61	107	83	159	264	151	176	299	362	224	349	166	1421	636	1111
MsaG000790	5	28	179	0	0	0	1	0	0	1	1	0	1	1	1	123	226	372	1	4	0	1	8	6	1	7	6	4	2	0	21	85	20	0	1	1	0	1	0	0	1	0	0	0	0
MsaG000791	54	102	83	40	74	44	76	66	74	105	64	91	75	63	70	107	283	219	27	76	17	29	275	107	254	168	198	155	35	48	73	115	89	155	123	115	101	128	176	109	174	78	159	68	102
MsaG000792	20	21	21	25	22	11	21	19	47	49	25	42	54	18	36	42	20	78	5	20	5	7	68	33	78	73	70	32	9	9	24	41	14	66	34	50	35	52	70	31	42	22	38	35	31
MsaG000793	104	120	177	256	286	188	251	169	331	207	182	204	143	83	108	261	420	349	78	224	25	87	878	370	612	550	604	312	122	132	164	311	192	346	354	285	232	378	502	243	286	202	293	164	192
MsaG000794	35	60	58	153	186	128	133	146	198	52	64	79	99	57	164	229	359	333	69	241	18	91	755	405	354	256	217	651	234	125	149	199	218	368	519	251	372	599	475	387	577	176	361	140	269
MsaG000795	7	10	12	4	7	5	10	13	11	2	8	2	0	0	5	22	43	22	3	2	3	2	42	5	8	24	18	12	9	2	15	53	48	25	2	18	14	31	19	5	7	2	1	1	0
MsaG000796	1	3	0	0	1	0	1	1	0	3	0	0	1	0	1	0	8	5	1	1	0	1	4	1	4	2	3	4	2	0	3	1	5	3	2	1	2	3	1	3	1	0	2	0	3
MsaG000797	58	143	132	5	5	6	4	5	0	1	5	0	0	0	0	234	626	451	4	9	0	6	40	7	11	2	1	15	4	1	19	91	29	3	5	5	3	9	13	0	1	2	7	0	4
MsaG000798	13	30	47	34	40	26	22	33	78	36	33	51	41	19	29	51	124	134	7	61	8	27	146	82	157	146	170	98	37	43	38	86	41	103	66	66	33	80	130	44	54	37	79	32	71
MsaG000799	0	0	0	0	0	0	0	0	0	0	0	0	0	0	0	0	0	0	0	0	0	0	0	0	0	0	0	0	0	0	0	0	0	0	0	0	0	0	0	0	0	0	0	0	0
MsaG000800	17	15	14	21	24	15	51	39	32	8	19	23	13	12	21	38	106	74	12	28	2	13	107	23	118	96	90	88	33	24	15	33	18	59	37	27	41	48	58	24	33	20	57	42	35
MsaG000801	19	6	19	5	10	2	24	8	14	24	11	1	17	13	15	26	74	52	5	30	3	4	39	20	49	52	52	61	28	19	9	20	22	29	22	16	20	30	31	34	43	21	47	28	42
MsaG000802	8	12	3	4	12	10	3	5	15	17	1	1	0	0	3	36	53	6	21	56	6	9	9	9	11	9	14	1	1	1	11	5	22	31	20	5	9	16	6	10	10	3	12	4	0
MsaG000803	6	17	30	9	32	23	18	11	33	36	23	31	20	61	38	25	48	60	13	46	2	7	104	51	130	109	107	174	86	59	31	29	30	58	55	27	52	69	111	57	84	30	75	31	41
MsaG000804	27	58	39	48	43	65	125	63	80	98	110	162	132	182	371	118	198	121	67	195	33	52	396	193	478	244	327	295	93	101	54	118	76	196	180	109	188	194	344	300	391	189	225	135	202
MsaG000805	2	5	0	0	3	0	5	0	0	3	0	0	0	0	3	2	7	8	0	4	2	0	5	8	3	8	1	5	1	1	1	5	5	11	11	3	2	0	1	1	0	0	1	0	0
MsaG000806	43	48	73	92	61	96	83	46	75	79	93	85	14	19	37	111	185	182	33	61	9	37	262	107	262	210	206	108	50	39	54	108	74	151	119	113	76	143	203	110	80	71	46	43	45
MsaG000807	10	0	30	3	0	9	7	8	1	0	0	0	0	16	34	35	139	66	13	8	6	13	153	57	134	115	105	48	19	21	8	0	6	15	19	8	14	12	12	26	11	20	45	1	8
MsaG000808	0	0	24	12	0	14	9	4	4	0	0	0	0	3	16	19	6	56	10	7	2	21	72	35	69	59	55	19	3	1	2	0	7	14	8	13	16	10	1	11	4	14	18	2	6
MsaG000809	0	6	0	0	0	0	0	0	0	0	0	0	0	0	0	0	0	0	2	0	0	0	0	0	0	0	0	0	0	1	0	1	0	0	0	0	0	0	0	0	0	0	0	0	1
MsaG000810	6	0	17	16	0	21	13	11	6	0	0	0	0	9	26	26	57	58	10	8	11	12	150	75	163	150	138	57	25	22	2	0	8	38	18	39	36	25	15	24	20	23	42	2	9
MsaG000811	0	0	0	0	1	1	0	1	0	1	0	0	0	0	0	0	2	3	0	0	0	0	3	3	5	6	1	3	1	0	0	0	3	11	12	10	20	17	6	35	20	11	39	4	11
MsaG000812	4	1	8	0	0	0	0	0	0	0	0	0	0	0	0	4	8	6	0	0	0	0	2	0	0	0	0	0	0	0	15	18	25	28	23	18	27	22	9	44	27	23	72	2	10
MsaG000813	38	43	97	117	170	225	140	105	152	233	153	189	104	88	102	90	111	167	32	144	30	58	351	142	366	385	337	294	122	139	39	73	53	170	209	177	205	264	346	250	228	143	157	104	136
MsaG000814	99	252	281	134	189	94	136	133	172	81	158	147	57	33	41	423	820	699	60	210	20	53	401	174	456	283	379	360	162	76	251	508	274	309	284	199	115	361	395	209	166	155	322	179	206
MsaG000815	113	151	134	11	39	37	2	19	2	8	2	3	0	1	0	517	804	563	170	218	20	11	16	17	16	13	8	0	0	0	221	414	324	494	43	222	20	52	54	0	4	1	0	0	0
MsaG000816	74	105	154	84	106	73	68	65	117	103	96	118	67	65	126	75	215	235	16	111	12	44	317	161	261	311	314	171	81	62	91	149	109	164	130	116	180	144	157	82	139	66	132	69	65
MsaG000817	0	0	0	0	0	0	0	0	0	0	0	0	0	0	0	0	0	1	0	0	0	0	0	0	0	1	0	0	0	0	0	0	0	0	0	0	0	0	0	0	0	0	0	0	0
MsaG000818	0	0	0	0	0	0	0	0	0	0	0	0	0	0	0	0	0	0	0	0	0	0	0	0	0	0	0	0	0	0	0	0	0	0	0	0	0	0	0	0	0	0	0	0	0
MsaG000819	0	0	0	0	0	0	0	0	0	0	0	0	0	0	0	0	0	0	0	0	0	0	0	0	0	0	0	0	0	0	0	0	0	0	0	0	0	0	0	0	0	0	0	0	0
MsaG000820	0	3	12	10	3	4	1	7	1	2	9	3	2	0	2	21	24	31	2	0	1	3	17	6	29	34	30	13	5	3	8	20	10	8	7	9	1	5	12	3	1	3	2	1	7
MsaG000821	56	138	31	43	107	111	8	53	3	12	5	0	0	0	0	304	287	130	282	614	53	12	68	68	26	16	15	0	0	0	127	275	194	584	145	291	45	201	102	0	11	10	0	0	0
MsaG000822	0	0	0	0	0	0	0	0	0	0	0	0	0	0	0	0	0	0	0	1	0	0	0	0	0	0	0	0	0	0	0	0	0	0	0	0	0	0	0	0	0	0	0	0	0
MsaG000823	0	0	0	0	0	0	0	0	0	0	0	0	0	0	0	0	0	0	0	0	0	0	0	0	0	0	0	0	0	0	0	0	0	0	0	0	0	0	0	0	0	0	0	0	0
MsaG000824	0	0	0	0	0	0	0	0	0	0	0	0	0	0	0	0	0	0	0	0	0	0	0	0	0	0	0	0	0	0	0	0	1	0	0	0	0	0	0	0	0	0	0	0	0
MsaG000825	1	0	0	1	0	0	1	1	7	1	0	0	11	4	10	3	0	5	1	0	0	1	1	3	0	5	1	45	15	6	3	1	1	4	0	1	3	0	2	1	0	0	23	11	21
MsaG000826	0	1	7	4	3	0	0	1	0	3	5	2	0	0	2	5	17	2	0	2	0	0	5	0	14	6	11	0	0	0	3	10	2	3	1	1	8	3	2	2	0	0	0	0	0
MsaG000827	10	27	40	20	23	18	8	10	17	22	8	18	9	2	11	48	110	80	6	15	2	9	48	24	63	75	42	27	11	9	19	46	45	41	30	26	38	20	34	38	29	14	19	18	30
MsaG000828	0	0	0	0	0	0	0	0	0	0	0	0	0	0	1	0	0	1	0	2	0	0	1	1	0	0	1	0	0	0	0	0	0	0	0	0	0	0	0	0	0	0	2	0	0
MsaG000829	58	113	120	113	95	73	73	73	82	113	90	124	66	106	136	236	240	317	51	124	13	45	429	172	367	343	340	194	102	112	155	225	173	208	140	169	197	185	249	81	117	89	146	58	96
MsaG000830	311	561	548	113	210	157	246	161	142	406	600	584	11	15	32	1189	1581	1383	273	952	73	44	496	322	2433	877	1313	69	34	26	706	1173	876	1080	613	740	185	586	704	1178	1314	859	42	13	41
MsaG000831	5	0	0	1	0	2	0	1	1	0	0	2	2	0	1	3	2	4	0	3	0	0	4	0	2	3	3	1	1	0	1	1	3	0	1	0	0	0	1	0	0	0	2	0	0
MsaG000832	0	4	1	2	4	1	2	3	8	0	3	8	4	12	1	9	55	15	7	9	0	2	6	5	20	8	11	4	2	0	5	11	4	6	11	5	4	3	9	9	12	5	4	0	5
MsaG000833	3	0	2	0	1	0	1	0	0	0	1	1	0	0	0	18	7	3	0	7	1	0	2	0	2	0	2	1	1	0	2	1	2	2	1	1	1	0	1	1	4	1	0	1	0
MsaG000834	0	0	0	0	0	0	0	0	0	0	0	0	0	0	0	0	3	0	0	0	0	0	0	1	0	0	0	0	0	0	0	0	0	0	0	0	0	1	0	0	0	0	0	0	0
MsaG000835	16	18	8	2	21	2	2	3	5	0	0	2	0	0	1	12	26	27	7	18	0	5	1	5	4	5	2	4	2	3	14	15	13	14	10	11	11	11	7	5	7	4	7	1	1
MsaG000836	0	0	0	0	0	0	0	0	0	0	0	0	0	0	0	0	0	0	0	0	0	0	0	0	0	0	0	0	0	0	0	0	0	0	0	0	0	0	0	0	0	0	0	0	0
MsaG000837	0	1	0	0	0	0	0	0	0	0	0	0	0	0	0	0	1	1	0	1	0	0	0	0	1	0	0	0	1	0	1	0	1	1	0	2	0	0	0	0	0	0	0	0	0
MsaG000838	0	0	0	0	0	0	0	0	0	0	0	0	0	0	0	2	2	0	0	0	0	0	0	0	0	1	2	1	0	0	0	0	0	0	0	0	0	0	0	0	0	0	0	0	0
MsaG000839	10	1	12	5	7	5	3	3	13	7	4	6	0	0	5	10	25	22	1	3	2	13	40	15	51	72	72	0	0	1	4	13	8	27	22	6	0	5	16	4	4	1	0	2	3
MsaG000840	40	85	77	57	71	103	33	34	54	52	32	56	49	38	81	141	254	298	51	83	18	30	155	62	174	165	149	132	25	27	94	123	97	120	102	112	77	93	69	76	56	54	89	33	53
MsaG000841	1	19	3	12	5	1	9	1	2	3	2	3	3	0	3	8	20	24	6	6	0	0	19	8	18	14	20	13	1	1	1	2	8	4	14	6	11	5	11	3	7	3	12	6	4
MsaG000842	0	0	0	0	0	0	0	0	0	0	0	0	0	0	0	1	1	0	0	0	0	0	0	0	0	0	0	0	0	0	0	0	0	0	0	0	0	0	0	0	0	0	0	0	0
MsaG000843	37	102	116	9	16	15	2	5	1	2	1	5	0	0	0	172	408	310	19	49	4	3	6	4	4	2	6	0	0	0	77	121	121	80	15	44	4	9	8	2	2	3	0	0	0
MsaG000844	0	0	0	0	1	0	0	0	0	0	0	0	0	0	0	0	0	1	0	0	0	0	0	0	0	0	0	0	0	0	0	0	0	2	0	0	0	2	0	0	0	0	0	0	1
MsaG000845	0	0	0	0	0	0	0	0	0	0	0	0	0	0	0	0	0	0	0	0	0	0	0	0	0	0	0	0	0	0	0	0	0	0	0	0	0	0	0	0	0	0	0	0	0
MsaG000846	13	20	24	0	4	0	1	0	0	1	0	0	0	0	0	34	64	66	7	9	0	0	0	1	0	0	0	0	0	0	24	38	25	25	3	21	3	3	2	2	1	0	0	0	0
MsaG000847	2	0	4	11	12	12	21	12	16	42	13	13	16	3	6	51	148	26	37	12	2	13	37	29	83	102	114	3	0	5	52	111	136	110	7	74	16	32	47	46	33	16	5	2	12
MsaG000848	0	0	0	0	0	0	0	0	0	0	0	0	0	0	0	0	0	0	0	0	0	0	0	0	0	0	0	0	0	0	0	0	0	0	0	0	0	0	0	0	0	0	0	0	0
MsaG000849	0	1	3	1	6	1	1	3	4	4	3	2	0	3	2	6	12	18	1	8	0	1	16	6	24	30	23	9	12	2	3	6	7	7	5	1	0	4	7	1	11	2	9	2	3
MsaG000850	108	135	255	104	118	109	94	107	135	181	132	172	107	52	185	293	444	377	50	188	16	44	362	136	459	415	391	228	90	86	207	281	169	261	178	191	288	228	276	138	195	144	195	86	145
MsaG000851	24	35	47	35	54	28	73	57	50	90	61	101	22	44	145	139	192	126	39	88	16	21	218	85	330	203	189	72	43	25	59	150	89	140	59	112	85	113	131	177	236	137	54	37	78
MsaG000852	30	40	68	48	60	43	52	40	78	47	53	21	94	76	90	77	205	193	16	46	4	20	191	75	165	138	188	252	86	66	62	110	72	62	81	64	72	108	122	101	116	69	300	111	186
MsaG000853	0	0	0	0	0	0	0	0	0	0	0	0	0	0	0	0	0	0	0	0	0	0	0	0	0	0	0	0	0	0	0	0	0	0	0	0	0	0	0	0	0	0	0	0	0
MsaG000854	0	0	0	0	0	0	0	1	0	0	0	0	0	0	0	0	0	0	0	0	0	0	1	0	0	1	1	0	0	0	0	0	0	0	0	0	0	0	0	0	0	0	0	0	0
MsaG000855	0	0	0	0	0	0	0	0	0	0	0	0	0	0	0	0	0	0	0	0	0	0	0	0	0	0	0	1	0	0	0	0	0	0	0	0	0	0	0	0	0	0	0	0	0
MsaG000856	0	0	0	0	0	0	0	0	0	0	0	0	0	0	0	3	1	3	0	0	0	0	1	1	2	1	1	1	0	0	2	5	0	5	5	1	1	11	3	6	2	0	1	0	0
MsaG000857	0	0	0	0	0	0	0	0	0	0	0	0	0	0	0	1	5	0	0	0	0	0	0	0	1	0	0	0	0	0	0	5	0	0	2	6	0	3	3	0	3	0	0	0	0
MsaG000858	6	11	13	0	6	2	2	3	5	2	3	5	1	2	2	51	67	68	1	10	0	1	15	9	14	10	13	13	2	2	22	51	28	29	15	16	5	15	9	14	26	8	5	2	8
MsaG000859	12	7	16	6	6	3	3	3	6	7	9	16	24	24	64	32	106	44	9	21	1	3	37	9	45	49	36	98	34	20	15	27	25	38	21	16	7	16	29	7	19	7	42	26	44
MsaG000860	6	3	4	3	15	6	3	2	3	1	5	0	8	8	4	12	30	19	2	24	5	5	37	9	33	20	29	48	14	3	5	18	4	19	20	17	2	13	20	15	11	9	92	33	41
MsaG000861	0	0	1	0	0	1	0	1	0	0	0	0	0	0	1	0	6	5	0	0	0	1	5	4	5	1	5	4	0	0	0	2	0	3	3	1	4	5	4	4	0	3	0	2	3
MsaG000862	0	5	16	19	23	11	9	11	14	10	6	17	23	13	34	13	46	42	4	24	0	14	52	16	31	26	31	63	23	4	14	12	10	43	31	35	22	32	25	16	32	12	38	9	22
MsaG000863	10	18	35	33	32	20	25	26	33	21	18	25	23	33	26	33	90	81	9	28	3	12	94	40	83	88	83	64	28	14	30	40	32	56	61	55	29	49	61	42	39	35	43	23	52
MsaG000864	0	0	2	0	0	0	0	0	0	0	0	0	0	0	0	0	1	2	0	0	0	0	0	0	0	0	0	0	0	0	0	1	1	0	0	0	0	0	0	0	0	0	0	0	0
MsaG000865	0	0	0	1	6	4	1	0	2	2	1	1	2	1	2	3	2	0	2	5	1	1	1	0	3	0	0	6	4	2	1	5	0	11	9	8	3	7	5	3	2	0	5	1	5
MsaG000866	2	7	9	5	16	5	9	7	5	12	6	19	23	13	20	10	23	15	2	10	3	3	22	6	26	19	27	29	15	13	4	9	6	24	11	14	22	9	18	18	24	5	15	19	21
MsaG000867	8	23	13	25	12	11	4	6	1	5	13	4	0	0	2	34	57	72	4	39	1	3	22	8	71	59	73	5	2	3	25	46	24	49	35	34	11	26	45	7	13	8	5	2	3
MsaG000868	0	1	3	0	0	0	0	0	0	0	0	0	0	0	286	1	2	9	1	0	0	0	0	0	0	1	1	1247	299	1165	0	0	2	1	1	0	1	0	0	0	0	0	68	1	0
MsaG000869	2	1	2	0	0	0	0	0	0	0	0	1	0	0	0	4	2	3	0	0	0	0	0	0	0	0	0	0	0	0	0	1	0	0	0	0	0	0	0	0	0	0	1	3	1
MsaG000870	0	0	0	0	0	0	0	0	0	0	0	0	0	0	0	0	0	0	0	0	0	0	0	0	0	0	0	0	0	0	0	0	0	0	0	0	0	0	0	0	0	0	0	0	1
MsaG000871	0	0	0	0	0	0	0	0	0	0	0	0	0	0	0	0	0	0	0	0	0	0	4	0	0	0	0	11	3	1	0	0	0	0	0	0	0	0	0	0	0	1	0	2	2
MsaG000872	4	2	0	7	7	0	13	15	26	14	1	7	61	43	170	3	5	4	10	18	0	5	131	50	84	57	89	348	145	68	1	4	9	38	18	6	20	23	24	31	47	35	134	81	257
MsaG000873	4	3	5	74	56	88	97	149	103	134	36	133	377	258	552	33	115	49	71	99	13	53	865	391	733	582	541	2242	829	574	20	43	24	231	108	82	75	202	236	163	215	109	847	422	2074
MsaG000874	0	0	0	0	0	0	0	0	0	0	0	0	0	0	0	0	2	0	0	0	0	0	0	0	2	0	1	0	0	0	0	0	0	0	0	0	0	0	0	0	0	1	0	0	0
MsaG000875	0	0	0	0	0	0	4	0	0	3	1	0	0	0	0	0	0	0	0	0	0	0	17	2	1	5	1	0	0	1	1	0	2	4	4	0	6	6	4	7	21	3	0	0	0
MsaG000876	3	0	11	8	19	3	9	3	29	9	11	5	0	0	0	1	9	1	0	6	0	11	64	25	22	20	27	0	0	0	4	7	18	77	56	48	73	86	141	11	21	11	0	0	0
MsaG000877	0	0	0	0	1	0	0	0	0	0	0	0	0	0	0	0	0	0	0	0	0	0	2	3	1	0	2	0	0	0	0	0	1	0	0	0	0	0	1	0	0	1	0	0	0
MsaG000878	0	0	0	0	1	0	0	0	0	0	0	0	0	0	0	0	0	4	0	3	0	0	4	0	3	1	1	1	0	0	0	0	0	0	0	0	0	6	5	1	0	0	0	0	0
MsaG000879	1	2	2	3	2	3	11	8	16	0	4	0	10	4	5	4	3	3	2	3	1	5	54	16	9	2	8	24	8	5	4	4	1	3	6	1	8	17	18	1	1	0	36	6	11
MsaG000880	2	4	12	3	12	8	6	12	11	1	10	10	7	7	13	11	44	16	2	9	0	3	63	18	33	35	44	27	11	6	10	11	16	15	11	4	21	16	28	7	8	10	13	8	7
MsaG000881	8	14	24	7	4	11	18	10	10	22	3	5	9	0	4	18	91	23	3	11	1	4	33	11	47	30	33	5	8	6	8	12	8	16	4	6	5	12	12	13	9	10	7	10	7
MsaG000882	10	16	65	12	9	13	20	13	10	31	21	18	25	23	32	49	101	65	4	14	6	9	50	22	48	49	53	45	23	22	25	42	27	36	24	20	23	28	26	21	22	14	47	33	28
MsaG000883	0	0	0	0	0	0	0	0	0	0	0	0	0	0	0	0	6	8	1	0	0	0	0	0	0	0	0	0	0	0	0	0	0	2	0	0	0	0	0	0	0	0	0	0	0
MsaG000884	0	0	0	0	0	0	0	0	1	0	0	0	0	0	0	0	3	0	1	0	0	0	0	0	0	0	0	0	0	0	0	0	0	0	0	0	0	0	0	0	0	0	0	0	0
MsaG000885	4	8	20	14	13	3	10	6	8	30	17	33	29	50	52	19	29	28	6	29	4	11	45	14	62	86	35	119	50	32	6	30	20	22	19	34	36	41	71	34	43	24	75	47	48
MsaG000886	2	0	0	5	5	3	1	3	0	3	2	2	6	6	4	1	19	10	0	2	0	0	10	4	16	12	11	9	0	9	7	5	1	6	6	4	5	1	5	2	5	4	8	5	17
MsaG000887	12	29	53	19	30	15	11	20	30	34	13	34	8	21	59	64	164	138	11	55	2	12	95	34	109	145	156	82	51	24	44	61	72	65	50	50	30	49	41	42	63	21	84	40	61
MsaG000888	17	33	28	10	25	17	22	6	12	15	19	4	10	8	12	39	105	74	11	29	0	10	66	29	77	61	75	56	19	10	35	38	28	54	42	33	21	33	54	31	49	23	38	12	32
MsaG000889	0	5	9	8	10	3	25	18	26	13	5	4	164	10	91	14	33	26	4	5	1	6	60	36	97	100	85	13	22	7	10	27	19	23	11	7	15	21	30	23	27	15	117	47	94
MsaG000890	16	41	78	42	56	59	47	42	82	86	65	50	51	19	34	130	188	179	24	45	22	33	194	52	147	142	169	79	32	33	51	74	45	76	86	77	73	92	104	100	95	56	112	46	55
MsaG000891	0	1	6	7	1	13	11	15	6	2	12	2	1	5	8	9	10	39	3	8	1	1	37	12	23	17	46	13	9	7	3	19	11	5	5	5	20	9	18	20	21	11	18	2	9
MsaG000892	0	0	0	2	0	0	0	0	0	0	0	0	0	0	0	0	0	1	0	0	0	0	0	3	1	2	4	0	0	0	1	1	0	0	0	0	0	0	1	0	0	0	0	0	0
MsaG000893	0	3	6	0	0	0	0	0	1	0	0	1	0	0	1	11	21	22	1	0	0	0	1	0	2	5	0	0	1	0	5	7	5	3	0	0	1	1	3	4	3	2	1	0	0
MsaG000894	15	10	13	43	63	33	26	47	41	6	4	7	1	3	6	17	50	32	16	41	3	17	115	32	30	34	23	19	4	2	24	31	25	90	87	74	100	113	96	12	15	12	4	3	12
MsaG000895	0	0	0	0	0	0	0	0	0	0	0	0	0	0	0	0	0	0	0	0	0	0	0	0	0	0	0	0	0	0	0	0	0	0	0	0	0	0	0	0	0	0	0	0	0
MsaG000896	225	356	206	1101	1242	1617	416	325	464	221	110	99	165	88	175	355	289	312	247	785	110	240	714	242	341	279	267	610	259	172	230	393	262	1062	557	778	644	631	721	153	186	99	324	163	256
MsaG000897	131	203	182	140	171	151	90	103	141	100	71	83	54	38	61	330	365	312	171	431	52	49	265	147	243	208	184	131	48	43	204	305	221	424	249	285	161	355	254	92	135	81	123	54	75
MsaG000898	6	10	17	6	12	3	11	3	6	3	2	5	4	1	2	12	89	27	5	52	2	1	22	17	22	11	11	9	4	2	22	13	20	16	13	27	4	19	11	6	12	2	6	3	4
MsaG000899	0	0	1	0	0	0	0	0	0	0	0	0	0	0	0	0	0	0	0	2	0	0	0	0	1	0	0	0	0	0	0	3	0	1	0	2	0	0	1	0	0	0	0	0	0
MsaG000900	86	108	163	105	136	162	94	59	264	74	169	163	36	50	107	131	125	165	21	128	4	0	20	5	9	7	14	227	69	10	49	99	44	70	54	67	93	249	323	37	75	4	57	99	19
MsaG000901	27	40	60	94	110	77	116	85	98	113	108	102	4	10	24	99	291	268	32	88	12	70	474	219	521	344	386	62	32	17	97	158	94	152	205	134	130	288	368	119	151	108	66	30	44
MsaG000902	19	22	28	7	19	13	16	12	21	5	20	27	3	0	1	19	88	84	12	29	1	3	96	43	78	59	93	12	3	0	15	18	27	37	42	27	28	42	46	50	72	32	14	2	3
MsaG000903	3	3	14	0	0	0	0	0	0	1	0	0	0	0	5	8	49	23	1	0	0	0	1	0	1	0	3	3	1	1	2	19	9	3	0	6	2	1	3	0	1	2	1	0	0
MsaG000904	0	0	0	0	0	0	0	0	0	0	0	0	0	0	0	0	0	0	0	0	0	0	0	0	0	0	0	0	0	0	0	0	0	0	0	1	0	0	0	0	0	0	0	0	0
MsaG000905	14	22	43	8	10	7	19	18	15	15	6	12	0	0	0	68	147	165	23	69	5	6	84	37	125	122	130	2	0	0	50	65	39	73	40	35	19	59	51	27	29	21	5	3	7
MsaG000906	0	0	0	0	0	0	0	0	0	0	0	0	0	0	0	0	0	0	0	0	0	0	0	0	0	0	0	0	0	0	0	0	0	0	0	0	0	0	0	0	0	0	0	0	0
MsaG000907	2	3	14	36	22	44	16	17	13	10	23	40	15	16	17	13	23	11	9	33	6	14	72	33	40	61	39	84	29	14	9	20	8	49	51	47	66	75	73	22	18	25	18	16	10
MsaG000908	7	11	9	14	11	29	35	35	26	104	54	53	151	84	42	86	129	101	10	51	7	21	107	52	212	95	141	273	86	86	51	113	45	53	73	35	43	80	125	160	155	68	135	102	89
MsaG000909	1	0	0	0	6	0	0	1	1	1	2	8	0	0	9	0	5	2	0	5	0	0	2	2	13	5	11	2	0	0	1	4	9	7	6	11	2	9	10	7	4	6	0	2	3
MsaG000910	26	52	11	58	48	47	36	18	36	64	36	46	89	99	62	82	80	80	19	126	9	15	77	54	110	117	97	205	63	48	33	52	45	86	93	98	84	95	108	80	93	68	154	89	115
MsaG000911	0	0	2	8	5	9	36	14	29	80	95	105	93	112	177	23	15	20	6	36	4	9	99	54	476	216	388	186	71	117	1	5	2	16	23	4	22	21	30	204	193	129	134	107	231
MsaG000912	37	45	4	47	106	35	57	66	58	38	13	3	0	0	0	83	119	14	174	589	33	54	142	138	170	55	78	0	0	0	28	60	47	277	238	260	100	364	91	10	21	15	0	0	0
MsaG000913	17	20	10	94	157	75	57	49	70	36	7	9	0	0	0	106	76	8	215	628	57	78	128	157	159	57	93	0	0	0	34	92	55	348	313	246	42	419	147	7	24	23	0	0	0
MsaG000914	0	0	0	0	0	1	0	0	0	0	1	1	0	0	0	7	2	0	6	13	0	0	8	0	0	1	2	2	0	0	6	15	3	20	4	17	1	4	1	1	2	0	0	0	0
MsaG000915	8	48	42	161	167	133	335	214	225	36	36	43	70	9	13	170	215	128	99	263	36	85	485	230	147	268	183	53	25	23	220	286	402	504	456	444	278	574	489	447	264	153	29	13	45
MsaG000916	0	0	7	5	3	4	3	3	6	1	3	1	1	1	0	11	6	6	0	6	0	0	31	10	19	12	18	12	8	6	2	4	1	6	8	5	5	10	19	2	5	3	0	3	7
MsaG000917	4	2	22	4	2	13	4	2	4	6	2	3	0	9	2	19	65	34	2	4	2	2	28	15	42	39	40	18	8	3	8	30	9	31	10	17	8	20	22	12	17	10	9	6	12
MsaG000918	0	0	0	0	0	0	0	0	0	0	0	0	0	0	0	0	0	0	0	0	0	0	0	0	0	0	0	0	0	0	0	0	0	0	0	0	0	0	0	0	0	0	0	0	0
MsaG000919	32	41	55	110	168	111	63	74	78	42	23	40	6	6	6	128	119	96	134	438	39	51	202	88	200	90	101	59	28	17	53	120	63	273	226	185	47	253	182	30	41	28	34	10	15
MsaG000920	30	35	38	90	109	84	55	51	51	35	17	19	4	2	4	77	115	84	106	333	29	29	182	105	141	83	82	50	32	25	48	98	54	200	184	167	63	221	151	28	35	29	30	15	18
MsaG000921	0	1	11	0	0	0	0	0	0	0	0	0	0	0	1	4	14	14	0	4	0	0	1	0	0	1	0	7	0	0	5	9	3	2	0	0	0	0	2	0	4	0	0	0	2
MsaG000922	0	0	0	0	0	0	0	0	0	0	0	0	0	0	0	0	0	1	0	0	0	0	0	0	0	0	0	1	1	0	3	1	0	0	0	2	0	0	0	0	1	0	0	0	0
MsaG000923	1	0	1	0	0	0	0	0	1	2	0	0	0	3	0	0	1	1	1	0	0	0	0	0	3	0	1	1	0	2	1	0	0	0	0	0	0	1	1	0	1	1	0	2	2
MsaG000924	17	12	28	20	15	29	8	4	11	17	19	19	0	0	3	2	21	42	7	5	2	0	21	5	40	68	57	1	1	0	6	27	11	31	17	14	14	14	7	1	6	6	2	0	5
MsaG000925	29	37	38	44	44	30	33	19	71	46	49	54	27	20	18	76	164	184	22	57	5	12	203	107	181	178	161	100	54	24	46	72	65	102	93	71	58	100	139	74	94	36	74	45	65
MsaG000926	24	22	37	14	28	22	25	14	45	48	30	46	34	18	29	48	82	85	4	40	3	14	102	42	109	138	112	63	30	14	27	49	31	69	41	59	72	54	62	28	53	24	34	28	35
MsaG000927	14	6	17	8	9	8	5	4	6	1	7	2	13	1	6	24	51	55	4	11	3	4	27	16	18	33	28	26	4	6	20	17	40	27	17	11	13	21	13	12	25	8	16	9	7
MsaG000928	9	6	11	10	7	1	10	4	12	10	10	15	3	5	2	4	27	33	3	3	2	7	26	6	31	32	39	3	1	1	11	16	22	13	14	10	6	15	22	7	6	6	6	4	13
MsaG000929	4	7	11	3	3	5	4	8	8	5	12	11	5	5	3	7	8	9	2	5	0	6	40	8	22	20	23	6	2	3	5	17	6	6	5	10	7	9	18	9	3	2	2	2	6
MsaG000930	173	319	459	190	209	182	159	139	171	201	163	184	143	115	120	692	1178	964	153	316	38	76	613	327	598	555	467	442	150	133	330	605	419	436	312	337	228	411	432	232	278	159	329	174	255
MsaG000931	1	2	3	0	0	0	0	0	0	0	0	0	0	0	0	3	7	5	0	4	0	1	1	0	3	0	0	0	0	0	0	1	0	0	0	0	0	0	1	0	0	0	0	0	0
MsaG000932	3	8	5	2	1	0	0	0	0	1	0	0	0	0	0	10	3	11	4	0	0	0	1	1	1	0	0	0	1	0	8	3	7	10	2	3	1	8	1	0	1	1	0	0	0
MsaG000933	3	8	24	3	5	7	11	1	4	5	3	12	1	6	2	18	27	34	1	4	0	1	29	9	37	30	21	5	38	5	7	12	1	20	13	13	12	16	22	8	27	7	0	1	1
MsaG000934	7	8	13	9	20	20	18	8	13	4	21	29	30	62	18	11	25	51	2	5	1	4	74	23	95	67	66	36	13	38	9	7	6	20	18	6	12	17	40	11	22	14	44	25	38
MsaG000935	31	75	106	49	56	31	52	25	42	47	108	67	34	26	54	150	233	254	13	40	4	14	139	61	145	165	148	86	58	41	66	159	94	82	69	79	64	79	111	70	81	40	53	20	37
MsaG000936	30	41	81	66	94	41	39	45	37	98	66	134	26	7	26	120	291	256	22	59	4	17	201	92	357	309	353	88	48	33	84	156	132	140	164	113	57	141	158	76	114	68	62	38	61
MsaG000937	0	0	2	1	0	1	1	0	0	2	1	0	1	0	0	1	10	5	0	4	1	0	5	0	0	6	3	2	0	1	2	1	5	2	2	1	0	5	1	0	0	1	1	1	1
MsaG000938	3	9	6	0	0	0	0	0	0	0	0	0	0	0	0	3	20	2	5	11	2	2	0	1	0	0	2	0	0	0	10	7	14	4	0	14	0	1	1	1	0	0	0	0	0
MsaG000939	0	1	4	0	0	0	0	0	1	0	0	0	0	0	0	1	8	11	3	1	0	0	0	0	0	0	0	0	0	0	2	5	0	0	0	0	0	1	0	0	0	0	0	0	0
MsaG000940	18	25	39	18	35	19	54	23	28	17	22	19	32	10	6	50	117	76	18	64	7	23	167	86	142	114	83	70	31	15	23	49	26	40	64	38	27	42	94	31	43	23	19	17	11
MsaG000941	0	0	0	0	0	0	0	0	0	0	0	0	0	0	0	0	0	0	0	0	0	0	0	0	0	0	0	0	0	0	0	1	0	0	0	0	0	0	0	0	0	0	0	0	0
MsaG000942	147	179	257	669	542	679	631	629	731	576	423	479	531	532	505	250	786	507	270	887	130	391	3370	1404	1994	1485	1769	1003	391	346	202	388	328	1189	1472	986	1310	1790	1979	827	1122	618	887	512	742
MsaG000943	11	14	18	58	61	28	33	53	61	58	25	26	183	138	98	48	114	73	21	64	4	23	158	90	198	113	176	504	213	89	26	53	48	80	95	55	68	135	179	104	109	94	364	188	335
MsaG000944	16	17	43	48	41	59	11	33	18	55	23	19	49	28	43	83	99	80	69	135	17	15	116	61	152	140	106	50	29	18	54	69	59	151	75	98	78	78	88	58	91	45	36	9	22
MsaG000945	48	105	270	9	29	18	9	4	13	11	26	16	11	7	21	399	1041	877	18	44	6	6	59	17	90	101	93	150	52	27	216	384	254	84	52	72	50	91	60	27	27	23	102	26	35
MsaG000946	24	27	86	35	27	25	20	14	28	24	37	50	86	70	65	73	165	151	18	30	11	6	69	23	130	114	111	148	59	44	44	65	33	55	46	34	32	45	41	37	59	38	164	75	57
MsaG000947	0	0	1	0	0	0	0	0	0	0	0	0	0	0	0	0	0	0	0	0	0	0	0	0	0	0	0	0	1	0	0	3	0	0	0	0	0	0	0	0	0	0	0	0	0
MsaG000948	32	36	177	2	0	0	0	0	0	0	0	0	8	0	0	145	257	260	1	0	1	0	0	0	0	0	0	0	0	0	92	134	54	2	0	6	0	2	0	0	0	0	0	0	0
MsaG000949	112	183	220	0	1	0	1	2	2	2	1	0	0	1	0	272	539	558	5	12	4	0	1	0	3	0	3	32	10	1	248	289	206	38	4	43	0	6	7	1	4	1	4	5	0
MsaG000950	5	18	17	1	1	3	3	2	6	10	0	0	1	1	9	25	19	34	2	10	3	7	19	5	11	8	15	3	5	9	14	6	2	3	10	9	8	5	5	0	7	2	11	0	4
MsaG000951	0	0	0	0	0	0	0	0	0	0	0	0	0	0	0	0	0	0	0	0	0	0	0	0	0	0	0	0	0	0	0	0	0	0	0	0	0	0	0	0	0	0	0	0	0
MsaG000952	38	63	93	77	129	114	88	94	140	153	126	117	190	207	346	91	204	178	68	179	13	49	294	104	255	160	164	1188	445	200	56	87	66	124	171	114	156	166	196	189	257	133	357	159	192
MsaG000953	3	7	18	5	23	4	8	10	17	9	14	22	12	4	12	16	45	41	3	14	0	3	72	21	50	34	65	79	32	10	13	20	14	21	17	20	24	25	18	17	13	14	29	21	13
MsaG000954	12	22	49	15	25	20	49	22	28	21	18	16	3	11	24	47	100	90	5	49	0	16	123	49	117	128	125	74	16	18	38	60	39	53	55	37	35	52	72	49	62	31	34	22	37
MsaG000955	76	131	198	198	236	155	264	152	242	196	187	184	168	86	139	229	308	334	56	182	30	89	645	258	555	402	479	422	187	119	117	294	147	309	257	232	277	310	510	316	304	179	475	225	232
MsaG000956	33	63	77	19	27	22	19	15	24	54	19	21	27	26	45	69	141	143	5	26	4	4	97	56	109	94	79	81	28	21	43	65	46	47	31	36	29	37	34	37	46	25	21	9	23
MsaG000957	23	41	82	8	39	16	12	9	14	22	19	14	7	18	21	49	129	109	13	15	3	12	50	24	62	95	95	47	25	17	50	64	52	36	28	25	36	34	55	19	29	11	35	17	17
MsaG000958	0	0	0	0	7	0	2	3	0	0	0	0	4	2	5	0	0	0	0	20	1	0	0	1	0	0	0	1	0	0	0	1	1	11	13	7	9	41	8	0	0	2	20	4	2
MsaG000959	0	5	1	0	0	0	1	1	0	0	1	2	2	1	3	3	6	3	0	2	0	0	1	0	2	3	4	0	1	0	0	4	1	0	3	2	0	1	5	0	6	1	4	0	0
MsaG000960	89	216	389	0	0	0	0	0	0	0	0	0	0	0	0	444	1149	971	4	4	0	0	1	1	0	0	0	0	0	0	240	341	203	30	1	17	0	1	1	2	0	0	0	0	0
MsaG000961	0	0	0	0	2	0	4	3	8	51	45	38	2	0	0	0	0	0	0	3	0	1	33	16	222	93	106	4	1	1	0	1	0	1	5	5	13	9	36	47	69	40	4	1	20
MsaG000962	7	13	29	20	34	46	29	13	37	27	41	21	9	2	5	33	87	101	4	28	2	16	97	59	147	152	127	56	19	14	32	59	36	67	50	46	41	61	79	42	32	42	37	26	18
MsaG000963	6	6	1	23	26	19	0	4	6	4	5	17	0	0	0	3	13	3	18	35	3	2	42	10	24	24	14	1	0	0	6	22	13	100	63	51	11	15	14	3	5	1	0	0	0
MsaG000964	1	4	1	6	4	0	13	24	20	4	13	6	21	9	42	0	8	5	0	3	2	16	104	35	66	72	60	53	19	11	1	1	5	3	4	1	5	8	16	8	16	10	36	22	47
MsaG000965	0	0	0	0	0	0	1	1	0	0	0	0	0	0	0	0	0	0	0	0	0	2	16	2	3	4	4	0	1	0	0	0	0	0	0	0	0	0	1	0	1	0	0	0	0
MsaG000966	24	22	14	476	296	481	119	204	311	135	38	90	128	31	134	11	16	10	34	69	14	151	1076	338	192	234	264	71	28	13	30	27	34	289	176	149	340	148	533	67	94	47	184	65	134
MsaG000967	2	0	0	0	0	1	1	0	0	1	7	2	0	1	1	6	4	1	0	2	1	0	12	3	10	14	26	1	0	0	0	0	2	2	7	5	5	3	4	7	14	5	0	2	2
MsaG000968	0	0	0	0	0	0	0	0	0	0	0	0	0	0	0	0	0	0	0	0	0	0	0	0	0	0	0	0	0	0	0	0	0	0	0	0	0	0	0	0	0	0	0	0	0
MsaG000969	0	6	1	0	2	0	2	0	1	0	1	0	2	0	2	4	12	0	0	5	2	1	11	2	4	0	2	3	0	5	9	5	15	17	17	24	7	17	27	9	29	13	14	15	13
MsaG000970	0	0	0	0	0	0	0	0	0	0	0	0	0	0	0	0	10	1	0	0	0	0	0	1	0	0	0	0	0	0	0	0	0	0	0	1	0	0	0	0	0	1	0	0	0
MsaG000971	0	0	0	0	0	0	0	0	0	0	0	0	0	0	0	1	0	0	0	0	0	0	0	0	0	0	0	0	0	0	0	0	0	0	0	0	0	0	0	0	0	0	0	0	0
MsaG000972	0	0	0	0	0	0	0	0	0	0	0	0	0	0	0	0	1	3	1	0	0	0	0	0	1	1	0	0	0	0	0	0	0	0	0	1	0	0	0	0	0	0	0	0	0
MsaG000973	0	0	0	0	0	0	0	0	0	0	0	0	0	0	0	0	1	0	0	1	0	0	0	0	0	1	0	0	0	0	0	0	0	2	0	0	1	1	0	0	0	0	0	0	0
MsaG000974	0	0	0	0	0	0	0	0	0	0	0	0	0	0	0	0	0	0	0	1	0	0	0	0	0	0	0	0	0	0	0	0	0	0	0	0	0	0	0	0	0	0	0	0	0
MsaG000975	3	1	1	4	5	3	6	8	2	6	18	12	4	2	18	3	12	8	2	3	1	2	20	3	52	82	48	23	12	5	0	0	5	5	12	2	1	3	2	24	32	28	12	4	22
MsaG000976	0	0	5	16	33	7	15	15	11	5	14	12	0	0	1	6	36	13	8	18	6	8	36	24	50	50	31	3	1	0	6	14	2	33	65	32	52	97	71	9	10	8	0	0	0
MsaG000977	0	3	11	0	0	2	0	2	1	1	4	1	3	0	1	11	25	9	3	3	1	5	8	3	7	21	3	3	4	2	4	17	7	13	9	13	2	9	6	4	0	1	6	0	5
MsaG000978	14	32	14	18	24	23	57	24	31	15	11	22	1	3	7	55	70	92	9	24	11	11	104	34	57	70	37	11	9	8	13	33	22	65	33	55	67	86	93	12	21	14	28	11	14
MsaG000979	2	0	12	3	10	2	16	5	24	27	6	14	12	3	28	9	34	22	4	19	2	13	79	30	67	57	65	32	16	9	8	23	20	17	18	17	15	27	33	12	24	14	36	13	31
MsaG000980	1	2	1	3	2	0	2	0	1	2	0	0	2	0	8	1	15	7	2	4	0	0	3	1	3	3	2	5	4	2	2	4	2	8	3	1	0	1	1	1	4	1	4	2	3
MsaG000981	0	0	0	0	0	0	0	0	0	0	0	0	0	0	0	0	0	0	0	0	0	0	0	0	0	0	0	0	0	0	0	0	0	0	0	0	0	0	0	0	0	0	0	0	0
MsaG000982	40	55	31	25	30	53	24	29	31	37	23	40	1	6	4	103	182	177	25	74	12	13	106	56	121	77	117	7	3	3	94	148	152	131	84	98	70	109	100	44	64	29	26	8	4
MsaG000983	6	24	47	34	35	17	36	22	38	38	30	42	11	5	11	45	112	67	18	44	6	16	110	41	109	95	117	16	4	3	49	69	42	60	50	53	54	85	81	44	59	35	12	8	12
MsaG000984	210	323	234	135	208	213	158	169	454	1626	471	1182	2526	3198	10461	231	1248	1241	138	313	30	170	1252	609	2370	1786	1638	20585	7560	2950	339	374	507	666	1159	558	1589	1166	1099	1205	2246	837	6617	2499	2270
MsaG000985	7	2	9	6	6	7	9	8	2	3	7	6	9	1	1	13	45	35	5	6	0	3	20	11	24	18	31	4	0	4	8	28	11	16	13	16	4	8	10	6	7	3	5	0	1
MsaG000986	112	160	220	179	167	175	171	147	179	191	101	177	89	87	117	356	637	503	129	411	41	99	519	250	566	459	452	415	178	93	169	316	221	457	326	283	240	415	419	213	242	173	331	177	236
MsaG000987	15	11	50	4	3	4	0	0	0	11	4	7	8	0	8	110	116	154	1	1	1	0	12	7	38	24	22	9	13	1	53	95	51	14	9	15	16	6	10	16	30	6	6	6	9
MsaG000988	35	93	95	112	132	65	70	89	61	81	83	72	22	8	21	92	304	217	37	106	19	47	196	61	312	288	280	124	52	21	102	155	136	207	189	165	119	192	196	67	93	57	81	39	41
MsaG000989	57	85	130	114	96	100	55	60	111	85	103	104	35	57	114	144	420	427	11	41	6	65	586	232	569	567	716	188	103	81	120	197	137	191	144	148	132	182	196	110	109	69	141	68	142
MsaG000990	4	8	6	11	18	6	8	5	8	6	7	8	2	31	29	21	27	16	9	39	1	5	51	28	38	39	30	176	98	9	5	14	14	50	19	22	25	42	37	12	15	17	41	16	6
MsaG000991	12	24	43	4	3	5	6	7	14	4	11	2	9	15	17	40	64	81	4	9	1	5	34	16	29	25	45	55	15	22	17	34	23	16	12	13	9	10	31	4	21	2	11	11	12
MsaG000992	2	0	0	1	5	0	0	1	0	4	4	0	74	35	38	0	3	3	0	2	0	0	9	4	7	12	18	136	58	28	0	1	1	1	8	2	0	5	4	11	7	5	113	46	84
MsaG000993	1	1	1	13	29	8	29	22	19	4	7	14	61	31	75	2	14	3	11	49	2	11	37	18	38	21	41	71	27	37	1	7	1	26	11	25	29	32	41	24	45	13	57	31	41
MsaG000994	852	1542	2194	350	495	380	508	357	412	416	567	594	74	36	118	11614	27297	16329	420	1094	129	189	1812	1073	2520	1924	1838	695	222	236	3993	10569	3723	1727	1038	1213	554	1249	1636	997	1067	742	483	256	217
MsaG000995	0	0	0	2	0	0	13	1	4	15	9	2	25	135	60	4	1	2	0	4	1	1	39	28	78	53	58	331	130	120	1	0	0	5	6	1	0	1	4	29	35	20	91	57	76
MsaG000996	0	0	0	1	0	0	15	5	1	12	9	22	20	104	90	0	2	3	0	0	1	2	23	28	37	26	27	239	69	92	0	0	3	1	12	0	0	0	9	76	54	25	82	54	65
MsaG000997	2	5	8	0	7	0	0	0	13	0	9	16	0	0	8	7	20	12	4	0	0	4	16	6	2	11	10	4	3	0	6	15	8	6	14	6	11	11	35	6	13	3	0	0	6
MsaG000998	2	0	1	0	0	0	2	1	0	1	0	0	5	4	18	2	11	3	0	1	0	0	8	4	5	15	13	41	16	6	0	1	0	0	2	0	0	0	1	6	8	2	23	2	5
MsaG000999	0	0	0	0	0	0	0	0	0	0	0	0	0	6	11	0	0	0	0	0	0	0	3	1	2	5	2	15	3	7	0	0	0	0	0	0	0	0	0	2	2	0	6	4	11
MsaG001000	0	0	0	0	0	0	3	0	0	0	0	0	0	0	0	0	0	0	0	0	0	0	0	0	0	0	0	0	0	0	1	0	0	0	1	0	0	0	2	8	5	1	0	0	0
MsaG001001	1	4	0	0	0	0	0	0	0	0	0	0	0	0	0	0	0	0	0	0	0	0	0	0	0	0	0	0	0	0	0	0	0	0	0	2	2	0	0	0	0	0	0	0	0
MsaG001002	3	3	11	0	0	0	0	0	1	0	0	0	0	3	3	10	9	7	0	0	0	0	2	0	0	1	0	0	0	0	6	2	5	2	1	3	2	1	1	0	0	1	1	0	1
MsaG001003	1	9	0	0	0	0	0	0	0	0	0	0	0	0	0	6	8	2	0	0	0	0	0	0	0	0	0	0	0	0	1	0	1	0	0	0	0	0	0	1	3	0	0	0	0
MsaG001004	0	0	0	0	0	0	0	0	0	0	0	0	0	0	0	0	0	0	0	0	0	0	0	0	0	0	0	0	0	0	0	0	0	0	0	0	1	0	0	0	0	0	0	0	0
MsaG001005	0	0	0	0	0	0	0	1	0	0	1	0	0	0	0	0	0	0	0	0	0	0	0	1	1	3	0	0	0	0	0	1	0	0	0	0	0	0	0	1	0	0	0	0	0
MsaG001006	0	0	0	0	0	0	0	0	0	0	0	0	0	0	0	0	2	0	0	0	0	0	0	1	0	4	0	0	0	0	0	0	0	0	2	0	0	2	1	0	0	2	0	0	0
MsaG001007	1	1	9	0	0	0	0	0	0	0	0	0	0	0	0	1	6	9	0	0	0	2	4	3	1	0	1	0	0	0	1	3	0	0	1	0	0	0	0	0	0	0	0	0	0
MsaG001008	0	0	0	0	0	0	0	0	0	0	0	0	0	0	0	2	3	3	0	0	0	0	2	0	0	1	0	0	0	0	1	0	1	0	0	0	0	1	0	1	0	0	0	0	0
MsaG001009	0	2	1	3	7	1	0	5	0	7	3	4	0	0	0	2	21	18	0	3	1	0	17	5	8	26	6	0	0	0	0	2	2	3	8	1	1	9	5	2	0	1	2	0	0
MsaG001010	0	0	1	2	0	1	2	1	10	4	4	0	0	0	1	0	0	3	0	0	0	3	16	17	22	15	13	1	1	1	1	0	2	1	1	0	10	5	6	4	6	0	1	2	1
MsaG001011	7	18	12	14	53	30	53	36	43	47	57	59	0	0	3	23	92	32	20	31	6	23	205	99	257	295	148	0	0	1	14	6	23	42	56	40	94	110	143	22	35	33	0	0	1
MsaG001012	0	1	1	0	1	1	1	3	0	0	3	0	0	0	0	3	12	10	0	0	1	1	15	2	12	8	9	0	0	0	2	1	0	1	5	0	2	1	1	1	0	1	0	0	3
MsaG001013	0	0	1	0	0	0	0	0	0	0	0	0	0	0	0	0	0	0	0	0	0	0	0	0	0	0	0	0	0	0	0	0	0	0	0	0	0	0	0	0	0	0	0	0	0
MsaG001014	0	0	0	0	0	0	0	0	0	0	0	0	0	0	0	0	0	0	0	0	0	0	0	0	0	0	0	0	0	0	0	0	0	0	0	0	0	0	0	0	0	0	0	0	0
MsaG001015	0	0	0	0	0	0	0	0	0	0	0	1	1	0	0	0	0	0	0	0	0	0	0	0	1	1	0	2	0	0	0	0	0	0	0	0	0	0	0	0	0	0	0	1	0
MsaG001016	0	0	0	0	0	0	0	0	1	0	0	0	0	0	0	0	0	1	0	0	0	0	0	0	1	0	0	1	1	0	0	0	0	0	0	1	0	0	0	0	0	0	3	2	1
MsaG001017	3	28	33	12	25	19	25	24	11	26	19	33	0	0	0	14	117	75	10	22	1	13	69	25	114	95	66	0	0	0	9	24	29	48	39	41	46	44	59	22	33	15	1	0	0
MsaG001018	1	3	1	5	6	2	2	4	4	10	1	0	1	3	1	2	12	4	1	8	1	1	28	17	32	40	13	4	5	1	11	10	11	36	27	31	82	84	93	45	54	19	17	1	17
MsaG001019	0	2	2	2	4	1	6	7	1	6	2	6	2	4	0	9	8	8	0	3	0	0	10	8	11	7	6	0	1	0	1	2	3	4	1	1	1	5	9	1	4	2	1	2	0
MsaG001020	0	2	1	3	5	0	0	1	1	1	3	1	0	0	1	2	1	1	2	1	0	0	7	3	12	10	13	0	0	0	3	5	2	3	7	0	9	13	12	2	3	6	0	0	0
MsaG001021	0	0	0	0	0	0	0	0	0	0	0	0	2	0	0	0	0	0	0	0	0	0	0	0	0	0	0	0	0	0	0	0	0	0	0	0	0	0	0	0	1	0	0	0	0
MsaG001022	0	0	0	0	1	0	0	0	0	0	0	1	0	0	0	0	0	0	0	0	0	0	0	0	0	0	0	0	0	0	0	0	0	0	0	0	0	0	0	0	1	0	0	0	0
MsaG001023	2	0	2	8	8	2	3	4	6	0	4	0	7	50	31	0	16	4	9	15	1	3	28	23	37	13	21	88	34	13	4	10	9	24	8	16	5	7	11	7	11	2	0	0	12
MsaG001024	1	1	2	6	7	7	1	3	1	13	9	1	0	0	0	1	6	3	2	4	0	2	3	4	4	12	5	3	1	0	1	5	12	8	18	2	6	8	2	6	3	0	1	0	0
MsaG001025	0	0	0	1	0	1	0	0	1	5	1	0	1	12	6	0	2	0	0	0	0	0	7	4	3	1	3	11	4	4	0	2	1	1	3	4	0	0	1	1	0	1	10	9	10
MsaG001026	0	0	0	1	0	4	0	1	0	1	0	0	12	6	3	0	1	1	0	2	0	0	2	0	7	2	6	15	3	5	0	0	0	1	3	0	0	0	0	4	1	2	18	10	14
MsaG001027	0	0	0	0	0	1	1	0	1	1	0	0	36	73	79	2	0	1	0	1	0	0	9	3	13	20	13	120	45	77	1	0	2	1	1	1	0	1	2	7	2	4	132	26	63
MsaG001028	2	1	1	0	0	1	3	3	8	15	2	0	14	8	21	3	8	2	10	16	1	2	9	3	17	13	8	69	17	20	0	0	1	0	2	0	0	0	3	3	1	5	24	3	18
MsaG001029	0	1	0	0	4	3	0	0	2	8	6	5	21	12	33	0	5	0	1	2	1	1	11	9	17	10	6	152	47	62	1	0	3	4	4	0	2	0	5	12	6	5	115	45	58
MsaG001030	0	1	1	1	1	0	0	1	1	5	0	2	5	9	8	1	0	0	0	0	0	0	1	0	5	5	6	74	38	26	0	1	0	0	2	4	1	5	1	5	3	3	112	16	12
MsaG001031	0	0	0	1	0	0	0	1	0	0	0	0	7	6	18	4	4	4	0	0	0	0	1	3	9	5	2	84	27	18	0	0	0	0	0	1	0	0	0	0	0	0	79	27	25
MsaG001032	1	0	3	0	0	0	0	0	0	0	0	0	0	0	1	5	3	3	1	2	0	0	1	0	0	0	0	5	0	0	1	0	0	6	2	1	0	0	0	0	1	0	10	10	12
MsaG001033	0	0	0	0	0	0	0	0	0	0	0	0	0	43	22	0	0	0	0	0	0	0	0	0	0	0	1	43	9	21	0	0	0	0	0	0	0	0	0	3	0	0	18	20	14
MsaG001034	1	0	0	1	0	0	0	0	1	1	4	2	6	2	4	0	1	1	0	0	0	0	0	3	0	0	3	28	5	10	0	3	2	2	2	0	0	2	0	0	2	0	29	24	17
MsaG001035	0	1	0	3	2	0	0	1	0	1	0	3	0	4	14	0	1	0	0	1	0	0	1	1	1	1	9	18	4	5	0	1	2	1	1	0	1	4	4	0	2	0	33	26	17
MsaG001036	0	0	0	0	0	0	0	0	0	2	0	0	13	27	29	3	3	0	1	0	0	0	2	0	3	3	5	44	16	11	0	0	1	0	0	0	3	0	1	0	0	4	25	15	23
MsaG001037	0	1	1	0	0	0	0	0	0	0	0	0	0	0	0	1	9	4	1	0	0	0	4	1	2	0	0	4	1	0	1	1	0	0	0	0	1	0	1	1	0	0	0	0	0
MsaG001038	0	0	2	0	2	0	0	0	4	7	2	5	37	57	73	1	0	0	0	1	0	0	8	9	7	12	9	146	72	57	1	1	2	1	1	3	2	4	6	7	1	5	212	69	107
MsaG001039	1	2	2	2	1	3	3	2	1	0	2	3	29	25	46	7	20	3	3	6	3	2	6	6	7	10	3	167	64	31	0	0	1	6	2	0	0	3	1	1	7	0	198	78	39
MsaG001040	0	0	0	0	0	0	0	0	2	0	0	0	0	0	0	0	0	0	0	0	0	0	0	0	0	0	0	0	0	0	0	0	0	0	0	0	0	0	0	0	0	0	0	0	0
MsaG001041	0	0	3	0	0	0	0	0	2	0	0	0	0	0	0	0	0	0	0	0	0	0	0	0	0	0	0	0	0	0	0	0	0	0	0	0	0	0	0	0	0	0	0	0	0
MsaG001042	1	0	0	0	0	0	0	1	1	0	0	0	0	0	0	5	9	2	0	0	0	0	1	0	2	2	1	1	1	0	1	4	4	3	1	1	2	0	1	1	2	0	2	0	0
MsaG001043	4	2	1	0	2	0	0	0	0	0	1	0	0	0	0	0	7	4	1	1	0	0	0	1	1	0	1	0	0	0	0	3	4	0	2	0	1	5	3	1	2	2	0	4	0
MsaG001044	1	0	0	0	0	0	0	0	1	0	0	0	4	2	4	1	11	2	1	3	0	0	1	1	1	0	0	7	1	2	1	1	0	0	0	0	0	0	0	1	0	0	17	6	24
MsaG001045	3	1	0	6	10	0	3	5	1	4	3	6	11	8	21	13	13	1	14	38	1	0	6	4	17	3	5	39	17	13	2	0	0	8	2	6	2	5	11	2	9	12	13	7	14
MsaG001046	1	0	0	0	5	1	7	2	2	0	6	6	10	4	5	1	5	3	1	1	0	1	4	2	13	2	4	40	19	18	0	3	2	14	7	5	0	6	13	1	7	0	34	10	29
MsaG001047	3	0	0	1	2	3	4	1	2	6	1	4	34	68	65	0	1	1	2	0	0	0	6	4	15	10	13	224	77	62	0	0	0	1	4	1	3	4	14	5	5	7	172	82	128
MsaG001048	1	2	4	1	4	1	0	2	2	2	0	4	0	0	1	8	5	9	2	0	0	2	10	4	5	7	6	1	5	3	0	3	0	0	0	1	0	0	1	1	0	0	0	0	1
MsaG001049	0	0	0	0	0	0	1	0	1	4	0	2	103	152	163	0	0	1	0	0	0	0	8	6	17	4	19	304	113	82	0	0	0	0	0	1	0	0	0	2	0	0	277	121	104
MsaG001050	0	0	5	1	1	6	13	12	8	6	8	3	393	305	555	3	4	10	3	3	0	0	37	10	51	57	57	637	299	324	1	0	0	2	3	1	3	2	1	14	15	4	730	260	369
MsaG001051	0	0	0	0	0	0	0	0	0	0	0	0	0	7	2	0	0	0	0	0	0	0	0	0	4	0	0	2	1	0	0	0	0	0	0	0	0	0	0	0	0	0	0	1	0
MsaG001052	0	0	0	0	0	0	0	0	0	0	0	0	0	0	3	0	0	0	0	0	0	0	0	2	0	0	0	1	0	0	0	0	0	0	0	0	2	0	0	0	3	0	7	1	13
MsaG001053	0	0	0	0	0	2	0	0	2	0	0	0	15	45	98	0	0	0	1	0	0	0	1	1	3	1	4	58	35	39	0	0	0	0	0	0	0	0	1	2	0	0	67	40	64
MsaG001054	0	0	0	0	0	0	0	0	0	0	0	0	0	0	0	0	0	0	0	0	0	0	0	0	0	0	0	0	0	0	0	0	0	0	0	0	0	0	0	0	0	0	0	0	0
MsaG001055	0	0	0	0	0	0	0	0	0	0	0	0	0	0	0	0	0	0	0	0	0	0	0	0	0	0	0	0	0	0	0	0	0	0	0	0	0	0	0	0	0	0	0	0	0
MsaG001056	0	0	0	0	0	0	0	0	2	4	3	1	199	296	269	0	0	2	2	0	1	3	13	9	23	9	15	630	188	158	0	0	0	0	0	0	0	1	0	1	5	0	332	173	235
MsaG001057	0	0	0	4	4	1	5	2	12	1	6	14	402	336	549	4	8	3	2	4	0	0	21	7	25	17	18	711	365	371	0	1	1	0	0	3	4	2	0	13	6	2	416	235	449
MsaG001058	0	0	0	0	0	0	0	0	0	0	0	0	0	1	0	0	0	0	0	0	0	0	0	0	0	0	0	2	0	0	0	0	0	0	0	0	0	0	0	0	0	0	0	0	0
MsaG001059	0	0	0	0	0	0	0	0	0	0	0	0	1	1	0	0	0	0	0	0	0	0	0	0	0	0	0	1	0	0	0	0	0	0	0	0	0	0	0	0	0	0	3	4	1
MsaG001060	0	1	3	110	86	66	241	153	205	41	19	41	107	103	79	2	4	3	24	46	13	115	713	260	288	79	195	8	0	0	0	0	6	71	186	71	186	240	294	137	219	62	245	129	526
MsaG001061	22	44	46	19	45	26	31	27	50	26	27	28	34	12	54	44	155	84	7	31	1	13	160	66	155	117	114	55	22	14	50	75	59	42	67	42	53	73	95	50	89	29	45	34	42
MsaG001062	23	17	33	21	52	26	14	8	11	39	19	30	14	14	52	43	68	97	17	13	2	2	46	16	70	46	55	219	72	74	32	46	22	75	34	69	44	43	46	28	56	17	41	21	50
MsaG001063	179	173	178	107	52	84	51	36	38	80	37	63	12	12	59	190	518	456	20	69	11	12	96	50	143	118	117	409	154	99	203	342	375	321	117	247	137	83	133	70	110	38	128	63	73
MsaG001064	0	0	0	0	0	0	0	0	0	0	0	0	0	0	0	0	0	0	0	0	0	0	0	0	0	0	0	0	0	0	0	0	1	0	0	0	0	0	0	0	0	0	0	0	0
MsaG001065	14	14	11	18	15	14	24	14	29	24	12	26	4	8	30	23	58	27	6	24	3	9	72	26	46	45	35	32	8	4	12	11	17	29	21	37	34	59	43	25	20	18	14	11	11
MsaG001066	0	0	0	0	0	0	0	0	0	0	0	0	0	0	0	0	0	0	0	0	0	0	0	0	0	0	0	0	0	0	0	0	0	1	0	0	0	0	0	0	0	0	0	0	0
MsaG001067	26	31	30	42	40	40	71	62	74	71	20	44	11	9	23	77	123	112	37	59	16	33	184	68	146	120	108	56	27	20	28	57	29	115	82	67	69	103	157	70	103	33	27	20	54
MsaG001068	10	2	6	14	12	11	10	10	16	3	6	14	3	7	4	10	21	14	9	18	1	7	108	27	25	18	20	7	2	2	6	13	6	27	20	15	30	24	20	5	8	4	2	4	2
MsaG001069	20	50	84	46	84	67	76	54	95	103	111	135	203	207	243	114	377	245	48	121	8	44	371	196	621	385	451	909	384	258	82	136	111	177	203	136	134	199	282	290	317	167	462	242	393
MsaG001070	49	75	100	64	63	62	71	66	81	50	70	78	44	76	110	87	154	153	16	87	6	46	301	105	385	236	223	269	129	80	71	102	91	85	129	108	101	95	143	112	128	80	130	80	141
MsaG001071	4	28	29	47	62	46	52	70	50	86	14	39	5	7	5	77	297	167	42	198	13	27	529	141	214	197	299	12	9	0	35	44	56	85	163	79	150	192	178	18	47	17	3	2	15
MsaG001072	7	1	3	0	3	4	1	5	1	3	0	3	0	0	1	0	2	0	3	2	0	0	6	4	10	7	8	0	0	0	0	2	1	16	3	4	1	13	7	0	0	3	0	0	0
MsaG001073	0	0	0	0	0	0	0	0	0	0	0	0	0	0	0	0	0	0	0	0	0	0	0	0	0	0	0	0	0	0	0	2	0	0	0	2	0	0	6	0	0	0	0	0	0
MsaG001074	0	0	0	0	0	1	0	0	1	0	0	0	1	0	0	0	1	1	4	3	2	0	0	0	0	0	0	0	0	0	1	0	0	9	0	2	1	2	0	0	0	0	0	0	0
MsaG001075	15	29	51	24	10	18	23	13	21	4	20	17	14	12	23	46	99	64	7	19	1	16	125	34	92	52	66	69	20	23	41	61	22	38	26	26	32	38	51	21	37	18	23	10	31
MsaG001076	0	0	0	0	0	0	0	0	0	0	0	0	0	0	0	0	0	0	0	0	0	0	0	0	0	0	0	0	0	0	0	0	0	0	0	0	0	0	0	0	0	0	0	0	0
MsaG001077	0	0	1	2	3	1	0	0	0	0	0	0	0	0	0	0	0	0	0	0	0	0	0	0	0	0	0	0	0	0	1	0	0	1	1	1	0	0	0	0	1	0	0	0	0
MsaG001078	10	18	9	11	7	16	4	17	11	6	3	14	1	2	1	8	8	12	0	4	0	5	33	10	30	27	10	31	21	6	6	16	10	15	10	10	11	10	9	5	9	4	9	8	6
MsaG001079	31	63	85	20	28	24	16	15	38	30	38	37	66	23	36	116	277	201	24	46	7	13	122	34	96	84	73	146	56	44	66	126	54	112	55	68	43	92	86	22	53	31	100	51	55
MsaG001080	0	0	0	0	0	0	0	0	0	0	0	0	0	0	0	0	0	0	0	0	0	0	0	0	0	0	0	0	0	0	0	0	0	0	0	0	0	0	0	0	0	0	2	0	1
MsaG001081	0	0	4	4	0	0	1	0	0	0	3	0	0	1	0	1	1	6	0	2	0	0	0	0	0	0	3	1	0	0	0	0	0	1	0	0	0	0	0	0	0	0	0	0	0
MsaG001082	2	0	1	15	13	13	1	0	1	9	1	0	0	0	0	2	9	3	5	13	3	2	3	1	1	4	0	0	0	0	1	4	9	7	13	10	9	14	3	1	1	0	0	1	0
MsaG001083	11	23	11	26	28	5	21	22	22	5	13	21	22	16	12	21	66	49	11	26	3	9	71	26	98	43	76	19	12	3	4	56	14	35	23	26	20	37	72	20	29	17	11	12	16
MsaG001084	0	0	0	0	0	0	0	0	0	0	0	0	0	0	0	0	0	0	0	0	0	0	0	0	0	0	0	0	0	0	0	0	0	0	0	0	0	0	0	0	0	0	0	0	0
MsaG001085	0	0	0	0	0	0	0	0	0	0	0	0	0	0	0	0	0	0	0	0	0	0	0	0	0	0	0	0	0	0	0	0	0	0	0	0	0	0	0	0	0	0	0	0	0
MsaG001086	0	0	1	1	0	0	0	2	2	0	0	0	0	0	0	0	0	11	0	0	0	0	1	0	6	3	1	2	1	0	0	1	0	0	0	0	0	1	0	0	0	0	0	0	0
MsaG001087	6	4	22	105	114	96	74	66	70	52	29	49	0	8	16	20	88	45	32	28	9	37	229	91	157	168	153	23	12	6	2	14	7	47	53	68	65	71	109	41	75	29	7	0	3
MsaG001088	5	2	1	0	0	0	0	0	0	0	0	0	0	0	0	4	3	1	0	0	0	0	0	0	1	0	0	0	0	0	2	0	0	0	0	0	0	0	0	0	0	0	0	0	0
MsaG001089	0	1	0	0	0	0	0	0	0	0	0	0	0	0	0	2	1	0	0	1	0	0	2	0	1	0	1	1	0	0	1	0	0	0	1	0	0	0	0	0	0	0	1	0	0
MsaG001090	0	0	0	0	0	0	0	0	0	0	0	0	0	0	0	0	0	0	0	0	0	0	0	0	0	0	0	0	0	0	0	0	0	0	0	0	0	0	0	0	0	0	0	0	0
MsaG001091	0	0	0	0	0	0	0	0	0	0	0	0	0	0	0	0	1	0	0	0	0	0	0	0	0	0	0	0	0	0	0	0	0	0	0	0	0	0	0	0	0	0	0	0	0
MsaG001092	81	118	158	45	49	57	36	36	35	26	30	59	45	71	68	168	296	255	23	63	12	24	104	48	124	121	115	114	55	52	130	146	118	159	70	87	89	101	114	82	83	44	81	34	58
MsaG001093	0	1	0	0	0	0	0	1	0	0	0	0	0	0	0	0	0	0	1	0	0	0	0	0	0	0	0	0	0	0	0	0	0	0	0	0	0	0	0	0	0	0	0	0	0
MsaG001094	1	5	20	7	11	16	6	10	4	0	6	6	1	0	0	10	7	7	1	23	4	0	1	0	0	0	0	4	0	0	9	10	7	22	13	17	4	27	33	9	8	2	23	13	8
MsaG001095	0	4	0	0	0	0	0	0	0	0	0	0	0	0	0	0	0	0	0	0	0	0	0	0	0	0	0	0	0	0	0	0	0	0	0	0	0	0	0	0	0	0	0	0	0
MsaG001096	0	0	0	0	0	0	0	0	0	0	0	0	0	0	0	0	0	0	0	0	0	0	0	0	0	0	0	0	0	0	0	0	0	0	0	1	0	0	0	0	0	0	0	0	0
MsaG001097	0	0	0	1	0	0	0	0	0	0	0	0	0	0	0	0	0	0	0	0	0	0	0	0	0	0	0	0	0	0	0	0	0	0	0	0	0	0	0	0	0	0	0	0	0
MsaG001098	41	44	56	46	58	47	49	37	76	74	39	65	20	30	53	50	118	101	32	38	9	25	145	95	174	185	170	74	47	35	52	86	48	117	71	61	57	90	111	53	67	48	97	42	85
MsaG001099	0	1	3	22	23	35	15	5	7	33	1	9	8	16	19	21	51	26	11	33	0	2	26	2	21	24	20	82	41	17	12	22	11	70	81	62	33	54	67	21	29	24	63	26	61
MsaG001100	11	29	60	3	1	1	0	2	0	2	0	0	0	6	2	27	76	92	5	5	3	1	11	0	5	10	9	14	15	4	16	30	5	18	2	15	3	0	0	0	1	0	0	1	1
MsaG001101	8	18	21	28	17	41	5	20	17	2	10	10	0	0	2	26	27	47	13	20	0	10	15	4	21	41	27	7	2	6	35	37	24	69	39	45	19	45	32	2	5	0	0	5	1
MsaG001102	0	0	2	0	7	1	1	1	3	0	1	5	0	0	0	6	4	8	0	4	0	0	1	0	6	6	4	2	0	0	3	6	3	5	6	6	1	8	1	0	0	0	0	0	0
MsaG001103	0	0	0	0	0	0	0	0	0	0	0	0	0	0	0	0	3	0	0	0	0	0	0	0	0	0	0	0	0	0	0	0	0	0	0	0	0	0	0	0	0	0	0	0	0
MsaG001104	0	0	0	0	0	0	0	0	0	0	0	0	0	0	0	0	0	0	0	0	0	0	0	0	0	0	0	0	0	0	0	0	0	0	0	0	0	0	0	0	0	0	0	0	0
MsaG001105	0	0	1	0	2	0	0	0	0	0	0	0	0	0	0	1	3	3	0	3	0	0	4	1	2	2	1	0	2	0	1	2	0	2	1	0	0	1	0	0	3	2	0	0	0
MsaG001106	0	0	0	0	0	0	0	0	0	0	0	0	0	0	0	0	0	0	0	1	0	0	0	0	1	0	0	0	0	0	0	0	0	1	0	0	0	0	0	0	0	0	0	0	0
MsaG001107	0	0	0	0	0	1	0	0	0	0	0	0	0	0	0	0	1	0	0	3	0	0	0	0	0	1	0	0	0	0	0	0	0	3	0	1	0	0	0	0	0	1	0	0	0
MsaG001108	0	0	0	0	0	0	0	0	0	0	0	0	0	0	0	0	0	0	0	0	0	0	0	0	0	0	0	1	0	0	0	0	0	0	0	0	0	0	0	0	0	0	0	0	0
MsaG001109	45	86	108	13	39	44	22	25	24	27	21	15	18	15	18	125	385	245	19	50	3	4	72	28	98	116	80	62	23	9	100	171	135	85	63	68	46	53	59	31	55	21	55	22	38
MsaG001110	40	101	136	259	337	220	127	150	157	10	3	12	0	0	0	228	1054	548	188	478	38	91	1084	512	114	38	50	0	0	0	275	349	383	710	994	680	542	833	597	45	58	29	2	0	0
MsaG001111	78	182	231	249	288	235	314	203	292	198	224	221	129	104	138	272	574	543	118	299	49	127	1176	502	819	582	638	715	355	178	154	363	264	464	442	326	397	537	770	341	382	271	500	275	425
MsaG001112	0	1	0	0	0	0	2	2	0	0	0	0	0	0	0	0	12	6	0	0	0	0	10	7	2	9	4	2	2	0	3	2	3	6	1	1	0	2	3	2	0	0	5	1	1
MsaG001113	9	10	25	15	12	8	20	1	16	3	6	7	5	5	28	16	45	50	2	8	1	1	58	22	58	39	64	36	13	6	19	23	18	20	25	19	14	26	27	14	13	9	19	13	24
MsaG001114	11	17	29	97	148	44	142	89	205	202	125	176	111	131	90	80	100	120	45	190	25	51	436	188	457	279	356	384	157	148	29	89	71	140	187	133	220	365	493	305	327	192	299	216	238
MsaG001115	2	2	1	9	8	4	13	2	15	20	14	27	18	16	105	1	14	11	6	18	0	4	55	19	48	32	56	74	38	8	2	3	8	20	13	10	15	13	21	21	24	11	62	25	38
MsaG001116	36	30	80	33	76	33	72	39	51	54	50	67	31	52	67	64	170	147	38	73	7	25	212	101	253	211	222	141	69	29	45	80	86	92	131	78	127	119	97	85	185	80	93	50	64
MsaG001117	0	0	0	1	1	0	0	0	0	0	0	0	0	0	0	0	0	1	0	0	0	0	0	0	0	0	0	0	0	0	0	0	0	0	0	0	1	3	0	0	0	0	0	0	0
MsaG001118	0	0	1	0	1	1	2	0	0	0	0	0	3	4	0	3	2	3	0	0	0	1	1	1	4	5	2	13	3	5	2	1	2	4	0	0	4	2	4	0	0	2	0	0	0
MsaG001119	1	11	14	6	3	2	47	20	24	141	261	294	6	3	2	9	8	8	1	94	5	6	61	31	956	259	656	6	0	0	6	9	10	4	97	6	12	9	75	945	1007	676	0	7	6
MsaG001120	122	130	142	181	158	215	63	82	121	42	80	49	61	76	121	237	364	304	49	106	22	41	339	97	185	189	176	186	89	48	147	292	153	176	118	153	108	158	301	147	195	100	219	173	298
MsaG001121	4	0	8	0	2	6	6	1	6	26	12	1	27	5	29	2	8	7	0	2	0	3	13	6	27	194	22	49	22	36	1	5	13	38	29	3	1	2	3	64	39	29	46	27	27
MsaG001122	2	0	21	2	5	4	3	8	4	17	5	8	15	10	11	6	48	42	1	6	3	2	53	17	44	21	33	18	19	4	8	12	14	16	15	12	7	20	23	11	23	7	24	18	36
MsaG001123	0	0	0	0	0	0	0	0	0	0	0	0	0	0	0	0	0	0	0	0	0	0	0	0	0	0	0	0	0	0	0	0	0	0	1	0	1	2	1	0	2	0	6	3	1
MsaG001124	3	0	5	0	0	0	0	0	0	0	0	0	0	0	0	14	14	15	0	1	0	0	0	0	0	0	0	0	0	0	3	6	0	0	0	0	0	0	0	0	0	0	0	0	0
MsaG001125	0	1	5	0	0	0	0	0	0	0	0	0	0	0	0	7	6	15	1	1	0	0	0	1	0	0	0	0	0	0	6	6	2	1	0	0	0	0	0	0	0	0	0	0	0
MsaG001126	0	3	10	0	0	1	0	1	0	0	0	1	2	0	1	5	1	3	0	2	0	0	0	1	5	0	0	0	0	0	0	0	0	0	0	0	0	0	0	0	0	0	0	0	0
MsaG001127	0	1	5	0	0	1	0	0	0	0	0	0	0	0	0	17	11	14	0	0	0	0	0	0	0	0	0	0	0	0	0	1	0	0	0	0	0	0	0	0	0	0	0	0	0
MsaG001128	0	0	0	0	0	0	0	0	0	0	0	0	0	0	0	0	0	3	0	0	0	0	0	0	0	0	0	0	0	0	0	0	0	0	0	0	0	0	0	0	0	0	0	0	0
MsaG001129	60	63	54	9	14	5	5	7	5	3	0	0	0	0	0	120	152	140	22	36	7	3	3	9	9	0	2	0	0	0	53	60	68	38	11	20	3	18	8	0	2	7	0	0	0
MsaG001130	0	0	0	0	0	0	3	0	5	22	3	0	0	0	7	0	0	0	0	0	0	0	6	0	5	20	2	8	3	0	1	0	1	2	4	1	0	0	2	17	7	4	0	0	0
MsaG001131	0	4	1	4	26	2	4	6	22	27	26	27	8	24	44	10	25	6	3	24	1	0	59	26	138	252	149	251	97	34	3	4	2	9	22	10	5	29	15	78	58	14	23	10	27
MsaG001132	20	39	37	66	88	88	87	82	72	113	99	104	361	226	349	62	152	179	19	142	12	42	322	159	646	329	349	854	279	279	37	70	68	144	185	120	194	208	328	288	357	237	674	349	756
MsaG001133	15	18	54	34	52	22	27	17	53	28	56	36	1	2	10	85	125	170	12	27	3	23	107	50	136	103	132	32	15	16	39	68	49	65	55	46	29	65	119	35	48	21	25	12	15
MsaG001134	1	5	4	0	0	0	0	0	0	0	0	0	0	0	0	3	15	12	0	0	0	0	0	0	0	0	0	1	0	0	2	5	0	1	0	0	0	0	0	0	0	0	0	0	0
MsaG001135	0	0	0	0	1	0	0	0	0	0	0	0	0	0	0	0	3	5	0	0	0	0	0	0	0	2	2	0	0	0	1	4	1	3	0	0	0	0	0	1	3	1	1	0	0
MsaG001136	3	9	26	22	19	13	14	13	14	16	24	21	5	4	4	14	77	36	7	5	1	4	46	21	57	31	34	19	8	3	5	13	7	23	13	8	9	30	22	8	6	2	4	7	8
MsaG001137	0	1	0	2	0	0	0	0	1	0	2	0	0	0	1	2	4	0	1	0	0	0	2	0	1	1	1	0	0	0	0	7	2	1	0	0	0	1	2	1	1	1	0	0	0
MsaG001138	11	38	86	20	15	46	5	12	28	39	30	14	12	11	20	70	127	138	18	42	5	10	34	22	76	97	120	19	8	5	46	74	52	79	52	71	32	54	42	46	33	34	37	14	19
MsaG001139	0	0	1	1	9	0	5	1	1	0	2	0	2	2	2	2	6	6	1	8	1	2	8	14	17	8	7	15	4	5	0	0	4	1	2	0	1	4	0	2	1	1	1	0	0
MsaG001140	0	2	4	14	10	6	12	4	9	1	1	3	1	12	3	11	27	36	6	18	0	3	30	20	19	10	40	17	6	10	0	4	2	5	5	3	2	8	8	2	3	1	5	1	3
MsaG001141	155	317	339	520	550	482	601	440	605	296	252	318	366	247	211	453	937	834	284	819	115	217	1692	728	1547	851	1003	1291	505	317	286	638	431	868	903	710	692	1171	1168	693	806	463	841	418	817
MsaG001142	17	21	8	17	6	5	10	18	22	1	11	16	21	15	27	20	43	52	10	22	4	13	107	44	67	56	64	61	27	15	19	22	21	32	30	25	42	41	43	33	66	21	24	8	13
MsaG001143	26	44	58	41	46	28	41	27	37	21	24	37	68	93	92	75	154	105	26	44	5	18	88	38	85	62	75	322	130	81	57	87	76	117	85	118	76	126	147	50	62	36	211	120	138
MsaG001144	22	49	78	256	460	220	479	558	490	665	569	780	359	133	266	103	130	84	335	1431	118	219	2318	925	1634	1213	1113	159	68	218	44	123	63	1101	914	654	1505	2227	2571	691	1018	628	284	221	474
MsaG001145	84	148	277	110	161	147	107	123	136	147	180	180	47	35	38	394	878	834	52	189	28	54	444	196	596	499	456	346	132	113	217	384	219	333	228	205	113	241	377	132	132	91	144	89	137
MsaG001146	21	24	56	120	173	81	90	76	84	47	43	60	72	59	92	67	115	106	37	162	17	58	307	125	222	255	237	288	138	92	29	65	49	243	361	187	288	471	363	85	144	56	185	60	115
MsaG001147	17	69	115	68	80	63	113	109	103	187	117	146	73	81	182	208	574	543	40	132	15	55	501	261	1009	647	665	285	156	72	135	274	159	181	330	169	224	351	436	385	426	289	231	98	167
MsaG001148	0	0	0	0	0	0	0	0	0	0	0	0	0	0	0	0	0	0	0	0	0	0	0	0	0	0	0	0	0	0	0	0	0	0	1	0	0	0	0	1	0	0	8	2	1
MsaG001149	54	96	109	237	224	140	272	140	281	95	91	89	160	99	175	213	369	271	72	218	41	114	684	236	341	258	281	201	91	76	176	290	206	337	321	335	338	430	508	213	261	164	286	127	239
MsaG001150	0	0	0	0	0	0	0	0	0	0	0	0	0	0	0	0	0	0	0	0	0	0	0	0	0	0	0	0	0	0	0	0	1	0	0	1	0	0	0	0	0	0	0	0	0
MsaG001151	0	0	0	0	0	0	0	0	0	0	0	0	0	0	0	0	0	0	0	0	0	0	0	0	0	0	0	0	0	0	0	0	0	0	0	0	0	0	0	0	0	0	0	0	0
MsaG001152	0	0	0	0	0	0	0	0	0	0	0	0	0	0	0	0	0	0	0	0	0	0	0	0	0	0	0	0	0	0	0	0	0	0	0	0	0	0	0	0	0	0	0	0	0
MsaG001153	0	1	0	0	0	0	0	0	0	0	0	0	0	0	0	0	0	0	0	0	0	0	0	0	0	0	0	0	0	0	0	0	0	0	0	0	0	0	0	0	0	0	0	0	0
MsaG001154	0	0	0	0	0	0	0	0	0	0	0	0	0	0	0	0	0	0	0	0	0	0	0	0	0	0	0	0	0	0	0	0	0	0	0	0	0	0	0	0	0	0	0	0	0
MsaG001155	0	0	0	0	0	0	0	0	0	0	0	0	0	0	0	0	0	0	0	0	0	0	0	0	0	0	0	0	0	0	0	0	0	0	0	0	0	1	0	0	0	0	0	0	0
MsaG001156	0	0	0	0	0	0	0	0	0	0	0	0	0	0	0	0	0	0	0	0	0	0	0	0	0	0	0	0	0	0	0	0	0	0	0	0	0	0	0	0	0	0	0	0	0
MsaG001157	64	111	99	21	49	29	37	37	46	58	30	45	3	9	16	116	170	154	14	27	9	14	96	29	114	106	104	10	8	13	12	21	12	11	11	21	7	12	11	2	6	1	3	1	5
MsaG001158	0	1	1	0	2	1	1	6	2	0	2	0	0	0	0	2	8	16	1	11	0	0	15	2	7	2	3	0	0	0	0	0	0	0	0	0	0	1	0	0	0	0	0	0	0
MsaG001159	0	0	0	0	0	0	0	0	0	0	0	0	0	0	0	0	0	0	0	0	0	0	0	0	0	0	0	0	0	0	0	0	0	0	0	0	0	0	0	0	0	0	0	0	0
MsaG001160	0	0	0	0	0	0	0	0	0	0	0	0	0	0	0	0	0	0	0	0	0	0	0	0	0	0	0	0	0	0	0	0	0	0	0	0	0	0	0	0	0	0	0	0	0
MsaG001161	13	29	37	13	13	8	21	6	10	16	4	4	5	13	14	59	59	73	9	22	2	4	35	13	17	6	16	6	11	7	10	16	11	15	19	34	41	17	33	25	23	13	5	3	3
MsaG001162	12	28	39	56	74	56	77	84	90	146	127	142	277	442	321	38	181	148	30	118	14	34	475	165	648	402	477	1727	718	380	51	96	59	147	209	84	182	223	330	279	343	190	774	369	564
MsaG001163	73	69	130	111	124	89	73	74	88	157	130	180	18	20	48	135	327	363	47	134	16	35	290	127	397	366	509	89	45	33	88	183	126	255	173	182	181	260	240	83	110	65	68	35	31
MsaG001164	3	6	3	0	0	12	0	0	2	0	3	2	0	1	1	0	1	0	0	0	0	0	2	0	0	0	0	0	0	1	3	3	6	6	1	6	1	0	3	0	1	1	2	0	4
MsaG001165	0	0	0	0	0	0	0	0	0	0	0	0	0	0	0	0	0	0	0	0	0	0	0	0	0	0	0	0	0	0	0	0	0	1	0	0	0	0	0	0	0	0	0	0	0
MsaG001166	0	0	0	0	0	0	0	0	0	0	0	0	0	0	0	0	0	0	0	1	0	0	0	0	0	0	0	0	0	0	0	0	0	0	0	0	0	0	0	0	0	0	0	0	0
MsaG001167	46	58	86	40	43	30	35	35	39	49	22	23	9	41	16	106	43	77	30	115	16	19	68	28	123	67	89	29	16	10	38	78	44	79	46	90	57	86	70	55	75	38	33	15	17
MsaG001168	0	0	0	0	0	0	3	1	3	2	1	0	9	11	15	0	1	3	0	1	0	0	7	7	4	5	5	8	11	2	1	0	1	0	0	0	0	0	0	10	14	3	33	6	39
MsaG001169	8	5	14	0	1	0	1	3	1	12	0	0	0	0	0	5	12	6	2	2	0	0	7	2	8	7	2	1	0	0	1	0	1	6	0	0	0	2	1	0	0	0	2	0	0
MsaG001170	0	3	1	1	0	0	2	9	21	10	2	4	0	0	0	6	8	5	4	1	0	3	9	17	6	2	4	10	3	1	2	7	1	1	1	0	9	17	40	0	0	1	0	1	0
MsaG001171	9	18	25	11	11	10	19	14	19	13	10	10	20	2	3	17	60	44	2	8	3	6	61	23	44	41	43	70	28	15	26	27	15	22	37	17	21	28	49	12	24	11	36	18	22
MsaG001172	0	0	0	0	3	0	2	0	2	5	0	1	2	3	12	1	0	0	0	4	0	0	5	1	5	4	2	12	4	0	0	2	0	0	0	0	0	0	1	3	2	4	9	2	19
MsaG001173	4	9	13	0	2	1	1	1	8	9	1	5	0	0	0	5	38	16	0	2	5	0	12	7	9	7	11	3	4	1	10	2	7	6	2	4	3	0	8	4	18	6	0	0	0
MsaG001174	0	1	0	0	0	0	2	3	2	0	3	0	0	0	4	0	0	1	2	2	0	0	7	7	23	6	22	0	0	0	0	1	1	1	3	2	0	2	1	11	11	14	0	0	1
MsaG001175	39	51	73	69	69	68	162	80	119	95	62	100	175	200	118	120	331	237	30	101	11	46	398	170	398	339	332	630	266	93	87	165	110	194	170	126	183	240	268	168	248	101	631	267	358
MsaG001176	18	30	49	59	60	55	19	28	37	33	44	28	40	29	45	94	231	185	24	59	12	18	134	71	152	97	148	112	60	40	32	77	62	90	59	63	31	59	120	80	101	61	129	69	80
MsaG001177	127	190	281	24	72	49	42	36	41	98	25	80	37	55	58	261	649	447	35	101	8	20	161	54	278	213	220	103	42	16	147	267	204	160	77	122	55	66	81	53	104	32	59	43	46
MsaG001178	5	0	1	0	1	0	1	0	1	1	7	4	0	0	5	16	19	14	2	3	5	0	2	5	9	4	0	22	9	0	0	1	0	3	0	2	1	4	0	0	1	3	10	2	0
MsaG001179	18	17	41	31	39	28	33	28	34	23	35	35	40	19	26	55	102	89	14	81	6	9	119	57	180	122	157	96	43	18	30	71	34	71	61	53	28	85	75	55	55	29	72	36	58
MsaG001180	44	90	96	122	174	146	145	128	124	210	147	101	77	40	197	182	329	244	152	491	39	70	418	222	547	370	450	214	60	50	114	168	150	377	389	280	310	390	289	225	382	224	112	96	101
MsaG001181	6	5	8	3	6	4	6	3	7	2	5	4	8	24	13	2	46	45	2	14	1	2	14	14	40	23	49	46	14	2	10	13	13	25	21	21	3	9	19	14	23	16	16	12	13
MsaG001182	1	3	0	35	14	14	15	21	11	36	1	1	39	43	23	3	12	10	3	23	2	14	56	18	23	22	15	31	13	6	0	2	0	15	34	22	22	23	15	18	17	10	39	16	143
MsaG001183	16	24	70	8	5	5	12	7	7	7	7	8	12	19	15	50	66	110	13	25	0	3	45	19	54	48	58	57	46	18	26	54	21	22	20	35	25	41	25	21	22	12	37	16	16
MsaG001184	24	95	128	73	168	51	48	37	52	30	27	25	28	40	60	511	1002	792	132	355	14	37	367	175	144	82	101	64	46	11	315	513	475	468	224	272	159	448	358	39	67	29	110	45	96
MsaG001185	3	0	0	0	0	1	1	0	0	1	0	0	0	0	0	2	0	0	0	0	0	0	3	0	1	2	0	0	0	0	1	5	3	12	8	3	1	13	1	6	1	1	0	1	0
MsaG001186	0	0	1	11	14	18	5	3	0	5	0	5	3	0	0	2	6	4	15	29	0	3	22	7	18	9	2	0	0	1	4	6	1	33	46	17	17	14	13	4	5	8	0	1	3
MsaG001187	0	0	0	0	0	0	0	0	0	0	0	0	0	0	0	0	0	0	0	0	0	0	0	0	0	0	0	0	0	0	0	0	0	0	0	0	0	0	0	0	0	0	0	0	0
MsaG001188	0	0	0	0	0	0	0	0	0	0	0	0	0	0	0	0	0	0	0	0	0	0	1	0	0	0	0	0	0	0	0	0	0	0	0	0	0	0	0	0	1	0	0	0	0
MsaG001189	0	1	0	0	1	2	4	1	0	8	8	2	0	0	3	0	1	0	1	0	0	0	1	0	27	34	37	2	1	0	0	2	3	2	0	0	0	1	1	7	15	7	0	0	0
MsaG001190	2	0	0	29	58	31	91	94	128	120	51	106	133	40	273	22	60	27	76	286	29	49	958	414	618	351	450	1686	730	95	9	21	23	186	366	140	254	400	296	93	207	81	193	85	256
MsaG001191	0	0	2	0	0	0	0	0	0	4	4	7	0	0	5	0	0	1	0	0	0	0	0	1	2	4	4	3	1	3	0	0	2	4	0	2	4	0	0	2	3	3	0	1	2
MsaG001192	2	12	19	23	22	8	21	16	18	30	36	27	20	17	9	21	70	41	3	10	2	7	112	32	143	184	211	61	30	49	27	35	19	49	45	31	37	44	64	38	59	23	14	6	24
MsaG001193	87	121	207	147	247	162	125	95	119	153	216	196	65	39	88	250	771	582	47	138	23	60	707	273	713	784	890	236	89	58	162	294	181	267	174	151	189	236	317	109	159	92	166	71	85
MsaG001194	0	0	0	0	0	0	0	0	0	0	0	0	0	0	0	0	0	0	0	0	0	0	0	0	0	0	0	0	0	0	0	0	0	0	0	0	0	0	0	0	0	0	0	0	0
MsaG001195	0	0	0	0	0	0	0	0	0	0	0	0	0	0	0	0	0	0	0	0	0	0	0	0	0	0	0	0	0	0	0	0	0	0	0	0	0	0	0	0	0	0	0	0	0
MsaG001196	0	0	0	2	0	0	7	0	0	5	0	0	1	1	1	0	3	0	0	0	0	0	8	1	11	26	7	3	2	1	0	2	0	1	0	0	0	0	7	10	6	6	3	7	9
MsaG001197	51	72	118	147	138	172	200	131	195	226	102	229	98	128	99	144	285	291	73	130	31	89	747	343	567	539	519	324	167	98	155	257	203	337	313	258	367	518	609	320	312	169	255	113	208
MsaG001198	47	77	131	57	62	72	85	34	63	108	66	70	26	48	95	121	333	260	22	78	7	20	173	74	204	170	149	138	47	44	56	145	72	122	126	86	98	134	153	75	83	40	91	62	85
MsaG001199	0	0	0	0	0	0	0	1	1	1	0	0	2	0	0	0	4	0	0	2	0	0	1	6	3	0	0	14	2	1	1	0	2	2	5	0	0	4	2	0	1	0	0	0	0
MsaG001200	0	0	0	0	0	0	0	0	0	0	0	0	0	1	6	0	0	0	3	2	0	1	2	1	0	2	2	6	0	0	0	0	1	3	7	5	10	10	4	1	0	0	2	1	3
MsaG001201	14	28	64	32	25	30	33	22	39	51	40	51	116	148	101	57	144	121	20	47	10	27	189	84	244	211	231	465	178	126	50	55	50	103	95	82	87	79	100	57	110	56	92	54	182
MsaG001202	0	0	0	0	0	0	0	0	0	0	0	0	0	0	0	0	2	0	0	0	0	0	0	0	0	0	0	0	0	0	0	0	0	0	0	0	0	0	0	0	0	0	0	0	0
MsaG001203	18	34	55	53	74	45	13	20	30	37	74	59	159	257	215	67	139	203	22	91	15	36	190	62	96	69	51	1919	529	458	35	98	36	46	68	52	80	178	118	19	27	17	738	397	454
MsaG001204	10	10	12	9	17	9	20	18	19	32	11	11	15	23	22	35	75	52	10	34	1	13	67	13	50	48	52	53	15	9	18	27	16	33	23	36	19	38	43	15	20	15	49	17	34
MsaG001205	18	36	34	50	40	26	20	29	66	43	35	50	40	26	52	22	101	114	21	49	9	13	150	61	185	140	124	172	70	42	33	49	34	77	71	55	78	83	119	55	93	33	109	54	58
MsaG001206	3	4	12	24	39	11	25	12	37	19	4	12	18	35	37	26	33	49	2	38	1	5	49	35	48	60	45	77	45	23	33	43	31	44	44	49	39	40	61	29	32	13	53	23	65
MsaG001207	8	3	12	8	13	13	5	3	7	3	6	21	4	20	22	9	39	41	7	4	0	18	46	19	22	46	29	30	13	15	13	21	17	32	14	22	16	31	39	21	39	14	25	19	31
MsaG001208	12	19	19	12	17	21	18	17	15	41	7	18	37	28	27	26	46	40	5	25	5	13	58	35	52	50	37	60	29	20	14	30	22	43	35	44	18	31	53	49	29	19	62	35	82
MsaG001209	0	1	0	0	0	1	0	0	0	1	1	2	0	0	1	0	1	6	1	0	0	0	4	0	0	4	4	2	0	1	1	7	3	6	3	2	0	4	1	4	6	1	0	0	1
MsaG001210	0	2	1	0	0	0	6	2	3	3	2	1	25	24	25	0	8	8	1	2	0	0	7	7	5	11	15	68	32	15	2	8	0	5	4	4	1	7	8	7	6	2	26	22	46
MsaG001211	9	41	24	7	19	21	61	29	106	79	37	22	416	235	423	28	114	97	7	43	5	5	79	51	132	111	179	888	398	258	26	37	37	44	45	39	11	58	51	141	116	45	343	198	208
MsaG001212	1	2	4	1	2	3	1	0	1	1	0	1	7	3	15	1	10	3	3	6	1	1	9	2	4	3	3	7	3	0	0	4	3	6	5	3	3	5	11	11	4	2	2	0	0
MsaG001213	15	10	1	5	8	7	14	6	7	10	5	4	12	7	5	14	17	19	8	18	2	0	45	4	24	17	26	13	3	6	11	12	12	39	25	16	5	18	35	23	21	13	7	3	5
MsaG001214	10	9	8	7	7	6	13	8	35	13	13	10	58	29	67	2	42	18	4	11	2	3	30	14	52	57	81	219	73	53	5	14	14	12	19	23	6	8	15	40	51	9	118	76	113
MsaG001215	24	49	122	40	11	53	38	57	32	28	8	3	91	81	17	135	162	126	17	66	8	7	138	28	34	107	94	169	98	61	82	154	79	150	85	105	23	105	52	89	62	49	72	50	80
MsaG001216	5	9	5	2	8	6	6	0	4	19	2	0	9	17	12	35	29	44	0	17	0	0	20	3	16	11	18	100	32	19	7	6	5	12	16	6	9	14	12	36	14	7	23	12	19
MsaG001217	10	6	29	11	10	4	10	6	8	3	6	18	16	32	8	17	75	27	5	8	3	5	33	15	38	36	40	73	37	28	16	26	13	30	20	9	15	21	36	13	10	7	53	23	29
MsaG001218	31	20	56	33	46	26	62	23	49	99	117	75	404	491	277	161	169	183	27	63	12	13	102	54	199	211	180	489	93	80	38	85	54	74	60	51	93	63	112	162	253	169	212	228	304
MsaG001219	6	0	0	0	0	0	0	0	1	0	0	0	0	0	0	0	0	0	0	0	0	0	0	0	0	0	0	1	0	0	0	0	0	1	0	0	0	1	1	0	0	0	0	1	0
MsaG001220	30	50	40	60	95	84	128	101	197	190	98	122	756	374	670	200	366	177	176	345	38	56	641	302	590	595	504	709	387	212	108	214	373	524	343	366	195	396	312	526	673	350	770	326	1021
MsaG001221	140	264	278	80	57	52	43	36	49	63	35	46	20	26	49	362	615	443	42	110	13	19	126	68	186	190	211	88	63	21	179	231	222	216	111	216	102	95	105	73	80	50	63	25	41
MsaG001222	14	49	58	60	66	61	49	25	69	37	148	97	43	57	28	52	167	176	17	36	3	18	145	70	359	375	382	34	17	42	55	114	80	100	81	62	64	103	116	60	69	38	126	86	79
MsaG001223	0	0	2	0	0	0	0	0	0	0	0	0	0	0	0	0	1	0	0	0	0	0	2	0	6	1	0	0	0	0	0	0	0	0	0	0	0	0	0	0	0	0	0	0	0
MsaG001224	27	48	17	5	12	12	9	3	22	24	8	16	20	15	26	29	24	31	7	2	1	2	12	3	5	10	18	4	1	3	17	17	13	25	17	21	18	13	27	11	15	4	13	13	11
MsaG001225	1	0	0	0	0	0	2	0	0	3	1	0	0	0	1	0	0	0	0	1	0	0	1	3	0	1	3	7	0	1	0	1	0	0	0	1	0	0	1	2	0	0	3	0	2
MsaG001226	0	0	1	0	0	0	3	0	5	4	0	2	12	8	7	0	1	2	1	0	0	1	3	11	13	8	6	27	5	8	0	1	0	0	4	0	0	0	0	1	1	1	9	2	6
MsaG001227	95	216	194	61	96	79	70	62	165	167	71	216	67	81	84	167	425	343	42	141	12	44	224	124	277	156	195	205	95	43	112	182	127	159	139	158	127	172	206	82	127	63	149	78	93
MsaG001228	0	3	3	3	4	0	8	6	4	7	2	12	47	93	41	3	12	12	0	3	1	4	12	11	21	18	11	186	63	67	2	8	5	6	11	5	16	14	18	6	14	1	82	66	79
MsaG001229	10	21	39	39	28	26	33	28	35	39	32	34	75	62	62	34	91	67	3	38	6	11	164	74	143	177	142	205	100	102	20	35	32	35	50	28	65	48	83	32	62	34	51	42	68
MsaG001230	12	21	68	39	30	57	87	39	109	47	84	95	43	36	60	34	55	75	18	39	18	30	225	75	233	149	154	91	36	58	31	56	40	110	65	71	89	81	134	166	151	121	62	42	69
MsaG001231	29	65	72	31	33	60	38	17	24	56	33	90	3	33	21	61	134	106	11	29	1	34	82	41	96	93	90	66	22	19	22	68	55	78	30	53	69	70	86	15	23	26	21	12	15
MsaG001232	0	0	0	0	0	0	0	0	0	0	0	0	0	0	0	0	0	0	0	0	0	0	0	0	0	0	0	0	0	0	0	0	0	0	0	0	0	0	0	0	0	0	0	0	0
MsaG001233	0	0	0	0	0	0	0	0	0	0	0	1	0	0	0	0	0	0	0	0	0	0	0	0	0	0	0	1	0	0	0	0	0	0	0	0	0	0	0	0	0	0	0	0	0
MsaG001234	0	0	0	0	0	0	0	0	0	0	0	0	0	0	2	0	0	3	0	0	0	0	0	0	0	0	0	0	0	0	0	0	0	0	0	0	0	0	0	0	0	0	0	0	0
MsaG001235	23	25	61	49	43	24	27	21	28	55	34	64	7	18	18	42	134	86	13	31	4	14	97	31	165	155	217	45	13	8	37	61	46	58	55	47	52	32	59	32	52	16	33	14	22
MsaG001236	7	5	6	2	7	4	10	7	4	3	5	3	0	1	5	14	37	37	4	17	3	2	35	18	38	26	37	14	7	4	17	15	25	27	22	21	19	43	59	34	63	21	47	28	34
MsaG001237	5	23	14	10	13	17	18	11	22	26	24	21	5	2	9	15	30	29	3	28	0	8	65	41	48	62	65	11	7	5	11	9	17	28	26	21	55	38	43	24	33	23	6	11	12
MsaG001238	26	27	92	32	47	59	69	47	17	21	29	38	30	45	42	72	231	150	16	19	8	39	467	167	274	303	210	116	54	39	19	59	31	82	27	61	36	47	63	10	16	12	15	14	12
MsaG001239	0	0	0	0	0	0	0	0	0	0	0	0	0	0	0	0	1	0	0	0	0	0	0	0	0	0	0	0	0	0	0	0	0	0	0	0	0	0	0	0	1	0	0	0	0
MsaG001240	39	67	102	91	104	93	119	95	122	81	109	131	60	38	33	152	331	324	27	95	14	77	464	178	390	325	355	273	113	66	68	155	95	173	123	153	142	171	251	117	145	115	157	99	162
MsaG001241	52	85	92	128	170	159	155	109	98	137	159	131	376	448	479	465	532	426	117	250	35	39	331	144	341	391	370	741	316	310	230	474	282	416	258	360	258	260	355	256	287	180	512	268	513
MsaG001242	0	5	1	2	6	1	16	10	16	49	113	57	193	124	115	13	17	11	5	13	4	1	53	34	172	192	142	285	79	95	6	12	21	26	30	5	0	6	5	252	131	70	476	218	157
MsaG001243	0	6	15	32	48	43	43	28	19	161	97	159	6	6	16	175	577	145	154	229	12	10	178	64	1827	1085	1376	69	36	5	145	258	191	438	264	244	72	168	93	529	973	465	19	8	19
MsaG001244	29	63	63	16	19	9	5	4	15	22	15	28	6	13	38	114	235	167	43	96	4	3	46	10	89	96	96	66	16	8	89	157	104	152	72	130	23	41	42	130	239	139	13	7	30
MsaG001245	70	125	203	89	155	157	147	100	217	154	220	184	127	79	62	153	362	285	39	150	25	95	552	254	703	505	513	211	78	96	77	129	87	133	79	102	62	103	180	235	199	151	103	95	89
MsaG001246	14	38	41	67	73	80	269	85	164	1431	968	1152	247	196	365	70	244	162	49	308	33	17	288	171	3103	1854	2577	368	190	101	57	103	83	165	346	131	183	185	389	1945	2002	1410	620	262	591
MsaG001247	6	9	41	4	7	7	8	4	16	2	13	13	13	3	4	28	64	70	3	4	1	7	33	10	37	47	40	6	3	5	24	40	22	7	22	14	13	7	18	5	14	8	10	7	10
MsaG001248	0	0	0	0	0	0	0	0	0	0	0	1	0	0	4	7	2	7	0	9	1	0	1	2	1	3	0	41	14	3	0	8	1	0	2	0	0	2	0	0	0	1	4	0	1
MsaG001249	0	0	0	0	0	0	0	0	0	0	0	0	0	0	0	0	0	0	0	0	0	0	0	0	0	0	0	0	0	0	0	0	0	0	0	0	0	0	0	0	0	0	0	0	0
MsaG001250	0	0	1	0	1	0	0	0	0	0	0	1	0	0	0	1	0	0	2	0	0	0	2	1	2	4	0	0	0	0	1	5	1	0	1	4	1	1	1	0	1	0	0	0	0
MsaG001251	0	0	0	0	0	0	0	0	0	0	0	0	0	0	0	0	0	0	0	0	0	0	0	0	0	0	0	0	0	0	0	0	1	0	0	0	0	0	0	0	0	0	0	0	0
MsaG001252	19	43	48	162	120	151	285	157	173	351	211	226	22	9	45	150	172	170	61	157	53	72	467	233	749	860	543	105	15	105	43	93	138	162	225	130	125	156	225	618	469	297	88	70	48
MsaG001253	28	26	43	44	47	30	25	25	40	20	23	25	20	18	20	57	86	99	20	53	2	11	86	35	111	69	51	40	21	13	34	56	24	69	31	41	61	61	101	44	41	27	45	14	25
MsaG001254	5	8	13	4	0	9	1	3	7	20	13	26	0	2	6	20	14	13	6	3	1	10	13	10	14	9	19	4	4	6	3	12	9	7	3	9	3	10	14	5	6	3	5	4	10
MsaG001255	7	4	5	7	3	4	20	0	4	6	15	12	4	8	7	16	21	23	2	5	4	6	26	14	15	18	23	9	6	5	10	10	12	8	2	7	10	7	30	11	6	7	8	0	5
MsaG001256	0	0	0	0	0	0	1	0	0	0	0	0	0	0	0	0	1	1	0	2	0	0	0	2	1	0	0	0	0	0	0	0	0	0	0	0	0	0	0	0	0	1	0	0	0
MsaG001257	0	0	6	0	0	0	0	0	0	0	0	0	0	0	0	0	0	0	0	0	0	0	0	0	0	0	0	0	0	0	1	0	1	0	0	0	0	2	2	0	0	0	0	0	0
MsaG001258	2	16	17	0	1	0	0	0	0	0	0	0	0	2	0	7	17	18	2	6	0	0	2	0	0	0	0	0	0	1	1	2	0	2	0	1	1	1	2	0	0	0	0	0	0
MsaG001259	73	108	223	159	292	240	155	128	121	100	12	26	0	1	0	258	853	499	356	1340	65	80	225	143	248	85	101	0	0	0	133	210	108	484	454	383	213	492	251	18	32	30	0	0	0
MsaG001260	8	9	7	23	9	8	8	15	17	24	35	45	3	3	15	10	51	46	5	15	3	14	96	53	99	72	96	1	2	4	19	19	18	20	12	11	17	28	30	20	32	20	1	6	1
MsaG001261	46	85	171	84	79	41	73	67	90	93	64	59	57	73	74	156	461	302	28	143	15	31	295	140	298	296	291	287	129	43	132	175	165	211	218	197	130	185	233	106	205	100	165	84	117
MsaG001262	13	7	14	24	38	11	24	11	38	32	21	39	13	11	55	32	89	64	10	23	7	14	62	24	95	98	106	71	33	17	20	48	40	60	38	62	61	63	118	41	79	33	86	38	45
MsaG001263	13	1	4	3	13	2	7	3	3	4	13	10	11	2	0	14	27	27	2	4	2	1	21	9	23	15	24	17	10	6	7	18	8	18	4	16	6	3	11	9	13	12	14	17	24
MsaG001264	46	88	134	132	150	189	218	132	197	162	163	192	77	102	90	188	231	256	44	147	39	70	399	163	462	342	347	241	99	68	97	109	96	235	186	140	137	185	258	179	245	123	250	119	145
MsaG001265	485	597	1392	905	722	1272	664	504	839	981	1134	1275	255	323	528	1689	2302	2935	130	414	133	438	2072	933	2232	2733	3036	771	331	616	828	1668	919	1153	843	794	1112	1080	1261	708	719	501	473	267	339
MsaG001266	47	76	61	69	112	75	75	66	95	119	38	57	51	67	14	82	433	222	61	131	10	38	143	51	153	113	103	289	83	25	147	241	181	266	234	188	184	371	238	51	54	35	98	95	111
MsaG001267	7	8	30	17	16	6	12	15	19	7	27	13	3	4	6	35	95	93	3	19	2	20	67	36	94	73	105	28	15	16	25	39	23	32	22	47	27	38	43	30	36	19	16	8	13
MsaG001268	32	76	103	98	116	80	104	89	117	147	117	101	34	55	60	217	248	299	26	51	11	62	354	140	427	306	336	209	87	61	126	186	158	221	175	150	127	228	277	148	159	128	140	111	130
MsaG001269	0	0	0	0	0	0	0	0	0	0	0	0	0	0	0	0	0	0	0	0	0	0	1	0	0	0	1	0	0	0	0	0	0	0	0	0	0	0	1	0	0	0	2	0	0
MsaG001270	27	30	54	68	72	64	56	61	76	52	65	71	20	34	23	118	148	204	9	27	11	47	260	111	271	200	252	139	67	46	83	145	109	101	115	80	63	129	192	124	116	65	122	52	86
MsaG001271	0	0	0	0	0	0	0	0	0	0	0	0	0	0	0	0	0	0	0	0	0	0	0	0	0	0	0	0	0	0	0	0	0	0	0	0	0	0	3	0	0	0	1	0	0
MsaG001272	82	99	269	1	2	1	0	0	0	0	5	0	0	0	0	412	491	530	14	22	3	0	0	0	0	2	1	0	0	0	268	315	287	72	5	46	1	9	4	1	1	0	0	0	0
MsaG001273	1	2	5	2	4	6	0	2	2	12	2	5	23	25	50	6	37	19	8	9	2	3	34	10	23	22	13	92	48	9	13	14	29	17	19	15	28	30	12	19	33	7	47	19	51
MsaG001274	44	72	128	110	129	87	181	106	150	108	167	188	106	53	66	153	334	266	44	174	22	64	483	200	436	316	343	293	141	79	82	143	97	149	147	133	100	171	325	247	304	185	101	47	65
MsaG001275	2	0	1	1	0	1	0	3	3	0	0	0	0	0	1	1	3	7	0	5	0	0	16	4	6	14	2	6	3	1	1	15	7	2	4	3	7	5	3	3	7	10	1	2	3
MsaG001276	10	34	30	27	49	44	47	22	52	70	46	63	91	102	156	75	160	97	41	82	15	17	184	99	260	174	199	58	34	45	40	72	87	106	54	106	63	88	130	101	191	79	133	65	109
MsaG001277	8	3	5	3	5	3	3	1	6	3	11	3	10	1	10	4	31	16	4	2	3	2	21	4	22	20	26	42	22	11	8	13	6	19	10	17	5	12	12	7	7	8	13	4	11
MsaG001278	8	12	39	32	24	21	53	20	29	40	16	40	15	27	36	52	74	76	17	41	2	10	117	56	119	119	105	40	25	13	13	19	20	24	63	30	69	89	86	43	49	32	44	12	19
MsaG001279	0	0	0	0	0	0	0	0	1	0	0	0	0	0	0	0	1	0	0	0	0	0	0	0	1	1	0	1	0	0	4	2	5	4	4	0	2	5	3	4	3	5	4	3	3
MsaG001280	41	75	125	115	100	69	123	107	157	193	140	147	51	53	86	64	281	262	30	98	12	66	550	187	539	367	410	157	77	54	56	119	83	136	120	100	114	196	283	123	139	96	84	32	91
MsaG001281	62	108	154	109	122	119	216	167	281	328	179	313	56	78	234	201	566	434	85	153	42	127	928	378	1026	644	682	385	190	167	81	180	111	259	190	194	188	283	482	222	307	138	162	122	160
MsaG001282	0	3	10	4	13	3	11	2	3	10	11	12	5	12	16	6	30	27	10	12	4	2	38	18	29	30	28	16	13	3	7	24	9	23	23	16	39	27	41	11	24	10	28	9	8
MsaG001283	5	27	43	41	45	46	54	42	46	40	47	49	11	11	46	51	118	93	18	36	10	59	341	138	235	153	194	87	30	38	44	66	44	88	85	61	96	93	127	86	109	59	72	25	61
MsaG001284	46	61	110	77	122	85	119	96	179	200	135	180	50	18	70	147	413	278	45	174	20	63	577	220	679	430	498	240	100	92	71	153	90	177	141	114	142	227	380	185	228	154	104	80	134
MsaG001285	46	62	158	119	148	112	202	143	278	254	184	219	48	44	101	191	427	344	92	174	45	121	895	393	807	656	583	311	119	144	77	185	122	277	168	145	133	270	516	205	222	156	168	109	164
MsaG001286	10	14	57	27	13	37	42	54	52	23	32	24	29	22	91	43	98	84	25	36	7	54	440	189	431	292	318	117	84	128	21	47	33	63	54	37	47	61	78	72	81	46	42	1	64
MsaG001287	42	49	82	41	52	49	65	69	141	106	65	79	23	17	68	96	182	186	20	84	10	49	408	186	398	276	314	139	62	64	47	85	81	182	99	104	141	182	294	92	158	92	112	52	103
MsaG001288	7	17	21	25	13	36	26	40	31	16	18	14	11	19	53	25	112	83	17	22	7	34	339	163	333	240	251	122	64	97	28	43	35	56	51	58	78	65	120	87	65	57	43	6	82
MsaG001289	99	229	310	272	310	277	428	305	746	692	460	593	113	77	254	334	1071	859	156	413	49	184	1488	699	1552	1109	1181	575	293	198	178	369	219	552	348	337	416	580	1008	422	652	352	276	214	240
MsaG001290	11	15	23	16	24	17	15	19	21	31	17	46	4	2	19	23	67	52	11	12	5	14	90	45	117	113	122	21	19	4	10	48	19	24	33	27	30	31	47	16	46	19	13	2	12
MsaG001291	0	3	7	2	1	0	4	0	2	5	0	3	0	2	3	3	24	14	3	5	0	1	27	19	21	19	20	5	6	1	5	3	6	5	10	2	11	4	8	7	13	7	7	2	7
MsaG001292	48	83	106	469	686	453	706	558	730	837	729	876	351	214	644	494	713	504	398	1251	205	373	2627	1234	3278	1489	2005	631	198	210	156	351	280	958	1261	798	1171	1834	2601	1921	2025	1426	806	438	896
MsaG001293	0	0	0	0	0	0	0	0	0	0	0	0	0	0	0	0	0	0	0	0	0	0	0	0	0	0	0	0	0	0	0	0	0	0	0	0	0	0	0	0	0	0	0	0	0
MsaG001294	0	1	7	0	0	0	0	0	0	0	0	0	0	0	2	9	30	29	3	10	0	0	0	0	0	1	0	0	0	0	3	5	1	3	1	1	1	7	0	1	1	0	0	0	0
MsaG001295	30	79	83	39	75	51	43	21	16	53	25	42	26	13	58	104	134	145	37	50	3	20	91	31	95	106	108	65	31	20	68	103	80	137	60	109	55	46	59	49	50	34	51	22	31
MsaG001296	0	0	0	0	0	0	0	0	1	0	0	0	0	0	0	0	0	0	0	0	0	0	0	0	0	0	0	0	0	0	1	0	0	0	0	0	0	0	1	0	0	2	0	0	0
MsaG001297	0	0	0	0	0	1	0	0	0	0	0	0	0	0	0	2	0	0	0	0	0	0	0	0	0	0	0	0	0	0	0	0	0	0	0	0	0	0	0	0	0	0	0	0	0
MsaG001298	15	12	38	45	33	38	90	33	114	67	48	66	93	111	197	33	122	64	33	73	13	25	272	179	310	220	230	453	144	140	28	32	39	116	122	54	84	132	166	124	137	81	307	155	231
MsaG001299	0	0	0	0	13	8	12	3	11	3	4	2	0	0	0	0	1	2	2	2	0	1	27	19	18	12	7	0	0	0	3	3	2	10	7	10	10	31	22	15	20	12	0	0	0
MsaG001300	0	0	0	0	0	0	0	0	0	0	0	0	0	0	0	0	0	0	0	0	0	0	0	0	0	0	0	0	0	0	0	0	0	0	0	0	0	0	0	0	0	0	0	0	0
MsaG001301	0	0	0	3	0	0	0	1	1	0	0	0	1	0	4	0	0	0	0	0	0	0	5	4	11	12	13	0	0	0	0	2	0	21	14	12	7	2	11	1	4	4	10	2	14
MsaG001302	0	11	3	10	18	6	14	9	10	3	14	11	8	4	8	8	18	21	4	6	0	2	9	14	20	16	11	39	11	2	7	13	5	3	13	5	12	3	7	4	12	2	4	6	4
MsaG001303	22	38	65	46	53	41	53	41	48	123	71	62	52	38	49	59	96	115	8	50	4	10	131	43	214	153	212	45	28	25	35	76	35	73	81	54	63	84	137	92	106	65	109	61	99
MsaG001304	1	3	1	61	23	22	44	37	38	92	38	96	84	71	48	0	4	4	3	4	1	11	70	9	137	84	85	173	111	40	3	2	3	20	22	4	22	30	33	53	49	39	156	127	114
MsaG001305	0	0	0	0	0	0	0	0	0	0	0	0	0	0	0	0	0	0	0	0	0	0	0	0	0	0	0	0	0	0	0	0	0	0	0	0	0	0	0	0	0	0	0	0	0
MsaG001306	0	0	1	0	0	0	1	1	1	0	0	3	0	0	0	2	8	6	0	3	0	0	2	2	3	1	8	1	2	0	1	3	2	8	1	1	0	5	0	6	7	3	6	1	10
MsaG001307	0	0	0	0	0	0	0	0	0	0	0	0	0	0	0	0	2	0	0	0	0	0	0	0	1	2	0	0	0	0	1	0	0	0	2	0	0	0	0	0	1	0	0	0	0
MsaG001308	137	194	174	343	572	817	2254	363	785	1012	1594	951	490	409	564	261	749	352	156	698	71	110	1022	560	2341	3997	3204	3716	1243	690	67	168	203	896	680	411	434	312	459	1945	646	658	1387	651	862
MsaG001309	7	4	12	14	11	12	37	3	24	18	25	20	13	14	22	10	46	25	3	19	1	3	70	23	76	106	103	105	40	10	4	7	7	20	23	11	18	14	23	30	15	11	29	2	18
MsaG001310	2	5	12	8	8	43	50	13	20	30	48	24	7	10	7	6	31	11	9	25	0	5	35	31	101	211	170	143	52	8	4	6	9	34	39	19	17	12	41	81	36	11	55	11	22
MsaG001311	0	0	0	0	0	0	0	0	0	0	0	0	0	0	0	0	0	0	0	0	0	0	0	0	0	0	0	0	0	0	0	0	0	0	0	0	0	0	0	0	0	0	0	0	0
MsaG001312	0	0	0	0	0	0	0	0	0	0	0	0	0	0	0	0	0	0	0	0	0	0	0	0	0	0	0	0	0	0	0	0	0	0	0	0	0	0	0	0	0	0	0	0	0
MsaG001313	0	0	0	0	0	0	0	0	0	0	0	0	0	0	0	0	0	0	0	0	0	0	0	0	0	0	0	0	0	0	0	0	0	0	0	0	0	0	0	0	0	0	0	0	0
MsaG001314	9	17	7	9	5	14	11	9	14	17	10	21	0	5	2	5	10	25	4	3	0	3	19	13	13	34	15	8	2	1	3	9	6	17	7	7	10	7	5	8	10	3	0	0	0
MsaG001315	2	5	22	7	7	14	3	15	10	8	15	11	7	8	7	16	84	63	6	3	4	6	97	28	81	80	97	19	7	22	6	26	20	18	20	8	25	27	29	15	12	8	18	13	26
MsaG001316	0	0	0	0	0	0	0	0	0	0	0	0	0	0	0	0	0	0	0	0	0	0	0	0	0	0	0	0	0	0	0	0	0	0	0	0	0	0	0	0	0	0	0	0	0
MsaG001317	0	0	0	0	0	0	0	0	0	0	0	0	0	0	0	0	0	0	0	0	0	0	0	0	0	0	0	0	0	0	0	0	0	0	0	0	0	0	0	0	0	0	0	0	0
MsaG001318	0	0	2	0	0	0	0	0	0	0	0	0	0	0	0	1	3	6	0	0	0	0	0	0	0	0	0	0	0	0	6	11	3	0	5	2	0	0	0	0	0	0	0	0	0
MsaG001319	0	0	5	0	0	0	0	0	0	2	0	0	0	0	0	3	2	5	0	3	0	0	2	0	1	0	0	0	0	0	0	0	0	0	4	0	0	1	1	1	0	0	0	0	0
MsaG001320	0	1	3	0	0	0	0	1	0	0	0	0	0	0	0	5	0	2	0	4	0	0	0	0	0	0	0	1	0	0	0	0	0	1	3	0	0	0	0	1	0	0	0	0	0
MsaG001321	0	0	0	0	0	0	0	0	0	0	0	0	0	0	0	0	0	0	0	0	0	0	0	0	0	0	0	0	0	0	0	0	0	0	0	0	0	0	0	0	0	0	0	0	0
MsaG001322	0	0	13	0	1	4	0	4	1	7	0	0	0	0	0	12	22	20	3	40	1	2	3	3	5	0	0	0	0	0	10	6	12	6	11	5	2	3	2	1	0	0	1	1	0
MsaG001323	1	2	0	13	20	19	17	10	10	16	9	28	40	41	79	9	20	10	5	23	3	27	107	42	123	70	75	200	113	92	5	7	4	26	34	25	43	39	41	22	34	12	76	51	62
MsaG001324	0	0	0	0	0	0	0	0	0	0	0	0	0	0	0	0	0	0	0	0	0	0	0	0	0	0	0	0	0	0	0	0	0	0	0	0	0	0	0	0	0	0	0	0	0
MsaG001325	0	0	0	0	0	0	0	0	0	0	0	0	0	0	0	0	2	0	0	0	0	0	0	0	0	0	0	0	0	0	0	0	0	0	0	0	0	0	0	0	0	0	0	0	0
MsaG001326	683	925	551	454	720	565	258	330	284	342	48	46	1	0	1	955	3044	1193	1010	4218	231	200	936	744	872	363	471	9	1	1	1144	974	1105	2204	2466	1594	549	2092	788	50	207	212	2	0	0
MsaG001327	27	16	45	59	83	73	63	59	99	98	55	110	14	24	95	49	89	52	31	43	10	47	233	92	119	129	116	67	29	43	24	54	24	53	58	44	63	99	106	43	58	39	41	29	43
MsaG001328	31	68	87	42	61	52	64	69	61	47	30	47	26	28	40	103	175	220	44	129	22	68	358	154	123	146	103	50	25	12	103	129	116	164	192	117	200	327	215	42	73	35	46	31	47
MsaG001329	59	165	232	94	112	89	81	91	99	149	129	104	92	130	142	256	431	392	74	159	21	91	616	225	417	440	341	256	126	87	115	184	146	193	152	177	187	178	242	152	191	94	99	63	111
MsaG001330	0	0	0	0	0	0	0	0	0	0	0	0	0	0	0	1	1	0	1	0	0	0	1	0	0	1	0	0	0	0	0	1	0	1	2	1	1	1	0	0	0	0	2	0	0
MsaG001331	2	11	13	18	8	5	12	5	8	8	7	10	6	5	8	8	36	27	0	7	2	5	49	21	27	27	30	15	10	7	8	11	7	22	9	7	9	10	22	11	8	2	12	5	11
MsaG001332	1	4	4	1	6	6	5	2	3	5	4	7	0	0	0	5	9	12	1	2	0	3	13	12	10	17	16	8	2	0	4	2	4	7	2	0	3	9	7	4	3	2	7	2	3
MsaG001333	107	202	296	150	165	221	113	85	135	137	115	137	52	27	89	352	694	566	47	179	15	81	420	169	468	380	416	320	144	83	226	422	297	322	192	312	212	257	330	111	109	96	216	94	109
MsaG001334	30	32	39	44	81	134	28	23	53	54	30	13	0	0	0	104	149	71	73	137	13	27	97	59	102	57	57	0	0	2	46	127	67	293	156	224	103	184	143	16	42	19	0	1	4
MsaG001335	92	122	42	29	58	51	18	44	24	40	8	14	3	6	13	154	177	64	102	214	16	12	74	40	53	59	72	37	15	1	56	151	127	282	99	209	56	128	87	20	37	19	31	12	32
MsaG001336	5	14	10	34	38	39	40	28	54	16	19	34	11	10	32	30	25	51	11	27	6	18	106	51	98	77	73	46	19	26	25	41	25	49	61	48	52	43	79	61	38	24	17	21	23
MsaG001337	19	42	77	47	31	27	37	23	42	53	46	39	12	9	92	34	75	71	10	48	6	21	100	36	81	87	74	52	22	11	29	19	28	71	46	41	59	48	69	34	52	18	13	18	18
MsaG001338	0	0	0	0	0	0	0	0	0	0	0	0	0	0	0	0	2	0	0	2	0	0	0	0	0	10	1	0	0	0	1	0	0	0	7	0	0	0	0	6	1	1	0	0	0
MsaG001339	0	0	1	0	3	1	7	1	9	0	0	2	0	0	0	0	0	0	0	2	1	4	22	11	8	5	0	0	0	0	0	0	0	5	14	4	11	18	11	5	4	1	0	0	0
MsaG001340	0	0	0	0	0	1	0	0	0	1	0	0	0	0	0	0	0	0	0	0	0	0	0	0	0	0	0	2	0	1	0	0	0	4	2	3	1	0	0	0	3	2	4	0	0
MsaG001341	0	0	0	2	0	3	0	0	0	0	0	0	0	0	0	0	0	0	2	11	0	0	0	0	0	0	0	0	0	0	0	0	0	20	1	3	1	3	6	0	4	0	0	0	0
MsaG001342	0	0	0	13	8	4	2	0	0	3	1	5	0	0	0	0	1	0	1	7	0	2	2	0	3	3	0	0	0	0	0	0	0	3	9	1	3	2	2	0	0	0	0	0	0
MsaG001343	0	0	0	0	0	0	0	0	0	0	0	0	0	0	0	0	0	0	0	0	0	0	0	0	0	0	0	0	0	0	0	0	0	0	0	0	0	0	0	0	0	0	0	0	0
MsaG001344	0	0	0	0	0	0	0	0	0	0	0	0	0	0	0	1	1	0	0	0	0	0	0	2	0	0	1	0	0	0	0	0	1	0	0	0	0	0	0	0	1	0	0	0	0
MsaG001345	4	10	9	0	1	0	0	0	1	0	0	0	0	0	0	11	39	24	2	4	0	0	2	0	2	0	0	0	0	0	4	14	3	2	0	0	0	1	0	1	0	0	0	0	0
MsaG001346	0	0	0	0	0	0	0	0	0	0	0	0	0	0	0	0	0	0	0	0	0	0	0	0	0	0	0	0	0	0	0	0	0	0	0	0	0	0	0	0	0	0	0	0	0
MsaG001347	0	0	0	0	0	0	0	0	0	0	0	0	0	0	0	0	0	0	0	0	0	0	0	0	0	0	0	0	0	0	0	0	0	0	2	0	0	0	1	0	0	0	0	0	0
MsaG001348	0	0	0	0	0	0	0	0	1	0	0	0	0	0	0	0	0	0	0	0	0	0	5	1	21	31	12	0	0	0	0	0	0	0	1	0	0	0	0	6	6	1	0	0	0
MsaG001349	0	0	0	2	0	0	10	1	1	8	3	0	0	0	0	0	0	0	0	0	0	0	30	18	50	68	43	2	0	0	0	0	1	0	1	0	0	6	2	2	6	3	0	0	0
MsaG001350	302	335	405	190	305	274	196	188	342	520	183	386	234	227	300	366	835	588	194	634	77	136	899	372	782	730	724	842	359	177	239	377	299	665	524	535	485	624	589	263	417	200	476	274	417
MsaG001351	0	0	0	1	0	0	0	4	3	10	2	2	0	0	0	0	0	0	0	7	0	1	1	7	10	3	4	0	0	0	0	0	0	0	5	0	0	0	0	1	5	2	0	0	0
MsaG001352	0	3	1	0	5	1	0	1	3	8	4	3	0	0	0	0	11	0	2	2	2	1	11	5	20	4	10	4	1	1	0	1	1	3	4	3	12	10	6	2	14	4	0	1	0
MsaG001353	0	0	0	0	0	0	0	0	0	0	0	0	0	0	0	0	0	0	0	0	0	0	0	0	0	0	0	0	0	0	0	0	0	0	0	0	0	0	0	0	0	0	0	0	0
MsaG001354	0	0	0	0	0	0	0	0	0	0	0	0	0	0	0	0	0	0	0	0	0	0	0	0	0	5	0	0	0	0	0	0	0	0	0	0	0	0	0	0	0	1	0	0	0
MsaG001355	0	0	0	0	0	0	0	0	0	0	0	0	0	0	0	0	0	0	0	0	0	0	0	0	0	0	0	0	0	0	0	0	0	0	0	0	0	0	0	0	0	0	0	0	0
MsaG001356	5	4	9	0	0	2	1	4	7	8	2	6	1	0	0	3	5	4	0	6	0	1	10	5	8	6	5	2	0	0	1	1	1	2	2	9	2	3	1	2	2	0	0	0	2
MsaG001357	0	0	0	0	1	0	0	0	0	0	0	0	0	0	0	0	0	3	0	0	0	0	0	0	0	0	0	0	0	0	0	0	0	0	0	1	0	0	0	0	0	0	0	0	0
MsaG001358	3	10	14	23	23	44	20	12	12	5	9	18	6	6	4	19	69	42	9	18	3	10	60	48	53	32	34	27	5	6	9	27	18	23	27	25	33	25	49	19	19	9	16	7	23
MsaG001359	62	148	109	60	62	59	56	42	53	87	65	76	46	29	17	141	233	205	30	110	11	18	111	36	169	133	118	71	30	37	107	167	98	98	55	55	40	62	115	37	39	20	33	15	24
MsaG001360	9	21	44	12	39	24	78	30	68	83	89	184	18	43	186	74	176	129	45	131	11	75	498	232	489	215	296	147	81	37	9	36	28	48	96	46	118	156	182	117	174	77	46	23	80
MsaG001361	1	12	11	7	13	11	3	5	9	7	8	4	8	8	52	13	34	38	0	12	1	5	67	30	48	46	38	62	19	25	11	24	6	8	12	16	27	24	30	7	9	8	16	17	22
MsaG001362	0	0	0	0	1	0	4	9	11	0	0	0	0	0	0	0	5	1	0	0	0	0	30	26	1	0	0	0	0	0	0	3	1	3	1	4	13	14	24	0	0	0	0	0	0
MsaG001363	2	9	3	22	19	14	23	25	14	29	37	51	6	19	18	21	39	20	11	21	4	3	77	33	80	82	72	63	28	14	14	37	31	38	27	33	23	34	42	46	71	38	3	5	10
MsaG001364	56	109	223	117	125	135	82	94	94	180	119	121	99	94	116	223	594	548	52	121	25	52	386	158	535	526	486	269	127	81	146	224	205	191	174	152	142	167	203	207	228	129	177	62	105
MsaG001365	12110	19570	10816	8818	11450	10084	5964	6056	5823	4948	1758	1149	0	23	0	22680	24607	15937	16907	68289	3816	4708	11550	12120	12981	4919	5389	4	0	1	9192	16075	11469	31030	19552	21681	9351	30862	13967	589	1515	1986	1	4	5
MsaG001366	46	116	148	5	6	2	5	9	6	1	3	12	0	1	2	190	390	362	10	15	0	3	18	7	22	8	6	3	0	2	93	159	101	39	6	32	8	13	5	3	3	4	2	0	0
MsaG001367	0	0	0	0	0	0	0	0	0	0	0	0	0	0	0	0	0	0	0	0	0	0	0	0	0	0	0	0	0	0	0	0	0	0	0	0	0	0	0	0	0	0	0	0	0
MsaG001368	0	1	18	4	4	2	9	3	5	8	4	7	12	1	4	17	50	24	1	5	1	7	7	10	6	4	12	5	4	1	4	4	6	5	5	2	12	10	14	4	3	3	11	2	5
MsaG001369	11	17	20	24	44	31	28	25	23	20	18	29	30	5	17	31	65	78	12	61	6	17	109	45	69	55	95	94	33	15	22	50	42	52	81	47	24	47	65	65	53	27	100	52	40
MsaG001370	86	123	131	121	154	162	145	123	244	253	173	223	64	49	112	157	495	311	78	183	38	105	719	260	546	479	426	243	87	63	122	190	175	246	216	179	321	327	453	192	229	142	192	94	161
MsaG001371	1	22	70	116	11	66	64	86	125	315	20	46	0	0	1	15	178	140	37	27	11	60	401	134	351	517	289	0	0	0	52	59	29	311	241	207	119	272	55	127	96	47	0	0	2
MsaG001372	0	0	0	0	0	0	0	0	0	0	0	0	0	0	0	0	0	0	0	0	0	0	0	0	0	0	0	0	0	0	0	0	0	0	0	0	0	0	0	0	0	0	0	0	0
MsaG001373	89	170	111	200	231	130	199	164	346	378	176	264	2940	3433	4625	207	1203	746	110	340	16	103	950	414	1338	1119	1105	12285	4430	1588	258	396	417	437	748	421	671	942	1071	510	1074	395	4928	2827	3248
MsaG001374	50	47	52	102	88	69	130	104	80	67	77	60	180	30	91	166	310	165	83	317	39	26	466	221	807	450	579	131	54	25	46	108	87	138	192	99	83	221	116	205	236	111	55	28	89
MsaG001375	0	0	0	0	0	1	0	0	0	25	1	10	44	34	61	14	9	10	0	7	0	0	0	2	42	69	54	302	94	13	3	8	13	3	2	1	0	8	3	13	46	17	65	105	111
MsaG001376	1	0	0	1	4	3	3	0	5	136	45	84	139	45	40	54	47	48	33	81	16	2	3	4	293	296	259	337	197	85	10	19	24	19	74	12	3	17	8	207	324	176	163	57	83
MsaG001377	1	4	1	0	1	0	9	3	8	0	3	1	9	15	15	23	19	56	0	26	2	0	10	0	8	30	32	261	104	83	6	4	3	9	6	0	2	35	3	35	24	18	98	39	44
MsaG001378	114	181	272	353	389	337	435	421	522	482	370	479	8	37	125	261	1320	753	162	384	27	208	1624	711	2027	1743	1581	74	24	33	334	465	397	629	577	468	403	465	677	549	656	317	26	3	22
MsaG001379	0	1	0	1	0	0	0	4	0	0	4	1	0	0	0	1	5	1	0	0	0	0	16	4	14	10	9	1	1	1	0	5	3	11	14	5	20	21	17	16	34	6	4	3	5
MsaG001380	22	40	15	37	39	11	43	25	57	79	44	85	93	97	48	40	39	60	7	43	6	2	63	31	62	50	46	182	68	20	27	24	25	20	30	25	59	54	78	27	44	21	31	18	20
MsaG001381	4	11	26	22	29	27	38	25	46	29	41	56	86	27	57	44	137	68	7	16	0	27	191	81	169	111	160	609	326	246	46	73	47	53	58	31	88	111	155	85	119	59	253	86	100
MsaG001382	16	31	33	45	91	76	64	35	48	85	53	149	5	9	23	21	62	31	42	184	13	13	113	78	310	115	237	125	20	37	6	24	32	66	111	58	145	85	126	106	194	104	20	25	31
MsaG001383	0	3	0	0	0	0	2	0	0	0	0	0	0	0	0	0	0	0	0	0	0	0	2	1	0	0	0	0	0	0	6	5	1	0	0	1	0	3	1	0	0	0	0	0	0
MsaG001384	6	11	11	5	7	7	17	9	16	9	11	11	3	6	14	13	49	39	1	16	3	6	78	31	50	31	36	19	2	5	10	16	17	27	35	18	9	27	31	16	30	5	33	8	10
MsaG001385	9	19	23	19	27	22	34	12	26	40	17	18	9	5	22	38	128	76	12	27	6	9	96	29	135	140	162	21	15	3	19	36	31	60	44	46	42	54	71	46	61	38	20	0	8
MsaG001386	0	0	0	0	0	0	0	0	0	0	0	0	0	0	0	0	0	0	0	0	0	0	0	0	0	0	0	0	0	0	0	1	0	0	0	0	0	0	0	0	0	0	0	0	0
MsaG001387	24	32	26	20	36	34	10	5	17	19	21	28	5	3	19	18	60	57	4	37	2	4	41	18	67	66	74	35	8	6	20	46	19	53	33	52	35	44	33	10	15	10	26	14	6
MsaG001388	0	0	6	0	6	2	1	0	3	3	0	0	2	3	6	7	12	20	0	0	0	0	4	2	9	7	8	5	2	3	10	2	0	1	4	4	1	0	2	6	2	4	13	1	1
MsaG001389	6	3	15	10	19	4	14	6	9	22	11	19	6	9	19	5	53	41	8	22	4	5	55	25	54	48	63	38	19	10	12	21	13	15	39	24	17	18	26	21	28	9	53	14	26
MsaG001390	3	3	14	12	12	8	12	10	20	14	7	5	10	5	1	12	23	38	5	6	1	6	29	13	37	32	28	16	5	6	14	26	10	14	18	12	9	23	18	4	14	9	2	8	7
MsaG001391	0	0	0	0	0	1	0	0	0	0	0	0	0	0	0	0	0	0	0	3	1	0	0	1	1	0	0	0	0	0	0	0	0	0	0	0	0	0	1	0	1	0	0	0	4
MsaG001392	162	305	195	136	236	154	134	128	98	179	155	193	44	74	140	304	781	621	50	241	20	67	625	249	779	917	993	398	206	92	309	382	378	549	389	369	312	448	289	158	217	121	183	66	107
MsaG001393	6	8	34	0	0	0	0	0	0	0	0	0	0	0	0	14	11	27	0	0	0	0	0	0	0	4	1	0	0	0	1	17	7	2	0	0	0	1	4	1	4	0	0	0	1
MsaG001394	0	0	0	0	0	0	17	1	0	68	2	4	0	0	1	0	1	3	1	0	0	8	61	36	88	210	183	1	0	0	2	3	0	0	12	2	16	36	46	75	126	43	0	0	0
MsaG001395	0	0	2	0	0	0	0	0	0	1	1	0	0	0	0	0	2	2	0	0	0	0	0	0	0	0	1	0	0	0	0	0	1	0	0	0	0	0	0	0	0	0	0	0	0
MsaG001396	0	0	1	0	0	0	0	0	0	0	0	0	0	0	0	1	2	0	0	0	0	0	0	0	0	0	0	0	0	0	1	0	0	0	0	0	0	0	0	0	0	0	0	0	0
MsaG001397	1	8	12	7	4	23	0	8	6	7	2	1	0	0	0	16	50	54	1	12	4	4	27	8	16	21	10	5	4	1	7	20	18	27	19	12	19	29	34	7	6	2	8	0	7
MsaG001398	46	119	131	81	83	137	91	64	88	93	72	95	52	61	61	168	425	400	28	128	12	70	335	172	297	225	266	222	88	58	103	188	155	224	191	131	100	198	236	126	122	85	213	100	126
MsaG001399	20	23	15	26	27	36	17	27	11	18	19	39	0	8	10	9	47	57	5	31	5	8	33	14	73	73	40	5	0	4	23	41	26	59	56	39	63	53	58	22	13	19	5	0	0
MsaG001400	418	826	814	532	586	555	508	380	523	440	501	381	167	104	211	1905	2593	2613	365	937	136	247	1269	649	2135	1780	1843	578	259	209	851	1874	1311	1640	928	990	461	1036	1182	917	722	501	522	218	347
MsaG001401	0	0	0	0	0	0	0	0	0	0	0	0	0	0	0	0	0	0	0	0	0	0	0	0	0	0	0	0	0	0	0	0	0	0	0	0	0	0	0	0	0	0	0	0	0
MsaG001402	0	0	0	0	0	0	0	0	0	0	0	0	0	0	0	0	0	0	0	0	0	0	0	0	0	0	0	0	0	0	0	0	0	0	0	0	0	0	0	0	0	0	0	0	0
MsaG001403	100	159	256	362	419	372	522	437	761	503	531	636	181	157	207	359	743	663	142	574	69	169	1724	839	2129	1194	1531	780	296	192	237	498	386	927	747	556	531	969	1235	889	961	670	510	311	390
MsaG001404	0	0	0	0	0	0	0	0	0	0	0	0	0	0	0	0	0	0	0	0	0	0	0	0	0	0	0	0	0	0	0	1	0	0	0	0	0	0	0	0	0	0	0	0	0
MsaG001405	0	0	0	0	0	0	0	0	0	0	0	0	0	0	0	0	0	0	0	0	0	0	0	0	0	0	0	0	0	0	0	0	0	0	0	0	0	0	0	0	0	0	0	0	0
MsaG001406	1	6	1	18	15	11	3	3	5	3	0	0	10	0	6	3	13	13	7	4	0	4	10	4	1	2	6	35	14	9	7	5	1	17	26	7	10	13	29	12	10	9	5	7	17
MsaG001407	25	45	148	19	18	19	15	9	8	24	11	7	5	24	5	106	198	163	7	9	1	2	35	24	22	37	30	30	17	7	71	82	45	37	19	36	32	31	32	13	15	13	10	6	24
MsaG001408	0	1	0	1	2	0	0	0	1	0	1	2	0	0	0	1	2	3	0	2	0	0	8	1	5	2	1	0	0	0	0	0	0	0	0	0	2	0	1	1	1	0	0	0	0
MsaG001409	0	0	5	0	0	0	0	0	0	0	0	0	0	0	0	0	6	1	0	0	0	0	0	0	0	1	0	0	0	0	1	3	2	0	0	0	0	0	0	0	0	0	0	0	0
MsaG001410	0	0	4	0	0	0	0	0	0	0	1	0	0	0	5	3	1	11	0	0	0	0	0	0	1	1	0	10	2	4	0	5	0	0	0	0	0	0	0	0	1	6	1	1	4
MsaG001411	8	17	32	19	16	19	12	20	17	13	22	20	12	19	15	12	70	62	0	10	0	10	76	32	79	49	77	15	24	16	8	37	9	19	22	16	24	23	32	14	16	11	11	6	13
MsaG001412	0	0	0	0	0	0	0	0	0	5	0	0	0	2	6	6	15	10	1	0	0	0	7	6	7	14	3	7	12	2	2	1	7	2	4	1	0	0	1	0	0	1	5	3	5
MsaG001413	4	10	5	7	8	7	7	3	8	5	4	5	16	11	40	30	100	39	8	14	1	6	31	27	29	11	38	103	44	16	22	21	37	28	22	30	24	17	31	8	10	10	51	32	56
MsaG001414	0	0	0	0	0	0	0	0	0	0	0	0	0	0	0	0	0	0	0	0	0	0	0	0	0	0	0	0	0	0	0	0	0	0	0	0	0	0	0	0	0	0	0	0	0
MsaG001415	3	6	9	6	4	5	7	1	16	4	2	9	3	15	33	11	25	28	1	6	0	1	38	17	41	34	21	101	37	20	11	27	10	24	18	16	11	26	37	8	11	5	44	33	37
MsaG001416	0	1	2	0	0	1	0	1	0	1	0	0	0	0	0	0	1	2	1	10	0	0	2	0	0	0	0	0	0	0	2	8	0	3	2	5	3	1	0	0	0	0	0	2	0
MsaG001417	0	0	0	0	0	0	0	0	0	0	0	0	0	0	0	0	0	0	0	0	0	0	0	0	0	0	0	0	0	0	0	0	0	0	0	0	0	0	0	0	0	0	0	0	0
MsaG001418	0	0	0	0	0	0	0	0	0	0	0	0	0	0	0	0	0	0	0	0	0	0	0	0	0	0	0	0	0	0	0	0	0	0	0	0	0	0	0	0	0	0	0	0	0
MsaG001419	8	8	31	18	11	6	10	11	20	11	21	17	34	26	107	14	55	18	4	18	0	11	72	24	47	62	67	182	84	26	6	18	9	26	31	16	12	30	29	14	8	7	69	33	38
MsaG001420	0	0	0	0	0	0	0	0	2	1	0	1	0	0	1	0	0	0	0	0	0	0	1	0	1	4	3	9	2	2	0	1	0	0	0	1	0	0	2	0	0	0	6	3	0
MsaG001421	26	54	53	84	88	57	91	59	70	81	66	72	63	44	38	141	266	221	46	130	10	30	331	136	304	208	254	183	74	50	59	137	109	155	169	148	126	201	255	133	149	92	185	71	80
MsaG001422	0	0	1	0	3	0	0	1	0	0	0	3	0	1	0	0	0	1	0	1	0	0	0	0	0	0	0	1	1	0	0	0	0	0	0	0	0	0	0	0	0	0	0	0	1
MsaG001423	8	14	9	14	15	17	12	22	8	8	17	8	18	12	10	15	83	64	10	39	3	11	91	36	68	53	90	177	60	39	18	34	19	32	22	18	8	43	65	11	20	11	53	24	87
MsaG001424	2	9	4	2	1	0	1	1	3	4	0	2	3	1	0	7	29	23	4	8	0	0	9	1	27	8	8	4	4	2	2	6	3	3	4	1	2	1	4	1	0	0	5	0	0
MsaG001425	0	0	0	0	0	0	0	0	0	0	0	0	0	0	0	0	0	0	0	0	0	0	0	0	0	0	0	15	7	1	0	0	0	0	0	0	0	0	0	0	0	0	7	1	1
MsaG001426	0	0	0	0	0	0	0	0	0	0	0	0	0	0	0	0	0	1	0	0	0	0	1	1	1	2	1	1	0	0	0	0	0	0	0	0	1	0	1	0	0	1	0	1	0
MsaG001427	43	48	117	38	46	47	52	26	35	86	41	103	16	21	25	126	285	224	19	93	4	9	163	65	265	170	182	110	41	30	85	142	94	140	93	94	51	92	150	64	77	54	106	39	55
MsaG001428	0	0	0	0	0	0	0	0	0	0	0	0	0	0	0	0	1	0	0	0	0	0	0	0	0	0	0	0	0	0	0	0	0	0	0	0	1	0	0	0	0	0	0	0	0
MsaG001429	0	0	0	0	0	0	0	0	0	0	0	0	0	3	0	0	0	1	0	0	0	0	1	0	2	0	2	0	0	0	0	0	0	0	0	0	0	3	1	0	0	0	0	0	0
MsaG001430	5	5	12	9	7	9	2	7	2	8	16	2	0	0	0	7	16	28	3	3	0	4	18	4	36	25	37	3	1	0	5	11	6	16	13	5	11	8	7	4	8	4	2	0	1
MsaG001431	0	3	5	12	6	8	8	3	9	16	23	10	0	0	2	10	12	11	3	4	1	6	8	3	74	36	37	5	0	8	8	6	3	10	16	17	4	12	22	5	3	10	9	1	3
MsaG001432	0	0	1	0	0	0	1	2	0	0	0	1	0	0	0	0	1	3	0	0	0	0	1	3	1	0	4	0	0	0	2	0	0	0	0	1	1	1	0	0	0	0	0	0	0
MsaG001433	0	0	0	0	0	0	0	0	0	0	0	0	0	0	0	0	2	0	0	0	0	0	0	0	0	0	0	0	0	0	0	0	1	0	0	0	3	0	0	0	0	0	0	0	0
MsaG001434	0	0	0	0	0	0	0	0	0	0	1	0	0	0	0	0	0	0	0	0	0	0	0	1	1	1	1	0	0	0	0	0	0	0	1	0	0	0	0	0	0	0	0	0	0
MsaG001435	1	2	15	0	0	6	3	2	1	0	0	0	0	0	0	4	11	1	1	2	0	0	9	5	3	0	1	0	0	0	6	2	1	0	0	1	0	1	0	0	0	0	0	0	0
MsaG001436	0	0	0	0	0	0	0	0	0	0	0	0	0	0	0	0	0	0	0	0	0	0	0	0	0	0	0	0	0	0	0	1	0	0	0	0	1	0	0	0	0	0	0	0	0
MsaG001437	0	0	0	0	0	0	0	0	0	0	0	1	0	0	0	0	1	1	0	0	0	0	0	0	0	0	0	0	0	0	0	0	0	0	0	0	0	0	0	0	0	0	0	0	0
MsaG001438	0	0	0	0	0	0	0	0	0	0	0	0	0	0	0	0	0	0	0	0	0	0	0	0	0	0	0	0	0	0	0	0	0	2	0	0	0	0	0	0	0	0	0	0	0
MsaG001439	0	0	1	0	0	0	0	0	0	0	0	0	0	0	0	0	0	0	0	0	0	0	0	0	1	0	0	0	0	0	0	0	1	0	0	0	0	0	0	0	0	0	0	0	0
MsaG001440	0	1	0	0	0	0	0	0	0	0	0	0	0	0	0	1	0	2	0	0	0	0	0	0	2	1	0	0	2	0	0	0	0	0	0	0	0	0	0	1	0	0	0	0	0
MsaG001441	3	0	0	0	1	0	0	0	0	1	0	0	0	0	4	0	4	0	2	3	0	0	0	0	0	0	0	0	0	0	0	4	1	3	1	4	4	0	1	0	0	0	4	0	0
MsaG001442	19	5	12	10	23	22	8	8	11	42	18	22	0	0	0	17	33	26	3	26	4	5	51	21	79	74	73	0	0	0	20	26	26	70	62	47	61	55	110	28	69	24	0	0	0
MsaG001443	0	0	0	0	0	0	0	0	0	0	0	0	0	0	0	0	0	0	0	0	0	0	0	0	0	0	0	0	0	0	0	0	1	0	0	0	0	0	0	0	0	0	0	0	0
MsaG001444	0	0	0	0	0	0	0	0	0	0	0	0	0	0	0	0	0	0	0	0	0	0	0	0	0	0	0	0	0	0	0	0	0	0	0	0	0	0	0	0	0	0	0	0	0
MsaG001445	0	0	0	0	0	0	0	0	0	0	0	0	0	0	0	0	0	0	0	0	0	0	1	0	0	0	0	0	0	0	0	0	0	0	0	0	0	0	0	0	0	0	0	0	0
MsaG001446	0	0	1	0	0	0	0	0	0	0	0	0	0	0	0	0	0	3	0	0	0	0	5	0	6	2	4	0	0	0	1	3	0	1	2	0	0	1	0	1	1	0	1	0	0
MsaG001447	0	0	5	0	3	0	0	7	0	1	4	5	0	0	0	4	17	5	0	0	0	1	0	1	9	7	2	0	0	0	0	0	2	3	0	0	0	1	0	1	0	0	0	0	0
MsaG001448	0	0	1	1	0	3	0	0	0	0	0	1	0	0	0	2	3	2	0	0	0	0	7	1	1	3	3	0	0	0	2	1	0	1	0	0	0	0	0	0	1	0	0	0	0
MsaG001449	0	1	6	2	1	3	0	2	1	0	1	5	0	0	0	4	38	15	1	2	0	0	7	11	15	15	15	2	0	0	7	7	6	0	2	4	3	5	1	7	9	3	6	0	0
MsaG001450	1	1	0	0	1	0	0	2	0	0	4	4	0	0	0	0	2	8	0	1	1	6	4	0	8	2	12	3	0	0	3	6	0	2	0	3	0	1	4	4	4	3	0	0	0
MsaG001451	0	4	3	0	2	0	0	0	0	0	0	0	0	0	0	1	5	3	0	2	0	0	3	2	4	0	3	0	0	0	1	3	2	2	0	3	1	0	1	0	0	0	0	0	0
MsaG001452	0	0	0	0	0	0	0	1	1	0	0	0	0	0	0	0	4	1	0	0	0	0	1	1	1	1	0	0	0	0	0	0	0	0	2	0	0	2	0	0	0	1	1	0	0
MsaG001453	0	0	0	0	0	0	1	0	0	0	1	0	0	0	0	1	3	1	0	2	0	0	3	3	3	1	1	1	0	0	1	3	0	0	2	2	1	0	3	0	1	2	1	0	0
MsaG001454	0	0	0	0	0	0	0	0	0	0	0	0	0	0	0	0	0	0	0	0	0	0	0	0	0	0	2	0	0	0	0	0	0	0	0	0	0	0	0	0	0	0	1	1	0
MsaG001455	0	0	0	0	0	0	0	0	0	0	0	0	0	0	0	0	0	0	0	0	0	0	0	0	0	0	0	1	1	1	0	0	0	0	0	0	0	0	0	0	0	0	0	0	0
MsaG001456	0	0	0	0	0	0	0	0	0	0	0	1	5	0	0	0	0	0	0	0	0	0	0	0	0	0	1	0	0	0	0	0	0	0	0	0	0	0	0	0	0	0	1	0	0
MsaG001457	0	0	0	0	0	0	0	0	0	0	0	0	0	0	0	0	1	0	0	0	0	0	0	0	0	0	0	0	0	0	0	0	0	0	0	0	0	0	0	0	0	0	0	0	0
MsaG001458	0	0	0	0	0	0	0	0	0	0	0	0	0	0	0	0	0	0	0	0	0	0	0	0	0	0	0	0	0	0	0	0	0	0	0	0	0	0	0	0	0	0	0	0	0
MsaG001459	0	0	0	0	2	0	0	0	0	0	0	0	0	0	0	0	0	0	0	0	0	0	0	0	0	0	0	0	0	0	0	0	0	0	1	0	0	0	0	2	0	0	0	0	0
MsaG001460	0	0	2	0	0	0	0	0	0	0	0	0	0	0	0	1	0	3	0	0	0	0	0	0	0	0	0	0	0	0	0	0	0	0	0	1	4	0	3	0	0	0	0	0	0
MsaG001461	0	0	0	0	0	0	0	0	3	10	0	0	0	0	0	0	0	1	0	0	0	0	3	0	0	0	3	0	0	0	4	1	0	5	7	0	0	1	1	0	0	0	0	0	0
MsaG001462	0	0	6	0	0	0	0	0	0	0	0	0	0	0	0	2	0	2	0	1	0	0	0	0	0	0	0	0	0	0	0	0	0	0	1	3	0	3	0	0	0	0	1	0	0
MsaG001463	2	4	1	5	4	1	1	1	0	5	2	1	0	0	0	2	7	5	0	3	0	0	15	11	29	29	20	0	0	0	2	0	3	10	11	4	1	7	13	7	6	7	0	0	0
MsaG001464	2	2	0	0	22	2	5	7	5	8	3	5	0	4	11	7	36	26	1	5	2	0	18	15	35	35	30	16	10	7	10	8	13	21	21	7	22	42	32	8	8	4	19	1	9
MsaG001465	23	40	34	27	43	27	56	38	57	25	47	47	34	17	34	40	78	66	13	37	5	14	148	70	162	113	148	149	53	26	26	40	28	60	62	40	54	61	87	37	58	41	73	39	40
MsaG001466	23	27	31	25	43	25	29	16	46	47	12	22	19	13	30	31	46	39	12	18	3	5	23	6	44	55	42	33	23	12	13	35	26	58	32	53	99	70	126	28	35	26	32	14	17
MsaG001467	0	0	0	0	0	0	0	0	0	0	0	0	0	0	0	0	0	0	0	0	0	0	0	0	0	0	0	0	0	0	0	0	0	3	0	0	0	0	0	0	0	0	0	0	0
MsaG001468	0	1	2	3	1	2	0	0	4	1	1	5	0	0	0	2	1	2	0	1	0	0	5	1	0	2	3	0	0	0	0	1	0	3	1	1	0	6	1	1	2	0	1	0	0
MsaG001469	0	2	0	1	0	0	0	0	0	0	0	0	0	0	0	0	0	2	4	0	0	0	0	0	0	0	3	0	1	0	2	3	5	3	2	0	0	0	1	0	0	0	0	0	0
MsaG001470	2	0	1	0	0	0	0	0	0	0	0	0	0	0	0	1	8	1	0	0	0	0	0	0	0	0	0	0	1	0	6	2	3	3	1	4	0	1	1	0	0	0	0	0	0
MsaG001471	0	0	0	0	0	0	0	0	0	0	0	0	0	0	0	0	0	0	0	0	0	0	0	0	0	0	0	0	0	0	0	0	0	0	0	0	0	0	0	0	0	0	0	0	0
MsaG001472	0	0	0	0	0	0	0	0	0	0	0	0	0	0	0	0	0	0	0	2	0	0	0	0	0	0	0	7	2	1	0	0	1	1	0	0	0	0	1	0	0	0	1	0	1
MsaG001473	0	1	0	0	0	0	0	0	0	2	0	3	0	0	6	0	9	3	0	4	0	0	3	0	2	2	2	2	0	0	0	0	1	1	2	0	4	4	4	4	11	3	0	0	0
MsaG001474	0	0	1	1	0	0	1	3	3	0	0	0	31	7	35	7	11	2	2	3	0	0	4	0	6	8	5	95	49	33	2	6	3	17	12	4	0	3	5	4	2	0	41	13	42
MsaG001475	0	1	0	6	0	7	0	3	0	0	0	0	1	1	0	5	3	1	13	0	0	0	1	0	0	3	1	7	3	1	3	5	9	69	56	51	9	71	8	2	0	0	2	1	7
MsaG001476	1	0	1	0	2	0	0	1	0	1	1	0	0	0	0	5	6	3	0	1	0	0	2	2	1	9	5	3	1	2	0	4	0	4	1	3	0	3	0	6	1	4	1	2	0
MsaG001477	0	0	0	1	0	6	0	0	0	0	0	0	1	0	0	4	11	3	10	0	1	0	0	0	1	0	0	2	4	2	1	17	5	97	50	85	31	105	14	2	0	0	0	0	9
MsaG001478	0	2	5	0	1	5	4	2	5	9	8	5	27	18	30	7	19	5	4	12	0	0	12	6	24	21	18	170	80	41	12	17	18	18	5	19	1	21	8	4	9	5	52	10	33
MsaG001479	0	0	1	3	2	5	2	1	3	0	1	0	23	30	23	3	3	1	1	5	0	1	6	5	13	10	5	107	75	20	0	2	1	1	6	0	4	12	10	9	8	4	51	17	27
MsaG001480	0	0	0	0	0	0	0	0	0	0	0	0	0	0	0	0	0	0	0	0	0	0	0	0	0	0	0	0	0	0	0	0	0	0	0	0	0	0	0	0	0	0	0	0	0
MsaG001481	0	0	0	0	0	0	0	0	0	0	0	0	0	0	0	0	0	0	0	0	0	0	0	0	0	0	0	0	0	0	0	0	0	0	0	0	0	0	0	0	0	0	0	0	0
MsaG001482	0	1	0	0	1	4	0	1	0	5	0	0	0	0	1	4	2	2	1	5	1	0	0	0	2	0	0	0	0	2	1	2	1	4	0	4	1	4	6	0	0	0	0	0	0
MsaG001483	0	0	0	0	0	0	0	0	0	0	0	0	0	0	0	0	0	0	0	0	0	0	0	0	0	0	0	2	1	0	0	0	0	0	0	0	1	0	0	0	0	0	1	0	0
MsaG001484	0	0	0	0	0	0	0	0	0	0	0	0	0	0	0	0	2	3	1	0	1	0	0	0	0	0	0	0	0	0	0	3	2	1	2	2	1	0	1	0	0	0	0	0	0
MsaG001485	8	18	15	3	18	6	14	3	9	22	5	18	6	1	23	60	148	120	13	35	2	4	54	21	63	56	64	51	11	15	18	22	17	22	14	17	9	27	37	28	28	22	11	13	13
MsaG001486	0	0	1	0	0	1	0	0	0	0	0	0	0	0	0	0	0	1	1	1	0	0	1	1	0	1	0	0	1	0	1	1	0	1	0	2	3	1	0	0	2	0	0	0	1
MsaG001487	0	0	0	0	0	0	0	0	0	0	0	0	0	0	0	0	0	0	0	0	0	0	0	0	0	0	0	0	0	0	0	0	0	0	0	0	0	0	0	0	0	0	0	0	0
MsaG001488	28	25	27	25	28	28	13	13	21	30	15	17	21	17	17	57	38	41	15	37	7	6	32	18	28	29	20	33	9	4	22	44	33	41	11	24	28	15	24	20	11	9	11	4	10
MsaG001489	14	62	55	33	34	24	29	27	21	23	43	39	60	38	47	93	147	143	22	44	5	25	205	129	218	201	187	168	50	38	72	84	107	122	99	73	84	98	101	79	85	52	96	43	64
MsaG001490	0	0	0	0	0	0	2	0	3	10	13	8	1	30	28	0	0	1	0	0	1	0	35	19	52	94	82	22	18	5	0	0	0	0	2	0	0	0	4	25	33	11	36	17	37
MsaG001491	0	0	0	0	0	0	0	0	0	0	0	0	0	0	0	0	0	0	0	0	0	0	0	0	0	0	0	0	0	0	0	0	0	0	0	0	0	0	0	0	0	0	0	0	0
MsaG001492	0	0	0	0	0	0	0	0	0	0	0	0	0	0	0	0	0	0	0	0	0	0	0	0	0	0	0	0	0	0	0	0	0	0	0	0	0	0	0	0	0	0	0	0	0
MsaG001493	0	0	0	0	0	0	0	0	0	0	0	0	0	0	0	0	0	0	0	0	0	0	0	0	0	0	0	0	0	0	0	0	0	0	0	0	0	0	0	0	0	0	0	0	0
MsaG001494	0	0	0	0	0	0	0	0	0	0	0	0	0	1	1	0	0	0	0	0	0	0	0	0	0	1	2	1	1	0	0	0	0	0	0	0	0	0	0	1	2	1	2	0	3
MsaG001495	0	0	0	0	0	0	0	0	0	0	0	0	0	0	0	0	0	0	0	0	0	0	0	0	0	0	0	0	0	0	0	0	0	0	0	0	0	0	0	0	0	0	0	0	0
MsaG001496	0	0	0	2	0	0	0	0	0	0	0	0	0	0	0	0	0	0	0	0	0	0	1	0	0	1	1	0	0	0	0	0	0	0	0	0	0	0	0	0	0	0	0	0	0
MsaG001497	0	0	0	0	0	0	0	0	0	0	0	0	0	0	0	0	0	0	0	0	0	0	1	0	0	0	0	0	0	0	0	0	0	0	0	0	0	0	0	0	0	0	0	0	0
MsaG001498	0	0	0	4	0	0	33	2	32	69	62	69	81	73	209	0	0	0	1	5	1	1	101	37	138	178	187	69	24	55	0	0	1	2	4	0	0	0	4	45	44	26	118	64	146
MsaG001499	0	0	0	0	0	0	4	2	7	8	14	14	32	19	59	0	1	0	0	0	0	0	40	27	19	41	38	30	10	16	0	0	0	1	0	0	0	0	1	4	5	1	43	18	55
MsaG001500	0	8	4	3	4	3	12	3	4	4	4	7	15	8	13	6	19	15	3	16	0	8	46	12	35	17	36	123	42	19	7	10	7	9	8	9	6	13	20	6	14	6	48	15	32
MsaG001501	0	0	0	0	0	0	0	0	0	0	0	1	0	0	0	0	0	4	0	0	0	0	0	0	0	0	1	0	0	0	0	1	0	0	0	0	0	0	0	0	0	0	0	0	0
MsaG001502	23	24	43	19	25	20	20	34	30	14	43	14	93	24	34	46	173	86	8	54	2	11	150	63	83	63	85	324	146	64	30	64	43	59	46	27	28	63	72	28	34	33	68	39	179
MsaG001503	0	0	0	0	0	0	0	0	0	0	0	0	0	0	0	0	0	0	0	0	0	0	0	0	0	0	0	0	0	0	0	0	0	0	0	0	0	0	0	0	0	0	0	0	0
MsaG001504	15	19	18	32	35	31	37	36	40	17	22	28	58	15	29	34	110	103	12	52	1	22	179	91	139	95	106	387	131	55	47	95	28	62	55	51	28	78	107	33	24	33	111	51	181
MsaG001505	3	6	7	8	9	1	14	4	9	2	14	12	8	4	3	5	27	13	1	15	0	1	21	10	32	33	27	36	6	5	0	3	2	3	2	6	3	6	8	7	10	8	10	2	0
MsaG001506	2	0	0	0	0	0	0	0	0	0	0	2	0	0	0	0	1	0	0	0	0	0	0	0	0	0	0	0	0	0	0	0	0	0	0	0	0	0	0	1	0	0	0	0	0
MsaG001507	0	0	0	0	0	0	0	0	0	0	0	0	0	0	0	0	0	0	0	0	0	0	0	0	0	0	0	0	0	0	0	0	0	0	0	0	0	0	0	0	0	0	0	0	0
MsaG001508	0	1	2	0	0	0	4	0	1	3	0	0	0	0	0	0	2	1	0	0	1	0	5	1	4	1	2	1	2	0	0	2	1	0	0	0	0	1	0	0	0	0	5	0	0
MsaG001509	3	12	16	8	3	5	8	8	18	4	9	12	48	25	30	17	59	26	4	16	2	2	83	36	60	23	28	195	67	41	10	30	24	24	32	12	4	27	35	13	14	11	45	41	101
MsaG001510	0	0	0	0	0	0	0	0	0	0	0	0	0	0	0	0	0	0	0	0	0	0	0	0	0	0	0	0	0	0	0	0	0	0	0	0	0	0	0	0	0	0	0	0	0
MsaG001511	0	0	6	0	0	0	0	0	0	4	0	0	0	0	1	4	7	17	0	0	0	0	0	0	1	0	0	0	0	0	4	5	0	0	1	3	1	1	2	2	2	2	0	4	1
MsaG001512	5	8	13	9	14	7	5	18	6	7	8	5	7	0	5	8	50	38	5	29	1	3	63	30	48	30	36	120	42	21	4	21	8	14	17	4	1	28	32	2	9	7	45	11	21
MsaG001513	30	59	36	61	63	72	33	42	54	39	56	33	38	17	35	63	152	127	30	107	6	22	166	76	141	89	95	398	123	74	41	78	36	69	56	40	25	102	103	30	31	32	81	45	139
MsaG001514	0	0	1	0	0	0	0	0	0	0	0	0	0	0	0	1	0	0	0	0	0	0	0	0	0	0	0	0	0	0	0	0	0	0	0	0	0	0	2	0	0	0	0	0	0
MsaG001515	0	0	1	2	0	0	0	0	3	4	0	0	1	2	8	1	5	0	0	0	0	0	4	2	2	1	5	3	2	6	1	1	1	0	1	0	0	0	2	0	1	1	0	0	0
MsaG001516	0	1	0	0	0	0	0	0	0	0	0	0	0	1	1	0	0	0	0	0	0	0	1	1	0	2	1	0	0	0	9	16	6	15	20	10	13	6	27	5	7	2	7	9	7
MsaG001517	0	0	0	0	0	0	0	0	0	0	0	0	0	0	0	0	0	0	0	0	0	0	0	0	0	0	0	0	0	0	0	0	0	0	0	0	0	0	0	0	0	0	0	0	0
MsaG001518	5	11	20	12	38	24	28	20	21	8	16	19	59	43	59	9	82	64	13	43	3	12	140	72	115	55	79	289	86	56	51	62	31	55	47	40	33	64	71	16	23	21	98	49	104
MsaG001519	10	11	28	11	10	26	16	11	17	2	21	15	8	18	57	29	45	49	1	26	1	25	85	71	70	62	62	71	40	16	19	28	14	41	14	18	30	59	45	23	35	16	55	29	31
MsaG001520	0	0	0	0	0	0	0	0	0	0	0	0	0	0	0	0	1	0	0	0	0	0	2	0	4	0	0	0	0	0	0	0	0	0	1	0	0	0	0	0	0	0	0	0	0
MsaG001521	4	11	10	13	8	12	12	5	18	1	12	10	5	1	7	12	62	37	3	20	1	4	60	26	41	27	52	49	24	11	6	13	7	8	18	8	5	34	41	15	11	10	41	18	34
MsaG001522	13	61	66	30	36	25	18	19	23	19	40	42	25	12	19	51	166	141	13	37	3	23	86	32	174	120	163	56	22	14	62	76	72	109	92	116	48	94	131	32	53	37	79	51	65
MsaG001523	92	160	323	151	181	120	148	146	153	112	205	140	74	73	88	354	907	670	83	313	48	113	749	312	750	470	614	386	156	87	201	341	218	454	360	297	207	374	525	263	288	203	408	180	176
MsaG001524	0	0	0	5	3	0	0	0	0	0	0	0	0	0	0	1	13	0	0	0	1	0	0	0	0	0	1	0	0	0	0	2	1	2	0	0	0	0	0	2	0	0	0	0	0
MsaG001525	0	0	0	0	0	0	0	0	0	0	0	0	0	0	0	0	0	0	0	0	0	0	0	0	0	0	0	0	0	0	1	0	0	0	0	0	0	0	0	0	0	0	0	0	0
MsaG001526	0	0	4	0	0	2	0	0	0	7	0	0	0	0	0	0	1	3	0	0	0	1	1	0	6	0	3	0	0	0	0	3	1	10	4	2	3	3	8	1	2	3	0	0	0
MsaG001527	0	1	1	3	1	2	3	3	1	1	5	2	0	0	10	4	8	8	2	1	0	2	8	2	10	7	9	9	4	1	0	5	2	0	3	0	0	3	1	1	1	0	6	2	3
MsaG001528	3	14	3	7	4	5	10	2	6	16	2	3	4	5	37	4	17	13	3	6	0	2	16	8	32	19	17	19	6	9	0	3	0	3	4	3	3	2	7	4	2	1	7	3	4
MsaG001529	8	10	4	2	1	5	2	0	1	2	2	4	0	0	0	5	35	24	0	5	0	0	0	0	1	4	7	5	1	0	3	1	10	1	3	2	1	0	0	2	0	0	2	0	0
MsaG001530	0	0	0	0	0	0	0	0	0	0	0	0	0	0	0	0	0	0	0	0	0	0	0	0	0	0	0	0	0	0	0	0	0	0	0	0	0	0	0	0	0	0	0	0	0
MsaG001531	37	52	47	38	60	46	22	40	22	15	13	9	11	8	11	101	185	125	59	176	8	23	72	34	94	78	90	48	20	9	61	141	104	233	92	134	68	162	73	32	36	24	39	28	17
MsaG001532	39	76	104	56	49	52	35	43	58	43	34	17	7	2	8	149	275	261	33	143	16	25	142	64	205	130	127	62	22	21	73	155	90	117	113	112	57	140	90	39	41	28	32	15	38
MsaG001533	43	67	95	11	15	5	4	3	1	8	1	2	1	2	4	151	366	311	24	66	2	2	19	17	6	5	3	4	0	0	91	150	90	89	15	63	2	25	6	2	3	6	0	0	0
MsaG001534	46	86	97	58	55	62	9	27	13	8	5	5	8	0	4	194	332	239	67	210	13	9	68	51	51	26	36	24	7	4	126	200	131	205	103	97	20	152	94	14	20	15	17	4	8
MsaG001535	0	0	0	0	0	0	0	0	0	0	0	0	0	1	0	0	0	2	0	0	0	0	6	2	1	0	1	4	0	0	0	0	0	0	0	0	0	0	0	0	5	0	15	4	9
MsaG001536	0	0	0	0	0	0	0	0	0	0	0	0	0	0	0	0	0	0	0	0	0	0	0	0	0	0	0	0	0	0	0	0	0	0	0	0	0	0	0	0	0	0	0	0	0
MsaG001537	0	0	0	0	1	0	1	1	1	0	0	0	0	0	0	0	5	3	1	0	0	0	5	1	8	2	4	0	0	0	2	0	4	1	1	1	1	5	4	4	10	1	0	0	3
MsaG001538	0	0	0	1	2	1	5	2	5	4	2	0	0	1	1	0	3	0	0	11	0	3	6	4	7	3	5	2	1	0	0	3	4	12	9	4	2	4	10	6	3	4	0	0	2
MsaG001539	7	42	55	17	10	27	17	28	20	13	32	14	16	9	22	43	191	155	12	10	7	6	50	16	63	86	93	29	8	13	47	63	43	42	30	64	26	41	39	25	31	15	32	12	25
MsaG001540	0	4	7	2	1	2	0	0	3	5	6	2	21	2	17	1	7	11	0	1	0	0	9	2	5	5	1	162	56	12	4	1	1	4	6	0	1	0	3	0	1	0	27	12	45
MsaG001541	1	11	6	8	3	1	10	5	2	2	3	4	1	2	1	16	20	18	0	4	1	1	7	7	21	8	16	13	2	4	3	3	4	9	2	11	4	8	18	3	6	5	7	0	12
MsaG001542	3	4	9	6	11	5	3	3	15	21	16	19	17	6	19	7	15	30	6	15	0	0	43	11	17	7	19	32	5	3	9	4	4	5	8	11	17	12	42	21	36	24	20	20	28
MsaG001543	0	0	0	0	0	1	1	3	2	0	6	1	0	0	0	0	1	1	0	2	0	1	2	0	1	4	3	7	0	0	0	0	1	0	0	0	3	1	3	4	2	0	2	1	1
MsaG001544	0	0	0	0	0	1	0	0	0	0	0	0	0	0	0	1	0	1	0	0	0	0	1	0	0	0	1	1	0	0	2	0	0	0	0	0	0	0	0	0	1	0	0	0	0
MsaG001545	67	67	171	163	84	133	88	76	101	131	120	99	82	101	68	214	247	233	18	81	9	18	177	66	201	192	178	75	27	42	108	206	106	154	76	126	139	106	191	112	119	81	68	87	90
MsaG001546	0	3	3	0	2	0	0	0	0	1	0	0	0	0	0	28	44	75	1	4	1	0	1	0	0	0	0	0	0	0	12	21	9	8	2	12	1	1	1	0	5	0	0	1	1
MsaG001547	0	0	0	0	0	0	0	0	0	0	0	0	0	0	0	0	0	0	0	0	0	0	0	0	0	0	0	0	0	0	0	0	0	0	1	1	0	2	7	1	4	2	0	0	2
MsaG001548	0	0	0	0	0	0	0	0	0	0	0	0	0	0	0	0	0	0	0	0	0	0	0	0	0	0	0	0	0	0	4	5	3	1	2	0	3	1	1	2	2	2	5	0	0
MsaG001549	0	0	1	0	0	0	0	0	1	5	0	0	0	0	0	0	0	0	0	0	0	0	0	0	0	0	0	0	0	0	0	0	0	0	0	0	0	0	0	0	0	0	0	0	0
MsaG001550	0	0	0	0	0	0	0	0	1	0	0	0	0	0	0	0	0	0	0	0	0	0	0	0	0	0	0	0	0	0	0	0	0	0	0	0	0	0	0	0	0	0	0	0	0
MsaG001551	0	0	0	0	7	0	7	0	5	16	15	12	40	122	80	2	4	8	2	0	0	14	23	10	63	18	31	213	98	41	1	5	1	1	2	3	3	7	16	8	19	15	124	117	67
MsaG001552	6	23	34	6	10	5	0	2	0	0	0	0	0	0	0	17	53	43	4	7	0	0	0	4	2	0	0	0	0	0	14	20	12	14	2	10	0	2	5	0	1	0	1	1	0
MsaG001553	0	0	1	0	0	0	0	0	0	0	0	0	0	0	0	0	0	0	0	0	0	0	1	0	0	0	0	0	0	0	0	0	0	0	0	0	0	0	0	0	0	0	0	0	0
MsaG001554	1	4	8	1	3	3	1	0	4	0	0	0	0	0	1	3	3	6	0	2	0	0	5	1	1	0	1	3	1	2	1	0	1	0	3	0	0	1	5	0	3	0	2	4	0
MsaG001555	1	0	1	1	0	0	0	0	0	0	0	0	0	0	0	3	6	3	0	2	0	0	1	1	0	0	3	2	4	1	0	1	1	2	2	1	2	3	1	0	1	0	0	0	0
MsaG001556	0	0	0	0	0	0	0	0	0	0	0	0	0	0	0	0	0	0	0	0	0	0	0	0	0	0	0	0	0	0	0	0	0	0	0	0	0	0	1	0	2	0	0	0	0
MsaG001557	33	43	51	86	71	57	70	50	78	68	57	61	77	33	57	100	179	158	15	65	8	17	211	130	225	160	209	132	43	48	72	95	74	128	126	79	96	152	144	123	120	82	138	61	83
MsaG001558	1	5	3	3	4	1	3	4	3	8	4	4	0	0	0	0	1	5	0	6	2	3	10	5	16	10	13	0	0	0	4	2	7	14	8	9	7	31	16	9	22	12	0	0	0
MsaG001559	2	2	1	9	3	1	1	1	5	3	1	7	0	2	2	10	39	18	3	11	0	1	23	12	26	20	23	25	10	5	6	16	13	11	13	6	7	18	9	10	10	12	16	6	14
MsaG001560	0	0	0	0	0	0	0	0	0	0	0	0	0	0	0	0	0	0	0	0	0	0	0	0	0	0	0	0	0	0	2	0	0	1	0	0	3	0	2	1	0	0	0	1	0
MsaG001561	0	0	0	0	1	0	0	0	0	0	0	0	0	0	0	0	0	0	0	1	0	0	0	0	0	0	0	0	0	0	0	0	0	0	0	0	0	0	0	0	0	0	0	0	0
MsaG001562	0	1	0	0	0	0	0	0	0	1	0	2	0	0	0	0	0	0	0	0	0	0	0	0	1	0	0	0	1	0	0	0	0	1	1	0	0	0	0	8	11	2	0	0	0
MsaG001563	27	74	125	30	59	47	45	39	47	91	46	57	65	30	68	62	210	220	20	49	4	20	183	63	268	244	202	135	69	26	55	101	64	83	85	73	78	66	83	60	86	50	83	41	44
MsaG001564	1340	1443	1281	0	12	4	0	1	1	2	0	0	0	0	0	2048	2605	2297	238	143	85	0	2	1	0	3	0	0	0	0	2050	2222	2550	838	10	766	6	20	37	3	0	2	1	1	1
MsaG001565	965	968	535	3	2	1	0	1	1	4	0	0	0	0	0	1744	2911	1714	148	101	29	0	2	1	3	1	1	0	0	0	1288	1334	1947	397	17	532	5	21	11	0	0	4	0	4	3
MsaG001566	1719	1943	1494	2	1	5	2	6	0	4	0	1	0	0	0	2278	3581	2495	170	133	63	0	3	2	0	0	1	0	0	0	1684	1869	2552	687	7	869	19	25	27	2	2	1	1	0	6
MsaG001567	60	102	174	202	229	216	277	152	275	385	195	230	63	73	111	170	360	322	76	224	49	111	475	309	618	551	508	398	162	153	134	241	173	462	385	324	379	529	615	186	205	151	128	64	110
MsaG001568	0	0	0	0	0	0	0	0	0	0	0	0	1	1	0	0	0	0	1	0	0	0	0	0	0	0	0	37	9	0	0	0	0	0	0	0	0	0	0	0	0	0	0	0	0
MsaG001569	0	0	0	0	0	0	0	0	0	0	0	0	0	0	0	0	0	0	0	0	0	0	0	0	0	0	0	0	0	0	0	0	0	0	0	0	0	0	0	0	0	0	0	0	0
MsaG001570	0	0	0	0	0	0	0	0	0	0	1	0	0	0	0	0	0	0	0	1	0	0	0	0	0	0	0	1	1	0	0	0	0	0	1	0	0	1	0	0	0	1	0	0	0
MsaG001571	20	53	51	73	65	73	73	58	65	46	44	34	11	7	15	77	208	179	32	78	2	22	282	100	287	216	198	186	37	15	63	131	83	142	129	80	55	120	169	72	71	54	45	24	57
MsaG001572	13	30	68	68	79	44	76	109	72	35	54	54	47	26	71	64	135	142	18	48	5	67	266	133	247	213	168	126	56	42	56	93	48	101	113	105	100	145	197	54	104	72	82	57	96
MsaG001573	98	139	181	271	259	187	365	221	401	251	158	215	103	89	200	212	508	597	93	244	44	111	1005	444	720	674	604	489	199	113	157	255	202	375	411	314	362	617	836	190	256	124	265	129	194
MsaG001574	1	0	6	1	5	0	1	3	1	4	0	0	1	2	0	1	2	6	4	4	0	0	1	1	3	0	0	1	0	0	0	0	0	1	0	0	0	0	6	1	2	0	1	0	0
MsaG001575	49	132	187	154	169	138	195	142	191	168	197	168	68	76	76	244	515	480	69	144	28	93	569	232	600	519	627	349	147	122	94	228	155	247	178	193	161	278	397	161	158	126	261	123	185
MsaG001576	0	0	0	0	0	0	0	0	0	0	0	0	0	0	0	0	0	0	0	0	0	0	0	0	0	0	0	0	0	0	0	0	0	0	0	0	0	0	0	0	0	0	0	0	0
MsaG001577	0	0	0	0	0	0	0	0	0	0	0	0	0	0	0	0	0	0	0	0	0	0	0	0	0	0	0	0	0	0	0	0	0	0	0	0	0	0	0	0	0	0	0	0	0
MsaG001578	0	0	0	0	0	0	0	0	0	0	0	0	0	0	0	0	0	0	0	0	0	0	0	0	0	0	0	0	0	0	0	0	0	0	0	0	0	0	0	0	0	0	0	0	0
MsaG001579	0	2	7	1	3	0	2	1	2	0	0	0	0	0	0	4	9	3	0	1	0	0	5	3	6	7	12	0	0	0	0	3	1	1	2	0	0	3	1	1	0	0	2	0	0
MsaG001580	13	36	143	18	37	38	54	28	43	59	42	79	36	40	62	103	330	190	16	67	6	32	159	64	248	220	186	103	47	36	48	76	60	89	53	53	126	88	128	127	120	85	64	23	61
MsaG001581	0	0	0	2	1	0	0	0	0	0	0	1	0	0	0	0	2	0	0	0	0	0	0	0	0	0	0	1	0	0	0	0	0	0	1	0	0	0	0	0	0	0	0	0	0
MsaG001582	0	0	0	0	0	0	0	0	0	0	0	0	0	0	0	0	0	0	0	0	0	0	0	0	0	0	0	0	0	0	0	0	0	0	0	0	0	0	0	0	0	0	0	0	0
MsaG001583	0	0	0	0	0	0	0	0	0	0	0	0	0	0	0	0	0	0	0	0	0	0	1	0	0	0	0	0	0	0	0	0	0	0	0	0	0	0	0	0	0	0	0	0	0
MsaG001584	124	188	313	249	227	228	152	145	244	222	140	203	178	131	164	353	385	473	67	242	33	62	425	150	291	242	199	273	135	136	157	270	128	172	119	137	167	156	229	117	171	82	168	103	148
MsaG001585	17	12	34	9	7	13	7	7	15	6	18	13	9	5	9	19	110	83	1	13	0	10	62	11	43	56	55	57	30	16	18	27	18	26	23	16	11	10	28	15	22	11	23	6	13
MsaG001586	1	0	0	1	3	0	1	5	8	2	10	10	1	3	2	1	2	3	0	2	0	0	11	5	6	18	12	36	21	8	1	2	0	1	1	0	1	3	17	6	12	9	49	8	12
MsaG001587	0	0	0	0	0	1	2	0	4	9	7	9	7	39	8	0	1	5	0	0	0	0	7	0	9	5	7	44	11	10	2	0	0	0	0	0	0	2	9	3	3	4	30	10	24
MsaG001588	21	37	71	44	41	43	30	49	32	88	79	76	0	0	20	25	66	78	6	17	7	22	73	28	112	171	127	13	9	21	32	42	40	67	59	55	58	63	83	30	31	31	5	5	5
MsaG001589	1	3	0	0	0	0	0	0	2	0	2	7	7	8	13	0	0	3	0	0	0	0	2	0	9	5	2	93	57	14	2	3	1	4	2	0	2	2	2	2	1	0	108	61	43
MsaG001590	0	3	7	0	1	0	5	0	28	3	0	1	62	33	24	4	5	6	1	0	0	0	7	10	12	7	6	216	105	39	1	4	3	6	1	1	1	3	10	5	4	4	545	339	241
MsaG001591	0	4	1	0	0	1	3	2	5	1	3	0	8	16	23	1	7	8	0	5	0	0	3	1	7	7	8	26	20	5	0	3	0	2	4	0	1	2	2	2	6	2	26	9	10
MsaG001592	11	28	9	1	0	2	4	0	11	6	3	5	42	156	372	8	19	8	4	8	0	0	8	4	10	3	7	609	375	173	2	6	3	3	0	5	4	1	3	4	1	4	902	376	317
MsaG001593	0	0	0	0	0	0	0	0	0	0	0	0	0	0	0	0	0	1	0	0	0	0	2	2	1	0	1	0	0	0	0	0	1	0	0	0	0	0	1	0	0	1	1	0	0
MsaG001594	0	0	0	0	0	0	0	0	0	0	0	0	1	0	0	0	1	1	0	0	0	0	0	1	2	0	3	0	2	0	0	0	1	0	1	0	2	0	0	0	0	0	2	0	0
MsaG001595	0	0	2	0	3	0	0	3	0	2	1	2	2	4	2	4	8	2	0	1	0	0	5	3	10	1	3	20	7	0	0	0	0	1	0	0	0	1	11	6	4	5	10	3	7
MsaG001596	1	13	29	38	20	31	36	45	61	201	91	120	89	49	313	22	56	38	22	31	3	19	166	78	308	243	378	203	52	47	7	20	13	60	99	22	46	58	98	692	558	332	408	169	350
MsaG001597	54	134	152	98	115	42	90	65	127	113	77	85	78	73	67	177	336	350	34	181	20	48	292	137	427	338	413	253	102	48	125	223	145	218	183	161	115	199	202	128	269	108	159	95	164
MsaG001598	2	9	2	3	1	0	0	0	5	3	0	0	0	0	4	5	10	12	0	3	0	0	12	2	12	3	2	1	4	0	6	7	4	7	3	4	2	3	15	3	13	2	4	1	3
MsaG001599	0	0	0	0	0	0	0	0	0	0	0	0	0	0	0	0	0	1	0	1	0	0	0	0	2	0	0	0	0	0	0	0	0	2	1	0	0	1	0	0	0	0	0	0	0
MsaG001600	3	1	1	0	8	1	6	0	17	3	1	2	3	0	0	6	9	10	2	2	0	1	17	10	12	7	5	13	6	4	3	14	10	20	7	7	7	10	25	8	14	6	7	4	4
MsaG001601	1	0	0	1	2	0	0	2	4	8	1	0	0	0	0	0	7	2	3	2	0	2	15	9	7	11	2	0	0	0	4	0	2	1	3	1	7	5	10	1	0	1	0	0	0
MsaG001602	9	10	23	138	292	67	145	43	191	463	238	339	0	6	0	281	740	296	65	271	5	10	95	12	244	139	141	2	0	0	229	341	509	353	470	464	1372	1143	940	964	1899	1423	0	1	0
MsaG001603	46	89	74	39	44	22	15	38	46	52	34	49	26	34	49	79	163	152	19	72	3	7	113	32	110	82	107	72	21	18	60	84	103	67	59	74	46	44	76	71	117	68	84	45	27
MsaG001604	436	572	394	198	285	254	96	168	74	105	19	25	0	0	0	1171	1105	627	601	1453	151	93	158	211	173	81	99	0	1	0	401	865	515	1357	312	650	196	709	356	12	31	38	0	0	0
MsaG001605	340	474	302	405	514	519	255	367	224	279	33	34	0	3	1	1234	713	464	943	2398	270	213	351	401	483	128	184	7	4	1	376	1008	519	2076	635	1066	245	1130	658	15	45	45	0	0	1
MsaG001606	26	37	58	16	28	23	27	16	38	63	48	75	73	23	69	44	161	103	10	13	9	13	80	46	170	173	194	211	92	63	41	68	53	54	56	47	52	56	96	35	78	48	140	82	62
MsaG001607	4	5	17	1	4	6	4	6	3	11	3	5	2	2	10	7	36	18	2	4	1	0	12	7	17	22	22	13	11	0	8	12	5	13	13	2	10	5	14	11	11	7	15	4	5
MsaG001608	67	73	257	52	74	81	57	53	49	78	108	109	20	20	58	242	296	431	11	34	7	28	138	76	279	324	327	50	25	42	109	201	105	84	91	81	110	83	123	54	71	61	52	41	74
MsaG001609	0	0	0	0	0	0	0	0	0	0	0	0	0	0	0	0	2	2	0	0	0	0	0	0	0	0	0	0	0	0	0	0	0	0	0	0	0	0	0	0	0	0	0	0	0
MsaG001610	0	0	0	2	1	0	1	0	2	3	0	0	0	1	3	1	1	2	0	1	1	1	8	0	1	3	3	3	1	0	0	0	0	1	1	0	1	1	3	0	0	0	0	1	1
MsaG001611	626	986	1081	676	773	740	375	264	385	591	422	494	810	481	688	2201	2933	3186	371	1084	141	177	1221	520	1770	1934	1677	2881	1489	765	1294	2188	1677	2423	1148	1744	935	1239	1134	464	654	345	2180	738	1015
MsaG001612	53	90	172	66	70	65	56	52	93	101	73	73	320	304	280	123	286	332	13	53	11	33	147	73	245	281	230	572	313	225	116	142	108	135	136	122	87	106	145	111	96	64	493	317	389
MsaG001613	22	20	44	121	194	102	161	118	142	61	89	80	865	899	204	74	156	136	56	135	14	34	306	158	422	219	239	3276	1597	662	46	94	56	181	262	205	166	460	299	98	135	70	1523	677	1695
MsaG001614	0	0	0	0	0	0	0	0	0	0	0	0	0	0	0	0	0	0	0	2	0	0	0	0	0	0	0	0	0	0	0	0	0	0	0	0	0	0	0	0	0	0	0	0	0
MsaG001615	0	0	0	0	0	0	0	0	0	0	0	0	0	0	0	0	0	0	0	0	0	0	0	2	2	0	0	0	0	0	0	0	0	0	1	0	1	1	0	0	0	0	0	0	0
MsaG001616	0	0	0	0	0	0	0	0	0	0	0	0	0	0	0	0	0	0	0	0	0	0	0	0	0	0	0	0	0	0	0	0	0	0	0	0	0	0	0	0	0	0	0	0	0
MsaG001617	0	1	1	0	0	0	1	0	0	0	0	0	0	3	0	1	1	0	0	0	0	0	2	3	1	0	1	3	0	0	1	1	0	0	0	0	1	0	2	0	0	0	0	0	1
MsaG001618	48	27	80	131	118	118	162	93	304	347	128	150	468	513	973	58	122	119	24	83	23	93	474	191	445	496	551	2922	1173	984	34	71	71	254	124	151	317	248	548	298	383	142	1934	863	809
MsaG001619	0	7	1	1	4	4	5	1	5	0	0	0	0	0	0	11	3	0	1	2	0	0	4	1	0	1	1	5	7	1	7	12	3	25	16	23	3	24	6	2	1	2	15	42	21
MsaG001620	62	87	47	52	58	19	14	10	6	16	9	12	0	8	6	179	387	284	41	159	2	12	32	11	37	54	50	21	6	5	133	211	261	394	143	235	122	199	235	6	46	12	35	1	15
MsaG001621	0	0	5	2	3	0	0	0	0	0	0	0	3	0	0	1	4	9	2	7	0	0	3	1	0	0	1	0	0	0	3	1	0	2	0	0	0	4	2	1	0	0	0	0	0
MsaG001622	3	2	5	3	1	1	0	0	3	1	3	1	0	0	3	2	5	0	0	7	0	0	4	1	1	1	1	9	3	0	0	3	1	6	1	0	5	2	5	6	2	2	5	0	3
MsaG001623	0	0	1	0	0	0	0	0	0	0	1	0	0	0	0	0	0	0	0	0	0	0	1	0	1	0	0	3	3	1	0	0	0	0	0	0	0	2	0	0	1	0	1	2	1
MsaG001624	0	0	0	0	0	0	0	0	0	0	0	0	0	0	0	0	0	0	0	0	0	0	0	0	0	0	0	0	2	0	0	0	1	0	0	0	0	0	0	0	1	1	2	0	1
MsaG001625	0	0	0	3	1	1	0	1	3	0	0	2	0	0	1	1	0	8	0	0	0	0	2	1	0	0	0	0	3	1	1	2	1	4	1	4	6	2	1	2	2	0	3	0	3
MsaG001626	0	0	0	0	0	0	0	0	0	0	0	1	0	0	0	0	0	0	0	0	0	0	2	1	0	2	1	0	0	0	0	0	0	0	0	0	1	0	0	0	0	1	0	0	0
MsaG001627	0	0	0	0	0	0	0	1	0	0	0	0	0	0	0	0	0	1	0	0	0	0	0	0	0	0	0	0	0	0	0	0	0	0	0	0	0	0	1	0	0	0	0	0	0
MsaG001628	0	0	0	0	0	0	0	0	0	0	0	0	0	2	1	0	1	0	0	0	0	0	0	0	0	1	0	2	1	1	0	0	0	0	0	0	0	1	0	1	3	0	1	0	0
MsaG001629	0	0	0	0	1	0	0	1	0	0	2	8	0	0	0	1	1	0	0	1	0	0	1	2	2	0	0	1	0	0	0	0	0	0	1	1	0	0	0	0	1	0	0	0	1
MsaG001630	0	0	0	0	0	0	1	0	0	0	0	0	0	0	0	0	0	0	0	1	0	0	3	1	0	0	0	8	1	4	0	0	0	1	0	0	0	1	1	0	0	0	3	1	1
MsaG001631	0	0	0	5	0	3	2	1	1	2	0	1	7	15	2	0	5	3	0	0	0	2	6	1	9	8	11	100	36	7	2	6	2	14	15	3	3	14	35	4	14	0	33	15	31
MsaG001632	0	0	0	0	0	0	9	0	0	0	0	0	0	0	0	0	0	0	0	0	0	0	4	2	19	0	2	0	0	0	0	0	1	2	0	1	1	2	6	3	6	1	0	0	0
MsaG001633	1	0	0	0	1	0	0	0	0	0	0	0	0	0	0	0	0	0	0	0	0	0	0	0	0	0	0	0	0	0	0	0	0	0	0	0	0	0	0	0	0	0	0	0	0
MsaG001634	0	0	0	0	0	0	0	0	0	0	1	1	0	0	0	0	0	0	0	0	0	0	4	2	5	0	3	0	0	0	0	0	0	0	2	0	7	1	6	9	15	4	0	0	0
MsaG001635	0	0	3	0	0	0	0	0	0	0	0	0	0	0	0	0	0	0	0	0	0	0	0	0	1	2	0	0	0	0	0	0	0	0	1	0	0	1	0	1	2	0	0	0	1
MsaG001636	0	0	0	0	0	0	0	0	0	0	1	0	0	0	0	0	0	0	0	0	0	0	5	3	4	6	2	0	0	0	0	0	0	0	0	0	0	1	5	5	5	1	0	0	0
MsaG001637	0	0	0	0	0	0	0	1	0	0	0	0	0	0	0	0	0	0	0	0	0	0	0	0	0	0	0	0	0	0	0	0	0	0	0	0	0	0	0	0	0	1	0	0	1
MsaG001638	0	0	0	0	0	0	0	0	0	0	0	0	0	0	0	0	0	0	0	0	0	0	2	0	1	1	1	0	0	0	0	0	0	0	0	0	0	0	0	0	0	0	0	0	0
MsaG001639	42	62	145	115	135	113	97	83	98	103	114	102	42	19	57	211	437	347	46	144	29	63	441	220	471	394	453	335	177	99	119	219	161	256	310	183	147	270	382	208	187	146	208	102	146
MsaG001640	0	0	0	0	0	0	0	0	0	0	0	0	0	0	0	0	1	0	0	0	0	0	0	0	0	0	1	0	0	0	0	0	0	0	0	0	0	0	0	0	1	0	0	0	0
MsaG001641	89	31	62	60	72	47	18	24	45	54	24	43	9	7	64	82	162	157	16	57	10	3	48	18	104	75	64	418	168	162	52	103	71	166	92	126	117	113	180	62	97	42	128	68	67
MsaG001642	25	32	63	28	30	61	35	25	29	28	13	19	0	1	0	38	138	91	8	16	3	22	151	40	241	184	212	0	2	0	68	93	56	69	55	44	44	50	28	65	52	20	3	0	1
MsaG001643	0	0	0	0	0	0	0	0	0	0	0	0	0	0	0	0	0	0	0	0	0	0	0	0	0	0	0	0	0	0	0	0	0	0	0	0	0	0	0	0	0	0	0	0	0
MsaG001644	0	0	0	0	0	0	0	0	0	0	0	0	0	0	0	0	0	0	0	0	0	0	0	0	0	0	0	0	0	0	0	0	0	0	0	0	0	0	0	0	0	0	0	0	0
MsaG001645	0	0	0	0	0	0	0	0	0	1	0	0	2	0	6	0	0	1	0	0	0	0	8	4	0	32	2	21	5	9	0	0	0	1	0	0	0	3	0	1	2	0	3	0	6
MsaG001646	10	9	10	14	6	7	9	13	7	1	17	1	10	0	1	9	15	10	2	29	1	0	10	6	11	5	5	12	5	1	4	27	17	43	39	24	11	53	32	9	14	2	11	2	15
MsaG001647	0	0	0	0	0	0	0	0	0	0	0	0	0	0	0	0	0	0	0	0	0	0	0	0	0	0	0	0	0	0	0	0	0	0	0	0	8	0	0	0	0	0	0	0	0
MsaG001648	0	0	0	0	0	0	0	1	0	1	0	0	0	0	0	0	4	0	0	0	0	0	1	0	2	0	3	0	0	0	1	1	0	2	0	0	0	0	0	0	0	0	0	0	0
MsaG001649	0	0	0	0	0	1	0	0	0	0	0	0	0	0	1	0	3	1	0	2	0	0	0	1	0	0	1	2	0	0	0	0	1	0	0	0	0	1	0	0	0	0	1	0	0
MsaG001650	0	0	0	0	0	0	0	0	0	0	0	0	0	0	0	0	0	0	0	0	0	0	0	0	0	0	0	0	0	0	0	0	0	0	0	0	0	0	0	0	0	0	0	0	0
MsaG001651	0	0	6	3	1	0	9	5	14	1	7	2	123	251	275	1	3	5	1	4	0	2	28	12	28	18	16	655	294	210	3	7	1	12	3	11	7	18	8	9	12	6	286	122	317
MsaG001652	0	1	0	0	0	0	0	0	0	0	0	0	10	0	1	0	0	0	0	0	0	0	0	0	4	0	0	41	20	5	0	0	0	0	2	0	0	1	0	1	0	0	77	25	11
MsaG001653	2	2	4	2	1	5	4	0	4	1	10	5	2	1	0	5	23	18	1	4	0	0	8	4	20	5	15	4	3	0	6	5	4	6	6	4	2	8	11	2	5	6	3	2	6
MsaG001654	0	0	0	0	0	0	0	0	0	0	0	0	0	0	0	0	0	0	0	0	0	0	0	0	0	0	0	0	0	0	0	0	0	0	0	0	0	1	0	0	0	0	0	0	0
MsaG001655	2	15	5	0	2	2	5	1	12	3	1	1	153	288	248	3	5	11	0	3	0	0	14	2	23	30	10	456	194	137	5	8	2	11	17	19	2	6	7	9	9	4	320	137	221
MsaG001656	2	0	3	0	1	0	7	5	14	5	1	0	93	223	155	1	9	4	0	0	0	2	6	3	21	9	22	474	188	122	1	9	3	17	8	11	3	6	7	4	3	0	371	212	327
MsaG001657	8	4	13	11	5	6	0	7	10	3	13	12	4	0	2	10	25	30	4	4	1	2	17	10	20	13	17	6	4	4	16	17	11	9	7	9	4	29	14	4	9	6	4	2	11
MsaG001658	9	19	21	54	92	74	19	23	26	26	18	31	62	19	64	57	96	85	26	62	7	19	248	88	88	120	134	215	67	23	22	31	28	95	147	97	96	180	126	21	23	17	100	18	42
MsaG001659	12	40	55	40	79	31	67	37	54	42	48	65	38	46	18	106	212	190	22	47	12	35	284	104	204	125	176	105	47	27	59	93	70	99	71	67	64	118	153	58	40	40	96	54	60
MsaG001660	4	1	2	1	4	6	30	4	30	46	19	21	62	48	119	2	13	11	3	8	0	7	103	45	71	93	75	171	68	25	4	7	5	11	10	8	9	25	19	48	51	23	192	119	91
MsaG001661	3	7	5	5	16	3	9	14	13	26	15	21	210	253	304	15	64	39	12	11	3	14	68	30	76	95	76	782	391	121	18	11	17	10	23	20	15	40	69	26	77	25	392	164	316
MsaG001662	0	17	14	10	4	9	3	2	10	14	12	10	13	4	7	6	14	15	0	18	0	3	16	14	35	35	28	59	15	14	6	9	8	11	9	9	5	11	13	11	19	13	43	13	34
MsaG001663	22	71	108	75	87	81	76	51	93	87	112	112	142	123	188	112	271	250	26	58	10	50	368	133	392	233	274	616	245	142	83	167	106	124	155	89	149	163	190	147	169	117	296	182	347
MsaG001664	0	0	0	0	0	0	0	0	0	0	0	0	0	0	0	0	0	0	0	0	0	0	0	0	0	0	0	0	0	0	0	4	2	10	36	16	40	117	59	4	31	6	0	125	75
MsaG001665	0	0	0	0	0	0	0	0	0	0	0	0	0	0	0	0	0	0	0	0	0	0	0	0	0	0	0	0	0	0	0	0	0	0	0	0	0	0	0	0	0	0	0	0	0
MsaG001666	0	0	0	0	0	0	0	0	0	0	0	0	0	0	0	0	0	0	0	0	0	0	0	0	0	0	0	0	0	0	0	0	0	0	0	0	0	0	0	0	0	0	0	0	0
MsaG001667	0	0	0	0	0	0	0	0	0	0	0	0	0	0	0	0	0	0	0	0	0	0	0	0	0	0	0	0	0	0	0	0	0	0	0	0	0	0	0	0	0	0	0	0	0
MsaG001668	3	7	35	6	7	8	1	7	7	1	10	17	0	5	1	10	33	34	2	10	1	7	24	5	41	24	44	12	3	6	5	21	15	11	8	6	2	18	17	2	2	10	6	3	2
MsaG001669	0	0	1	2	12	5	28	4	9	14	10	5	8	1	40	6	19	58	3	27	0	0	9	4	28	80	23	42	18	5	0	0	1	5	44	7	17	16	12	73	84	24	17	13	13
MsaG001670	0	0	0	0	0	0	0	0	0	0	0	0	0	0	0	0	0	0	0	0	0	0	0	0	0	0	0	0	0	0	0	0	0	0	0	0	0	0	0	0	0	0	0	0	0
MsaG001671	0	0	7	2	1	0	0	2	4	0	0	0	0	0	0	4	4	3	0	11	0	0	3	1	6	3	3	0	1	0	0	4	0	1	4	1	5	7	12	1	1	1	7	2	1
MsaG001672	0	0	0	0	0	0	0	0	0	0	0	0	0	0	0	0	0	0	0	0	0	0	0	0	0	0	0	0	0	0	0	0	0	0	0	0	0	0	0	0	0	0	0	0	0
MsaG001673	62	102	198	138	194	280	358	294	468	465	226	292	438	344	141	303	472	656	112	423	48	161	824	339	1035	722	760	650	176	142	89	258	127	374	436	336	412	811	961	844	1000	542	1176	770	2088
MsaG001674	0	0	0	0	0	0	0	0	0	0	0	0	0	0	0	0	0	0	0	0	0	0	0	0	0	0	0	0	0	0	0	0	0	0	0	0	0	0	0	0	0	0	0	0	1
MsaG001675	300	836	433	51	100	226	157	227	618	580	232	519	173	143	176	261	456	442	52	123	19	121	384	166	321	245	257	244	102	119	204	217	187	191	204	352	188	217	228	220	271	149	179	99	193
MsaG001676	1	0	0	0	1	0	0	0	1	0	1	0	0	2	0	4	10	6	2	1	0	0	5	1	3	2	1	0	0	1	1	2	7	0	2	3	3	1	11	2	6	2	4	0	1
MsaG001677	0	0	0	0	0	0	0	0	2	0	0	0	1	0	0	0	0	1	0	0	0	0	2	2	0	0	0	12	6	2	0	0	1	4	0	0	1	1	0	0	0	0	4	4	3
MsaG001678	3	6	3	1	0	3	5	0	3	0	0	0	0	0	0	3	5	0	4	12	0	1	1	1	0	1	0	0	0	0	1	9	1	5	0	4	1	4	4	0	0	2	2	0	0
MsaG001679	4	17	17	118	159	69	74	74	57	20	11	10	228	118	303	17	64	36	37	50	13	29	181	82	138	45	62	1435	529	460	21	41	30	175	250	155	194	314	279	18	22	30	650	274	489
MsaG001680	43	56	106	65	95	62	53	52	79	88	91	102	48	72	92	147	223	251	27	91	15	46	388	142	400	323	329	178	88	50	89	153	108	141	167	140	130	152	221	135	194	123	143	68	109
MsaG001681	0	0	0	0	0	0	0	0	0	0	0	0	0	0	0	0	0	0	0	0	0	0	0	0	0	0	0	0	0	0	0	0	0	0	0	0	0	0	0	0	0	0	0	0	0
MsaG001682	36	67	138	96	97	95	105	77	111	183	162	111	313	262	296	97	346	325	44	114	22	72	469	204	640	378	324	383	138	70	58	136	96	179	247	171	277	256	343	278	356	169	551	299	635
MsaG001683	0	0	0	0	0	0	0	0	0	0	0	0	0	0	0	0	0	0	0	0	0	0	0	0	0	0	0	0	0	0	0	0	0	0	0	0	0	0	0	0	0	0	0	0	0
MsaG001684	0	0	5	3	1	3	5	3	9	8	2	2	3	9	2	1	1	5	0	1	1	0	7	8	4	1	4	3	1	0	0	0	1	0	6	0	1	7	12	1	2	2	4	2	1
MsaG001685	49	75	149	140	142	130	74	65	137	179	101	124	455	288	253	124	278	337	47	120	18	33	361	178	401	292	322	586	319	176	128	266	162	279	283	217	290	382	567	214	288	142	570	382	552
MsaG001686	1	2	0	0	4	0	7	1	7	10	2	0	6	6	22	2	11	11	0	0	0	1	11	9	8	29	5	25	7	5	4	2	1	7	14	3	13	7	7	12	28	10	24	17	9
MsaG001687	7	14	10	4	0	3	0	1	2	0	0	0	0	0	0	15	41	18	8	10	2	2	5	3	0	1	3	7	5	1	20	32	28	41	25	27	10	14	12	1	1	0	2	0	0
MsaG001688	4	4	9	3	6	2	0	3	3	1	10	1	0	0	2	15	19	15	5	7	1	0	6	4	9	10	20	2	1	2	6	9	8	12	0	8	5	4	2	2	5	4	1	0	1
MsaG001689	0	0	0	0	0	0	0	0	0	0	0	0	0	0	0	0	0	0	0	0	0	0	0	0	0	0	0	0	0	0	0	0	0	0	0	0	0	0	0	0	0	0	0	0	0
MsaG001690	0	0	0	0	0	0	0	0	0	0	0	0	0	0	0	0	0	0	0	0	0	0	0	0	0	0	0	0	0	0	0	0	0	0	0	0	0	0	0	0	0	0	0	0	0
MsaG001691	75	213	104	49	78	57	63	99	186	418	152	292	455	438	532	59	235	238	50	72	18	30	218	94	439	491	406	1485	614	626	71	104	123	180	197	188	188	178	206	164	297	149	1078	740	535
MsaG001692	0	0	0	0	0	0	0	0	0	0	0	0	0	0	0	0	0	0	0	0	0	0	0	0	0	0	0	0	0	0	0	0	0	0	0	0	0	0	0	0	0	0	0	0	0
MsaG001693	50	98	155	123	118	69	125	83	151	147	130	188	30	23	48	143	317	402	30	62	20	39	393	204	513	427	405	99	61	44	111	213	153	191	202	123	228	261	368	255	246	203	49	54	74
MsaG001694	0	0	2	0	0	0	0	0	0	0	0	0	0	0	0	0	0	0	0	0	0	0	0	1	0	0	2	2	0	0	0	0	0	0	0	0	0	0	0	0	0	0	0	0	0
MsaG001695	3	9	15	7	6	9	8	6	13	17	7	25	6	8	19	9	60	55	5	19	1	4	88	34	79	128	178	28	33	6	16	21	27	29	36	27	19	31	30	13	39	18	48	13	29
MsaG001696	0	0	0	0	0	0	0	0	0	0	0	0	0	0	0	0	0	0	0	0	0	0	0	0	0	0	0	0	0	0	0	0	0	0	0	0	0	0	0	0	0	0	0	0	0
MsaG001697	26	29	71	31	50	40	50	36	50	105	64	77	10	26	90	56	164	158	16	62	4	26	240	117	326	302	229	88	43	22	46	109	87	82	100	92	127	127	158	141	181	88	80	43	53
MsaG001698	0	0	0	0	0	0	0	0	0	0	0	0	0	0	0	0	0	0	0	0	0	0	0	0	0	2	1	0	0	0	0	0	0	0	0	0	0	0	0	0	0	0	0	0	0
MsaG001699	0	0	1	0	0	0	0	0	0	0	0	0	0	0	0	0	0	0	0	0	0	0	0	0	1	1	2	4	0	0	0	0	0	0	1	0	0	0	1	0	0	1	1	0	0
MsaG001700	12	2	0	0	1	0	2	3	10	2	7	6	11	40	51	1	5	0	1	1	1	2	32	9	24	18	24	123	62	17	0	0	3	2	2	2	5	4	6	3	11	6	53	22	38
MsaG001701	26	50	71	51	43	69	67	50	89	77	70	112	25	32	83	64	262	238	20	91	12	32	316	148	263	164	219	345	88	61	58	95	68	78	134	72	108	138	164	100	128	99	185	80	109
MsaG001702	68	141	128	69	104	61	132	53	137	175	111	135	66	67	103	158	313	306	34	99	17	55	355	136	417	311	360	224	113	57	88	149	125	161	156	178	141	196	259	121	208	136	134	62	164
MsaG001703	2	12	5	25	68	27	26	17	25	14	9	23	26	16	19	9	63	24	8	23	1	16	82	50	79	66	65	50	26	7	10	17	20	28	43	19	49	43	32	40	53	20	54	9	37
MsaG001704	10	24	25	30	39	34	6	16	29	38	4	24	0	0	2	31	103	72	13	21	4	13	95	52	77	61	73	2	2	1	24	44	47	62	57	47	48	57	57	13	28	13	0	0	0
MsaG001705	6	18	41	20	14	18	10	8	19	34	23	35	3	2	16	50	238	188	14	16	3	10	121	51	94	169	174	26	24	8	35	64	35	52	36	55	36	39	51	14	17	17	17	5	39
MsaG001706	3	1	0	0	1	0	0	0	0	0	2	1	0	0	0	1	5	3	2	1	0	0	7	4	8	12	6	4	0	0	0	1	0	0	0	0	0	1	0	0	1	0	0	0	0
MsaG001707	0	0	0	0	0	0	0	0	0	0	0	0	0	0	0	0	0	0	0	0	0	0	0	0	0	0	0	0	0	0	0	0	0	0	0	0	0	0	0	0	0	0	0	0	0
MsaG001708	0	1	1	0	0	0	0	0	0	4	0	0	0	0	0	0	0	0	0	0	0	0	0	0	0	0	0	0	0	0	0	0	0	0	0	0	0	0	0	0	0	0	0	0	0
MsaG001709	1	0	1	0	0	0	0	0	0	0	0	0	0	0	0	2	9	1	0	0	0	0	0	0	1	0	0	0	0	0	0	0	0	0	0	0	0	0	2	0	0	0	0	0	0
MsaG001710	25	61	60	34	60	77	29	48	33	52	56	55	6	5	11	91	162	212	19	52	4	12	89	40	152	78	116	34	18	3	80	156	94	116	85	117	76	80	124	80	82	63	12	13	10
MsaG001711	0	0	0	7	0	0	4	6	0	3	5	3	0	9	17	1	0	1	2	2	3	5	42	25	21	37	21	13	4	5	0	0	0	1	5	4	4	9	12	6	10	8	16	11	9
MsaG001712	40	57	79	44	48	48	50	25	47	79	43	46	46	47	64	122	242	128	27	52	4	19	164	64	144	132	98	132	35	42	55	125	71	80	65	93	59	108	101	59	84	38	85	46	81
MsaG001713	830	1356	410	1389	1515	1839	864	904	708	410	179	114	5	0	0	1973	807	525	2213	7776	854	740	1173	1102	1448	486	538	0	0	0	804	1334	1074	4049	3258	3448	1627	4380	1809	127	283	318	0	0	0
MsaG001714	3	0	4	1	0	7	7	1	4	2	2	2	15	6	0	10	11	5	3	2	2	1	15	4	13	12	9	17	5	8	3	3	1	1	2	2	2	10	5	4	2	6	0	3	1
MsaG001715	0	0	0	0	0	0	0	1	0	0	0	0	0	2	0	0	1	0	0	1	0	0	2	0	7	4	2	0	0	0	0	1	1	1	2	2	0	3	1	1	3	3	0	1	0
MsaG001716	11	26	23	32	27	11	27	26	36	42	17	30	8	12	22	36	101	120	13	37	2	7	123	46	126	158	181	81	43	28	44	62	56	53	68	42	46	47	63	45	67	43	64	23	25
MsaG001717	0	0	0	0	0	0	0	0	0	0	0	0	0	0	0	0	0	1	0	0	0	1	0	0	0	0	1	0	0	0	2	1	1	3	0	1	0	0	0	1	0	0	0	0	0
MsaG001718	23	11	35	21	26	21	17	9	29	12	11	18	12	17	28	25	40	76	19	16	5	9	67	38	44	44	53	42	28	27	18	23	15	42	23	27	55	31	44	23	25	6	31	18	12
MsaG001719	0	0	0	0	0	0	0	0	0	0	0	0	0	0	0	0	0	0	0	0	0	0	0	0	0	0	0	0	0	0	0	0	0	0	0	0	0	0	0	0	0	0	0	0	0
MsaG001720	47	83	207	148	151	104	138	76	85	250	108	203	0	9	11	138	337	289	47	117	21	37	226	121	490	562	459	13	7	18	101	185	118	257	217	195	189	256	330	101	131	79	11	15	21
MsaG001721	0	0	5	1	0	1	17	6	1	54	41	41	23	17	18	2	191	68	0	6	0	1	7	3	178	186	184	31	31	12	0	42	3	0	14	0	1	0	6	144	190	116	69	45	39
MsaG001722	0	0	0	0	0	0	0	0	0	0	0	0	0	0	0	0	0	0	0	0	0	0	0	0	0	0	0	0	0	0	0	0	0	0	0	0	0	0	0	0	0	0	0	0	0
MsaG001723	19	81	74	58	69	36	68	73	80	37	55	81	70	27	36	94	271	210	35	93	10	23	358	145	312	184	227	176	98	61	48	133	63	130	118	100	85	155	192	105	122	61	127	65	85
MsaG001724	35	74	88	75	116	114	55	37	86	153	134	135	72	96	106	78	134	167	21	41	4	43	233	116	405	427	419	131	62	107	46	93	61	103	107	61	120	128	178	104	102	63	123	89	101
MsaG001725	0	0	0	0	0	0	0	0	0	0	0	0	0	0	0	0	0	0	0	0	0	0	1	0	1	0	1	0	0	0	0	0	0	0	0	0	0	0	0	0	0	0	0	0	0
MsaG001726	7	32	14	38	82	45	60	52	67	68	48	42	86	51	168	51	95	110	15	81	12	26	373	178	218	224	233	266	104	42	46	87	66	78	108	58	123	119	151	111	162	73	185	71	141
MsaG001727	2	0	1	2	5	1	0	0	4	0	0	3	0	0	1	1	20	8	3	6	0	0	9	2	12	2	6	47	9	18	3	4	5	5	3	4	1	11	4	3	0	1	4	0	0
MsaG001728	0	0	95	0	1	0	0	0	0	0	0	0	0	0	1	88	382	228	0	0	0	0	0	1	0	6	0	2	2	0	36	292	38	0	4	0	0	0	0	0	0	1	1	0	0
MsaG001729	4	4	10	3	11	0	9	3	3	0	3	3	0	5	1	10	23	4	3	10	0	3	34	15	17	15	17	25	7	1	9	12	5	9	5	13	4	14	6	7	10	5	8	0	5
MsaG001730	1	2	9	0	0	0	0	0	0	0	0	0	2	1	6	3	0	6	2	0	0	0	4	1	2	1	0	11	0	7	3	0	0	1	1	2	0	2	0	0	0	0	30	17	27
MsaG001731	0	2	3	0	0	0	0	0	0	0	0	0	0	0	0	0	0	0	0	0	0	0	0	0	0	0	0	2	0	0	0	0	0	0	0	0	1	0	0	0	0	0	0	0	0
MsaG001732	1	2	5	0	0	0	0	0	2	0	2	0	5	7	7	6	4	12	0	4	1	0	3	2	3	2	8	8	2	2	1	10	6	0	1	4	1	2	1	0	0	1	4	3	5
MsaG001733	0	0	0	0	0	0	0	0	0	0	0	0	0	0	0	0	2	3	0	0	0	0	0	0	1	1	2	0	0	0	0	4	3	0	2	1	1	0	1	2	0	0	0	0	1
MsaG001734	570	925	1286	860	935	867	593	450	706	1095	605	682	704	491	632	2383	2797	2970	465	929	143	292	1634	728	1744	1425	1328	1501	705	584	1307	2513	1637	1632	1292	1398	1325	1774	2167	1008	1108	775	1420	823	1055
MsaG001735	30	38	71	74	85	44	75	48	59	39	70	29	95	84	81	66	198	182	18	85	8	41	296	121	368	295	329	407	138	66	74	138	75	179	144	103	116	180	191	112	211	87	234	84	138
MsaG001736	0	0	0	0	0	0	0	0	0	0	0	0	0	0	0	0	0	0	0	0	0	0	0	0	0	0	0	0	0	0	0	0	0	0	0	0	0	0	0	0	0	0	0	0	0
MsaG001737	0	0	0	0	0	2	0	0	0	1	2	0	1	0	0	0	0	1	0	0	0	0	0	0	5	0	3	4	1	2	0	0	1	0	1	0	0	0	0	0	0	0	1	0	1
MsaG001738	0	0	0	0	0	0	0	0	0	0	0	0	0	0	0	0	0	0	0	0	0	0	0	0	0	1	0	0	0	0	0	0	0	0	0	0	0	0	0	0	0	0	0	0	3
MsaG001739	0	0	0	0	0	0	0	0	0	0	0	0	0	0	0	3	3	3	1	0	0	0	0	0	0	0	0	0	0	0	1	2	0	0	0	0	1	0	0	0	1	0	0	0	0
MsaG001740	0	0	0	0	0	0	0	0	0	0	0	0	0	0	0	1	0	1	0	0	0	0	0	1	2	1	2	2	0	0	0	0	0	0	0	0	0	0	0	0	1	0	2	1	0
MsaG001741	0	0	0	0	0	0	0	0	0	1	0	0	0	0	0	0	0	0	0	0	0	0	0	0	0	0	0	0	0	0	0	0	0	0	0	0	0	0	0	0	0	0	0	0	0
MsaG001742	0	0	0	0	0	0	0	0	0	0	0	0	0	0	0	0	0	0	0	0	0	0	0	0	0	0	0	0	0	0	0	0	0	0	0	0	0	0	0	0	0	0	0	0	0
MsaG001743	3	0	2	1	2	2	3	0	0	0	0	1	0	2	8	3	6	4	0	3	0	0	9	6	16	11	11	10	3	0	0	3	0	2	0	1	1	2	0	2	2	3	4	0	0
MsaG001744	5	29	47	42	19	38	28	26	24	47	32	41	36	18	24	21	57	65	12	34	6	11	137	60	150	119	138	130	70	48	24	49	39	65	69	40	36	82	78	64	54	41	47	16	25
MsaG001745	12	35	41	34	29	25	45	29	42	18	55	47	27	17	36	46	166	145	10	31	1	19	218	91	211	188	236	122	61	48	48	84	51	80	68	34	44	82	86	50	64	25	112	33	55
MsaG001746	629	991	1528	226	243	238	140	86	70	113	133	140	60	70	74	2366	2463	2724	132	378	53	59	236	80	320	296	276	309	136	96	927	1714	999	666	159	506	135	208	300	90	92	74	190	85	75
MsaG001747	0	0	0	0	0	0	0	0	0	0	0	0	0	0	0	0	0	0	0	0	0	0	0	0	0	0	0	0	0	0	0	0	0	0	0	0	0	0	0	0	0	0	0	0	0
MsaG001748	18	23	13	24	48	11	5	3	3	0	2	7	0	0	0	10	24	44	3	7	1	9	33	10	5	2	4	0	0	0	16	25	29	12	2	15	6	0	15	1	4	2	0	0	0
MsaG001749	0	0	1	0	0	0	0	0	0	0	0	0	0	0	0	1	0	0	1	4	0	0	0	0	0	0	1	0	0	0	0	0	0	0	2	0	1	2	0	0	0	0	0	0	0
MsaG001750	4	16	19	0	7	0	2	0	0	4	4	11	180	234	53	28	40	31	0	3	0	0	4	0	10	4	3	346	157	107	10	14	21	11	0	3	3	6	5	2	8	2	235	127	103
MsaG001751	0	0	0	0	1	0	0	0	0	0	0	0	0	0	0	1	0	4	1	0	0	0	0	0	0	1	0	0	0	0	2	0	0	1	2	0	0	0	0	0	1	0	0	0	0
MsaG001752	0	0	0	0	0	0	0	0	0	0	0	0	0	0	0	0	0	0	0	0	0	0	0	0	0	2	0	0	0	0	0	0	0	0	0	0	0	0	0	0	0	0	0	0	0
MsaG001753	2	6	0	3	6	2	3	1	10	11	1	7	0	0	1	4	5	6	0	0	0	0	9	0	5	2	4	2	2	1	2	2	5	6	2	3	2	5	8	2	4	4	3	5	5
MsaG001754	0	0	0	0	0	0	0	0	0	0	0	0	0	0	0	0	0	0	0	0	0	0	0	0	0	0	0	0	0	0	0	0	0	0	0	0	0	0	0	0	0	0	0	0	0
MsaG001755	0	2	4	4	2	0	0	1	3	0	1	4	0	0	0	2	3	6	1	0	0	2	6	4	2	2	3	5	0	0	3	2	1	2	8	1	1	4	1	0	0	1	1	0	1
MsaG001756	0	2	8	6	9	6	2	3	3	0	1	2	0	0	2	3	20	9	0	1	0	0	8	7	15	29	23	1	0	0	0	2	5	9	7	8	6	4	9	3	0	0	0	0	1
MsaG001757	95	186	205	29	28	33	30	12	5	1	0	0	0	3	4	315	413	351	23	31	4	6	95	19	12	6	7	6	1	0	172	231	150	54	31	49	16	26	21	0	0	0	0	0	4
MsaG001758	3	5	1	28	36	29	14	23	21	3	1	2	0	0	8	5	8	1	14	47	6	15	103	44	15	10	13	5	12	0	2	8	8	50	84	57	52	101	70	0	1	1	0	1	0
MsaG001759	0	1	0	1	2	0	0	0	0	0	0	2	0	0	1	1	2	0	0	3	0	0	0	2	21	0	0	1	1	0	0	0	0	2	5	0	0	0	4	0	0	0	1	0	0
MsaG001760	0	0	0	0	0	0	0	0	0	0	0	0	0	0	0	0	0	0	0	0	0	0	0	0	0	0	0	0	0	0	0	0	0	0	0	0	0	0	0	0	0	0	0	0	0
MsaG001761	0	0	0	0	0	0	0	0	0	0	0	0	0	0	0	0	0	0	0	0	0	0	0	0	0	0	0	0	0	0	0	0	0	0	0	0	0	0	0	0	0	0	0	0	0
MsaG001762	526	851	1272	585	720	506	509	485	567	546	450	573	537	598	599	2280	4619	4122	224	723	78	210	2521	1024	2319	3141	2753	1555	715	428	1596	2637	1598	1673	777	1065	806	1120	1287	529	907	452	1525	594	858
MsaG001763	0	0	0	0	0	0	0	0	0	0	0	0	0	0	0	0	1	0	0	0	0	0	1	0	0	0	0	0	0	0	1	1	4	3	3	2	1	2	2	3	2	0	2	0	0
MsaG001764	0	0	0	0	0	0	0	0	0	0	0	1	2	3	15	0	0	0	0	0	0	0	4	9	5	11	6	18	3	0	0	0	0	0	2	0	1	0	0	3	2	3	8	2	6
MsaG001765	0	0	0	0	0	0	0	1	0	3	11	6	13	2	82	0	0	0	0	0	0	0	15	16	63	63	25	58	20	7	0	0	0	1	1	0	0	0	3	35	14	9	48	34	34
MsaG001766	0	2	8	4	6	2	5	0	4	1	2	4	1	0	2	4	10	10	0	0	0	2	14	3	12	9	13	1	3	0	0	2	1	1	1	3	1	3	7	1	2	3	1	0	0
MsaG001767	0	0	1	1	0	0	0	0	0	2	0	0	4	0	1	0	1	1	0	0	0	0	0	0	1	4	0	1	0	0	1	1	0	3	1	0	0	0	0	1	2	0	0	2	0
MsaG001768	3	15	35	18	13	15	45	40	52	23	40	100	3	8	31	24	67	47	14	17	2	28	398	184	324	201	286	88	24	27	19	39	30	39	43	25	33	48	99	55	75	40	19	13	12
MsaG001769	0	0	0	0	0	0	0	0	0	0	0	0	0	0	0	0	0	0	0	0	0	0	0	0	4	0	0	1	1	0	0	0	0	0	0	0	0	0	0	0	0	0	1	0	0
MsaG001770	0	0	0	0	0	0	0	0	0	0	0	0	1	0	0	0	0	0	0	0	0	0	0	0	1	1	0	0	0	0	0	0	0	0	0	0	0	1	0	0	0	0	0	0	0
MsaG001771	37	34	132	68	63	80	81	36	65	56	80	68	29	45	53	124	273	286	10	46	16	28	151	73	213	127	149	81	26	39	82	125	92	104	70	87	99	116	128	77	83	34	32	26	41
MsaG001772	12	22	9	26	33	51	40	25	25	36	22	25	23	38	38	22	18	20	6	20	1	20	139	51	175	100	152	59	60	17	12	22	14	56	40	29	42	54	68	94	89	40	84	41	74
MsaG001773	14	26	29	17	20	9	4	17	16	11	17	20	3	4	23	77	117	155	5	5	2	6	34	15	63	89	118	11	10	6	30	43	33	25	16	17	12	14	13	18	13	10	6	10	8
MsaG001774	0	0	0	0	0	0	0	0	1	0	0	0	5	0	0	0	0	0	0	0	0	0	0	0	1	0	0	0	0	0	0	0	0	0	0	0	0	0	0	0	0	0	0	0	0
MsaG001775	0	0	0	0	0	0	0	0	0	0	0	0	0	0	0	0	0	0	0	0	0	0	0	0	0	0	0	0	0	0	0	0	0	0	0	0	0	0	0	0	0	0	0	0	0
MsaG001776	0	0	0	0	0	0	0	0	0	0	0	0	0	0	0	0	0	0	0	0	0	0	0	0	0	0	0	0	0	0	0	0	0	0	0	0	0	0	0	0	0	0	0	0	0
MsaG001777	0	0	0	0	0	0	4	1	2	1	0	1	3	11	1	0	0	0	0	0	0	0	14	6	11	3	3	1	0	0	0	0	0	0	1	1	1	0	3	6	11	0	0	1	0
MsaG001778	0	0	0	0	0	0	0	0	0	0	0	0	0	0	0	0	0	0	0	0	0	0	0	0	0	0	0	0	0	0	0	0	0	0	0	0	0	0	0	0	0	0	0	0	0
MsaG001779	0	0	0	0	0	0	0	0	0	0	0	0	0	0	0	0	0	0	0	0	0	0	0	0	0	0	0	0	0	0	0	0	0	0	0	0	0	0	0	0	0	0	0	0	0
MsaG001780	0	0	0	0	0	0	1	2	0	0	0	2	5	6	0	0	0	2	0	0	0	2	22	11	10	3	9	1	3	1	1	0	0	0	0	0	0	0	10	6	6	0	3	2	0
MsaG001781	0	0	0	0	0	0	1	0	0	5	2	0	9	5	74	0	0	0	1	0	0	0	3	3	9	31	5	83	47	14	0	0	0	0	1	0	0	0	0	3	6	1	61	31	34
MsaG001782	0	0	0	0	0	0	0	0	3	2	0	1	13	21	19	0	0	0	0	0	0	0	2	0	1	0	1	35	13	4	0	0	0	1	0	0	0	0	0	0	0	0	26	11	11
MsaG001783	76	87	191	43	82	56	62	74	63	42	50	69	57	109	132	170	221	271	38	160	14	26	218	77	286	228	243	149	47	31	104	164	129	261	149	115	123	119	133	138	194	104	182	73	119
MsaG001784	0	0	0	0	0	0	0	0	0	0	0	0	0	0	0	0	0	0	0	1	0	0	0	1	0	0	0	0	0	0	0	0	0	0	2	0	0	0	1	0	0	0	0	0	0
MsaG001785	6	0	0	2	1	0	0	6	6	3	4	4	5	9	12	7	17	10	3	9	0	7	14	6	23	20	14	21	11	5	5	2	4	6	7	11	5	11	9	9	10	8	8	5	10
MsaG001786	0	0	0	0	0	0	0	0	0	0	0	0	0	0	0	0	0	0	0	0	0	0	0	0	0	0	0	0	0	0	0	0	0	0	0	0	0	0	0	0	0	0	0	0	0
MsaG001787	0	0	0	0	0	0	0	0	0	0	0	0	0	0	0	0	0	0	0	0	0	0	0	0	0	0	0	0	0	0	0	0	0	0	0	0	0	0	0	0	0	0	0	0	0
MsaG001788	20	28	13	25	108	44	75	62	99	69	63	97	2	4	7	86	165	139	28	121	13	19	313	147	328	172	238	100	26	1	46	67	113	124	118	123	112	215	204	207	141	128	19	7	1
MsaG001789	2	0	3	3	0	2	2	5	2	3	6	2	0	0	0	2	2	2	3	3	0	0	9	8	9	8	3	1	0	0	1	3	1	0	4	1	0	1	0	1	0	0	0	0	0
MsaG001790	17	26	59	63	60	62	48	17	11	42	66	49	3	1	8	38	94	107	9	35	11	27	102	61	214	265	320	10	0	8	28	84	39	84	112	53	48	104	72	17	24	26	1	1	1
MsaG001791	8	11	35	12	13	13	5	4	11	47	12	9	2	7	16	28	37	85	2	20	4	2	26	9	38	42	23	29	8	9	19	22	17	28	30	27	41	40	24	18	30	10	9	7	2
MsaG001792	16	24	70	30	42	22	35	39	35	37	57	39	84	42	52	39	58	101	6	38	10	18	130	46	174	138	119	108	37	61	34	57	36	84	68	88	101	70	150	123	147	82	124	59	74
MsaG001793	0	0	0	0	0	0	0	0	0	0	0	0	0	0	0	0	0	0	0	0	0	0	0	0	0	0	0	0	0	0	0	0	0	0	0	0	0	0	0	0	0	0	0	0	0
MsaG001794	2	3	5	1	1	0	0	0	0	0	0	0	0	0	0	0	18	1	0	2	0	0	7	5	0	1	1	0	0	0	1	1	0	4	0	1	0	1	1	0	1	0	0	0	0
MsaG001795	0	0	0	0	0	0	0	0	2	1	2	2	11	13	34	0	0	0	0	0	0	1	18	10	10	7	1	16	3	5	1	2	0	0	1	2	0	2	0	0	1	1	12	5	1
MsaG001796	1	1	0	0	3	0	0	0	0	0	0	0	0	0	0	0	1	1	0	0	0	0	6	0	3	1	0	2	4	1	0	2	1	2	0	0	0	0	0	0	1	0	0	0	0
MsaG001797	4	6	1	27	45	30	17	13	8	17	17	16	0	0	9	13	14	25	13	68	4	5	70	42	32	29	44	5	1	0	10	13	34	79	61	32	23	37	57	37	39	32	1	0	1
MsaG001798	0	0	0	0	0	0	0	0	0	0	0	0	0	0	0	0	0	0	0	0	0	0	0	0	0	0	0	0	0	0	0	0	0	0	0	0	0	0	0	0	0	0	0	0	0
MsaG001799	0	0	0	0	0	0	0	0	0	1	0	0	0	0	3	0	5	0	0	0	0	2	5	3	0	2	0	4	1	4	1	0	0	0	1	0	0	1	0	0	1	0	2	3	2
MsaG001800	1	4	7	0	2	0	0	2	0	1	0	3	0	0	4	11	27	6	0	2	0	0	2	3	4	4	5	6	3	0	0	5	4	0	0	0	0	1	2	0	0	0	3	0	0
MsaG001801	0	2	0	0	0	0	0	0	0	0	0	2	0	0	0	0	2	0	0	0	0	0	0	0	0	0	0	0	0	0	4	1	4	1	0	4	0	0	0	0	0	0	0	0	0
MsaG001802	0	0	0	0	0	0	0	0	0	0	0	0	0	0	0	0	0	0	0	0	0	0	0	0	0	0	0	0	0	0	0	0	0	0	0	0	0	0	0	0	0	0	0	0	0
MsaG001803	115	179	211	283	381	255	260	207	320	271	216	240	115	136	167	416	621	605	240	754	73	163	793	374	901	559	661	448	191	133	208	392	242	654	566	394	406	712	694	353	406	257	432	240	317
MsaG001804	0	0	0	0	0	0	0	1	0	6	4	1	0	0	1	0	0	0	0	0	0	0	1	2	2	8	14	2	0	0	0	0	0	2	0	0	0	0	2	5	7	5	0	0	0
MsaG001805	12	4	3	0	1	1	7	0	0	0	0	0	0	0	2	47	45	42	9	42	1	0	2	1	0	0	6	0	0	0	3	15	35	79	2	56	4	0	0	4	11	10	3	0	0
MsaG001806	68	133	136	113	91	454	154	106	151	24	75	57	31	27	86	155	390	255	68	211	50	92	349	109	186	124	141	129	82	62	69	98	94	114	135	148	148	159	224	176	91	63	86	39	64
MsaG001807	267	657	230	760	846	679	370	562	414	279	107	34	0	1	0	813	1257	385	1223	4436	277	269	885	881	951	376	363	0	1	0	382	897	467	2257	2131	1582	363	2723	992	59	76	138	0	0	0
MsaG001808	0	0	0	0	0	0	0	0	0	0	0	0	0	0	0	0	0	0	0	0	0	0	0	0	0	0	0	0	0	0	0	0	0	0	0	0	0	0	0	0	0	0	0	0	0
MsaG001809	106	166	191	192	249	160	192	190	290	367	173	304	152	137	322	309	800	539	232	531	70	146	1103	547	951	648	771	501	203	135	194	415	307	593	611	405	530	738	843	491	602	302	437	265	403
MsaG001810	0	0	0	0	0	0	0	0	0	0	0	0	0	0	0	0	0	0	0	0	0	0	0	0	0	1	0	0	0	0	2	4	3	1	2	0	2	2	7	0	0	1	0	0	1
MsaG001811	2	1	0	0	0	4	0	3	0	0	0	0	0	1	9	0	9	3	0	3	0	3	8	9	1	5	6	17	11	0	6	9	3	11	8	2	7	5	3	4	4	1	2	3	5
MsaG001812	9	32	31	36	39	47	15	37	17	118	36	73	81	284	1352	53	177	145	32	78	5	25	186	64	125	110	89	734	426	364	43	81	31	89	80	62	146	100	113	31	29	26	306	211	835
MsaG001813	21	23	26	18	19	11	19	16	16	14	27	29	2	8	10	37	113	75	17	25	1	5	61	19	73	103	93	81	20	12	53	74	54	73	27	51	35	64	52	8	19	18	11	8	24
MsaG001814	0	0	0	0	0	0	0	0	0	0	0	0	0	0	0	0	0	0	0	0	0	0	0	0	0	0	0	0	0	0	0	0	0	0	0	0	0	0	0	0	0	0	0	0	0
MsaG001815	0	0	0	0	0	0	0	0	0	0	0	0	0	0	0	0	0	0	0	0	0	0	0	0	0	0	0	0	0	0	0	0	0	0	0	0	1	2	0	1	1	0	0	0	0
MsaG001816	310	519	912	527	599	662	385	392	504	692	727	916	415	423	534	1136	3690	3080	175	556	99	256	2349	936	2909	3542	3942	1186	420	388	831	1358	879	1346	943	751	1138	998	955	595	1011	411	905	341	502
MsaG001817	0	0	0	0	0	0	0	0	0	0	0	0	0	0	0	0	0	0	0	0	0	0	0	0	0	0	0	0	0	0	0	0	0	0	0	0	0	0	0	0	0	0	0	0	0
MsaG001818	64	89	185	144	150	120	102	83	106	122	196	142	91	64	141	176	417	391	32	93	13	72	490	193	543	636	614	253	115	67	144	215	174	224	216	164	233	275	261	191	203	129	191	100	127
MsaG001819	0	0	0	0	0	0	0	0	0	0	0	0	0	0	0	0	0	0	0	0	0	0	0	0	0	0	0	0	0	0	0	0	0	0	0	0	0	0	0	0	0	0	0	0	0
MsaG001820	71	217	118	16	34	14	46	48	43	131	106	164	1	1	0	252	731	248	79	148	12	16	193	122	520	329	524	4	4	5	213	275	270	302	165	205	66	118	123	210	312	132	2	4	5
MsaG001821	0	0	0	0	0	0	0	0	0	0	0	0	0	0	0	0	0	0	0	0	0	0	1	0	1	0	1	0	0	0	0	0	0	0	0	0	0	0	0	0	0	0	0	0	0
MsaG001822	1	8	4	0	3	0	1	0	0	0	2	1	0	0	0	4	10	0	0	0	0	1	2	0	9	3	11	1	0	0	0	0	4	0	1	0	0	0	0	0	0	0	2	1	1
MsaG001823	0	0	0	0	0	0	0	0	1	0	0	0	0	0	0	0	0	0	0	0	0	0	1	0	0	0	0	0	0	0	0	0	0	0	0	0	0	1	0	0	0	0	0	0	0
MsaG001824	11	13	8	37	76	33	6	2	0	9	0	1	0	0	11	34	22	14	17	36	4	0	6	1	15	8	2	20	5	4	16	10	7	21	3	31	4	1	2	1	1	0	0	0	0
MsaG001825	0	0	3	0	0	0	0	0	0	0	0	0	0	0	0	0	0	0	0	0	0	0	0	0	0	0	0	0	0	0	0	0	0	0	0	0	0	0	0	0	0	0	0	0	0
MsaG001826	62	129	211	83	138	82	77	82	123	119	162	100	82	92	173	314	471	590	46	129	33	38	367	215	431	498	482	295	140	121	176	313	201	268	224	194	247	262	248	197	209	138	212	138	193
MsaG001827	16	33	25	42	38	44	44	42	55	106	26	79	796	570	735	39	141	86	26	70	14	18	259	85	266	246	229	2244	896	293	24	58	57	95	150	85	161	223	186	102	191	84	1014	633	1183
MsaG001828	82	47	56	20	50	18	51	27	30	20	45	72	50	18	8	84	88	145	11	44	5	8	74	31	72	77	57	63	23	11	46	92	48	35	35	35	35	52	59	26	55	43	88	34	39
MsaG001829	0	0	0	0	0	0	0	0	0	0	0	0	0	0	0	0	0	0	0	0	0	0	0	0	0	0	0	0	0	0	0	0	0	0	0	0	0	0	0	0	0	0	0	0	0
MsaG001830	0	1	0	0	0	0	0	0	0	0	0	0	0	0	0	0	0	0	0	0	0	0	0	0	0	0	0	2	0	0	0	0	0	0	0	0	0	0	0	0	0	0	0	0	0
MsaG001831	0	0	0	0	0	0	0	0	1	0	0	0	0	0	0	0	0	0	0	0	0	0	0	1	0	0	0	0	0	0	0	0	0	0	0	0	0	0	0	0	0	0	0	0	0
MsaG001832	0	0	0	0	0	0	0	0	0	0	0	0	0	0	0	0	3	0	0	0	0	0	0	1	0	0	0	1	0	0	0	0	0	1	0	0	0	0	0	0	1	0	0	0	0
MsaG001833	0	0	0	0	0	0	0	0	0	0	0	0	0	0	0	0	0	0	0	0	0	0	0	0	0	0	0	0	0	0	0	0	1	1	0	0	0	0	2	0	0	0	0	0	0
MsaG001834	16	20	15	4	8	2	4	2	3	6	1	5	2	4	8	23	43	53	2	2	2	0	8	0	14	2	5	15	3	13	21	16	20	9	7	13	8	11	11	6	4	5	29	2	5
MsaG001835	0	0	0	1	1	0	0	0	1	9	0	0	0	1	2	3	1	0	0	1	0	0	5	2	13	3	15	16	4	0	1	1	5	1	1	2	2	1	5	2	1	5	10	3	1
MsaG001836	0	0	0	1	0	0	1	1	3	2	0	0	0	4	5	1	4	5	6	1	0	0	25	9	24	14	29	24	5	0	1	1	2	1	8	0	12	3	3	4	10	3	9	4	5
MsaG001837	0	0	0	0	0	0	0	0	0	0	0	0	0	0	0	0	0	0	0	0	0	0	0	0	0	0	0	2	1	1	0	0	0	0	1	0	0	0	1	0	0	0	0	0	0
MsaG001838	1	3	1	0	0	0	0	1	0	0	0	1	0	0	0	0	12	5	1	3	0	0	7	2	1	3	1	1	0	0	0	0	1	2	7	1	0	1	1	1	0	1	0	0	0
MsaG001839	0	0	0	0	1	0	0	0	0	0	1	0	4	0	1	1	0	1	0	0	0	0	2	0	2	1	0	0	1	0	1	0	3	3	0	1	0	9	3	2	4	3	2	1	2
MsaG001840	0	1	0	0	1	0	0	0	2	0	0	0	0	0	1	0	5	0	0	0	0	0	0	0	2	0	2	0	1	0	0	0	0	3	1	0	1	0	1	0	2	1	0	0	0
MsaG001841	6	6	26	7	20	13	9	4	11	4	5	12	2	5	10	34	102	92	14	35	0	2	54	27	38	59	73	32	17	3	8	31	13	7	11	11	6	21	14	5	19	0	17	7	5
MsaG001842	159	248	562	288	225	459	168	157	219	264	495	420	97	99	161	478	969	888	28	98	39	122	624	290	882	1103	1235	247	141	313	273	510	221	409	227	262	301	348	400	179	194	146	166	140	171
MsaG001843	0	0	0	0	0	0	0	0	0	1	1	0	3	0	4	0	0	1	0	2	0	0	0	0	0	0	0	0	0	0	0	0	0	0	0	0	0	0	0	0	0	0	0	0	0
MsaG001844	0	0	0	0	0	0	0	0	0	0	0	0	0	0	0	0	5	0	0	0	0	0	0	0	0	0	0	0	0	0	0	0	0	0	0	0	0	0	0	0	0	0	0	0	0
MsaG001845	0	0	0	0	0	1	1	1	0	0	0	0	0	0	3	1	5	4	0	0	0	0	9	3	7	7	1	0	1	0	0	0	0	0	0	0	0	0	1	0	0	0	0	0	0
MsaG001846	1	1	6	0	0	0	0	0	0	0	0	0	0	0	0	1	15	8	0	3	0	0	0	0	2	0	0	0	0	0	1	11	5	0	1	1	0	0	1	1	1	0	2	2	2
MsaG001847	0	0	0	0	0	0	0	0	0	0	0	0	0	0	0	0	0	0	0	0	0	0	0	0	0	0	0	0	0	0	0	0	0	0	0	0	0	1	0	0	0	0	0	0	0
MsaG001848	0	1	1	0	0	0	0	0	0	0	1	0	1	0	0	0	1	0	0	1	0	0	1	4	2	3	4	12	1	0	0	1	1	0	1	0	0	0	1	1	0	0	1	1	1
MsaG001849	2	0	0	27	0	13	10	26	0	0	0	0	71	329	0	30	40	50	29	49	5	12	113	71	111	115	65	185	54	42	3	0	1	1	4	1	1	5	2	1	1	0	2	1	1
MsaG001850	37	68	117	120	114	99	179	135	222	189	104	159	10	13	33	143	559	390	60	196	22	80	936	367	636	451	515	173	79	48	73	139	67	196	168	144	193	311	462	147	190	107	86	43	80
MsaG001851	108	191	223	250	294	273	207	196	233	326	255	309	93	112	161	453	639	558	136	279	70	144	652	292	725	527	559	441	148	163	239	463	248	502	305	394	338	498	574	247	235	182	277	140	152
MsaG001852	7	0	0	2	0	3	8	0	4	0	1	1	0	0	2	1	3	4	4	0	0	1	1	2	3	4	2	1	2	0	0	0	0	4	3	3	3	3	5	4	2	0	0	0	0
MsaG001853	0	0	3	9	0	2	9	4	9	3	5	7	0	0	0	73	93	73	1	15	0	0	14	11	62	10	30	0	0	0	11	18	4	8	2	7	3	3	0	26	19	7	0	0	0
MsaG001854	4	1	3	4	11	7	12	4	9	13	12	22	10	9	30	7	17	26	1	8	0	1	26	4	19	20	28	118	53	18	4	15	11	13	16	21	31	14	29	6	17	4	84	55	31
MsaG001855	0	0	0	0	0	0	0	0	0	0	0	0	0	0	0	0	0	0	0	0	0	0	0	0	0	0	0	0	0	0	0	0	0	0	0	0	0	0	0	0	0	0	0	0	0
MsaG001856	102	158	353	94	138	81	119	78	118	230	117	193	72	124	170	248	884	603	25	78	12	40	317	120	464	637	614	192	73	54	181	279	192	286	200	236	179	149	154	82	130	82	149	99	90
MsaG001857	22	52	40	50	66	37	61	43	75	152	67	85	254	397	393	42	59	108	13	40	7	23	203	100	352	306	329	1133	503	249	59	72	80	120	171	123	167	145	254	201	270	138	877	472	551
MsaG001858	1	19	11	11	23	45	20	20	10	14	13	16	94	92	104	28	28	27	5	19	0	10	50	29	78	51	43	202	90	73	16	26	34	45	27	29	36	42	41	58	68	35	144	68	108
MsaG001859	3	6	5	3	2	4	1	5	1	0	0	3	0	4	1	8	34	15	0	6	0	2	23	8	12	4	8	15	3	0	3	21	7	10	14	6	2	12	18	11	7	7	25	7	10
MsaG001860	0	4	0	0	2	0	0	0	0	0	0	0	0	0	0	2	10	1	0	0	0	0	1	1	0	2	0	0	0	0	1	0	1	0	0	1	0	0	2	0	0	0	1	0	0
MsaG001861	30	55	59	437	267	342	411	256	336	387	191	282	771	1077	982	78	122	90	66	177	49	168	903	395	767	664	628	3328	1238	1094	61	99	93	327	338	291	303	419	499	355	358	222	1562	723	944
MsaG001862	0	0	0	0	0	0	0	0	0	0	0	0	0	0	0	0	0	0	0	0	0	0	0	0	0	0	0	0	0	0	0	0	0	0	0	0	0	0	0	0	0	0	0	0	0
MsaG001863	0	0	0	0	0	0	0	0	0	0	0	0	0	0	1	0	0	0	0	0	0	0	1	0	0	0	0	0	0	0	0	0	0	0	0	0	0	0	0	0	0	0	0	0	0
MsaG001864	3	5	1	11	11	16	22	11	4	8	4	10	2	2	17	5	32	28	4	22	1	7	75	26	52	38	58	19	17	9	2	27	15	18	39	14	21	26	45	29	40	14	34	18	17
MsaG001865	43	68	92	22	16	19	23	19	24	9	18	19	33	36	20	150	163	166	24	47	6	10	93	31	108	99	117	179	107	39	82	121	95	106	64	74	38	60	58	26	40	10	88	59	91
MsaG001866	0	0	0	0	0	0	0	0	0	0	0	0	0	0	0	0	1	0	0	0	0	0	0	0	0	0	0	0	0	0	0	0	0	0	0	0	0	0	0	0	0	0	0	0	0
MsaG001867	0	0	0	0	0	0	0	0	0	0	0	0	0	0	0	0	0	0	0	0	0	0	0	0	0	0	0	0	0	0	0	0	0	0	0	0	0	0	0	0	0	0	0	0	0
MsaG001868	0	0	0	0	0	0	0	0	0	0	0	0	0	0	0	0	0	0	0	0	0	0	0	0	0	0	0	0	0	0	0	2	2	0	0	0	0	0	0	0	0	0	0	0	0
MsaG001869	0	0	0	0	0	0	0	0	0	0	0	0	0	0	0	0	1	0	0	0	0	0	0	0	0	0	0	0	0	0	0	0	0	0	0	0	0	0	0	0	0	0	0	0	0
MsaG001870	0	0	1	0	0	0	0	0	1	0	0	0	0	1	0	0	3	1	0	0	0	0	2	0	4	3	6	3	1	0	1	0	0	1	0	1	0	1	1	0	1	0	0	0	1
MsaG001871	0	0	0	0	0	0	0	0	0	0	0	0	0	0	0	0	0	0	0	0	0	0	0	0	0	0	0	0	0	0	0	0	0	0	0	0	0	0	0	0	0	0	0	0	0
MsaG001872	1	2	0	0	1	0	0	0	1	0	0	0	0	1	0	0	3	0	0	0	0	0	1	1	1	1	2	0	0	0	1	2	1	1	0	2	0	0	2	0	1	0	0	0	0
MsaG001873	39	91	166	188	260	167	182	156	197	297	259	304	190	142	187	131	445	440	31	179	25	73	920	568	1530	1347	1273	660	302	163	151	264	188	388	524	319	315	412	528	378	548	336	496	216	375
MsaG001874	0	0	0	0	0	0	0	0	0	0	0	0	0	0	0	0	0	0	0	0	0	0	0	0	0	0	0	0	0	0	0	0	0	0	0	0	0	1	0	0	0	0	0	0	0
MsaG001875	7	16	13	10	21	10	6	8	24	25	23	27	20	9	28	5	107	52	10	22	1	6	173	82	198	186	220	113	65	12	18	33	31	44	73	22	44	67	77	33	51	23	86	16	23
MsaG001876	0	0	1	0	0	1	0	2	0	29	7	0	0	0	0	0	1	0	0	2	0	0	0	12	27	0	6	1	0	0	3	1	0	0	4	0	1	5	1	3	2	2	0	0	0
MsaG001877	72	153	255	81	93	80	75	40	87	95	123	109	88	63	110	321	548	563	38	119	20	54	286	137	351	377	407	283	134	88	185	267	227	216	155	172	175	196	222	154	148	76	163	74	107
MsaG001878	19	9	4	4	12	3	10	9	22	3	11	16	7	2	8	15	32	13	5	6	4	2	56	8	25	18	24	9	2	4	7	15	10	27	12	27	17	20	42	18	31	9	6	3	12
MsaG001879	2	5	8	6	14	7	11	10	12	14	17	2	1	2	3	20	46	44	4	5	2	2	54	17	36	27	39	26	9	7	6	14	5	14	20	7	6	20	27	11	15	11	17	15	14
MsaG001880	50	125	151	62	88	59	83	31	51	95	86	130	102	67	163	125	198	360	28	104	13	23	170	79	258	317	451	167	80	40	100	149	105	109	134	119	85	110	150	114	198	76	128	51	71
MsaG001881	79	159	162	130	204	140	147	138	151	341	170	243	262	266	376	258	332	434	128	229	31	84	687	250	642	610	620	684	299	147	227	322	217	394	331	284	317	345	402	266	400	183	392	241	347
MsaG001882	6	7	23	16	28	7	20	23	29	36	25	43	48	34	13	41	101	50	11	21	2	8	128	44	164	144	120	46	24	23	19	44	20	42	29	37	11	38	75	74	105	91	74	36	72
MsaG001883	2652	4139	5317	1036	1994	2090	207	631	223	126	18	14	0	2	0	13282	11447	13287	2921	6236	710	136	287	380	184	112	88	0	1	1	5857	10035	6722	8576	1057	5007	748	2748	1853	22	98	109	0	0	2
MsaG001884	0	0	0	0	0	0	0	0	0	0	0	0	0	0	0	0	0	0	0	0	0	0	0	0	0	0	0	0	0	0	0	0	0	0	0	0	1	0	0	0	0	0	0	0	0
MsaG001885	1456	2235	2932	579	1245	1881	46	449	74	44	7	1	0	1	0	8251	6136	9177	2991	4636	618	54	58	130	36	40	10	0	0	0	5769	8802	6455	9797	884	5111	955	2823	1227	24	57	100	0	0	0
MsaG001886	1	3	4	18	9	17	14	18	21	35	7	14	0	0	17	11	34	17	7	9	2	8	96	36	106	108	123	12	6	1	9	15	14	36	41	17	32	35	62	28	55	15	7	1	7
MsaG001887	0	0	3	0	0	0	0	0	0	0	0	0	0	0	0	0	0	0	0	0	0	0	0	0	0	0	0	0	0	0	0	0	0	0	0	0	0	0	0	0	0	0	0	0	0
MsaG001888	0	0	0	0	0	0	0	0	0	0	0	0	0	0	0	0	0	0	0	0	0	0	0	0	0	0	0	0	0	0	0	0	0	0	0	0	0	0	0	0	0	0	0	0	0
MsaG001889	0	0	0	0	0	0	0	0	0	0	0	0	0	0	0	0	0	0	0	0	0	0	0	0	0	0	0	0	0	0	0	0	0	1	0	0	0	0	0	0	0	0	0	0	0
MsaG001890	0	0	0	0	0	0	0	0	0	0	0	0	0	0	0	0	10	1	0	0	0	0	1	0	1	0	0	1	1	0	0	0	0	0	1	0	0	1	0	0	0	2	0	0	1
MsaG001891	0	0	0	0	0	0	0	0	0	0	0	0	0	0	0	0	0	0	0	0	0	0	0	0	0	0	0	0	0	0	0	0	0	0	0	2	0	0	0	0	0	0	0	0	0
MsaG001892	0	0	2	0	0	0	0	1	0	0	0	0	0	0	1	1	5	2	1	0	0	0	0	0	1	0	0	0	1	1	0	2	0	2	1	0	1	0	1	1	1	0	0	0	0
MsaG001893	1	0	0	1	0	2	1	0	0	0	1	1	0	0	0	0	0	0	0	0	0	0	1	0	3	1	0	0	0	0	1	0	1	0	1	7	2	0	1	2	0	0	0	0	0
MsaG001894	0	0	0	0	0	0	0	0	0	0	0	0	0	0	0	5	0	1	0	2	0	0	0	0	0	0	0	0	0	0	0	1	0	0	0	0	0	0	0	0	0	0	0	0	0
MsaG001895	0	0	0	0	0	0	0	0	0	2	0	0	0	0	0	0	2	1	0	2	0	0	4	0	1	6	3	0	0	0	0	1	0	1	0	1	2	0	2	0	1	0	0	1	0
MsaG001896	0	3	3	0	3	0	0	0	0	0	0	0	0	1	0	2	1	7	5	3	0	0	1	3	0	1	0	0	0	0	3	7	0	2	0	2	1	0	0	1	0	0	0	0	0
MsaG001897	15	31	32	27	15	22	21	19	19	7	13	20	5	21	16	56	87	71	12	17	7	12	118	41	53	40	20	22	8	5	2	7	14	5	3	3	4	12	3	7	1	0	2	0	0
MsaG001898	0	0	3	0	0	0	0	0	0	0	0	0	0	0	0	0	0	1	0	0	0	0	0	0	0	1	0	0	0	0	0	1	0	0	0	0	0	0	1	0	0	0	0	0	0
MsaG001899	0	0	5	0	0	0	0	0	0	0	0	0	0	0	0	0	3	2	0	1	0	0	0	0	0	0	0	0	0	0	2	3	2	7	0	4	0	0	0	0	1	0	0	0	0
MsaG001900	3	6	7	4	2	1	5	0	2	2	1	1	0	0	0	1	22	10	2	1	0	0	13	12	24	14	26	0	0	0	2	7	15	19	10	10	2	3	9	3	10	1	0	0	0
MsaG001901	0	0	1	0	0	0	0	0	0	0	0	0	0	0	0	0	0	2	0	0	0	0	0	0	0	1	1	0	0	0	0	2	0	0	0	0	0	0	2	0	0	0	0	0	0
MsaG001902	1	3	2	7	9	5	1	6	3	0	4	8	0	2	5	9	13	10	3	16	1	2	16	4	12	15	20	3	4	1	3	7	0	0	2	7	1	6	2	0	0	0	0	0	0
MsaG001903	11	36	48	31	35	38	23	14	37	29	31	35	0	0	0	31	176	146	10	34	4	11	169	92	166	147	161	0	0	0	64	86	77	117	116	111	75	86	139	38	74	32	0	0	0
MsaG001904	20	16	35	56	46	86	76	46	102	63	76	63	56	51	77	39	82	65	13	32	18	36	193	90	214	146	153	134	47	41	29	67	36	87	80	76	78	113	138	119	103	70	183	88	111
MsaG001905	0	0	0	0	0	0	0	0	0	0	0	0	0	0	0	0	0	0	0	0	0	0	0	0	0	0	0	0	0	0	0	0	0	0	0	0	0	0	0	0	0	0	0	0	0
MsaG001906	21	25	22	2	9	4	6	2	4	14	2	5	8	5	8	14	39	41	2	7	1	3	24	6	20	16	13	23	5	4	13	17	21	12	19	16	18	18	23	15	27	11	28	10	6
MsaG001907	0	0	5	0	0	0	0	0	2	0	0	0	0	0	0	0	10	5	0	0	0	0	0	0	0	0	0	0	0	0	0	0	0	0	1	0	0	0	3	0	0	0	0	0	0
MsaG001908	0	0	0	0	0	0	0	0	0	0	0	0	0	0	0	0	0	0	0	0	0	0	0	0	0	0	0	1	0	1	0	0	0	0	0	0	0	0	0	0	0	0	3	1	9
MsaG001909	8	11	19	15	10	11	19	14	18	14	13	19	33	45	64	14	64	52	6	36	4	8	95	47	111	73	80	367	124	48	19	26	24	62	40	46	51	46	63	37	69	37	174	66	105
MsaG001910	0	0	0	0	0	0	0	0	0	0	0	0	0	0	0	0	0	0	0	0	0	0	0	0	0	0	0	0	0	0	0	0	0	0	0	0	0	0	0	0	0	0	0	0	0
MsaG001911	1	0	4	0	1	0	0	1	0	0	0	0	0	0	0	0	3	2	0	1	0	0	1	0	4	1	0	0	0	0	0	1	0	2	1	4	4	1	2	1	0	1	0	0	0
MsaG001912	33	44	49	42	39	37	31	45	61	35	25	24	0	0	0	43	256	130	23	57	4	33	352	190	313	266	286	0	0	0	41	126	103	180	214	112	133	192	184	72	135	38	0	0	0
MsaG001913	3	14	31	23	30	16	21	11	15	7	9	11	0	0	0	18	234	124	14	25	2	9	97	53	100	86	117	0	0	0	29	52	28	68	53	31	11	39	37	20	33	4	0	0	0
MsaG001914	52	159	166	122	184	120	136	126	96	55	60	62	23	19	22	284	524	480	166	780	44	56	351	182	334	206	244	182	78	36	230	368	266	548	402	384	106	492	374	56	137	82	177	63	98
MsaG001915	644	961	1164	486	448	698	316	252	358	565	280	429	403	445	527	1738	1179	1660	193	409	134	214	701	351	798	740	665	619	288	384	965	1510	985	1145	603	977	827	646	891	613	661	463	569	337	401
MsaG001916	8	36	34	22	36	23	17	14	33	39	31	32	20	26	57	29	127	112	10	33	4	14	92	48	130	102	73	77	34	8	58	43	60	41	75	50	66	71	58	58	63	23	54	24	40
MsaG001917	0	0	0	0	0	0	0	0	0	0	0	0	0	0	0	0	2	0	0	0	0	0	0	0	3	0	0	0	0	0	0	0	1	0	0	0	0	0	1	0	1	0	0	0	1
MsaG001918	0	1	0	2	0	0	0	0	0	0	0	0	0	0	0	0	2	0	0	0	0	0	1	0	0	2	0	1	0	0	1	0	1	0	0	0	1	2	0	0	1	0	0	0	0
MsaG001919	0	1	1	0	1	1	0	0	1	0	0	1	0	8	0	0	0	1	0	1	0	3	3	0	7	6	0	3	1	1	0	0	1	2	2	0	5	1	5	0	1	0	0	1	0
MsaG001920	9	12	46	6	24	10	12	8	31	42	21	31	20	23	43	22	37	44	3	9	1	8	52	28	45	57	69	58	24	8	37	37	15	27	38	23	47	42	42	38	50	33	29	33	57
MsaG001921	0	0	1	0	0	0	0	0	0	0	0	0	0	0	0	0	0	3	0	0	0	0	0	0	0	0	0	0	0	0	0	0	0	0	0	0	0	0	0	0	0	0	0	0	0
MsaG001922	0	0	0	0	0	0	0	0	0	0	0	0	0	0	0	0	0	0	0	0	0	0	0	0	0	0	0	0	0	0	0	0	0	0	0	0	0	0	0	0	0	0	0	0	0
MsaG001923	0	0	4	0	2	0	0	0	0	0	0	0	0	0	0	0	0	0	0	0	0	0	0	0	0	0	0	0	0	0	2	0	1	3	0	12	0	5	1	0	0	1	0	0	0
MsaG001924	35	56	68	54	74	68	54	46	86	194	126	190	35	37	73	135	318	191	45	132	18	39	170	62	447	290	389	242	75	66	125	175	124	190	169	142	66	126	158	256	271	159	155	67	112
MsaG001925	2	18	24	17	36	17	16	20	32	39	23	29	83	40	83	29	159	93	11	31	3	14	146	54	158	109	108	205	77	43	47	49	56	71	63	58	85	58	71	47	68	30	67	23	72
MsaG001926	29	46	69	161	153	145	211	228	289	267	160	188	1643	1681	1057	122	182	178	29	150	25	72	435	170	657	436	437	3300	1562	921	69	153	107	167	209	184	236	278	395	261	316	201	2614	1374	2248
MsaG001927	0	0	6	0	0	1	8	0	0	1	0	0	0	7	3	5	11	12	2	1	0	0	5	1	4	4	8	1	0	0	4	9	5	8	7	6	13	8	4	4	2	5	1	2	0
MsaG001928	3	1	7	2	4	1	5	3	6	1	2	4	3	1	5	6	47	13	1	5	0	1	31	17	29	21	36	6	5	4	10	4	1	7	7	8	16	5	4	8	4	1	0	0	1
MsaG001929	0	0	0	0	0	0	0	0	0	0	0	0	0	0	0	0	0	0	0	0	0	0	0	0	0	0	0	0	0	0	0	0	0	0	0	0	0	0	0	0	0	0	0	0	0
MsaG001930	0	0	0	0	0	0	0	0	0	0	0	0	0	0	0	0	0	0	0	0	0	0	0	0	0	0	0	0	0	0	0	0	0	0	0	0	0	0	0	0	0	0	0	0	0
MsaG001931	0	0	0	0	0	0	0	0	1	1	0	0	0	0	0	1	2	0	0	3	1	0	7	1	0	2	4	0	0	0	2	7	1	4	3	1	1	2	4	1	6	1	2	5	1
MsaG001932	0	4	2	2	4	3	17	4	6	2	8	2	2	2	5	2	1	8	0	4	0	4	11	2	14	13	7	5	3	4	10	5	2	16	7	18	13	9	12	8	4	4	6	1	2
MsaG001933	10	10	19	28	22	27	24	18	16	24	35	20	57	20	33	21	62	52	3	30	4	12	85	40	144	106	124	133	64	34	18	49	32	44	37	49	56	50	54	21	35	19	62	23	51
MsaG001934	2	8	20	25	19	13	28	25	24	62	39	60	35	53	25	23	67	68	8	38	3	6	105	60	245	192	170	181	67	52	21	32	35	44	59	26	39	65	67	75	120	90	129	79	117
MsaG001935	59	59	89	65	56	74	73	33	84	96	47	63	25	40	51	123	239	216	19	54	7	29	230	81	161	202	201	87	47	33	62	114	105	168	93	93	100	87	142	109	107	70	66	54	84
MsaG001936	0	0	0	0	0	0	0	0	0	0	0	1	7	2	0	1	1	1	0	0	0	0	1	1	6	8	0	3	0	0	3	1	2	3	0	0	1	1	0	0	0	1	5	3	1
MsaG001937	6	0	3	2	4	1	7	1	3	7	3	12	1	2	9	9	19	10	1	9	0	1	32	12	19	31	21	20	11	6	20	24	5	11	10	12	4	13	21	8	11	3	17	21	8
MsaG001938	0	0	0	0	0	0	0	0	0	0	0	0	0	0	0	0	0	1	0	0	0	0	0	0	0	0	0	0	0	0	0	1	1	0	0	5	3	0	0	0	0	2	0	0	0
MsaG001939	0	16	3	4	1	2	2	1	2	4	1	2	0	2	0	1	8	5	10	3	0	0	18	1	6	6	4	8	2	0	2	1	2	3	5	9	3	2	13	3	1	3	3	6	6
MsaG001940	0	0	0	0	0	0	0	0	0	0	0	0	0	0	0	0	0	0	0	0	0	0	0	0	0	0	0	0	0	0	0	0	0	0	0	0	0	0	0	0	0	0	0	0	0
MsaG001941	0	0	0	0	0	0	0	0	0	0	0	0	0	0	0	0	0	0	0	0	0	0	0	0	0	0	0	0	0	0	0	0	0	0	0	0	0	0	0	0	0	0	0	0	0
MsaG001942	0	0	0	0	0	0	0	0	0	0	0	0	0	0	0	0	1	0	0	0	0	0	0	0	0	0	0	0	0	0	0	0	0	0	0	0	0	0	0	0	0	0	0	0	0
MsaG001943	0	0	0	0	0	0	0	0	0	0	0	0	0	0	0	0	1	1	0	0	0	0	0	0	0	0	0	0	0	0	0	0	0	0	0	0	0	0	0	0	0	0	0	0	0
MsaG001944	0	0	0	0	0	0	0	0	0	0	0	0	0	0	0	0	2	0	0	0	0	0	0	0	0	0	0	0	0	0	0	0	0	0	0	0	0	0	0	0	0	0	0	0	0
MsaG001945	0	4	0	3	3	0	0	0	7	0	1	1	1	0	0	0	0	2	0	0	1	0	7	4	4	4	1	1	0	3	0	0	0	0	0	0	0	0	0	0	0	0	0	0	0
MsaG001946	0	0	0	0	0	0	6	0	16	1	2	0	7	9	21	3	4	13	0	15	1	0	5	0	6	8	1	104	26	21	0	1	1	0	2	2	7	28	0	4	4	0	25	24	10
MsaG001947	0	0	0	0	0	0	0	0	0	0	0	0	0	0	0	0	0	0	0	0	0	0	0	0	0	0	0	0	0	0	0	0	0	0	0	0	0	0	0	0	0	0	0	0	0
MsaG001948	0	0	0	0	0	0	0	0	0	0	0	0	0	0	5	0	0	0	0	0	0	0	0	0	0	0	0	0	0	0	0	0	0	0	0	0	0	0	0	0	0	0	0	0	0
MsaG001949	17	46	31	6	24	22	5	21	3	8	1	0	0	0	0	71	133	27	68	152	8	9	13	14	15	9	3	0	0	0	40	89	58	183	36	78	8	71	31	1	8	9	0	0	0
MsaG001950	0	0	0	0	0	0	0	0	0	0	0	0	0	0	0	0	0	0	0	0	0	0	0	0	0	0	0	0	0	0	0	0	0	0	0	0	0	0	0	1	0	0	0	0	0
MsaG001951	1	9	28	0	0	0	1	1	2	3	0	0	0	1	0	27	183	143	0	0	0	0	0	0	0	2	2	1	2	1	14	34	15	5	3	3	2	0	2	8	3	2	0	0	0
MsaG001952	0	0	0	0	0	0	0	0	0	0	0	0	0	0	0	0	0	0	0	0	0	0	0	0	0	0	0	0	0	0	0	0	0	0	0	0	0	0	0	0	0	0	0	0	0
MsaG001953	0	0	0	0	0	0	0	0	0	0	0	0	0	0	0	0	0	0	0	0	0	0	0	0	0	0	0	0	0	0	0	0	0	0	0	0	0	0	0	0	0	0	0	0	0
MsaG001954	0	0	0	0	0	0	0	0	0	0	0	0	0	0	0	0	0	0	0	0	0	0	0	0	0	0	0	0	0	0	0	2	0	0	3	0	0	0	1	0	1	0	0	0	0
MsaG001955	0	0	5	0	0	2	0	4	0	0	0	0	0	0	0	2	0	0	0	0	0	0	3	0	0	0	0	0	0	0	48	29	7	55	17	63	10	58	18	0	2	2	0	0	0
MsaG001956	14	29	34	9	6	12	5	2	6	0	0	1	0	5	6	39	65	44	9	27	1	4	8	9	11	4	4	21	8	2	14	24	14	27	13	29	1	10	10	2	3	0	13	1	5
MsaG001957	0	0	0	1	0	0	0	0	0	0	0	0	0	0	0	0	0	0	0	0	0	0	0	0	0	0	0	0	0	0	0	0	0	0	0	0	0	0	0	0	0	0	0	0	0
MsaG001958	0	0	0	0	0	0	0	0	0	0	0	0	0	0	0	0	0	0	0	0	0	0	0	4	0	0	0	0	0	0	0	0	1	1	0	1	0	1	1	0	0	0	0	0	0
MsaG001959	0	0	0	0	0	0	0	0	0	0	0	0	0	0	0	0	0	0	0	0	0	0	0	0	0	0	0	0	0	0	1	0	0	0	0	0	0	0	0	0	0	0	0	0	0
MsaG001960	0	0	0	1	0	0	0	0	2	0	0	0	0	0	0	0	0	0	0	0	0	0	0	0	0	0	0	0	0	0	0	0	0	0	0	1	0	0	0	0	0	0	0	0	0
MsaG001961	2	1	0	0	2	0	3	0	0	0	0	0	0	0	0	0	6	3	0	2	0	0	0	0	0	0	0	0	0	0	0	0	0	1	0	1	0	1	1	0	0	0	0	0	0
MsaG001962	38	69	129	42	54	29	21	14	29	53	46	66	14	15	33	132	307	444	11	33	2	24	160	65	274	336	355	70	19	12	95	131	115	92	107	71	89	77	64	75	96	35	50	20	22
MsaG001963	27	70	75	37	79	28	43	70	44	38	55	24	33	21	27	110	321	213	28	106	12	15	200	100	243	175	183	211	88	58	76	138	91	104	120	92	49	139	127	80	105	47	101	73	108
MsaG001964	0	0	0	1	1	0	0	0	0	5	1	0	6	5	16	0	4	1	1	1	0	0	2	0	1	4	3	22	5	16	2	0	2	3	0	0	0	7	0	0	2	0	27	27	30
MsaG001965	0	0	0	0	0	0	0	0	0	0	0	0	0	0	0	0	1	0	0	0	0	0	0	0	0	0	0	0	0	0	0	2	1	0	0	0	0	0	0	0	0	0	1	0	0
MsaG001966	0	0	0	0	0	0	0	0	0	0	0	0	0	0	0	0	0	0	0	0	0	0	0	0	0	0	0	0	0	0	0	0	0	1	0	0	0	0	0	0	0	0	0	0	0
MsaG001967	0	2	0	0	0	0	0	0	0	0	0	0	0	1	0	0	0	0	0	0	0	0	0	0	0	0	0	2	1	3	0	0	0	0	0	0	0	0	0	0	0	0	0	0	0
MsaG001968	8	49	61	45	51	41	27	47	65	42	35	37	57	79	109	54	185	172	21	55	7	39	275	131	267	250	243	167	51	19	50	71	81	110	80	69	88	120	134	120	145	69	107	40	110
MsaG001969	126	172	233	63	125	58	98	72	89	107	76	96	71	87	122	591	1288	986	85	241	17	38	432	203	476	371	495	259	92	51	362	593	420	428	238	314	199	272	306	339	472	235	248	90	169
MsaG001970	36	71	130	89	88	91	73	64	96	141	68	144	78	82	108	170	366	337	50	87	17	46	366	165	405	274	293	210	70	84	127	263	161	260	175	193	168	224	268	209	306	173	252	88	277
MsaG001971	229	337	547	155	235	119	173	149	197	211	129	208	170	150	295	1138	2510	1481	147	389	49	64	763	329	888	634	747	514	190	101	712	1254	837	859	453	511	452	518	680	699	955	507	443	180	419
MsaG001972	0	0	0	0	0	0	0	0	0	0	0	0	0	0	0	0	0	0	0	0	0	0	0	0	0	0	0	0	0	0	0	0	0	0	0	0	0	0	0	0	0	0	0	0	0
MsaG001973	71	119	204	203	202	159	131	145	195	271	163	196	128	147	157	344	514	517	61	177	29	56	505	233	591	418	464	296	114	99	191	378	217	351	231	240	300	328	471	315	459	244	349	186	271
MsaG001974	0	0	0	0	0	0	0	0	0	0	0	0	0	0	0	0	0	0	0	0	0	0	0	0	0	0	0	0	0	0	0	0	0	0	0	0	0	0	0	0	0	0	0	0	0
MsaG001975	0	0	0	0	0	0	0	0	0	0	0	0	0	0	0	0	0	0	0	0	0	0	0	0	0	0	0	0	0	0	0	0	0	0	0	0	0	0	0	0	0	0	0	0	0
MsaG001976	0	0	0	0	0	0	0	0	0	0	0	0	0	0	0	0	0	0	0	0	0	0	0	0	0	0	0	0	0	0	0	0	0	0	0	0	0	0	0	0	0	0	0	0	0
MsaG001977	0	0	0	0	0	0	0	0	0	0	0	1	0	0	2	0	0	0	0	0	0	0	0	0	1	0	0	0	0	0	0	0	0	0	0	0	0	0	0	1	0	0	12	1	12
MsaG001978	0	0	0	0	0	0	0	0	0	0	0	0	0	0	0	0	0	0	0	0	0	0	0	0	0	0	0	0	0	0	0	0	0	0	0	0	0	0	0	0	0	0	0	0	0
MsaG001979	0	0	0	0	0	0	0	0	1	0	0	0	1	0	0	0	0	2	0	2	0	0	1	3	0	1	0	4	0	0	0	0	0	1	0	0	0	0	0	0	0	0	1	0	1
MsaG001980	130	235	248	438	462	506	78	53	54	124	65	95	29	29	75	1069	1712	993	229	580	54	46	228	77	208	201	189	564	203	144	645	1190	576	934	340	517	187	268	266	33	56	40	180	56	28
MsaG001981	20	36	84	28	52	6	3	16	22	42	18	30	27	25	26	63	75	97	12	29	2	8	50	33	79	110	127	25	15	9	33	48	31	28	35	35	35	37	41	18	32	9	25	7	30
MsaG001982	0	0	0	0	0	0	0	0	0	0	0	0	0	0	0	0	0	0	0	0	0	0	0	0	0	0	0	0	0	0	1	0	2	0	0	0	0	0	0	0	0	0	0	0	0
MsaG001983	1	0	0	0	0	0	0	0	1	0	0	0	0	0	0	0	2	5	0	0	0	0	0	0	4	0	0	0	0	0	1	2	0	1	0	0	0	0	1	0	0	0	0	0	0
MsaG001984	0	0	0	0	0	0	0	0	0	0	0	0	0	0	0	0	0	0	0	0	0	0	0	0	0	0	0	0	0	0	0	0	0	0	0	0	0	0	0	0	0	0	0	0	0
MsaG001985	2	3	6	6	9	5	10	9	10	1	11	5	5	4	5	9	29	38	7	13	1	2	45	17	36	18	18	78	31	8	5	7	5	8	13	3	1	4	15	5	5	0	46	14	24
MsaG001986	0	0	0	0	0	0	0	0	0	0	0	0	0	0	0	0	0	0	0	0	0	0	0	0	0	0	0	0	0	0	0	0	0	0	0	0	0	0	0	0	0	0	0	0	0
MsaG001987	0	0	0	0	0	0	0	0	0	0	0	0	0	0	0	0	0	0	0	0	0	0	1	0	0	0	0	0	0	0	0	0	0	0	0	0	0	0	0	0	0	0	0	0	0
MsaG001988	0	0	0	0	0	0	0	0	0	0	0	0	0	0	0	0	0	1	0	0	0	0	1	0	0	0	0	0	0	0	1	0	0	0	0	0	1	0	0	0	0	0	0	0	0
MsaG001989	0	0	0	0	0	0	0	0	0	0	0	0	0	0	0	0	0	0	0	0	0	0	0	0	0	0	0	0	0	0	0	0	0	0	0	0	0	0	0	0	0	0	0	0	0
MsaG001990	1	3	3	2	1	1	0	3	0	0	0	0	0	0	0	4	6	10	2	10	0	0	2	1	2	0	0	0	0	0	2	5	1	3	0	0	0	0	0	0	0	0	0	0	0
MsaG001991	0	3	0	0	0	0	0	0	0	0	0	0	0	0	0	2	14	17	1	0	0	0	10	0	2	3	3	5	2	0	5	9	6	1	0	2	0	1	1	0	0	0	0	0	0
MsaG001992	0	1	0	0	0	0	0	0	0	0	0	0	0	0	0	1	0	0	0	0	0	0	4	1	0	0	0	0	0	0	0	0	0	0	0	1	1	0	0	0	0	0	0	0	0
MsaG001993	0	0	0	0	0	0	0	0	0	0	0	0	0	0	0	0	0	0	0	0	0	0	0	0	0	0	0	0	0	0	0	0	0	0	0	0	0	0	0	0	0	0	0	0	0
MsaG001994	2	1	1	6	9	8	3	1	11	38	23	48	0	0	28	1	2	1	0	3	0	0	29	16	52	55	55	0	0	7	1	1	0	7	12	5	11	22	11	11	4	3	0	0	0
MsaG001995	54	62	69	14	25	15	4	7	8	0	0	0	0	0	0	138	264	131	77	153	13	1	23	12	13	4	6	0	0	0	78	178	106	188	26	84	4	37	31	0	2	2	0	0	0
MsaG001996	0	2	1	0	1	0	3	0	0	1	0	0	0	0	1	0	2	0	0	4	0	3	2	1	0	2	0	8	4	0	1	0	0	1	3	4	2	0	2	0	3	0	2	0	0
MsaG001997	2	6	22	3	10	9	1	9	2	0	1	1	0	0	3	32	67	52	18	61	3	4	25	13	27	15	22	9	3	4	20	42	22	36	13	21	0	25	10	0	10	1	9	2	2
[truncated: 45,205 more rows]

## Sheet: Average rawcounts (per tissue)
gene	FB	CF	OF	PF	L	Total
MsaG000002	0	0	0.111111	0	0
MsaG000003	0	0	0.111111	0	0
MsaG000004	406.444	227.556	228.778	238.333	162.111
MsaG000005	190	149.333	257.667	321.111	94
MsaG000006	37.3333	33.7778	60.4444	51.6667	141.444
MsaG000007	213.111	210.444	289.778	405.556	240.889
MsaG000008	15.6667	7.66667	3.22222	1.55556	0
MsaG000009	79.3333	36.8889	36.8889	71.8889	18.1111
MsaG000010	0.777778	1.77778	2.77778	36.5556	28.1111
MsaG000011	0.111111	0.111111	0.222222	0.111111	0
MsaG000012	163.556	133.333	230.889	326.889	268
MsaG000013	10.3333	2	4.11111	5.33333	1.44444
MsaG000014	340.556	319.222	382	492.556	292.111
MsaG000015	194.222	741.444	290.444	133.111	136.222
MsaG000016	75.7778	35.5556	81.4444	67.8889	42
MsaG000017	21.3333	15.8889	18	29.5556	51.5556
MsaG000018	0.555556	0.333333	1.55556	0.333333	0.222222
MsaG000019	0	0.555556	1	0.333333	0.111111
MsaG000021	18.4444	44	94.7778	90.6667	179.778
MsaG000022	6.22222	19.4444	25.7778	38.3333	14
MsaG000023	67.8889	87	92.1111	115.889	218.444
MsaG000024	104.667	153	274.667	379	1639.11
MsaG000025	13.7778	10.5556	14.5556	67.1111	26.5556
MsaG000026	6.33333	2.66667	2.77778	7.22222	1.33333
MsaG000028	0.111111	0.444444	0.444444	0.222222	0
MsaG000029	0	0.111111	0	0	0
MsaG000030	230.222	87.3333	89	96.3333	51.4444
MsaG000031	41.7778	27.8889	30.2222	32.5556	46.4444
MsaG000032	2.66667	4.33333	3.44444	27.4444	4.66667
MsaG000033	20.4444	18.1111	39.3333	37.7778	23.3333
MsaG000034	403.556	191.778	180.778	274	143.778
MsaG000036	1.22222	0.444444	1.11111	11.3333	0.666667
MsaG000037	229.444	342.111	249.778	1533.11	367.444
MsaG000038	182.111	102.111	133.222	128.556	87.2222
MsaG000039	11	1.33333	2.33333	1.11111	3.33333
MsaG000040	0.111111	1.66667	3.22222	2.44444	0
MsaG000041	31.6667	17.5556	72.8889	62.6667	1
MsaG000043	0	0.222222	0	0.111111	0
MsaG000044	71.6667	249.778	174.778	81.2222	12
MsaG000045	0.777778	1	2.88889	1.33333	4.11111
MsaG000046	24.8889	111.556	73.2222	29.2222	25.6667
MsaG000047	6.66667	1	7	7.44444	125.778
MsaG000048	0.333333	0.666667	0.333333	0.111111	0
MsaG000049	0	0.444444	0	0	0
MsaG000050	500.444	415.778	596.111	603.556	407.222
MsaG000051	104.444	53.1111	77.4444	117.111	136.778
MsaG000052	0	0.222222	0.333333	0.666667	0
MsaG000053	0.444444	0	1.22222	2.55556	2
MsaG000054	31.4444	61.6667	148.667	132.667	431.222
MsaG000055	1	0.777778	0.444444	0.666667	0.888889
MsaG000056	186.889	137	206	226.667	132.778
MsaG000057	1.22222	0	0	0	0
MsaG000059	0.111111	0	0.111111	0.111111	0
MsaG000060	3230.56	755	589.333	1634.89	3470.33
MsaG000061	124.444	149.778	91.8889	146.778	27.6667
MsaG000062	0	0	0.555556	0.555556	0
MsaG000063	2.55556	9.33333	5.44444	66.6667	171.444
MsaG000065	8	3.66667	2	0.111111	0.111111
MsaG000066	0	0	0	0.333333	0.444444
MsaG000068	8.22222	12.1111	23.6667	24.5556	79.8889
MsaG000069	3	465.889	1918.33	81.4444	205.667
MsaG000070	1.55556	686.222	2406.44	306.667	690
MsaG000071	24.4444	18.1111	41	34.3333	46.1111
MsaG000072	111.444	63	67.7778	115.667	116.333
MsaG000073	161.778	46.6667	39.7778	68.3333	27.3333
MsaG000074	2.22222	0.888889	2.22222	1	2.33333
MsaG000075	8.66667	10.5556	9.11111	10.2222	8.33333
MsaG000076	0.333333	0.333333	0.666667	0.333333	0
MsaG000077	0	0	0.111111	0	0
MsaG000078	1.22222	0.333333	0.111111	0.777778	0
MsaG000079	30.4444	14.6667	23.2222	22	13.4444
MsaG000080	152	72.5556	110.778	127.111	84.5556
MsaG000081	71.1111	87.3333	132.111	155.444	49.3333
MsaG000082	37.8889	12.5556	29.8889	39	22.1111
MsaG000083	164.111	126.556	189.111	248.222	549.889
MsaG000084	33.8889	13.1111	24.5556	28.8889	10.2222
MsaG000085	107	42.8889	75.3333	98.1111	20.5556
MsaG000086	61.8889	11.3333	11.7778	18.1111	4
MsaG000087	43.8889	12.6667	29.8889	41.5556	17.1111
MsaG000089	7.44444	3.11111	1.11111	5	1
MsaG000090	3.66667	2.33333	3	4.33333	1.66667
MsaG000091	69	17.1111	35.7778	58	23.5556
MsaG000092	0.555556	0	0.111111	0.222222	0.111111
MsaG000093	5	1.33333	0.666667	0.333333	1.22222
MsaG000094	0	0.111111	0	0.333333	0.222222
MsaG000095	309.333	246.444	413.222	610.333	248.778
MsaG000096	305.222	233	274.444	204.778	241.111
MsaG000098	14.2222	4.44444	3.88889	6.22222	1
MsaG000100	156.556	70.6667	130.222	163.778	5.33333
MsaG000101	17.5556	5.66667	7.88889	11.3333	0.888889
MsaG000102	4.33333	2.77778	5.11111	5.88889	0.555556
MsaG000103	41.1111	40.3333	40	61.3333	40.2222
MsaG000104	278.222	163.222	201.667	252.778	124.778
MsaG000105	123.667	42.7778	34.5556	26.4444	9.33333
MsaG000106	71.6667	41.3333	78.3333	111.333	50
MsaG000107	0.222222	1.11111	0	0.444444	0
MsaG000108	465.111	285.778	358.556	585.444	193.667
MsaG000109	17.3333	22.7778	17.4444	245.111	183.444
MsaG000110	108.889	138.556	197.556	292.222	136.778
MsaG000111	184.778	174.889	268.111	289.889	164.556
MsaG000112	556.778	548	719.667	1170.67	672.111
MsaG000113	16.2222	6.55556	13.7778	6.66667	5.77778
MsaG000114	1.55556	3.33333	3.44444	3.88889	17.4444
MsaG000115	0	0	0.222222	0.111111	0.111111
MsaG000116	4.66667	2.11111	1.66667	1.44444	1
MsaG000117	32.8889	18.3333	20.3333	25.7778	23.7778
MsaG000118	461	241.444	335.222	591.889	153.667
MsaG000119	7	71.3333	636.778	2871.44	4.88889
MsaG000120	223.667	143.556	225.222	218.333	202
MsaG000121	639.111	384.111	682.111	711.444	389.556
MsaG000123	16	0.333333	0.333333	0	0
MsaG000124	0.555556	0.555556	0.222222	0	0
MsaG000126	33.1111	31.4444	52.1111	35.5556	21.2222
MsaG000127	28.4444	45.6667	54.6667	136.778	56.4444
MsaG000128	108.111	39.5556	60.6667	78.1111	73.4444
MsaG000129	133.778	120.444	244.333	265.222	231.778
MsaG000130	0.666667	0.333333	0	0	0.555556
MsaG000131	0	0	0.555556	1.11111	0
MsaG000132	0.555556	0.222222	1.55556	2.22222	0.111111
MsaG000133	51.2222	46.2222	78	102.667	0.111111
MsaG000134	3754.22	4414.44	9579.78	12665.3	5187.78
MsaG000135	44.2222	64.6667	73.4444	66.3333	22.2222
MsaG000136	0	0.111111	0	0.222222	0
MsaG000137	15.7778	15.1111	16.1111	30.8889	26.4444
MsaG000138	72.4444	172.667	309	284.556	407.889
MsaG000139	418.556	295	282.778	729.667	112.111
MsaG000140	105.778	130.111	206.222	259.222	190.444
MsaG000141	10.3333	5.11111	6.44444	6.66667	5.66667
MsaG000142	148.889	87.3333	99.7778	120.778	39.2222
MsaG000143	1375.89	571.889	1035.56	1504.11	622.667
MsaG000144	25.7778	27.2222	51.5556	73.1111	134.556
MsaG000145	2.22222	1.33333	4.22222	1.66667	0
MsaG000146	74.2222	38.2222	79.2222	99	56.3333
MsaG000147	26.7778	61.4444	54	25	51.7778
MsaG000148	10.2222	13.8889	25.4444	14	10.7778
MsaG000149	64.5556	49.6667	73.8889	98.4444	74.8889
MsaG000150	0.111111	0.222222	0.222222	0.777778	1.44444
MsaG000151	99.1111	46.7778	45.1111	36	20.2222
MsaG000152	6.22222	2.88889	1.77778	4.11111	1.33333
MsaG000153	111.444	173.333	165.444	255.667	261.333
MsaG000154	122.444	189.444	208.333	293	453.556
MsaG000155	110.444	81	123.667	154.222	145.222
MsaG000156	15.7778	37.5556	39.4444	53	356.778
MsaG000157	206.889	119.444	167.556	162.889	19.1111
MsaG000158	175.333	206.111	307.667	382.444	976.111
MsaG000159	14.2222	40.6667	99.1111	105.222	33.5556
MsaG000160	3	7.22222	50.2222	53.1111	0.777778
MsaG000161	4.44444	3.66667	2.88889	3.77778	0.222222
MsaG000162	185	162	353.111	353.667	171.556
MsaG000163	963.444	558	715.889	1093.78	634.667
MsaG000164	648.222	209.444	168.556	188.222	166.222
MsaG000165	104.333	38.1111	54.3333	76.4444	61.3333
MsaG000166	3.77778	2.22222	10.1111	20.2222	4.88889
MsaG000167	1.55556	1.33333	3.44444	3.11111	1.66667
MsaG000169	910.111	376.556	499.444	1043.33	315.667
MsaG000170	0.555556	1.22222	4.11111	3.44444	16.3333
MsaG000171	8.55556	6.66667	8	4.77778	6.33333
MsaG000172	40.4444	31.1111	19.2222	17.5556	23.4444
MsaG000173	249.222	108	149.556	236.222	74.7778
MsaG000174	0.555556	2	2.33333	4.22222	10.6667
MsaG000175	361.222	243	431.333	531.333	240.222
MsaG000176	276.222	533.667	162.667	44.5556	0.444444
MsaG000177	5.22222	4.33333	5.44444	13.2222	7.11111
MsaG000179	0.444444	2.11111	4.77778	5.55556	2.44444
MsaG000180	42.1111	28.8889	42.7778	46.6667	26.4444
MsaG000181	17	7	21.5556	33.6667	6.66667
MsaG000182	1.44444	0.666667	1.11111	1.66667	0.222222
MsaG000183	45.4444	52.5556	140.111	236.333	664
MsaG000184	8.55556	6.88889	4.88889	13.5556	4.33333
MsaG000185	213.556	122.111	203.556	289.444	117.333
MsaG000186	97.3333	52	83.8889	83.8889	30.1111
MsaG000187	0.222222	0.333333	0.222222	0.111111	0
MsaG000188	0.111111	0.222222	0.222222	0.222222	0.222222
MsaG000189	100.778	16	33.1111	27.8889	133.667
MsaG000190	415.556	105	191	123.667	149.222
MsaG000191	15	9.77778	19.5556	7.88889	9.33333
MsaG000192	488.778	633.889	1036	836.778	236.778
MsaG000193	97.3333	10.3333	7.77778	2.77778	1.22222
MsaG000194	572.333	351.889	611.444	671.889	501.444
MsaG000195	68	40.6667	55.8889	55.6667	34.2222
MsaG000196	9.44444	1.33333	0.222222	0	0.111111
MsaG000197	43.8889	132.889	30.4444	9.33333	1.55556
MsaG000198	230.889	194.889	302.889	356	258.889
MsaG000199	0.222222	0.666667	0.555556	0.333333	0
MsaG000201	156.111	138	164.111	145.333	102.778
MsaG000202	142.222	60.6667	103.444	148.222	84.8889
MsaG000203	113.778	64.7778	71.3333	105.667	50.1111
MsaG000204	0.222222	0	0	0	0
MsaG000205	6.77778	2.88889	5.11111	6.33333	3.44444
MsaG000206	11.4444	3.33333	1.77778	3.11111	0.888889
MsaG000207	36.5556	51.6667	25.6667	13.3333	1
MsaG000208	153.889	46.4444	35	40.4444	15.4444
MsaG000209	23.1111	16.7778	29	34.3333	16.1111
MsaG000210	71.5556	53.4444	138.222	160.111	23.6667
MsaG000211	15.8889	16.7778	29.3333	11.1111	53.4444
MsaG000212	35.4444	46	61.6667	35	26.7778
MsaG000213	22.8889	8.44444	3.55556	81.2222	2.22222
MsaG000214	122.333	44.3333	49.4444	41.8889	58.8889
MsaG000215	3.44444	1.55556	1.66667	1.22222	9.55556
MsaG000216	2.33333	0.333333	0.222222	0	0
MsaG000217	8.88889	15.4444	28	16.1111	4
MsaG000218	150	195.556	177.667	160.222	97.7778
MsaG000219	2.33333	2	2.44444	2.11111	2
MsaG000220	18.7778	9.55556	15.4444	14.3333	12.1111
MsaG000221	93.4444	169.556	95.4444	81.8889	84.8889
MsaG000222	0	0.333333	0.222222	0	0
MsaG000223	186	249.444	190.778	113.111	41.8889
MsaG000224	0.444444	7.11111	8.88889	55.6667	2.33333
MsaG000225	147.556	94	139.889	168.111	99.4444
MsaG000226	81.5556	79.4444	110.222	116.444	92.5556
MsaG000227	108.778	105.889	112.222	194.222	490.444
MsaG000228	146.889	52.8889	45.7778	71.2222	25.5556
MsaG000229	84.5556	82.2222	103.889	158.667	97
MsaG000230	126.556	54.8889	98.1111	136.667	176.778
MsaG000231	35.7778	37.5556	92.4444	104.111	231.333
MsaG000232	25.8889	31.6667	68.1111	67.7778	120.778
MsaG000233	752.556	2469.33	1290.22	414.889	31.3333
MsaG000234	0	0.222222	0	0.111111	0
MsaG000235	33.5556	30.2222	61.5556	47.3333	50.7778
MsaG000237	6	6.11111	6.66667	4	8.44444
MsaG000238	442.444	322	499.333	554.667	155.556
MsaG000239	9.55556	6.33333	11.4444	11.6667	5.22222
MsaG000242	439.556	366.444	516.111	692.778	282
MsaG000243	105	38.2222	62.1111	78.1111	27.1111
MsaG000244	49.2222	28.2222	38.5556	59.6667	18.7778
MsaG000245	9.33333	7.22222	7.77778	16.1111	1.11111
MsaG000246	156.667	80.6667	111.222	152.222	48.2222
MsaG000247	72.3333	8.44444	3.88889	1.66667	0
MsaG000248	54	45.6667	63.1111	58	36.3333
MsaG000249	400.333	275.778	534	630.778	420.111
MsaG000250	120.889	137.222	229.111	178.333	102.222
MsaG000251	73.6667	61.5556	152.556	308.667	223
MsaG000252	12.4444	16.5556	51.5556	109.111	349.556
MsaG000253	10.2222	7.77778	10.1111	12.8889	9.77778
MsaG000254	1.77778	11.2222	16.2222	45.2222	57.8889
MsaG000255	27	17.2222	35.4444	37.5556	23.6667
MsaG000256	23.8889	54.7778	107.667	628.111	6.33333
MsaG000257	420.333	47.4444	52.5556	95.7778	185.111
MsaG000258	0.111111	0.111111	0.444444	0.111111	0
MsaG000260	11.6667	0.333333	0	0	0
MsaG000261	0	0	0.666667	0.444444	0
MsaG000262	174.333	92.4444	110.889	224.556	156.778
MsaG000263	0	0	0.111111	0.222222	0.555556
MsaG000264	11.2222	9.88889	11.7778	19.7778	22.8889
MsaG000265	142.111	169.444	82.4444	68.6667	43.1111
MsaG000266	1.66667	3.55556	16.8889	49.2222	62.5556
MsaG000267	476.444	243.667	366.111	694.333	293.778
MsaG000269	38.5556	13	20.7778	26	18.1111
MsaG000270	4.22222	2	3.22222	3.33333	1.22222
MsaG000271	0	0	0.222222	0	0
MsaG000272	530.889	217	227.778	244.222	188.111
MsaG000273	2.44444	3.88889	4	3.55556	44.7778
MsaG000274	42.5556	28.5556	20.8889	23.5556	8.22222
MsaG000275	80.4444	47.6667	64.8889	62.5556	51.2222
MsaG000276	14.1111	16.6667	14.2222	36.6667	7.22222
MsaG000277	116.222	61.8889	36.6667	49.5556	26.5556
MsaG000278	57.2222	66.8889	93.5556	72.1111	49.5556
MsaG000279	0.555556	0.666667	0.111111	0.777778	0.222222
MsaG000280	0.444444	2.22222	0.444444	12.5556	0
MsaG000281	0.333333	0	0.111111	0	0
MsaG000282	0.666667	0.888889	1	2.55556	1.77778
MsaG000284	3.88889	0.444444	1.33333	0.666667	2
MsaG000285	0	1.33333	0.333333	0.444444	0.333333
MsaG000286	0.777778	2.11111	2.33333	2	41.1111
MsaG000288	0.555556	1.77778	2.44444	1.66667	10.1111
MsaG000289	7.33333	28.8889	16.6667	9.33333	17.5556
MsaG000290	9.55556	3.44444	3.55556	8.22222	0.111111
MsaG000291	45.3333	36.6667	58.5556	76.8889	55
MsaG000292	0	1.22222	2.33333	1.77778	0
MsaG000293	0.444444	0.777778	0.888889	1.44444	0
MsaG000294	0	0.222222	0	0	0
MsaG000295	9.11111	3.66667	11.2222	13.8889	3.55556
MsaG000296	3.33333	17.7778	8.55556	8	21.4444
MsaG000297	1	4.22222	14	13.2222	3.66667
MsaG000298	3.77778	2.11111	4.11111	10.4444	5.22222
MsaG000299	3.77778	2.55556	4.33333	24.7778	0.555556
MsaG000300	229.111	104.556	154.222	191.111	105.111
MsaG000301	217.889	1138.67	688.667	264.444	27.2222
MsaG000302	0.111111	0.444444	0.333333	0.333333	2.77778
MsaG000303	23.2222	10.6667	15.5556	19.2222	11.3333
MsaG000305	9.77778	13.5556	17.2222	143.222	24.8889
MsaG000306	323.222	210.667	202.889	429	97.3333
MsaG000307	30.8889	22.6667	65.8889	222.333	178.556
MsaG000308	0.333333	0.666667	2	4.88889	3.33333
MsaG000309	131.778	93.6667	123.333	150.222	88.1111
MsaG000310	40.5556	31.2222	46.6667	55.4444	14.6667
MsaG000311	0	0	0	0.111111	0.333333
MsaG000312	61	40.4444	60.7778	74.1111	79.5556
MsaG000313	1.33333	0.222222	0.666667	0	0.111111
MsaG000314	343.222	217	193.667	428.222	35.1111
MsaG000315	1.55556	12.2222	19.7778	17.8889	8.44444
MsaG000316	218.667	192.333	285.667	341.556	194.111
MsaG000317	20	5.66667	4.11111	10.8889	0.111111
MsaG000318	300	218.889	284.222	273.667	229.667
MsaG000319	0	0	0.111111	0.222222	0
MsaG000322	0	0	0	0.222222	0
MsaG000323	1567.11	651.111	896	1034.33	404.444
MsaG000324	4.77778	11	22.3333	26.6667	26.2222
MsaG000325	49.4444	45.6667	68.1111	67.2222	62.3333
MsaG000326	13.1111	15.8889	13.6667	40.2222	27.8889
MsaG000328	3.88889	1.77778	3.77778	4.33333	3.77778
MsaG000329	1.22222	0.555556	1.22222	1.33333	0.666667
MsaG000330	0	0	0.111111	0.111111	0.111111
MsaG000331	21.7778	17.4444	22.5556	25.1111	22.6667
MsaG000332	0.666667	0.555556	0.333333	0.444444	0.111111
MsaG000333	22.1111	10.5556	8.44444	30.2222	20.6667
MsaG000334	513.111	313.333	158.111	109.222	102
MsaG000335	65.8889	47.5556	51.3333	61.8889	32.5556
MsaG000336	3	3.11111	7.77778	7.77778	0.888889
MsaG000337	6.55556	4.33333	8.44444	7.44444	0.333333
MsaG000338	2305.56	5157.11	8616.33	15774.4	5260.22
MsaG000339	0.444444	0.444444	0	0	0
MsaG000340	12.7778	18.3333	25.3333	32.7778	75.4444
MsaG000341	35.5556	19.7778	23.4444	34.3333	25.8889
MsaG000342	499.444	437.556	630.333	592	311.889
MsaG000343	3247.44	1090.56	1561.78	1357.11	1301.22
MsaG000344	10.6667	18	26	12.2222	17.1111
MsaG000345	137.222	86.4444	99.1111	139.778	16.3333
MsaG000346	1.44444	0	0.555556	0.444444	0.111111
MsaG000347	30.2222	23.7778	32.3333	55.5556	14.8889
MsaG000348	0.444444	4.77778	6.88889	8.77778	0.444444
MsaG000349	116.222	275.889	223.111	280.333	222
MsaG000350	110.333	96.6667	151.556	179	114.444
MsaG000351	7.22222	4	6	7.33333	26.2222
MsaG000352	58	102	110	86.3333	391.111
MsaG000353	77.6667	77.8889	107.444	124.333	89.4444
MsaG000354	46.7778	1559.67	3823.78	6897.11	591.333
MsaG000355	201	179.556	190.889	376.556	131.444
MsaG000356	1	1.55556	2.22222	8.77778	0.111111
MsaG000357	144.667	69.1111	115.556	110.778	69.8889
MsaG000358	60	32.8889	50.3333	47.7778	12.1111
MsaG000359	110.222	72	55.8889	401	263.111
MsaG000360	0	0	0.111111	0.222222	0
MsaG000361	150.667	111	206.889	200	112.667
MsaG000362	28.3333	7.11111	12.2222	22.5556	4.44444
MsaG000363	8.22222	8.44444	9.88889	33.1111	491.444
MsaG000364	31.2222	71.3333	131.222	101.444	153.111
MsaG000365	185.444	417.778	750	1017.44	171
MsaG000366	1.44444	0.777778	0.888889	0.111111	0.333333
MsaG000367	1.77778	0.111111	0.111111	0.111111	0.222222
MsaG000368	1.55556	0.444444	0.888889	1.66667	0.444444
MsaG000369	57.4444	23.5556	55.7778	71.3333	102.333
MsaG000370	54.6667	14.8889	15	28.5556	4.44444
MsaG000371	31.5556	50.4444	69.6667	56.7778	311.667
MsaG000372	15.1111	16.8889	25.2222	33.6667	15.4444
MsaG000373	65.7778	70.1111	99.8889	91.3333	76.5556
MsaG000374	3	1.55556	0.333333	0.888889	6.66667
MsaG000375	12.4444	5.22222	1	0.111111	0
MsaG000376	4.11111	3.22222	2.55556	1.77778	0.333333
MsaG000377	19.8889	27	35.4444	25.2222	27.1111
MsaG000378	59.1111	46.8889	31.6667	66.3333	33.7778
MsaG000379	2.44444	0.777778	0.222222	0.555556	0.111111
MsaG000380	2.66667	4.11111	1.55556	2	0
MsaG000381	41.1111	79.8889	89.8889	59.4444	65.1111
MsaG000382	120.333	95.8889	72.4444	127.667	64
MsaG000383	1.55556	1.88889	6.55556	13.7778	0.111111
MsaG000385	0	0	0.444444	0.444444	0.777778
MsaG000386	127	73.7778	109.556	144.111	61.4444
MsaG000387	0.333333	0	0.111111	0.555556	0
MsaG000388	92.3333	60.7778	127.667	169.556	75.2222
MsaG000389	37.5556	12.3333	24.6667	27	12.7778
MsaG000390	0.777778	0.333333	0.222222	1	0.333333
MsaG000391	0.666667	3	2.33333	34.4444	3.77778
MsaG000392	10.5556	4.44444	9.33333	8	1
MsaG000393	12.6667	32.4444	19.2222	2.77778	0.333333
MsaG000394	59	34.7778	29.5556	54.8889	6
MsaG000395	0.888889	0	0.555556	2.33333	2.88889
MsaG000396	407.222	223	338.667	425.556	268.111
MsaG000397	0	0.222222	0.777778	4.11111	79.1111
MsaG000398	116.222	144.556	287.333	451	42.5556
MsaG000399	14.8889	24.5556	51.5556	70.2222	173.333
MsaG000400	1.44444	1.88889	9.55556	28.1111	10
MsaG000401	2.88889	0.555556	1.66667	2.44444	1.11111
MsaG000402	171.333	126.222	190.778	392.556	373.556
MsaG000403	360.889	290.556	436.111	743.778	666.778
MsaG000404	2.11111	1.44444	7.33333	38.3333	48.6667
MsaG000405	39.4444	13.8889	25.2222	54.4444	15.8889
MsaG000406	157.444	58.3333	73.3333	139.889	52.6667
MsaG000407	78.3333	31.6667	33.6667	66.3333	23.8889
MsaG000408	0	0	0.111111	0	0.111111
MsaG000409	0	0.666667	0.444444	0.111111	0.444444
MsaG000410	33.1111	28.6667	26.3333	33.6667	14.2222
MsaG000411	0.444444	0.555556	1	0.555556	0.111111
MsaG000412	1	0.555556	0.444444	1.33333	0
MsaG000413	7.22222	2.33333	3.22222	3.33333	2.66667
MsaG000414	15.4444	11.3333	16.1111	15.3333	4.11111
MsaG000415	677.778	484.111	382.667	522.667	302.333
MsaG000416	32.6667	18	22.6667	29.6667	19.6667
MsaG000417	768.556	179.778	93.4444	152.778	125.889
MsaG000418	83.8889	44.1111	61.6667	53.5556	26.1111
MsaG000419	0.111111	0	0.333333	0	0.222222
MsaG000420	72.8889	90.1111	101.556	60.8889	103
MsaG000421	24.7778	19.1111	27.4444	41.6667	47
MsaG000422	0.111111	2.11111	5.88889	5.66667	0
MsaG000424	0	0.333333	0	0	0
MsaG000425	17.4444	7.55556	4.22222	4	1.55556
MsaG000426	21.4444	37.1111	62.5556	15.6667	2.55556
MsaG000427	78.6667	86.7778	104.444	128.889	51.5556
MsaG000428	0.444444	0	0	0	0
MsaG000429	3	2.77778	3.77778	6.44444	1.55556
MsaG000430	505.333	400.667	388.667	467.333	226.111
MsaG000431	273.222	205.556	262.222	243.333	194.333
MsaG000432	0	0.222222	0	0	0
MsaG000433	0.222222	0.333333	0.666667	0.111111	0
MsaG000434	0.555556	0.222222	0.222222	0.333333	0.111111
MsaG000437	11.3333	15.2222	14.4444	10.1111	6.22222
MsaG000438	59.6667	66.5556	111.889	122.778	77.2222
MsaG000439	0	0.111111	0.222222	0.111111	0
MsaG000440	94.7778	70.7778	83.4444	133.222	94.7778
MsaG000441	183.889	60.2222	72.3333	96	48
MsaG000442	1540.11	6276.67	3972.22	3245.11	3059
MsaG000443	227.667	210	303.111	226.333	237
MsaG000445	39.3333	122.111	237	2920.56	629.222
MsaG000446	56.2222	23.6667	33.2222	42.2222	16.1111
MsaG000447	0.222222	0.222222	1.33333	0.666667	0.555556
MsaG000448	869.222	842.333	1371.22	1223.44	722.111
MsaG000449	166	102.222	131	227	104.222
MsaG000450	48.6667	39.1111	43.1111	69	6.66667
MsaG000451	66	72.4444	46.1111	54.5556	88.1111
MsaG000452	12.7778	9.66667	5.88889	5.66667	1.55556
MsaG000453	0	0	0.111111	0	0.222222
MsaG000454	2	0.888889	0.666667	3.77778	16
MsaG000455	22.6667	16.6667	20.6667	37.3333	28.8889
MsaG000456	39.7778	53.1111	103.556	135	68.4444
MsaG000457	10.6667	9.55556	7.55556	19.6667	13.5556
MsaG000458	140.444	52.7778	65.4444	69	22.5556
MsaG000459	2.66667	0.444444	0.444444	0.555556	0.333333
MsaG000462	19.6667	43.8889	54.2222	89.3333	56.5556
MsaG000463	19.7778	25.5556	36.3333	41.1111	91.6667
MsaG000465	0.666667	0	0.222222	0.222222	0
MsaG000466	4.55556	0.888889	1.44444	2.44444	1.88889
MsaG000467	162.222	73.1111	81.4444	131.333	98.2222
MsaG000468	25.1111	24.8889	24	41	2
MsaG000469	31.2222	19.3333	36.7778	51.1111	24
MsaG000470	854.889	558.444	1048	1393.78	14661.9
MsaG000475	0.333333	0	0	0.111111	0
MsaG000476	13.6667	5.44444	16.8889	14.4444	8
MsaG000477	41.4444	24	58.6667	59.1111	25.5556
MsaG000478	1.33333	1.77778	2.11111	0.777778	1
MsaG000479	0.333333	0.111111	0	0.111111	0
MsaG000480	4.33333	6.55556	14.3333	15.7778	107.111
MsaG000482	0	0.111111	0.111111	0	0
MsaG000483	75.8889	23.4444	22	21.4444	9
MsaG000484	0.111111	0	0	0	0
MsaG000485	13.1111	25.8889	28.5556	196.667	15.1111
MsaG000486	155.556	127.333	214.889	349.556	171.667
MsaG000487	186.667	174	273.556	472.444	139.222
MsaG000488	4.11111	1.44444	3.11111	4.44444	4.44444
MsaG000489	82.5556	75	68.6667	82.1111	85.2222
MsaG000490	0.888889	0.333333	1.33333	0.555556	0.444444
MsaG000491	23	5.22222	8.88889	7.11111	5.55556
MsaG000492	23	5.88889	9.33333	9.44444	7.22222
MsaG000493	18.8889	17.3333	39.2222	52	218.556
MsaG000494	2.44444	1.77778	2.44444	7.55556	28.5556
MsaG000495	3.22222	1.44444	5.77778	9.44444	57.1111
MsaG000496	0	5.22222	4	3.77778	8.66667
MsaG000497	177.889	221.222	203.889	248.444	309.444
MsaG000498	75.6667	88.5556	101.222	176.889	99.6667
MsaG000499	0	0	0	0.111111	0
MsaG000500	56.2222	11.6667	6.33333	16	26.8889
MsaG000501	5.88889	9.77778	3.66667	8.44444	3.22222
MsaG000502	4	4.22222	1.33333	0.555556	0
MsaG000503	29.5556	19.7778	18.6667	25.2222	28.2222
MsaG000504	122.556	77.3333	92.5556	97.2222	65.8889
MsaG000505	2	0.444444	0.777778	2	0.777778
MsaG000506	34.8889	19	29.5556	67.1111	19.4444
MsaG000507	45.2222	28.2222	34.7778	43.4444	18.3333
MsaG000508	8.66667	5.33333	13.2222	10.2222	4.33333
MsaG000509	0.333333	0.333333	0.555556	1	0.555556
MsaG000510	1.11111	0.222222	0.333333	1.44444	1.55556
MsaG000511	1.88889	0.222222	0.555556	1	0.222222
MsaG000512	11.8889	10.2222	8.77778	7.88889	4.55556
MsaG000514	49	18.3333	14.3333	32.3333	18.5556
MsaG000515	146.333	95.8889	148.333	294.889	57.1111
MsaG000516	52	41	59.1111	89.5556	77.5556
MsaG000518	8.44444	6.33333	2	1.33333	3
MsaG000519	0.111111	0.111111	1.44444	0.555556	0.111111
MsaG000520	412.222	336.778	487.667	519.222	84.5556
MsaG000521	7.22222	2.44444	6.11111	4.11111	2.44444
MsaG000522	90.6667	38.4444	39.5556	74.7778	24.8889
MsaG000523	4.44444	2.88889	3.55556	3.22222	1
MsaG000524	638.111	376.444	543	512.111	335.333
MsaG000525	50.4444	40.8889	79.5556	183.667	399.222
MsaG000526	31.4444	28.3333	36.7778	54.5556	40.1111
MsaG000527	0.222222	0	0.333333	0	0
MsaG000529	81.8889	52	147.444	55.8889	15.2222
MsaG000530	33.3333	54.6667	131.889	136.889	2433.67
MsaG000531	7.44444	2.55556	8.55556	8.33333	30.8889
MsaG000532	2.88889	2.11111	2.44444	2.55556	1
MsaG000533	226.889	185.222	295.778	304.556	166.889
MsaG000534	28.6667	23.2222	29.1111	41.3333	15.5556
MsaG000535	17.4444	14.4444	7.77778	21.5556	9.66667
MsaG000536	2.66667	2.55556	1.33333	4	1.11111
MsaG000537	0.777778	1.88889	2	12.4444	33.7778
MsaG000538	71.6667	51.2222	82.2222	86.6667	47.7778
MsaG000539	162	141.444	266.556	249.111	297.889
MsaG000540	28	31.6667	50.3333	133.889	89.5556
MsaG000541	232.889	740.889	410.778	140.889	0.111111
MsaG000542	19.8889	12.3333	8.88889	9.22222	12.3333
MsaG000543	9	4.66667	10.2222	9.33333	10.3333
MsaG000544	8.22222	8.77778	22.3333	66	5.11111
MsaG000545	37.6667	28.3333	46.2222	51.8889	22.5556
MsaG000546	13.3333	54.4444	37.6667	17.2222	12.2222
MsaG000547	11	6.44444	25.4444	60.4444	22
MsaG000548	400.667	444	635.667	504	703.111
MsaG000550	0.111111	0	0.111111	0.333333	0
MsaG000551	0	0.111111	0	0	0
MsaG000554	0	0	0	0	0.333333
MsaG000555	25.3333	26.6667	45.2222	66.4444	285.778
MsaG000556	81.7778	57.7778	79.7778	127	112.778
MsaG000557	80.1111	84.5556	102.556	143.889	82.1111
MsaG000558	20.2222	19.4444	28.3333	29.1111	6.88889
MsaG000559	84.7778	62.1111	101.889	293.111	341.889
MsaG000560	237.333	128.111	123.667	139.778	85.2222
MsaG000561	18.4444	6.11111	0.222222	1.44444	0
MsaG000562	45.6667	24.5556	20.8889	18	21.2222
MsaG000563	5.77778	10.6667	7.55556	4.33333	1.22222
MsaG000564	18.6667	11.7778	18.7778	23	7.22222
MsaG000565	0.444444	2.44444	1.33333	0.444444	0.222222
MsaG000566	29.8889	16.1111	22.2222	45	5.77778
MsaG000567	0.444444	1	1.88889	0.333333	15.3333
MsaG000568	1.33333	1.77778	2.22222	0.333333	6
MsaG000569	105.444	72.2222	116.889	143.667	176.889
MsaG000570	419.444	496.667	1305.67	1393.33	1496.44
MsaG000571	208.556	256.778	290.111	353.667	272.667
MsaG000572	0.333333	0	0	0	0
MsaG000573	6	5.44444	5	5.88889	2.55556
MsaG000574	0.444444	0.111111	0.444444	1	2.11111
MsaG000575	0.666667	0	0	0	0
MsaG000576	0	0.444444	0.222222	0	0.222222
MsaG000577	0.222222	0	0	0	0
MsaG000578	2.88889	0.222222	0.333333	0.111111	0.333333
MsaG000579	7.77778	0.888889	0.555556	0.666667	0
MsaG000580	1.88889	0.444444	0	0	0
MsaG000581	36.1111	14.5556	17	32.5556	8.33333
MsaG000582	4.44444	0.222222	0.444444	0.444444	0
MsaG000584	51.4444	47.6667	75.5556	98.4444	130.333
MsaG000585	257	140.556	173.778	271	198.778
MsaG000586	208	153.111	235.667	241.778	76
MsaG000587	41.7778	261.556	373.778	196.889	190.111
MsaG000588	0.444444	3.88889	7.88889	5.55556	0
MsaG000589	1.44444	39.6667	16.8889	4.11111	0
MsaG000590	1.11111	4.11111	2.77778	1.55556	0.111111
MsaG000591	5	1.33333	0.888889	12.4444	89.2222
MsaG000592	9.88889	6.88889	10.7778	14.3333	38.6667
MsaG000593	224.333	44.4444	42.5556	69.3333	6.33333
MsaG000594	102.556	44.5556	31	59.7778	84.6667
MsaG000596	1.88889	0.888889	0.111111	0.555556	0.333333
MsaG000597	64.3333	23.4444	26.7778	58.5556	15.1111
MsaG000599	96	43.5556	27.4444	41.3333	49.2222
MsaG000601	1551.33	330.444	260.444	366.222	260.667
MsaG000602	441.222	134.889	219	194	92.1111
MsaG000603	0.666667	16.1111	67.3333	13.6667	11.7778
MsaG000604	0	0	0	0.111111	0
MsaG000605	186.556	202.444	174.667	224.889	20.3333
MsaG000606	9.33333	5.11111	5.44444	11.6667	5.33333
MsaG000607	16.6667	10	20.3333	12.1111	12.5556
MsaG000608	148.778	89.1111	168	204.444	115.556
MsaG000609	566.222	335.778	428.111	514.556	265.111
MsaG000610	0.888889	0.222222	0	0.111111	0
MsaG000611	0.111111	1.55556	1.66667	8.66667	2.44444
MsaG000612	51	29.8889	51.1111	64.2222	18.4444
MsaG000613	62.3333	91.4444	138.667	164.667	516.222
MsaG000614	2.33333	2	3.44444	6.88889	7.22222
MsaG000615	1.77778	1.77778	1.22222	15.6667	1.44444
MsaG000616	14.2222	16.4444	24.7778	30.7778	44.4444
MsaG000617	30.5556	24.2222	43	50.6667	22.2222
MsaG000618	611.889	340.667	581.667	657.444	299.333
MsaG000619	0	0	0	0.111111	0
MsaG000620	2.11111	0.111111	0.222222	1	0.333333
MsaG000621	256.111	2.44444	2.33333	2.11111	6.77778
MsaG000622	9.22222	7.33333	15	9.66667	8.55556
MsaG000623	425.889	332.444	403.667	210	67.8889
MsaG000624	0.111111	0.222222	0	0.333333	0.333333
MsaG000625	18.3333	6.66667	4.22222	5.66667	3
MsaG000626	5.11111	2.55556	2.55556	4.77778	0
MsaG000627	0.777778	0.444444	0	0.222222	0
MsaG000628	1.77778	1.11111	2.22222	2.55556	0.777778
MsaG000629	9.11111	5.88889	8.11111	4.22222	4.66667
MsaG000630	0.111111	0	0.222222	0.111111	0
MsaG000631	2.33333	1.33333	1.44444	1.66667	0.222222
MsaG000632	0.444444	0.222222	0	0	0
MsaG000633	1.22222	0.444444	0.222222	0.111111	0
MsaG000634	4.11111	2.44444	0.444444	0.444444	0
MsaG000635	0.222222	0.111111	0.111111	0	0
MsaG000636	1.66667	5.44444	24.5556	42.2222	256.889
MsaG000637	0.555556	0.333333	1.22222	0.555556	6.66667
MsaG000638	75.3333	18	20.6667	30.5556	16.4444
MsaG000639	5.66667	4.33333	1.66667	3	0.888889
MsaG000640	213.889	268.444	232.222	407.333	77.7778
MsaG000641	170.778	43	32.1111	98	18.7778
MsaG000642	75.4444	8	3.22222	3.11111	1.11111
MsaG000643	12.5556	6.88889	10	14.4444	9.55556
MsaG000644	148.333	32.5556	18.8889	24.8889	4.11111
MsaG000645	123.556	10.6667	5.66667	2.44444	3
MsaG000646	584	248.667	306.333	647.333	184.444
MsaG000647	817.556	181.111	204.222	323	394.556
MsaG000648	34.4444	29.8889	27.1111	65.2222	19.5556
MsaG000649	43	27	47.2222	46.1111	29
MsaG000650	0.888889	0.333333	0.222222	0	0
MsaG000651	51.2222	25	36.3333	37	24.6667
MsaG000652	18.3333	8.77778	18.7778	27.7778	11.1111
MsaG000653	384.778	198.222	273.333	264.444	161
MsaG000654	62.6667	126.444	357.222	522.222	304.333
MsaG000655	73	144.778	35.5556	12.2222	0.777778
MsaG000656	98.7778	104.667	132.444	211.556	112.444
MsaG000657	139.444	114.556	140.333	163.889	82.6667
MsaG000658	0.111111	0.333333	0	0	0
MsaG000659	90.3333	82.4444	149.222	149.111	102.556
MsaG000660	93.8889	148.333	148.444	138.111	154.778
MsaG000661	70.4444	40.8889	44	81.4444	49.4444
MsaG000662	52.5556	29.2222	33.3333	51.3333	29.7778
MsaG000664	139.222	58.4444	88.5556	108	54.4444
MsaG000665	18.2222	26.2222	32.8889	36.6667	25.1111
MsaG000666	32.2222	16.4444	22.6667	26.1111	10.6667
MsaG000667	3.77778	15.1111	62	63	2611.11
MsaG000668	0	0.555556	0.333333	0.111111	7.44444
MsaG000669	0	0	0.111111	0.333333	6.55556
MsaG000670	0	0	0.111111	0.111111	1.44444
MsaG000671	0	0.888889	12.6667	17.1111	1.22222
MsaG000672	284.667	404.778	723.222	782.889	826
MsaG000673	102.111	122.778	226.111	786.778	163.444
MsaG000674	337.333	20.6667	43.1111	67.2222	15.5556
MsaG000675	21.5556	14.3333	18.7778	23.7778	23.8889
MsaG000677	2.33333	1	2.11111	5.33333	0.444444
MsaG000678	15	32	87.6667	96.2222	85
MsaG000679	39.5556	25.1111	44.3333	74.7778	50
MsaG000680	206.556	134	187.889	242.889	148.222
MsaG000681	291.889	616.333	1019.56	1292	602.111
MsaG000683	1.77778	3.11111	4.88889	5.66667	11.5556
MsaG000684	0.222222	0.333333	2	6.22222	3.22222
MsaG000685	100.222	67.2222	78	126	153.333
MsaG000686	0.444444	2.11111	0.777778	1.22222	4.44444
MsaG000687	171.444	146.111	276.667	310.444	125.667
MsaG000688	22.1111	20.4444	9.88889	4.44444	4.22222
MsaG000689	12.4444	5.66667	9.33333	8.44444	2.11111
MsaG000690	145.556	84.2222	93.2222	149.444	76.7778
MsaG000691	63.3333	25.7778	71.7778	30.8889	29.6667
MsaG000692	87.5556	65.4444	70.4444	111.556	4.11111
MsaG000693	231.778	174.778	290.556	301	222.444
MsaG000694	746.111	985.111	698.889	628.556	184
MsaG000695	1310.56	552.333	473.222	689.667	523.444
MsaG000696	2.88889	0.444444	0.444444	0.333333	0.333333
MsaG000697	166.778	200.333	53.4444	10.7778	0
MsaG000698	205.667	85	29	9.33333	0
MsaG000699	599.111	385	441.111	665.444	210.444
MsaG000700	58.7778	41.6667	39.7778	76.5556	23.3333
MsaG000701	204.556	118.667	143.333	277.889	99.5556
MsaG000702	1.22222	0.222222	0.666667	0.222222	0.111111
MsaG000703	156.444	96.3333	100.444	103.556	62.6667
MsaG000704	0.222222	0.111111	0	0.222222	0.333333
MsaG000705	2.66667	1.77778	10.6667	9.55556	2.88889
MsaG000706	72.1111	36.3333	60.5556	60.3333	43
MsaG000707	14.2222	1.77778	1.22222	2.44444	0.888889
MsaG000708	2.33333	1.66667	0.777778	0.555556	0.888889
MsaG000709	72.1111	49.8889	69	85.7778	113.556
MsaG000710	0.111111	0	0	0.222222	0
MsaG000711	11.2222	4.22222	6.77778	11	5.88889
MsaG000712	2.55556	1.66667	3.44444	3.77778	0.666667
MsaG000713	49	51.4444	59.1111	125.667	114.889
MsaG000714	9.33333	2.88889	0.888889	1.55556	3.33333
MsaG000716	8.33333	14	3	2.44444	2.88889
MsaG000719	15.3333	25.1111	32.6667	22.5556	10.6667
MsaG000720	6.22222	7.44444	14.1111	21.7778	8.66667
MsaG000721	6	1.66667	0.777778	1.11111	1.77778
MsaG000722	3.66667	2	2.55556	6.66667	0
MsaG000723	0.111111	0	0	0	0
MsaG000725	164.222	168	278.889	336.444	243.333
MsaG000726	1.44444	5.22222	11.5556	24.4444	0.555556
MsaG000727	0	0.111111	0.222222	0	0
MsaG000728	0.111111	0	0.222222	0	0
MsaG000729	0	0	0.111111	0	0
MsaG000730	24	11.7778	21.2222	25.7778	13.5556
MsaG000731	4	4.88889	7.77778	7.33333	42.7778
MsaG000733	28.4444	20	16.8889	30.7778	38.5556
MsaG000734	249.333	204.556	196.222	191.667	77.3333
MsaG000735	47.5556	2.22222	0.444444	1	0.444444
MsaG000736	18.8889	9.11111	8.55556	8.22222	5.55556
MsaG000737	67.7778	77.8889	130.556	145.333	120
MsaG000738	147	150.444	210.333	168.556	127.667
MsaG000739	221	149.222	277.889	403.444	311.889
MsaG000740	320.444	193.889	294.778	269	171.556
MsaG000741	70.6667	86.2222	30.1111	7	0.111111
MsaG000742	0.444444	1.33333	0.666667	0.111111	36.7778
MsaG000743	2.55556	0.888889	2	4.77778	35.4444
MsaG000744	27	30.8889	58.3333	93.1111	231.889
MsaG000745	7.44444	5.44444	7.66667	11.2222	5.44444
MsaG000746	7.77778	7.66667	23.2222	31.1111	153.222
MsaG000747	0	0	0	0.111111	0
MsaG000748	139	85.7778	113	122.222	116.444
MsaG000749	1.55556	0.333333	1.22222	3.22222	13.8889
MsaG000750	0.666667	0.777778	0.666667	1.66667	6.11111
MsaG000751	1.33333	3.66667	7.66667	12.6667	0.222222
MsaG000752	0	0	0.333333	0.222222	0
MsaG000753	2	0.555556	1.11111	1.66667	0.333333
MsaG000755	33.6667	32.2222	36.7778	90.4444	5.33333
MsaG000756	1.55556	5	4.88889	8.33333	0.444444
MsaG000757	61.2222	52.6667	71.3333	166.111	9.44444
MsaG000758	57.4444	25.4444	46.4444	36.4444	20.2222
MsaG000759	13.3333	9.33333	11.2222	12.1111	2.55556
MsaG000760	84.5556	76.2222	56	87	32.7778
MsaG000761	17.8889	236.778	120.444	44	0
MsaG000762	1.77778	2.11111	6.11111	9.77778	46.2222
MsaG000763	341.556	217.667	439.111	489.778	314
MsaG000764	20.3333	13.7778	23.8889	26.3333	43.5556
MsaG000765	41.8889	28.5556	48.3333	61.5556	48.1111
MsaG000766	0.444444	0.222222	0.222222	0.333333	0.111111
MsaG000767	2.88889	7.77778	15.2222	31.7778	33.3333
MsaG000768	113.556	79.5556	154.667	149.444	52.4444
MsaG000769	1.22222	0.222222	0	0	0
MsaG000770	45.6667	32.4444	49	62.3333	32.4444
MsaG000771	31	22.7778	34.1111	29.7778	15.8889
MsaG000772	68.7778	53.2222	54.7778	68.4444	31.8889
MsaG000773	73.1111	67.6667	139.667	197.111	482.444
MsaG000774	165.778	42.7778	42.3333	85.8889	35.8889
MsaG000775	37.1111	28.6667	21.7778	40.8889	2.55556
MsaG000776	0.333333	0.444444	0	0	0
MsaG000777	56.1111	41.5556	33.7778	80.8889	13.6667
MsaG000778	7477.11	15447.2	7314.11	2775.89	1.77778
MsaG000779	4045.11	14643.1	7839.22	2740.22	3.88889
MsaG000780	2499.11	9208.56	4696.11	1769.56	1.55556
MsaG000781	1.22222	2.44444	1.33333	0.333333	0
MsaG000782	7.33333	4	1.44444	1.33333	9
MsaG000783	2427.11	10074.8	5794	1859.44	2.44444
MsaG000784	560.111	5482.11	3092.33	1043.11	2.11111
MsaG000785	1.11111	10.1111	44.2222	20.7778	6.88889
MsaG000786	62.8889	38.4444	44.1111	96.6667	15.7778
MsaG000787	0	0	0	0.222222	0
MsaG000789	85.5556	136.222	176.222	237.667	921.444
MsaG000790	117.667	0.777778	1.88889	1.88889	1
MsaG000791	125	74.5556	114.667	137.889	86.1111
MsaG000792	31.2222	26.4444	39.1111	48	29.1111
MsaG000793	233.111	226.889	355.333	343.333	172.111
MsaG000794	182.222	214.778	352.667	240.222	233.333
MsaG000795	25.7778	7.66667	16.3333	8.44444	3.33333
MsaG000796	2.88889	1	1.55556	1.77778	1.44444
MsaG000797	198.111	4.66667	9.66667	2.55556	3.44444
MsaG000798	62.6667	45.6667	70.1111	80.8889	49.8889
MsaG000800	36.6667	25	45.7778	47.8889	36.1111
MsaG000801	27.4444	13.5556	21.1111	31.8889	30
MsaG000802	17.3333	18.3333	9	8.44444	2.44444
MsaG000803	30.6667	29.4444	50.6667	67.4444	65
MsaG000804	89.8889	104	181.667	255.444	192.889
MsaG000805	3.88889	3.77778	2.33333	1.77778	1.22222
MsaG000806	97.5556	81.6667	114.667	132.889	44.5556
MsaG000807	32.6667	9	30.7778	45.6667	21.3333
MsaG000808	12.6667	8.88889	19.1111	23.5556	7.55556
MsaG000809	0.777778	0.222222	0	0	0.222222
MsaG000810	19.3333	17.8889	38.1111	57.5556	21.3333
MsaG000811	0.888889	3.88889	5.55556	8.77778	6.44444
MsaG000812	9.88889	7.66667	6.66667	10.4444	9.33333
MsaG000813	79	141.556	195.889	253.778	138.444
MsaG000814	400.778	166.556	215.556	226	159.556
MsaG000815	360.111	139.333	21.4444	6.11111	0.111111
MsaG000816	134.111	90.2222	139.222	165.556	93.1111
MsaG000817	0.111111	0	0	0.111111	0
MsaG000820	14.3333	4.88889	5.88889	12.6667	3.88889
MsaG000821	171.333	247.778	62.2222	10.5556	0
MsaG000822	0	0.111111	0	0	0
MsaG000824	0.111111	0	0	0	0
MsaG000825	1.55556	0.777778	2.11111	0.888889	16.2222
MsaG000826	5.22222	1.55556	2.11111	4.77778	0.222222
MsaG000827	47.2222	20.1111	23.1111	34.3333	15.1111
MsaG000828	0.111111	0.222222	0.222222	0.111111	0.333333
MsaG000829	181.889	109.556	167.222	184.889	112.889
MsaG000830	925.333	467.889	320.667	1062.67	31.4444
MsaG000831	2.11111	0.777778	0.777778	1.11111	0.777778
MsaG000832	11.5556	5	4.66667	8.44444	3.55556
MsaG000833	4.22222	1.44444	0.555556	1.33333	0.333333
MsaG000834	0.333333	0	0.222222	0	0
MsaG000835	16.5556	9.44444	5.55556	3.22222	2.11111
MsaG000837	0.555556	0.444444	0	0.111111	0.111111
MsaG000838	0.444444	0	0	0.333333	0.111111
MsaG000839	11.6667	8.66667	12	24.5556	1.22222
MsaG000840	134.333	79.6667	67.4444	90.4444	58.5556
MsaG000841	9.55556	6	7.33333	8.11111	4.77778
MsaG000842	0.222222	0	0	0	0
MsaG000843	162.667	27.8889	4.66667	3	0
MsaG000844	0.111111	0.333333	0.222222	0	0.111111
MsaG000846	34.2222	7.66667	1.11111	0.444444	0
MsaG000847	58.8889	30.7778	24.7778	51.3333	5.77778
MsaG000849	6.22222	3.33333	4.66667	11.1111	4.66667
MsaG000850	252.111	135	185.556	247.444	130.444
MsaG000851	95.6667	63.4444	92.5556	169.333	57.7778
MsaG000852	95.2222	47.1111	84.2222	99.7778	140.111
MsaG000854	0	0	0.222222	0.222222	0
MsaG000855	0	0	0	0	0.111111
MsaG000856	1.55556	1.22222	1.88889	1.33333	0.222222
MsaG000857	1.22222	0.888889	0.666667	0.444444	0
MsaG000858	35.2222	8.77778	7.11111	10.5556	4.11111
MsaG000859	31.5556	13.4444	12.5556	21.6667	41.7778
MsaG000860	11.2222	12.3333	10.4444	13.6667	27.8889
MsaG000861	1.55556	0.888889	2.66667	2	1.11111
MsaG000862	17.5556	21.1111	21.6667	20.1111	25.4444
MsaG000863	41	33	41	48.2222	34
MsaG000864	0.777778	0	0	0	0
MsaG000865	1.22222	5.22222	2.22222	1.33333	3.11111
MsaG000866	9.44444	10	11.2222	17.3333	18.6667
MsaG000867	33.5556	23.3333	14	28.1111	2.44444
MsaG000868	2	0.333333	0.111111	0.222222	340.667
MsaG000869	1.66667	0	0	0.111111	0.555556
MsaG000870	0	0	0	0	0.111111
MsaG000871	0	0	0.444444	0.111111	2.11111
MsaG000872	3.55556	11.5556	34.1111	40.5556	145.222
MsaG000873	32.8889	91.3333	241.222	294	908.333
MsaG000874	0.222222	0	0	0.444444	0
MsaG000875	0.333333	0.888889	4.33333	4.66667	0.111111
MsaG000876	6	24.1111	49	15.2222	0
MsaG000877	0.111111	0.111111	0.666667	0.444444	0
MsaG000878	0.444444	0.444444	1.66667	0.666667	0.111111
MsaG000879	2.66667	2.66667	17	2.77778	12.1111
MsaG000880	14	7.11111	19.7778	17.5556	11
MsaG000881	22.8889	7	12.7778	19.1111	6.22222
MsaG000882	44.4444	15.3333	22.3333	30.7778	30.8889
MsaG000883	1.55556	0.333333	0	0	0
MsaG000884	0.333333	0.111111	0.111111	0	0
MsaG000885	18.2222	16	26.8889	40.4444	55.7778
MsaG000886	5	3.44444	3.22222	6.33333	7.11111
MsaG000887	70.7778	33	35.7778	68.5556	47.7778
MsaG000888	44.1111	24.5556	28.1111	39.3333	21.8889
MsaG000889	15.8889	8	26.3333	41	62.7778
MsaG000890	89.1111	54.1111	79.8889	101.111	51.2222
MsaG000891	10.8889	5.33333	14.3333	17.1111	8
MsaG000892	0.333333	0.222222	0.444444	0.777778	0
MsaG000893	8.88889	0.444444	0.777778	1.88889	0.333333
MsaG000894	24.1111	50	65.2222	15.8889	6
MsaG000896	292	833.222	488.556	195	245.778
MsaG000897	250.333	230.444	173.889	133	69.6667
MsaG000898	24	15.1111	10.4444	8.22222	3.88889
MsaG000899	0.444444	0.555556	0.111111	0.111111	0
MsaG000900	107.778	83	123	61.3333	74.8889
MsaG000901	126	100.444	205.333	216.889	32.1111
MsaG000902	35.5556	20.7778	34.1111	48.4444	4.22222
MsaG000903	14.4444	1.11111	0.777778	0.888889	1.22222
MsaG000904	0	0.111111	0	0	0
MsaG000905	68.1111	30	34.2222	54.1111	1.88889
MsaG000907	11.4444	33	42.1111	30.8889	24.3333
MsaG000908	61.3333	31.4444	58.2222	115.778	116.444
MsaG000909	2.44444	3.88889	3	6.33333	1.77778
MsaG000910	51.2222	64.8889	58.1111	79	102.667
MsaG000911	7.55556	12.3333	34.8889	209.556	136.444
MsaG000912	48.5556	195.444	118.889	44.7778	0
MsaG000913	46.4444	237	127.444	46.1111	0
MsaG000914	3.66667	6.77778	1.55556	0.888889	0.222222
MsaG000915	168.778	251.444	323.889	175.222	31.1111
MsaG000916	4.11111	4.11111	9.66667	7.11111	4.22222
MsaG000917	21.4444	9.44444	11.6667	19	7.44444
MsaG000919	78.5556	187.111	115.333	66.1111	20.1111
MsaG000920	64.3333	144.667	100.889	52.1111	20
MsaG000921	6.77778	0.666667	0.333333	0.555556	1.11111
MsaG000922	0.555556	0.222222	0	0.111111	0.222222
MsaG000923	0.555556	0.111111	0.333333	0.888889	1.11111
MsaG000924	18.4444	15.5556	9.33333	25.8889	1.33333
MsaG000925	79	52	82.4444	97	47.4444
MsaG000926	45	31.1111	47.7778	65.3333	31.6667
MsaG000927	27.1111	10.8889	12.1111	14.8889	9.77778
MsaG000928	15.4444	7	12	17.3333	4.22222
MsaG000929	8.22222	4.33333	12	11.8889	3.77778
MsaG000930	571	241.444	284	315.222	206.778
MsaG000931	2.44444	0.444444	0.333333	0.333333	0
MsaG000932	6.44444	2.44444	1.33333	0.444444	0.111111
MsaG000933	14.8889	7.33333	11.6667	16.6667	6.55556
MsaG000934	15.2222	11.2222	23.2222	36.5556	33.7778
MsaG000935	129.778	47	65.2222	96.7778	45.4444
MsaG000936	132.333	78.1111	87.4444	175	43.2222
MsaG000937	2.88889	1.33333	1.33333	1.44444	0.777778
MsaG000938	8.22222	4	0.555556	0.333333	0
MsaG000939	3.55556	0.444444	0.222222	0	0
MsaG000940	47	33.6667	60.4444	54.8889	23.4444
MsaG000941	0.111111	0	0	0	0
MsaG000942	338.222	758.222	1359.44	1032.56	605.444
MsaG000943	45	51.7778	88.8889	100.333	234.667
MsaG000944	57.7778	77	55.3333	76.5556	31.5556
MsaG000945	399.333	36.8889	34.3333	46	47.8889
MsaG000946	74.2222	31.2222	30.8889	66.6667	85.3333
MsaG000947	0.444444	0	0	0	0.111111
MsaG000948	131.889	1.33333	0.222222	0	0.888889
MsaG000949	291.889	11.8889	2.11111	1.66667	5.88889
MsaG000950	15.5556	4.66667	6.66667	5.88889	4.77778
MsaG000952	97.3333	109.889	143	172.667	364.889
MsaG000953	19.6667	11.8889	22	26.4444	23.5556
MsaG000954	50.7778	28.7778	49.5556	63	26.5556
MsaG000955	203.778	183.889	305.222	311.333	228.111
MsaG000956	75.5556	24.1111	35	53.7778	31.2222
MsaG000957	66.5556	20.3333	27.3333	40.6667	22.6667
MsaG000958	0.222222	6.55556	7.11111	0.222222	4.22222
MsaG000959	2.55556	0.777778	1	2.11111	1.22222
MsaG000960	449.111	6.22222	0.444444	0.222222	0
MsaG000961	0.111111	1.77778	13.6667	79	3.66667
MsaG000962	44.1111	33	48	70.1111	20.6667
MsaG000963	8.11111	37.5556	11.5556	10.7778	0.111111
MsaG000964	2.88889	2.55556	26.7778	28.3333	28.8889
MsaG000965	0	0	2.55556	1.33333	0.111111
MsaG000966	20.8889	220.444	357.778	129	87.5556
MsaG000967	1.66667	2	3.11111	9.55556	0.777778
MsaG000969	5.77778	7.44444	7.55556	6.44444	6
MsaG000970	1.22222	0.111111	0.111111	0.111111	0
MsaG000971	0.111111	0	0	0	0
MsaG000972	0.444444	0.222222	0	0.222222	0
MsaG000973	0.111111	0.333333	0.222222	0.111111	0
MsaG000974	0	0.111111	0	0	0
MsaG000975	3.66667	4.11111	5.22222	33.5556	11.3333
MsaG000976	9.11111	24.2222	36.5556	21	0.555556
MsaG000977	9.66667	4.88889	4	4.66667	2.66667
MsaG000978	38.3333	29.1111	56.3333	28.7778	10.2222
MsaG000979	14.4444	10.2222	26.8889	31.7778	20
MsaG000980	3.88889	2.55556	1	1.77778	3.33333
MsaG000982	109.111	59.1111	59.7778	61.3333	6.88889
MsaG000983	51.2222	35.2222	53.6667	63.2222	9.11111
MsaG000984	523	380	740.667	1484.56	6518.44
MsaG000985	17.5556	8.33333	8.33333	11.6667	2.77778
MsaG000986	299.333	240.889	271	286	191.444
MsaG000987	72.7778	5.77778	5.66667	17.5556	6.66667
MsaG000988	136.556	114.667	114.556	148.111	45.4444
MsaG000989	190.778	94.5556	179.889	270.222	103.222
MsaG000990	12.7778	19.4444	23.2222	19.1111	45.3333
MsaG000991	37.5556	7.44444	14.6667	15.8889	18.5556
MsaG000992	1.11111	2.11111	2.55556	7.55556	68
MsaG000993	3.44444	19.3333	26.4444	23	47.8889
MsaG000994	8679.22	760.667	865.556	1185	259.667
MsaG000995	0.888889	2.11111	10.1111	33.2222	113.889
MsaG000996	0.888889	1.66667	9.22222	32	90.5556
MsaG000997	9.22222	4.11111	10.6667	7.77778	2.33333
MsaG000998	2.22222	0.333333	1.77778	5.55556	13.3333
MsaG000999	0	0	0.444444	1.44444	7
MsaG001000	0.111111	0.111111	0.555556	1.55556	0
MsaG001001	0.555556	0.222222	0.222222	0	0
MsaG001002	6.22222	0.666667	0.777778	0.222222	0.888889
MsaG001003	3.11111	0	0	0.444444	0
MsaG001004	0	0	0.111111	0	0
MsaG001005	0.111111	0	0.222222	0.666667	0
MsaG001006	0.222222	0.222222	0.444444	0.666667	0
MsaG001007	3.44444	0.111111	1	0.222222	0
MsaG001008	1.11111	0	0.333333	0.222222	0
MsaG001009	5.33333	3	4.66667	6.33333	0.222222
MsaG001010	0.777778	0.555556	7.77778	7.55556	0.888889
MsaG001011	25.2222	32.4444	89.5556	105.889	0.555556
MsaG001012	3.33333	1	2.88889	3.77778	0.333333
MsaG001013	0.111111	0	0	0	0
MsaG001015	0	0	0	0.333333	0.444444
MsaG001016	0.111111	0.111111	0.111111	0.111111	0.888889
MsaG001017	36.8889	24.1111	35.1111	47	0.111111
MsaG001018	6.11111	13	35	23.7778	5.55556
MsaG001019	3.88889	1.77778	5.22222	5	1.11111
MsaG001020	1.88889	2.33333	5.11111	5.66667	0.111111
MsaG001021	0	0	0	0.111111	0.222222
MsaG001022	0	0.111111	0	0.222222	0
MsaG001023	5.22222	10.1111	10	10.5556	26.1111
MsaG001024	3.55556	6	3.33333	5.88889	0.555556
MsaG001025	0.555556	1.11111	1.44444	1.66667	7.44444
MsaG001026	0.222222	1.22222	0.333333	2.55556	9.55556
MsaG001027	0.666667	0.555556	1.88889	6.66667	72.3333
MsaG001028	2	3.33333	3.44444	7.11111	21.5556
MsaG001029	1.11111	2.11111	3.33333	8.33333	60.5556
MsaG001030	0.444444	0.888889	1.11111	3.77778	33.3333
MsaG001031	1.33333	0.222222	0.555556	1.77778	32.3333
MsaG001032	1.77778	1.33333	0.111111	0.111111	4.22222
MsaG001033	0	0	0	0.444444	21.1111
MsaG001034	0.888889	0.555556	0.666667	1.33333	13.8889
MsaG001035	0.555556	0.888889	1.33333	1.88889	13.4444
MsaG001036	0.777778	0.111111	0.666667	1.88889	22.5556
MsaG001037	2	0.111111	0.777778	0.333333	0.555556
MsaG001038	0.777778	0.888889	3.66667	6.11111	92.2222
MsaG001039	4	2.88889	2.66667	3.66667	75.2222
MsaG001040	0	0	0.222222	0	0
MsaG001041	0.333333	0	0.222222	0	0
MsaG001042	2.88889	0.555556	0.666667	0.888889	0.444444
MsaG001043	2.77778	0.666667	1.11111	0.888889	0.444444
MsaG001044	1.88889	0.444444	0.333333	0.222222	7.44444
MsaG001045	3.66667	9.44444	4.11111	6.77778	15.8889
MsaG001046	1.66667	3.77778	4.11111	4.33333	18.7778
MsaG001047	0.555556	1.55556	4.22222	7.33333	101.333
MsaG001048	3.55556	1	2.33333	2.77778	1.22222
MsaG001049	0.111111	0.111111	1.77778	5.33333	157.667
MsaG001050	2.55556	2.22222	9.55556	23.8889	430.222
MsaG001051	0	0	0	0.444444	1.44444
MsaG001052	0	0	0.444444	0.333333	2.77778
MsaG001053	0	0.333333	0.555556	1.11111	51.2222
MsaG001056	0.222222	0.333333	3.11111	6.77778	275.556
MsaG001057	1.88889	2	5.88889	11.3333	426
MsaG001058	0	0	0	0	0.333333
MsaG001059	0	0	0	0	1.22222
MsaG001060	2.11111	74.7778	267.444	120.111	133
MsaG001061	64.3333	31.1111	63.1111	70.5556	34.6667
MsaG001062	42.3333	34.3333	25.5556	40	61.8889
MsaG001063	290.444	114.222	70.6667	86.2222	112.111
MsaG001064	0.111111	0	0	0	0
MsaG001065	20.7778	18.5556	34.4444	27.8889	13.5556
MsaG001066	0	0.111111	0	0	0
MsaG001067	57	55.3333	91.2222	79.4444	27.4444
MsaG001068	9.77778	14.1111	28	11.4444	3.66667
MsaG001069	135.444	98.8889	161.222	286.667	366.778
MsaG001070	98	68.8889	112.111	151.333	117.667
MsaG001071	81.8889	81.6667	154.333	103.444	6.44444
MsaG001072	1.77778	3.88889	4.22222	3.77778	0.111111
MsaG001073	0.222222	0.222222	0.666667	0	0
MsaG001074	0.333333	2.33333	0.444444	0	0.111111
MsaG001075	47.5556	18.7778	39.2222	36.3333	25
MsaG001077	0.222222	1	0	0.111111	0
MsaG001078	10.7778	8.11111	12.2222	12	9.44444
MsaG001079	113.222	42.6667	51	51.5556	64.1111
MsaG001080	0	0	0	0	0.333333
MsaG001081	1.33333	0.777778	0.111111	0.666667	0.222222
MsaG001082	3.44444	10.2222	3.77778	1.88889	0.111111
MsaG001083	28.3333	20.3333	33.3333	35.7778	13.6667
MsaG001086	1.44444	0.111111	0.666667	1.11111	0.333333
MsaG001087	23.1111	61.3333	90.2222	83.6667	8.33333
MsaG001088	2	0	0	0.111111	0
MsaG001089	0.555556	0.222222	0.222222	0.222222	0.222222
MsaG001091	0.111111	0	0	0	0
MsaG001092	163.333	62.7778	65.2222	76	64.2222
MsaG001093	0.111111	0.111111	0.111111	0	0
MsaG001094	8.44444	12.6667	9.44444	3.44444	5.44444
MsaG001095	0.444444	0	0	0	0
MsaG001096	0	0.111111	0	0	0
MsaG001097	0	0.111111	0	0	0
MsaG001098	66.2222	53.2222	76.1111	97.2222	53.6667
MsaG001099	16.3333	37.4444	23.4444	20.2222	37
MsaG001100	38.4444	5.88889	1.88889	3	4.77778
MsaG001101	27	30.2222	18.5556	13.1111	2.55556
MsaG001102	3.55556	3.22222	1.77778	2.44444	0.222222
MsaG001103	0.333333	0	0	0	0
MsaG001105	1.22222	0.888889	0.666667	1.11111	0.222222
MsaG001106	0	0.222222	0	0.111111	0
MsaG001107	0.111111	0.888889	0	0.222222	0
MsaG001108	0	0	0	0	0.111111
MsaG001109	155.556	42.6667	37	51.5556	28.8889
MsaG001110	346	433.778	454.778	39.8889	0.222222
MsaG001111	295.667	274.444	479.778	408.444	313.222
MsaG001112	3	0.888889	2.88889	1.88889	1.22222
MsaG001113	23.8889	12.2222	20.5556	23.6667	16.5556
MsaG001114	60.6667	112.111	243.222	268.778	197.111
MsaG001115	4.88889	9.77778	17.4444	28.1111	42.6667
MsaG001116	82	62.3333	93.6667	134.111	66.2222
MsaG001117	0.111111	0.222222	0.444444	0	0
MsaG001118	1.55556	0.666667	1.66667	1.44444	3.11111
MsaG001119	8.44444	24.2222	31.6667	577.222	3.33333
MsaG001120	210.111	130.889	145.556	129.222	141.222
MsaG001121	5.33333	8.88889	4.55556	46	29.7778
MsaG001122	17	7.11111	15.2222	18.7778	17.2222
MsaG001123	0	0.111111	0.444444	0.222222	1.11111
MsaG001124	6.66667	0.111111	0	0	0
MsaG001125	5.33333	0.333333	0.111111	0	0
MsaG001126	2.44444	0.333333	0.222222	0.666667	0.333333
MsaG001127	5.44444	0.111111	0	0	0
MsaG001128	0.333333	0	0	0	0
MsaG001129	85.5556	18	6.77778	2.55556	0
MsaG001130	0.222222	0.777778	1.77778	8.88889	2
MsaG001131	6.11111	11.2222	18.4444	85.4444	57.5556
MsaG001132	73.7778	96	166	280.222	458.556
MsaG001133	69.2222	35.1111	54.4444	66.1111	14.2222
MsaG001134	5.22222	0.111111	0	0	0.111111
MsaG001135	1.55556	0.444444	0	1	0.111111
MsaG001136	21.1111	12.3333	19.2222	22.1111	6.88889
MsaG001137	1.77778	0.444444	0.666667	0.888889	0.111111
MsaG001138	71.3333	38.6667	26.5556	54.3333	16.1111
MsaG001139	2.11111	2.55556	4	4.22222	3.44444
MsaG001140	9.55556	7.44444	10.6667	8.88889	6.44444
MsaG001141	487.778	583.444	812.667	692.111	557
MsaG001142	24.7778	16.7778	37.7778	37.2222	23.4444
MsaG001143	75.7778	56.6667	66.4444	50.2222	139.444
MsaG001144	77.3333	609.889	1254.67	923.444	242.444
MsaG001145	381.667	161.444	199	268.111	120.111
MsaG001146	59.1111	153.444	206.889	127.667	122.333
MsaG001147	232.667	119.778	239.222	430.111	149.444
MsaG001148	0	0.111111	0	0.111111	1.22222
MsaG001149	198.222	213.889	333.667	199.222	161.556
MsaG001150	0.111111	0.111111	0	0	0
MsaG001153	0.111111	0	0	0	0
MsaG001155	0	0	0.111111	0	0
MsaG001157	84.3333	21.3333	32.1111	51.7778	7.55556
MsaG001158	3.11111	1.66667	3	1.55556	0
MsaG001161	34.1111	15	20	13.7778	7.44444
MsaG001162	72.4444	87.5556	184.444	306	619.111
MsaG001163	166	125.667	152	221.889	43
MsaG001164	2.77778	2.77778	0.888889	0.777778	1
MsaG001165	0	0.111111	0	0	0
MsaG001166	0	0.111111	0	0	0
MsaG001167	64	54.3333	48.5556	60.1111	20.6667
MsaG001168	0.666667	0.111111	2.33333	4.88889	14.8889
MsaG001169	5.77778	1.22222	1.88889	3.22222	0.333333
MsaG001170	3.66667	0.888889	14.1111	3.22222	1.66667
MsaG001171	26.7778	13.4444	26.6667	23.1111	23.7778
MsaG001172	0.333333	0.777778	1.22222	2.88889	7
MsaG001173	11.5556	2.44444	4.44444	7.77778	0.888889
MsaG001174	0.444444	1.11111	2.66667	10	0.555556
MsaG001175	134.778	93.1111	185.111	204.778	304.222
MsaG001176	86.4444	53.4444	57.4444	82.6667	67.1111
MsaG001177	285.889	72	61.7778	122.556	51
MsaG001178	6.22222	1.77778	1.55556	3.22222	5.33333
MsaG001179	50.7778	42.6667	52	76.7778	45.3333
MsaG001180	157.444	241.111	232.889	295.111	105.222
MsaG001181	16.4444	10.7778	8.55556	19.5556	16.4444
MsaG001182	3.44444	18	21.6667	15.8889	39.2222
MsaG001183	48.5556	14.7778	20.4444	26.3333	26.2222
MsaG001184	428.333	195.222	186.778	60.4444	55.5556
MsaG001185	1.55556	2.66667	2.11111	1.33333	0.111111
MsaG001186	2.66667	20.3333	9.33333	6.22222	0.888889
MsaG001188	0	0	0.111111	0.111111	0
MsaG001189	0.777778	0.666667	0.888889	16.1111	0.666667
MsaG001190	18.2222	133.444	298.222	230.778	387.889
MsaG001191	0.555556	0.666667	0.555556	3.66667	1.66667
MsaG001192	27.3333	21.4444	39	83.4444	25.5556
MsaG001193	295	150.667	235.667	368	99.6667
MsaG001196	0.555556	0.333333	2.55556	7.88889	3.11111
MsaG001197	175.111	177.667	355.444	331.444	165.556
MsaG001198	138	70.2222	92.6667	107.222	70.6667
MsaG001199	0.777778	1	1.66667	0.555556	2.11111
MsaG001200	0.111111	2.22222	3.11111	0.555556	2.11111
MsaG001201	64.7778	49.3333	73.3333	116.778	162.444
MsaG001202	0.222222	0	0	0	0
MsaG001203	76.1111	51.7778	80.7778	49.8889	569.556
MsaG001204	28.3333	19.1111	27.7778	28.2222	26.3333
MsaG001205	49	44.2222	68.7778	84.2222	69.2222
MsaG001206	26	28	33.6667	29.1111	41.7778
MsaG001207	18.1111	12.5556	20.4444	22.3333	19.8889
MsaG001208	25.3333	23	28.6667	33.5556	42.2222
MsaG001209	2.11111	1.44444	1	2.55556	0.555556
MsaG001210	3.22222	1.77778	4.55556	5.77778	31.4444
MsaG001211	45.8889	25.5556	50.1111	95.7778	374.111
MsaG001212	3.11111	3.33333	3.66667	3.22222	4.11111
MsaG001213	12.3333	14.2222	14.8889	15.8889	6.77778
MsaG001214	13.5556	10.1111	14.6667	36.2222	89.5556
MsaG001215	103.667	59.4444	53.3333	52.6667	79.8889
MsaG001216	16.1111	7.44444	7.55556	13.6667	27
MsaG001217	24.3333	11.1111	16.5556	19	33.2222
MsaG001218	88.5556	43.5556	63.4444	162.778	286.444
MsaG001219	0.666667	0.111111	0.333333	0	0.222222
MsaG001220	173.111	225.667	258.667	405.333	580.556
MsaG001221	303.778	99.6667	71.4444	103.778	44
MsaG001222	85	54	73.2222	173.889	56.8889
MsaG001223	0.333333	0	0.222222	0.777778	0
MsaG001224	24.7778	11.3333	12.1111	12.3333	11.7778
MsaG001225	0.222222	0.222222	0.777778	1.11111	1.55556
MsaG001226	0.555556	0.555556	2.55556	4	9.33333
MsaG001227	206.778	98.5556	132.667	150.444	99.4444
MsaG001228	5.33333	3.66667	10.3333	10.2222	80.4444
MsaG001229	38.7778	28.1111	60.1111	77.2222	85.2222
MsaG001230	43.5556	49.6667	96.5556	133.333	55.2222
MsaG001231	68	36.2222	51.2222	58	23.5556
MsaG001233	0	0	0	0.111111	0.111111
MsaG001234	0.333333	0	0	0	0.222222
MsaG001235	57.2222	36	40.1111	87.7778	19.7778
MsaG001236	18.1111	11.8889	21.8889	25.5556	15.5556
MsaG001237	17	16.2222	33.4444	36.2222	7.55556
MsaG001238	78.5556	39	105.778	101.444	40.7778
MsaG001239	0.111111	0	0	0.111111	0
MsaG001240	148.111	97	179.889	196.444	111.222
MsaG001241	293.111	210.333	194.333	250.222	440.333
MsaG001242	9.55556	10.2222	15.6667	130.889	193.556
MsaG001243	168	162.667	75	741.333	20.4444
MsaG001244	113.444	60.1111	21	94.8889	21.8889
MsaG001245	165.667	103.222	190	318.222	104.444
MsaG001246	90.2222	139.111	194.556	1826.89	326.667
MsaG001247	33.7778	7.66667	12.8889	19.8889	6.77778
MsaG001248	2.77778	1.33333	0.555556	0.666667	7.44444
MsaG001250	1	0.888889	0.666667	0.888889	0
MsaG001251	0.111111	0	0	0	0
MsaG001252	97.3333	135.667	210.333	480.444	56.3333
MsaG001253	50.3333	37.4444	49.4444	45.6667	24
MsaG001254	10.7778	4.66667	7.88889	12.7778	4.55556
MsaG001255	12	4.66667	13	12.5556	5.77778
MsaG001256	0.222222	0.222222	0.333333	0.222222	0
MsaG001257	0.888889	0	0.444444	0	0
MsaG001258	8.88889	1.33333	0.666667	0	0.333333
MsaG001259	273.889	419.222	200.889	72.4444	0.111111
MsaG001260	20.7778	11.7778	30.8889	49.2222	4
MsaG001261	188.111	112.889	138.222	168	114.333
MsaG001262	36.3333	30.3333	46.1111	60.4444	41
MsaG001263	13.2222	7.11111	7.11111	13.6667	11.2222
MsaG001264	138.333	140.222	195.444	246.111	132.333
MsaG001265	1423.89	707.333	989.222	1479.89	433.667
MsaG001266	165.556	127.333	140.111	80.3333	92.5556
MsaG001267	39.4444	18.2222	30.7778	44.8889	12.1111
MsaG001268	160.556	103.111	166.444	207.667	98.5556
MsaG001269	0	0	0.222222	0.111111	0.222222
MsaG001270	102	60.7778	110.556	135.111	65.4444
MsaG001271	0	0	0.333333	0	0.111111
MsaG001272	305.889	18.4444	1.55556	1.11111	0
MsaG001273	14	9.11111	13.4444	15.1111	40.4444
MsaG001274	146.556	110.556	197.778	254.889	105.667
MsaG001275	4.11111	1.77778	4.55556	4.66667	1.88889
MsaG001276	67.2222	58.2222	78	131.444	88.1111
MsaG001277	10.4444	7.33333	7.33333	11.8889	13.7778
MsaG001278	34.7778	28.2222	58.7778	62.5556	25.6667
MsaG001279	1.33333	0.888889	1.22222	1.55556	1.22222
MsaG001280	122.889	86.6667	198.111	239.333	76.1111
MsaG001281	210.778	141.444	338.889	426.556	172.667
MsaG001282	12.8889	12	20.1111	18.3333	12.2222
MsaG001283	54.5556	47.7778	110.667	108	42.3333
MsaG001284	152.111	106.111	222.556	298.778	98.6667
MsaG001285	179.111	142.222	327.889	365.111	134.222
MsaG001286	45.2222	33.2222	113	146.556	64.2222
MsaG001287	94.4444	71.2222	170.556	175.556	71.1111
MsaG001288	41.2222	31.6667	99.5556	120.111	55.2222
MsaG001289	407.556	301.556	650.444	779.222	248.889
MsaG001290	29.7778	18.7778	34.6667	58.5556	10.6667
MsaG001291	7.22222	3.11111	8.44444	10.5556	3.66667
MsaG001292	303.889	719.889	1314.89	1620.67	487.556
MsaG001294	9.44444	2	0.888889	0.333333	0.222222
MsaG001295	91.7778	62.3333	42.4444	62.4444	35.2222
MsaG001296	0.111111	0	0.222222	0.222222	0
MsaG001297	0.222222	0.111111	0	0	0
MsaG001298	42.5556	58.5556	121.667	142.556	203.444
MsaG001299	1.22222	5.77778	15.1111	10.3333	0
MsaG001301	0.222222	5.55556	3.44444	5	3.44444
MsaG001302	9.55556	7.22222	8.88889	10.3333	9.55556
MsaG001303	60.1111	45.5556	67.7778	122	56.2222
MsaG001304	2.33333	17.7778	32.6667	74.7778	102.667
MsaG001306	2.55556	1.44444	1.33333	3.44444	2.22222
MsaG001307	0.333333	0.222222	0	0.444444	0
MsaG001308	256.111	516	699.889	1816.44	1112.44
MsaG001309	13.5556	12.6667	23.8889	44.8889	28.1111
MsaG001310	9.55556	20.5556	24.8889	79.1111	35
MsaG001314	10.1111	7.33333	10.1111	14.5556	2
MsaG001315	27.1111	9.66667	26.6667	36.3333	14.1111
MsaG001318	3.55556	0.777778	0	0	0
MsaG001319	1.66667	0.777778	0.444444	0.444444	0
MsaG001320	1.22222	0.888889	0.111111	0.111111	0.111111
MsaG001322	10.5556	7.88889	2.22222	1.44444	0.222222
MsaG001323	6.44444	18.6667	37.3333	43.2222	83.7778
MsaG001325	0.222222	0	0	0	0
MsaG001326	1174.89	1495.78	686.778	290.111	1.66667
MsaG001327	42.2222	50.4444	95.6667	85.2222	42.7778
MsaG001328	114.667	91.4444	168.444	71.7778	33.8889
MsaG001329	220	119	201.111	224.111	122.889
MsaG001330	0.333333	0.555556	0.333333	0.111111	0.222222
MsaG001331	13.6667	8.66667	15.6667	14.4444	8.77778
MsaG001332	5	2.77778	6.33333	7.55556	2.44444
MsaG001333	351.333	178.111	200.222	218.778	126
MsaG001334	73.8889	128.333	79.6667	43.3333	0.777778
MsaG001335	109.444	117.778	53.6667	35.7778	16.6667
MsaG001336	25.1111	34.7778	52.3333	48.8889	22.7778
MsaG001337	43.7778	36.3333	48.3333	53.7778	27.4444
MsaG001338	0.333333	1	0	2.11111	0
MsaG001339	0.111111	3.33333	10.4444	2.77778	0
MsaG001340	0	1.11111	0.111111	0.666667	0.777778
MsaG001341	0	4.66667	1.11111	0.444444	0
MsaG001342	0.111111	5.11111	1.44444	1.66667	0
MsaG001344	0.333333	0	0.222222	0.222222	0
MsaG001345	13.1111	1	0.444444	0.333333	0
MsaG001347	0	0.222222	0.111111	0	0
MsaG001348	0	0.111111	0.777778	8.55556	0
MsaG001349	0.111111	0.333333	7.55556	20.3333	0.222222
MsaG001350	416.222	377.556	425.667	467.222	367.333
MsaG001351	0	1.44444	1.77778	4.33333	0
MsaG001352	1.88889	2.44444	5.44444	7.66667	0.777778
MsaG001354	0	0	0	0.666667	0
MsaG001356	3.66667	2.33333	3.77778	4.33333	0.555556
MsaG001357	0.333333	0.222222	0	0	0
MsaG001358	23.4444	21.6667	29.8889	22	11.1111
MsaG001359	141.111	60	59.2222	82.6667	33.5556
MsaG001360	58.4444	50.2222	159.667	191.556	73.4444
MsaG001361	16.6667	8.88889	22.2222	19.4444	25.4444
MsaG001362	1.11111	1	14.5556	0.111111	0
MsaG001363	19.5556	21	30.4444	56.2222	18.4444
MsaG001364	258.667	121.333	153.111	281.222	125.556
MsaG001365	15828.4	21291.9	11155.7	3914.89	4.22222
MsaG001366	178.333	12.7778	8.22222	6.88889	1.11111
MsaG001368	13.7778	3.22222	8.55556	5.66667	5
MsaG001369	37.3333	39.7778	42.5556	47.8889	42.8889
MsaG001370	198.889	153	299.667	295.889	118.333
MsaG001371	62.8889	114.111	146.222	200.889	0.333333
MsaG001373	399.667	292.556	540	706.556	4478.22
MsaG001374	114.556	125.222	160.778	288	75.8889
MsaG001375	6.33333	1.55556	1.44444	30.7778	92.1111
MsaG001376	22.5556	27	5	202.222	127.333
MsaG001377	13	4.88889	7.77778	16.7778	74.2222
MsaG001378	455.222	369.556	607.333	911.556	39.1111
MsaG001379	1.77778	3.44444	9.11111	10.4444	1.66667
MsaG001380	32.4444	24.2222	45.7778	50.8889	64.1111
MsaG001381	50.6667	27	84.6667	92.1111	198.889
MsaG001382	28.4444	76.2222	78.5556	150.333	32.7778
MsaG001383	1.66667	0.111111	1	0	0
MsaG001384	19.1111	13.2222	24.8889	22.1111	11.1111
MsaG001385	42.1111	29.2222	41.4444	73	11.4444
MsaG001386	0.111111	0	0	0	0
MsaG001387	33.5556	30.1111	23	34.4444	13.5556
MsaG001388	6.33333	1.88889	1.44444	4.33333	4
MsaG001389	18.7778	16.1111	19.4444	30.5556	21.5556
MsaG001390	15.8889	9.77778	15.5556	16.6667	6.66667
MsaG001391	0	0.555556	0.222222	0.222222	0.444444
MsaG001392	381.889	238.222	261.111	412.444	145.556
MsaG001393	13.8889	0.222222	0.555556	1.11111	0.111111
MsaG001394	1	1.66667	24.5556	88.7778	0.222222
MsaG001395	0.777778	0	0	0.333333	0
MsaG001396	0.555556	0	0	0	0
MsaG001397	20.6667	12.1111	15	8	2.77778
MsaG001398	192.778	112.778	150.444	153.444	109
MsaG001399	29	31.5556	31.5556	35.1111	3.55556
MsaG001400	1467.22	741	695	1024.44	290.556
MsaG001403	377.889	463.111	798.556	1004.89	336
MsaG001404	0.111111	0	0	0	0
MsaG001406	5.55556	11.6667	9	4.77778	11.4444
MsaG001407	98.1111	18.3333	20.8889	19.1111	14.2222
MsaG001408	0.777778	0.555556	1.44444	1.44444	0
MsaG001409	2	0	0	0.111111	0
MsaG001410	2.66667	0	0	1.11111	3
MsaG001411	28.3333	13.4444	27.3333	33.4444	14.5556
MsaG001412	4.55556	0.888889	1.55556	3.33333	4.66667
MsaG001413	29.7778	13.8889	17.1111	13.3333	41
MsaG001415	14.4444	8.88889	17.1111	15	35.8889
MsaG001416	1.77778	2.44444	0.777778	0.111111	0.222222
MsaG001419	18.5556	14.4444	24.3333	28.2222	66.5556
MsaG001420	0.111111	0.111111	0.555556	1.11111	2.55556
MsaG001421	118.444	98.5556	144.333	151	87.5556
MsaG001422	0.222222	0.444444	0.111111	0.333333	0.444444
MsaG001423	29.3333	18.8889	32.8889	31.7778	53.3333
MsaG001424	9.44444	2.55556	2.44444	5.55556	2.11111
MsaG001425	0	0	0	0	3.55556
MsaG001426	0.111111	0	0.444444	0.555556	0.222222
MsaG001427	129.333	63.7778	71.4444	115.778	49.2222
MsaG001428	0.111111	0	0.111111	0	0
MsaG001429	0.111111	0	0.555556	0.444444	0.333333
MsaG001430	10.5556	7.22222	7	15.5556	0.777778
MsaG001431	6.44444	8.55556	8.33333	23.7778	3.11111
MsaG001432	0.777778	0.111111	1	0.666667	0
MsaG001433	0.333333	0	0.333333	0	0
MsaG001434	0	0.111111	0.111111	0.444444	0
MsaG001435	4.77778	1.11111	2.33333	0.444444	0
MsaG001436	0.111111	0	0.111111	0	0
MsaG001437	0.222222	0	0	0.111111	0
MsaG001438	0	0.222222	0	0	0
MsaG001439	0.222222	0	0	0.111111	0
MsaG001440	0.444444	0	0	0.444444	0.222222
MsaG001441	1.33333	1.55556	0.555556	0.111111	0.888889
MsaG001442	20.4444	29.6667	36.6667	47.6667	0
MsaG001443	0.111111	0	0	0	0
MsaG001445	0	0	0.111111	0	0
MsaG001446	0.888889	0.333333	0.666667	1.55556	0.111111
MsaG001447	3.66667	0.666667	1.11111	3.22222	0
MsaG001448	1.22222	0.555556	0.888889	1	0
MsaG001449	9.33333	1.66667	3.33333	7.77778	0.888889
MsaG001450	2.33333	0.888889	1.88889	4.55556	0.333333
MsaG001451	2.44444	1	0.777778	0.777778	0
MsaG001452	0.555556	0.222222	0.666667	0.333333	0.111111
MsaG001453	1	0.666667	1.22222	1	0.222222
MsaG001454	0	0	0	0.222222	0.222222
MsaG001455	0	0	0	0	0.333333
MsaG001456	0	0	0	0.222222	0.666667
MsaG001457	0.111111	0	0	0	0
MsaG001459	0	0.333333	0	0.222222	0
MsaG001460	0.666667	0.111111	0.777778	0	0
MsaG001461	0.666667	1.33333	0.888889	1.44444	0
MsaG001462	1.11111	0.555556	0.333333	0	0.111111
MsaG001463	2.88889	4.22222	5.44444	11.7778	0
MsaG001464	11.5556	9	16.2222	15.1111	8.55556
MsaG001465	41.6667	34.8889	65	75.3333	51.6667
MsaG001466	30.1111	29.8889	46.6667	34.5556	21.4444
MsaG001467	0	0.333333	0	0	0
MsaG001468	1	1.33333	1.88889	1.66667	0.111111
MsaG001469	1.55556	1.11111	0.111111	0.333333	0.111111
MsaG001470	2.66667	0.888889	0.222222	0	0.111111
MsaG001472	0.111111	0.333333	0.111111	0	1.33333
MsaG001473	1.55556	0.777778	1.66667	3.22222	0.888889
MsaG001474	3.55556	4.33333	2.11111	2.77778	38.4444
MsaG001475	3	22.4444	10.2222	0.666667	2.55556
MsaG001476	2.22222	1.22222	0.888889	3.11111	1
MsaG001477	4.55556	27.7778	16.6667	0.333333	2
MsaG001478	9.44444	7.11111	6.55556	11.4444	51.2222
MsaG001479	1.22222	2.55556	4.88889	5.55556	41.4444
MsaG001482	1.44444	2.22222	1.33333	0.777778	0.333333
MsaG001483	0	0	0.111111	0	0.444444
MsaG001484	1.11111	0.777778	0.222222	0	0
MsaG001485	47.3333	14.4444	19.7778	34	16
MsaG001486	0.444444	0.666667	0.666667	0.333333	0.222222
MsaG001488	35	24	18.8889	19.8889	14
MsaG001489	86.3333	50.6667	79.8889	103	67.1111
MsaG001490	0.111111	0.333333	7	36.4444	21.5556
MsaG001494	0	0	0	0.777778	1
MsaG001496	0	0.222222	0.111111	0.222222	0
MsaG001497	0	0	0.111111	0	0
MsaG001498	0.111111	1.88889	23.3333	90.8889	93.2222
MsaG001499	0.111111	0.111111	9	16	31.3333
MsaG001500	8.44444	6.11111	13.7778	14.3333	35
MsaG001501	0.555556	0	0	0.222222	0
MsaG001502	59.1111	28.8889	52.3333	44.1111	107.889
MsaG001504	52.1111	36.7778	68.6667	55.2222	113.111
MsaG001505	7.33333	5	8.44444	16.1111	8.22222
MsaG001506	0.333333	0	0	0.333333	0
MsaG001508	1	0.111111	1.33333	1.11111	0.888889
MsaG001509	21.8889	11.7778	24.5556	19.3333	65.8889
MsaG001511	4.77778	0.444444	0.444444	1.22222	0.666667
MsaG001512	17.2222	11.1111	20.6667	16.8889	30.2222
MsaG001513	69.1111	56	69.2222	60.6667	105.556
MsaG001514	0.222222	0	0.222222	0	0
MsaG001515	1.11111	0.333333	1.22222	1.55556	2.44444
MsaG001516	3.55556	5	5.33333	1.88889	2.77778
MsaG001518	37.2222	30.5556	51.2222	39.1111	93.6667
MsaG001519	25.8889	16.4444	39.8889	34	36.1111
MsaG001520	0.111111	0.111111	0.222222	0.444444	0
MsaG001521	18	10.1111	22.7778	19.8889	21.1111
MsaG001522	78.6667	51.2222	52.6667	75.5556	38.1111
MsaG001523	362.889	223	303	338.333	180.889
MsaG001524	1.88889	1.22222	0	0.333333	0
MsaG001525	0.111111	0	0	0	0
MsaG001526	1.33333	2	1.77778	2.44444	0
MsaG001527	3.22222	1.33333	2.55556	4	3.88889
MsaG001528	6.33333	3.88889	6.22222	10.6667	10.4444
MsaG001529	11.1111	2.11111	0.444444	2.44444	0.888889
MsaG001531	94.7778	94	57.3333	43.4444	21.2222
MsaG001532	135.778	76.7778	72.6667	73.7778	23
MsaG001533	151.556	32.2222	8.77778	4	1.22222
MsaG001534	161.222	96.6667	49.2222	20	8.44444
MsaG001535	0.222222	0	0.888889	0.777778	3.66667
MsaG001537	1.55556	0.555556	2.11111	3.22222	0.333333
MsaG001538	1.11111	4.44444	4.55556	3.77778	0.777778
MsaG001539	71.7778	24.3333	27	41.3333	18.4444
MsaG001540	4	1.77778	2	2.77778	39.3333
MsaG001541	9.11111	4.33333	6.88889	7.55556	4.66667
MsaG001542	9.44444	7.44444	16.2222	20	16.6667
MsaG001543	0.333333	0.333333	1.77778	2.33333	1.22222
MsaG001544	0.444444	0.111111	0.111111	0.222222	0.111111
MsaG001545	157.667	93.7778	106.889	137	71.1111
MsaG001546	21.6667	3.33333	0.444444	0.666667	0.222222
MsaG001547	0	0.222222	1	0.777778	0.222222
MsaG001548	1.33333	0.333333	0.555556	0.666667	0.555556
MsaG001549	0.111111	0	0.111111	0.555556	0
MsaG001550	0	0	0.111111	0	0
MsaG001551	2.33333	1.66667	9.44444	21.8889	100.222
MsaG001552	24.6667	6.44444	1.44444	0.333333	0.222222
MsaG001553	0.111111	0	0.111111	0	0
MsaG001554	3	1.33333	1.88889	0.555556	1.44444
MsaG001555	1.77778	0.888889	0.888889	0.444444	0.777778
MsaG001556	0	0	0.111111	0.222222	0
MsaG001557	89.4444	70.5556	105.333	122.778	74.6667
MsaG001558	3.11111	5.22222	9.11111	10.8889	0
MsaG001559	11.8889	6.33333	8.55556	12.4444	8.88889
MsaG001560	0.222222	0.111111	0.555556	0.111111	0.111111
MsaG001561	0	0.222222	0	0	0
MsaG001562	0.111111	0.222222	0	2.77778	0.111111
MsaG001563	104.222	50	69.3333	122.667	62.3333
MsaG001564	1981.78	232.889	7.55556	1.11111	0.333333
MsaG001565	1489.56	136.667	4.66667	1.44444	0.777778
MsaG001566	2179.44	215.222	9.33333	1.22222	0.777778
MsaG001567	192.889	240.778	346.889	336.556	140.222
MsaG001568	0	0.111111	0	0	5.33333
MsaG001570	0	0.222222	0.111111	0.222222	0.222222
MsaG001571	96.1111	74.8889	104.889	113.556	44.1111
MsaG001572	72.1111	64.5556	129.444	111.222	67
MsaG001573	261	244.222	484.667	354.667	197.889
MsaG001574	1.77778	1.66667	1.44444	1.11111	0.555556
MsaG001575	231.556	146.667	250.889	302.667	156.333
MsaG001579	3.22222	0.888889	1.88889	2.88889	0.222222
MsaG001580	111	41.8889	80.2222	129.556	52.4444
MsaG001581	0.222222	0.444444	0	0.111111	0.111111
MsaG001583	0	0	0.111111	0	0
MsaG001584	265.667	163.778	192.222	185.222	159.556
MsaG001585	37.5556	12	17.8889	26.5556	18.6667
MsaG001586	1.11111	0.888889	5.66667	9.44444	15.5556
MsaG001587	0.888889	0.111111	2.66667	6.22222	20.3333
MsaG001588	45.7778	37.6667	48.6667	82.7778	8.66667
MsaG001589	1.44444	0.666667	1.11111	3.11111	44.8889
MsaG001590	3.66667	1.11111	7.11111	4.66667	178.222
MsaG001591	2.66667	1.33333	2.11111	4	15.8889
MsaG001592	10.4444	2.55556	3.88889	4.77778	369.111
MsaG001593	0.222222	0	0.555556	0.333333	0.111111
MsaG001594	0.333333	0.111111	0.333333	0.555556	0.555556
MsaG001595	1.77778	0.555556	2.55556	3.77778	6.11111
MsaG001596	22.1111	36.2222	67.4444	324.778	186.667
MsaG001597	188.444	116.889	141.667	217.556	115.444
MsaG001598	6.33333	2.33333	4.33333	4.22222	1.88889
MsaG001599	0.111111	0.444444	0.111111	0.222222	0
MsaG001600	6.33333	5.22222	10.3333	6.44444	4.55556
MsaG001601	1.77778	1.44444	6	3.44444	0
MsaG001602	270.889	236.111	439	650	1
MsaG001603	94.4444	44.3333	46.3333	76.6667	41.7778
MsaG001604	676.222	584.556	229	64.7778	0.111111
MsaG001605	603.333	980.667	427.111	138.444	1.88889
MsaG001606	65.6667	28.4444	47.1111	98.2222	90.5556
MsaG001607	12.4444	5.11111	6.77778	12.1111	6.88889
MsaG001608	197.889	57.2222	79.6667	156.778	42.4444
MsaG001609	0.444444	0	0	0	0
MsaG001610	0.444444	0.777778	1.88889	1.11111	1.11111
MsaG001611	1796.89	1011.11	694.444	927.889	1227.44
MsaG001612	158	74.5556	88	141.556	357
MsaG001613	72	141.111	204.889	157	1266.44
MsaG001614	0	0.222222	0	0	0
MsaG001615	0	0.111111	0.444444	0.222222	0
MsaG001617	0.666667	0	1	0.222222	0.777778
MsaG001618	70	114	270	326.667	1182.11
MsaG001619	4.88889	8.44444	5.44444	0.777778	10.1111
MsaG001620	183.444	122.556	71.2222	26.8889	10.7778
MsaG001621	2.55556	1.77778	1.11111	0.222222	0.333333
MsaG001622	2.33333	2.11111	2.22222	2	2.55556
MsaG001623	0.111111	0	0.333333	0.333333	1.22222
MsaG001624	0.111111	0	0	0.222222	0.555556
MsaG001625	1.44444	1.55556	1.77778	0.666667	1.22222
MsaG001626	0	0	0.444444	0.555556	0
MsaG001627	0.111111	0	0.222222	0	0
MsaG001628	0.111111	0	0.111111	0.555556	0.888889
MsaG001629	0.222222	0.444444	0.444444	1.44444	0.222222
MsaG001630	0	0.222222	0.777778	0	2
MsaG001631	2	4.44444	7.22222	5.44444	27.3333
MsaG001632	0.111111	0.333333	2.66667	3.44444	0
MsaG001633	0.111111	0.111111	0	0	0
MsaG001634	0	0.222222	2.22222	4.22222	0
MsaG001635	0.333333	0.111111	0.111111	0.666667	0.111111
MsaG001636	0	0	1.55556	2.66667	0
MsaG001637	0	0	0.111111	0.111111	0.111111
MsaG001638	0	0	0.222222	0.333333	0
MsaG001639	193.667	147.889	200.111	242	131.667
MsaG001640	0.111111	0	0	0.222222	0
MsaG001641	89.8889	71.7778	62.8889	62.7778	121.222
MsaG001642	67.1111	34.8889	47.1111	92.6667	0.777778
MsaG001645	0.111111	0.111111	1.66667	4.22222	5.77778
MsaG001646	12.3333	18.3333	15.6667	7.22222	6.33333
MsaG001647	0	0	0.888889	0	0
MsaG001648	0.666667	0.222222	0.222222	0.666667	0
MsaG001649	0.555556	0.333333	0.222222	0.111111	0.444444
MsaG001651	2.88889	3.88889	11.4444	11	281.444
MsaG001652	0.111111	0.222222	0.111111	0.555556	21.1111
MsaG001653	7.66667	3.22222	4.55556	7.66667	2.33333
MsaG001654	0	0	0.111111	0	0
MsaG001655	6.22222	6	5.44444	10	239.333
MsaG001656	3.55556	4.11111	5.88889	7.22222	240.556
MsaG001657	14.8889	6.22222	10.3333	10.7778	4.11111
MsaG001658	40.8889	72.6667	91.6667	53.1111	67.7778
MsaG001659	93	52	101.778	88.6667	54.5556
MsaG001660	5.44444	5.66667	30.2222	49.6667	99.4444
MsaG001661	19.8889	11.4444	30.2222	48.5556	325.889
MsaG001662	9.88889	7.77778	8.55556	19.6667	22.4444
MsaG001663	132.222	78.3333	141.444	182.556	253.444
MsaG001664	0.666667	6.88889	24	4.55556	22.2222
MsaG001668	18.1111	6.55556	9.77778	16.7778	4.22222
MsaG001669	9.44444	11.6667	11	37.8889	17.4444
MsaG001671	2.44444	2.22222	3.77778	1.66667	1.22222
MsaG001673	251.889	260.111	514.222	654	658.333
MsaG001674	0	0	0	0	0.111111
MsaG001675	370.667	146.444	256.222	310.444	158.667
MsaG001676	3.44444	1	2.44444	1.88889	0.888889
MsaG001677	0.222222	0.444444	0.888889	0	3.55556
MsaG001678	3.44444	3.22222	2.22222	0.333333	0.222222
MsaG001679	27.4444	114	142.667	39.5556	498.444
MsaG001680	130.667	89.2222	140.333	198.333	94.2222
MsaG001682	144.333	118.333	212.667	289	327.444
MsaG001684	1.44444	1.66667	5.77778	2.88889	2.77778
MsaG001685	174.222	152.889	231.889	229.222	397.889
MsaG001686	3.77778	3.11111	7	11.5556	13.4444
MsaG001687	20.5556	13.3333	5.44444	0.666667	1.66667
MsaG001688	9.88889	4.88889	3	6.88889	1
MsaG001691	135.778	98.7778	140.222	312	722.556
MsaG001693	182.444	104.222	205.778	279.333	53.5556
MsaG001694	0.222222	0	0.111111	0.222222	0.222222
MsaG001695	23.8889	15.4444	25.8889	56	21.1111
MsaG001697	82.8889	53	103.444	168.111	50.5556
MsaG001698	0	0	0	0.333333	0
MsaG001699	0.111111	0.111111	0.111111	0.555556	0.555556
MsaG001700	2.55556	1.11111	8.11111	11.2222	46.3333
MsaG001701	103.556	63.3333	123.556	136.889	112
MsaG001702	164	97.6667	162.667	219.333	110
MsaG001703	18	26.8889	37.7778	41	27.1111
MsaG001704	42.2222	34.1111	41.4444	36.7778	0.777778
MsaG001705	75	25.3333	38.3333	64.1111	15.5556
MsaG001706	1.55556	0.444444	1.33333	3.33333	0.444444
MsaG001708	0.222222	0	0	0.444444	0
MsaG001709	1.55556	0	0.222222	0.111111	0
MsaG001710	104.556	62.6667	59	81.5556	12.4444
MsaG001711	0.222222	2.66667	11.8889	12.6667	9.33333
MsaG001712	102.111	51.2222	70.7778	80.3333	64.2222
MsaG001713	1012.56	2926.78	1478.56	433.667	0.555556
MsaG001714	4.44444	2.22222	5.44444	5.77778	6.11111
MsaG001715	0.333333	0.666667	0.777778	2.22222	0.333333
MsaG001716	53.2222	31.6667	46.7778	78.7778	34
MsaG001717	0.555556	0.444444	0.111111	0.222222	0
MsaG001718	29.5556	22.2222	33.2222	26.2222	23.8889
MsaG001720	167.222	139.667	162	264.778	11.6667
MsaG001721	34.5556	2.44444	4.66667	126	31.6667
MsaG001723	110.333	72.1111	131	131.556	82.7778
MsaG001724	86.2222	71.3333	110.667	215.778	98.5556
MsaG001725	0	0	0.111111	0.222222	0
MsaG001726	56.4444	57.4444	127.667	131	123.778
MsaG001727	4.88889	3.22222	3.44444	3	8.77778
MsaG001728	128.778	0.555556	0.111111	0.777778	0.666667
MsaG001729	9	6	10.1111	8.55556	5.77778
MsaG001730	2.66667	0.666667	0.777778	0.333333	11.2222
MsaG001731	0.555556	0	0.111111	0	0.222222
MsaG001732	5.22222	1.11111	1.22222	1.77778	4.77778
MsaG001733	1.33333	0.333333	0.222222	0.666667	0.111111
MsaG001734	1820.89	946.778	1074.33	1085.56	879.444
MsaG001735	96.8889	82.2222	125.222	171.111	147.444
MsaG001737	0.222222	0.333333	0	1.22222	1.11111
MsaG001738	0	0	0	0.111111	0.333333
MsaG001739	1.33333	0.111111	0.111111	0.111111	0
MsaG001740	0.222222	0	0.111111	0.666667	0.555556
MsaG001741	0	0	0	0.111111	0
MsaG001743	2.33333	1.22222	2.33333	5.11111	3
MsaG001744	37.3333	36.1111	53.5556	76.2222	46
MsaG001745	69.7778	34.6667	72.8889	99.3333	56.7778
MsaG001746	1593.44	289	146	170.444	121.667
MsaG001748	22.4444	13.6667	9.33333	3	0
MsaG001749	0.222222	0.777778	0.333333	0.111111	0
MsaG001750	20.3333	2.66667	2.22222	5.33333	171.333
MsaG001751	0.777778	0.555556	0	0.222222	0
MsaG001752	0	0	0	0.222222	0
MsaG001753	3.55556	2.44444	4.22222	4.44444	2.11111
MsaG001755	2.55556	2	2.44444	1.44444	0.777778
MsaG001756	5.44444	5.11111	4.66667	8.11111	0.444444
MsaG001757	235.333	31.3333	25.5556	2.88889	2
MsaG001758	4.55556	39	49.2222	5.11111	2.88889
MsaG001759	0.444444	1.44444	0.666667	2.55556	0.444444
MsaG001762	2166.78	705.667	947.667	1296.67	823.222
MsaG001763	0.777778	0.888889	0.666667	0.555556	0.222222
MsaG001764	0	0.222222	1.55556	3.44444	6.33333
MsaG001765	0	0.222222	3.88889	25.4444	33.1111
MsaG001766	4.11111	1.88889	4.33333	5.22222	0.888889
MsaG001767	0.555556	0.555556	0	1.11111	0.888889
MsaG001768	31	20.6667	103	127.111	25
MsaG001769	0	0	0	0.444444	0.333333
MsaG001770	0	0	0.111111	0.222222	0.111111
MsaG001771	131.667	60.4444	86.3333	98.5556	41.3333
MsaG001772	16.7778	29.1111	51.5556	81.4444	48.2222
MsaG001773	58.2222	12.8889	14.5556	39.8889	9
MsaG001774	0	0	0.111111	0.111111	0.555556
MsaG001777	0	0.222222	3.44444	4	1.88889
MsaG001780	0.333333	0	5.33333	4	2.33333
MsaG001781	0	0.222222	0.777778	6.88889	39.7778
MsaG001782	0	0.111111	0.555556	0.555556	17
MsaG001783	157	102	99.4444	150.444	99.8889
MsaG001784	0	0.333333	0.222222	0	0
MsaG001785	5.66667	4.33333	7.11111	10.5556	9.55556
MsaG001788	75.2222	78.2222	138.444	160.333	18.5556
MsaG001789	1.77778	1.77778	3	3.55556	0.111111
MsaG001790	54.6667	54.3333	54.4444	113.667	3.66667
MsaG001791	29.1111	16.5556	18	25.4444	9.88889
MsaG001792	48.3333	43.1111	69.3333	101.778	71.2222
MsaG001794	3.44444	1	1.55556	0.333333	0
MsaG001795	0.333333	0.333333	3.66667	2.77778	11.1111
MsaG001796	0.777778	0.555556	0.666667	0.555556	0.777778
MsaG001797	13.3333	39.8889	30.2222	29.2222	1.88889
MsaG001799	0.666667	0.111111	1.22222	0.444444	2.11111
MsaG001800	7.22222	0.444444	1.11111	1.88889	1.77778
MsaG001801	1.44444	0.555556	0	0.222222	0
MsaG001803	332.111	400	436.556	429.333	242.111
MsaG001804	0	0.222222	0.666667	5.77778	0.333333
MsaG001805	22.8889	21.2222	1.55556	3.44444	0.555556
MsaG001806	155.333	153.778	165.778	104.111	67.3333
MsaG001807	595	1576.78	828.778	264.778	0.222222
MsaG001809	336.333	338.111	508.778	512.111	283.889
MsaG001810	1	0.333333	1.22222	0.222222	0.111111
MsaG001811	3.66667	3.11111	4.22222	2.33333	5.33333
MsaG001812	66.8889	52	78.1111	70.7778	510.333
MsaG001813	52.8889	26.8889	31.8889	42.6667	19.5556
MsaG001815	0	0	0.333333	0.222222	0
MsaG001816	1412.78	628.667	879.222	1638.33	568.222
MsaG001818	206.111	128.444	201.667	308.444	127.667
MsaG001820	266.111	108.333	86.1111	269.778	2.88889
MsaG001821	0	0	0.111111	0.222222	0
MsaG001822	3.44444	0.444444	0.444444	2.88889	0.555556
MsaG001823	0	0	0.333333	0	0
MsaG001824	15	28.6667	2.44444	4.11111	4.44444
MsaG001825	0.333333	0	0	0	0
MsaG001826	274.111	133	184.333	259.556	160.667
MsaG001827	53.2222	62.6667	119.222	147.667	929.333
MsaG001828	76.4444	28.1111	40.7778	51.8889	37.1111
MsaG001830	0.111111	0	0	0	0.222222
MsaG001831	0	0	0.222222	0	0
MsaG001832	0.333333	0.111111	0.111111	0.111111	0.111111
MsaG001833	0.111111	0.111111	0.222222	0	0
MsaG001834	25.2222	5.44444	5.22222	5.33333	9
MsaG001835	1.22222	0.777778	1.77778	5.33333	4.11111
MsaG001836	1.55556	1.88889	6.33333	9.55556	6.22222
MsaG001837	0	0.111111	0.111111	0	0.444444
MsaG001838	2.55556	1.55556	1.33333	0.888889	0.111111
MsaG001839	0.666667	0.555556	1.55556	1.44444	1.22222
MsaG001840	0.666667	0.555556	0.444444	0.777778	0.222222
MsaG001841	35.3333	13.1111	16.4444	23.8889	10.8889
MsaG001842	478.667	226.111	292.111	546.444	170.556
MsaG001843	0.111111	0.222222	0	0.222222	0.777778
MsaG001844	0.555556	0	0	0	0
MsaG001845	1.11111	0.111111	1.66667	1.66667	0.444444
MsaG001846	5.44444	0.555556	0.111111	0.444444	0.666667
MsaG001847	0	0	0.111111	0	0
MsaG001848	0.555556	0.222222	0.666667	1.22222	1.88889
MsaG001849	14	14.3333	26.6667	32.5556	76.1111
MsaG001850	177	124.333	320.556	277.556	62.7778
MsaG001851	346.889	278.111	348.222	373.889	187.444
MsaG001852	1.66667	2.11111	3	1.88889	0.555556
MsaG001853	30.5556	4.88889	5.88889	18.7778	0
MsaG001854	9.77778	9	14.4444	15.6667	45.3333
MsaG001856	333.333	127.778	141.556	283.222	113.667
MsaG001857	59.3333	69.6667	119	211.111	536.556
MsaG001858	21.1111	22.6667	28.6667	41.7778	108.333
MsaG001859	11.3333	5	8	5.77778	7.22222
MsaG001860	2.11111	0.333333	0.444444	0.222222	0.111111
MsaG001861	76.3333	254.889	410	428.222	1302.11
MsaG001863	0	0	0.111111	0	0.111111
MsaG001864	13.1111	15.1111	26.3333	28.1111	15
MsaG001865	108.889	42	39.5556	49.5556	72.4444
MsaG001866	0.111111	0	0	0	0
MsaG001868	0.444444	0	0	0	0
MsaG001869	0.111111	0	0	0	0
MsaG001870	0.666667	0.222222	0.555556	1.55556	0.666667
MsaG001872	1.11111	0.444444	0.555556	0.555556	0.111111
MsaG001873	212.778	231.222	372.333	696.889	303.444
MsaG001874	0	0	0.111111	0	0
MsaG001875	31.3333	23.6667	54.1111	87.3333	41.3333
MsaG001876	0.666667	0.777778	2.33333	8.44444	0.111111
MsaG001877	287.889	108.222	141.333	204.444	123.333
MsaG001878	13.7778	11.1111	20.6667	17.2222	5.88889
MsaG001879	16.6667	8.77778	17.6667	19.1111	10.4444
MsaG001880	151.444	79.5556	86.8889	191.667	96.5556
MsaG001881	243.333	207.889	280.111	386.111	334.889
MsaG001882	34.5556	21.4444	41.7778	89.1111	41.1111
MsaG001883	8082	3291.89	801.444	85.6667	0.666667
MsaG001884	0	0	0.111111	0	0
MsaG001885	5690.33	3082.44	646.222	35.4444	0.111111
MsaG001886	12	17.3333	35.7778	54.5556	5.66667
MsaG001887	0.333333	0	0	0	0
MsaG001889	0	0.111111	0	0	0
MsaG001890	1.22222	0.111111	0.222222	0.333333	0.333333
MsaG001891	0	0.222222	0	0	0
MsaG001892	1.33333	0.444444	0.333333	0.333333	0.333333
MsaG001893	0.333333	1.22222	0.555556	0.888889	0
MsaG001894	0.777778	0.222222	0	0	0
MsaG001895	0.444444	0.444444	0.888889	1.44444	0.111111
MsaG001896	2.88889	1.66667	0.555556	0.222222	0.111111
MsaG001897	35	12.3333	27.6667	17.8889	8.77778
MsaG001898	0.555556	0	0.111111	0.111111	0
MsaG001899	1.88889	1.33333	0	0.111111	0
MsaG001900	8.11111	5.44444	5.11111	9.11111	0
MsaG001901	0.555556	0	0.222222	0.222222	0
MsaG001902	5.33333	5.55556	4.55556	6.55556	1.66667
MsaG001903	75	55.1111	71.7778	79.2222	0
MsaG001904	43.2222	54.8889	96.8889	111.889	87.5556
MsaG001906	23.6667	8	11.5556	13.6667	10.7778
MsaG001907	2.22222	0.111111	0.555556	0	0
MsaG001908	0	0	0	0	1.66667
MsaG001909	26.3333	25.5556	40.1111	50.3333	114
MsaG001911	1.22222	1	1	0.777778	0
MsaG001912	91.6667	78.6667	135.667	132.667	0
MsaG001913	59.2222	29.1111	32.5556	43	0
MsaG001914	281	305.556	213.222	137.333	77.5556
MsaG001915	1200.67	565.889	506.222	579.333	441.444
MsaG001916	56.3333	32.6667	45.8889	61.2222	37.7778
MsaG001917	0.333333	0	0.111111	0.444444	0.111111
MsaG001918	0.555556	0.222222	0.444444	0.333333	0.111111
MsaG001919	0.444444	0.777778	2	1.66667	1.55556
MsaG001920	28.7778	15.6667	30	42.8889	32.7778
MsaG001921	0.444444	0	0	0	0
MsaG001923	0.777778	1.88889	0.666667	0.111111	0
MsaG001924	136.333	99.1111	89.6667	258	95.7778
MsaG001925	53	34.1111	55.1111	67.8889	77
MsaG001926	106.111	135.889	257.111	324.778	1822.22
MsaG001927	5.77778	2.77778	4.33333	3.11111	1.55556
MsaG001928	10.2222	3.88889	9.77778	11.7778	2.77778
MsaG001931	1.44444	1.33333	1.77778	1.66667	0.888889
MsaG001932	3.77778	6	8.66667	6.88889	3.33333
MsaG001933	30.3333	27.1111	39.4444	58.6667	53
MsaG001934	30.6667	26.1111	46.5556	117	82
MsaG001935	118.444	69.8889	95.4444	117.333	54.1111
MsaG001936	1	0.333333	0.444444	1.77778	2.33333
MsaG001937	10.6667	5.55556	10.4444	12.7778	10.5556
MsaG001938	0.333333	0.555556	0.333333	0.222222	0
MsaG001939	4.22222	4.11111	4.66667	3.33333	3
MsaG001942	0.111111	0	0	0	0
MsaG001943	0.222222	0	0	0	0
MsaG001944	0.222222	0	0	0	0
MsaG001945	0.666667	0.777778	2	1.22222	0.555556
MsaG001946	2.44444	2.22222	6.88889	2.88889	27.4444
MsaG001948	0	0	0	0	0.555556
MsaG001949	56.8889	64.1111	19.4444	6	0
MsaG001950	0	0	0	0.111111	0
MsaG001951	50.4444	1.22222	0.888889	2.22222	0.555556
MsaG001954	0.222222	0.333333	0.111111	0.111111	0
MsaG001955	10.1111	15.2222	10.3333	0.444444	0
MsaG001956	30.7778	14.7778	6.11111	2.77778	6.77778
MsaG001957	0	0.111111	0	0	0
MsaG001958	0.111111	0.222222	0.666667	0	0
MsaG001959	0.111111	0	0	0	0
MsaG001960	0	0.222222	0.222222	0	0
MsaG001961	1.33333	0.666667	0.555556	0	0
MsaG001962	162.222	49	60.3333	148.444	28.3333
MsaG001963	124.556	67.3333	87.4444	105.556	80
MsaG001964	1	0.777778	1	1.77778	17.1111
MsaG001965	0.444444	0	0	0	0.111111
MsaG001966	0	0.111111	0	0	0
MsaG001967	0.222222	0	0	0	0.777778
MsaG001968	81.2222	53.2222	102.889	134.222	82.1111
MsaG001969	530.111	174.333	189.889	296.333	132.111
MsaG001970	184.556	116.667	163.333	223.667	138.778
MsaG001971	1005	324.111	369.444	553.111	273.556
MsaG001973	283.889	183.667	262.667	346.778	194.111
MsaG001977	0	0	0	0.333333	3
MsaG001979	0.222222	0.333333	0.555556	0.111111	0.777778
MsaG001980	755.333	451.111	139.667	112.333	145.333
MsaG001981	54.1111	25.2222	27.2222	51.6667	21
MsaG001982	0.333333	0	0	0	0
MsaG001983	1.22222	0.111111	0.222222	0.444444	0
MsaG001985	11.5556	7.22222	12.5556	11	23.8889
MsaG001987	0	0	0.111111	0	0
MsaG001988	0.222222	0	0.222222	0	0
MsaG001990	3.88889	2.11111	0.666667	0.222222	0
MsaG001991	6.22222	0.444444	1.33333	0.888889	0.777778
MsaG001992	0.222222	0.111111	0.666667	0	0
MsaG001994	1.11111	5.55556	11.5556	32.1111	3.88889
MsaG001995	120	66.1111	14.1111	3	0
MsaG001996	0.666667	1.44444	1.44444	0.666667	1.66667
MsaG001997	29.4444	19.3333	9.88889	8.55556	3.55556
MsaG001998	96.4444	69.1111	72.5556	76.3333	36.1111
MsaG001999	0.555556	0.666667	0	0	0
MsaG002000	254.778	287.444	124.222	41.4444	0
MsaG002001	0.666667	1.33333	1.88889	0.666667	0
MsaG002002	51.8889	66.8889	69.7778	56.2222	20.6667
MsaG002004	0.444444	0.888889	5.44444	6.33333	0
MsaG002005	0	0.333333	1.88889	2.88889	14.4444
MsaG002006	0.111111	0	0	0.111111	0
MsaG002007	3	11.2222	31.3333	27.2222	108.222
MsaG002008	0	0	0.111111	0	0
MsaG002009	1	4.55556	13.4444	13	0
MsaG002010	28.7778	19.6667	19.4444	42.6667	3.22222
MsaG002011	12.7778	9.22222	20.5556	24.1111	21.2222
MsaG002012	1.11111	1.33333	14.2222	11.7778	2.77778
MsaG002013	0.888889	1.44444	1.44444	0	0.555556
MsaG002014	0.888889	1	3.44444	2.44444	1.33333
MsaG002015	48	46.7778	73.3333	76.3333	138.889
MsaG002016	0.555556	0.333333	0.111111	0.111111	0
MsaG002017	5614	3472	5980.78	7709.33	5303.22
MsaG002018	16.6667	20.4444	24	15.8889	30.8889
MsaG002019	414.778	250.333	411.333	564.444	400
MsaG002020	18.8889	4.66667	5.77778	10.8889	5.66667
MsaG002021	214.556	121.556	201.111	300.667	111
MsaG002022	0.555556	0.777778	1.66667	0.555556	0.444444
MsaG002023	44.4444	28.2222	54.4444	67	63.4444
MsaG002024	22.7778	22.1111	29.6667	31.1111	12.8889
MsaG002025	0	0	0.555556	0.111111	0
MsaG002026	9.66667	1.44444	1.11111	1.11111	0
MsaG002027	0	0.111111	0.333333	1.88889	0.111111
MsaG002028	1.33333	1.44444	1.44444	0.444444	2
MsaG002029	0.777778	0.333333	1.55556	0.111111	0.222222
MsaG002030	0.666667	0.333333	0.444444	0.222222	0.555556
MsaG002031	68	1	0.111111	0	0
MsaG002032	3.33333	0	0.111111	0	0
MsaG002033	79.5556	40.2222	13.4444	5.66667	0
MsaG002034	2.11111	2.88889	1	0.222222	0.111111
MsaG002036	0	0	0	1	0
MsaG002037	1.88889	0.222222	0.111111	0.222222	0
MsaG002038	1.22222	0	0	0	0
MsaG002039	0.111111	0.111111	0	0.111111	0
MsaG002040	5.55556	0.777778	0.111111	0.111111	0.222222
MsaG002041	0.222222	0.111111	0	0	0.333333
MsaG002042	7.22222	0.222222	0.333333	0	0
MsaG002043	4.55556	0.555556	0.111111	0.555556	0.222222
MsaG002044	0.111111	0	0	0	0.111111
MsaG002045	0	0.222222	0	0.444444	0.777778
MsaG002046	189.444	142	210.889	163.778	133.333
MsaG002047	9.33333	0	0	0.111111	0
MsaG002048	45.8889	32	50	30	28.6667
MsaG002049	0.555556	0	0.222222	1	0.111111
MsaG002050	128.889	57.1111	89.7778	125.222	91.1111
MsaG002051	80.3333	75.2222	95.1111	107.889	79.7778
MsaG002052	1.11111	0.666667	0.888889	0.222222	0.111111
MsaG002053	0.888889	0	0	0	0
MsaG002056	14.6667	11	13.5556	17.5556	11.5556
MsaG002058	9.11111	2.88889	3.11111	8.33333	4.22222
MsaG002060	102.333	63.2222	68.7778	80	54.7778
MsaG002061	196.222	169	281.333	268	145.889
MsaG002062	52.5556	43.3333	63	47.3333	19.7778
MsaG002063	0	53.8889	542.556	22.5556	0
MsaG002064	0.555556	0.222222	0.222222	0	0
MsaG002065	0.222222	9.22222	100.889	3.66667	0.111111
MsaG002066	45.4444	34.8889	51.1111	54.7778	48.3333
MsaG002067	16.2222	14.8889	50	152.444	115.111
MsaG002068	40.2222	33.7778	71	62.6667	79.8889
MsaG002069	67	59.5556	56.3333	111.667	7.88889
MsaG002070	0	0	0	0.111111	0
MsaG002071	0	0	0.111111	0	0
MsaG002072	0.111111	0	0	0.111111	0.111111
MsaG002073	0	0	0	0.222222	0
MsaG002074	0	0	0.111111	0	0
MsaG002075	0.111111	0	0.111111	0	0.111111
MsaG002076	2.66667	2.11111	0.111111	0.111111	0
MsaG002077	0	0.111111	0	0	0
MsaG002079	0.111111	0	0	0	0
MsaG002080	0.333333	0.888889	2	1.55556	0
MsaG002081	0.666667	0.333333	0.666667	0.222222	0
MsaG002082	0.111111	0.111111	0	0	0
MsaG002083	0.222222	1.55556	0.666667	8.11111	0.666667
MsaG002085	0.111111	0	0.111111	0	0
MsaG002086	0.222222	0.111111	0	0	0
MsaG002087	77.5556	53.4444	88.6667	79.3333	0.111111
MsaG002088	718.556	344.444	262.444	380.222	286.222
MsaG002089	65.5556	45.7778	62.5556	112.444	688.444
MsaG002090	28.6667	39.6667	88.6667	141.333	111.222
MsaG002091	0	0.111111	0	0	0
MsaG002093	0.555556	0.555556	0.666667	0.555556	0.222222
MsaG002096	9.88889	2.22222	4.33333	5.44444	1.77778
MsaG002097	0.111111	0	0	0	0
MsaG002098	239.222	191.667	287.111	338.111	153.889
MsaG002099	81.7778	34.7778	65.7778	83.1111	192.111
MsaG002101	0	4.55556	11.1111	18.1111	46.3333
MsaG002102	0.111111	0	0.222222	0.111111	0.111111
MsaG002103	113.667	372.667	116.111	22.4444	0.111111
MsaG002104	2.77778	1.11111	1.55556	0.444444	0.333333
MsaG002105	1.55556	0.222222	0.666667	0.777778	0.111111
MsaG002106	0.555556	0.111111	0.777778	0.333333	0
MsaG002107	0.111111	0.111111	0	0	0
MsaG002108	0	0	0.111111	0	0
MsaG002109	5	1.44444	2.55556	1.77778	2.44444
MsaG002110	185.889	95.8889	132.222	189.889	98.4444
MsaG002111	0.888889	0.222222	0.333333	0.555556	0.444444
MsaG002112	0.444444	0.555556	0	0	0.222222
MsaG002113	1.88889	0.555556	0.222222	0.111111	0
MsaG002114	5.55556	0.222222	0.444444	0	0
MsaG002115	1.33333	0.666667	0.111111	0	0
MsaG002117	16	11.6667	13.7778	24.3333	23.7778
MsaG002118	6.22222	5.44444	13.8889	11.7778	8.88889
MsaG002119	303	49.2222	13.7778	2	0.111111
MsaG002120	0.222222	0	0.222222	0.222222	0
MsaG002121	1.22222	0.111111	0	0	0.222222
MsaG002122	102	56.6667	47	43.2222	23.1111
MsaG002123	26.4444	5.77778	5.66667	5.88889	17.4444
MsaG002124	0.111111	0	0.222222	0	0.222222
MsaG002125	4.11111	0.333333	0.111111	0.444444	0.444444
MsaG002127	19.4444	10.6667	21.3333	25.1111	19.3333
MsaG002128	19.8889	13.3333	30.5556	28.4444	13.4444
MsaG002129	98.7778	33.3333	37.3333	67.4444	83.6667
MsaG002130	1	0	0.222222	0.111111	0.111111
MsaG002131	138.111	52.5556	72.4444	93.7778	9.33333
MsaG002132	0	0	0.222222	0.222222	0.444444
MsaG002133	66.7778	51.6667	73.7778	109.556	98.1111
MsaG002134	16.5556	18.2222	31	39.4444	148.111
MsaG002135	0.111111	0.111111	0	0.111111	0
MsaG002136	11.7778	3.22222	13.4444	15.1111	5.55556
MsaG002138	118.333	116.778	103.444	274.556	10.1111
MsaG002139	30.5556	6.22222	2.11111	0.777778	0.111111
MsaG002140	16.8889	6.55556	5.88889	14.1111	5
MsaG002141	142.778	77.8889	119.111	177.778	76.3333
MsaG002142	212.222	111.778	119	108.111	96.4444
MsaG002143	0.555556	0.222222	0.555556	0.222222	0.222222
MsaG002144	0	0	0	0.111111	0
MsaG002145	53.5556	31.8889	44.7778	63.8889	35
MsaG002146	158.444	108.111	206.111	195.222	117.222
MsaG002147	72.1111	42.3333	68.7778	117	75.3333
MsaG002148	3.22222	1.22222	9.44444	24	0.777778
MsaG002149	25.3333	12.3333	16.2222	23.4444	11.7778
MsaG002152	201.222	110.556	151.667	159.889	95.2222
MsaG002153	54.6667	27.2222	21.6667	18.5556	3.77778
MsaG002154	177.333	204.667	445.444	425.333	326.333
MsaG002155	0.111111	0	0.111111	0.222222	0
MsaG002156	74.4444	78.4444	115.333	169.111	94.4444
MsaG002157	66.3333	46.5556	99.2222	93.3333	55.3333
MsaG002158	0	0.333333	0	0.111111	0
MsaG002160	0	0	0	0	0.555556
MsaG002161	82.1111	74.4444	118	115	115.444
MsaG002162	11.7778	3.88889	7	12.8889	29.3333
MsaG002163	215	215.778	257.333	270.444	167.111
MsaG002164	95.2222	34.1111	57.1111	70.6667	44.2222
MsaG002165	236.333	205	58.8889	16.6667	0
MsaG002166	195.333	56	69.3333	170.667	29.7778
MsaG002167	26.2222	13.3333	29.6667	26.2222	13.8889
MsaG002168	187	137.222	252.333	245.444	151.111
MsaG002169	55.2222	52.3333	60.7778	60.5556	75.2222
MsaG002170	21.2222	26.5556	31.1111	41.6667	88.3333
MsaG002172	5.44444	16.7778	40.8889	31	98.2222
MsaG002173	0.444444	0.333333	0.666667	0.444444	0.444444
MsaG002174	1.22222	0.555556	0	0.222222	0.222222
MsaG002175	1.88889	0.555556	0.111111	0.444444	0.111111
MsaG002176	1.66667	0.666667	2.44444	1.44444	0
MsaG002177	0.111111	0	0	0	0
MsaG002178	0.444444	0.333333	0.111111	0	0.777778
MsaG002179	0	0.111111	0	0	0
MsaG002181	2.77778	0.888889	0.333333	0.777778	0.111111
MsaG002182	0.222222	0.111111	0	1.33333	0.888889
MsaG002183	8.88889	3	1.77778	4.33333	1.33333
MsaG002184	6.55556	2.77778	4.88889	6.44444	4.55556
MsaG002185	2.77778	0.666667	1.11111	1.88889	0.222222
MsaG002186	4.66667	2.66667	2.55556	8.66667	0.111111
MsaG002187	5.22222	1.33333	3.11111	6.22222	0.111111
MsaG002188	2	0.888889	1	2.11111	0
MsaG002189	1.33333	1	0.111111	0.555556	0.111111
MsaG002190	0.111111	0	0	0.111111	0.444444
MsaG002191	116.778	77.5556	117.889	165.778	77.5556
MsaG002192	314.667	149.889	170.333	243.333	157.778
MsaG002193	0.888889	2.22222	0.333333	0	0.222222
MsaG002194	161.111	80.2222	122.333	212.778	100.111
MsaG002195	5.66667	4.66667	6.33333	6.77778	11.3333
MsaG002196	658	476.778	709.667	905.889	461.889
MsaG002197	6.88889	4.11111	1.44444	2.11111	0.444444
MsaG002198	8.66667	2.44444	1.22222	2	0.555556
MsaG002199	1171.78	993.667	1367	1588.67	931.222
MsaG002200	30.7778	14.6667	24.1111	29.1111	9.55556
MsaG002201	3.33333	2.44444	2.22222	3.33333	0.111111
MsaG002202	10.8889	34.5556	44.1111	3.66667	0.777778
MsaG002204	0.222222	0	0	0	0
MsaG002205	0	0.111111	0	0	0
MsaG002206	154.556	68	69.1111	104.778	44.4444
MsaG002207	57.6667	41.6667	51	72	73.2222
MsaG002208	43.6667	25.1111	41.8889	54.6667	26.1111
MsaG002209	6.66667	12.4444	10.8889	3.11111	2
MsaG002210	75.4444	39.8889	68.2222	82.5556	48.4444
MsaG002211	135.667	70.6667	65.6667	85.4444	48.7778
MsaG002212	227.556	194.444	51	20	0.333333
MsaG002213	9	5.11111	7.88889	6.55556	4.66667
MsaG002214	10.1111	3.66667	6.55556	5.22222	11
MsaG002215	35	23.2222	28.1111	61.4444	13.2222
MsaG002216	60.5556	11.2222	8.88889	8.88889	9.77778
MsaG002217	1	1.22222	1.55556	3.88889	1.55556
MsaG002218	0.333333	0.666667	1.33333	1.33333	1.88889
[truncated: 39,443 more rows]
