# Supplementary material for: RNA-seq analyses on gametogenic tissues of alfalfa (Medicago sativa) revealed plant reproduction- and ploidy-related genes
Source: BMC Plant Biol. 2024 Sep 3;24:826. doi: 10.1186/s12870-024-05542-2 (PMC11370029; doi:10.1186/s12870-024-05542-2)
Supplement: Supplementary file 3 — Supplementary Material 3 [file 12870_2024_5542_MOESM3_ESM.xlsx]

## Sheet: TPM 45 replicates
Table S3. RNA sequencing (RNA-seq) data normalized per Transcript per Million (TPM). Rna-seq data were generated from fully developed leaf (L) and reproductive tissues (stamens and pistils), the latter at 4 stages of development (i.e. flower buds, FB; closed flowers CF; fully open flowers, OF; and pollinated flowers, PF). Tissues were isolated from 9 plants, namely 3 BSP tetraploids (tBSP), 3 BSP…
	Diploids BSP															Tetraploids BSP															Tetraploids USP
gene	dBSP-FB1	dBSP-FB2	dBSP-FB3	dBSP-CF1	dBSP-CF2	dBSP-CF3	dBSP-OF1	dBSP-OF2	dBSP-OF3	dBSP-PF1	dBSP-PF2	dBSP-PF3	dBSP-L1	dBSP-L2	dBSP-L3	tBSP-FB1	tBSP-FB2	tBSP-FB3	tBSP-CF1	tBSP-CF2	tBSP-CF3	tBSP-OF1	tBSP-OF2	tBSP-OF3	tBSP-PF1	tBSP-PF2	tBSP-PF3	tBSP-L1	tBSP-L2	tBSP-L3	tUSP-FB1	tUSP-FB2	tUSP-FB3	tUSP-CF1	tUSP-CF2	tUSP-CF3	tUSP-OF1	tUSP-OF2	tUSP-OF3	tUSP-PF1	tUSP-PF2	tUSP-PF3	tUSP-L1	tUSP-L2	tUSP-L3
MsaG000002	0	0	0	0	0	0	0	0	0	0	0	0	0	0	0	0	0	0	0	0	0	0	0	0.528492	0	0	0	0	0	0	0	0	0	0	0	0	0	0	0	0	0	0	0	0	0
MsaG000003	0	0	0	0	0	0	0	1.01352	0	0	0	0	0	0	0	0	0	0	0	0	0	0	0	0	0	0	0	0	0	0	0	0	0	0	0	0	0	0	0	0	0	0	0	0	0
MsaG000004	55.5802	79.3929	69.3131	33.0187	40.0679	35.6512	40.8293	30.8097	29.4495	26.2525	26.8421	29.3771	19.4218	22.8457	33.1609	43.7099	64.7321	51.8125	21.3503	22.2387	15.794	21.5968	41.2681	35.453	36.3034	40.1726	38.166	18.2141	21.5721	13.5677	58.9787	52.049	55.125	38.5371	29.6883	42.639	37.2669	27.3075	34.4065	23.8702	24.7407	24.4648	18.5498	11.5483	25.8933
MsaG000005	15.0395	16.9826	15.5657	15.4886	15.7603	15.4825	24.247	20.1741	32.2217	37.2099	24.2718	38.7861	9.72097	5.02265	8.34317	14.2859	19.8361	21.9961	13.5358	8.72099	9.81656	30.0564	33.3319	31.5437	27.8567	29.6017	26.9714	7.23166	5.93281	6.33941	13.643	15.8044	17.876	16.2404	16.1466	12.9604	17.0364	14.3426	27.5415	21.5438	24.8071	23.2127	7.93902	7.10071	10.9157
MsaG000006	2.45936	2.79932	4.87496	3.60758	4.33801	2.72836	4.43719	5.14644	6.45884	1.74247	7.07045	2.38347	13.8231	12.1599	9.83683	1.68639	5.74749	3.88642	1.44257	1.20945	1.75882	3.60753	5.74214	4.88049	4.69157	4.47361	3.54848	11.0778	13.6838	7.60323	2.23307	2.68731	3.54596	2.49549	5.54485	5.27873	7.78132	4.66612	8.69853	5.46507	6.49059	8.32453	11.7651	10.3216	16.9164
MsaG000007	19.8198	24.6103	34.9321	29.8186	28.7546	19.4762	38.3274	36.0123	39.9829	33.6166	30.5326	32.5271	26.3514	33.1706	25.4218	22.3699	21.1247	26.2827	14.6787	15.9635	21.476	28.2652	43.804	33.7209	37.7845	66.7039	43.6958	17.5272	16.0402	24.2809	24.8609	24.8995	24.4423	25.9696	32.4222	30.2373	33.8881	23.0824	39.872	46.3031	47.9233	49.7143	28.6545	26.6745	32.8613
MsaG000008	3.4335	3.90811	7.16411	0.968561	2.16295	2.56378	0.573586	0	0	0.810884	0	0	0	0	0	5.88589	5.26831	5.21712	3.3566	2.01013	4.60401	3.14778	1.19058	3.32372	1.56779	0.219915	0	0	0	0	4.58468	3.86208	6.38774	3.95902	1.0903	3.2513	0	0.417586	2.16857	0	0	1.05653	0	0	0
MsaG000009	1.47181	1.39605	2.01533	0.934165	1.45257	0.601829	0.778601	0.394858	0.299636	0.897952	1.33304	0.594328	0.140688	0.322567	0.309584	1.52912	2.6347	2.16183	0.639485	0.445194	0.438569	0.899554	0.893122	1.27634	1.94148	2.60811	2.65449	0.56413	0.454949	0.34029	1.70324	1.32048	1.73988	0.749542	1.20737	1.33563	0.64677	1.11877	1.27387	0.723086	0.733364	0.528376	0.313762	0.349827	0.23967
MsaG000010	0	0	0	0	0	0	0.347751	1.25655	0	0	1.09474	0	4.77557	0	0	0	0.245696	0.506082	0	0.731217	0	0	0.120303	1.25943	1.79541	3.1999	5.34521	0.82539	0.965183	0.206266	0.277958	0	0	0.360038	0.661022	0.492796	0.548854	0.759517	0.876499	21.7126	17.168	22.7395	13.7124	13.7831	10.7794
MsaG000011	0	0	0	0	0	0	0	0	2.56246	0	0	0	0	0	0	0	0	0	0	0	0	0	0	0	0	0.537453	0	0	0	0	0	0	0.975693	0	0	0.662157	0	0	0	0	0	0	0	0	0
MsaG000012	17.9055	19.858	14.0102	15.671	10.2963	14.3984	33.9005	26.4203	31.4053	21.1435	23.018	25.3882	58.4565	12.9198	13.0149	12.5211	15.0646	16.2404	6.73248	11.2353	6.56674	30.8667	25.472	24.6662	22.4081	33.5231	22.5676	14.5998	14.3903	20.9267	10.2992	9.6645	17.7235	11.6994	13.7043	11.8832	11.4596	10.3859	22.5534	42.7869	32.3742	28.8202	22.5503	20.6714	27.8116
MsaG000013	0.446634	1.27093	1.1649	0	0.900351	0.381142	1.49226	0.35947	0.818346	1.47673	0.313179	0.254618	0	0	0	2.50575	3.16296	1.84593	0	0	0.798528	2.72978	1.13573	1.29706	1.17832	1.2587	1.09224	0.708375	0.16567	0.177024	1.43131	1.00477	0.830925	0.514994	0.425483	0.422933	0	0.217281	0.501493	0.405097	0.368352	0.27487	0	0	0.174552
MsaG000014	9.63855	12.2583	13.6982	18.1448	16.4064	14.0584	15.2474	13.0611	15.1373	10.7777	16.3446	15.3068	12.0714	6.41485	6.91289	9.19642	14.6499	17.6464	7.17917	8.82129	8.44044	17.9134	20.5307	16.1377	18.7621	17.3109	18.2796	9.74938	8.09899	6.43206	10.6113	10.9365	12.0764	9.97972	15.5533	12.3867	13.5538	10.6459	15.4882	20.3835	21.1302	19.7323	12.2279	8.81645	15.0676
MsaG000015	36.893	29.7448	16.839	187.156	194.759	142.724	40.6771	37.1163	33.0475	16.6998	16.5995	16.8256	10.756	6.30678	10.5061	27.6932	15.2406	19.9566	64.92	52.8454	41.7748	45.8489	31.6266	30.0588	15.1613	21.9758	18.5707	24.7219	22.2377	8.52986	22.9891	25.0965	27.5975	68.8434	45.4943	65.7947	40.9629	38.8123	36.5053	7.11066	6.9728	6.62225	10.9322	8.39312	7.2092
MsaG000016	6.85986	4.29445	3.93616	1.93511	5.07045	2.04889	5.1951	6.80936	6.00518	1.40407	2.5654	2.73748	1.83603	1.80412	3.28542	2.77953	12.3069	8.56106	1.49027	1.07096	0.81764	6.14926	11.4177	14.1664	6.77508	6.85421	8.61157	3.80798	5.85242	1.99387	5.86228	4.55619	5.84933	3.69124	5.22799	4.76361	3.85854	6.8969	5.19914	5.1849	6.03469	4.22172	3.45125	1.5839	3.57459
MsaG000017	0.996572	1.98507	1.81946	1.96787	3.51566	0.63783	3.49614	3.00781	2.58679	3.4127	4.01807	3.83486	2.85783	5.37294	3.28945	1.63072	3.82281	2.90739	0.487125	1.4586	0.445438	0.913642	1.09429	0.844119	3.18535	2.61704	2.74176	6.99412	5.91454	1.57997	0.53228	1.28111	0.695264	1.09165	1.89875	1.80873	1.57656	1.69686	2.37783	1.46882	1.84928	1.0733	2.80435	1.42122	5.25793
MsaG000018	0	0	0	0.704408	0	0.532733	0.834307	1.00488	0	0	0	0	0	0	0.484842	0.7783	0	0	0	0	0	1.5262	1.73175	0	0.76014	0	0	0	0	0	1.33372	0.401255	0	0	0.396472	0	1.31678	0.303699	0.350475	0	0	0	0.3194	0	0
MsaG000019	0	0	0	0	1.5016	0	0	0	2.72967	0	0	0	0	0	0	0	0	0	0.970948	0	0	0	0	0.721078	0.604676	0	0.364328	0	0	0	0	0	0	0	0.946158	0	0.523737	0.72476	0.836388	0	0	0	0	0	0.582234
MsaG000021	1.2949	1.3265	1.89129	8.47448	5.22066	6.51963	7.26835	8.96282	11.8629	3.79209	5.62947	7.0867	8.76345	6.53862	12.6716	1.29151	1.52836	2.14071	1.51907	3.03238	2.31512	11.7131	16.4637	13.5377	9.88077	9.28904	7.34668	24.9736	22.6709	12.1123	2.07486	2.58014	2.04769	2.62784	6.82577	3.92378	7.01043	6.04749	7.26973	9.86555	13.0289	8.92541	10.4677	10.6579	16.599
MsaG000022	0.967148	0.275209	0	0.727531	1.78716	0.481443	0.430847	0.648668	0.0984476	0	1.46935	0.551354	0.369794	0	1.50227	0.150722	0.456608	0.195941	0.315162	0.528466	0	1.77333	1.67681	1.01424	1.83188	2.68431	1.73445	1.04818	0.239163	0	0.516564	0.414427	0.974619	1.078	2.66167	2.03517	2.49335	1.76438	2.98633	2.55851	6.18167	3.27363	0.907182	0.591112	1.38592
MsaG000023	14.4095	13.2472	14.4547	22.5126	25.6958	16.553	25.9235	15.1657	11.5084	28.7951	20.2078	29.6988	66.1143	67.0473	67.1466	17.9647	34.5381	22.9053	11.5583	19.9868	17.8355	9.48436	36.385	26.288	48.1377	38.0528	46.8941	104.776	97.4416	43.9324	36.7052	34.1973	64.4412	49.3334	71.803	58.4277	81.8298	44.2167	58.4945	57.8068	82.7302	66.8505	84.2152	59.6161	99.2001
MsaG000024	20.1292	16.911	25.5002	70.8433	49.2729	23.7214	81.3454	92.5763	71.4219	139.9	71.245	87.431	547.002	556.617	553.496	22.4069	60.8668	43.3445	36.8579	27.8341	27.4199	59.7564	115.224	102.067	150.757	144.89	121.424	543.951	488.881	421.328	37.3734	45.2837	39.6778	69.1882	97.0973	77.1518	106.147	98.3918	154.714	113.455	164.035	163.404	534.803	501.095	614.362
MsaG000025	0	0.654762	1.20027	1.29818	0.579807	1.47269	4.61271	7.40772	7.7293	27.7144	12.9076	11.8058	17.156	3.6309	16.9771	5.37882	11.9497	13.146	0	5.38842	4.11388	0	7.97876	10.5802	12.3745	32.1283	16.5998	14.9627	5.97453	4.104	1.84347	1.84872	3.74569	6.89822	12.7868	2.17888	1.21337	10.3544	5.49017	51.1313	73.061	32.5699	6.47495	4.6878	14.3882
MsaG000026	2.7728	9.46823	11.5711	0	5.58956	1.1831	3.70569	13.39	5.08046	1.30969	9.72139	18.9687	0	5.83388	0	3.45693	9.81815	8.76344	0	3.89598	0	0	2.56394	5.36828	6.75253	6.39349	10.1713	0	0	1.099	7.4049	1.78223	3.86891	4.47606	1.76099	3.50087	0	3.3723	0.778343	2.51492	9.14722	1.70645	0.70933	1.1298	5.41827
MsaG000028	0	0	0	0	0	0	0	0	0	0	0	0	0	0	0	0	0	0	0	0	0	0	0	0	0	0	0	0	0	0	0	0	0.25973	0.386344	0.177329	0	0.196318	0.407505	0	0	0.230279	0.343674	0	0	0
MsaG000029	0	0	0	0	0	0	0	0	0	0	0	0	0	0	0	0	0	0	0	0	0	0	0	0	0	0	0	0	0	0	0	0	0	0	1.16785	0	0	0	0	0	0	0	0	0	0
MsaG000030	168.886	205.338	274.301	79.0413	73.5064	54.0457	71.816	86.4989	58.6064	68.8933	65.9399	56.8922	36.3232	20.1893	67.8185	165.693	136.817	140.44	60.0376	40.8979	85.7808	58.6486	80.3009	61.3074	77.5055	77.6866	65.7064	27.699	18.5088	25.8626	179.383	155.428	191.911	71.698	54.8482	93.8948	78.938	65.8218	58.7207	59.1831	62.5202	54.3306	41.2402	39.0991	25.5014
MsaG000031	3.47356	1.60031	1.29423	1.49312	0.916955	1.48211	2.43164	1.33127	0.606136	1.87507	1.04385	1.79162	1.61273	0.174006	1.6058	1.34042	3.67032	3.13663	1.07802	1.35572	0.887187	1.01095	2.33247	2.9622	1.84623	2.66977	1.13261	3.85642	4.47889	1.44231	2.03196	2.1795	4.69284	2.05982	3.30906	1.98398	1.91892	1.85077	2.41441	2.85047	3.13758	1.11975	2.70811	1.34794	3.10291
MsaG000032	2.20848	3.77064	8.06413	2.49198	2.22599	9.42322	8.85456	3.55496	0	36.5101	30.9717	7.5541	1.26664	0	4.28805	0	1.04266	1.61075	4.31803	2.06872	3.9485	0	1.02107	3.2068	21.9613	12.4478	16.7426	4.55354	2.45758	3.50135	0	1.41952	6.16304	3.0558	4.90909	2.78838	3.88197	2.14878	5.57943	29.0448	21.8568	42.1338	3.95478	2.69961	5.17867
MsaG000033	3.69318	1.91076	2.45189	3.22015	2.53804	2.2921	6.73055	3.51287	6.15166	6.81911	5.65014	2.87102	1.34792	0.882993	1.1734	1.46503	3.0117	3.42823	1.53171	1.57248	2.40108	4.92487	6.2867	8.61272	5.04205	6.70934	4.51583	2.2365	3.61158	4.12525	1.61392	2.58962	3.43542	2.32278	1.4926	4.23902	3.4229	3.75668	5.65473	3.19745	2.07673	3.09937	3.52145	2.18883	3.93642
MsaG000034	6.91245	9.01935	16.7536	6.51565	7.26463	6.2945	5.68932	6.44543	7.77424	6.37073	5.91097	7.20853	4.06121	5.58686	5.0412	9.19598	20.6356	14.7148	5.494	4.91547	2.86358	6.07961	7.30767	7.34425	8.98142	10.9065	11.3795	3.36922	2.40769	2.23858	10.986	11.243	8.508	7.38723	6.3174	6.89153	5.45286	4.51107	6.19972	5.54323	7.75183	5.49918	4.42081	5.04918	5.996
MsaG000036	0	0	2.24207	0	0	0	1.43607	0.864838	0	1.52264	0	1.83773	0	0	0	0	1.01462	0.522477	0	0	0	0	0	1.04019	5.01556	2.47767	6.30671	0	0.398581	0.851794	0	0.345335	0	0.247802	1.02366	0	0	0.522748	0.904895	6.82227	7.53276	5.9517	0	0	1.25985
MsaG000037	33.5846	21.1687	21.6631	28.7273	36.2168	24.3455	44.4013	14.5324	24.9229	20.8098	20.764	23.0575	37.281	15.1959	25.6627	18.3466	38.5315	38.2786	14.5921	10.7401	35.5106	15.4501	15.6109	14.1579	26.09	63.9311	139.358	25.2012	26.5225	27.3383	32.9825	32.7282	41.9901	71.5369	124.765	44.4549	36.0548	43.3933	83.1234	865.359	564.387	396.262	88.5942	78.1334	76.9176
MsaG000038	9.48884	10.4698	18.4856	10.4884	9.66167	9.00635	12.4225	7.01359	10.2896	4.48192	12.4924	8.8317	9.10728	4.17619	2.25597	11.7093	15.4509	14.6887	5.17454	7.16509	5.88578	20.8308	13.385	11.7161	8.68514	11.4606	10.0871	6.11197	7.25489	4.60521	10.7568	13.3805	13.42	7.68114	7.99409	5.92907	8.23741	7.67792	9.51279	9.30893	8.14514	7.50814	6.19237	4.97099	6.35725
MsaG000039	3.42848	1.7073	2.45906	0	0.431958	0	0	0.689846	0.523486	0	0.300505	0.244314	0	2.02877	1.66421	1.33575	2.3268	1.35447	0	0.200719	0	0	0.39628	0.207429	0	0	0	0.203913	0	0.849303	1.60229	1.23957	2.19257	0.0988306	0.136088	0.811635	0.451982	0.729707	0.240599	0	0.530169	1.31873	0.219266	0	0.167488
MsaG000040	0	0	0	0.261277	0.233389	0	0	0.745455	0	0.874968	0	1.32004	0	0	0	0.144342	0	0	0	0	0.827979	1.13218	1.07056	0.672449	0.563897	0.237295	0.566264	0	0	0	0	0	0	0.42719	0.735291	0.438531	0.488417	0.112647	1.03998	0	0	0	0	0	0
MsaG000041	0.563286	0.961722	0.750895	0.776835	0.315418	0.347164	2.04929	2.11566	2.86689	1.15293	0.921608	1.99808	0	0	0.0243042	0.253596	1.34446	0.958606	0.693435	0.190536	0.447594	1.83613	3.55919	3.54429	1.89252	2.75799	1.68363	0	0	0.0744198	0.334286	0.603426	0.553082	0.375267	0.516735	0.533394	0.814098	0.411045	0.685179	0.0567666	0.258088	0.192589	0.0320219	0.0510037	0.0244601
MsaG000043	0	0	0	0	1.55702	0	0	0	0	0	0	0	0	0	0	0	0	0	0	0	0	0	0	0	0.313496	0	0	0	0	0	0	0	0	0	0	0	0	0	0	0	0	0	0	0	0
MsaG000044	0.490812	0.888771	0.256024	3.04598	3.39546	2.36074	1.66967	2.24446	1.18543	0.958925	0.484947	0.686789	0.0127953	0	0.597773	0.716212	0.516106	0.0922049	0.828777	1.1964	1.47581	1.28173	1.19649	0.745072	0.733457	1.03454	0.758359	0.0743058	0.0579272	0.0176849	0.941348	1.05396	0.902737	2.07852	2.25283	2.89422	1.92937	1.94274	1.85995	0.161878	0.248392	0.411896	0.0285359	0.00909028	0.0174379
MsaG000045	0	0	0	0.245011	0	0.185299	0	0	0.265235	0	0	0	0	0	0	0.270713	0.307545	0.10558	0	0	0	0.530851	0.301174	0.420391	0.440661	0.111261	0.42481	0.964287	1.28869	0.688506	0.231952	0	0	0.400596	0.137903	0.274154	0.305341	0.95071	0.975236	0.196944	0.17908	0	0.777669	0.353901	0.339445
MsaG000046	2.05849	1.00416	3.22133	19.7432	29.1956	8.15586	8.25319	13.7275	7.36374	1.5279	0.412403	3.52053	1.51793	1.39211	3.08326	0.824909	6.52529	1.78733	10.1578	11.0873	9.46372	5.75145	6.86598	5.26635	4.29686	3.46566	2.30128	3.96444	3.05423	0.932443	2.04186	2.83523	2.59869	7.59538	17.1822	8.81806	11.0617	13.3046	5.86088	3.33402	5.33562	1.80978	1.95594	0.718932	3.79261
MsaG000047	0.565137	0.482441	0.393059	0.15942	0.0949363	0.040189	0.188819	0.833884	0.632788	0.222446	0.198136	0.214783	4.59176	2.62578	3.87707	0.0880716	0.377983	0.343484	0	0.0441144	0	0.345406	0.391927	0.136767	0.363182	0.217181	0.483715	6.24439	4.85634	1.64262	0	0.0605409	0	0	0	0.0297304	0.0993372	0.0916434	0.185077	0	0.194202	0.0579665	3.25287	1.57352	4.086
MsaG000048	0	0	0	0	0	0	0	0	0	0	0.167346	0	0	0	0	0	0.112675	0.0580215	0.311083	0.0558886	0	0	0	0	0	0	0	0	0	0	0	0	0	0.165111	0	0	0.0839004	0.116103	0	0	0	0	0	0	0
MsaG000049	0	0	0	1.24599	0	0	0	0	0	0	0	0	0	0	0	0	0	0	0	1.55154	0	0	0	0	0	0	0	0	0	0	0	0	0	0	0	0	0	0	0	0	0	0	0	0	0
MsaG000050	64.3054	55.2453	96.572	79.4924	84.6313	69.3814	108.384	111.753	109.068	30.3738	92.192	66.5472	67.8896	51.7057	61.7127	62.2988	79.2833	126.065	37.6389	59.3726	65.9065	102.638	127.256	111.216	89.1066	92.6586	108.679	58.5307	50.4403	39.2865	57.9729	62.5255	65.5324	63.852	73.2258	64.9007	69.8357	78.0096	93.8189	108.291	114.176	93.2661	65.5922	44.2261	61.1482
MsaG000051	6.11977	3.98842	3.39823	2.56166	1.64156	1.47406	3.29788	2.06551	3.9185	2.19125	2.90692	1.57557	5.60449	1.60948	2.49145	2.58425	4.19408	5.06336	0.771961	1.47935	1.41179	2.05115	4.1072	4.68194	4.76747	4.95652	5.06909	4.16425	3.73453	2.03436	3.42679	3.17219	4.63676	2.64047	3.13438	1.99398	1.52681	2.08882	3.60196	4.70012	4.68083	4.43446	8.38323	4.02188	7.09796
MsaG000052	0	0	0	0.754225	0	0	0	0	0	1.5786	0	0	0	0	0	0	0	0	0	0	0	0	0	0.970576	0	0	0	0	0	0	0	0	0	0	0	0	0	0	0	0	0.275634	0	0	0	0
MsaG000053	0	0	0	0	0	0	0	0	0	0	0	0	0	0	0.143717	0	0.131046	0.044988	0	0	0	0	0.256664	0	0.262875	0.379272	0.271521	0.234793	0.274559	0.073344	0	0	0	0	0	0	0	0.180046	0.0519441	0	0	0.227766	0	0	0.216959
MsaG000054	1.7134	1.53234	2.0429	6.62861	10.8554	1.5666	12.1036	13.0022	16.5939	7.51496	5.49228	10.7446	26.1116	13.3898	29.4658	1.60211	3.40906	4.93916	3.031	3.95511	1.75049	11.669	18.22	16.5862	10.3322	12.0404	15.9824	37.2299	40.4938	12.224	2.09177	2.59593	4.21224	6.26563	8.93857	6.64444	14.8006	11.491	15.1847	11.5444	16.8562	12.3524	46.9001	30.8181	66.1973
MsaG000055	1.93607	0	0	0	0	0.826089	0	0	0	0	0	0	0	0	0	0	0	1.88276	1.2618	0	0	0	0.89512	0	0	0.992039	0.946933	1.22827	1.43629	0	1.03408	1.24442	0.900474	0.446479	2.45918	0	0.680628	0	0.543468	0	0.798367	1.19151	0.990562	0	0
MsaG000056	10.3341	13.7231	20.8138	17.9769	17.3601	16.1678	24.1693	25.1831	21.0386	18.0333	29.9915	26.5109	9.38436	11.9283	6.57687	20.9363	22.4973	21.5647	9.7285	11.4952	8.21165	20.7029	26.6101	28.2049	26.6229	21.6956	24.9914	12.839	12.0321	8.19191	14.7189	27.8609	20.0269	18.7343	14.7671	16.8532	18.8713	20.3191	28.8475	21.6101	19.4132	27.9128	16.5228	13.2171	21.8766
MsaG000057	0	0	0	0	0	0	0	0	0	0	0	0	0	0	0	3.52136	0	0	0	0	0	0	0	0	0	0	0	0	0	0	1.20687	0.72618	4.20376	0	0	0	0	0	0	0	0	0	0	0	0
MsaG000059	0	0	0	0	0	0	0	0	0	0.324607	0	0	0	0	0	0	0.162229	0	0	0	0	0	0.158868	0	0	0	0	0	0	0	0	0	0	0	0	0	0	0	0	0	0	0	0	0	0
MsaG000060	132.606	135.624	198.402	44.652	47.7224	35.9315	27.7857	36.1382	32.0116	54.4651	70.687	54.0829	122.348	98.3301	101.428	178.448	311.751	300.98	39.3976	33.9176	37.1713	31.8211	56.4625	42.9579	81.1235	172.688	161.418	137.857	138.296	118.067	160.689	178.44	158.699	78.6874	54.4807	60.055	39.3089	36.6752	46.6398	95.712	89.6241	59.9973	454.587	260.264	328.155
MsaG000061	28.1749	20.5515	24.2189	35.3737	33.7979	29.8004	15.1147	30.9803	19.6314	41.0487	33.3907	31.8978	1.59316	0.417458	8.47543	18.8001	12.6461	16.9797	10.8623	14.0323	15.6086	10.1866	7.15531	8.4511	18.2003	27.2468	12.4217	4.53156	5.15186	3.46025	21.619	23.2109	17.3493	24.251	19.7839	26.0534	13.9506	14.4788	22.1671	12.9572	15.2184	13.1878	3.04547	2.26369	1.86105
MsaG000062	0	0	0	0	0	0	0	0	0	0	3.21847	0	0	0	0	0	0	0	0	0	0	0	1.06106	3.3324	0.465743	0	0	0	0	0	0	0	0	0	0	0	0	0	0	0	1.89273	0	0	0	0
MsaG000063	0	0	0	0	0.176132	0	1.05093	0	0.32018	0.495236	0.735193	0	25.3564	5.60685	3.73222	0	0.330004	0.0849674	0	0.040922	0.624852	0	0.323169	1.09954	0.780188	10.0732	3.46148	9.2015	8.10236	10.3199	0	0	1.05658	1.41045	2.44158	0	0.0614324	0.0425058	0.686736	11.5701	5.04416	4.73191	10.6394	11.25	11.7466
MsaG000065	6.08863	1.26005	1.15492	0.312282	0	0	0	0	0	0	0	0	0	0	0	0.17252	2.61323	1.48024	1.80371	0.648104	0	0.676601	0.127955	0.267907	0.11233	0	0	0.0877886	0	0	2.95636	0.889433	1.54464	0.638229	1.75766	1.22299	0.194588	1.34637	0.621498	0	0	0	0	0	0
MsaG000066	0	0	0	0	0	0	0	0	0	0	0	0	0	0	0.559097	0	0	0	0	0	0	0	0	0	0	0.184433	0.176047	0	0.267026	0	0	0	0	0	0	0	0	0	0	0.326466	0	0	0.184158	0	0
MsaG000068	0	2.06001	1.88814	3.74395	2.73628	5.40558	1.20937	3.39881	6.26369	3.13445	5.49923	4.47094	19.03	21.8951	21.3184	0.940156	2.27855	1.76	3.53859	1.27148	2.15718	3.68718	8.64648	4.67191	6.24389	6.49149	5.90127	13.1084	13.2027	14.8248	2.25552	1.74492	3.64763	2.50421	3.63982	2.09464	8.69541	3.81531	6.09639	4.92455	6.21926	2.97018	14.5069	11.5532	24.756
MsaG000069	0	0	1.6688	320.825	286.179	133.774	479.395	467.977	511.434	13.2221	19.0677	8.66305	78.898	103.91	169.577	0.249282	1.51039	0.194443	41.1791	60.3091	67.2072	611.034	724.208	543.505	31.4883	24.9987	30.7077	22.3256	39.1603	10.461	0.85436	1.54222	1.85994	125.789	212.322	104.515	810.892	585.383	618.52	19.2235	26.0548	19.6886	52.9919	37.4768	53.4501
MsaG000070	0	0	1.06381	490.725	557.056	228.42	940.99	868.293	991.463	70.3192	125.841	87.1964	297.092	349.701	1133.27	0	0	0.495808	80.4129	137.305	129.439	825.152	826.677	810.895	130.163	108.417	124.683	29.7577	55.2224	48.0948	0.54463	0.327707	3.79411	155.201	464.978	273.903	1660.45	941.78	969.192	131.33	132.033	91.6215	211.554	159.962	216.393
MsaG000071	1.61243	2.29414	2.20788	0.795992	0.711032	1.11799	3.77112	1.94663	3.20057	2.38003	1.55462	1.60863	1.61837	1.69625	4.4613	1.63334	1.90314	3.18506	0.525438	0.802394	0.720708	0.985501	4.42634	3.51197	3.35407	2.78845	2.21805	3.1008	4.11193	3.99431	1.07652	1.42505	0.749948	2.1381	2.2401	2.03582	2.19655	3.28477	3.96043	1.64528	2.74275	3.34911	2.47493	2.62801	3.62344
MsaG000072	13.4061	8.95652	11.5538	7.39908	6.46247	6.46628	7.59507	7.74053	10.6797	13.9033	8.99164	15.1191	17.2163	10.8839	11.4304	11.1728	15.3416	12.1159	4.7485	3.95842	2.60528	2.49373	8.62355	8.60464	9.9954	15.3065	11.6885	8.04279	10.1617	7.50827	10.5849	11.5204	16.1303	9.67806	8.14399	9.75101	6.96696	5.03319	11.6986	10.9699	14.1811	11.8376	14.9855	13.8937	13.7817
MsaG000073	20.1392	23.8473	17.6217	8.79651	10.1494	5.82109	6.72872	8.36585	5.9516	8.28504	7.06076	6.11084	5.77523	4.44224	3.53185	15.3888	26.6072	20.2163	4.02229	3.19482	5.80748	4.76471	5.33136	6.76044	7.2512	12.3165	8.1819	2.31832	3.25316	2.31741	18.2167	17.5378	20.0933	5.91775	5.36366	6.76693	3.65416	2.52836	6.83854	7.07078	6.29548	8.19611	2.40978	1.9853	3.42757
MsaG000074	1.22762	1.39731	1.9211	2.07781	1.23735	0	4.92195	0.988041	0.749769	0	0	2.09953	0	0.645719	0	0	2.31833	0.298454	0.800082	0	0	0	1.41894	1.18837	0.249133	0.314515	0.300215	0.389409	0	2.91942	0.655685	0.394531	1.71291	0	0	0.774983	0.431571	0.298609	1.0338	0	0.506227	1.51101	1.25619	3.50145	0.479774
MsaG000075	0.813114	0.347066	1.48452	0.229372	0	0.0867355	0	0	0.744914	0.192032	0.142538	0.115885	0.233174	0.320769	0	0.126717	0.815757	0.444782	0.927385	0.190414	0	0	0.986827	0.885505	0.453787	0.260399	0.795388	0	0	0	0.868586	0.261317	1.60728	1.21884	1.74287	1.79658	1.28633	1.03836	0.399432	1.93592	1.92797	1.50123	2.49611	0.165656	1.58889
MsaG000076	0	0	0	0	0	0	0	0	0	0	0	0.447002	0	0	0	0.24439	0	0.190627	0	0.367239	0	0	0	0	0	0	0.191752	0	0	0	0.418796	0	0	0	0	0.247497	0.551302	0.572179	0.220102	0	0.323335	0	0	0	0
MsaG000077	0	0	0	0	0	0	0	0	0	0	0	0	0	0	0	0	0	0	0	0	0	0	0	0.389593	0	0	0	0	0	0	0	0	0	0	0	0	0	0	0	0	0	0	0	0	0
MsaG000078	0	2.99544	0	0	0	0	0	0	0	0	0	0	0	0	0	1.64049	4.96983	5.1184	3.43029	2.46512	0	0	0	0	4.27256	0	0	0	0	0	0	1.69152	0	0	0	0	0	1.28026	0	4.77384	0	3.23918	0	0	0
MsaG000079	2.2242	0.39557	2.03038	0.627428	0.210172	0.8304	0.836023	1.00695	1.18863	0.328303	1.26718	1.58497	0.478369	0.365598	0.323892	0.996539	2.13299	1.89258	0.271798	0.520861	0.497075	0.679704	1.79958	1.61481	0.959181	1.24652	1.59779	0.70553	0.876587	0.330587	1.18797	1.653	1.81035	1.05791	1.63329	0.702057	1.31949	1.04822	1.36576	0.630421	1.26112	1.02662	0.817922	0.509779	0.923582
MsaG000080	6.57715	7.96619	11.0843	5.23305	7.22423	4.67726	11.0438	6.92235	8.23998	4.46079	8.63249	9.61414	6.38373	3.90306	3.27445	8.56787	14.3714	12.3001	4.39646	4.10728	2.41213	5.97829	9.9413	10.7747	8.65886	9.89431	10.2693	5.16228	7.19387	4.0774	6.8457	6.66645	7.60842	4.20026	6.05145	3.99238	5.33585	5.25075	6.34352	3.82402	6.6066	4.04773	5.04765	4.12296	3.625
MsaG000081	2.97303	3.13019	4.1097	5.11586	5.09422	6.21585	8.84058	6.58025	6.62759	5.82772	6.77522	9.83026	2.98398	1.79836	3.23261	1.94595	5.29867	3.57781	1.64698	2.29753	2.65771	7.63176	9.5531	9.13755	9.83455	10.397	8.43384	4.05517	2.53641	2.53349	4.12861	6.25831	3.80261	6.2048	7.50542	5.91205	8.25686	5.2068	9.30523	7.41547	7.29453	6.86128	1.14083	0.787405	1.51048
MsaG000082	1.2949	1.62128	2.56675	0.657503	1.43568	0.552511	1.29792	1.35484	1.6608	1.59023	1.08958	0.738198	0.519866	0.612996	0.85483	1.04935	2.32311	2.01478	0	0.24259	0.463024	1.108	1.91578	2.06827	1.55044	2.42179	2.02667	1.17064	1.0567	0.615882	2.55899	1.33169	2.16814	0.746544	0.822382	0.694836	1.50223	1.00792	1.85378	1.70298	2.34947	2.7095	1.09315	1.16076	1.01213
MsaG000083	8.30152	7.76742	9.46805	9.52591	9.07644	5.5233	8.08585	8.15359	12.6324	10.2348	7.59691	14.9196	26.8725	22.4988	17.703	5.21873	12.555	10.1938	3.20955	2.86664	3.01874	9.45964	11.0915	9.05762	13.2493	12.4727	12.1464	38.5398	36.9514	17.4554	8.56726	6.96374	8.442	7.00873	11.1253	8.88247	12.7619	9.275	13.3893	11.2942	18.7989	13.2487	22.1726	18.9766	16.1119
MsaG000084	5.7552	4.16865	6.00421	0.885541	2.37307	2.90213	1.39846	9.26406	5.7518	3.7069	2.56807	2.6844	2.10051	1.376	2.43806	4.56602	11.3626	7.88629	1.02296	1.83784	1.87084	2.5582	6.65213	5.82442	6.26452	5.36173	8.44461	1.57664	2.52292	0.829485	5.30949	6.05323	5.11019	3.98164	2.82439	3.79834	4.96615	4.83604	4.40597	3.08452	6.90398	6.11781	1.60612	1.2791	2.86265
MsaG000085	5.80938	5.61052	8.99926	3.97279	3.46003	2.47876	7.52865	3.82552	3.76311	4.2407	7.03609	7.22579	1.31255	1.38895	0.615253	5.70639	6.89833	9.37288	2.29465	1.40166	0.629483	2.79747	7.36587	7.07214	7.75252	7.62219	7.14647	0.865543	1.11009	0.488421	7.14596	7.58118	6.30458	3.49136	3.29819	4.05636	2.66117	3.59694	7.31358	3.35306	5.22672	4.00859	1.35104	1.29114	3.096
MsaG000086	1.91777	18.5543	20.3409	0.721314	2.5773	1.63656	5.12598	3.087	2.34255	5.43499	2.24122	3.64428	0.366634	0.336244	0.744717	16.3381	15.0902	18.9604	2.08312	3.1437	2.28582	0	4.13773	2.16586	4.54057	7.20617	5.94054	1.62221	1.65983	1.01348	15.3645	11.5048	11.0008	4.12774	2.02994	4.03555	1.34839	2.95438	3.94775	0.289902	3.16328	0	0.327065	0	0.499663
MsaG000087	4.38549	3.92204	9.47726	2.12075	2.52586	2.40584	7.11688	5.54655	2.67843	3.55101	3.95369	3.57155	3.23385	2.30673	3.1627	9.37288	18.4863	18.1251	2.44986	1.46713	4.48041	9.18982	16.2206	15.4649	12.7141	14.1247	17.4659	3.87521	5.3449	2.73145	4.01543	5.83894	4.3708	3.90089	6.56511	2.17526	2.8632	3.2002	4.39655	2.55705	6.45864	2.69893	4.00673	1.53164	5.14176
MsaG000089	19.3607	26.4443	14.1389	4.36919	7.80569	14.8696	0	6.23293	4.72982	12.8027	5.43028	4.41488	8.8832	2.03672	0	6.03439	11.8827	13.1793	5.04722	0.906774	0	0	3.58048	1.87417	6.2865	11.9045	6.62853	1.22827	1.43629	0	4.13631	3.73327	10.8057	1.78592	4.91835	4.88888	0	0.941868	0	0	4.7902	9.53204	0.990562	0	0
MsaG000090	0.417963	0.356803	0.436047	0	0.105319	0.267507	0.139646	0.168197	0.127635	0.0987096	0	0.238273	0	0	0.0811528	0	0.345324	0.203227	0	0	0	0	0.724652	0.2023	0.424107	0.696031	0.459958	0.165725	0.155035	0.16566	0.669716	0.268648	0.291594	0.481934	0.265446	0.197892	0.220403	0.152499	0.0586625	0	0.25853	0.128612	0.213845	0.0851517	0
MsaG000091	6.2383	7.81067	24.0804	5.27931	3.77266	3.46031	6.66972	10.5438	4.95305	8.83973	9.62342	11.0247	1.78893	4.26569	4.11823	18.8604	25.0343	27.906	2.43943	2.48349	1.11533	8.38813	19.18	18.7204	14.3058	21.896	19.2223	5.63965	6.01633	4.94512	4.66472	6.61602	4.93248	6.04221	6.53715	2.95363	3.07031	4.55225	3.85249	2.82907	10.2898	4.99096	4.94718	4.57535	6.09507
MsaG000092	0	0	1.25847	0	0	0	0	0	0	0	0	0	0	0	0	0	0.379671	0	0	0	0	0	0	0	0	0	0.393328	0	0.298297	0	0	0	0	0	0	0	0	0.195612	0	0	0	0	0	0	0
MsaG000093	1.55205	0.883293	1.88907	0.291879	0.782177	0.220744	0.345705	0.416384	0.631942	0	0	0	0.593433	0	0.602699	1.28999	1.4655	1.13198	0	0.363457	0.924958	0	0	0	0	0	0.253036	0.164106	0.767602	0	0	0.33253	0.240621	0	0.164283	0.326597	0.363749	0	0	0	0.213336	0	0	0	0
MsaG000094	0	0	0	0	0	0	0	0	0	0	0	0	0	0.622255	0.459392	0	0	0	0	0	0	0	0	0	0	0.606172	0	0	0	0	0	0	0	0	0.375662	0	0	0	0	0	0	0.728053	0	0	0
MsaG000095	9.6141	10.3471	15.2934	14.3927	13.624	10.6413	19.2731	17.1611	18.72	10.8806	21.0919	16.334	8.89883	8.56176	7.91036	8.66328	11.9991	13.1909	4.901	6.24156	6.46709	16.5227	19.1442	20.272	24.7266	23.3143	23.7906	8.51487	8.89775	5.77244	8.0838	12.2979	10.0499	6.93673	10.5795	10.2457	12.2478	11.9012	14.3755	20.8071	21.9422	19.6249	8.08455	6.2833	8.48193
MsaG000096	25.3871	23.6855	20.8411	29.7025	30.9368	20.6878	30.0351	25.6245	25.4183	21.3287	17.0718	16.0149	18.9762	9.74144	20.525	18.0955	29.4239	29.2917	10.0359	11.2567	13.7655	20.3493	25.2066	19.9423	16.0052	20.3121	16.895	17.7891	17.9074	9.0725	20.895	22.8716	23.8088	21.1627	17.1805	17.9314	14.4115	20.0441	29.5567	9.05944	10.9836	7.42773	17.3541	12.5488	25.4548
MsaG000098	3.99535	29.5595	20.8411	3.38116	2.01351	8.52373	5.33957	1.60781	3.66024	4.71787	11.2061	4.55535	0	0	1.55149	2.49056	8.01667	11.656	0	1.87125	0	2.44192	2.309	5.8014	5.2703	4.60622	2.93119	1.90102	0.740997	0	6.40187	9.63013	13.0078	2.76411	3.80614	5.67499	2.10685	3.40143	2.8038	1.81189	6.59016	1.22942	0	0	0
MsaG000100	6.62496	9.31501	14.9413	6.15619	5.8919	4.73898	9.37472	11.2914	7.61637	10.4921	8.33441	13.663	0	0	0.605327	5.46587	20.6984	14.4483	3.68276	2.46403	4.18046	9.7655	14.1437	11.3173	13.2074	15.126	14.7718	0.278137	0.361382	0.308919	6.66064	8.39123	9.15326	6.24596	8.35308	5.78136	8.90504	9.05267	9.18896	6.71575	8.035	6.35557	0.299079	0.317578	0.913815
MsaG000101	4.45659	7.99913	3.39765	0.58023	0.345533	0.585092	0.916306	1.10365	0.837496	0.647695	0.240381	0	0	0.180318	0.133123	0.747945	2.91328	2.00025	0	0.883079	0.612911	2.09525	1.50572	1.16149	1.60013	1.93223	3.01807	0.0543714	0	0.135875	1.64791	0.771212	0.318889	0.790568	0.979738	1.19028	0.36155	1.16742	1.05853	0.466399	1.69637	0.210976	0.0876979	0	0.401932
MsaG000102	3.00505	6.84086	0	14.4109	0	0.641101	6.02413	4.83718	2.753	1.41939	1.05357	2.56969	0	0	1.16694	1.87324	2.83747	2.19172	0.979246	1.05558	2.68633	0	4.86272	3.6362	3.65907	5.38923	4.04187	0.47661	0.557331	0	5.6176	0.965757	1.39766	0.692997	0	0	1.05643	1.09643	3.79592	0.681394	3.09794	3.69876	0	0	0
MsaG000103	6.88314	12.5353	5.38571	15.5334	9.71279	6.46122	13.3385	11.0797	11.3505	16.5809	9.65288	14.911	8.68494	1.44819	14.1663	7.07966	15.5983	8.70167	4.93457	6.76992	1.23062	4.2069	10.6608	14.6587	15.0861	19.927	27.1007	15.8294	15.0637	4.09221	15.4407	8.84836	16.0069	15.7145	8.52431	17.5982	10.163	11.0502	11.5929	4.68225	6.81207	9.31931	6.33897	3.64599	4.03506
MsaG000104	12.7918	17.1599	20.5898	16.3926	16.0244	9.35661	14.2869	13.2369	12.0537	14.5871	23.7052	16.1474	7.5461	5.67105	4.39966	17.3718	24.2	25.19	9.05141	8.8155	11.1083	15.8598	19.5588	15.4784	17.9492	16.433	17.7862	6.78202	6.84614	6.66348	13.3716	16.9138	16.5736	14.0753	10.9093	10.2672	8.41573	10.9791	21.1853	15.7457	14.5436	16.8693	11.313	8.71171	10.2841
MsaG000105	5.09474	5.41747	8.46231	1.58846	1.89189	0.514856	1.97098	2.37395	1.39204	1.20322	0.752088	2.29296	0.230684	0.282084	0.104127	4.47131	8.6085	7.69243	2.534	3.45365	1.91764	1.14721	1.61165	1.55742	1.38764	1.27092	0.852471	0.361492	0.547045	0.478257	4.51139	5.51524	4.80152	2.8445	1.53267	2.20059	1.36686	2.41329	2.40864	0.912024	1.71388	1.73273	0.411576	0.491662	0.890758
MsaG000106	2.76179	1.90268	5.30763	3.93639	2.56392	1.92267	3.1082	2.69076	2.57453	2.54033	3.87312	4.06042	1.83408	1.0704	3.66899	1.99344	5.79888	4.62937	0.663141	0.748872	1.29941	4.44205	6.65323	7.24655	6.07676	9.08666	9.84657	2.2593	2.85763	1.55554	4.1924	3.55032	3.98877	2.74872	3.46184	3.07404	2.75943	4.20749	4.97794	3.95517	3.35665	3.13098	2.60295	2.30987	3.5221
MsaG000107	0	0	0	0	0	0	0	0	0	1.3201	0	0	0	0	0	0	0	0	0	1.96348	0	0	0	0	0	0	0	0	0	0	0	0.4491	0.649945	0.966781	0.443747	0	0	0	0	0	1.15249	0	0	0	0
MsaG000108	22.146	27.728	30.4976	22.7398	29.2413	16.1584	24.2695	34.7569	30.9738	38.808	36.9584	37.6227	11.0503	6.0573	8.34187	28.9906	60.1717	46.7874	23.0933	16.9587	18.2134	16.5132	43.2596	35.587	56.5385	51.5748	53.6166	17.9836	17.8258	7.72431	34.6573	37.2944	35.5357	30.8981	30.38	27.0524	24.3685	25.803	37.8587	39.972	44.6567	43.3409	17.166	12.4526	21.551
MsaG000109	1.28131	2.67377	1.11395	1.44578	3.44391	1.09342	5.13719	2.40625	1.82597	16.9458	12.8778	15.5829	45.0721	40.6621	12.2732	1.06496	7.05749	2.07671	1.39179	5.90108	3.05443	0	2.76452	6.82186	46.9785	26.9181	53.6862	36.3085	32.3187	9.31055	0.91248	2.33344	3.57564	4.53075	5.42501	3.10069	0.750741	3.01279	3.59671	39.7066	53.7172	53.3584	20.3224	11.3118	27.7085
MsaG000110	10.3696	7.1165	6.0455	20.1321	20.2888	22.1227	26.6978	22.583	23.8428	32.9891	26.3044	25.0371	15.5679	10.7482	15.3965	8.65041	17.2069	14.8295	8.14963	9.21341	8.17923	20.8774	24.6059	22.438	30.0806	30.4737	27.9693	11.1256	10.4079	8.34091	12.706	14.5065	15.7455	14.4887	23.4373	18.7722	23.3737	20.1786	32.5327	43.1534	41.2514	45.6104	16.6185	14.4154	26.8187
MsaG000111	42.148	60.6217	65.9573	89.496	79.5574	49.0468	94.2222	75.8629	99.6912	62.9817	94.573	93.0531	52.7416	41.9205	33.627	37.7384	36.5414	62.9714	30.4659	27.0981	47.9535	80.5598	88.0441	85.6806	74.4933	86.7788	82.2709	31.7224	38.9427	37.9669	63.8513	70.6825	58.0967	52.6635	55.2393	57.8109	65.4649	71.0195	97.8764	87.9247	80.5815	83.9476	47.4416	56.8291	59.0001
MsaG000112	162.205	140.549	149.785	174.37	175.643	121.274	179.184	174.066	161.095	186.707	203.396	265.748	225.032	294.772	279.191	105.895	142.121	182.785	79.0479	76.8255	84.9108	129.505	215.185	200.871	303.972	415.381	384.701	107.077	118.707	81.3765	191.613	163.197	188.266	173.383	243.85	203.643	313.629	180.925	251.657	226.313	359.446	297.676	213.269	108.07	175.329
MsaG000113	1.07751	0.766531	0.702579	0.151978	0.950294	0.804569	1.98004	1.73445	0.329044	0.254473	0.188886	0.153567	0	0.425071	0.418423	1.17544	4.26045	1.70273	0.526686	0.126165	0	0.329281	3.17585	1.4342	0.546673	1.24225	0.527009	0.469964	0.79936	0.320304	0.431631	1.03886	1.25288	0.807576	0.855399	1.36044	1.2311	0.720761	1.20985	0.732973	0.77757	1.16047	0.689113	0.658562	0.736938
MsaG000114	0	0	0	0.323485	0.577916	0.611618	0.766278	0	0	0.270824	0	0	0.164423	0.150794	0	0.0893547	0.270698	0.418186	0	0.0671356	0	0	0.596455	0.832556	0.639978	0.293794	0.210327	1.22767	0.744381	0.340884	0	0.0921343	0.266677	0.462789	0.637253	0.361962	0.100784	0.348669	0.482847	0.520046	1.30041	0	4.40034	3.15395	3.47328
MsaG000115	0	0	0	0	0	0	0	0	0	0	0	0	0	0	0	0	0	0	0	0	0	0	0	0	0	0	0	0	0	0	0	0	0	0	0	0	0	0	0.633465	0	0.465287	0	0.288649	0	0
MsaG000116	0	0	0	0	1.08839	0	0.721563	0.434544	0	0	0	0	0.309657	0.851969	0.419322	0.673124	1.78431	1.05009	0.351879	0	0	1.31995	0.873677	0.261324	0.328709	0.414975	0.660177	0.171263	0.20027	0	1.73024	1.21461	0.753345	0.373529	0.857238	1.02252	0	0.262659	0	0.489699	0	0	0	0	0
MsaG000117	4.43394	2.52342	0.770964	0.357365	2.02173	0.27027	0.846532	0.509803	1.6764	0.698104	1.77661	1.92588	0.242191	0.333175	1.47584	1.18456	3.48891	3.02856	0.412822	1.28556	0.377493	0	1.70832	1.53292	1.62825	1.08188	1.54903	1.50694	1.723	0.167372	3.72148	1.76425	4.02628	1.60681	2.21255	2.93239	2.44948	1.2326	3.2005	2.77681	4.7016	3.37846	3.2408	2.83903	2.39299
MsaG000118	71.1856	44.5786	67.6109	42.6088	36.5179	44.5263	33.0759	32.6509	41.7625	57.3649	78.8982	82.036	16.3894	18.1176	24.1754	38.5693	26.6816	66.4961	7.31663	10.8147	21.44	52.0847	43.8235	38.2831	45.2551	71.4473	66.2644	10.2786	11.1677	24.1694	40.474	36.1612	37.6181	19.7112	26.0077	20.617	40.7223	19.0531	29.7227	30.1999	33.9838	36.5863	9.20317	5.92582	8.27635
MsaG000119	0	0	0	0.637135	7.5884	0.642474	105.648	61.5031	72.421	588.176	423.121	385.205	0.863591	0.198002	3.80066	0.821298	0.533166	0.457587	1.47201	1.23414	3.3651	100.772	187.007	191.309	354.849	301.575	237.692	0.298519	0.139631	0.447602	1.40741	1.0888	5.07736	1.38896	61.4415	4.75279	38.5098	32.2308	77.3489	490.8	499.37	623.417	0.288896	0.153382	0
MsaG000120	5.9187	3.93933	7.48299	6.33887	8.19009	5.09362	10.5914	10.9805	8.51632	2.51132	9.28514	6.57672	2.70414	1.42468	0.973889	7.12888	11.2246	11.3163	4.38046	3.87619	4.84257	7.48014	13.7518	11.556	11.4617	7.222	6.74644	8.60761	8.4468	5.72555	7.55482	8.41455	8.11845	5.45967	6.53035	6.30123	1.93966	6.88116	10.2783	9.37169	6.57737	11.1745	9.41825	8.01153	9.56613
MsaG000121	19.6666	13.656	25.377	20.3861	20.3442	13.8519	23.2652	24.6138	25.5745	12.1783	21.1142	18.2926	12.4668	8.11722	6.94277	17.48	31.0536	28.8706	6.31672	8.88048	7.73891	23.465	39.9598	32.7924	29.6185	27.3144	28.4196	13.3424	11.9721	9.06298	17.9928	21.2899	19.8259	15.2769	16.6436	14.435	14.787	18.9977	25.384	22.5744	25.1055	21.6007	15.5265	12.0776	17.6889
MsaG000123	0	4.61758	21.1617	0	0	0.576991	0	0	0	0	0	0	0	0	0	9.69402	8.93804	10.5203	1.76264	0	0	0	0	0	0	0	0	0	0	0	5.05584	6.08427	2.51579	0	0	0	0	0.986788	0	0	0	0	0	0	0
MsaG000124	0	0	0	0	0	0.498729	0	0	0	0	0	0	0	0	0	0.36431	0.275918	0	1.52356	0	0	1.42878	0	0	0	0	0	0	0	0	0.624296	0.375643	0.543637	0.5391	0	0	0	0	0.328105	0	0	0	0	0	0
MsaG000126	7.45598	8.95808	9.50714	7.94567	5.84507	8.13008	25.4648	10.0015	15.1791	3.13042	10.4562	5.19508	1.42541	12.6369	11.2597	11.1031	10.5603	8.2577	16.1977	5.6261	4.44346	8.10136	19.7255	24.4596	9.91931	16.1307	10.1298	3.81041	3.99482	2.29848	8.84959	15.1759	12.7153	11.6539	14.7319	13.0746	7.57223	16.3225	23.0224	9.01675	15.7145	14.2756	4.45053	5.06336	12.627
MsaG000127	0.791158	0.562824	1.44443	4.12881	2.99037	1.94105	4.36153	3.82054	4.5904	4.67116	6.24103	5.52506	7.71383	4.3695	5.29966	1.91107	3.03485	1.73109	3.86719	3.057	3.53624	2.41774	2.51476	4.4037	9.87429	7.90506	8.2228	3.54481	3.15474	3.13577	2.42975	1.84339	4.50764	2.82797	6.59479	2.99669	5.56265	4.52241	6.21833	13.634	19.0854	15.7025	2.83349	2.01478	4.01957
MsaG000128	4.61736	15.5279	15.7652	8.28873	3.3847	4.47761	6.17085	9.79736	4.10189	5.74976	6.47536	5.02525	10.3521	8.61083	12.5512	7.4574	29.231	20.8182	2.73572	3.04726	2.25144	5.64416	17.1753	13.4092	13.7149	17.7444	16.7323	10.9849	14.4802	7.15401	18.6084	13.2204	17.1804	6.87288	10.5302	11.3945	15.1994	7.04512	6.24495	7.04335	11.9435	9.29989	13.1006	4.44692	8.69459
MsaG000129	4.11032	5.84811	6.92703	8.65155	9.40122	6.13831	14.4725	15.7774	16.7037	19.7132	15.5193	13.9692	8.79492	10.7268	7.9807	5.86356	7.87418	11.7608	4.94555	4.18339	6.78347	19.5178	16.4454	14.3852	16.8755	14.1758	13.9952	12.4113	13.6631	15.6021	5.74173	9.80564	9.70569	7.10914	10.994	8.9321	13.0605	11.267	22.0996	16.7046	13.8856	14.01	11.5664	13.7848	15.6313
MsaG000130	0	0	0	0	0	0	0	0	0	0	0	0	0	0	0	0.220581	0.167061	0.516167	0	0.165731	0	0	0	0	0	0	0	0.112245	0.262511	0	0.377996	0	0	0.326412	0	0	0	0	0	0	0	0	0.543134	0	0
MsaG000131	0	0	0	0	0	0	0	0	0	0.729653	1.08319	2.64194	0	0	0	0	0	0	0	0	0	0	1.78552	0	0.626993	0.791539	0.377775	0	0	0	0	0	0	0	0	0	0	0	0	0	0	0	0	0	0
MsaG000132	0	0.63482	0.581857	0	0	0	0	0.897763	0	0	0	1.2718	0	0	0	0.347667	0	0	0	0.261215	0	0	0.773575	0.539893	0.45274	0	0.818352	0.176914	0	0	0.595775	0.358482	0	0	0.354209	0	1.56855	1.0853	0.313115	1.51757	4.59973	0	0	0	0
MsaG000133	13.4081	10.1743	17.0967	18.9116	10.8866	21.6127	21.4035	7.7938	24.567	23.9252	30.2945	27.1777	0	0	0	12.5372	12.8363	17.023	4.85474	6.10536	23.9721	44.6167	31.1676	40.7409	32.5013	37.4049	26.0495	0	0.276304	0	15.9143	17.7151	13.8581	12.1965	21.052	11.9912	12.8316	16.6695	22.5825	16.2149	27.9523	18.7955	0	0	0
MsaG000134	207.054	223.829	360.593	743.958	718.105	449.991	1613.69	1359.33	1356.92	2125.54	1737.11	2003.94	805.296	749.686	836.234	609.271	558.422	488.911	531.448	529.602	541.898	1121.76	1668.76	1623.8	1893.62	1150.48	1224.62	550.915	476.122	426.253	517.257	670.591	772.282	598.673	778.326	720.64	1086.2	1131.2	1663.9	1960.78	2041.63	1864.2	602.454	563.633	975.609
MsaG000135	2.80711	3.59453	4.94195	18.6087	11.4943	9.8814	3.51708	4.51856	4.50041	8.12114	11.318	7.20128	1.20748	0	4.76906	2.73415	7.86889	7.59229	3.88767	4.19071	6.27347	13.2965	10.7883	9.51074	7.26336	11.5069	15.2742	3.95129	1.43171	4.31134	4.87275	9.02144	4.89599	7.68729	9.13675	11.2971	12.5822	8.79114	18.1234	2.06866	2.02572	6.69431	1.79527	2.00163	1.6456
MsaG000136	0	0	0	0.422045	0	0	0	0	0	0	0	0	0	0	0	0	0	0	0	0	0	0	0	0	0	0.191654	0	0	0	0	0	0	0	0	0	0	0	0	0	0	0.308475	0	0	0	0
MsaG000137	1.37819	0.697196	0.718908	1.12313	2.46953	0.588048	0.613957	0.985975	0.841727	1.01262	2.14751	2.44434	1.40522	1.20819	1.07037	1.28867	0.614518	1.07963	0.399205	0.860645	0.547562	1.68467	1.30978	1.55647	1.86459	1.68698	2.02221	1.28722	1.19283	1.88152	0.817893	0.836625	1.13955	0.423767	1.06978	0.870033	0.59217	0.744962	1.03164	1.31946	0.947192	2.35602	1.56695	1.62227	1.07724
MsaG000138	20.6724	10.86	11.4056	41.9421	32.8573	21.2033	42.504	32.3162	41.5191	28.1664	36.5174	39.661	50.6173	47.6764	117.327	6.81496	10.3229	12.2745	16.8412	21.6916	15.6369	33.0448	67.7308	60.6116	42.114	40.6386	37.6242	42.9385	55.2983	29.1502	11.8907	7.53801	16.6411	16.9606	44.9414	27.2299	53.3876	36.9395	51.8913	46.1536	61.8032	40.1242	56.9517	43.7359	60.5935
MsaG000139	23.2006	23.3962	33.3341	21.3563	29.2307	16.7593	20.9429	18.3452	18.893	27.2039	35.3905	31.2093	1.86755	1.39161	5.76916	18.3318	39.3458	38.3945	12.4679	14.3453	6.54945	15.6726	25.9695	24.4288	55.2609	60.326	82.5175	11.9428	11.3989	9.76023	27.066	39.7662	37.4834	27.7841	36.2548	27.3012	22.6799	23.1675	27.3642	48.0849	56.3116	52.8544	6.45574	5.2242	6.20385
MsaG000140	3.11363	5.31603	9.25777	15.2829	15.3777	13.2853	25.1752	25.8116	24.1509	24.5603	23.361	14.0227	13.7504	8.18872	8.22187	12.0337	20.2125	14.1554	10.5521	14.2183	13.917	27.784	33.2536	22.4548	34.5638	32.0678	27.4117	25.3829	25.8706	11.2302	9.14661	14.3093	10.2819	17.7355	18.8846	17.2972	11.6027	25.0688	33.5622	33.3238	35.3086	30.6592	27.8782	18.1421	23.9721
MsaG000141	0	1.09401	3.76028	1.08453	1.21097	1.23033	1.9268	1.16037	0.880538	0.226994	0.33698	1.36984	0.275627	0.758341	0.373241	0.149788	2.72267	1.40203	0.626418	0.112541	0	0	1.55533	0.465211	1.26787	0.738741	2.46803	0.533547	0.534782	0.190478	3.08018	1.39002	3.57629	0.775785	0.915637	2.27537	0.844738	1.63655	1.48392	1.08971	1.18904	0.591518	2.21292	1.37071	1.69036
MsaG000142	26.3108	22.1835	11.8184	7.83439	9.20814	6.44477	9.60471	10.392	13.0935	13.4632	12.4702	20.138	3.77253	1.40956	4.16254	7.97283	19.8979	11.0163	8.25628	6.38964	2.61337	7.74266	10.4187	10.2586	9.73968	12.1085	11.7367	4.01842	2.80133	3.47611	9.88907	11.2743	13.8236	9.77552	8.58701	10.5349	7.27977	8.5332	11.6939	5.74501	6.93172	6.44694	2.80449	2.2831	3.04673
MsaG000143	334.848	328.033	608.154	271.566	259.28	237.751	358.355	268.798	330.196	297.376	448.8	408.626	214.552	188.97	280.716	326.688	625.147	590.2	114.799	77.8017	121.604	309.115	570.874	466.376	484.527	682.281	728.454	150.887	192.13	169.008	375.39	363.474	354.874	232.463	198.538	229.001	349.47	239.469	295.2	277.212	314.275	255.445	171.543	155.979	188.117
MsaG000144	2.07013	0.471256	1.22383	1.32365	2.08654	1.76658	3.50438	3.22118	1.93864	3.12895	3.09668	1.18014	4.90745	6.46064	7.87805	0.946326	1.56375	1.74471	0.35978	0.581736	0.493485	1.85569	3.63698	4.40866	3.89304	3.60648	4.455	7.13567	6.96205	3.3914	0.958254	1.72976	1.28377	1.3367	2.8924	1.56822	1.40699	2.14845	3.48659	3.37969	5.57716	3.22748	5.43697	4.94851	7.92859
MsaG000145	0	0.272164	0	0.809417	0.723024	0	0.639121	1.15469	0.584151	0	0.33533	0	0	0	0	1.04338	0.451557	0.465056	0	0	2.56502	0.584572	0.221102	0.231467	0.291153	0.490082	0.2339	0	0	0	0.255425	0.461073	0	0.110284	0.303718	0	1.00872	1.86119	0.671204	0.650623	0.197203	0.294311	0	0	0
MsaG000146	1.24303	3.36027	4.53883	3.33115	3.28882	0.928163	3.32248	4.00177	2.94182	0.660518	3.15958	1.86015	3.74281	1.22592	4.28395	2.71201	6.16199	6.27065	0.708859	1.56461	0.555596	3.79863	7.75845	9.47586	6.5903	8.31984	10.0694	2.98186	2.8241	1.72437	4.14947	3.99482	3.32429	2.40074	3.60182	2.84457	3.16816	4.15741	3.83819	3.87552	3.9725	3.05996	3.57737	2.02594	3.58274
MsaG000147	1.87816	0.534442	1.63285	6.71094	11.9893	4.54113	4.39259	6.55034	5.35305	1.33068	1.31696	4.81816	2.15437	2.63439	4.86223	2.24399	4.87691	2.96796	4.48821	2.49234	2.23861	1.91318	6.94675	5.75732	2.47749	4.00984	3.29167	7.34773	8.7083	3.84612	3.00943	4.02399	5.24122	8.59028	10.8347	11.5602	8.69352	8.29937	7.38095	3.12305	2.58161	1.73379	5.52534	4.84673	4.52642
MsaG000148	0.596861	0.452909	0.622684	1.90818	1.60425	0.76401	1.32945	2.56202	1.33662	0.469865	1.53456	1.02078	1.14106	0.313944	1.15888	0.558093	0.89233	0.7739	0.777989	0.279544	0.355705	2.18877	2.02364	2.4074	1.3324	1.22332	1.02174	0.536428	0.959372	0.473133	0.850105	1.02303	1.01787	0.871736	1.89531	1.31877	2.02833	1.98415	2.45729	1.0827	0.820414	0.122441	0.916124	0.243197	0.933051
MsaG000149	9.49576	10.1034	10.5527	13.9757	10.6114	6.69407	14.07	13.956	13.8684	14.2356	21.4227	16.2401	15.8648	10.858	11.0623	7.59217	10.1357	13.2492	4.84334	4.35073	5.16699	8.57939	15.0796	12.3894	15.6679	13.0102	14.4379	9.10181	7.65709	12.2728	8.37947	11.0128	9.60111	10.0922	7.07952	8.86153	10.1599	8.23482	14.8342	15.353	14.8116	12.196	9.6111	10.4299	11.456
MsaG000150	0	0	0.424934	0	0	0	0.544349	0.655642	0	0.384775	0	0	0	0.428485	0	0	0	0	0	0	0	0	0	0	0	0.626115	0	0.387604	0.302168	0.322877	0	0	0	0	0	0.514261	0	0	0	1.10829	0	0	0.625183	0.663852	0.636735
MsaG000151	40.1193	46.7027	38.0501	24.6923	34.9232	10.1153	24.3715	29.3542	32.2992	30.1474	10.2296	18.7129	20.9179	3.83681	9.20596	49.4495	108.911	67.832	30.9011	19.2172	29.3434	37.8953	37.0974	29.1274	18.8742	28.4995	32.1093	14.4614	17.5872	8.67346	83.7645	76.7747	63.6123	52.5679	46.3264	35.1122	28.2079	27.9453	47.0946	22.3291	27.0716	17.9566	9.7967	5.20132	20.6681
MsaG000152	0.675443	1.28135	0.704667	0.508097	0.567332	0	0.300898	0.724833	0.275018	0.744418	1.26298	0.256705	0.645647	0.236852	0.174861	0.280698	0.531481	0.492633	0.293473	0.790872	0	0	0.208189	0.326923	0.228457	0.576826	0.16518	0	0.250542	0	0.601269	0.434145	0.314151	0	0	0	0	0	0.0632005	0.102104	0	0.138561	0	0	0
MsaG000153	16.4365	18.0707	6.23549	17.2818	28.9918	12.5918	15.726	21.3464	19.849	17.1151	18.3355	24.4901	50.3479	35.5642	54.2528	21.5397	14.0208	10.2624	32.38	22.7445	19.3683	15.0687	28.4107	26.3976	34.4933	25.3617	27.5886	28.0239	23.2786	19.5438	17.1587	20.4089	22.4127	30.1511	27.9947	27.9448	21.9311	25.5329	32.7162	53.5327	71.6291	49.6574	28.6686	23.1358	49.1992
MsaG000154	7.93937	5.32168	4.87769	10.2525	15.5601	7.22687	11.9074	14.9099	9.91345	8.91679	12.6187	11.0638	26.9162	15.7762	32.9544	6.2139	11.2033	9.222	8.8539	10.4943	3.78524	9.92059	20.515	17.3351	21.7335	19.7982	20.4944	28.5141	26.0465	14.8948	6.97327	8.05153	11.3241	13.1418	22.6341	14.5349	12.4049	13.0892	15.8481	22.8832	23.4994	20.5215	36.5134	17.1094	33.6485
MsaG000155	3.62465	5.59913	6.48252	9.05626	9.00298	3.6455	15.0514	14.5863	13.4406	7.33736	11.6187	8.11779	13.5125	12.9372	8.24416	5.56799	20.7796	9.75624	4.38714	3.63778	2.31444	8.54491	16.7581	10.7769	9.9304	16.7153	20.3874	13.3865	15.5577	5.02822	10.5095	11.9816	13.2459	10.6277	15.2918	8.98935	10.103	11.5876	13.2997	18.3163	20.2849	15.9335	15.2334	10.4438	17.5048
MsaG000156	1.56158	1.1109	0.712752	0.660764	2.36095	0.249863	1.04349	1.88524	2.62278	1.38299	1.77934	1.22407	20.2634	13.8608	18.7227	0.486718	2.1196	1.13894	4.4526	5.3025	1.04697	1.90885	3.47453	5.38526	3.76328	1.65031	5.01225	25.5102	39.3882	15.7055	1.56386	0.752788	1.08945	2.34077	4.21495	1.91001	2.60764	3.79843	2.90405	6.55064	5.87597	6.96751	25.4169	13.2029	30.6672
MsaG000157	15.2883	10.3957	13.3605	10.3056	6.30388	8.81062	12.3388	13.1036	14.0666	4.50153	8.35333	10.8662	0.910994	1.35766	1.31073	9.34452	30.2775	16.1706	11.3873	7.16038	7.45461	14.3194	18.1299	17.9707	16.2786	8.39323	16.8486	2.2988	1.91484	0.708257	12.3015	13.3361	9.88101	8.97437	13.4924	8.96193	12.3546	10.4318	10.1993	7.92368	13.5912	11.2417	0.711092	0.161802	0.775962
MsaG000158	82.5653	103.768	119.336	174.682	145.635	171.008	195.401	170.283	170.19	255.116	191.776	254.957	885.912	1016.05	751.457	84.7082	136.432	134.238	98.6528	58.0051	79.9591	233.392	184.503	141.534	227.949	284.686	202.334	514.256	487.463	606.774	109.329	115.536	118.404	127.333	218.487	160.168	358.591	174.474	269.911	253.522	255.353	258.298	398.671	444.356	376.458
MsaG000159	1.21071	0	0.126309	3.00547	2.19656	1.44645	1.94166	3.50795	0.88733	5.60426	5.43327	7.31617	1.52764	4.20305	0.752239	0.754715	2.40071	1.41285	2.05156	1.53102	0.865842	6.80776	9.68382	8.3212	8.6487	11.0425	12.3169	2.99555	1.5269	1.91947	0.775985	1.94548	1.68932	5.0815	10.1497	3.59225	10.3853	15.5494	13.7981	8.89472	10.4843	9.68631	3.03527	4.83451	3.50143
MsaG000160	0	0	0.382405	2.06799	0.369452	1.40759	4.16388	1.47506	1.56707	4.15519	0.771063	3.55234	0	0.385601	0.427016	0.228492	0.95179	0.089113	1.43334	0.257512	2.62136	3.58446	14.9979	19.338	9.29835	12.1142	9.23279	0	0	0	0.587328	0.353399	0.852409	0.253588	2.21152	1.04128	5.66982	4.19049	3.90989	4.65439	4.98796	3.6093	0.187538	0	0
MsaG000161	1.94177	0	0	1.09551	0.326195	0.828522	1.29754	0.520941	0.395313	1.22289	0.907712	0.737981	0	0	0	1.00869	1.98628	0.314717	0.42184	0.909445	0	0	0.598505	0.626562	0.656773	0.165827	2.84917	0.205314	0	0	1.72854	0.832058	2.40834	2.38824	0.205535	0.408607	1.36527	1.10208	0.363379	0.293531	0	0.398338	0	0	0
MsaG000162	4.99586	6.35542	7.58807	10.8598	11.2557	4.89025	18.6555	19.9861	16.9612	9.02247	12.5699	12.0623	5.73057	2.78236	4.9071	6.77805	17.1001	12.1457	6.32041	6.02166	7.88116	16.8836	33.0162	29.7279	26.42	19.3496	22.9615	9.36846	9.21106	5.18324	7.53413	11.1445	9.77275	10.5044	13.7645	10.2499	11.2093	15.1543	20.8293	18.1249	17.8745	16.3676	11.0888	7.30426	15.9068
MsaG000163	59.3903	58.3415	101.83	85.0786	83.0249	48.1476	68.8465	76.6875	87.8428	95.7434	88.1774	93.9173	79.3799	66.824	67.1828	73.9632	126.237	115.51	34.1629	31.9883	31.8548	72.5975	98.6115	76.8634	101.138	125.431	124.779	43.6163	43.0057	31.8294	85.7846	92.7782	86.2307	64.3715	58.4636	62.5961	76.3435	53.1998	67.6273	79.6294	101.902	78.6624	62.8861	46.715	80.0264
MsaG000164	43.4887	34.3009	46.6881	14.7621	14.6415	11.7033	8.68186	13.3616	11.1312	14.7454	11.0083	9.15559	11.0739	11.0102	10.3709	49.2692	48.3051	45.0988	12.9367	9.59252	12.5824	9.04376	14.3081	11.0049	11.7919	13.4071	11.8266	8.1281	7.69749	5.86481	47.7085	41.581	43.0553	20.4741	11.6322	20.2772	13.3219	10.7977	14.487	9.9838	17.6355	11.7717	14.6797	8.08793	15.233
MsaG000165	15.1326	5.31389	14.6116	3.99629	5.51688	3.57185	6.45442	9.06971	8.65228	10.6454	5.41834	10.8294	8.67901	5.41931	7.62675	15.0528	15.1247	12.9155	3.98693	3.61912	1.15128	9.05208	8.26167	7.9477	9.73573	10.806	9.52725	5.1576	4.77713	5.10453	10.8339	15.728	7.03821	5.71723	5.92995	5.79279	4.30117	5.56047	7.77259	6.57058	7.56782	6.34073	8.15417	8.39615	8.5565
MsaG000166	2.10407	0	1.37194	0	0	2.46887	1.75749	2.11681	0.642531	0.248458	0.368843	6.89709	0.301688	2.21345	3.67679	0.163951	1.36588	1.40672	0	0.123182	1.88091	1.28599	5.47197	4.58279	6.19151	4.17773	5.14551	0.166856	0.585348	1.04244	0	0	0.489306	0.242611	0.334071	0.332069	0.924611	0.383849	0.885941	1.90839	3.25367	1.61862	0.134565	0.642995	0.616729
MsaG000167	0	0	5.89083	2.12378	0	1.60619	3.77314	0	0	0	0	0	0	6.93008	0	0	3.11013	0.457587	1.22668	0.881532	3.3651	0	4.78611	4.55499	3.81969	3.37548	2.76172	0.895556	2.09447	0.746004	0	0	0	1.30215	0.59768	0	5.29345	0.915649	1.05668	3.41426	0	1.15834	0.481494	0	0
MsaG000169	74.9218	57.336	105.105	61.5157	58.806	41.8983	47.508	54.6551	51.9894	67.7648	96.575	99.0545	35.1075	33.2036	45.1886	81.4829	164.066	149.825	22.6484	18.665	30.7803	54.56	95.2948	73.915	126.231	182.392	206.221	29.7829	26.2534	34.4972	92.8043	88.0136	99.4976	52.7157	66.7167	58.7694	66.1273	51.8806	55.5757	54.797	66.2601	49.248	32.7866	31.1772	44.8555
MsaG000170	0	0	0	0	0.0995109	0.0842512	0	0	0	0	0	0.112566	0	0.0519303	0.0383386	0	0	0	0	0	0	0	0	0.0477857	0.0601076	0.0758821	0.12072	0.203561	0.29297	0.0391311	0.0527317	0.0317291	0.137756	0.0910712	0.0627017	0.031163	0.555327	0.144089	0.387991	0.268639	0.284984	0.303798	1.54064	1.12638	1.31187
MsaG000171	2.95289	0.840266	1.79705	2.49895	1.48815	0.839965	3.94638	0	2.10406	0.697378	0.345093	0.841695	0	0	1.14668	0.766969	1.04558	1.67509	1.60375	1.26776	1.7598	0.601592	2.16162	0.952824	1.29839	1.51305	0.601774	1.56112	1.64297	0.975319	1.05145	3.00515	2.289	0.680969	1.25024	1.39809	1.21111	1.19711	1.65779	0.446378	0.608833	0.30288	0.1259	2.00531	1.15404
MsaG000172	13.3703	5.63649	7.49104	7.54331	5.73993	3.80327	4.63264	3.18845	3.62931	3.9763	2.08339	1.97612	3.69216	0	1.34608	6.48247	5.7279	6.74187	1.61369	2.3193	0	1.21064	3.20529	1.67778	4.22081	2.66425	3.51192	5.57633	6.7963	2.159	8.19921	10.3445	10.3643	10.1636	4.24572	11.0978	4.00401	3.37268	7.08928	3.81772	3.06303	1.21903	3.67373	3.8337	4.64475
MsaG000173	10.2431	11.2191	19.6588	12.5393	11.7853	11.2975	7.74871	11.8217	11.3316	13.3279	13.8228	16.9674	6.09646	5.28615	5.70382	13.433	26.096	25.0436	5.29026	3.89227	5.18306	9.21356	16.1285	14.5928	17.1006	24.8564	23.7262	3.46375	3.65611	4.6727	14.4516	17.826	12.4047	8.33448	7.54867	8.90651	8.357	10.4834	11.5013	7.187	9.08538	10.4668	5.63627	6.29988	5.36275
MsaG000174	0	0	0	0.829963	0.370689	1.88307	0	1.184	0.898468	1.3897	0.515763	0.419321	0.421859	0.773783	6.85513	0.229256	0.347264	0.178823	0.47938	0	3.9452	0.899115	1.19025	1.42405	1.19417	2.07291	0.899388	3.38313	3.8197	0.583069	0.392863	0	0	0.169625	0	0.928683	0.517163	0.357831	0.206472	0.667139	1.51656	0.452672	3.19881	0.899117	1.14985
MsaG000175	15.144	14.8383	18.731	17.176	18.5687	13.6561	20.2391	24.5027	24.3149	23.229	27.6968	29.2821	11.6405	5.99475	7.76022	14.2577	30.368	32.0729	6.91908	11.2242	11.1652	24.8095	42.8761	41.7124	35.169	42.3987	36.9965	12.6532	14.8252	8.41567	14.6762	20.0699	15.9024	14.9056	19.6324	16.0651	16.9047	16.7094	27.1715	19.8954	19.6359	15.3732	17.5333	13.9315	16.4742
MsaG000176	82.4041	72.6449	7.86648	46.7948	56.7287	76.2958	20.1542	45.9487	24.9997	28.2378	5.2872	2.76336	0	1.13317	0	97.6995	46.1513	13.6177	251.679	150.594	118.441	61.2274	16.5592	32.0641	8.41619	10.7629	4.74163	0	0	0	59.8345	73.5635	96.6928	126.068	54.7287	125.632	26.8865	64.9797	36.1333	2.68675	8.21751	9.28089	0	0	0
MsaG000177	0.602865	2.05859	0.628948	2.04075	2.12676	1.02893	2.41709	0.485211	4.41839	3.41706	2.53636	2.74946	0.691525	1.58551	0.702322	0.751609	0.996181	3.22445	1.17872	0.141178	1.07785	5.89543	0.278727	2.04256	5.01616	3.70688	2.06403	1.91232	2.01259	0.955786	0	0.193747	1.12158	0.834163	0.95719	1.14174	0.211938	0.586568	1.35382	0.820196	2.2374	0.742035	2.31335	0.73693	0.706828
MsaG000179	0	0	0	0.124131	0.110882	0.187757	0.294044	0.177081	0.537507	0.311769	0	0	0	0	0	0.137152	0	0	0	0.206095	0	0	0.30517	0.212984	0.759062	0.394581	0.591863	0.279166	0.0816117	0.34882	0	0.0707093	0.102332	0	0.419199	0.347239	1.00552	0.428143	0.432326	0.898007	0.181456	0.135405	0.337708	0	0.257961
MsaG000180	1.65873	3.60439	4.32624	1.10598	1.82387	1.47985	0.503819	1.45638	2.21033	1.70941	2.11472	2.66491	0.864851	1.50701	2.28372	1.31599	1.67302	3.33609	0.982774	1.69501	1.88721	1.65894	3.41617	3.79528	2.60118	3.01339	3.57703	1.3154	1.78989	0.956278	2.81892	2.08386	1.89364	1.32144	2.29844	2.33226	2.96865	2.1274	3.00535	1.77801	2.86037	1.20643	1.15727	1.22885	1.00185
MsaG000181	2.0489	9.32845	4.80947	8.09166	3.614	4.37114	10.2684	4.94711	14.3907	9.1938	10.0568	7.00823	0	0.538852	7.55856	6.70535	9.67321	8.21896	0	0.719712	5.49477	16.2794	16.1038	8.42938	16.2163	20.2096	21.5455	3.24961	3.03999	4.8725	7.66036	3.29235	3.8118	1.41749	3.90373	2.58689	7.56306	3.73783	4.60111	1.85835	3.80201	2.52188	0	0	0
MsaG000182	0	0	0.874172	0.472739	0	0.357525	0	0	0	0	1.17509	0.955365	0	0	0	0.261164	0.395596	0.611134	0	0	0	0	0.774804	0.405563	0.510141	0.429348	0.614739	0	0.621618	0	0	0.538577	1.16916	0.193233	0.532157	0.264484	0.589142	0	0.705628	0.759991	0	0.515675	0	0	0
MsaG000183	4.3252	1.50427	3.76028	3.79587	3.26962	2.87076	19.4285	12.1839	21.4264	10.4417	21.9037	19.3148	78.278	28.185	19.8751	5.16767	4.87812	4.84869	3.75851	3.54504	8.59215	15.5674	18.7195	16.3987	23.7969	29.1187	21.5071	65.6644	64.4413	70.4768	2.31013	4.78786	3.57629	6.31711	6.71467	6.14351	4.39264	9.35174	12.6807	17.5443	17.142	15.2316	46.9631	37.4009	60.1016
MsaG000184	0	0.25648	0.235082	0.101703	0.181695	0.115375	0	0.0725428	0.110097	0	0.189603	0.15415	0	0	0.175004	0.0842785	0.38298	0.328691	0.176228	0.0422145	0	0	0.229196	0.130876	0.475581	0.946771	0.947807	0.243021	0.234031	0.107173	0.385128	0.318634	0.503054	0.540427	0.429322	0.19915	0.538668	0.109621	0.126505	0.0817505	0.111503	0.05547	0.0922303	0	0.105676
MsaG000185	1.55296	2.43587	3.24031	2.11559	2.74878	1.45454	3.29035	2.95705	4.41849	2.07533	2.5497	2.76391	0.999293	1.57392	1.16198	1.93612	4.80144	4.12542	1.20961	0.993442	0.677197	1.85201	4.30796	4.08826	4.22773	4.62885	4.89079	1.60398	1.68597	0.67557	2.26582	2.17895	2.88915	1.94788	2.47772	1.98465	1.6911	2.29411	3.00896	5.53108	4.12346	2.8905	1.94762	1.29641	1.9984
MsaG000186	62.2505	52.4329	57.1505	57.5978	61.4891	28.6861	61.5638	76.1547	74.5181	31.7554	31.4279	62.4587	31.4183	18.3362	28.0412	105.549	111.68	153.157	34.0794	43.1501	40.0667	76.0937	112.821	103.647	61.6496	131.416	150.407	39.0975	44.3339	32.5685	37.2385	79.2235	74.1195	60.8679	58.5117	52.6593	72.6556	94.4856	59.412	42.9104	42.0986	18.389	6.3699	4.05834	11.6777
MsaG000187	0	0	0.262002	0	0	0	0	0	0	0	0	0	0	0	0	0	0.118566	0	0	0	0	0	0	0	0.101931	0	0	0	0	0	0	0	0	0.347489	0	0	0.176574	0	0.140991	0	0	0	0	0	0
MsaG000188	0	0	0	0	0	0	0	0	0	0	3.8521	0	0	0	0	0	0	0	0	0.643243	0	0	0	0	0	0	0	0	0	2.1774	0	0	1.27755	0	0	0.867012	0	0.668138	0.771046	0	0	0	0	0	0
MsaG000189	8.05548	7.93469	12.4444	1.92278	1.40527	1.32197	4.96879	5.23658	3.97375	1.31708	1.52075	2.11952	14.9264	12.5484	9.98599	8.40136	27.0608	11.2232	4.03848	2.46686	0.553931	4.5447	7.95007	4.49879	4.71571	3.25446	3.93993	24.6679	15.3998	3.684	7.28118	6.47214	6.34045	2.50073	0.983844	1.36913	2.50515	1.80871	2.78305	2.66961	4.08836	0.762698	11.8888	9.08941	8.59704
MsaG000190	22.2372	47.6308	53.9912	23.0387	18.9496	16.0437	28.0978	24.4056	30.126	8.02081	8.5051	8.75868	28.9858	17.2259	16.7995	73.216	67.0955	71.7553	11.3307	5.68089	20.2402	32.6188	39.2552	34.4419	20.1026	21.8563	23.9277	18.9811	22.1958	18.1083	69.1033	69.5165	66.3808	19.7667	15.9202	24.3753	23.3104	26.3567	36.7719	19.8024	19.8402	19.4083	17.6866	20.7574	27.8101
MsaG000191	17.0125	0	11.8323	19.1962	11.4316	2.41964	30.315	27.3847	10.3903	0	0	9.69849	0	2.98281	8.80848	21.2099	60.2391	53.7679	25.8711	15.9358	30.4162	13.8638	111.428	104.3	21.8659	8.71714	22.1888	27.8817	18.9313	6.74291	15.1442	29.1596	29.0127	24.8473	21.609	42.9591	19.9358	19.3113	15.9184	23.1454	18.7075	34.8996	29.0139	2.31063	33.2437
MsaG000192	76.2771	53.1268	54.4401	103.935	79.7962	82.9515	142.422	123.225	149.009	117.71	74.1457	95.6025	19.5837	16.3671	19.9964	48.5784	54.4727	49.942	45.0462	46.4296	51.6942	148.106	140.809	123.019	84.9426	91.5022	87.6785	20.5706	27.6806	15.6074	41.1816	51.771	49.8212	71.1234	64.2703	71.6209	97.6773	87.0086	94.6898	72.3052	69.6075	54.5688	23.8805	24.5722	28.4113
MsaG000193	8.95088	16.9123	21.4777	0.403994	1.26306	0.458302	0.956989	0.576324	1.09335	0	0.753161	0.816438	0.41069	0	0.417102	10.3782	16.1428	13.927	0.933375	0.922287	1.28025	0	1.15873	1.21306	0.217979	0.183457	0.70046	0.0567855	0.398418	0	11.8563	9.20518	11.1571	2.22931	1.36432	2.82529	1.63628	0.522535	1.90955	0.162369	0.442923	0.220344	0	0.29177	0
MsaG000194	17.1972	17.8043	25.2418	16.9791	17.564	10.0699	28.9734	21.3505	26.1462	16.5049	25.9773	25.5003	9.07618	10.1041	8.95148	15.738	22.9321	27.6206	7.27327	8.6328	8.0137	25.6059	30.4926	23.5542	26.1935	25.0292	26.598	17.7724	20.9352	19.2157	14.6572	18.403	13.189	14.0282	15.5694	12.2423	13.6993	16.8881	22.6732	15.3074	16.7103	16.382	14.2744	13.8652	18.7328
MsaG000195	1.46138	0.935656	1.1911	0.772956	0.828546	0.487146	1.22066	0.735114	1.05989	0.28042	0.672472	0.546728	0.288114	0.480423	0.212809	0.583593	1.61706	1.03255	0.476217	0.513338	0.489896	0.837359	1.33019	1.32624	1.07508	0.865811	1.46303	0.579449	0.677589	0.325812	1.41473	1.36494	1.25319	0.895186	0.971622	0.763991	0.433477	0.955325	1.16656	0.683447	1.3559	0.562107	0.794426	0.223296	0.838851
MsaG000196	13.104	8.03135	0	0	0	0	0	0	0	0	0	0	0	0	0	6.5977	3.33127	1.71543	0.656948	0.472105	0	0	0.233019	0	0	0	0	0	0.373898	0	1.07677	2.26765	3.28177	1.62719	0	0.636339	0	0	0.282953	0	0	0	0	0	0
MsaG000197	4.86968	3.29104	1.90514	5.83819	9.04965	8.44109	3.05065	3.18445	0.557654	2.87516	0.426826	0	1.57102	0.160088	0	8.25299	5.60396	0.517954	36.4979	19.5289	10.3388	3.34833	1.89965	3.8301	1.42061	0.779754	0.7443	0.0965431	0	0.120632	4.3891	10.9551	5.23759	21.5476	8.79488	15.6591	3.10289	7.10706	4.78433	0.414074	0.878536	1.68577	0.0778592	0	0
MsaG000198	6.00007	6.1772	8.79167	7.49294	6.14957	5.89692	9.46034	8.24747	10.6231	8.78874	9.17083	11.1071	6.14782	4.82264	7.72296	4.49668	6.47711	6.16265	2.72413	3.0312	4.58024	9.97144	9.80273	9.16916	8.71512	10.4323	10.8483	6.69348	6.9519	5.58462	5.40118	5.41655	5.67538	5.9234	5.26635	5.36247	6.8731	6.23144	7.66433	6.20639	6.33844	4.77132	5.22563	4.34019	4.37368
MsaG000199	0	0	0	0.297572	0	0	0	0	0	0	0	0	0	0	0	0	0	0	0.171875	0	0	0.322365	0.121928	0.255287	0	0.202694	0	0	0	0	0.140855	0.0847536	0	0.18245	0	0	0	0	0	0	0	0	0	0	0
MsaG000201	12.256	11.1994	12.336	12.5631	8.5254	11.4163	9.80458	14.5878	12.2295	5.54433	8.95697	12.3993	13.4644	7.89928	3.82084	11.0833	12.5505	6.6307	9.11264	7.68051	6.17244	14.5594	12.8891	10.6108	8.86292	10.8351	9.20265	5.28394	5.89073	5.26818	9.86516	10.6514	8.99201	8.91696	8.87999	9.97098	11.2873	8.10373	13.2283	10.1767	7.54529	9.34859	5.21076	5.62684	5.7343
MsaG000202	14.8856	12.3975	22.3475	8.80786	10.7953	7.43582	18.1955	16.6559	18.848	18.6922	16.5477	17.386	9.16206	9.1665	6.76736	13.1266	26.6541	30.7167	6.38876	7.31187	5.84202	11.9826	20.8983	17.0456	19.3779	22.789	21.7529	12.0348	10.1003	4.74873	17.0646	14.7018	12.1581	8.54009	8.87731	10.8869	9.18974	9.44942	16.5101	19.0993	18.2652	18.9922	10.3095	15.9769	12.4864
MsaG000203	30.8226	22.6831	28.8297	21.5871	20.6221	10.6572	18.8208	17.1085	13.9564	14.8097	28.3202	21.2069	4.87663	2.51573	11.1437	15.2385	25.215	31.2659	3.80982	6.59577	4.75062	14.2913	14.9876	14.6613	20.3831	30.3616	25.4721	13.7385	10.6446	10.1103	21.0041	18.9575	16.5602	17.2799	10.9689	18.787	16.6272	9.1778	21.6303	7.71203	13.3676	14.7173	5.03006	5.6299	9.13833
MsaG000204	0	0	5.69569	0	0	0	0	0	0	0	0	0	0	0	0	0	0	0	0	0	0	0	0	0	0	0	0	0	0	0	0	0	0	0	0	0	0	0	0	0	0	0	0	0	0
MsaG000205	0.275282	0	0.646184	0.465928	0.277465	0.0587291	0.275925	0.110779	0.0840643	0.0650129	0.772109	0.0784668	0	0.144796	0	0.643505	0.324914	0.301165	0.0897055	0.0322326	0	0	0.350002	0.26648	0.19553	0.458426	0.134641	0.152812	0.0510553	0.0545543	0.514609	0.265409	0.192052	0.222191	0.0437076	0.217228	0.532267	0.13392	0.425005	0.374521	0.624342	0.508246	0.422532	0.0560833	0.376547
MsaG000206	2.60052	1.84999	3.05217	0.733584	0.327643	0.554799	0	0.523252	0.397067	0.614161	0.91174	0	0	0	0.504924	2.22898	3.9902	3.79337	0.423712	0.913481	1.16235	0.794706	0.751451	0.944014	0.263875	1.16594	1.27192	0.412451	0.241153	0	2.08345	2.71619	1.51189	0.749636	1.44513	1.02605	0	0.632556	0.182496	1.17934	0.536182	0.400106	0.166315	0	0
MsaG000207	1.0623	2.67738	2.69149	1.62675	2.21792	3.04335	1.52111	2.07639	1.11223	0.358402	1.48976	0.951653	0	0	0	2.6015	2.5793	1.40199	3.65949	4.61998	3.79852	2.04055	1.29802	1.83631	1.17031	0.54432	0.668019	0.0722073	0.112582	0.0601492	1.78321	2.09717	1.90573	3.21971	2.02398	2.63457	0.426803	2.28865	1.87437	0.275287	0.500634	0.747159	0.116466	0	0
MsaG000208	69.6887	56.2928	66.2543	17.122	22.6585	9.59192	34.5501	16.2837	28.1461	32.3856	18.9157	12.8156	4.5126	8.86832	4.8013	49.3971	89.1518	70.229	20.5116	15.53	4.01919	10.9917	11.173	14.689	12.0897	13.5346	21.1655	2.31753	7.0878	2.22752	70.8409	52.0175	65.8705	27.4762	18.9171	29.4474	13.8301	13.9437	14.5138	7.64607	17.6131	20.0606	13.2269	3.66392	7.46779
MsaG000209	0.52398	1.04372	0.819976	0.960766	1.9805	0.726613	2.18835	0.738012	1.36009	0.928105	0.918534	1.71759	0.751299	0.895731	1.11911	0.734919	1.57705	1.68789	0.597617	0.460144	0.234203	1.44113	2.39228	1.83869	2.36599	2.24857	1.82599	0.477853	1.06898	0.623041	0.979522	1.09457	0.97482	0.785431	0.748748	1.15774	1.28944	1.17895	1.10314	1.18812	1.24241	0.403087	0.569684	0.693879	0.665535
MsaG000210	6.39837	9.10351	12.7246	9.25024	8.66598	5.97204	15.2316	9.01194	15.8755	13.2221	18.7873	25.5332	0.917418	3.3655	6.67749	5.98278	19.6351	12.736	3.38816	5.89981	4.28982	13.6872	39.9359	36.7756	27.5117	30.5312	27.8716	4.88373	4.3017	1.4265	7.68924	8.35371	7.25377	10.0521	12.3177	9.3407	12.0903	15.2717	22.5631	11.788	28.1986	8.36764	1.94372	2.11826	0.46886
MsaG000211	0.256187	1.89539	1.06908	1.5899	5.42258	1.20242	1.19833	1.64952	2.65992	0.363019	0.359275	0.876285	2.64476	5.39009	2.28812	0.878338	2.60043	1.24566	1.16876	0.839909	0.458031	0.939472	1.89512	2.10796	1.0918	0.918887	2.00481	3.61625	4.8464	1.0154	1.36832	1.89365	1.66815	1.24067	1.87108	1.69814	4.68326	3.36503	5.32159	0.580903	1.26771	0.788317	5.17742	6.88947	10.5128
MsaG000212	0.91346	0.974743	2.44202	1.48165	2.3593	1.26671	1.29709	2.29747	2.16184	0.86292	2.80226	1.17168	1.0478	0.840828	0.665098	1.06766	1.77895	1.24918	1.56275	1.7113	2.04144	3.90808	3.64257	2.87382	1.15861	1.98923	1.81502	1.34012	1.48238	1.40295	1.46367	2.27514	1.48699	1.6589	3.33577	2.66704	2.56902	3.02736	2.91671	0.880288	1.41254	1.12433	0.671827	0.883972	0.624741
MsaG000213	20.953	2.98116	13.6622	0.591064	2.11191	1.78805	1.40012	2.52957	1.2797	17.3195	0.734608	2.38898	0	0	1.22048	8.8164	11.1288	11.2068	2.73115	3.18938	0	5.12249	0.726552	1.52122	5.52785	6.97856	8.19847	0.8308	0.388604	0	7.83384	7.07051	2.43632	4.10718	8.9823	1.9841	1.84151	1.27416	1.47041	63.6644	93.7468	165.055	0.268007	2.56125	1.63775
MsaG000214	15.4465	22.1863	18.6087	6.01723	5.93102	3.76613	7.12687	10.36	6.51389	3.12682	6.18915	6.28982	5.27324	6.96404	11.1396	14.4432	28.3888	16.7199	11.2654	7.14834	3.28766	4.04602	10.6272	9.25635	6.12013	4.61692	7.1951	9.27444	6.8209	4.51879	13.7502	7.68262	13.8552	4.66468	7.1239	7.31338	4.00802	6.53042	6.40065	5.83746	5.45963	5.20573	6.02129	5.09499	7.61777
MsaG000215	0	0	1.83035	0	0.884177	0	2.34472	0	0	0	1.23021	0	17.1059	7.3826	0	1.64049	0.828304	7.67759	0	3.28683	0	0	3.24459	0.849173	1.42419	0.898974	0.858099	3.89564	3.25388	15.9937	0	1.69152	2.448	1.21378	1.11424	0	0	1.70702	0	0.795639	0	1.07973	3.14172	5.71893	2.74266
MsaG000216	1.69851	0	0.442998	0	0	0.724723	0	0	0	0	0	0	0	0	0	0.794091	1.60379	0.6194	0	0	0	0	0	0	0	0	0	0	0	0	0.453595	0.818794	0	0	0.269678	0	0	0	0.476782	0	0	0	0	0	0
MsaG000217	0	0	0	0	0	0	0	0	0	0	0	0	0	0	0	0	0	0.133184	0	0	0	0	0.0633195	0.132576	0	0	0	0	0	0	3.51116	3.25706	2.16574	3.411	4.78386	2.59374	4.42949	5.13023	9.76482	4.72028	8.58425	5.22569	0	2.45536	1.49868
MsaG000218	98.2238	74.5341	84.0808	76.0195	106.618	70.9253	90.8797	84.1222	139.208	69.592	75.0553	106.248	64.2791	49.6778	73.3514	70.6491	71.9379	72.5577	105.872	127.985	144.092	141.617	86.4586	79.2359	77.1785	77.1076	61.2834	33.9533	26.1578	34.9382	61.8787	68.7998	69.6977	83.3458	80.7759	94.2038	95.1806	82.3973	79.1813	69.672	78.9308	60.4493	37.691	33.3519	43.3089
MsaG000219	2.86312	0	4.48049	0	2.88582	0	3.8264	0	0	0	2.00761	3.26442	0	6.02391	0	2.67715	2.70346	2.78427	0	2.01144	0	0	2.64746	2.77157	4.06728	1.46705	1.40035	1.3623	2.12403	0	3.05844	0.920143	3.99494	1.9808	3.6367	5.42236	1.00653	4.17858	5.62587	3.89526	0	3.52406	0.732435	0	8.95162
MsaG000220	2.0953	2.18618	2.9146	2.16724	2.2879	1.04303	2.10019	3.0917	4.05239	0.164947	0.979478	1.39357	1.20172	0.551055	1.22048	1.30613	4.8637	2.0376	1.13798	0.736011	0	3.84187	3.87494	1.85927	2.62219	1.96831	2.39122	1.05235	2.33162	0.968886	2.61128	2.02015	1.46179	1.53013	1.21982	1.21251	0.736603	0.934384	1.47041	1.58369	1.44004	2.14916	1.78671	2.13438	1.63775
MsaG000221	10.6185	16.1151	12.3088	33.2821	23.1892	30.7083	22.075	10.4454	31.3454	31.4862	16.9596	21.8596	18.9468	3.7235	13.9739	27.3961	19.2172	17.9273	29.2197	22.2415	21.094	23.0753	20.1829	18.8448	14.7253	24.4841	15.292	25.8233	32.6039	5.14392	21.4255	32.7985	22.4986	60.4024	40.8372	57.1646	26.7528	25.6852	23.1831	10.166	15.3254	9.43928	14.3366	11.5377	10.3747
MsaG000222	0	0	0	0	0	0	0	0	0	0	0	0	0	0	0	0	0	0	0	0	0	0	0	0.223443	0	0	0	0	0	0	0	0	0	0.106461	0.29319	0	0	0.112292	0	0	0	0	0	0	0
MsaG000223	10.5092	11.5465	8.07063	9.30539	9.85692	6.66385	8.19289	10.3378	10.0735	2.75771	2.55869	3.4116	1.92541	0.998067	2.49393	10.418	12.9552	8.23261	16.4571	22.9696	12.7871	12.4894	14.4077	13.4936	8.11624	5.57186	8.31687	2.84743	2.59878	0.809926	11.9278	9.85082	10.6583	12.2186	16.8712	12.4394	6.61934	13.9885	9.05486	3.77301	7.82458	6.19812	1.82963	1.72473	1.93949
MsaG000224	0	0	0	0.114739	1.02493	0	2.17437	0.654731	0.745259	1.05666	0.570418	0.927513	0	0.106973	0	0	0.0480079	0.148329	0.132545	0.142877	0.363606	0.248599	0.094027	0.78748	1.15563	2.39678	1.98939	0.193533	0.452622	0.161214	0	0	0	0.3752	1.74367	0.834514	0.571967	0.643094	1.25594	7.28612	19.2886	6.88382	0.104053	0.0828663	0.238444
MsaG000225	10.0828	9.36248	15.5941	8.08375	8.55814	6.86839	12.0567	9.96591	7.56257	5.68157	10.295	7.15985	9.43516	8.56004	6.31963	10.0344	10.5227	8.171	4.95732	3.93531	4.74392	6.05442	12.6356	11.216	10.6259	11.5112	12.2855	4.9939	4.78987	4.83769	9.82591	9.15273	9.87278	6.89406	8.65042	5.69517	10.2608	7.4868	10.4275	10.188	15.7559	12.4105	5.24924	4.9012	7.88108
MsaG000226	2.66357	2.78593	1.76492	1.90888	1.19722	1.50509	2.40521	2.37551	2.46214	2.10817	1.00956	1.39533	3.13786	3.33215	2.12457	1.14431	3.44967	2.17018	1.17293	0.826048	0.514825	1.93593	3.76097	4.07666	3.66693	3.09848	3.94346	1.99807	1.78908	1.36957	1.65334	1.87397	2.67856	3.38666	2.9489	3.97647	4.25167	2.25886	3.69799	2.90555	3.0576	4.29742	2.35723	1.58395	3.40424
MsaG000227	16.1153	25.156	26.1796	32.9909	25.7569	24.7541	20.9219	19.2702	30.0897	44.8012	29.703	35.9608	111.44	96.8748	69.1955	11.0503	24.4554	19.7014	6.30175	6.03819	9.87849	17.4477	16.2852	15.3772	28.7799	46.7137	32.3163	69.6676	65.7543	93.0727	13.7718	20.4205	14.3482	19.8561	20.7619	24.8522	31.5642	15.5677	25.3326	20.2544	24.3032	27.4864	77.7402	65.476	62.4415
MsaG000228	7.27716	10.058	17.082	6.59836	7.72779	3.43772	8.33616	5.02025	8.41284	4.29658	6.37841	5.77837	4.76992	1.64046	2.8259	14.9051	14.6016	18.4501	1.86323	2.67796	2.32333	2.85925	6.66894	5.03177	6.59297	9.12224	7.56342	2.72056	1.92808	1.33915	16.1025	13.8653	12.5715	8.03135	5.19939	6.89098	2.64966	2.59195	4.15845	4.12523	6.85906	8.31728	1.86162	1.16488	2.03145
MsaG000229	0.658723	1.73812	1.43692	2.19606	3.01794	0.996507	1.80071	2.36166	2.66991	1.13141	3.02332	1.80935	1.27078	1.32294	1.18598	1.39986	2.7	2.48954	0.858625	1.34626	0.535326	1.83002	3.80691	3.24627	3.91322	4.23445	4.26158	2.16549	2.46562	0.996874	1.6632	1.88605	1.83825	2.32006	2.83338	1.81459	1.30524	2.24321	2.35338	2.98731	4.37084	3.2063	2.97195	1.46402	2.52759
MsaG000230	15.6561	10.183	23.6252	9.4638	15.7802	5.96444	18.6817	21.1511	31.4178	31.1643	34.5023	12.4316	64.779	23.8226	19.5417	18.1247	41.1813	57.5014	4.00856	11.5227	7.99747	24.6056	23.0078	33.0173	27.12	55.4387	26.2539	47.6223	34.2216	29.9185	12.8418	10.4224	15.0835	15.0866	17.578	10.5895	10.025	25.8415	18.3638	15.7215	15.6789	12.7321	28.6078	19.1377	21.1967
MsaG000231	1.18894	1.35329	0.547227	0.710237	1.19837	0.268571	2.14976	2.42042	5.9373	2.8079	2.15777	2.11312	4.09137	2.09684	6.00204	0.501362	0.858489	1.49626	0.364646	0.884408	0.6252	1.36785	2.71613	1.72639	2.44122	2.27558	2.20632	5.91221	5.0068	4.68467	0.971216	0.606864	1.30113	1.06447	1.77668	1.41283	1.69648	3.07913	2.3362	4.12317	3.4031	3.40026	7.42488	3.98956	6.88786
MsaG000232	0.403015	0.589788	0.39042	0.974461	1.1606	0.368485	1.26958	1.48281	2.0043	0.761435	1.49371	0.951829	3.43411	1.42332	2.4593	0.26917	0.964945	0.797832	0.450272	0.525818	0.720543	1.68904	2.14279	2.34078	1.90449	1.53403	1.74587	2.4472	2.49863	1.43762	0.338258	0.407064	0.508776	0.544362	1.33461	0.508838	1.05248	0.980303	1.61613	1.0966	1.23455	1.0984	2.87203	1.99401	2.20507
MsaG000233	224.541	212.491	51.1251	394.382	385.478	275.917	218.308	290.487	213.467	170.723	33.8167	41.3879	6.54317	0.545528	2.41649	250.525	151.058	46.5208	758.405	800.642	516.417	349.273	175.62	277.349	141.546	62.31	57.7014	0	0	0	125.746	194.822	157.979	409.589	417.769	457.987	191.419	444.763	278.759	18.8137	40.8434	84.2531	11.5414	8.24058	24.3199
MsaG000234	0	0	0	0	1.62858	0	0	0	0	0	0	0	0	0	0	0	0	0	0	0	0	0	0	0	0	0	0	0	0	0	0	0	0	0	0	1.02001	0	0	0	0	0	1.98876	0	0	0
MsaG000235	4.37002	1.7152	3.1442	3.48569	3.34147	1.60742	4.12848	5.21512	5.61408	1.06765	2.43027	2.57718	4.06201	1.74376	1.93105	0.93935	2.13431	1.75849	1.08031	0.70577	1.34708	3.86822	5.32975	5.61607	3.08869	3.32018	2.727	3.05919	3.745	1.91124	2.09262	1.59814	1.82225	2.01555	1.81835	1.42694	1.74819	1.83271	3.17248	2.5285	2.48557	1.85477	2.00456	0.859605	3.65132
MsaG000237	0.246333	0.105144	0.289114	0.104232	0.341393	0.183935	0.288059	0.297388	0.338507	0.203616	0.086364	0.0351075	0.0353199	0.129569	0.143486	0.0383888	0.188984	0.224578	0.160543	0.10095	0.110103	0.451668	0.156597	0.0596141	0.112479	0.173553	0.0602407	0.361389	0.365489	0.0488172	0.0328922	0.0593745	0.11457	0.0710088	0.215111	0.11663	0.0649489	0.194735	0.0518604	0.0279279	0	0.0378998	0.110278	0	0.0722031
MsaG000238	40.4524	33.6654	48.1407	30.0478	36.0607	30.1839	43.1957	44.1739	55.8686	51.4645	49.3183	45.6589	9.79329	8.66076	12.3143	22.7456	34.4537	38.6466	17.2229	11.3296	19.6256	49.4482	46.8038	38.9622	42.9447	50.5174	44.6909	10.1558	13.0446	9.91009	27.6862	36.7804	34.131	28.0801	28.0795	30.7986	39.0901	28.5303	42.2827	23.1389	27.9137	27.7728	10.6084	9.7737	11.5989
MsaG000239	0	0	0.508178	0.137407	0	0.415677	0	0.588061	0	0.115038	0.170778	0	0	0.384318	1.2295	0.0759106	0.977372	0.769745	0.317461	0.0570345	0.87088	1.19085	1.35124	0.825173	1.23566	1.55994	1.25077	0.231768	0.180681	0.096532	2.47158	1.72199	1.13277	1.06715	0.850729	1.30688	2.31176	0.829387	1.6408	1.76721	0.903887	1.04921	0.311523	0.496187	1.14221
MsaG000242	4.00237	2.75141	4.22722	3.86778	3.64467	3.12805	3.3762	3.73158	5.50606	5.69947	5.65459	6.60784	2.42049	1.95931	2.239	2.37143	4.0832	3.66576	2.00156	1.19247	2.55057	4.16582	5.446	4.5553	4.7689	6.27425	5.91145	1.52726	1.58014	1.60991	2.84675	2.94824	3.23462	3.09796	3.32207	3.29591	3.6778	2.90136	4.08796	2.88435	3.64403	2.74362	1.85007	1.84879	2.67926
MsaG000243	6.3694	6.30735	6.57853	1.79675	2.05437	1.57627	3.74543	2.56318	3.26769	3.91105	3.48364	4.13943	1.82653	1.54112	1.5335	4.20868	7.12684	4.89326	3.2379	1.76006	1.36652	4.67149	4.62336	3.82276	4.34315	4.07958	3.98755	0.808164	1.13405	1.0603	3.47	4.29867	3.08093	1.792	1.69897	2.05067	2.73178	2.32396	2.25279	1.79088	3.09928	2.43033	0.945053	0.778583	1.79227
MsaG000244	1.05604	0.801343	1.28535	1.1916	1.71489	0.801056	1.56815	1.41657	0.931632	1.2193	3.04425	2.60879	0.942157	0.864062	1.41252	1.42631	2.96375	3.30909	1.30004	0.68695	0.839142	1.57774	2.22424	2.66927	2.90513	3.75772	3.386	0.614133	1.00105	0.558084	2.56952	2.52655	1.6918	1.46121	1.82575	1.55555	1.03125	1.31291	2.8985	1.17068	1.79028	1.08319	0.480272	0.334673	0.871292
MsaG000245	0.522578	1.04092	2.31705	0.294829	1.05344	0.780413	0.698397	0.420593	0.957494	0.740498	3.11466	4.31973	0.299715	0	0.20293	0.732953	0.986874	1.39752	0.510873	0.550695	0.934307	0	0.785226	0.505869	1.4317	1.87438	1.91695	0.0828825	0	0	0.697786	0.167945	0.486106	0.843586	0.829716	0.824744	1.65342	0.699121	0.880147	0.592472	0.323239	0	0	0.106465	0.306348
MsaG000246	20.8319	9.3152	17.6305	10.7935	8.57021	4.9885	7.95447	11.1205	9.99668	9.23721	11.179	10.7852	3.9013	3.46612	2.64148	11.5945	16.6594	11.0593	0.969773	5.42595	4.56059	10.1338	13.2186	11.7291	13.028	12.4169	12.3202	3.74228	3.94243	2.86458	10.4453	10.3839	10.9742	8.08846	6.27759	7.7161	5.9036	6.25642	10.8002	10.8932	12.0966	12.5588	3.20837	2.85826	4.31994
MsaG000247	1.31191	2.61318	11.2915	0.185038	0.661153	0.419826	0.438323	0.527938	0	0	0.459953	0	0	0	0	9.81354	14.5553	10.4454	2.56504	1.61291	1.75915	1.60365	0.151636	0.476234	0.266238	0.0840272	0.0802066	0	0	0	6.30632	8.95938	4.72883	1.43706	0.104148	1.24229	0.345901	1.27644	0.276195	0.148737	0.270492	0.807378	0	0	0
MsaG000248	2.76553	9.96804	12.0216	8.06135	9.75609	5.90001	13.2439	12.6129	9.85276	4.78961	10.0191	3.67868	8.4593	5.81859	8.59138	8.18867	10.8805	11.766	5.40716	5.18102	5.7685	12.9587	14.4909	11.8239	11.6924	9.56509	12.8499	3.50897	6.1549	1.09612	11.0782	7.55463	7.28879	10.0979	10.3919	10.0386	12.3148	7.96019	12.5502	8.77915	8.55304	13.6158	6.13141	6.94886	7.92596
MsaG000249	50.1518	49.3854	53.5265	45.6067	46.5587	25.0593	53.7965	49.1276	72.7468	62.9616	51.5927	68.6552	63.7721	45.817	83.0259	35.4792	57.7141	59.5998	23.8691	22.7163	24.776	67.7577	107.469	88.6325	65.6201	96.6199	91.9847	35.2184	36.2265	27.7242	53.9257	43.4754	50.9484	37.9685	48.6149	38.4297	89.1985	37.4799	60.0165	71.5233	89.7983	57.6681	53.5978	36.0299	57.7688
MsaG000250	7.62357	8.91188	11.7152	13.717	16.7179	8.79147	17.761	22.3873	20.7637	10.9	17.6261	13.2731	7.32666	6.0691	8.16116	6.35776	8.07393	12.4228	5.77425	7.18936	4.78892	17.6303	19.5762	18.8484	13.0042	14.4111	12.6473	4.47701	5.0442	4.81825	7.04316	11.3232	11.3081	10.6435	16.815	11.0561	20.8611	13.582	23.3663	12.0538	17.0779	11.7927	10.7	8.2275	11.0319
MsaG000251	2.09467	4.32139	7.64855	7.09066	5.14624	2.793	24.8448	16.4373	16.4712	16.0776	20.7465	14.1804	15.017	7.02386	20.3353	4.81493	12.7325	10.5032	2.73034	3.80159	10.2988	9.92187	23.3638	24.0789	32.3602	29.6501	40.1477	24.6259	22.241	12.7647	2.09772	5.97449	6.57612	7.24581	13.6357	4.79349	8.00817	10.2539	14.3322	28.9729	41.4609	21.5926	22.1709	17.6033	22.0007
MsaG000252	0.246419	1.40241	1.2854	2.91953	2.7321	1.472	10.0444	4.95821	13.244	4.7721	5.01086	5.61916	31.5164	23.9787	37.7978	0.384022	2.8503	1.4378	1.2848	1.09642	0	3.61461	8.03199	7.87182	12.5521	11.0482	12.4742	29.8202	26.3244	15.1386	0.26323	0.237581	0.916883	1.36385	2.11274	1.08893	1.38606	1.19879	2.421	8.49307	13.0066	5.30783	31.33	26.5072	36.2105
MsaG000253	0	0.450955	0.590474	0.574775	0.114095	0.434694	0.075641	0.455529	0.0691352	0.106934	0.317495	0.258127	0.129845	0.416786	0.263744	0.423379	0.400818	0.660481	0.0737745	0.0530168	0.809532	0.69185	0.863535	0.547889	0.666195	0.812028	0.858154	0.215441	0.503859	0.358927	0.241839	0.436549	0.421188	0.495986	0.611073	0.25011	0.278562	0.357946	0.508404	0.410679	0.140036	0.48765	0.637072	0.322864	0.530872
MsaG000254	0	0	0	2.72175	1.945	0.823368	6.44734	6.2124	7.66065	10.4819	4.0593	4.40034	11.6208	5.07503	25.1032	1.50363	0.683283	0.23457	1.25765	3.8411	3.45006	2.35882	9.8139	10.741	12.5316	39.5509	13.9213	40.2463	6.79993	8.41322	1.03067	0.310081	1.79502	6.89764	9.19155	2.43639	2.37435	5.6326	4.06259	15.3145	15.9148	7.12549	13.8222	8.25588	15.8373
MsaG000255	2.49976	6.75757	3.09689	3.5258	1.57473	2.26653	5.01118	1.76042	2.09925	1.03313	1.53372	0.356266	3.2258	1.1505	4.61091	1.55826	4.27815	4.02621	2.24012	0.365869	0.558658	5.34739	7.29556	9.52807	6.27784	6.96473	6.64805	3.66734	2.89761	1.73387	2.67029	2.20926	1.8893	2.01765	3.96895	2.26847	2.74622	2.50819	3.5962	2.12557	3.22128	1.73071	0.799351	0.763914	2.56448
MsaG000256	0.478285	0.544397	0.0191915	0.352867	0.945612	0.17268	1.57342	0.799498	1.01116	5.12644	2.99255	4.4255	0	0.0774074	0.0571476	0.275211	0.32134	0.134167	0.215802	0.292934	0.197334	0.359782	1.18219	1.56705	9.20606	8.59637	7.14383	0.0116704	0	0.0145822	0.471613	0.555721	0.479127	0.407253	2.99083	0.743226	2.30224	1.12759	3.03629	9.47694	13.108	14.9438	0.150589	0.0449728	0.388221
MsaG000257	18.4696	21.1493	46.7789	5.77507	5.7194	3.98781	7.43484	1.97008	5.02858	5.04513	8.1138	7.86519	13.6559	12.8752	8.20917	32.3899	34.0914	55.0733	1.74033	3.23087	2.38709	1.08804	5.09267	6.0315	6.05135	11.9723	11.3735	16.0584	17.0861	17.8161	31.0207	30.1078	32.4982	4.61852	3.53312	4.77625	4.06791	3.7348	5.93412	4.6421	5.41394	5.7518	10.5313	13.2379	13.8277
MsaG000258	0	0	0	0	0.490557	0	0	0	0	0	0	0	0	0	0	0	0	0.236648	0	0	0	0	0.225019	0	0	0	0	0	0	0	0	0	0	0	0	0	0	0.710312	0	0.441434	0	0	0	0	0
MsaG000260	0	2.58947	0.647299	0	0	0	0	0	0	0	0	0	0	0	0	2.32061	1.56228	2.81572	0	0	0	0	0	0	0	0	0	0	0	0	2.20927	1.06347	2.11622	0.190778	0	0.130562	0	0	0	0	0	0	0	0	0
MsaG000261	0	0	0	0	0	0	0	2.19021	0	0	0	0	0	0	0	0	0	0	0	0	0	3.32645	2.51631	0	0	0.697192	1.33098	0	0	0	0	0	0	0	0	0	0	0	0	0	1.12216	0	0	0	0
MsaG000262	7.96328	5.49335	6.92318	4.01624	3.9524	3.24335	4.83749	4.75833	5.30571	5.756	8.54495	7.70377	12.9404	9.39267	2.81122	8.49901	12.3326	7.33332	4.01041	4.37953	5.17723	6.34194	7.1961	6.19028	9.8678	10.881	10.0912	5.07113	3.71465	4.68656	6.25102	6.78582	7.4075	5.03624	3.98464	4.95096	3.47816	4.46098	5.96092	11.1623	11.6425	12.7718	7.43866	7.37436	8.4406
MsaG000263	0	0	0	0	0	0	0	0	0	0	0	0	0	0	0	0	0	0	0	0	0	0	0.0799026	0	0	0	0	0	0.12821	0	0	0	0	0	0	0	0	0	0	0	0	0.425437	0.0884221	0.422511	0
MsaG000264	1.98671	0.969141	0.740238	0.800618	1.43033	2.05869	0.94826	0.913706	1.04004	0.536225	0.995054	0.970789	3.41832	1.64213	1.10213	1.06152	1.47394	1.104	1.66475	0.332318	0.507428	0	2.42755	1.3737	2.18871	2.1814	2.70688	1.6205	1.78969	3.14974	0.757944	1.45939	1.58404	1.11267	1.442	0.806263	0.798205	1.24265	1.43404	3.08904	2.22367	2.27067	2.9768	1.15644	3.54943
MsaG000265	6.50244	5.36954	5.85267	4.38789	6.42548	4.95054	5.36745	5.33605	3.97136	2.168	3.57607	2.10786	1.60874	0.871824	0.643642	9.61687	6.83207	5.51746	7.64477	10.5696	9.11809	5.45482	2.94738	4.25806	4.03644	3.16851	2.9309	1.65818	1.56067	1.41496	5.65217	9.957	5.51491	14.0545	4.61551	7.84763	2.06183	5.42729	5.40425	3.3536	2.73395	4.39409	2.67455	2.80534	3.03954
MsaG000266	0	0	0	0	0.235248	0.199174	0.311924	0.939242	2.56586	3.30727	8.34656	2.92723	2.14178	1.59595	11.3293	0.072746	0.110191	0.0567427	0	0	0.417287	0.285301	2.37399	4.40574	2.98404	10.1056	2.85387	4.99738	3.63612	3.6078	0.747962	0.225027	0.217108	0.376769	1.11172	0.368354	0.65641	0.851583	1.31033	1.48184	3.27233	1.43639	5.49307	2.47261	6.84118
MsaG000267	18.5153	24.065	29.1051	26.962	26.48	17.6152	24.7447	28.5955	32.3965	33.4454	36.4924	30.6673	18.7987	19.4778	38.7675	31.272	69.0453	60.7684	12.2301	14.9998	19.6829	33.9491	55.4108	50.7423	66.8225	66.0899	63.0237	27.1039	20.5108	14.1813	39.4232	43.3415	48.7599	27.2923	40.0441	21.7185	30.1704	29.2741	33.7829	78.4068	108.232	65.5969	28.1632	18.3509	29.2377
MsaG000269	1.35123	3.26827	3.34803	2.66819	1.02146	0.720684	3.83743	1.08753	1.44421	0.319118	1.42122	1.15547	2.51867	2.48758	2.49241	1.47404	10.7653	6.48799	1.98145	1.50304	0.60396	0.825859	4.37309	5.88612	4.18184	5.4524	4.79144	1.6609	2.75667	0.401672	3.06726	3.0398	5.34194	1.63595	2.46721	2.02592	1.18757	2.46507	2.37062	1.99154	2.786	1.03948	2.33326	0.82586	3.69658
MsaG000270	0	0	0	0	0	0	0	0	0	0	0	0	0	0	0	0	0.904491	0.558918	0.499441	0.179457	0	0	0	0	0	0	0	0	0	0	1.63721	2.46281	5.70274	1.41379	0.48669	1.45132	1.61642	2.42324	2.15113	4.17034	3.79207	2.82969	0.19604	1.24899	1.79696
MsaG000271	0	0	0	0	0	0	0	0	0	0	0	0	0	0	0	0	0	0	0	0	0	0	0.0446773	0	0	0	0	0	0	0	0	0	0	0	0	0	0	0	0.0542512	0	0	0	0	0	0
MsaG000272	55.3533	41.3171	56.5874	24.0105	28.4568	23.8557	27.323	22.3873	22.5946	31.6635	16.1886	20.1387	24.4084	11.4121	24.5195	50.9776	59.555	65.6633	11.0584	14.8516	9.94623	20.0608	27.8425	23.9644	22.0716	24.7285	22.7878	13.7202	11.9685	9.15059	56.0096	53.815	62.4866	26.6206	28.53	30.6418	27.5758	22.8689	29.6706	27.7517	33.6077	27.5607	21.9165	16.774	29.2425
MsaG000273	2.2509	0	2.93536	1.90488	3.97031	1.92084	0.752052	0.905809	4.12421	0.531591	3.15665	1.2832	32.9196	14.7995	16.6075	1.05235	1.32836	0.547229	0.733494	0.263557	0	0	2.08136	0	1.14199	0.576678	2.75229	19.635	22.1256	9.81363	0.601115	0.72339	1.0469	2.33587	1.42953	2.13145	1.58261	2.73757	1.89553	2.55195	1.39229	0	12.0922	7.7958	19.793
MsaG000274	69.133	64.6375	51.5172	9.7509	33.5962	18.9629	31.3475	7.94873	24.1274	22.1581	58.8636	61.9323	0	3.89608	11.5055	56.947	16.9023	28.2123	27.3556	30.6444	48.5577	6.0362	10.2738	22.7058	14.5309	14.549	4.83042	6.26554	4.5792	6.85025	34.2872	38.8812	50.5277	38.7183	16.4647	27.2768	32.1157	29.4281	16.6338	14.5562	22.3991	30.3901	6.94784	12.0724	7.71951
MsaG000275	3.42014	3.54532	4.07785	2.06741	3.3857	1.71991	2.93839	2.75267	3.20788	2.07702	4.28249	1.88013	2.52201	1.60622	1.51786	2.47464	3.51776	3.44475	1.27373	1.20139	1.5287	1.94104	4.00963	4.43409	2.67718	2.6913	3.16636	2.47975	2.12949	1.11351	5.02352	5.06398	4.09042	2.56335	2.83151	3.16153	2.61941	2.70375	3.25734	2.32655	3.6266	2.70622	1.99984	2.38898	2.76877
MsaG000276	1.86676	2.73188	1.66931	2.55775	2.68794	0.910301	1.78202	1.50245	1.79162	2.77118	4.67488	3.34465	3.21194	1.26244	0.62135	1.16367	0.503617	1.42635	1.21663	0.81186	0.476791	0.651968	1.6645	1.16169	3.57192	5.46585	5.21732	0.380666	0.494598	0.422796	1.13949	1.97122	1.86051	2.64447	1.35493	2.1044	1.78128	1.29735	1.72175	0.725635	1.75951	2.13358	0.204664	0.217323	0.625337
MsaG000277	3.32646	4.59761	7.43653	2.5023	2.15539	2.16281	2.32866	2.42229	2.03163	1.72084	2.3325	1.89635	1.54443	0.583231	0.36907	7.15884	8.71242	8.24118	5.05859	4.52554	3.39846	2.32354	1.72104	2.37674	3.05389	2.71903	2.9053	1.68325	1.99772	0.690615	6.09153	6.92337	6.18859	5.62553	2.66592	3.99991	1.83766	2.65858	3.37932	3.08893	4.04982	3.80191	2.10715	1.54903	1.30003
MsaG000278	0.517553	2.45455	2.15978	5.15856	5.39044	2.8708	8.30017	4.72088	5.58435	2.03716	3.871	4.03231	1.28628	3.53897	1.67482	3.87149	6.02719	3.69087	4.27255	5.41359	5.55193	5.69381	9.33209	12.6921	5.81177	4.24308	5.18927	3.88537	2.87964	1.29917	3.50145	4.65724	2.64787	3.93866	4.65651	4.02961	2.91114	5.03562	4.93953	4.22477	5.05095	4.35303	2.47145	2.39	4.92185
MsaG000279	0	0	0	0	0	1.30677	0	0	0	1.44659	0	0	0	0	0	1.90914	0	1.48915	1.99602	1.43441	0	0	0	0	2.48612	1.56929	0	0	0	0	0	0.984264	0	0.706278	0	0.966704	0	0.744962	0	0	0	0	0	2.49581	0
MsaG000280	0	0	0	5.18366	0	2.61355	0	0	0	11.5728	2.14751	0	0	0	0	0.95457	0	0	3.99205	5.02043	0	0	0.707987	4.44706	17.4029	25.1086	13.4814	0	0	0	0	0	4.27333	1.41256	3.89013	0	0	0	0	5.55561	17.6809	15.0786	0	0	0
MsaG000281	0	0	0	0	0	0	0	0	0	0	0	0	0	0	0	0	0	0	0	0	0	0	0	0.973537	0	0	0	0	0	0	1.0743	1.29283	0	0	0	0	0	0	0	0	0	0	0	0	0
MsaG000282	3.12803	0	0	1.76478	0	0	0	0	0	0	0	0	0	0	0	2.92486	0	0	0	1.46504	0	0	2.89242	1.51401	9.52204	1.6028	2.29488	3.4728	6.96168	0	0	2.01056	0	2.16407	0.993298	0.987345	1.09966	1.52174	0.878059	4.25568	0	0	0	0	3.66746
MsaG000284	1.87816	1.06888	1.95942	0	0.946523	0	0	1.51162	1.14708	0	1.31696	0	0	0.987896	0	0.585388	7.98039	2.73965	0	0	0	0	0	1.8181	0	0	0.459303	0	1.39333	0	0	0.603598	4.36768	0.433123	1.19281	0	1.9808	1.37054	1.05442	0.851742	1.54897	1.15586	5.76558	1.53055	0.734013
MsaG000285	0	0	0	0	0	0	0	0	0	0	0	0	0	1.46773	0.541791	0	0	0	1.8186	0	0	0	0	0	0	0	0.341196	0	0	0	0	0	0	0.321749	3.98738	0	0.490484	0.678743	0	0.632723	1.15066	0	0	0	0
MsaG000286	0	0	0	0	1.54346	2.61355	2.04652	0	5.61151	2.89319	4.29503	10.4757	33.3739	14.4983	91.5759	0.95457	0.722963	3.72288	0	3.58602	5.47562	0	1.41597	5.92942	0.621531	1.56929	2.99587	58.7749	46.577	103.18	0	0	0	0	5.83519	3.86681	4.30669	2.97985	2.57911	0	0	1.88482	4.70085	4.99161	9.57542
MsaG000288	3.19628	0	0	0	0	0	0	0	0	0	0	0	0	5.04366	53.3714	3.98489	0	0	2.08312	2.994	0	0	2.95552	6.18816	3.89192	0.818883	2.34495	9.12491	0	26.6039	0	0	0	2.21129	3.04491	5.04444	4.49462	6.21975	1.79443	1.44951	2.63606	3.93413	2.45299	1.30236	2.49831
MsaG000289	0	0	0	0	0.0831561	0.0704044	0	0	0	0	0	0	0	0	0	0	0	0.0401151	0.215078	0.386405	0	0	0.0381439	0	0.0669718	0	0	0	0	0	2.20326	1.06057	1.53488	3.50076	3.45817	4.58327	2.84236	2.88979	1.2969	3.21766	1.83713	1.21857	2.78592	2.35314	3.67572
MsaG000290	1.32276	1.88201	6.55498	0.37314	1.33325	0.2822	0	0	0.403939	0	3.24632	3.01634	0	0	0	1.23685	1.56125	3.53743	0.86209	0.154882	0	1.61692	1.37602	3.20117	1.87909	2.88057	3.88178	0.104897	0	0	3.17926	1.70043	1.53806	0.915132	1.68016	1.67009	0.465019	0.804379	0.556963	0.299936	0.545461	0.40703	0	0	0
MsaG000291	6.33497	3.60532	5.98946	5.58449	7.58242	3.0409	8.99549	8.2853	10.8818	5.42342	8.05124	14.4458	4.76872	1.45781	9.07134	5.18305	10.3745	6.93059	2.3224	3.98695	0.707885	8.7117	8.78669	6.51568	10.526	10.1438	10.6509	4.64694	5.14025	2.19702	4.44094	6.235	9.57585	5.38712	11.567	5.62386	7.65553	10.5939	12.1144	12.569	17.4699	12.6707	12.1545	10.325	15.6285
MsaG000292	0	0	0	1.64206	0	0	3.88975	0	0	0	4.0817	1.65923	0	0	0	0	0	0	3.79377	4.77107	0	0	1.34564	0	1.77198	0.745672	0.711767	0	0	0	0	0	0	0	0.924227	0	5.11598	0.70796	8.98702	3.95975	6.00097	0	0	0	0
MsaG000293	0	0	0	0	0	0	0	0	0	0	7.92716	0	0	0	0	0.880905	0.667171	0	9.20995	0.661858	0	0	3.92011	1.36796	4.58854	0	0.69117	0	0	0	0	0	2.62904	0.651774	0	0	0.993585	0	0	0	0	0	0	0	0
MsaG000294	0	0	0	0	0	0	0	0	0	0	0	0	0	0	0	0	0	0	0	0.320619	0	0	0	0	0	0	0	0	0	0	0	0	0	0	0	0	0	0	0	0	0	0	0	0	0
MsaG000295	3.63329	0.795291	0.874728	0	0.845099	0	0.186757	0.899761	2.56042	0.396031	1.95973	0.477986	0	0	0.108531	0.26133	1.38547	1.0192	0	0.458144	0	0	2.32589	3.65239	1.92843	1.36047	1.64035	0.0886539	0.207338	0.110774	0.597101	0.53892	1.1699	0.128904	0.887493	0.70574	0.393011	0.61184	0.392265	0.760474	2.07449	1.37601	0.786465	0.683271	0.983041
MsaG000296	1.15655	0.164552	0	1.79439	1.45715	0.986958	0.579624	0.23271	1.05954	0.68285	0.608227	0	2.65327	0.152084	0.785954	0.270357	0.341267	0.0702938	1.31908	1.01565	3.10165	0.353435	0.467877	1.11957	0.762807	1.18523	0.989919	2.47633	3.96824	0.573	0.463294	0.929223	0.403436	3.13387	2.11174	3.01173	1.3214	1.82859	0.973952	0.655617	0.476919	2.1353	2.73675	2.12061	2.03399
MsaG000297	0	0.199219	0	0.197492	0.705652	0.298721	3.27476	0.56347	1.06897	0	0.736364	0.199557	0	0	0.4078	0.218209	0.0826325	0.170206	0.45628	0.327898	0.625848	2.13947	2.83223	5.25229	2.06014	3.22857	3.16738	0.721747	0.649221	0.138743	0	0.224997	0.16281	0.645804	1.11158	0.662949	0.738363	1.19206	1.37566	0.476243	0.86609	0.861718	0.805941	0.285263	0
MsaG000298	0	0.352777	0	0.69944	0.624785	0.264488	1.24264	0	0.378586	2.63509	1.73861	3.18039	0	0	2.1664	0.386405	1.75591	1.0549	0	0.290321	1.10825	1.51543	0.85977	1.2001	2.01274	1.74691	2.12225	1.4747	0.459857	0.73706	0.993239	0.796851	1.44152	0.285898	0.984191	0.782635	2.17916	1.05545	0.696007	3.65444	3.57858	1.52593	2.06146	1.01029	0.242256
MsaG000299	0	0.354276	0	0	0.94116	0.265612	1.24792	0	0	4.41047	1.3095	4.61342	0	0	0.241734	0.388047	1.61643	0.302681	0.405708	0.291555	0	0	0.575616	2.4104	3.28461	5.90095	5.63264	0.0987311	0.230906	0.246731	0	1.40042	3.18482	0.574226	0.790699	1.57192	1.53189	1.05994	1.74741	10.7276	7.18757	9.96071	0.159248	0	0
MsaG000300	6.69441	7.46738	9.9872	3.55026	6.20769	3.99895	8.40992	8.72847	5.96937	8.7904	8.16775	8.16702	4.91451	1.40848	1.09184	9.51458	15.0758	14.5175	2.53053	3.95058	5.9844	9.65607	11.6994	7.84124	10.2164	10.2563	10.7068	4.18331	3.7744	3.50241	12.8005	12.0481	10.0258	6.63836	6.58996	7.69152	4.9422	6.90426	9.95958	9.47205	7.12219	8.23981	7.91197	5.61908	8.79072
MsaG000301	16.7564	18.5707	0.306691	84.5855	97.0392	70.8696	54.8064	94.4038	55.4789	25.1325	14.6354	11.2284	2.02323	1.08239	2.6256	54.7007	21.443	2.07261	212.092	186.7	161.355	101.695	43.6965	82.526	51.6048	27.6407	23.8678	1.81837	2.18086	3.26246	19.6267	50.8282	26.3884	125.214	128.543	108.379	33.1741	169.756	83.3451	17.5977	24.2447	29.8514	3.08333	3.59346	5.17001
MsaG000302	0	0	0	0	0	0	0	0	0	0	0	0	0.528152	0.726561	1.4304	0.14351	0	0	1.20033	0	0	0	0.319317	0	0.186883	0	0	0	0	0.729982	0	0	0	0	0	0	0	0	0	0	0.189868	0	0.353364	0.18761	0.719787
MsaG000303	2.02841	1.92399	8.11198	3.43318	6.13347	1.73097	1.80724	4.89764	3.3036	2.23554	2.84463	0.385453	2.32671	0.355642	1.05024	4.00405	9.41687	7.8902	2.64396	1.10836	6.04424	3.30598	5.62686	5.56339	8.64454	4.15741	5.95256	3.86054	3.51119	1.60793	3.97244	4.99779	5.66052	2.65071	3.43528	2.56102	3.09005	1.97358	7.02245	4.90603	3.34577	3.32888	2.07561	2.47949	3.69943
MsaG000305	0.719294	0	0	0.811625	0.362498	1.3811	6.9694	1.15784	4.17343	22.933	24.9662	11.2765	4.53792	3.9726	6.28469	1.23305	2.97142	2.27333	3.28152	2.44243	10.2881	1.7585	2.66046	2.26296	10.6561	10.3198	11.8735	1.54011	3.73531	0.997826	0.384182	0.231165	1.67273	0.829385	3.76876	0.567602	1.64364	1.57466	2.32197	34.7402	34.1103	36.299	3.03613	2.19813	3.65445
MsaG000306	35.2346	41.1792	47.5898	26.2683	46.9291	21.4771	31.5329	44.563	30.3579	65.6787	45.8833	81.4224	18.4039	17.5403	30.0525	72.9518	123.722	80.001	48.3875	48.181	22.4983	38.4554	63.9976	67.6068	99.9793	83.9839	94.3211	23.6505	24.9722	18.2047	71.58	69.9638	89.5472	67.3254	66.1329	66.3323	45.5655	52.8006	56.6942	129.828	159.824	124.297	12.7156	7.94745	29.9995
MsaG000307	3.38719	2.57027	0.736197	2.38874	1.42252	1.92701	11.8828	10.9046	11.0332	15.4656	18.209	17.057	11.8179	14.6985	22.9087	1.84752	5.33051	3.70566	0.73585	0.462705	0	3.45036	7.37339	7.51412	28.9852	15.8373	21.8819	22.3394	30.468	7.83137	4.37208	2.26785	4.72619	4.55656	4.48164	2.85106	5.65616	3.8449	10.0627	24.4494	39.342	20.1507	7.22086	8.51091	21.1803
MsaG000308	0	0	0.251879	0	0	0.206031	0.645324	0	0.29491	0.3041	0.112861	0.183515	0.184626	0.507968	0	0	0	0	0	0.0753846	0.287768	0	0.186039	0.155809	0.326642	0.288656	0.0787232	0	0	0	0	0	0	0	0	0	0	0.0391511	0.0451812	0.218979	0.796467	0.297167	0.288226	0.0655829	0.880655
MsaG000309	4.40651	5.15494	6.38495	6.00802	5.49012	7.05068	6.95237	5.61536	8.14858	3.46893	7.4671	4.53569	3.58031	2.51094	2.13895	5.68448	7.54142	6.84437	2.39323	2.78043	3.72031	3.59095	8.54534	7.10936	7.07954	6.71094	7.06435	2.8732	3.81385	2.3287	5.6224	5.54661	6.20538	3.61312	4.81973	5.25447	3.01216	4.13853	7.00931	6.88321	8.5807	8.36161	5.10399	4.4887	5.97964
MsaG000310	0.999468	0.821617	2.25921	1.44103	1.39916	1.32675	1.78098	2.77076	1.96692	1.41625	2.56969	1.26618	0.0636919	0.876188	0.431243	1.69603	1.78261	2.07888	1.30277	1.09225	0.992738	2.17196	3.41435	2.36503	2.29876	2.47527	2.57999	0.598848	0.247155	0.264094	1.00834	1.92724	2.01438	1.05	1.69268	1.7877	1.01505	1.48569	1.93273	2.41738	2.79343	1.77695	0.852271	0.63349	0.694415
MsaG000311	0	0	0	0	0	0	0	0	0	0	0	0	3.13769	0	0	0	0	0	0	0	0	0	0	0	0	0	0.445962	0	0	0	0	0	0	0	0	0	0	0	0	0	0	0	0	0	0
MsaG000312	2.12999	2.18198	3.99987	2.00284	2.79094	1.81766	2.08752	2.51432	2.42833	1.14022	1.89182	2.42854	3.58342	2.31541	3.63937	1.77035	4.49171	4.66051	1.75837	1.36338	2.79266	2.43008	5.74453	5.01726	4.1497	6.51204	4.4102	4.79709	4.84581	1.91358	3.4888	2.37305	3.03805	2.61973	3.38187	1.97214	1.9968	3.03954	3.38812	2.83345	4.39166	2.79648	3.74157	3.18225	4.32866
MsaG000313	2.7241	0	0	0	0	0	0	1.46165	0	0	0	0	0	0	0	0.283018	0	0.441515	0	0.106321	0.811727	0	0.104955	0.21975	0	0	0	0	0.168409	0	0	0	0	0	0	0	0	0	0	0	0	0	0	0	0
MsaG000314	27.0017	32.6213	44.726	37.2829	33.0648	23.1434	23.5827	24.5916	26.3282	40.8348	54.4754	42.6688	3.26028	3.98672	2.02351	22.3687	32.8205	37.6021	6.79218	9.26297	7.62249	18.5299	18.1783	16.5084	37.5409	46.6042	41.0098	2.36667	3.16287	3.84903	25.6811	29.3826	26.329	21.3025	18.8033	22.354	12.5734	16.4775	20.3451	16.8641	26.0783	23.9059	1.87836	1.83369	4.44324
MsaG000315	0	0	0	1.07007	1.91172	1.0405	0.724232	0.654227	1.1584	2.04771	1.70993	1.3902	1.39861	0.42756	0.420874	0.253355	0.51169	0	0	0.380711	0	1.65605	1.19009	0.786873	0.824813	1.45778	0.728881	1.03138	1.50758	0	0	0.0870789	0.252044	1.18722	2.75331	1.96708	2.57187	3.22947	4.41141	3.07194	4.69275	2.16778	1.10904	0.220806	0.31768
MsaG000316	33.5459	27.2428	29.0988	39.1279	32.6721	30.5568	52.8919	40.0436	51.3354	50.7394	37.0013	49.4213	47.991	22.403	31.0299	26.4328	33.5437	38.5784	16.4586	21.6253	26.9555	34.0947	46.9643	33.203	43.4475	40.9442	43.1382	16.0212	19.8531	17.0308	26.5738	30.768	34.1848	22.1651	36.266	32.7174	43.4621	34.0143	54.1716	55.895	59.3736	57.9914	28.3482	24.5728	32.702
MsaG000317	0.770356	0.876842	7.63502	3.04235	1.94116	1.31479	1.02954	2.48006	0.94099	0.363867	7.56241	1.75667	0	0	0	1.92085	10.7291	5.99314	0	3.06682	0	0	1.0685	1.49145	2.65771	4.34202	2.82586	0	0.285748	0	6.58329	6.68454	5.73273	1.06592	1.71237	1.21579	1.08328	1.68645	1.29747	3.49356	2.85901	2.84457	0	0	0
MsaG000318	14.71	15.6514	26.2447	26.1002	28.9012	14.0994	31.9105	26.767	29.8169	16.1115	22.2736	19.5671	21.6419	10.0922	10.0172	22.592	34.8753	25.7074	11.949	14.0287	9.52888	29.9687	29.0768	26.0029	21.5024	21.6836	25.442	20.2536	19.1369	13.5196	20.1543	24.1855	20.525	22.3203	17.1952	15.4098	14.6146	17.7868	27.1689	19.6262	23.3844	18.6306	16.4703	14.246	17.6633
MsaG000319	0	0	0	0	0	0	0	0	0	0.528882	0	0	0	0	0	0	0	0	0	0	0	0	0	0	0	0	0	0	0	0	0	0	0	0	0	0	0	0.136181	0	0	0	0	0	0	0
MsaG000322	0	0	0	0	0	0	0	0	0	0	0	0	0	0	0	0	0	0	0	0	0	0	0	0	0	0	0.32011	0	0	0	0	0	0	0	0	0	0	0	0	0	0	0	0	0	0
MsaG000323	112.432	114.917	182.966	73.7009	81.6002	60.8355	79.1836	71.8729	72.3731	44.8666	120.05	78.5789	34.2533	28.1231	28.714	101.051	129.57	128.234	24.5899	23.2211	38.6435	73.9317	81.8292	71.6707	76.2999	92.8265	90.8314	21.1699	20.5357	17.5094	73.4181	102.184	71.1635	55.3101	44.0108	43.8668	69.2529	50.9606	65.5688	37.0585	40.1081	44.4563	30.7506	25.3392	34.2333
MsaG000324	1.27204	0.361967	0.663536	2.51181	4.48742	1.89965	3.82501	7.67841	5.82672	3.00414	4.45974	2.53808	11.3081	1.6727	6.6685	0.198235	2.4022	1.23701	2.07257	1.48942	2.27425	3.10982	3.96975	8.92738	6.84089	9.28798	9.02121	6.55683	4.01061	5.798	1.35882	1.22641	0.887443	2.78678	2.82752	4.21586	6.93137	4.9506	6.96284	3.74964	5.24542	4.69705	2.44057	6.4788	6.95985
MsaG000325	3.57767	2.0361	5.10758	5.2055	4.2703	2.24962	6.29126	5.15271	4.25512	5.33641	4.35713	5.25993	6.04773	4.45696	3.94853	3.40398	4.5783	3.75382	1.59537	3.52764	1.00996	2.76206	7.22578	6.37972	5.80841	3.71462	4.42064	3.43444	3.14305	1.34338	3.31888	2.8442	2.8025	3.34362	4.12576	2.79346	3.37602	3.34355	6.34279	3.41573	5.43533	3.24473	4.62432	5.14052	4.78335
MsaG000326	1.66789	16.1367	7.83023	5.64596	5.04333	1.42332	3.34356	2.68477	7.13063	13.3927	9.35615	7.60666	13.3922	19.3005	13.6013	2.59925	14.5676	9.32626	7.60913	8.59284	11.9279	4.07758	5.78346	5.65095	20.9858	17.5197	29.7754	5.02611	6.1867	1.98321	2.67251	8.04034	6.20592	11.9236	20.6557	13.6879	13.486	12.5767	15.4502	43.114	35.7644	45.1641	8.53349	9.51437	83.4352
MsaG000328	10.919	0	0	6.16029	5.50277	0	7.2963	8.78804	0	0	0	0	0	0	2.12005	5.10487	23.1977	2.65457	0	1.27849	0	13.3471	8.83445	7.92738	5.53973	13.9871	9.34581	4.32945	10.1254	2.16388	8.7479	5.26367	10.1569	3.77705	6.93457	6.89302	7.67714	9.29583	10.7276	17.3311	15.7591	10.0797	16.7596	11.1226	10.6683
MsaG000329	0	0	0	0	0	2.14311	6.7126	2.02125	3.06763	1.18621	0	2.86336	0	0	0	0	1.77849	2.44221	0	0.588108	0	0	0	0	2.03862	1.93022	0	0.398309	0.93154	0	4.02404	0.807097	0	0.579148	0	0.792697	0	2.44347	0	2.2778	0	0	1.92735	0	0.981481
MsaG000330	0	0	0	0	0	0	0	0	0	0	0	0	0	0	0	0	0	0	0	0	0	0	0.653351	0	0.573567	0	0	0.448258	0	0	0	0	0	0	0	0	0	0	0	0	0	0	0	0	0
MsaG000331	7.25882	4.8822	7.22865	7.81829	3.99075	4.50504	8.37815	5.31109	7.25452	4.05198	12.0306	14.2953	3.7847	3.81808	4.35629	3.08515	7.47713	4.33162	1.29022	3.39972	2.35962	2.41992	7.1697	4.79094	5.22282	4.73378	6.61644	6.27965	5.87457	2.0924	4.93438	4.87772	7.36604	5.02189	5.02913	4.99899	3.94376	4.65489	8.33563	3.59113	5.71444	3.24891	4.05149	6.18424	6.96321
MsaG000332	0	0	0	0	0.310422	0	0	0	0	0	0	0	0	0	0.239193	0	0.581612	0.14975	0.802886	0	0	0	0.142391	0	0.125003	0.315617	0.150633	0	0	0	0	0	0.286486	0	0.391194	0	0	0	0.345809	0	0	0	0	0	0
MsaG000333	3.79464	3.04305	1.61952	0.583873	0.608479	0.441575	0.576288	0.832932	1.79085	0.896173	2.66079	2.65491	2.27527	0.544351	0.602817	1.29024	1.46579	1.29994	0.112413	0.848232	0	0	0.598094	0.333937	1.64518	1.36989	1.89814	1.01219	0.639794	0.478549	1.28975	0.498892	1.12312	0.795532	0.985891	0.871096	0.424457	0.419553	0.581008	1.72087	3.2718	2.22916	1.94147	1.47589	1.95487
MsaG000334	17.5224	20.953	18.8968	15.884	19.3977	13.609	9.53814	11.1713	5.0503	1.90638	4.00353	3.25492	2.65357	1.13914	1.07035	15.2184	17.1727	19.3853	7.89133	9.03666	7.216	6.49792	7.25931	5.81288	4.51492	4.96842	5.00732	5.24596	5.47719	2.77022	22.6086	20.9435	25.6854	13.7117	8.22126	12.3046	3.91058	4.62137	6.9635	2.27678	3.40985	3.63496	3.19822	2.28631	3.07778
MsaG000335	2.9568	5.35423	7.71183	3.79131	4.60583	6.30808	7.18474	1.73073	6.89513	8.88749	3.95812	8.27486	4.0083	2.68635	2.40078	7.28888	6.47217	7.05775	2.97817	4.28042	3.84466	4.92864	4.16327	3.51277	3.87307	4.26971	3.81264	1.5774	2.59236	1.38501	7.03488	7.86117	6.8761	4.33918	5.88962	6.95731	7.65425	4.64223	8.37539	11.5806	9.42171	6.78247	3.64448	3.83339	6.40814
MsaG000336	0	0.880701	0.403612	1.74614	2.72959	1.98087	2.58518	1.24549	1.4177	1.09641	1.62765	3.52879	0	0.81397	0	1.92931	0.730599	0.37622	0	0.181195	0	4.72906	4.47166	0.749007	1.88429	2.57703	3.59518	0.490874	0.574012	0	0	1.49199	1.43949	0.356869	0.982805	0.976915	3.53615	1.31745	1.73757	2.10536	0.957197	1.42855	0	0	0
MsaG000337	1.31583	1.49772	3.43191	3.71185	2.65253	3.36866	11.4305	11.6494	9.64374	4.35061	8.30393	8.25146	0	0	0	4.92146	3.10614	5.1184	0.857573	1.5407	0	6.43379	3.95434	2.54752	3.20442	4.71961	2.25251	0.208695	0.976164	0	1.4056	2.96016	2.448	2.73101	2.0892	1.66134	0.925165	2.24046	3.69363	2.98365	0	1.61959	0	0	0
MsaG000338	88.9282	108.932	95.0653	523.25	452.398	414.78	926.298	855.191	778.329	1084.71	1159.48	1372.94	480.262	320.302	389.349	170.111	151.18	145.447	262.177	246.192	312.868	538.854	717.526	819.837	1263.88	684.77	849.081	295.463	301.122	209.288	176.332	241.454	293.608	350.349	561.324	361.292	489.806	460.797	715.562	1451.58	1325.42	1197.92	325.716	287.078	549.062
MsaG000339	0	0	0	0	0	0.609828	0	0	0	0	0	0	0	0	0	0	0	0.694937	0	0	0	0	0	0	0	0	0	0	0	0	0	0	1.32948	0.329596	0	0.902257	0	0	0	0	0	0	0	0	0
MsaG000340	1.76856	1.00652	1.84508	2.79382	2.49562	2.56569	2.83631	3.4162	2.59236	3.5085	2.72825	5.64607	5.88311	1.1163	8.24133	1.21271	4.09136	1.54788	1.15263	0.911153	1.89719	2.59423	4.08838	5.13605	4.37873	5.79974	5.01703	14.9226	19.418	10.094	0.566765	0.909405	0.987079	2.61024	3.59426	4.13096	1.74087	3.78567	4.7659	3.04776	3.20889	2.39452	3.25749	2.73836	5.94418
MsaG000341	31.1448	39.3888	55.9591	35.1427	29.6478	17.7186	55.4979	72.4148	27.4758	62.1124	48.5304	45.3742	47.6335	23.6628	16.1258	55.008	31.8587	66.4636	11.2768	22.6908	24.7481	29.6106	38.3985	28.4741	35.1141	48.7622	43.16	13.7213	32.0904	35.6613	53.601	46.7099	32.1902	31.1235	37.3621	22.9383	10.949	22.7272	38.8558	37.6644	45.6641	34.0752	34.5254	36.6608	58.1547
MsaG000342	112.346	110.521	120.556	121.637	101.105	113.221	157.295	145.535	162.39	106.131	154.928	141.818	52.4679	40.8026	61.7009	107.384	100.525	96.3765	60.668	60.511	98.5179	130.79	157.929	131.8	119.209	102.385	102.702	50.0614	49.6103	49.6177	82.5788	104.534	102.515	97.2178	90.7171	98.279	105.697	99.6798	162.788	124.461	111.407	125.77	77.5984	56.2399	61.6786
MsaG000343	211.399	237.581	309.925	235.523	264.438	171.476	454.715	308.407	324.547	164.387	122.331	166.438	117.671	46.8187	147.419	336.522	1183.48	712.923	125.304	128.818	112.193	157.222	384.574	309.76	210.172	259.741	244.993	367.826	420.466	154.876	296.183	512.19	283.997	185.562	292.684	155.509	180.866	193.344	257.978	229.279	312.724	188.44	123.415	46.9673	37.9175
MsaG000344	1.16139	0	0.908727	1.20126	0.292649	0.991088	0.517377	1.24631	0.827536	0.548565	0.271454	0.220695	2.77539	0.101814	0.751659	0.784298	1.32509	0.423527	2.52305	0.770588	0	3.54914	2.9085	3.09169	0.746358	0.793456	1.27808	1.3201	1.57958	0.0767196	1.44739	0.497659	0.720221	1.47306	2.21277	1.83293	1.29291	1.9304	2.28206	1.4045	1.19729	0.83387	0.990344	1.26192	1.21037
MsaG000345	107.144	169.381	231.839	114.181	96.994	109.212	100.765	126.157	92.0981	191.186	179.475	229.619	12.5177	3.13094	26.1968	89.0529	51.0529	118.665	21.9833	35.7777	49.6638	75.1867	46.7847	29.7709	79.3245	102.684	74.2391	12.273	8.09577	8.65062	75.2425	102.026	71.0582	73.6681	56.0753	57.6182	115.092	73.3594	100.253	53.9885	52.3642	56.1702	3.55305	10.51	13.9579
MsaG000346	0	0.33121	0.40477	0	0	0	0	0	0	0	0	0	0	0	0	0.120928	0.0457935	0.141487	0	0	0	0.711395	0.0448449	0	0.0787373	0.099401	0	0.0307677	0	0	0	0	0	0	0	0	0	0.0471869	0	0	0	0	0	0	0
MsaG000347	0.333577	1.89844	4.00212	4.14037	3.026	2.13498	3.12066	4.83259	5.50077	2.52097	3.27465	6.2755	2.86976	2.10551	1.55444	3.01514	5.11836	4.13599	1.95663	1.17175	4.77117	2.44655	4.24121	5.00513	6.16035	8.20437	12.0733	1.48138	1.48481	0.396642	3.74151	4.18098	5.11989	2.76936	5.08448	4.52755	5.15986	3.40788	5.05642	3.78193	7.01533	5.33758	1.62136	1.76695	2.60735
MsaG000348	0	0.148043	0	0.440281	0.262192	0	0.521473	0.837452	0.635495	0.368605	0	2.52101	0.149192	0	0.202029	0.162155	0	0.0632415	0.33907	0.487334	0.46508	0.635953	0.721606	1.13315	1.05581	0.866383	1.14506	0	0.0964898	0	0	0	0	0.599886	0.99124	0.410542	0.914487	0.696018	0.51114	0	0.643608	0.32018	0	0	0
MsaG000349	20.6597	42.7554	30.8608	143.579	256.034	132.628	92.2444	103.546	146.253	50.1223	123.136	85.6562	112.027	89.8985	157.536	22.5374	28.5964	51.3685	46.5142	61.7953	58.7635	59.6913	78.1509	84.0872	117.967	109.228	119.648	23.3837	25.7766	26.7988	44.6398	41.6483	97.3994	71.0322	121.666	62.8399	94.7483	69.2122	74.3367	71.5463	69.7036	69.9296	71.1088	105.608	110.469
MsaG000350	14.609	14.0302	12.2246	15.9692	15.7985	11.0384	23.7951	15.1874	25.0944	25.5889	24.5425	15.6156	18.6776	7.68424	16.7828	10.4348	12.1419	15.9826	7.33926	8.0539	12.5154	24.5544	22.1626	14.4365	22.1121	22.7688	17.1189	11.73	9.14444	10.0124	10.4038	13.4004	12.8816	10.9493	12.1775	12.8731	17.0124	13.0296	20.1625	17.2531	16.5667	17.045	8.95381	11.4092	14.1547
MsaG000351	6.30373	2.24221	1.02757	1.77823	1.19132	0.168106	0	2.21966	0.721875	3.34967	0.82878	0.898411	4.06732	6.63143	0.458981	0.613988	0.0930033	1.43675	0.513545	0.553575	0	0.481597	0.182154	1.52554	0.399775	0.706567	0.385394	3.12435	3.36123	0.624624	0.210431	1.01294	0.732972	0.908569	0	0.373076	1.80057	1.15	0.88475	1.42937	0.487394	3.39453	4.1323	5.29757	4.9272
MsaG000352	2.95983	2.15824	1.35095	3.33977	4.10203	1.97329	2.84312	3.27552	3.27648	6.94648	2.39971	4.6402	15.5433	10.0709	5.67504	1.58559	1.11354	2.42859	1.14536	1.42958	0.496108	3.39191	1.15462	1.52213	1.82077	1.68249	1.35717	16.0929	15.6106	4.65587	1.97609	2.7645	3.18345	4.54335	5.3456	6.80253	5.78795	4.85969	8.56808	3.77516	4.38627	3.41541	13.2979	11.231	11.6759
MsaG000353	3.97159	4.63955	5.45188	6.25038	3.89774	4.01355	7.26333	5.55183	6.25562	8.78724	4.54374	6.19658	3.59659	6.26709	8.44189	4.29999	8.33909	7.11463	6.26671	5.13982	6.35328	11.2427	11.4039	10.3197	7.93269	9.10411	6.95213	7.1942	6.43549	4.22535	4.80077	5.44142	8.94435	6.60407	9.9566	7.32373	7.56897	8.69453	10.3857	14.8829	17.5842	11.9638	5.02654	4.17343	9.80314
MsaG000354	3.19483	2.95461	4.99958	516.406	487.25	264.286	634.319	852.396	650.738	949.37	905.043	1071.84	58.8638	36.5499	46.8338	4.10755	10.8412	8.34966	85.8898	109.138	202.061	531.608	727.56	725.812	1352.56	508.807	764.595	89.9408	99.9892	30.8655	3.41278	5.00539	16.1594	144.037	407.325	153.407	413.036	372.239	809.146	1090.08	1292.57	1411.22	79.3795	81.0349	159.82
MsaG000355	11.4541	8.21921	12.0795	11.5196	15.435	14.8743	28.6189	23.8484	20.3784	16.9362	38.4119	31.3713	23.2781	10.2159	6.57517	20.1785	24.8636	19.2505	13.7941	14.9276	12.9104	13.6969	18.9378	19.0422	35.9791	23.9865	29.107	10.1496	7.94316	6.80977	18.6192	20.166	25.3628	22.28	20.0047	20.435	13.9184	15.4448	24.2541	44.2655	54.8309	47.8114	9.87335	11.5663	18.7816
MsaG000356	0	0.669215	0	0	0	0.250866	0.392878	0	0.359087	0.555415	0	0.335176	0	0	0.228313	0	0	0.142938	0.383183	0.550736	1.05117	0	0.951402	0.569145	1.90908	1.80757	0.862691	0	0	0	0	0.944762	0.273455	0.271173	0.7468	0.185581	0.620077	0.572051	0.33008	1.86643	5.57629	4.34202	0	0	0
MsaG000357	2.78673	2.31795	2.52711	1.52385	1.62047	1.07929	1.77621	1.48375	1.64962	0.546759	1.86386	0.782111	0.958967	0.947131	1.14875	1.91086	3.74458	2.45984	0.922073	1.12447	1.07312	2.62034	3.50844	3.07114	2.54927	2.02105	1.85576	1.47554	1.25632	1.12152	1.60291	1.55695	1.93421	0.998579	1.21166	1.02847	1.07011	1.2097	1.60061	1.45821	1.66184	1.3984	0.449671	0.436723	0.854523
MsaG000358	2.04731	4.27222	10.9167	2.82346	3.55387	3.88245	7.1443	5.85869	2.63972	3.11594	4.78522	4.02012	1.95699	0.239304	0.176671	3.68685	4.56436	6.85764	0.593022	2.1841	3.25363	2.22452	5.04826	5.17482	4.61645	3.03055	3.61594	1.11844	1.35006	0.991776	4.37395	5.04435	4.23204	2.72787	2.96164	4.09273	2.47908	3.65193	6.83245	4.33278	4.6902	4.33987	1.16386	0.741508	0.355609
MsaG000359	14.7934	2.80639	32.1531	3.47758	3.72768	21.0403	75.7874	7.93758	37.6462	89.6726	114.104	104.013	75.6536	51.8749	127.34	95.2909	44.5246	111.792	24.1035	61.2028	37.4692	4.5208	25.9334	57.8784	185.635	94.1199	153.452	190.244	122.093	92.8372	13.1689	28.5257	34.4024	36.9582	52.0652	29.1841	9.10113	25.1887	19.7249	333.204	349.241	260.229	50.1435	67.8121	92.0224
MsaG000360	0	0	0	0	0	0	0	0	0	0	0	0	0	0	0	0	0	0	0	0	0	0	0	0	0	0	0	0	0	0	0	0	0	0	0	0	0	0.131249	0	0.489399	0	0	0	0	0
MsaG000361	4.42946	1.81326	4.78325	4.38425	4.77789	3.31575	6.17938	6.50459	6.54966	4.44133	6.81125	5.58193	2.58501	1.88024	1.11654	3.53624	5.96184	6.21563	1.87391	1.60142	3.75127	6.74436	8.67668	7.7858	7.75906	5.31575	6.78441	3.67286	3.68959	2.49484	3.36196	4.44542	2.9276	3.2795	4.21969	4.19441	5.19061	3.96949	7.41665	4.44041	3.23652	4.06509	2.86265	2.62809	4.22147
MsaG000362	2.47483	1.40846	3.6577	1.39625	2.28658	2.11193	1.65374	1.99185	1.25958	1.16895	2.60302	3.292	0	0	1.60173	3.214	4.96575	8.42338	0	0.579552	0	3.02518	2.86052	3.59355	4.01793	5.38941	6.15306	0.261677	0.76499	0.980903	4.1858	4.90469	1.91842	1.61705	0.916854	0.650971	1.45005	1.60529	1.50519	0.374111	1.36071	1.01538	0.949656	0.336132	0.644802
MsaG000363	0	0.201222	0.829954	0.299217	0.445467	0.60345	1.06319	0.426853	0.431886	2.33806	1.85942	0.806257	42.5847	2.41768	9.26777	0.220403	0.375586	0.687669	0.115217	0.0827987	0	1.08049	0.776479	0.855663	2.11673	2.94399	2.07518	30.9547	30.6891	3.57353	1.03865	0.738594	0.822235	0.61153	1.74027	0.613814	0.870087	0.559021	0.595498	2.32499	2.4057	1.41437	33.7829	41.419	61.9742
MsaG000364	5.97363	6.55652	6.67723	21.1842	20.2133	11.6519	29.0825	21.6352	25.7993	16.9294	12.5661	21.649	43.3153	24.2389	15.5752	4.52169	4.43183	4.77179	6.95217	5.49567	9.15439	27.1219	29.7884	30.7718	14.4609	11.5876	11.6868	18.5427	18.5177	21.3089	3.19058	5.62225	6.15207	9.54469	15.9882	11.9867	13.9502	16.191	19.7627	19.9308	27.0964	14.7053	16.9189	19.9937	35.3524
MsaG000365	74.7084	60.8894	50.5171	157.669	145.488	134.984	318.637	237.544	245.04	332.399	519.973	541.576	25.3912	29.5933	80.5865	80.7798	56.1726	67.2696	163.502	192.662	192.934	244.653	282.294	306.242	352.454	230.864	242.697	58.5134	39.3436	69.4574	49.755	56.9118	100.81	117.41	193.888	89.0848	309.654	200.343	363.241	414.928	390.984	342.843	43.4142	59.754	56.5922
MsaG000366	0	0	0	0	0	0	0	0	0	0.307763	0	0	0	0	0	0	0.922862	0.158408	0	0.152585	0	0	0	0	0	0	0	0	0	0	0.348014	0.209402	1.2122	0.150261	0.620719	0.411333	1.37437	0.158491	0.182902	0	0	0	0.166685	0.265492	0.254647
MsaG000367	0	0	0.807224	0	0	0	0	0	0.315044	0	0	0.294066	0.591692	0	0	0.160776	0.608833	0.877847	0	0.120797	0	0	0	0	0	0	0	0	0	0	0	0	0	0	0	0	0	0	0	0	0	0	0	0	0
MsaG000368	2.42142	0	0	0	0	0	0	0	1.47888	0	0	11.0433	0	0	0	0	2.28639	1.17737	0	0	0	0	0	1.172	0	0	1.18432	0	0	0.959735	3.87992	1.55638	2.25243	1.11681	0	1.52862	2.55376	0	2.03913	0	4.99254	0	0	0	2.83899
MsaG000369	0.818088	0.864658	2.92623	1.51652	1.41355	0.698128	3.27999	2.4456	1.92721	0.331211	1.22923	1.73226	4.49091	4.91781	4.22066	1.42062	5.07621	3.04017	0.228504	0.410526	1.04474	1.28573	3.67427	3.78995	3.98454	4.2218	4.63004	4.44861	4.24835	3.75204	1.87264	1.57749	2.55476	1.50928	1.81847	0.848452	2.38297	1.56352	2.6901	1.85501	2.93977	2.01388	3.46809	2.71433	4.06504
MsaG000370	0.683674	2.98301	4.51727	1.54287	2.06728	0.583424	1.82739	1.1005	1.11348	1.50698	1.75777	1.559	0	0	0.619471	2.34398	9.03769	7.0363	0.297049	1.28082	0.407442	0.557139	0.948266	1.32363	2.6824	3.38636	3.51104	0.506019	0.338127	0	2.31266	3.44225	3.60376	1.36641	1.80916	1.43865	0.881269	1.82928	2.11103	0.72344	2.25538	1.4025	0.40809	0.27857	0.445318
MsaG000371	9.27013	9.11268	15.386	9.98463	13.5907	11.5066	11.2627	14.922	21.1028	17.9125	18.9096	11.0499	102.468	136.529	77.5598	9.19334	9.54893	11.8832	9.88635	7.89406	15.0671	29.8742	20.6504	15.908	19.3259	13.8182	10.7168	87.4142	83.4635	56.7836	10.3527	8.93765	8.62314	15.9363	31.3103	27.1326	35.5519	21.3189	34.5381	22.1665	33.709	14.0033	75.6711	96.8339	106.711
MsaG000372	0	3.44652	6.76924	1.95237	12.6439	3.32224	6.93723	6.26667	5.81219	5.31225	4.24641	4.43878	2.9771	6.37076	6.38311	3.50541	2.04223	6.52016	2.81919	4.05192	0	6.34513	12.1995	18.0057	12.8166	10.1957	10.5784	4.11639	3.52995	2.40028	8.3174	3.61446	11.6689	3.59117	14.8349	3.54997	7.60347	5.6818	8.01402	12.1625	18.1943	12.2458	6.19686	3.52508	4.73352
MsaG000373	3.73865	4.70338	5.64533	10.1023	7.43742	4.86961	5.52245	6.96826	9.85459	5.85535	6.62282	6.73054	5.98129	8.38351	2.98003	3.86379	4.9701	6.02761	2.82133	2.90302	3.16623	9.1401	9.09748	8.3811	6.94829	6.60404	7.0737	3.93227	3.43045	4.1335	4.51919	4.86932	5.49114	4.62851	8.43536	4.72034	7.54008	6.36578	9.0033	6.15725	6.97816	5.3283	5.99016	3.92865	9.38196
MsaG000374	0	0	2.09601	0	0	0.428622	0	0	0.613525	0	0	0	2.88069	2.11353	1.95045	0.313099	1.89705	0	0	0.235243	0	0	0.23222	0	0	0.514727	1.22831	1.91189	1.11785	0.398153	2.14615	1.93703	1.86887	0.694977	0.637981	2.21955	0	0	0.281982	0.45556	0	0	3.34074	2.45587	4.31852
MsaG000375	0.616393	2.10479	0.857416	0	0.207093	0.438341	0	0	0	0	0	0	0	0	0	1.15271	1.35805	1.09894	0.133908	0.481154	0	0	0.047497	0.298342	0	0	0.0502463	0	0	0	0.329222	0.198095	0.86006	0.710735	0.195734	0.71339	0	0.19991	0.0576752	0	0	0	0	0	0
MsaG000376	0.562006	0	0	0.634147	0	0.719394	0.375545	2.71395	0	0	0.394077	0	0	0	0	1.40134	0.928665	1.63959	1.46511	0.526439	1.0048	0	0.77951	0.272018	0.570267	0.431956	0	0.0891357	0	0	1.50087	0.541849	0.261391	1.16644	0.53539	0.532182	0.395147	0.273407	0.788793	0.509738	0.927004	0.345872	0.287542	0	0
MsaG000377	3.1482	4.30004	2.95597	9.23602	15.5485	6.98506	7.15257	10.642	7.30649	3.56882	2.64901	1.43578	1.44447	1.98711	2.68955	4.1212	3.86443	2.90843	2.8725	1.91683	1.12572	10.0056	14.2642	10.3616	8.81675	7.4204	7.083	9.0875	9.80919	6.73808	5.04446	7.08233	10.8354	7.11489	7.59773	6.75723	5.75511	5.81988	9.36743	3.14095	5.97174	3.87495	6.12076	3.07864	3.19895
MsaG000378	19.6508	5.44066	13.8521	5.99279	5.88846	7.93145	4.96854	4.702	3.89246	14.299	14.5239	11.2026	10.3566	10.3362	4.94978	10.9254	15.17	8.5219	9.34574	7.58677	6.64684	4.54447	8.10314	6.16946	9.37705	12.1101	9.74111	3.70632	1.97002	1.26302	11.6304	16.8978	8.39862	15.7997	7.75792	12.573	8.96208	5.8134	8.64689	15.8964	21.6818	15.689	7.47261	8.65615	11.2085
MsaG000379	0.127185	0.217149	0.066344	0	0	0	0	0	0	0.0600742	0.0891819	0	0	0	0.0493892	0.0792827	0.120093	0.154604	0	0.0595681	0	0	0	0.0615592	0.0516219	0.0325847	0	0	0	0	0.0679309	0.0817491	0.177463	0.0586606	0.0403873	0.0802905	0	0.0309368	0	0	0	0	0	0	0
MsaG000380	0	0	1.4658	0.634147	0.849692	0.719394	0	0.904651	0	0	0.394077	0	0	0	0	0.525502	0.928665	0.54653	1.46511	1.3161	1.0048	0	0.649592	0	0.570267	0.431956	0.549754	0	0	0	0.600346	0.541849	0	1.03684	0.713853	0.354788	0.197574	0.546813	0.315517	0.509738	0.695253	0	0	0	0
MsaG000381	7.20965	15.3867	4.07419	33.2184	34.5174	22.3027	16.0588	25.1447	21.2826	5.95941	13.481	7.87768	15.5061	10.1126	6.06599	6.92862	7.23308	4.23588	6.6566	8.58243	19.335	23.5011	32.083	29.3705	13.7778	22.3192	13.958	18.6767	20.9485	13.5734	14.7612	12.5505	20.1194	15.9335	23.0848	16.6884	16.2634	14.6141	19.9007	6.81161	14.6173	8.13449	10.2976	9.30255	7.27893
MsaG000382	20.4192	21.0797	16.844	15.003	14.8376	11.5492	15.2312	11.8479	20.3017	24.224	24.9731	27.342	26.1457	17.7341	5.16326	27.9734	29.4813	18.1252	15.1648	17.2365	16.9801	9.28746	13.9413	12.8711	19.0811	16.6674	14.7483	6.17584	5.10812	6.58749	15.2179	22.2813	17.4481	25.6252	15.0792	19.4855	12.3535	10.6267	18.3951	28.211	29.3727	35.6537	8.625	11.9963	18.9297
MsaG000383	0	0	2.24024	0	0.721454	0	3.8264	5.76089	0.874324	4.05706	4.01522	3.26442	0	0	0	0.892383	1.35173	1.39214	0	3.68765	0	6.99963	5.62585	6.23603	7.26301	0.733527	2.8007	0	0	0	0	0.460071	0	0.330133	0.454587	1.35559	2.01306	0	6.02772	14.2826	23.0226	12.3342	0	0	0.559476
MsaG000385	0	0	0	0	0	0	0	0	0	0	0	0	0	0	0.139889	0	0	0	0	0	0	0	0.0832755	0	0.0731063	0.0922922	0	0.228538	0	0	0	0	0	0	0	0	0	0.175249	0.101121	0.326734	0	0	0	0	0.281572
MsaG000386	34.3869	39.1401	36.1893	30.9727	24.0184	23.4242	31.4437	24.7627	34.266	31.9144	33.8414	49.8681	12.802	10.4716	14.2903	19.7433	36.0295	33.1466	7.86354	9.32415	14.0217	28.0225	23.8476	28.9074	37.0961	39.5672	25.523	12.917	11.1887	8.12975	23.1997	24.6228	20.7634	18.3642	18.9654	13.9008	30.54	18.9298	30.99	26.8115	21.3943	16.336	17.4392	11.0615	10.6097
MsaG000387	0	0	0	0	0	0	0	0	0	0	0	0	0	0	0	0	0	0	0	0	0	0	0	0	0	0.72878	1.04346	0	0	0	0	0.914187	0.661513	0	0	0	0	0	0.399247	0	0	0	0	0	0
MsaG000388	2.28181	4.51096	4.07197	4.33636	5.02346	3.43325	8.98804	6.66938	6.38128	4.08422	7.99999	5.95638	2.61738	3.22163	2.51834	3.36884	5.78331	5.08028	0.939242	1.32182	3.65017	3.67005	9.578	10.2886	7.79907	12.1227	11.6302	3.58092	3.02919	3.094	3.14306	4.7473	2.29012	2.71414	2.9746	3.0705	3.16647	3.88522	4.24765	2.66869	3.36756	3.32593	2.70357	1.56589	4.36497
MsaG000389	3.0304	3.54006	3.49431	1.52973	1.60759	0.816645	2.13156	0.641841	1.656	0.527347	2.01307	1.8185	0.548853	0.503359	0.619359	1.44164	2.59786	2.52042	0.311845	0.336153	1.14063	0.58489	2.02787	2.23873	1.26235	1.47105	1.7552	0.581816	0.828261	0.189648	1.78895	1.53775	1.78036	0.404594	0.911649	0.855842	1.23355	1.43545	1.52222	1.15729	2.95965	1.66867	0.734428	0.779854	1.43366
MsaG000390	0	0	0	0	0	0.292775	0	0	0	0	0	0	0	0	0	0	0.809876	0.166817	0	0.32137	0	0	0	0	0.835501	0	0.167802	0	0.509038	0	0	0.220518	0	0	0	0	0	0.166904	0.192611	0	0.5659	0	0	0	0.268164
MsaG000391	0	0	0	0	0	0	4.99874	0	0	27.3837	24.9157	3.19844	5.36299	0	7.26231	0	1.76587	0	1.21885	1.31386	0	0	1.7293	6.33628	13.6631	33.0602	19.2086	2.66952	0.6937	0	0	0	1.73964	0	13.6589	0	0	0.909804	2.09987	44.9502	30.8475	19.566	1.43526	0.762017	3.65445
MsaG000392	0.846915	0.688559	0.631113	0.204778	0.182921	0.258117	0.161694	0.389504	0.812826	0.514322	0.0848364	0.206919	0	0.127277	0.140948	0.188549	0.771127	0.617695	0.0788519	0.0283328	0	0.295786	0.475467	0.761275	0.392852	0.40296	0.443814	0.019189	0.044878	0	0.258484	0.311063	0.168816	0.139506	0.345774	0.496459	0.638001	0.294293	0.339621	0.219472	0.399129	0.223376	0	0.0492977	0.047284
MsaG000393	0	8.01297	13.6397	38.5828	31.4237	27.4632	6.72028	17.8073	9.82764	3.80021	4.23114	0	0	0	0	13.1652	12.345	5.868	14.4198	26.8484	43.1534	4.91736	5.57965	5.84122	2.04095	1.03063	0	0.319012	0.746084	0	1.0743	13.5747	12.1616	19.9455	31.9355	13.9674	36.0624	8.80657	33.8766	3.64865	4.14712	2.47571	0	0	0.786083
MsaG000394	1.67492	1.83836	2.7459	1.41744	1.50733	1.17409	0.87939	3.75528	0.876823	0.565091	1.5939	1.77328	0	0	0.418124	2.05089	3.98205	2.90858	1.09161	1.79306	0.213897	1.16994	1.63173	1.15812	3.25342	3.95398	3.33534	0.303598	0.177509	0.521604	2.55599	2.34538	2.72655	1.62779	2.08948	1.92591	1.47205	1.36774	1.17541	0.976599	1.28269	1.3253	0.214237	0.0974951	0.233781
MsaG000395	0	0.185342	0	0	0	0	0	0	0.198901	0	0	0	1.49425	0.685195	0.505859	0	0	0.395874	0	0	0	0	0.0752843	0.157627	0.462637	0.333743	0.477852	0.154955	0.4832	0.129079	0	0.209325	0	0	0	0	0.228977	0	0	0	0.537175	0	0.0833114	0.132697	0
MsaG000396	7.77163	7.76402	7.05793	5.04704	6.39621	4.41341	6.31401	5.12994	6.28316	5.33457	7.37048	6.78913	4.71381	3.52905	5.05881	5.62875	13.5282	10.1674	4.29981	3.05071	2.49905	5.87762	12.3174	11.3118	10.1211	9.51136	10.4325	5.58662	5.7862	2.43765	7.13717	6.86399	8.39942	4.96407	7.49235	4.44729	4.99251	5.43996	7.37646	7.96166	8.4845	7.77643	6.10738	4.1918	6.18381
MsaG000397	0	0	0	1.04842	0	0	1.24176	0	4.53983	0.877743	5.21215	4.23754	43.6976	19.5491	50.5137	0	0	0	0	0	0	0	0.859164	0	2.63987	1.42828	3.18113	61.0095	70.9979	27.9886	0	0	0	0	0.590099	0	0	0	0	4.21369	3.83149	1.14364	56.5709	30.2874	53.7428
MsaG000398	12.3082	8.69559	14.6119	17.2405	18.074	12.6765	27.7936	25.4486	34.7348	17.2404	55.3542	47.5442	0.365129	1.11621	7.66382	7.20951	10.62	11.9177	8.15999	7.00703	10.244	18.4175	30.7585	34.306	42.6784	37.6771	43.5927	4.07253	3.54219	3.11207	7.02733	6.68359	7.1064	10.8643	14.7577	12.057	19.1729	16.4663	21.7427	19.6324	21.2645	19.7205	1.52004	1.98875	1.90751
MsaG000399	0.306798	2.79365	1.12025	3.98107	3.24692	3.53445	3.69017	5.43233	10.4931	3.47788	3.44202	4.7223	15.6603	19.3648	18.4663	0.956235	1.66572	1.64092	1.1997	0.862147	0	7.8755	5.67378	8.01869	8.52984	7.70293	7.80286	17.8579	21.1669	9.8496	3.11342	1.77477	2.56847	2.19328	6.8196	3.00201	8.62841	4.25369	6.54514	9.46103	12.0187	11.8951	21.5047	14.0009	21.1027
MsaG000400	0	0.0875307	0	0.173544	0	0.0656245	1.43883	0.990288	0.845409	0	1.29414	1.49055	0.264631	0.970782	0.537525	0.0479373	0.0726125	0.186958	0	0.108051	0.824936	0.188004	0.959964	1.93549	2.59064	1.10331	1.50449	0.512261	0.228199	0.182879	0	0.0494285	0.214601	0.0354684	0.341875	0	0	0	0.0431732	0.836988	2.34663	2.27168	0.432797	0.31334	1.32238
MsaG000401	0	0	0.915405	0	0.11055	0.0935973	0	0	0.535897	0	0	0	0	0	0.511098	0	0.517819	0.426639	0	0	0	0	0.354965	0	0.356136	0.1124	0.59009	0	0	0.173888	0	0	0	0	0.139315	0.0692398	0.308465	0	0	0	0.0904564	0	0	0	0.171459
MsaG000402	4.14311	5.16925	7.89663	10.6085	8.51253	7.07117	7.13426	10.9014	4.28222	9.25784	13.5201	12.5363	14.3486	17.0987	11.0765	6.258	10.4573	17.5495	2.59635	3.99286	6.26778	7.79146	16.6871	17.6622	26.0972	35.314	29.6945	18.7276	21.0424	40.0427	10.3835	10.3448	13.5629	6.43089	14.0672	10.1099	9.80346	11.008	15.2084	16.4765	22.013	15.1025	20.8307	20.2578	16.6902
MsaG000403	14.4139	14.3363	21.7833	27.5882	22.0638	17.9906	20.2535	18.865	18.5115	19.4065	38.3498	29.5662	24.0279	26.1458	16.1118	14.8632	16.5992	24.5297	4.65311	4.85808	5.78024	18.7719	30.6112	28.7536	36.8241	47.8686	48.1958	26.5143	24.9838	59.3721	16.9081	19.6548	20.6757	13.7309	23.6982	16.4553	22.1158	19.1686	26.8856	32.3169	30.3854	26.9435	34.5988	32.3843	29.7979
MsaG000404	0	0	0	0	0	0.770111	10.8546	7.26322	15.4326	26.4278	13.9214	13.3761	52.793	46.5183	44.1554	0.562549	1.27817	0	0	0	3.22691	6.61874	9.59635	3.49434	20.5118	35.143	23.3933	12.8817	9.37278	16.4534	0	0	12.5918	0	5.15821	1.1394	1.26901	0.878045	2.02657	25.3739	41.679	19.9938	27.7032	35.3	59.957
MsaG000405	6.06656	6.13789	3.51613	3.80294	1.01911	0.575221	6.30593	4.34011	4.52851	9.55152	12.2889	8.06968	6.57214	0	7.85265	9.2441	14.4798	21.7954	1.75724	5.20908	4.82056	5.76771	9.50516	4.89382	10.9435	15.5425	18.6271	3.42106	3.75045	3.20599	5.76038	4.11595	5.32965	3.10892	5.13712	5.31909	5.21328	7.37821	8.3254	10.699	17.7894	12.8598	3.79361	1.92257	2.10747
MsaG000406	26.5921	18.4061	37.49	24.3289	22.4565	16.8663	13.9274	26.03	23.7033	29.8734	33.765	43.8401	23.4954	12.8531	17.0246	40.0974	57.5137	56.6121	5.15245	4.37594	12.8496	14.0565	26.5828	23.6547	28.4415	51.0044	59.7582	9.34708	9.33063	13.1036	54.5093	36.7252	30.7531	20.5519	20.3118	19.9633	20.7182	16.0834	22.999	20.8597	21.3385	21.6731	10.8476	10.8352	17.6955
MsaG000407	43.7438	21.0053	44.2103	20.0521	25.4899	13.9985	17.3557	20.9041	17.5327	22.5988	34.5072	47.5372	18.8164	10.0664	8.4934	34.9375	66.4743	44.5332	13.3637	4.16157	4.88804	16.7098	20.8564	17.8643	26.3547	43.0773	57.4993	7.58832	8.62	17.3379	37.9665	24.602	34.3328	23.0128	18.6657	22.4371	25.4701	11.3053	20.7211	21.0776	14.0925	13.4605	9.09222	13.3679	14.4246
MsaG000408	0	0	0	0	0	0	0	0	0	0	0	0	0	0	0	0	0	0	0	0	0	0	0	0.10979	0	0	0	0.0359763	0	0	0	0	0	0	0	0	0	0	0	0	0	0	0	0	0
MsaG000409	0	0	0	0	0	0	0	0	0	0	0	0.0922476	0	0	0	0	0	0	0.21092	0.0378935	0	0	0	0	0	0	0	0	0	0	0	0	0	0.0746324	0.0513838	0	0	0.11808	0.0454224	0	0	0	0.041395	0.065933	0.126479
MsaG000410	2.66088	1.85086	4.47245	6.33849	6.25794	3.7845	0.790249	4.04522	4.15311	1.95507	2.69505	4.55076	0.169567	1.3996	1.37771	2.2116	4.9552	4.2408	1.73418	1.03854	0.528592	1.807	3.55399	3.7206	3.65999	5.30222	4.91653	2.01633	2.303	0.820278	4.1057	3.70564	4.12528	3.61358	2.44098	4.10613	2.18268	3.23619	3.65164	1.8771	2.80409	2.36538	1.1345	0.361401	1.96428
MsaG000411	3.1732	0	0	1.79026	0	0	0	1.27696	5.81409	2.99764	0	0	0	0	0	0	0.749062	0	0	0	0	0	0	0	0.321985	0	0	0	0	0	0	0	0	0.731775	0	0.500801	0.557771	0	0.445369	0	0	0	0	0.646477	0
MsaG000412	0	1.80591	2.48287	1.79026	0.79959	0	0	1.27696	1.93803	4.49645	1.11252	0	0	0	0	0.494515	0	0	0	0.743096	0	0	0.366773	0	0	0	0.388003	0	0	0	0.84742	0.509899	0.737934	0	0	0	0	0	0	1.43904	0.654258	0.976432	0	0	0
MsaG000413	7.08852	4.03418	14.7904	0	5.35854	0	4.73671	0	10.8233	1.67408	2.48523	6.06156	0	0	4.12897	4.41873	12.5498	7.75499	4.61983	2.48997	0	0	3.2773	0	5.75418	4.54018	0.866749	6.74556	0	1.40477	5.67908	7.97333	24.7267	7.35611	2.25094	2.23745	6.22994	3.44845	8.95408	6.42928	5.84611	6.54367	0	1.44415	9.69608
MsaG000414	0.415395	1.18204	1.51679	2.57795	2.30279	1.94966	3.88607	1.67164	0.761108	1.37344	0.873823	2.84171	1.42946	0.655485	0.806542	1.03577	2.84368	1.91879	0.270727	0.875491	0.742677	3.5544	2.20861	1.20634	1.51741	3.72483	2.64121	0.197649	0.462248	0.329285	2.88427	4.93946	3.86404	1.53272	1.97861	3.54016	4.67304	2.72812	3.26492	2.63734	2.56941	2.04515	0.212531	0.507771	1.62343
MsaG000415	30.4945	42.3842	41.2461	22.2188	21.7007	20.3999	24.8826	24.4199	18.1565	14.9827	22.9944	20.0051	12.2163	18.2161	21.8388	37.493	42.4313	39.7135	19.9742	29.4618	17.8082	23.7891	20.2626	21.6575	27.7396	53.7071	35.4884	13.6103	10.7998	11.9651	34.5392	42.4514	42.1217	38.5896	30.0722	34.3903	19.8246	30.4529	27.2286	19.8752	22.8748	18.767	18.8557	14.4858	19.7032
MsaG000416	1.79292	3.06112	2.1043	1.01153	1.12946	0.765006	1.34783	1.08226	0.958145	0.423429	1.41434	0.894345	1.28537	1.17882	1.04435	2.58454	2.22198	3.92297	2.33701	0.944691	0.400689	0.273953	3.00488	2.71186	2.95631	2.75606	2.19229	1.45735	1.57948	0.621797	4.90778	1.72861	2.91862	1.96396	2.70434	1.76851	2.28484	2.45313	1.50985	3.96379	3.60426	2.20681	2.35063	1.18713	2.1021
MsaG000417	66.7642	65.3247	79.9668	23.7593	14.6234	15.1201	9.95221	8.0602	9.88039	7.88379	11.5237	12.0039	11.782	6.48323	14.3591	67.5499	118.445	76.5999	18.0744	11.3051	11.9366	10.9861	11.5754	10.1916	14.7998	20.5259	23.1093	13.3992	16.6687	8.65108	57.8781	56.2822	57.805	24.9306	12.3943	24.9643	7.94404	8.61962	10.3076	6.40486	9.63592	8.53372	9.91922	3.97594	8.32954
MsaG000418	10.0926	13.3153	11.0079	9.83524	11.0974	4.11061	12.8752	5.16917	19.3328	6.50061	14.7972	15.4302	4.47289	3.13693	5.34439	6.00542	17.1104	14.0529	1.79392	5.47898	4.101	12.337	11.8776	9.76993	10.4272	6.93444	11.5554	4.14732	5.78566	2.5456	23.0325	22.1151	14.0824	8.67512	11.9455	9.26744	9.03146	8.59233	15.3243	2.91264	4.91854	9.31687	1.52565	3.7385	6.6337
MsaG000419	0	0	0	0	0	0	0	0	0.0571222	0	0	0	0	0	0	0	0.0220781	0	0	0	0	0	0.0432416	0	0	0	0	0	0.0346924	0	0	0	0	0	0	0	0	0	0	0	0	0	0.0239261	0	0
MsaG000420	2.75575	1.56833	3.48314	6.87675	6.67691	4.92944	5.17023	6.14198	5.82601	1.3517	1.41208	1.93354	4.01206	2.62025	2.59299	1.88301	3.60287	2.91177	1.86509	2.06011	1.51598	2.72076	3.28322	3.53974	2.21549	1.84651	1.96991	3.34526	3.73492	2.6886	3.17019	3.40629	3.50005	2.17538	4.88025	3.68007	5.21653	4.20235	4.52233	3.79725	3.67135	3.91373	4.14846	4.27549	5.8406
MsaG000421	4.23603	2.41079	5.30317	2.86787	4.26962	2.71116	4.52898	3.40934	3.3633	5.40224	4.75247	2.1734	5.58785	10.2494	11.0212	3.03668	4.79977	4.53132	0.552153	2.47997	0.757351	6.21365	5.97336	7.17603	8.16677	7.05423	4.66165	5.50915	5.97083	4.70108	2.71501	4.49251	3.74337	3.61444	4.16993	3.87753	3.87187	3.5033	4.75633	8.06836	8.38459	7.29948	4.98479	8.11227	7.61535
MsaG000422	0	0	0	2.31885	0.295907	0	0	0	0.358607	1.10935	0.411714	0.334729	0	0	0	0	0	0.142748	0	0	3.14931	0	1.90026	1.42096	1.19158	1.35386	2.29743	0	0	0	0	0	0	0	0.932253	0.556	2.47699	1.9995	1.15374	0.532552	0.484247	2.16811	0	0	0
MsaG000424	0	0	0	0	0	0	0	0	0	0	0	0	0	0	0	0	0	0	1.55809	0	0	0	0	0	0	0	0	0	0	0	0	0	0	0	0	0	0	0	0	0	0	0	0	0	0
MsaG000425	0	0.769992	2.58776	0	0	0	0	0	0	0	0	0	0	0	0.17513	1.26509	3.93901	4.27605	0.587849	0.633672	0.806313	0	0	0	0	0.231086	0	0.357641	0.167285	0.3575	1.92702	4.92789	3.3561	2.49607	2.43457	2.56234	1.90255	2.74248	0.126595	3.06784	2.6036	1.38775	0.346112	0	0.352507
MsaG000426	0.730249	0.600304	0.423247	2.7924	2.57614	1.66179	0.813282	1.6979	1.28844	0.498222	0.568943	0.601325	0	0	0.661673	0.202316	0.97683	0.552331	0.634571	0.494026	0.580265	1.6861	3.13238	1.57089	0.576321	0.54048	0.436535	0	0.0300968	0	0.693394	0.677982	1.20761	0.449076	1.39133	1.07566	2.85244	1.24339	2.48261	0.183982	0.434964	0.199739	0	0	0.0317104
MsaG000427	5.16207	5.87562	5.29256	6.82896	9.95747	3.11398	10.2293	4.87097	9.67564	7.73509	18.4726	7.81366	1.0209	0.93628	1.31333	5.38158	6.17681	5.49595	3.94435	4.33518	3.50072	5.00449	5.96656	5.77242	7.7305	6.01974	6.39899	3.5572	4.42378	0.987723	4.46843	4.74811	5.21575	6.44475	8.59168	5.78711	6.88347	7.88018	10.1932	9.04109	9.68905	11.612	3.50628	5.0045	5.00877
MsaG000428	0	0	0	0	0	0	0	0	0	0	0	0	0	0	0	0	1.04266	0.536917	0	0	0	0	0	0	0	0	0	0	0	0	1.17957	0	0	0	0	0	0	0	0	0	0	0	0	0	0
MsaG000429	0	0	0.397489	0.214956	0.192012	0.325136	0.254596	0.306648	0.465396	0.359924	0.267159	0.868815	0.655555	0.200405	0.88772	0.237505	0.629576	0.833653	0.248313	0.446115	0.681189	0	0.616535	0.368822	0.695889	1.07374	1.11809	0.0604284	0	0.151012	0.203498	0.367339	0.531619	0.439319	0.967895	0.120262	0.937597	0.648734	0.748653	1.03671	1.09979	1.40687	0	0.155244	0.148903
MsaG000430	42.3189	28.1692	27.6132	25.9847	29.0894	19.5881	27.0794	30.9308	24.2936	25.3567	27.472	24.04	11.2351	9.67459	11.0911	29.7359	23.3682	26.03	20.9535	19.2601	16.3086	22.1177	26.0645	24.9703	24.3383	29.7294	29.5113	11.4553	10.8717	7.23083	31.6282	31.7662	35.2619	25.4498	21.2258	28.037	18.9251	17.7503	26.6967	20.0054	21.7673	24.8477	12.7004	11.5768	15.6038
MsaG000431	8.82465	15.2419	14.2914	7.52596	8.84291	6.83013	11.1766	9.82781	12.3461	11.0506	8.13052	12.5769	9.65164	7.12447	9.32417	8.57129	10.561	8.9309	6.42009	7.11277	6.42104	9.90906	12.0739	11.7708	8.20471	8.09706	7.60343	4.63826	5.74736	5.69388	11.2353	11.2782	11.2632	9.0158	8.60224	10.3969	10.9303	8.58611	11.7808	8.6089	11.9324	10.2303	7.35	6.27156	8.54184
MsaG000432	0	0	0	0	0	0	0	0	0	0	0	0	0	0	0	0	0	0	0	0	0	0	0	0	0	0	0	0	0	0	0	0	0	0.749359	0	0	0	0	0	0	0	0	0	0	0
MsaG000433	0	0	0	1.75231	0	0	0	0	0	0	0	0	0	0	0	0.968062	0.733181	0	2.02424	0.727342	0	0	0	4.50992	0	0.795735	0	0	0	0	0	0	0	0	0	0	0	2.26647	0	0	0	0	0	0	0
MsaG000434	0	0.357313	0	0	0	0	0	0	0	0	0	0	0	0	0	0	0.296415	0.152638	0.409185	0	0	0	0.290275	0	0.127414	0.321704	0	0	0	0	0	0	0.292011	0	0.199369	0	0	0	0	0	0	0	0.160612	0	0
MsaG000437	1.5684	1.27514	0.584378	1.01127	1.58084	0.573608	2.54524	0.360661	1.09474	0.423321	0.314217	0.383193	1.02803	0	0.957077	0.907851	1.32227	0.653662	1.31423	1.8889	0.400587	0.821649	2.1754	1.84359	1.09128	1.14806	0.602725	0.497506	0.415548	0.621638	0.598357	0.864085	1.35473	0.671711	2.13446	1.41445	0.393838	1.2535	0.817627	0.609659	1.20111	1.10312	0.286589	0.365178	0.17513
MsaG000438	5.04907	4.74751	4.12241	7.55497	8.62934	4.96437	11.2952	15.018	12.603	8.8136	10.1594	10.7626	3.65123	7.15904	4.51808	3.55794	7.82493	4.69655	2.86143	3.80419	5.49477	10.7337	12.8391	10.944	10.7812	9.44865	12.9917	6.30192	6.51426	4.08942	2.81401	5.22073	5.20719	6.42935	7.31949	4.64254	5.86523	6.40771	9.7979	6.27192	10.0482	5.67423	6.62667	5.36686	5.5766
MsaG000439	0	0	0	0	0	0	0	0	0.423038	0	0	0	0	0	0	0	0	0	0	0	0	0	0	0	0	0	0.0846941	0	0	0	0	0	0	0	0.109975	0	0	0	0	0	0	0	0	0	0
MsaG000440	3.88321	5.19998	7.26837	7.21688	6.21635	6.53014	6.86872	8.64074	4.04579	8.30777	8.64921	8.855	7.99153	6.48807	10.6443	5.48208	14.7745	9.66284	5.06164	5.08175	4.49234	4.74676	10.7721	10.061	8.01966	13.5186	14.8032	6.48495	6.01579	3.62145	6.83221	5.94626	7.75559	5.95252	8.12398	6.84958	9.47573	4.88949	7.18146	10.877	14.9769	9.41871	9.23271	4.46754	10.8912
MsaG000441	8.5454	8.70276	13.9983	3.89076	4.00436	3.96601	5.00897	2.53389	4.02878	2.97412	4.41517	4.01692	2.14959	1.57713	2.73622	7.80344	16.3501	10.7156	1.75873	2.38734	3.48449	2.01584	5.33713	3.91839	5.20261	6.03024	6.01269	2.63932	2.55804	1.48552	8.72801	7.80528	8.57654	4.07962	3.57048	4.21158	4.47986	4.44893	4.62917	6.05096	5.74939	5.44357	2.83804	1.64933	3.33968
MsaG000442	9374.17	5648.64	3990.22	22894.6	17836.2	25320.6	12651.9	8294.22	14213.1	11889.6	8105.66	7524.46	6905.1	11328.5	7948.34	1999.18	677.428	1929.01	3542.44	4924.53	9598.91	11209.1	4264.84	3283.9	4274.36	5110.05	4070.18	3329.97	5792.92	3643.91	3337.05	2562.2	3473.82	6491.93	10239.8	12894.4	10182.1	6075.5	8140.91	5326.36	4706.09	4938.67	3303.58	4175.81	3045.24
MsaG000443	9.63262	9.21291	7.95576	18.7945	17.5301	12.9011	18.8632	18.0897	20.4275	7.39348	9.47488	9.22858	12.8908	11.1889	9.0917	12.3846	12.9168	13.4331	7.41142	6.35998	7.8934	13.7372	20.9069	20.9804	12.7336	10.0086	12.3999	8.48757	10.074	7.10555	10.8614	11.265	13.0049	9.4409	12.1928	10.1772	12.3226	10.5763	16.0734	9.88954	15.1714	9.88024	12.5948	11.1751	16.7838
MsaG000445	0.806216	0.917658	1.15651	4.20739	4.97722	2.92399	34.8829	23.8462	19.8189	146.991	164.083	130.069	30.9802	18.9768	33.8902	1.44488	5.75701	4.36108	3.94079	18.5967	4.6846	5.17388	23.4829	28.486	246.074	128.372	208.152	40.9178	51.5113	19.7319	1.61478	1.87848	5.06215	3.48604	26.5612	3.30821	6.66051	12.3546	22.8007	284.908	326.304	332.43	45.1674	34.4105	100.196
MsaG000446	4.12841	3.9515	4.89436	2.43505	1.79686	2.56221	3.26028	2.56756	1.48993	1.24091	2.89483	2.78145	0.430505	0.493526	0.510098	3.39235	4.65125	5.42901	0.489205	0.878897	4.36156	3.2114	3.29689	3.45144	2.93237	3.46155	3.85485	1.04169	1.53135	1.41317	2.70617	3.79942	2.18198	1.99067	1.90686	1.42157	1.91314	1.41501	2.89718	3.23386	1.77979	2.7717	1.39216	0.841082	0.953403
MsaG000447	0	0	0	0	0	0	0	0	0	0	0.25638	0.20844	0	0	0.141984	0	0.0863104	0	0	0	0	0	0.0845226	0.35394	0	0	0.17883	0.0579901	0.135624	0	0	0.117506	0	0	0.23221	0	0.257076	0.444684	0.20527	0	0.150773	0.225018	0.0935347	0	0.142894
MsaG000448	52.9521	45.009	58.8831	70.0162	60.0606	56.6887	79.5449	71.8009	103.456	33.736	98.6292	80.4207	34.7643	37.8562	34.9086	42.9024	41.7952	49.5645	20.5102	29.3825	44.0334	84.6308	93.056	72.385	59.9226	66.2889	57.2184	32.7905	34.36	39.3722	41.3637	46.9194	38.8196	44.5224	43.1014	47.5939	74.3171	50.3225	76.1636	53.0536	63.6447	57.9342	24.3969	27.8758	40.7473
MsaG000449	8.85898	17.3311	14.2966	11.0895	14.2309	7.91432	14.6144	14.483	14.541	17.9145	19.8004	24.3048	9.36793	9.46513	10.428	10.6996	30.519	20.1915	5.05199	7.19622	4.45466	6.76814	20.5432	14.4715	22.8101	26.8104	28.2317	9.96714	10.577	4.27936	13.16	15.8369	12.2323	13.7263	12.6591	15.1174	12.8468	10.6397	16.3195	17.7023	22.0329	19.5932	13.1728	7.10656	10.7113
MsaG000450	3.14643	3.06973	5.62725	6.59344	5.88969	3.93168	2.70323	5.96917	2.74526	3.71543	5.98844	7.30301	0.77339	0.354642	0.610918	2.17152	5.83583	4.64431	1.46474	1.26313	4.01816	2.19779	3.74069	4.24239	5.1995	7.94595	7.85947	0.677258	0.416823	0.356312	4.92158	3.82809	3.34495	2.95423	4.06792	3.47603	3.55541	3.88138	5.17316	3.66918	2.87298	4.01109	0.344962	0.274724	0.614837
MsaG000451	3.3706	4.04965	4.39554	4.96537	7.64397	3.19595	4.25436	3.16493	4.11718	1.59205	2.75736	1.17426	7.62519	3.64431	2.90864	3.79367	4.42033	5.64507	3.41714	3.5958	1.00437	2.74676	3.54959	4.44106	3.23014	5.80493	5.03726	7.9	9.16854	3.41407	5.60084	4.27276	6.70617	6.17519	6.89764	6.61988	3.02817	2.96064	3.67947	1.52856	5.63687	3.91821	4.40709	2.28897	5.78141
MsaG000452	1.58032	1.43902	0.98922	2.49646	0.796427	1.75317	0	0.254382	0	0.149289	0	0	0	0	0.613679	1.37917	0.29844	1.30629	0.617971	0.0740157	0.565086	0.386351	0.511451	0.305959	1.09042	0.647804	0.541056	0.300773	0	0.375819	2.5322	2.53941	3.08706	1.8222	1.40512	1.09741	1.55558	0.999444	1.33082	0.143335	1.82468	0.583542	0	0	0
MsaG000453	0	0	0	0	0	0	0	0	0	0	0	0	0	0	0	0	0	0	0	0	0	0	0	0	0	0	0	0	0	0.402291	0	0	0	0	0	0	0.178409	0	0	0	0	0	0	0	0
MsaG000454	0	0	0.805805	0.871534	0	0	0	0	0	0.729653	0	0	7.08782	11.3756	11.3976	0	3.28192	0.375559	1.00678	0.361753	0	0	1.07131	0	1.56748	0.39577	2.64442	9.55523	9.16805	1.22455	3.30032	0.496457	1.43696	1.06873	0	0.975198	0	0.751508	0.433628	3.50277	5.73309	5.70415	9.48432	9.44151	4.22606
MsaG000455	0.520474	0.177726	0.977387	0.234914	0.681981	0.399739	0.556468	0.418899	0.890062	0.44251	1.02187	0.593426	0.298509	0.71179	0.808452	0.843557	1.2532	0.809827	0.203526	0.706927	0.744436	0.127243	1.29943	1.46111	1.33087	1.57347	1.8074	1.32078	1.42864	0.536356	0.833972	0.903252	1.3072	0.864195	1.02471	0.689996	0.585514	0.582365	1.05192	1.74666	1.80285	1.98594	0.932024	0.84829	1.50523
MsaG000456	2.06131	2.15072	3.40495	2.61665	3.28962	2.3454	6.08358	4.42407	5.66525	4.3002	8.07007	9.49885	4.03928	1.89741	7.60435	1.7668	2.87899	1.62869	2.35099	3.25833	3.07114	4.82943	8.37866	10.0601	6.83259	6.77735	5.75506	3.75969	4.96991	2.65526	3.02766	3.20189	4.15446	2.971	6.49108	4.0665	6.46151	6.35103	8.63113	12.2303	17.4252	11.4172	3.2518	2.86966	4.69929
MsaG000457	0	1.11123	0	0.2754	0.410008	0.347135	0.652372	0	0	0.614843	1.48322	1.29864	0.466606	0.171172	0.631856	0.202859	1.22912	0.712046	0.636274	1.25743	0.872734	0.397794	0.940357	0.630042	0.957609	1.50073	1.51208	1.1355	0.965684	0.451442	0.347627	0.784387	0.832463	0.412758	0.723368	0.308157	0.457616	0.435366	0.365397	1.40202	1.07355	0.40055	0.707623	0.729291	0.635909
MsaG000458	12.656	21.8404	22.3608	11.2862	11.7276	5.05169	6.54735	11.5004	8.72699	8.48471	11.1645	10.0078	6.7903	5.3685	2.21951	22.1409	29.49	26.0044	10.643	4.58904	8.75896	8.9828	16.9877	15.2153	11.7649	9.30895	10.9823	2.91378	3.63443	1.77995	15.2638	15.7446	19.3679	9.3207	6.87096	11.34	8.7549	7.24928	9.85563	9.6275	11.7845	8.04003	2.9243	1.49714	2.87196
MsaG000459	0	1.02403	1.40789	0	0	0	0	1.44818	0	0	0	0	0	0	0.349364	0.560822	1.91137	0.437447	0	0.210683	0	0	0	0	0	0.230494	0.220014	0	0.667429	0	0	1.7348	0	0	0.571375	0.283975	0.316279	0	0.252543	0.407999	0.741983	0	0	0	0
MsaG000462	1.25628	3.57483	3.27658	6.61519	10.552	8.7552	8.67457	15.8407	9.97454	10.2854	11.7453	17.1884	24.7377	10.793	12.8466	2.21884	3.16326	2.8506	7.91468	5.78581	9.73299	9.72578	13.4558	12.5665	14.4471	14.1617	10.6504	4.78199	5.43657	5.80916	3.80229	2.15328	6.62207	7.33936	4.78714	7.26985	5.15254	5.70416	7.05292	15.9522	19.1677	10.0509	7.39169	5.11884	6.05535
MsaG000463	1.61824	2.7629	1.82895	3.95627	2.44661	3.22223	5.04629	4.77558	5.43588	4.07656	2.0803	5.53519	13.9217	15.1795	14.3486	1.68126	2.41934	1.37697	1.582	2.02111	2.89323	2.96716	3.86558	3.91626	4.98083	3.52404	3.95742	6.20258	9.50405	5.66565	2.01675	1.73356	3.51237	2.5501	4.1966	1.78776	4.26672	2.36175	4.69394	3.0578	4.89358	3.31969	5.17469	3.62654	9.48654
MsaG000465	0	0	0.49461	0	0	0	0	0	0	0	0	0	0	0	0	0	1.11915	0	0	0	0	0	0.219193	0.458938	0	0.242927	0.231881	0	0	0	0	0	0	0	0	0	0	0	0	0	0	0	0	0	0
MsaG000466	0.106362	0	0.166446	0.0600076	0.160808	0	0	0.0856047	0	0.40191	0.149162	0	0	0.223783	0	0.430966	0.22597	0.206866	0	0.0249078	0	0.130015	0.0983506	0.308884	0.0647554	0.0544997	0.0520217	0.050608	0.0394529	0.0843136	0.0568091	0.13673	0.0989388	0	0.033775	0.0671452	0	0.0258717	0	0.0964703	0.13158	0	0.0544186	0.173353	0.041568
MsaG000467	3.55861	3.19777	6.74126	2.06054	2.45414	2.43743	3.31661	3.31635	2.57379	4.02522	4.07126	3.68369	1.93356	2.41364	1.70919	5.4874	7.38352	7.67255	1.95307	2.50005	1.00458	1.37368	3.33386	3.62613	4.75121	4.63054	4.4658	3.26761	2.7442	2.22704	4.35158	5.17656	4.61692	3.60656	2.94402	2.60122	2.04116	2.89294	4.10085	5.13877	4.28648	5.18697	4.12055	3.73945	4.50168
MsaG000468	1.30654	0.743572	1.61865	1.28997	2.05766	1.53307	0.654796	2.23457	1.89518	2.62279	1.60325	2.88624	0	0	0.380522	0.712646	2.50592	1.62791	0.745079	0.917894	0.583985	0.598909	1.3969	0.790479	2.78407	3.34735	3.15521	0.103611	0.0605795	0.194194	2.18074	1.31217	1.59515	1.54418	2.5412	2.06201	1.20571	2.18492	2.20053	0.962839	1.14489	1.70867	0.0417795	0	0.191482
MsaG000469	7.41306	15.0674	15.4676	13.7419	9.60664	7.68163	12.0301	7.67101	7.11468	12.005	4.45544	20.5265	5.46638	5.5703	12.7484	6.27141	16.4992	14.6753	3.45096	2.47997	7.57351	20.7122	24.2362	19.4778	17.8379	27.6743	40.142	5.87866	7.85636	9.23427	7.35316	13.2733	13.2988	8.79188	10.0886	10.3624	15.2641	10.3038	17.8362	8.16441	7.86055	13.6865	12.1911	6.47256	12.0024
MsaG000470	27.1899	28.5569	34.233	26.9846	27.2187	21.9901	51.4511	40.2857	54.3477	60.0693	46.1039	50.7994	552.889	596.121	309.701	31.8569	51.3182	59.4326	14.7403	17.539	16.5724	29.3085	35.1987	34.6953	70.6796	65.924	52.4992	606.461	664.685	303.709	37.4283	31.8549	34.7194	28.0738	41.4044	34.3684	59.3071	59.4334	81.0422	60.8684	86.1808	64.4994	836.228	551.876	941.294
MsaG000475	0	0	0	0	0	0	0	0	0	0	0	0	0	0	0	0.459667	0	0	0	0	0	0	0	0	0	0.125947	0	0	0	0	0	0	0	0	0	0	0	0	0	0	0	0	0	0	0
MsaG000476	0.407878	1.16065	3.19144	0.460235	2.05556	0.174034	3.54319	2.62622	3.73667	1.54124	2.57403	0.930095	3.0411	1.0727	0.633556	0.76277	2.8885	2.28071	0.531656	0.286549	0.729236	3.98865	4.14871	3.15869	2.31769	2.82144	2.89265	1.09974	2.11812	0.484989	1.74281	2.09733	3.6044	1.22279	0.906643	1.28744	2.29424	1.68662	1.71741	1.84972	1.68194	1.25509	1.04342	0.332388	0.637621
MsaG000477	1.07286	1.57006	1.43907	0.605287	2.47169	1.17712	1.53623	1.23354	1.96574	0.506749	1.93445	1.74748	1.31854	0.403082	0.3571	0.859862	4.59481	3.12994	0.699218	0.358915	0.27402	2.06083	8.11352	8.67934	3.95016	4.5549	6.14689	1.33696	2.67198	1.09345	1.96466	2.11801	2.42366	2.12068	2.1901	1.74158	1.6703	1.64034	2.15113	1.2511	3.03366	1.32052	2.23485	0.499596	1.13807
MsaG000478	0	0	0	3.69525	1.32034	0	0.875339	3.16291	0	0	0	0	0	0	0	0.816577	0.618451	0.31847	0.853739	0	0	3.20251	0.30282	2.53613	0.531682	0	0	0	0.4859	0	2.09898	1.68396	0	0.604178	0.415971	2.06739	0	0.318635	2.57398	2.97031	0	0	1.67554	0.533753	1.0239
MsaG000479	0	0.439963	0	0	0	0	0	0	0	0	0	0	0	0	0	0.240951	0	0	0	0	0	0	0	0	0	0	0	0	0	0	0	0	0.359556	0.178278	0	0	0	0	0	0	0	0.475764	0	0	0
MsaG000480	0	0	2.18682	1.1826	1.76062	1.19251	5.13583	1.68705	2.98716	2.64021	2.9396	0.796644	32.4593	20.2134	14.109	0	2.47405	0.509602	1.82149	1.47261	0	5.97862	5.33016	4.05821	6.66442	4.29621	4.95521	41.3349	33.1741	15.5083	1.49275	1.12275	1.94983	2.25582	2.88435	1.54381	3.68448	3.39911	4.11878	1.26746	3.7456	3.87002	16.2655	9.96438	25.3952
MsaG000482	0	0	0	0	0	0	0	0	0	0	0	0	0	0	0	0	0	0	0	0	0	0	0	0	0	0	0	0	0	0	0	0	0	0	0	0.405028	0	0.312123	0	0	0	0	0	0	0
MsaG000483	5.81719	10.263	8.79986	8.20488	4.98381	2.23388	5.44205	4.68191	4.6187	1.92337	11.4212	3.97953	0	0	1.80717	11.2413	24.7176	22.628	3.03301	4.35924	1.04004	4.97756	4.30321	5.63118	3.18746	3.27878	4.41004	0.184525	0.215777	0	15.2244	15.33	21.6448	6.43923	6.46531	6.61018	4.29458	5.51844	6.85827	5.27618	7.1964	5.72806	7.73831	1.65919	2.5008
MsaG000484	0	0	0	0	0	0	0	0	0	0	0	0	0	0	0	1.32991	0	0	0	0	0	0	0	0	0	0	0	0	0	0	0	0	0	0	0	0	0	0	0	0	0	0	0	0	0
MsaG000485	0.544933	0.516882	0.473758	1.43473	1.46468	1.7826	4.6124	3.80107	1.33127	8.92291	10.5716	9.11259	1.87522	5.25489	0.70537	0.566153	1.62939	0.75073	1.06545	1.87164	0.324758	0.888153	1.7636	2.19795	14.1922	9.95893	11.3274	0.749042	0.539019	0.359975	1.0672	0.934024	1.09828	1.25667	3.40316	2.12139	1.72414	1.76734	2.19252	16.6399	17.6773	22.693	0.325274	0	0.496927
MsaG000486	7.97353	9.0757	11.0549	17.1654	19.8804	9.40073	25.0981	29.554	21.5298	24.7775	30.4563	34.9291	20.2178	13.2443	12.4668	13.2108	16.3951	12.2431	7.24792	5.20859	9.0036	14.8765	20.4211	19.1949	23.2502	23.3848	25.4517	7.58775	8.63937	5.90481	9.302	13.8915	12.0039	9.48425	12.8598	9.00749	13.7942	11.0245	20.0851	33.781	28.6402	30.2174	13.4195	15.304	21.7313
MsaG000487	40.9491	72.624	63.0877	67.1591	56.1515	91.4246	98.6345	104.238	104.691	140.34	119.528	128.665	51.8868	49.5896	45.4858	40.367	104.532	73.1603	44.6867	39.0266	40.8625	109.423	119.098	140.122	193.454	179.813	195.391	59.358	57.9311	31.3281	52.3895	55.701	77.0681	55.3422	96.4661	77.2515	113.492	78.5261	99.977	164.11	141.371	121.317	18.0276	39.1906	45.0333
MsaG000488	0.619434	0.176264	0.484676	0.349474	0	0.660754	0.20696	0	0.18916	0.146291	1.30304	0	0.532898	0.488726	0.601354	0.386133	0.877337	0.828268	0	0	0	0	0.429582	0.299814	0.565685	0.555444	0.984637	0.392976	0.6893	0.859298	0	0.298609	0.14405	0.214272	0.295049	0	1.30658	0.0753362	0.434698	0.280913	0	0.381214	0.396155	0.378592	0
MsaG000489	23.8958	26.8313	17.1812	41.9022	38.4062	34.1701	29.7776	23.9104	22.0887	23.7939	26.2656	23.1951	4.81527	11.2102	14.546	12.0777	19.8191	19.1554	3.36728	3.62976	6.92801	11.0523	18.8113	16.5673	20.0529	28.6248	22.5851	22.125	19.6438	18.1743	19.6619	29.0579	21.9276	19.8085	13.5354	16.5121	17.4823	12.0962	18.1289	3.51461	9.85376	8.74412	23.7909	22.3678	16.4061
MsaG000490	0	0.368364	0	0	0	0	0	0	0.395313	0	0	0	0	0	0	0.201739	0.458373	0.314717	0	0	0	0	0.149626	0	0	0	0	0.102657	0.480175	0.256542	0	0	0.301042	0	0.41107	0.204303	0.910177	0.314881	0.726759	0.587062	0.800719	0	0	0	0
MsaG000491	2.0978	22.6838	9.84852	2.36708	0	3.58037	1.4018	1.68839	0.640614	0	2.94194	0	3.60946	0.551713	4.07313	2.94231	15.3513	10.2001	1.36721	2.21067	0	0	7.03171	7.6152	3.40581	4.0309	2.30857	2.16266	1.94534	0	6.72273	3.70802	7.31769	1.9351	2.99767	2.31755	2.94993	2.04109	4.41649	2.37837	3.46023	4.51862	2.14661	0	2.86948
MsaG000492	1.97578	0.562223	1.28829	0.278676	0.746793	0.105379	0.165033	0.198774	0.301677	0.81658	0.173177	0.563179	0.283294	0	0.383623	0.846748	4.37251	2.58185	0.160961	0.347015	0	0.905684	1.42731	1.67353	1.30314	0.822565	0.966356	0.58756	1.00771	0.391553	2.3744	1.34932	2.41223	0.512592	1.49009	0.7016	0.173647	1.26156	1.0399	0.896016	0.916586	0.151993	0.947699	0.100632	1.25477
MsaG000493	5.0965	3.09386	3.01297	3.06705	1.7123	3.33437	6.35712	4.37534	11.6207	5.61695	6.19434	11.428	22.7995	25.3775	23.0895	1.16489	4.17066	2.14767	1.10719	1.11393	0	2.07662	6.91184	2.46677	7.72265	5.04878	7.14574	27.0518	23.3155	14.4094	1.63326	1.52871	1.58027	3.60428	2.58941	1.93042	5.13615	4.04963	5.05486	4.93069	4.90377	5.22752	26.2493	21.0431	37.8441
MsaG000494	0	2.15704	0	0.971978	0.868234	0.294037	0.230244	0.277318	0.841764	0.325498	0.483212	1.375	3.55711	3.80597	3.88025	0.214788	0.162674	0.167537	0	0	0	0	0.716868	0.833861	1.53836	0.176553	1.60099	5.08231	4.6011	1.77538	0	0.442938	0.160257	0.0794597	0.109415	0.217518	0	0	0.193441	0.156258	1.70502	0.212051	1.32217	1.68474	2.69321
MsaG000495	0.724332	0.618341	0.188918	0	0	0.30906	2.17807	0.874459	4.86624	0.171064	1.0158	0.206464	7.89312	4.38142	4.92233	0.338642	1.36788	0.264145	0	0	0	0	0.251165	0.876464	0.734979	0.185573	2.83417	8.55865	9.94103	4.4499	0.193437	0	0	0.835194	0.115005	0	0.12732	0.704752	0.101662	3.28484	1.94148	0.445771	6.39273	6.93571	6.79393
MsaG000496	0	0	0	0	0.162321	0	0	0	0.39343	0	0	0	0.184728	0	0	0	0	0	0.209915	0.075426	0	0	0	0.155894	0.0653644	0	0.315066	0.561924	0.59736	0.12766	0	0	0	0.594215	1.32961	2.3383	1.01907	0.861797	1.17536	2.33706	0.53127	1.78398	2.47187	2.49352	1.38465
MsaG000497	6.99374	12.2171	6.53629	11.0152	10.6227	11.3976	7.52933	6.33246	12.9922	12.4795	6.53866	10.9089	12.5905	10.5761	9.58089	4.26882	7.08526	5.71485	10.8254	5.57302	4.86265	5.69933	9.6106	8.13354	8.437	8.41145	9.14545	8.92004	12.6467	7.12245	5.29186	6.58682	7.86096	7.25774	7.77295	8.52353	5.15634	6.26125	9.65234	7.04812	8.89223	8.24955	10.7099	10.3301	11.0469
MsaG000498	90.03	67.4175	80.3308	137.677	136.116	70.7631	121.903	81.9941	117.207	139.883	131.241	171.532	123.652	114.649	157.324	37.6605	88.3651	71.999	26.2496	58.2559	46.5944	92.6743	116.658	118.113	182.226	130.503	159.912	34.5702	44.8194	3.75616	39.228	54.0603	101.377	101.078	71.4719	72.5393	94.9503	42.0693	116.384	156.867	144.593	141.433	92.731	83.9862	144.444
MsaG000499	0	0	0	0	0	0	0	0	0	0	0	0	0	0	0	0	0	0	0	0	0	0	0	0	0	0.0821872	0	0	0	0	0	0	0	0	0	0	0	0	0	0	0	0	0	0	0
MsaG000500	1.29261	7.79783	4.04562	0.291708	1.43315	0.330921	0	1.45649	0.315785	0.12211	0.181275	0.884274	5.6343	0.271962	2.2086	2.57846	9.64219	3.95961	1.3479	0.847567	0.462207	0.948038	0.896437	0.375385	0.629575	2.11946	1.07477	0.0820049	0.191788	0	5.24703	5.98201	6.61319	1.84816	0.410466	2.44803	0.0908838	0.943253	0.798259	4.57235	2.55853	1.90921	4.23261	3.58148	7.88071
MsaG000501	7.29441	0	9.51252	5.14422	0.919031	5.4467	7.31144	0	3.3413	5.16812	0	0	1.0459	0.959202	0.70815	4.54708	3.44382	2.66008	10.6965	14.0926	16.3019	0	2.52936	1.76529	0.370082	3.73764	0.445962	0.289229	0	0	4.87003	5.27459	2.54449	2.52326	8.10712	4.60488	2.56436	1.33073	4.60708	23.1561	17.2957	10.1006	4.66509	4.45828	6.41424
MsaG000502	2.51856	3.58337	4.59817	0	1.90389	0	0	1.01352	0	2.97402	0	0	0	0	0	0.78499	2.37811	1.8369	7.38643	3.53876	6.75431	0	0.291106	0	0	0	0	0	0	0	0	1.21411	1.75709	1.74242	0.799761	1.19245	2.2135	1.22524	0.353488	0	0	0	0	0	0
MsaG000503	1.92126	3.64472	1.33626	2.5292	4.35711	1.22965	0.855887	1.54631	0.977841	2.72244	2.9189	4.01601	3.67302	2.52642	6.46597	2.19568	4.68648	4.98228	1.04346	0.899837	0.572497	0.391418	2.07264	2.1698	2.07947	3.44557	3.44552	3.50425	2.85061	1.39607	5.98597	2.16108	4.17006	2.21532	4.27064	3.84075	4.05252	2.41454	3.86506	2.75909	4.22538	0.985325	2.45746	1.30473	2.8783
MsaG000504	8.82244	9.39109	11.7609	5.99139	4.4462	5.36773	5.78618	7.36366	4.09112	5.40187	4.81155	5.02952	4.87255	3.60931	4.88519	5.70329	5.90075	7.74538	3.83326	3.17556	5.54992	4.59334	7.96907	7.27511	5.27181	5.56704	5.95318	2.28028	2.9089	2.91399	7.94086	8.24349	7.75077	5.35012	4.66924	6.70404	5.34154	4.29198	7.15439	7.03875	6.66978	7.44048	4.13771	3.79451	5.42733
MsaG000505	0	0	0	1.21844	1.08839	0	0	0	0	0	1.51434	0	0	0	1.67729	0	2.03922	0	0	0	3.86119	0	0.499244	2.09059	2.19139	0.553299	2.11257	0.685053	2.40324	0	2.30698	4.16438	6.02676	0	0.68579	0	0	1.05063	1.21246	1.9588	2.67169	2.6582	0	0	0
MsaG000506	3.158	1.531	1.89136	1.05581	1.59152	0.748591	0.859731	2.07101	1.57157	2.32033	2.62445	3.06721	1.14039	0.246087	0.726714	0.947837	1.87749	1.99049	0.381144	0.602585	0.418231	1.42973	1.8386	1.52851	3.29937	3.26627	3.43239	0.742027	0.607391	0.927169	0.999539	1.35322	0.924798	0.971026	0.965673	0.812211	1.15132	0.995761	1.41179	2.01562	2.12218	2.44738	0.598423	0.85784	1.18849
MsaG000507	3.43149	1.75762	2.05848	3.00078	2.59402	1.09812	2.9809	1.93327	1.8862	0.486245	1.20308	2.15186	1.27925	0.812223	1.19928	1.81821	3.44265	3.21186	0.670926	0.92412	0.613509	2.09729	3.0937	2.49133	3.16856	5.40674	3.14689	1.3334	1.71834	0.408023	3.02411	3.47384	4.3092	2.33445	2.2338	2.54536	2.71427	1.66937	2.50443	1.47837	2.33479	1.26709	0.614485	0.489369	1.47519
MsaG000508	3.55861	0.810102	1.85629	1.20462	3.58682	1.21472	1.42677	2.86412	4.78152	0.672344	2.99435	1.62296	0.408195	0	0.276379	3.10564	2.18411	3.28759	1.39156	0.16667	0	6.08996	3.61962	3.78931	2.45543	3.09982	2.26267	0.338644	1.58399	0.282092	0.760277	2.51605	2.31717	1.47718	2.03405	2.02186	2.25186	2.59681	7.19226	3.87319	2.6414	5.25613	2.36692	2.60999	1.39076
MsaG000509	0	0	0	0	0	0.204161	0	0.385105	0	0	0	0.272776	0	0	0	0	0.112951	0	0	0	0	0	0.110611	0.231593	0.291311	0.245175	0.234027	0.0758891	0.354969	0	0.255564	0	0.222545	0.110344	0.151942	0	0	0	0.268628	0	0.19731	0	0.122405	0.194964	0
MsaG000510	0	0	0	0	0	0	0	0.564595	0	0	0	0	0	0	0	0.218644	0.33119	0.682181	0	0	0	0.857496	0	0	0.284724	0	0.686205	0.778817	0.260207	0	0	0.450892	0.326269	0.161773	0.222759	0	0	0	0.196915	0.954386	0.578545	0.863437	0.538366	0	0.82247
MsaG000511	0	0.357313	2.29252	0	0	0	0	1.01062	0	0	0	0.357921	0	0	0	0.58706	0.148207	0.763189	0	0.147027	0	0	0.435412	0	0.63707	0	0.460615	0.199155	0	0	0	0	0	0	0.199369	0	0	0	0	0	0	0	0	0	0
MsaG000512	2.14254	2.13386	2.51464	0.302196	2.42947	0.457092	0.715847	0.431101	0.981416	0.758999	2.25352	1.22142	0	0	0	1.66948	2.27594	1.56265	0.698183	0.627171	0	0	0.742934	0.777762	1.08702	1.37229	1.04792	0.50972	0.596049	0.4246	4.8635	2.58212	3.73689	3.58217	3.91205	3.55047	2.07133	2.73607	4.8114	1.94328	1.98789	4.28535	1.50727	3.27375	0.837339
MsaG000514	3.24724	2.62618	5.61651	2.1213	1.46423	0.583386	0.228408	1.23798	0.939435	1.77597	1.91744	0.584587	3.72479	0.89896	0.132735	3.56901	3.34857	4.07193	1.44802	1.36078	1.52781	0.626741	1.34329	1.07538	2.35851	3.15261	1.50463	0.786086	0.824131	0.745134	2.00824	2.58152	1.19234	1.18239	1.24824	0.701297	0.720992	0.748293	1.39127	1.93766	2.25524	1.47253	1.26791	0.766018	1.60304
MsaG000515	4.43368	8.51603	8.09464	5.62816	9.77557	1.41883	20.3685	11.5973	17.6011	44.5015	31.8661	65.4006	3.81429	7.87077	65.4249	37.6567	60.5725	37.7264	27.451	23.8803	18.8263	19.6462	39.5879	32.1893	49.0375	33.5092	55.2971	3.77967	2.2613	6.80952	16.2805	24.4012	26.0343	22.494	39.2453	22.0416	47.9289	25.4785	48.0712	85.2021	125.695	77.0827	3.82796	3.6131	9.31355
MsaG000516	0.626022	0.641301	1.11028	0.659289	0.946478	0.373958	1.67329	1.10847	0.943112	0.591386	0.936459	0.904106	0.76596	1.05371	0.356547	0.338208	1.16252	0.984199	0.1088	0.351843	0	0.561173	1.06126	1.09081	1.91414	1.53971	2.11269	1.58862	1.50163	0.49625	0.646439	0.684045	1.04819	0.750711	1.28552	0.790401	0.718923	0.873043	1.0778	0.719215	0.963757	0.898961	1.11035	0.731227	1.33747
MsaG000518	3.11915	1.77515	1.62705	0.351954	0.943164	0.532355	0	0	0	0.294658	0	0	1.07336	0.32813	0.484498	2.33324	2.79795	2.27494	1.62629	2.19132	2.23067	0.762557	1.00947	0.905825	0.7596	0.159825	0.305115	0.692589	0.925589	0	0	1.80437	1.74087	1.58248	1.38667	2.3629	0.219308	0.606967	0.350227	0.282907	0.257245	0	0.47876	0.254186	1.46282
MsaG000519	0	0	0	0.211473	0	0	2.25423	0.301679	0.228927	0.177046	0	0.641052	0	0	0	0.116828	0	0	0	0	0	0	0	0	0	0.0960311	0	0.0594492	0	0	0	0	0	0	0	0	0	0.0911744	0.105217	0	0	0	0	0	0
MsaG000520	23.4446	15.2062	29.7197	17.5868	20.9902	13.8595	23.6306	18.8692	16.2386	18.6212	20.2047	18.0694	2.85451	2.34233	6.25591	9.18512	28.9083	21.7482	10.6702	8.7721	12.6451	26.0966	33.5172	27.8933	31.019	38.22	32.7027	5.58796	3.44938	4.25681	18.818	20.457	17.9097	20.8712	21.7936	22.6139	25.785	21.9825	28.5669	10.1569	15.3387	10.3175	1.57477	1.97459	3.07124
MsaG000521	1.42923	2.84688	4.10044	0.403173	0.36014	0.609828	0.477522	0	1.7458	0	0	0.407389	0	0	1.66502	0.222733	1.8556	1.91108	0	0.167348	0	0.873531	4.29512	4.49648	1.59526	2.197	0.524277	0.5667	0.795217	0.283239	3.05347	0.459323	3.98844	1.31838	1.13462	0.902257	0.753671	0.521473	0.802389	0.324078	2.35745	0.439791	1.09687	0.291177	0
MsaG000522	152.424	167.71	169.62	60.1963	128.027	43.3577	101.853	85.8739	71.3711	95.9936	124.692	159.306	49.5379	53.4492	80.8929	177.362	165.512	207.517	49.6699	38.074	45.4192	31.0533	97.4853	81.1525	135.073	187.444	212.469	36.2623	37.6924	42.2894	214.383	181.247	132.333	87.8764	103.257	102.638	103.597	70.4441	65.6057	32.2579	123.613	75.0442	31.1941	37.264	35.7418
MsaG000523	0.468704	0	0.0814972	0.17629	0	0.0666627	0.1044	0	0.0954203	0	0	0.0890666	0	0	0.0606698	0.0973912	0.221284	0.189916	0	0.0731737	0	0	0.0361167	0	0.0634125	0	0.0764144	0	0.115904	0	0.417233	0.301263	0.871984	0.252206	0.446507	0.246573	0.878791	0.26602	0.263137	0.708524	0.644256	0.384602	0.0399676	0.190978	0.122118
MsaG000524	24.1175	27.0436	33.7556	18.4566	21.9621	14.8245	31.8329	25.0803	28.147	8.96664	24.111	18.3773	16.4343	9.85963	8.76271	22.6255	35.7091	33.99	10.5048	15.3218	10.6731	25.1024	34.4726	30.9744	29.633	22.1461	23.6794	15.1679	14.4818	9.27509	24.4875	27.7419	24.8776	18.7228	18.5016	20.9911	18.1323	20.0968	25.4711	21.658	22.1059	20.9412	16.4016	11.6756	15.4448
MsaG000525	1.35482	2.99852	3.92621	2.71774	2.27593	1.67	7.74553	5.20976	6.89546	9.45675	12.9833	10.2123	9.41073	14.3317	27.0654	2.48672	3.34031	3.80614	1.56975	2.89068	3.76795	3.68023	6.19425	5.02741	8.49281	8.44618	9.3138	27.4328	22.5586	19.4508	2.25127	2.56408	1.96041	2.18705	3.05934	1.94814	3.43986	3.03917	4.47917	13.3805	12.4151	12.2289	13.7479	13.5555	22.5325
MsaG000526	0.412471	0.625982	2.15159	1.62896	2.21729	0.527983	2.20498	1.54921	1.93136	3.1172	0.96408	1.25409	2.75993	1.59102	2.45598	1.11419	1.9149	2.13927	0.896072	1.2235	0.983265	1.00839	3.11479	2.66189	2.51121	3.48727	2.42088	1.50464	2.65197	1.41686	2.27649	1.67908	1.53474	1.61705	2.35762	1.56233	1.74006	1.40463	1.85254	3.11759	3.79864	3.29998	1.19586	1.56861	2.63294
MsaG000527	0	0	0	0	0	0	0	0	0	0	0	0	0	0	0	0	0	0.113667	0	0	0	0	0	0	0	0	0	0	0	0	0	0.150257	0	0	0	0	0.164364	0	0.262484	0	0	0	0	0	0
MsaG000529	0.440038	1.87824	6.54185	3.47567	1.88499	0.844906	13.673	7.61447	8.86886	1.87061	3.08554	1.50515	0.378564	1.27301	2.05053	5.69182	9.03712	8.39795	2.15091	5.6161	0.786735	12.3716	17.1912	16.7193	6.02784	5.12955	5.21915	1.46562	1.30579	0.610435	5.6407	9.68718	6.54923	3.95763	8.52371	6.11141	15.4696	10.3825	11.7346	3.39247	4.80859	5.82242	0.95684	0.627544	0.859871
MsaG000530	44.2986	54.4026	24.3238	68.4004	59.9247	43.7717	60.7606	116.342	180.844	260.997	116.074	196.714	2543.34	2693.07	2927.1	22.5273	19.8134	32.309	22.7928	28.3914	20.8422	96.8994	86.7744	78.9934	96.0505	94.3779	80.3938	1756.1	2206.17	1289.11	36.1131	22.4788	40.1224	49.4657	72.5555	61.0818	191.796	121.364	160.999	89.8735	112.487	103.31	1689.12	1514.29	1322.14
MsaG000531	2.39069	1.36058	0	0	0	0.680044	0.532504	5.131	1.46011	3.38763	1.67635	4.54296	4.57046	10.8982	11.1404	1.49027	3.9504	3.68102	1.03873	0.373232	0	7.79288	4.78966	1.15712	0.970333	2.04164	3.1181	9.60565	12.1193	2.21096	1.70252	2.04884	1.11192	2.0215	0.759157	0.754607	1.1206	2.5199	2.46064	1.08418	4.60056	1.96172	7.95054	3.57174	9.96608
MsaG000532	5.56314	6.33213	14.5096	12.5545	0	11.8685	18.5871	0	3.39769	10.5107	0	0	3.19064	0	8.64123	3.46787	3.93969	16.2299	3.62569	5.21108	0	0	14.1463	8.0779	7.90289	2.85054	8.1628	1.76466	2.06354	2.20496	0	0	2.58744	0	1.76656	7.0239	0	2.70638	0	7.56865	0	3.42369	0	0	0
MsaG000533	8.66091	13.9456	17.4101	16.9234	13.8396	11.6272	18.4915	14.1113	21.0296	17.9599	15.701	14.8123	7.875	8.88892	20.8357	12.9047	23.4866	19.5667	10.0502	8.36015	13.974	15.7513	31.6435	26.3789	24.1783	24.6787	25.8296	11.1232	11.44	7.28416	18.6164	20.095	21.4183	16.4656	23.746	19.6698	27.2542	21.478	31.6053	28.8352	29.0943	23.0106	12.6992	10.7591	14.6951
MsaG000534	14.3506	46.9611	31.8145	22.265	41.5852	29.0851	28.7683	37.5375	28.4851	37.2808	32.7036	34.7694	8.23055	18.8708	57.1203	22.3642	16.938	66.2885	14.0292	15.9629	32.0715	8.77096	39.8091	52.0942	56.0621	71.6941	61.4154	13.0873	27.9462	9.95383	40.2404	40.3548	70.0826	36.4036	68.3551	24.9133	47.9273	41.8881	58.4106	53.691	68.0535	35.3269	18.3557	8.77097	11.2169
MsaG000535	7.29441	0	7.61001	10.2884	4.59515	14.7839	0	0	1.11377	42.2063	1.27871	4.15841	4.18358	5.75521	0.70815	13.6412	18.941	19.0639	32.0896	4.69754	42.385	0	1.68624	4.41324	0.370082	3.73764	1.78385	2.0246	0.676429	2.89115	4.87003	12.3074	6.78531	7.99031	6.36988	8.63415	9.61634	6.65365	15.3569	48.7932	31.5835	29.1795	8.86368	18.5761	14.2539
MsaG000536	0	0	0	1.02884	0	1.5562	2.43715	1.46771	1.11377	6.02948	0	0	0	0	0	2.27354	2.15239	4.87681	7.13103	2.98934	6.52076	0	0	4.41324	0.370082	0	0	0.867686	0	0	2.92202	0	0.848164	1.26163	0	1.15122	0.641089	0	1.0238	11.578	6.7679	5.61145	2.33255	0.743046	0.712694
MsaG000537	0	0.336278	0	0	0	0	0	0	0.876423	0.279094	0.295946	0	0	0.443998	1.83563	0	0	0	0	0	0	0	0.0195133	0	0	0.0216261	0.495428	0.32131	0.250486	0.167283	0	0	0	0.253061	0.0268046	0.079932	0	0	0	1.22498	1.2531	0.363642	1.70592	1.68532	2.40822
MsaG000538	7.96822	6.09856	9.88957	5.27062	4.84653	3.16542	9.54746	7.96116	10.0688	7.65714	10.7893	7.36204	5.98831	3.75765	2.45407	5.13838	11.0912	7.41479	4.47686	4.0537	4.91248	11.7554	11.7507	10.7722	8.25263	8.30658	10.3479	4.0964	3.97484	3.04931	5.42995	7.15261	6.13415	6.84332	7.67811	6.15771	6.18203	6.5498	9.9496	9.22086	8.15787	8.79308	5.69348	5.70977	5.36915
MsaG000539	11.3241	7.99144	22.2104	11.1166	17.8057	10.7266	26.4846	24.2435	27.6648	20.8603	18.4218	21.5619	28.9665	19.4178	15.7428	9.52971	18.6586	16.188	7.3803	9.54671	10.9329	17.1645	31.3087	26.4185	20.5911	18.916	19.7175	19.7205	18.818	13.9138	11.1289	13.3199	11.0604	13.7885	15.2468	13.2967	17.9145	17.2982	28.6723	20.9527	25.0294	22.58	27.2309	24.3626	40.1848
MsaG000540	1.728	0.98343	3.60553	5.19951	3.4834	1.96616	11.5469	6.02666	8.44301	20.1329	23.4256	11.8212	27.4194	10.604	13.1968	5.20634	10.7416	8.96222	5.25559	7.68856	5.14909	3.52045	13.3154	12.2668	30.743	34.9743	31.1303	21.4685	20.9383	15.9809	2.46118	3.33205	9.6444	5.97744	18.2907	5.09071	10.5297	9.3872	19.0791	31.8683	28.5026	26.2319	11.9354	13.1431	20.0348
MsaG000541	31.58	27.2313	9.73415	46.9718	54.3769	23.2744	29.8952	39.8583	24.8399	10.2833	6.87801	4.90996	0	0	0	30.1999	23.3243	7.27045	127.7	107.457	76.5648	47.961	27.4868	47.3607	25.8296	9.56181	13.9246	0	0	0	22.4896	24.2195	28.0407	51.6961	75.363	60.1103	19.4285	72.4513	39.4211	2.9294	5.22872	13.8401	0	0	0.0934998
MsaG000542	25.6932	15.3919	11.9916	3.05171	2.72599	8.65487	4.51809	3.26509	1.6518	3.83236	1.89642	16.9599	4.65343	2.13385	4.20097	5.05775	7.98039	10.1915	4.40661	3.48341	2.4177	4.95897	2.81343	5.89065	3.56759	1.73225	2.31489	9.65134	10.032	1.60793	9.38942	9.56099	12.5789	9.04361	4.2941	13.6588	6.65549	3.94715	8.73061	9.19882	4.46103	4.1611	3.11341	2.20399	6.87037
MsaG000543	41.2942	13.4292	18.4632	6.65642	11.8919	17.6195	55.1875	0	25.2204	5.57279	28.9554	63.8972	27.0669	27.9263	13.7448	12.8707	29.2436	20.0785	7.68938	12.4331	0	0	12.2734	11.4211	9.57742	12.0909	17.3117	39.2963	15.3173	4.67629	9.45243	24.6462	16.4624	14.9646	11.2396	1.86204	20.7386	25.8287	49.6781	29.428	24.3261	25.4134	3.01822	36.0552	4.61098
MsaG000544	0	1.07532	1.18273	0.8528	1.33311	0.8062	7.828	5.77872	5.76993	6.06873	5.56452	8.61718	0.216733	0	0.880469	1.76673	1.07046	1.19433	1.97028	1.06193	0	0.923855	4.45521	4.93842	9.58617	7.16435	6.1917	0.779152	0.560686	0.299556	0.403672	0.728677	2.63638	0.87146	2.51997	1.43135	1.85988	0.919192	2.33369	17.4801	12.778	11.3956	0.386685	1.07783	1.32918
MsaG000545	1.31387	0.972062	2.26168	1.55665	1.52293	1.68181	2.63387	1.90342	2.64806	1.98588	1.84256	2.77134	0.828899	0.276434	0.510207	2.3342	1.36466	2.74703	0.856292	0.923039	2.34903	4.49692	2.91576	2.35293	2.61303	2.4236	3.11667	1.00024	0.92597	1.56226	1.82455	1.81567	1.64993	1.39376	1.46025	2.07357	2.1247	1.85361	2.58168	2.2046	2.11299	2.83005	1.34444	1.2313	0.924264
MsaG000546	2.18289	0.621157	1.708	4.51567	4.40039	5.58841	3.40353	8.49159	6.44379	2.74949	4.59191	0.829617	0	0.956819	5.36858	2.94826	2.06116	1.32674	11.8555	12.0981	20.1642	4.89192	4.54155	8.62846	2.43647	2.33022	3.82575	2.13498	2.02425	0.720993	1.1659	2.33844	1.86133	3.18819	10.1665	6.77533	2.94169	8.84951	3.06376	0.659959	1.05017	1.1195	0.465351	0.29648	0.426554
MsaG000547	3.91526	0	11.2328	12.1491	7.89261	5.01173	27.4708	17.3314	13.1519	19.4179	20.5903	45.7564	33.6829	9.2673	52.4536	8.54223	6.46963	9.99455	1.27586	1.37531	0	14.3578	38.4663	34.1107	63.9623	44.1358	56.9699	8.38313	9.43988	12.4146	10.4559	11.3245	8.19451	3.61161	6.21641	6.79707	9.6349	12.3806	10.4409	19.5313	35.5193	39.7575	10.5167	5.5836	4.59044
MsaG000548	25.4258	27.9229	39.3743	55.8101	56.4603	28.1389	51.2357	47.4822	48.7701	24.4881	49.1676	32.3868	55.7097	42.4199	30.9317	25.384	30.7601	29.7963	18.6422	20.6535	21.6637	44.1918	65.0675	54.4173	38.2962	43.1047	38.1816	53.684	47.5243	40.7038	27.5847	34.4088	34.091	34.0356	39.5494	36.5536	48.952	39.2336	53.4173	32.0694	35.7134	31.9065	43.1422	44.4346	59.6208
MsaG000550	0	0	0	0	0	0	0	0	0	0	0	0	0	0	0	0.0712328	0	0	0	0	0	0	0	0	0.0463805	0	0.11178	0	0	0	0	0	0	0	0	0	0	0.0555913	0	0	0	0	0	0	0
MsaG000551	0	0	0	0	0	0.544331	0	0	0	0	0	0	0	0	0	0	0	0	0	0	0	0	0	0	0	0	0	0	0	0	0	0	0	0	0	0	0	0	0	0	0	0	0	0	0
MsaG000554	0	0	0	0	0	0	0	0	0	0	0	0	0	0	0	0	0	0	0	0	0	0	0	0	0	0	0	0.615037	0	0	0	0	0	0	0	0	0	0	0	0	0	0	0	0	0
MsaG000555	3.6041	1.0859	0.884714	0.95688	2.35055	1.26643	1.275	1.53568	1.94224	2.20304	2.08121	4.95529	20.7923	21.1876	15.4775	0.925099	3.00275	2.62864	1.24354	1.48942	0.379041	2.85067	6.46922	4.82284	6.02343	5.10568	4.45876	23.1338	31.7703	8.40289	2.37793	1.43082	2.66233	2.98234	3.7027	2.67674	3.80107	3.45511	3.92776	5.96096	9.00464	4.69705	18.4941	17.2768	24.0281
MsaG000556	5.70627	4.57058	5.95316	5.6041	5.645	3.51688	6.77877	4.08235	6.32481	7.68653	7.40967	5.90367	8.48485	4.4466	3.36486	3.49121	8.18187	8.11818	1.51514	3.1675	3.02285	5.16683	8.8918	8.28572	11.1943	11.2624	11.5772	8.44696	10.1128	4.94221	6.77284	7.60716	6.88076	4.53264	6.24137	7.47144	5.12656	6.52876	7.0004	8.14674	10.5452	8.84447	10.0561	10.1615	9.91156
MsaG000557	6.66668	4.08596	5.88511	7.08846	12.9222	9.29952	12.6791	13.6204	10.1792	9.56786	5.57364	8.03964	10.4413	9.9804	11.0524	7.35252	8.95816	9.16362	7.85425	3.48267	6.87647	9.08951	10.1359	10.4249	12.5407	15.6347	14.2341	4.5141	5.13597	3.25213	7.3954	8.81732	8.94432	9.40186	11.2363	8.90281	14.5128	9.41786	8.7811	18.954	19.2437	12.4663	8.92083	5.43282	9.82053
MsaG000558	2.26346	2.57633	2.36139	9.36469	6.46398	6.1166	6.04998	8.50139	9.67685	11.7603	5.29044	3.01083	0	0.396854	0.878958	5.17352	8.01464	10.4554	2.45862	5.47723	8.09358	8.30042	10.8137	8.39916	6.12462	10.0515	8.48744	2.39328	1.67917	3.88755	3.62681	3.87961	6.31646	4.00184	5.27087	7.14448	5.57005	7.89148	10.5895	5.8167	11.2004	9.75091	1.35108	0.614847	2.94865
MsaG000559	3.81583	5.64627	3.78188	3.87508	6.92295	3.01208	10.7093	9.98121	12.1187	10.2734	13.6458	16.9676	38.7365	16.96	23.7085	2.25972	9.90837	8.16366	1.74083	3.12755	3.07001	5.36405	11.1586	9.04986	21.0245	13.6866	22.9558	14.1012	15.711	8.24264	5.299	7.11268	4.52563	5.54383	7.39141	4.39623	4.89632	3.15578	7.97991	20.5927	39.4952	24.7751	33.9702	14.6929	41.1596
MsaG000560	11.8398	8.16173	13.6568	7.43243	10.589	3.48647	7.13158	6.71065	8.24959	4.72593	10.1729	5.22859	5.06895	3.33309	4.07962	12.0063	21.6505	17.1895	8.36846	6.52151	7.45354	12.2304	10.7552	10.3312	9.64488	9.6554	10.3582	5.50122	5.62883	1.91674	12.9147	14.7914	15.2016	10.4216	8.57843	10.3693	6.33135	7.74741	7.11509	5.74744	9.90212	7.28647	5.4604	3.80503	6.58231
MsaG000561	6.2752	2.29584	3.27335	0	0	0.765006	0	0	0	0	0	0	0	0	0	1.67646	3.17425	2.72429	1.75276	0.944691	0	0	0	0	0.363854	0.689014	0.109614	0	0	0	3.59106	4.17748	3.75251	2.1707	0.284668	1.83925	0	0	0.251642	0.203271	0	0.275851	0	0	0
MsaG000562	0.833482	1.04752	0.742735	0.313491	0.822589	0.207452	0.742603	0.335411	0.636311	0.164035	0.340921	0.178183	0.597536	0.0365338	0.202289	0.454618	0.746014	0.692328	0.339506	0.309041	0.310451	0.212257	0.240844	0.252135	0.324198	0.258024	0.331221	0.220321	0.193227	0.041294	0.352428	0.290185	0.533027	0.296324	0.231586	0.306931	0.183132	0.312554	0.116982	0.0157493	0.128887	0.106864	0.675194	0.0424514	0.095007
MsaG000563	0.338589	0.481739	0.618167	1.14616	0.767865	0.505645	0	0.27251	0.516983	0.159928	0.237418	0.0965117	0	0.0890476	0	0.211064	0.439598	0.411581	0.772345	0.792903	0.302678	0.620826	0.978391	0.409703	0.20614	0.520477	0.41401	0.0537012	0.0627964	0.0671001	0.361688	0.326445	0.236218	0.546576	0.591349	0.801552	0.238062	0.452975	0.617787	0	0.139622	0.416751	0.0866169	0	0.264652
MsaG000564	2.35777	0.268368	2.33679	1.46323	1.06941	1.00602	3.78124	2.65668	1.00801	1.22503	1.15728	1.88177	0	0.124017	0	0.955338	2.72721	2.12088	1.22931	0.496926	0	1.44104	2.67071	2.28238	2.67952	2.59745	2.65233	0.673109	0.699654	1.02796	1.38524	0.833509	1.75457	0.489355	2.17124	1.56285	0.497326	0.745561	2.05171	0.855398	1.94452	0.290206	0.72379	0.480349	0.921455
MsaG000565	0	0	0	0	0	0	0	0	0.649135	0	0	0	0	0	0	0	0	0	0	0	0	0	0	0.257216	0	0	0	0	0	0	0	0.512365	0.247168	1.10297	1.01251	1.17419	0.373646	0.904854	0	0.241001	0.657422	0	0	0.216535	0.207689
MsaG000566	4.15732	2.70399	8.98419	9.71702	1.49653	5.32157	6.74661	4.30198	2.53908	4.20783	3.74799	6.09432	1.36249	1.87433	2.76753	5.92349	8.97255	7.65252	2.70947	1.25172	3.18548	6.53377	11.3952	11.7857	11.5706	16.5852	15.5406	0.753558	1.76237	0.941578	10.4679	5.15342	4.41962	2.87617	5.28058	4.12417	2.29666	1.58908	2.00055	5.38669	5.87771	2.55852	0.759654	0	1.16053
MsaG000567	0	0	0	2.36708	3.17164	1.79019	0	6.75358	3.84369	1.98173	0	0	0	6.62055	10.5901	0	0	2.04003	0	0.491259	0	5.12861	0.969892	0	0	0.537453	0	25.9519	11.672	4.98879	0	0	0	0	0	0.662157	0	1.02054	2.35546	0	0	0	3.75657	4.27384	6.55882
MsaG000568	0	1.17703	1.07883	3.50049	3.12687	0	0	1.66456	10.1051	0	0	1.17903	2.37234	8.70278	5.62188	1.28923	0	2.01123	1.3479	0.484324	0	0	1.9124	0	0.839433	0	0	6.88841	2.30145	0.819727	2.20927	0.664668	0.961918	1.43084	1.97023	1.30562	1.45414	1.00614	1.74166	0	0	0	1.58723	2.5281	4.84967
MsaG000569	12.1071	24.8052	24.7566	31.9673	21.9656	13.638	33.0082	22.217	18.9297	24.247	44.8245	27.6082	49.7178	96.288	15.609	19.1698	18.2912	19.7799	6.94375	2.72182	12.9876	27.823	21.6067	13.8296	22.1132	27.172	20.9624	26.4223	13.832	12.8605	19.141	22.2563	14.4155	14.7419	17.0699	11.1589	17.5358	21.9105	32.762	25.6959	27.3591	23.8432	15.3622	35.3215	30.4719
MsaG000570	181.112	168.795	182.881	215.141	188.41	219.426	556.264	441.981	717.978	599.214	461.378	589.182	439.319	572.457	408.433	96.5857	109.825	147.242	88.2571	83.8526	106.945	492.538	470.915	486.155	411.554	299.477	294.799	375.269	314.02	311.175	94.9591	148.718	133.309	135.837	236.115	176.221	395.164	224.919	480.643	478.489	531.697	437.663	348.338	491.184	671.452
MsaG000571	10.8449	12.8583	14.7083	18.1515	24.5944	11.2598	18.7209	18.7661	22.8511	14.3428	13.5612	22.0508	21.7696	17.9686	14.7397	13.9713	13.3548	13.3586	12.1334	17.2695	12.9262	14.8031	27.2427	25.1955	24.6129	23.2926	25.7255	14.0182	12.001	9.0266	14.8671	18.0074	17.4018	22.05	17.2188	19.2265	17.9824	18.1577	21.1574	22.0497	30.5589	28.8103	18.4029	17.7491	29.1033
MsaG000572	0	0	0.145603	0	0	0	0	0	0	0	0	0	0	0	0	0	0.131782	0	0	0	0	0	0	0	0	0	0	0	0	0	0	0	0	0	0	0	0	0	0	0	0	0	0	0	0
MsaG000573	7.63442	0.579315	1.06196	2.58432	2.30849	0.217165	0.6802	0	0.310848	0	0.356883	0.29015	0	1.60626	0.197642	1.26907	0.48058	0.494946	0	1.07269	0	3.73286	0.352969	0	0.619732	1.04316	1.867	0	0	0	1.35921	1.14498	1.1836	0.821605	1.13134	1.12456	1.78926	0.619004	2.57164	2.76976	1.46914	0.939682	1.56241	0.414763	0.397821
MsaG000574	0	0	0	0	0	0	0	0	0	0	0.182456	0	0	0	0.606267	0	0.122848	0	0.169585	0	0	0	0.0601517	0	0.0528062	0.0666646	0.127267	0	0.0965183	0	0	0	0.242046	0	0	0	0.0914757	0.0632931	0.0730416	0	0.2146	0.320274	0.0665653	0.636142	0.508464
MsaG000575	0	0	0.614204	0	0	0	0	0	0	0	0	0	0	0	0	0	0.555902	0	0	0	0	0	0	0	0	0	0	0	0	0	0	0	0	0	0	0	0	0	0	0	0	0	0	0	0
MsaG000576	0	0	0	0.472289	0.210939	0.178592	0.279692	0	0.255636	0	0	0	0.480116	0	0	0	0	0	0	0	0	0	0	0	0	0	0	0	0	0	0	0	0	0	0	0	0	0	0	0	0	0	0	0	0
MsaG000577	0	0	0	0	0	0	0	0	0	0	0	0	0	0	0	0	0	0	0	0	0	0	0	0	0	0	0	0	0	0	0	0	0.940887	0	0	0	0	0	0	0	0	0	0	0	0
MsaG000578	0	0	0.327971	0	0	0	0	0	0	0	0	0	0	0	0.0610387	0.0979834	0.148419	0.305713	0	0.0368093	0	0	0	0	0.031899	0	0	0	0	0.0623004	0.083954	0.303094	0.0731072	0.0362485	0	0	0	0.114702	0	0	0	0	0	0	0.0614303
MsaG000579	0.397547	0.22625	0.622121	0.224289	0	0.169627	0	0	0	0	0	0	0	0	0	0.991267	1.78305	2.8995	0.259095	0.279291	0.710766	0	0.0919006	0	0.403391	0	0.0972201	0	0	0	0.637002	0.383289	0.369801	0.0916787	0	0	0	0.1934	0.223188	0	0	0	0	0	0
MsaG000580	2.17165	0.30898	0.566403	0	0	0	0	0	0	0	0	0	0	0	0	0.169216	0.768957	0.131991	0	0	0	0	0	0	0	0	0	0	0	0	0.289976	0.17448	0	0	0	0.68547	0	0	0	0	0	0	0	0	0
MsaG000581	2.31571	3.20062	6.21231	1.30648	3.16766	2.25845	1.76847	2.13003	1.01023	2.03133	2.7836	3.01747	0	1.56606	1.4131	3.40261	3.04559	5.38857	0.215604	0.85217	0.591458	1.61753	3.05897	5.1238	2.95397	6.5261	5.09676	0.94443	1.10438	0.262239	5.83084	6.37901	5.07749	1.60208	3.04644	2.71492	1.62818	1.5289	2.13583	3.45057	3.54683	3.86824	1.10017	0.269588	1.42217
MsaG000582	0.797861	0.302716	0.971111	0	0	0	0	0	0	0	0	0	0	0	0	0.082893	0.753369	0.581918	0	0	0	0	0.0614803	0	0	0.204411	0.065039	0	0	0	0.142049	0.427358	0	0.122664	0	0	0.0934962	0	0.14931	0	0	0	0	0	0
MsaG000584	1.88858	2.06007	2.38077	3.2853	3.88642	1.6788	4.83764	3.54669	3.36423	2.45312	3.86245	4.12714	11.644	7.36756	5.98929	2.84508	3.08356	3.71141	1.12828	1.99019	1.96966	3.27046	4.32943	6.09398	5.52545	8.50773	7.04325	6.19038	6.59667	6.98639	3.53049	2.98416	4.39193	3.15757	4.44787	3.47736	5.47744	4.05787	6.62671	6.92313	5.12699	2.80884	6.64306	6.79744	6.95033
MsaG000585	14.6614	14.0742	16.2172	10.9625	14.5106	7.00947	17.7056	10.6627	16.83	17.4379	13.7487	14.6017	14.1835	10.9637	11.2496	13.2686	24.5602	18.9816	3.79911	6.49448	5.36888	8.85293	16.1704	15.3041	18.1391	20.3651	20.1735	11.8228	11.8595	7.0713	16.7938	15.9522	15.0348	11.1616	11.2746	12.0991	10.4326	8.50748	9.96657	13.6984	17.7733	14.7846	15.6804	8.85294	13.3238
MsaG000586	31.0872	43.0163	58.8232	70.4994	78.9487	30.17	83.5001	67.702	93.4435	94.148	124.806	85.4839	22.3743	4.80931	25.8008	42.3671	64.0313	61.6479	27.4114	26.836	33.7841	33.5298	50.4458	44.5498	37.6057	36.6993	57.8378	14.0182	14.6966	10.8719	26.0455	42.5097	37.1392	23.194	37.9382	29.0527	66.2154	36.3259	71.6933	35.3833	41.2228	34.5123	17.7765	12.1701	18.5814
MsaG000587	3.45782	3.54221	1.08223	76.0827	72.8413	32.4586	75.3253	105.197	92.0771	43.1178	29.0953	38.242	62.6681	36.7395	30.0777	8.62192	20.7327	8.23836	61.2973	51.176	51.9301	75.2364	132.051	99.0787	64.138	33.6638	57.5014	38.2797	27.4478	16.172	12.5586	14.891	13.5092	60.4437	129.347	82.5128	81.6882	98.0706	128.9	45.1618	67.5867	48.9445	51.305	35.2231	110.812
MsaG000588	0	0	0	0.0434127	0.116337	0	0.102837	0.123862	0.140988	0.0363453	0.215823	0.219333	0	0	0	0	0.0544928	0	0	0.0900979	0.137574	0.0940596	0.284608	0.595901	0.156158	0.0985699	0.188176	0	0	0	0.0410987	0	0	0.14196	0.31765	0.0971527	0.108205	0.224604	0.323997	0.139583	0.285575	0.0947113	0	0	0
MsaG000589	0.761019	0.144369	0	2.433	3.70742	3.57185	4.06824	3.675	1.39438	0.479276	0.177875	0.433843	0	0	0	0.316261	0.239527	0	8.10104	7.60382	2.72122	1.86051	1.58332	3.1923	0.772205	0.259963	0.43425	0	0	0	0	0.0815249	0	2.16449	2.17493	2.48218	0.356716	1.48089	0.996907	0.11504	0.104606	0.156116	0	0	0
MsaG000590	0	0.212913	0	0.422135	0	0.159627	0	0	0.228489	0	0	0.106637	0	0.0983901	0	0	0.0441563	0.227381	0.609554	0.569459	0	0.457307	0.345933	0.633763	0.34165	0.0958471	0.0457446	0	0	0	0	0.120231	0	0.129412	0.118798	0.472346	0	0.182	0.105016	0	0.0771353	0	0	0	0
MsaG000591	0	0	0	0	0	0	0	0.343917	0	0	0	0	6.86213	2.9219	20.7419	0.53274	1.91654	1.66217	1.67095	0.200134	0	0	0.197562	0	0.52031	2.40848	4.07545	6.77726	4.12106	7.62143	0.228231	0	0.993717	0.0985424	0.407073	0	0	0.10394	0.479795	4.84462	1.40966	3.15572	13.5549	26.2909	31.8969
MsaG000592	0	0	0.15572	0	0.0300892	0.203801	0.199481	0.384425	0.109394	0.141004	0.25119	0.20422	0.136971	0.471066	0.973767	0.223308	0.295972	0.566094	0.116735	0.377504	0.213491	0.364911	0.165623	0.173388	0.0363496	0.917781	0.233614	0.340898	0.48722	1.08855	0.127556	0.0575636	0.138845	0.110149	0.132714	0.113073	0.0209893	0.435683	0.452509	0.297838	0.295442	0.367439	0.870593	1.55695	1.44669
MsaG000593	3.55031	4.22066	7.32552	2.40362	1.03378	0.976239	0.421759	1.26997	0.819154	1.34155	2.60011	1.5742	0	0.0829971	0.122549	5.18857	10.7833	9.03415	0.719866	0.775979	0.987391	1.25373	0.802483	1.1456	2.36964	2.82982	2.93268	0.32534	0.117059	0.156352	5.89946	4.91894	3.92633	1.63748	1.90404	1.54398	2.2466	1.95746	1.50596	1.03759	0.683209	0.776869	0.0403658	0.257175	0.185002
MsaG000594	11.5455	11.2394	14.4223	4.6282	3.2155	3.62988	1.6242	2.44534	2.96901	7.17547	4.68697	5.19622	4.87916	3.19623	14.0401	8.33343	16.7828	9.60252	2.5742	2.49026	2.71605	1.11418	2.94991	3.67642	5.67263	8.2511	6.16701	12.2398	10.9318	9.99511	14.4428	8.8856	13.7073	7.56715	8.97264	6.80903	5.34056	5.24718	4.60549	6.06259	9.77248	6.17046	5.90708	4.45673	5.81832
MsaG000596	0	0	1.00219	0	0.242062	0	0	0	0	0	1.68398	0	0	0.757926	0	0.898234	0.566913	0.116772	0.626075	0.562398	0	0	0.111034	0	0	0	0	0	0	0	0.256541	0	0	0	0	0	0	0	0	0	0	0	0	0	0
MsaG000597	1.78185	1.9685	3.71789	1.12356	1.1621	0.894453	1.33075	0.759234	0.896218	1.08917	1.8374	2.56938	0.360688	0.275659	0.895448	1.69878	4.03302	3.87328	0.204934	0.441817	0	0.896864	1.42957	1.52195	2.65889	3.49095	3.28095	0.349103	0.544305	0.207718	1.11965	1.44846	1.51124	1.03937	1.49776	1.35645	1.695	0.71387	0.853244	0.998202	0.69155	1.09659	0.884843	0.427079	0.819266
MsaG000599	8.13133	3.16035	10.6556	2.12594	2.99846	2.87714	3.04808	3.35203	1.8169	1.68617	5.00634	4.07022	2.38866	3.12952	2.00238	5.74874	8.38013	7.23239	3.48989	1.8113	3.54581	1.45457	1.78802	2.3038	3.34059	3.60756	3.00702	4.78115	4.92884	4.63778	7.309	8.09464	6.82589	5.16816	3.14888	4.38201	1.46415	2.74974	2.28252	2.78815	1.88099	1.46465	2.0294	2.10105	1.70519
MsaG000601	85.3356	106.087	133.857	20.8286	22.1639	24.2741	19.6818	17.3734	21.6853	17.819	27.0186	29.212	16.5456	12.5214	13.8662	105.196	187.584	128.696	23.5349	16.1099	14.4274	21.7009	26.256	21.4817	31.7701	35.973	31.5252	22.2055	21.4765	14.4727	87.6015	89.5364	85.6664	40.9404	19.2826	35.0228	18.7233	18.0583	23.3313	18.1147	18.8009	16.016	16.6179	13.4809	20.4991
MsaG000602	6.43258	4.71846	7.15829	1.59951	2.26925	1.74846	2.65864	1.93666	3.49218	2.20561	1.7875	2.14593	0.765187	0.651635	1.09169	3.08164	4.22922	4.69738	0.885048	0.725291	0.553736	2.88312	2.69315	2.60607	1.50366	2.23398	2.04501	0.884196	1.02511	0.708212	2.93944	2.7717	2.28265	1.12081	1.01376	1.47393	1.61647	1.25174	1.60504	0.767108	1.14945	1.01168	0.524143	0.34947	0.521413
MsaG000603	0	0	0	18.5964	17.9958	1.17201	99.1157	119.38	122.465	14.2716	11.5563	17.2249	14.1784	5.77919	2.1333	0.85613	2.59363	0	8.95092	10.2919	4.91095	47.0069	53.338	49.191	13.9359	8.44473	12.0911	10.02	7.1321	11.9757	0	0.882762	0	17.103	37.5063	23.4093	116.843	58.128	63.2257	18.6851	26.0517	3.3809	9.13484	11.1921	28.9844
MsaG000604	0	0	0	0	0	0	0	0	0	0	0	0	0	0	0	0	0	0	0	0	0	0	0	0	0	0	0	0	0	0	0	0	0	0	0	0	0	0	0	0	0	0.249974	0	0	0
MsaG000605	57.2402	64.6003	76.9233	119.323	90.9414	58.3678	49.2702	74.9602	36.1445	171.385	75.5114	64.1571	0.556425	0	41.4417	42.334	81.7594	74.0614	27.1887	41.3493	38.1601	61.6678	31.6226	27.2354	58.8692	101.908	61.9238	3.38519	1.43947	8.84418	86.0178	66.1	73.0994	77.6352	103.205	106.568	145.976	69.6161	99.4019	72.5955	58.0094	85.3807	2.23368	2.37184	3.03327
MsaG000606	5.95916	0.968984	1.33221	0.240147	1.93063	1.27134	1.99102	0.342585	1.03987	1.00526	1.49234	0.970632	0.73238	1.56724	0.495877	1.32669	0.904316	3.00102	0	0.199359	0	0.520311	1.47597	1.64818	1.81403	3.38062	2.18597	0.675101	1.57888	0.337418	0.227347	0.68398	1.18784	1.27609	1.35165	0.537422	0.598557	0.310611	0.716904	0.772136	1.57972	1.30979	0.653339	0.693749	0.499058
MsaG000607	0.798924	0.181872	0.666793	0.631035	1.44947	0.54542	1.49481	0.643008	0.487943	0.226417	1.23245	0	0.274925	0.168091	0.248194	0.747032	2.8289	1.20423	1.24965	0.785783	0.571352	0.781271	3.47211	3.40287	0.843095	1.06435	1.36764	1.54588	1.60026	0.379986	0.256028	0.256757	0.445899	0.294785	0.304435	0.403481	0.22469	0.272065	0.269116	0.362312	0.131779	0.0983355	0.204379	0.065106	0.249786
MsaG000608	10.2966	10.8623	15.5891	11.4766	12.0235	8.03666	17.1171	20.2125	16.2584	11.5062	12.3267	11.1671	8.49805	5.68012	5.85135	12.9936	17.2513	17.0344	3.7645	5.41059	8.08202	13.8143	23.222	24.5537	19.3669	26.9588	24.0134	9.08145	10.1538	8.65983	9.92595	15.9805	11.0964	10.4247	10.6064	8.32332	9.35844	12.5839	17.2714	15.1474	19.3657	13.1372	13.7484	10.1305	13.8389
MsaG000609	49.1752	46.2689	71.9271	42.5219	44.7082	26.3596	46.2352	42.5616	58.4074	34.3156	54.9279	52.9686	30.3295	21.3165	18.1364	52.0658	48.883	61.1581	16.1051	19.0387	23.4157	42.5911	53.4115	51.0714	47.8922	55.9025	54.3881	16.6569	22.8236	20.3722	45.6668	54.9561	50.5703	43.3669	27.8567	39.7797	32.5771	30.6551	40.5097	34.404	39.3334	32.3927	25.7287	19.1308	32.8356
MsaG000610	0	0.456838	0.418724	0	0	0	0	0	0	0	0	0	0	0	0	0	0.189489	0.58546	0	0	0	0	0	0	0	0	0	0	0	0	0.42874	0.257976	0	0.370231	0	0	0	0	0	0	0	0.494012	0	0	0
MsaG000611	0	0	0	0	1.54525	0	1.36594	0.822601	0.624226	0.482759	0	1.16532	0	2.1504	0.793787	0	0	0	0.666115	0	1.82733	0	0.945081	1.97877	2.07418	7.33186	3.49925	1.45892	1.13734	1.21529	0	0	0.475367	0.707099	1.62277	0.322609	0	0	0.860702	3.24454	5.05756	2.51602	0.261462	0	0
MsaG000612	6.4878	4.23931	5.26439	1.6268	2.90633	4.40867	3.3719	2.51413	4.10918	3.17792	6.40262	4.93144	0.275627	2.02224	2.89261	3.29533	5.95584	4.84869	2.97548	0.900329	0.859215	4.99331	8.16546	3.9543	4.48631	5.90993	7.40409	1.67686	1.51522	1.14287	4.23525	3.01172	6.14676	3.54645	2.97582	3.79229	4.73053	3.68225	5.46351	4.68575	8.62053	4.73215	1.16793	1.07699	1.31472
MsaG000613	4.905	5.44344	2.81447	8.99378	11.8653	6.06935	10.4884	14.8041	13.4808	11.5841	9.28632	13.1424	54.857	61.2749	69.4276	3.59269	10.7103	5.24693	7.19271	3.9054	3.50782	8.69387	14.5137	12.7013	16.3249	13.3206	14.3942	35.0466	34.2959	20.8019	6.81152	4.96554	5.133	7.46557	16.8218	10.4506	18.0195	12.5276	14.3194	14.125	22.8559	15.2442	50.3796	21.5848	51.8536
MsaG000614	0	0.494959	0.151221	0.327113	0	0	0.581153	0.233324	0.354113	0.410791	0.203277	0.330534	0.166267	0.457456	2.25151	0.451783	0.273734	0.352396	0	0.135777	0	0	0.469112	0.982207	0.52949	1.03981	1.91417	0.735664	0.752728	0.574512	0.309677	0	0.134834	0.467979	0.276171	0.366021	0.713402	0	0.325507	0.131469	0.597722	0	0.222484	0.708736	0.45319
MsaG000615	0	2.18233	0.666752	0	0	0	0.284708	0.342917	0.26022	0.402494	2.98757	0.971573	0	1.12054	0.165453	0	0.100577	0	0	0.0997759	0.761756	0	0.196987	0.412444	1.90225	2.074	1.66712	0.473029	0	0	0.455134	0.136929	0	0.589535	0.811779	0.268971	0	0.103637	0.3588	4.05765	6.32502	2.88433	0	0	0
MsaG000616	0.82109	1.05141	0.963692	1.27392	1.2414	0.788276	2.74335	3.46945	2.38203	0.0969576	1.72724	2.92555	1.41276	2.59132	3.1885	0.383879	1.74443	1.29753	0.535132	1.05755	0.367002	0.501842	1.85065	3.07999	2.66611	2.41917	3.86535	3.06034	3.27409	3.82392	1.31566	0.659701	1.52757	2.13021	1.43404	1.42545	1.37111	1.14841	2.82345	1.39636	2.11618	1.51596	4.25349	2.00737	2.80783
MsaG000617	1.41258	3.61763	7.7369	2.98857	3.91539	2.86293	12.7429	6.53719	8.41163	1.66803	2.72387	4.42907	3.44318	1.85751	1.50848	2.31145	5.50195	4.46446	0.920625	4.05225	0.63138	4.74844	7.83707	10.4265	7.81172	7.78087	7.94526	2.57645	3.40579	1.25972	4.52684	4.08574	1.97099	3.82763	4.82202	2.00642	1.24148	2.92059	5.84867	7.84739	7.28121	5.86801	2.52953	4.02899	3.45036
MsaG000618	13.5444	14.6672	26.4946	14.9116	16.7803	10.1938	22.7524	18.7741	22.2317	18.8816	17.8734	18.6065	11.2746	4.74951	8.21818	22.2804	25.4006	27.6921	7.66264	6.5639	15.4712	25.9844	25.8964	25.6309	25.5019	25.2785	27.9014	7.93635	7.64072	7.79157	15.7244	22.6713	16.2301	12.9712	16.3079	15.3789	16.2356	17.777	26.1388	19.2376	18.8502	19.6233	11.8865	9.58128	16.9094
MsaG000619	0	0	0	0	0	0	0	0	0	0	0	0	0	0	0	0	0	0	0	0	0	0	0	0	0	0.0212968	0	0	0	0	0	0	0	0	0	0	0	0	0	0	0	0	0	0	0
MsaG000620	0	0	0.270248	0	0	0	0	0	0	0	0	0	0	0	0.12071	0.129181	0.0244595	0.100763	0	0	0	0	0	0.100303	0.0420557	0.0265464	0	0	0	0	0.0553425	0.0999	0.0481923	0.023895	0	0	0	0	0	0.0939798	0.0854553	0.127536	0	0	0
MsaG000621	0.420161	1.7934	23.6703	0.118524	0.635238	0	0.140381	0.169082	0	0	0.147308	0.119763	0.963903	0.994507	0.734215	13.0957	48.5499	27.7331	0	0.0491964	0	0	0.388513	0.61009	0.383703	0.0538224	0.205501	0.199916	0.701326	0.333063	6.50796	16.1361	5.17859	0.484469	0.200131	0.0663107	0.073854	0.102201	0.117942	0	0.259889	0	0.429938	0.342398	0.328411
MsaG000622	0	0.717016	0.43813	0.473868	0.634935	0.537569	3.64815	2.70401	3.59087	0.396725	0.883425	0.239412	0	1.10448	0.489243	1.43984	1.58617	3.16507	1.09481	1.77022	0	0.513351	3.59203	3.45552	2.5568	1.50631	1.74592	1.53196	1.86931	0.166452	0.672916	2.15946	0.195325	1.74325	1.20021	1.19302	1.1811	1.83874	2.23983	0.380903	1.90494	1.80918	1.2892	1.0267	2.46191
MsaG000623	76.5257	68.8557	64.4491	82.4897	81.4415	81.7217	64.563	76.3867	71.0209	41.598	45.5657	42.4073	7.84625	1.34923	22.7442	48.1032	77.2033	69.9491	23.4047	25.6296	26.7523	70.5495	70.0697	48.6272	27.156	45.2357	35.965	6.91617	5.07454	4.74453	66.9041	82.7117	77.15	69.8019	42.2205	58.0257	73.9448	66.2418	84.605	19.7757	18.5108	21.3115	14.1083	10.626	14.0348
MsaG000624	0	0	0	0.889512	0	0	0	0	0	0	0	0	0	0	0	0	0	0	0	0	0	0	0	0	0.479945	0	0	0.37509	0	0	0	0	0.36665	0	0	0	0	0	0	0	0	0	0	0	0
MsaG000625	0.110396	0.628282	0.287932	0.103806	0.0556359	0.0628057	0.0245898	0	0.0898995	0.0695257	0.0774097	0.062935	0	0	0.0285798	0.194982	0.338781	0.29523	0.119915	0.03447	0	0	0.0425338	0.0356222	0.0448077	0.0754225	0.143986	0.0466912	0.109198	0.0583411	0.0982732	0.141916	0.188268	0.0678897	0.105168	0.255537	0.129367	0.0895102	0.061978	0.0500647	0.106222	0.0226469	0.0188276	0.0149941	0.0287631
MsaG000626	1.69605	0.482622	1.10589	0.71766	0.64106	0.542756	0.283334	0	0.776895	0.600829	0	0.966886	0	0	0	0.264314	0.900826	1.13392	0.276343	0	0	0.518303	0.0980185	0.410454	0.430245	0.76042	1.14061	0	0	0	0.452938	0.953877	0.788838	0.0977818	0.538575	1.0707	0.298124	0.721963	0.714138	0.384578	1.39878	0.782841	0	0	0
MsaG000627	0	0	0.256577	0	0	0	0	0	0	0	0	0	0	0	0	0	0.464444	0	0	0.460745	0	0	0	0	0.0998206	0	0.120287	0	0	0	0.525429	0	0	0	0	0	0	0	0	0	0	0	0	0	0
MsaG000628	0.242343	0	0.379242	0	0	0.103403	0.161939	1.17028	0.148011	0.228934	0	0.138155	0	0	0	0.151068	0.286036	0	0	0	0.433279	0	0.0560221	0	0.245905	0.248352	0.533384	0.153745	0	0.0960529	0.517751	0	0.112714	0	0.461731	0.152988	0.681566	0.176844	0	0	0.199867	0	0.123991	0	0
MsaG000629	0	1.59991	0.325873	0.352454	0	0.66639	1.6698	1.0056	0.381546	0	0.219025	0	0	0.328596	0.121297	1.16828	1.03229	0.227818	0.407149	0.438886	0	0	0.505454	1.0583	0.44373	0.560181	0.152775	0.297246	0.347589	0	1.16784	2.40924	1.59807	1.2966	0.991886	0.985942	1.0981	1.36762	1.49058	0.849926	1.28806	0.961164	1.91776	0.127274	0.610374
MsaG000630	0	0	0	0	0	0	0	0	0	0.383	0	0	0	0	0	0	0	0	0	0	0	0	0.187447	0	0	0	0	0	0	0	0	0.260594	0	0	0	0	0	0	0.227615	0	0	0	0	0	0
MsaG000631	0	0	0.25112	0.0452673	0.0808713	0.102705	0.10723	0	0.0490036	0	0	0.0457406	0.0460175	0	0	0.0250079	0.0757609	0.0585193	0	0.0187894	0	0	0.0741916	0.0776697	0.11398	0.0616685	0.039243	0.0127255	0	0	0.0428545	0.0257858	0.186588	0.0370062	0.0254785	0.0506516	0.0282068	0.0390331	0.0225226	0	0.0661723	0	0	0	0
MsaG000632	0	0	0	0	0	0	0	0	0	0	0	0	0	0	0	0	0	0.0898059	0	0	0	0	0	0	0	0	0	0	0	0	0	0.118716	0	0	0.0586503	0.0582988	0	0	0	0	0	0	0	0	0
MsaG000633	0	0.385243	0	0	0	0	0	0	0	0	0	0	0	0	0	0.210983	0.239688	0	0	0	0	0	0	0	0	0	0	0	0	0	0	0.108773	0.472255	0.0780522	0	0.320497	0	0.164655	0	0	0.139568	0	0	0	0
MsaG000634	19.1082	4.3499	5.98048	2.1561	1.92597	3.26125	0	0	0	0	0	0	0	0	0	11.9114	3.60853	10.2201	4.98138	4.47473	6.83262	4.67149	0.883445	0	3.10225	0	0	0	0	0	0	0	3.55491	7.9318	0	1.20628	0	0.929583	1.07276	0	0	0	0	0	0
MsaG000635	0	0	0	0	0	0	0	0	0	0	0	0	0	0	0	0.136164	0	0	0.284721	0	0	0	0	0.211449	0	0	0	0	0	0	0	0.1404	0	0	0	0	0	0	0	0	0	0	0	0	0
MsaG000636	1.66578	1.26403	0	1.25307	0	1.42152	8.9049	8.04414	9.4955	9.17943	11.6804	4.74816	71.6534	54.6157	30.187	0	0.262148	0.134992	1.08565	0.26006	0	4.07243	5.51944	12.6314	7.2118	6.54382	8.69049	39.1013	24.0976	31.6913	0	0.178448	1.03301	1.66464	1.76321	1.92791	3.31844	2.161	3.42903	10.576	9.61672	14.3523	72.1589	55.6566	65.3184
MsaG000637	0	0	0	0	0	0.474139	0	0	0	0	0	0	3.82393	2.33798	5.6097	0	1.04926	0	0	0	0	0	1.2844	1.61354	0.676534	0	0.543499	1.76243	2.06093	3.96391	0	0	0.516833	0.25626	0.352865	0	0	0.270296	0.623855	0	0	0	2.27416	0.905558	1.30285
MsaG000638	7.70067	15.0259	26.6839	4.03426	2.49484	1.17348	4.0431	4.42702	3.02347	3.89711	5.39969	1.88143	1.89282	3.18253	4.69914	17.144	13.7634	18.8553	2.5094	1.67452	3.93368	6.72367	4.83186	2.39607	7.25574	7.89161	7.93634	2.52994	3.4685	1.09006	13.5142	12.1974	15.6056	5.32758	4.89065	7.1184	7.92816	3.34487	5.09527	3.7417	7.03143	4.73918	2.95495	3.36184	4.72929
MsaG000639	11.3783	11.3323	2.96766	3.20973	7.16784	7.28241	0	0	0	1.3436	0	0	0	0	2.20925	4.43303	10.7438	3.45782	1.85391	1.99842	10.1715	3.47716	1.31516	0	4.61824	2.91512	6.26079	1.35348	1.05514	1.12746	3.03865	5.48512	5.29211	5.24794	2.70987	8.08089	1.00002	3.45961	4.79096	2.58003	0	5.25188	0.727694	0	0
MsaG000640	45.6354	49.6851	45.5398	40.0752	43.5973	26.2446	36.5935	38.3262	38.2934	46.6718	53.1468	61.0808	12.7453	11.0626	16.6427	31.0448	26.1353	25.373	41.3803	43.8625	40.4405	23.2836	33.1162	38.0299	58.6277	52.6636	56.674	9.88131	8.97895	7.39234	31.3687	34.6888	28.977	42.8282	42.088	46.7208	34.7369	36.3901	49.1241	56.1481	82.1464	76.1961	11.6743	7.27615	8.99506
MsaG000641	1.90512	2.57505	3.9751	0.50383	0.42005	0.457247	0.159131	0.52708	0.509055	1.40603	1.0019	1.05214	0.136581	0.156575	0.300547	2.76485	5.73395	4.70403	0.698419	0.794686	0.957974	0.436647	0.853287	0.864473	1.80023	2.1354	1.90727	0.273831	0.242917	0.117984	3.56141	3.61619	3.26742	1.22192	1.51242	1.6349	0.711607	0.796479	1.21997	3.2399	3.55977	3.37082	0.624435	0.315357	1.11683
MsaG000642	3.5038	4.89452	7.97541	0.179708	0.802632	0	0	0.128182	0.194541	0.37613	0.223351	0.363174	0.274029	0.335086	0	2.8791	5.03781	6.35	0.41519	0.186481	1.70847	0.389361	0.110451	0.154171	0.258568	0.163213	0.0389479	0.0252597	0	0	2.55193	3.07103	4.51852	0.550919	0.606885	0.904872	0.279947	0.348657	0.223532	0	0.197024	0.0980147	0.0407424	0	0.0622429
MsaG000643	1.10807	0.315309	1.15601	0.93773	1.67528	0.354596	1.29577	0.222955	1.18432	0.915918	1.7482	0.947536	0	0.728546	0.537864	0.690732	2.41952	1.75103	0	0.583845	0	1.35448	1.72902	2.14528	2.41737	1.27749	1.55813	1.49382	1.74682	0.548982	1.7755	0.890274	0.773051	0.638833	0.615763	1.31159	0.486929	0.741205	0.933128	1.13065	0.799625	1.36387	0.354329	0.338621	1.29916
MsaG000644	12.8452	19.1462	18.3465	3.10586	5.39459	2.47942	3.26988	3.93841	2.61506	3.03362	3.86014	8.71762	1.40326	0	0.950114	11.1529	32.1993	18.3654	5.97974	4.8702	2.1872	1.12155	2.61591	2.66453	4.03433	1.88052	1.19668	0.582081	0.340333	0.484877	12.088	9.53408	12.3754	3.94965	1.74812	4.34411	1.61276	2.30617	1.71701	1.24827	2.01786	0.941098	0.0782385	0	0.119526
MsaG000645	15.201	32.5689	40.5796	0	0.901267	0	0	0	3.27671	0.844705	0	0.509755	0	0.470331	0	24.2468	81.2653	69.9991	2.33106	3.55976	0	0	0.826825	0.432793	0.181464	0.916349	0.874685	0.992735	0	0.354409	17.6708	10.6327	31.6073	6.80484	1.70366	9.59623	5.34393	2.17502	3.26302	0.811018	1.84364	1.6509	1.82997	2.18605	1.39784
MsaG000646	388.778	551.087	831.352	303.809	362.654	222.554	401.788	254.6	290.54	302.255	570.619	521.738	178.658	232.438	306.633	351.484	259.933	905.26	56.6564	97.264	94.981	233.19	316.511	496.731	430.757	874.169	873.397	80.4279	106.59	139.736	598.446	411.309	645.793	210.498	368.066	314.792	342.113	219.678	225.044	321.959	540.701	352.208	147.022	115.119	180.253
MsaG000647	20.0572	32.3644	33.3569	16.2417	17.4811	12.8874	18.2907	24.1193	19.0234	16.9413	24.488	17.6222	33.4276	33.0151	26.6649	64.3534	104.497	77.79	9.07347	9.836	7.59384	14.1336	22.8012	20.9006	30.0252	33.0081	27.2948	20.958	19.8687	22.9138	77.3839	109.05	66.0689	22.474	19.407	22.7914	16.6738	15.7842	22.322	28.3579	36.0026	28.3178	47.8086	31.5363	54.8707
MsaG000648	4.72419	3.79567	1.30463	4.38991	3.92135	2.84574	2.41403	4.24954	1.35779	4.20029	2.72801	4.11897	0.318762	1.31553	1.83452	2.59843	4.52634	3.71581	1.81113	1.23646	1.98736	1.01907	3.85442	3.4971	7.44423	7.26199	10.3297	2.73263	2.37082	0.771005	4.30435	3.92959	4.26522	4.10146	3.44153	4.64892	3.0285	2.56862	3.5883	5.54508	6.07345	5.47271	1.56398	1.13231	2.60653
MsaG000649	0.767107	1.01867	2.13412	0.721314	2.70616	0.981934	1.70866	1.7493	2.26447	0.785053	1.97228	2.76965	1.61319	0.941482	0.695069	1.67366	2.95768	2.67311	0.749925	0.778441	0.228582	2.96937	3.42841	2.72279	2.0238	2.91522	2.62634	0.770548	1.09075	0.962806	1.63888	2.13661	1.96231	2.0049	1.29916	1.49315	1.39333	1.80373	3.26587	2.26124	1.68708	1.57365	2.06051	1.14607	2.29845
MsaG000650	0	0	0	0	0	0	0	0	0	0	0	0	0	0	0	0.0966014	0.219489	0.0753502	0	0	0	0	0	0.150013	0	0	0	0	0	0	0	0	0.432456	0.142949	0	0.0978293	0	0.0753893	0	0	0	0	0	0	0
MsaG000651	9.92175	6.92993	16.7028	8.90539	4.31836	5.77287	10.2463	5.80759	11.2931	7.66866	14.2304	7.71301	3.62119	4.98155	5.60416	11.3858	4.89715	8.66175	1.76355	3.16836	8.86944	6.61535	8.86165	5.67539	4.94227	6.12377	4.0807	3.64793	3.3457	4.11125	7.70809	8.69627	9.01953	3.4321	3.43704	5.26702	2.21964	2.52309	9.62126	5.72664	5.39318	5.82853	2.07667	3.85896	3.87758
MsaG000652	1.01822	0.434612	0.398352	1.14892	0.513145	0.760298	0.680396	2.04876	1.24375	1.08212	1.96342	0.580468	0.583981	0.535575	0.593099	0.555381	3.60539	3.1562	0	0.357668	0	2.4893	3.82493	5.05151	2.37633	3.65213	5.35361	0.888208	0.944219	0.302679	1.3596	1.55436	0.947154	0.76314	1.85916	1.44628	0.357955	1.05261	0.857462	1.1544	2.20435	1.09661	2.08382	0.518604	1.39278
MsaG000653	18.1025	13.9775	20.7632	9.19777	10.7235	7.85953	13.5113	11.758	11.832	7.4504	15.2915	9.05255	4.91796	6.29217	5.13863	14.1881	16.8431	18.3246	4.34664	5.6275	4.921	12.9404	14.8057	10.9139	10.527	12.4218	10.6144	5.20493	4.59431	4.7833	13.0047	12.8263	12.8509	9.22814	8.53855	10.2584	10.3461	8.42032	12.6294	8.9296	9.16733	7.88319	5.63295	6.77216	9.26751
MsaG000654	3.84793	3.91055	10.4661	15.8168	11.3583	7.97467	38.0181	27.2091	39.6163	43.6204	43.7487	38.3886	15.1331	19.517	30.4186	4.79732	9.66731	7.01619	8.77739	13.1947	9.33664	28.5577	51.084	57.3367	59.0136	35.2084	60.8296	29.0325	26.0994	16.4496	4.84444	6.88985	3.96287	12.1063	25.5726	11.1915	22.2236	32.4918	47.2947	66.3112	68.0035	50.2377	33.9607	22.9582	49.6265
MsaG000655	45.5901	59.1568	19.9763	38.0672	45.9515	43.5736	15.8415	45.4991	11.1377	13.7817	11.5084	3.11881	0	0	2.8326	110.267	59.4059	13.7437	164.014	168.257	127.155	20.0622	12.2253	24.7141	12.5828	9.81131	4.90558	0	0.676429	0	33.1162	63.2951	41.5601	145.508	45.7473	94.4	27.5668	53.6728	18.4283	2.48101	4.51193	7.85602	0.933019	0	0
MsaG000656	6.56468	5.99735	6.48825	5.65298	8.88035	5.52836	7.1572	7.64722	9.17937	7.67025	8.11606	8.76511	5.64759	3.99818	8.45271	4.57679	8.93089	6.84591	3.94066	5.74468	4.94184	4.64578	13.2187	13.3785	13.5327	19.2087	20.0252	6.57586	5.19048	2.73887	6.92026	5.77404	5.78512	9.68092	8.33839	6.48896	6.31614	7.81595	8.97129	8.69621	11.968	8.61172	10.2529	5.49048	7.69675
MsaG000657	2.39141	1.87136	1.87116	0.805768	0.920628	1.30381	1.50922	2.29896	2.35311	1.80414	2.28238	2.78341	1.08581	0.576521	1.767	0.807474	2.17965	1.4777	0.757636	0.746691	0.534444	1.0556	2.2036	1.31823	1.69185	2.10182	1.83568	0.663749	0.431203	0.658222	2.16428	1.68653	2.42533	1.97616	2.44691	2.21209	1.99667	1.76123	1.94859	1.97319	2.68447	1.30821	0.875163	1.17741	1.50575
MsaG000658	0	0	0	0	0	0	0	0	0	0	0	0	0	0	0	0	0	0	0	0.0883045	0	0	0	0	0	0	0	0	0	0	0	0	0.175382	0.0869591	0	0.119024	0	0	0	0	0	0	0	0	0
MsaG000659	1.44862	3.10746	5.11515	4.33789	2.92021	2.18712	4.54215	4.30489	6.80571	2.73694	6.01647	2.47749	3.77069	4.33732	2.4665	2.81325	3.78785	4.49709	1.96085	2.53122	2.98841	4.35879	10.0205	8.68347	6.42238	5.13878	6.45842	3.25192	3.59602	2.69415	4.28523	4.01093	4.56082	4.70264	4.38774	4.53731	4.34832	5.04153	7.97633	8.0855	9.46583	7.33785	4.38997	5.08527	5.87918
MsaG000660	11.0464	8.53189	9.87799	24.9287	36.7819	11.6149	19.2445	18.4162	18.0712	15.0938	15.768	12.3698	12.6709	13.9033	7.65998	12.6652	17.5082	11.6054	13.3701	12.9341	8.46411	21.2188	21.6143	18.3312	21.8571	20.8212	23.1548	24.0273	22.8286	13.6039	16.0143	17.37	19.4499	23.6546	37.0819	26.0259	23.1615	30.7079	29.4575	21.1116	20.1727	21.6086	36.3325	14.3066	22.2023
MsaG000661	4.93961	4.37298	6.72796	4.33509	5.11708	3.39565	3.30076	3.53387	4.19009	6.74023	5.19547	7.97862	6.76779	5.62943	6.18078	5.55963	8.7453	9.2736	3.39816	1.67086	0.490635	2.01269	4.75786	5.71144	6.68296	8.64774	9.86519	3.39489	3.56271	2.7192	8.79433	7.58464	7.14757	6.26521	6.36138	4.85072	4.05189	4.33883	8.16543	8.46264	11.3162	7.59989	4.35253	5.59082	5.89869
MsaG000662	2.70143	3.65137	4.4036	2.28615	7.14747	1.87306	2.48209	3.53311	3.50603	4.94443	4.02525	3.08007	5.61641	3.01948	4.32725	4.31518	9.08716	10.0156	2.64092	2.37231	3.01864	4.54048	6.01068	5.55698	6.30461	7.78615	6.52376	2.08871	3.38189	2.27527	8.47681	6.72839	5.49694	4.82808	5.36144	3.94369	3.79876	4.35329	4.929	6.89116	8.35479	6.65009	2.85067	4.26531	5.54275
MsaG000664	2.73473	2.34691	2.33226	1.02859	1.42196	0.740865	1.3633	1.29267	1.51117	0.881644	1.52189	1.16308	1.07053	0.776305	0.994537	1.42061	3.13556	2.575	0.509233	0.833557	0.310436	1.27348	2.59898	2.64729	1.9909	2.21312	1.96387	0.640277	0.805074	0.395715	2.13301	2.12048	1.87761	0.971014	1.18544	1.26055	0.869835	1.01364	1.14539	1.2402	2.07641	1.14873	0.7218	0.56599	1.54379
MsaG000665	1.27326	1.08695	1.43905	1.19726	2.24588	2.26367	4.39592	1.02478	2.85137	2.0047	2.08322	1.93564	0.486839	2.23242	1.48332	1.65356	1.50283	1.18661	3.18101	1.98781	2.65585	1.55641	3.53207	4.21122	3.40222	2.66404	2.80239	2.79355	2.12531	1.51398	1.47347	1.6368	2.0727	2.30009	2.22377	2.00949	2.46189	2.89064	1.7275	3.27207	3.06278	3.78739	1.24861	1.12408	1.65871
MsaG000666	2.77455	3.00017	3.76297	1.09575	2.65672	0.947081	3.70803	2.00976	1.35564	1.31052	5.05832	1.26538	0.636517	0.583757	0.861941	2.94024	3.0128	4.11467	0.904134	0.584766	1.98422	1.35662	3.27109	2.41725	1.74551	3.4831	3.46043	0.968113	0.823331	0.219939	4.14936	3.56672	3.35518	2.30343	2.81936	2.45216	2.53603	1.82219	3.19322	2.64234	3.31796	1.70752	1.56151	1.46967	1.40964
MsaG000667	0	1.08512	2.98375	7.52998	14.4134	16.2709	24.2076	18.4149	54.7315	44.129	29.413	47.8263	1015.9	1571.54	2894.26	2.97138	1.35026	5.09897	7.45587	2.67902	13.6356	34.9602	72.7261	51.6798	41.7895	53.7337	39.6336	2362.99	3123.18	1249.95	4.0735	1.83829	3.5472	7.4749	27.2457	9.62929	64.3481	32.9286	41.2116	29.399	59.7546	45.7631	874.554	710.081	375.56
MsaG000668	0	0	0	2.97542	0	0	0	0	0	0	0	0	6.04946	4.62335	6.14391	0	0	0	0	0.823351	0	0	0	1.70174	0	0.450386	0	4.46107	9.12909	2.78707	0	0	0	0	0	0	0.61801	0	0	0	0	0	1.79886	6.44667	0
MsaG000669	0	0	0	0	0	0	0	0	0	0	0	0	5.04121	0	4.09594	0	0	0	0	0	0	0	0.406385	0	0.356759	0.450386	0	7.24923	5.21662	1.39354	0	0	0	0	0	0	0	0	0	0	0	1.08189	2.24857	3.58148	1.37407
MsaG000670	0	0	0	0	0	0	0	0	1.10688	0	0	0	8.3154	3.81307	0	0	0	0	0	0	0	0	0	0	0	0	0	0.28744	0	0	0	0	0	0	0	0	0	0	0	0	0	1.11535	0	0	0
MsaG000671	0	0	0	0	0.747003	0	2.97143	3.57894	3.62114	0	0	0	0	0	0.575596	0	0	0	0.966036	0	0	0	22.2723	22.2403	12.9348	5.31653	18.1243	1.17545	0.549813	0	0	0	0	1.02547	1.41206	0	1.56326	0.721093	1.24824	8.06641	14.6695	10.0344	0.758373	0.60396	0.579289
MsaG000672	24.7058	21.8717	26.777	51.7276	49.8033	30.8047	64.5684	84.6185	62.871	88.947	60.4402	67.7612	60.6142	56.3119	61.8272	31.0581	35.3161	34.9704	41.6852	32.2063	41.2262	78.5196	76.911	89.8172	92.0866	55.7004	70.4205	52.9856	46.3297	47.9817	20.5265	30.2598	29.3652	38.9324	68.8639	40.1176	64.0785	67.1059	123.907	90.6283	94.2936	94.2681	104.353	98.4292	171.652
MsaG000673	5.48717	7.80707	9.30245	17.2202	16.0735	16.5353	40.5624	29.8101	29.3238	85.3671	106.53	97.9499	20.8493	10.8233	23.0393	8.55127	21.0486	17.7591	6.92885	15.741	18.3945	32.2794	38.3711	42.4938	107.181	76.3529	82.61	16.1546	10.5584	10.3305	10.0745	14.1077	11.963	13.6822	30.1659	11.1497	19.1696	18.8528	39.2773	116.023	126.288	121.781	23.5999	22.0786	33.3734
MsaG000674	14.149	21.0493	23.9546	1.40046	0.938237	0.635489	2.23927	1.79806	2.8047	2.28632	1.74057	2.61794	1.2813	0.848681	1.06033	11.76	21.2119	17.0182	1.05156	0.726623	0.221901	3.18601	3.21343	2.64321	2.99734	2.22585	3.39944	0.590546	0.874716	0.393543	15.8435	10.2511	9.58251	0.944529	1.49766	1.1361	1.17808	1.32835	2.0207	3.99628	4.09442	4.35382	0.412757	0.0505716	0.776093
MsaG000675	2.12956	1.51496	1.24971	2.10256	1.34153	0.454324	0.355755	2.57094	4.06447	0.502935	1.6799	1.21402	1.83206	0.280033	1.34381	1.16156	3.14189	3.36524	1.38791	0.623373	1.42777	1.30157	3.13834	2.31915	2.80913	3.06895	2.92941	2.57538	2.86345	0.844055	2.13267	1.88209	1.73332	1.65746	2.45136	2.01655	1.21656	1.23025	1.86807	2.53511	2.85401	0.655292	3.94965	2.06082	1.35243
MsaG000677	0.717532	0.408358	0	0.809638	0	0	1.91788	0	1.3147	2.0335	0.503132	0.818104	0	0.377416	0	0.670926	1.52442	0.697773	0	0.672123	0	0	0.663485	0.694589	0.436848	1.65448	4.21134	0.113803	0	0	0	0.691797	0	0	0.455701	0.226485	0.252249	0.349068	0.604248	0	0.591769	0.441586	0.183557	0	0.280423
MsaG000678	0	1.73996	0.797397	4.13971	6.47125	3.9135	7.15038	13.0415	5.04158	4.33223	7.50323	6.44879	6.66317	5.62843	7.83572	1.52466	2.59814	2.60148	2.98883	1.86149	1.63983	10.4641	15.9727	16.5735	13.0295	15.1956	12.8598	13.6741	14.856	3.87766	0.816471	1.37557	1.99075	2.96121	5.63087	4.63211	7.41612	8.10596	11.1567	8.04163	10.464	8.84325	6.56975	4.36006	7.40805
MsaG000679	1.17319	1.40954	1.69992	1.10315	1.57665	1.44611	1.74211	3.672	1.7515	1.04671	1.82808	3.04681	1.42048	1.91983	0.911154	1.09698	2.64632	2.40852	0.679649	0.915784	0	1.43408	3.25445	3.02846	4.12683	5.94458	4.90922	3.1632	2.56267	2.2733	2.43682	1.59193	2.48575	0.841709	2.11107	1.8104	1.37478	1.87075	2.4882	2.36462	2.63391	1.44401	2.86783	1.06228	1.47739
MsaG000680	10.7837	10.8848	14.8589	12.168	10.1515	5.81666	13.4602	13.9195	13.5451	7.88059	15.8364	12.2952	10.6192	9.52496	7.66409	11.6053	20.9411	18.1045	7.42595	7.95715	7.63925	15.9177	19.2374	16.2493	20.109	24.031	23.9335	11.7142	9.434	5.96769	16.1924	15.432	19.1159	12.7158	14.6665	12.3308	15.0926	13.5112	15.7636	10.7036	21.0595	11.3949	13.3769	7.79304	11.4506
MsaG000681	40.4862	21.4243	37.0508	109.6	117.947	93.7989	150.694	172.072	146.626	137.049	179.796	187.073	72.1046	32.8772	44.8209	39.5169	51.3905	32.1187	84.2508	95.2259	65.3999	98.5449	154.016	222.258	219.461	133.842	152.074	90.6858	75.4829	46.0289	32.0568	43.3713	52.1962	78.2142	75.7844	54.1436	89.2681	99.4297	199.481	172.653	156.553	165.452	91.1241	66.7096	81.8892
MsaG000683	0	0	1.93461	0	2.61672	1.26597	0.495656	2.38797	3.6242	1.40143	2.08046	1.69144	2.12709	3.12125	2.59237	0	0.525292	0.540995	0	1.04222	2.65233	0	1.37176	1.07705	1.80637	0.950181	0.906978	3.64697	4.12707	1.46997	0	0	1.72496	0.171056	0.942166	0.93652	0.260764	2.1651	1.4575	1.34554	2.75285	1.82597	3.03605	1.51117	2.89889
MsaG000684	0	0	0	0	0.244736	0	3.56954	0.390849	0	0	0	0.276845	0.27852	0.255434	0.377159	0	0.114635	0	0	0	0	0	0.449044	0	0.689865	0	1.18759	0.539148	0.720528	0.577432	0.259376	0	0	0.11199	0.154208	0	0	0	0.272635	3.30344	2.80355	2.68977	0.248461	0.989359	0.759156
MsaG000685	2.63079	7.81882	6.4041	9.56514	9.13346	4.98895	6.44583	12.2337	7.67672	11.8739	13.9378	12.6647	18.4414	23.8317	9.76197	9.93076	19.5277	11.8679	5.14373	7.59827	7.83923	11.0767	8.71693	11.46	11.449	10.9339	13.6535	12.8884	13.3365	8.80518	9.52368	9.30027	11.5561	7.41509	8.72529	8.11941	8.83752	8.24785	10.749	13.7865	20.9737	17.2699	10.8428	15.7218	31.4159
MsaG000686	0	0	0	0	0	0	0	0	0	0	0	1.60263	2.14977	0.985789	1.09167	0.876209	0	0	0	0	0	0	0	0	0	0.480155	0	0.891737	4.17107	0	0.500502	0	0	1.5127	1.78539	1.77469	1.64715	0.455872	0	0.849926	0.386417	1.7301	0.23972	0.381821	4.02847
MsaG000687	4.75278	5.24582	9.69145	11.5383	13.573	5.83798	12.7037	12.403	14.162	9.864	16.7642	13.7937	5.86476	5.37863	4.92166	5.65609	11.9333	11.9049	5.25645	4.31709	4.37745	14.7883	26.2355	26.141	17.7123	21.5857	20.2169	6.69288	7.85314	3.9388	9.92327	9.72007	10.7847	8.17051	12.4855	7.7737	12.6073	9.14351	13.4627	11.5607	15.0851	10.5476	6.41082	3.99051	8.44302
MsaG000688	0.815377	1.85617	1.70131	0.766702	2.32855	1.04372	0.363236	0.875	1.32798	0.128377	0	0.154944	0	0	0.422175	1.10127	3.33627	1.78408	3.897	1.01837	0	0.664467	1.13094	0.394653	0.937678	0.278532	0.0664668	0.431071	0.705712	0.323176	3.48401	2.09636	4.04517	3.19659	3.10705	2.40211	0.955489	1.32223	1.67847	0.862804	0.224155	1.17087	0.417175	0.110745	0.743546
MsaG000689	0	2.23593	1.86308	1.00752	1.25998	1.21916	2.38664	0.862378	0.436274	0.506102	1.25221	0	0.409688	0	0.27739	0.667927	3.20383	1.82347	0	0.16728	0	0	2.64208	2.07445	1.95703	1.64708	1.31016	0.283235	0.132482	0	1.71688	1.49219	0.66447	1.40021	0.680496	0.676418	0.627804	0.173754	1.80464	0.485919	0.294562	0.659419	0.365473	0	0.697924
MsaG000690	4.45459	3.50609	3.65853	2.67362	4.06003	2.5073	3.22999	3.43268	2.02601	1.61163	2.25959	2.75561	3.42459	1.04691	0.625683	4.28342	7.45032	6.29051	2.28551	3.12951	1.35562	2.20125	3.00165	3.62405	4.63548	4.75931	5.72499	3.18682	3.26953	1.3148	5.4672	3.95977	5.95105	2.64469	4.03296	3.58996	3.63183	4.40334	4.60266	7.86571	8.79375	7.69943	3.00651	2.27849	2.48175
MsaG000691	1.61874	3.22437	6.47365	3.34864	1.49561	3.33833	4.32672	6.94843	5.60233	2.54863	1.70259	2.15324	0.4642	2.83815	2.40962	4.03626	13.2468	5.83753	2.28581	1.89537	0.482352	9.56379	10.7895	9.53248	3.44933	4.76928	4.68438	3.42316	3.20235	3.84955	4.46703	6.76297	5.39566	3.42191	3.8552	2.2141	7.49276	4.92182	9.61795	0.978798	1.89128	1.16225	2.55363	1.75886	2.10877
MsaG000692	6.12683	7.14383	7.79502	7.8407	5.94948	3.37935	2.29669	6.13385	4.1983	5.36435	6.70614	7.32636	0.514235	0	0.290147	3.58637	4.83274	5.34051	2.14262	1.81971	2.13737	1.82666	3.45448	2.89314	6.2169	9.15014	8.11284	0.189607	0	0.236915	3.51185	4.94659	3.82265	3.23937	4.17583	4.71683	6.14648	4.54361	5.11758	1.55868	3.94379	2.29915	0.114684	0.0608888	0.584016
MsaG000693	12.1887	9.39538	14.8086	13.5792	13.3739	7.439	15.3617	16.7639	17.9981	11.8059	14.8215	14.9526	10.6187	8.92696	7.90861	9.90628	16.3166	19.6551	5.63105	6.14225	5.51695	22.4432	22.4343	21.7311	17.2837	17.9063	18.6391	11.2319	13.678	7.1548	10.3008	12.5449	11.4816	12.0618	13.9142	12.8081	14.9702	14.6364	18.8397	17.2824	19.5322	17.7561	14.2485	12.0074	16.4614
MsaG000694	34.6643	35.5659	37.5224	112.384	126.224	61.4542	30.8847	46.1059	43.0382	45.6605	40.3968	37.2036	2.80016	3.16727	5.87735	31.8041	60.0458	41.8207	42.6383	52.1359	32.5881	57.293	54.1746	42.2994	41.449	48.3241	47.6393	19.9523	14.2465	8.12745	54.153	52.9298	60.0998	52.6176	52.6089	47.054	38.3896	54.8266	41.1148	13.5061	23.0857	17.0265	5.16244	12.4002	3.18014
MsaG000695	242.25	212.174	152.074	35.0933	37.557	54.353	37.1826	60.6192	91.5156	91.8955	48.0751	91.5396	51.0618	48.1882	56.5665	62.0641	98.4676	83.4867	34.8404	29.5051	24.8712	37.6529	34.6387	31.9341	35.5307	49.0302	46.7037	22.536	26.6846	22.2121	83.5346	53.776	71.6328	46.8831	34.8975	68.5612	32.4864	29.7286	29.2868	38.753	47.5302	31.7986	41.2806	27.6931	43.1825
MsaG000696	0	0	0	0	0	0	0	0	0.404548	0	0	0.37761	0	0	0	0	0.469081	0.161035	0	0.155115	0	1.61936	0.153122	0	0	0.169701	0	0.105055	0	0	3.18405	1.91587	1.2323	0	0.63101	0	0	0	0	0	0.273141	0	0.169448	0	0.258868
MsaG000697	9.9471	8.80606	5.51818	2.58329	5.64955	4.379	1.16057	4.82892	1.73577	0.372887	0.774987	0	0	0	0	13.4348	11.7405	7.63875	22.8444	17.2671	11.2916	1.54402	1.35048	1.98695	1.40986	0.444965	0.270285	0	0	0	8.93909	11.7723	10.8684	20.4631	5.26446	12.0606	1.11013	7.37388	5.80604	0.21481	0.585976	1.06887	0	0	0
MsaG000698	23.7378	16.5974	12.3824	3.31622	3.98767	1.92924	1.51068	3.45713	1.51882	0.747481	0.317045	0	0	0	0	20.223	26.3098	14.7299	13.1133	10.1119	5.65871	2.48714	1.46332	2.95442	1.74342	0.75296	0.442292	0	0	0	14.9728	13.7319	15.8773	9.85355	5.09704	9.27668	1.3511	4.7842	3.36341	0.205049	0.652575	0.973921	0	0	0
MsaG000699	426.224	437.834	631.941	390.137	378.8	268.643	345.084	385.745	423.419	552.171	503.486	531.336	339.8	197.213	136.669	458.624	151.547	375.36	177.506	132.531	319.36	291.851	255.932	256.802	334.147	492.978	454.128	65.0759	60.3533	93.9305	475.138	508.698	464.75	295.692	241.489	314.288	405.997	225.419	385.74	402.626	356.624	364.62	124.418	160.698	132.707
MsaG000700	5.25963	2.99333	6.29413	5.06202	7.17239	3.69632	8.06291	5.97624	6.80255	5.55317	6.07442	7.40786	2.66168	2.76653	1.68201	7.03949	3.06744	9.47741	1.20984	1.66641	2.76576	3.02553	4.07672	4.19296	8.22517	12.9203	11.8032	1.71746	2.18048	2.57517	8.59292	8.55108	11.0802	5.13711	8.3509	7.91023	5.54708	4.36488	4.95032	7.01541	6.12391	6.2834	3.48248	2.14309	3.38561
MsaG000701	387.58	202.852	346.585	203.047	195.327	156.515	147.994	231.17	192.331	241.912	191.695	274.218	142.901	160.179	198.884	210.325	196.054	366.812	108.257	81.8488	105.179	156.513	252.79	239.517	334.286	564.755	476.453	71.8996	57.7628	109.727	279.095	240.222	315.464	171.578	201.096	198.798	229.929	158.249	173.88	241.68	265.423	253.434	161.118	73.3217	132.539
MsaG000702	0.269873	0	0	0	0	0.0575751	0	0	0.0824125	0	0	0	0	0	0	0	0.0637059	0.131221	0	0	0	0	0.0935795	0.065311	0.027384	0.0345706	0	0	0	0	0	0	0.188278	0	0	0.0425919	0	0	0.0378776	0	0	0	0	0	0.0527354
MsaG000703	54.2465	34.5353	67.6244	36.8296	34.752	44.7228	39.3207	25.8999	49.9773	55.588	55.4445	63.4223	23.2022	19.3446	17.1378	48.717	49.4851	44.7057	11.9845	17.8708	14.7945	32.5929	31.0315	21.8058	29.4811	27.5602	20.2362	12.8326	10.9134	14.5767	69.242	78.0081	59.4407	47.2829	29.7802	49.3363	51.0699	29.5211	52.1343	27.5195	41.3264	32.2529	23.0502	28.0974	35.5735
MsaG000704	0	0	0.158927	0	0	0	0	0	0	0.143907	0	0	0	0	0	0	0.0719204	0	0	0	0	0	0	0	0.06183	0	0	0	0	0	0	0	0	0	0	0.0961677	0	0	0	0	0	0	0.0779402	0	0.238141
MsaG000705	0	0	0	0	0.150262	0	0.199238	0	0.182101	0.844992	0.209069	0.169976	0	0.31366	0.694698	0.185863	1.12613	0	0.582964	0.0698228	0	1.45786	3.10165	3.60783	1.57322	1.22221	1.23956	0.378313	0	0	0.159251	0.287467	0.277351	0.275036	0.56808	0.0941126	0	0.580201	1.00435	1.08172	0.983606	0.550485	0.152549	0.485954	0.466104
MsaG000706	1.44947	1.7954	2.57961	1.49122	2.01957	1.38245	2.39294	1.85283	2.08298	1.65119	2.09252	2.47895	2.20055	1.34543	0.827744	1.40847	2.45551	3.68972	1.00024	0.519137	1.82928	1.14646	2.28638	2.39357	1.95527	2.51209	2.02255	1.12241	0.822292	0.40553	2.41361	1.72631	2.69662	1.25841	1.27253	1.18416	1.34884	1.57621	3.11141	0.734668	1.65249	1.31182	1.70132	1.5981	1.39953
MsaG000707	0.26668	0	1.25198	0	0	0.113788	0	0	0	0	0.186995	0	0	0	0	1.32991	0.944282	2.91753	0.173804	0.312254	0	0.325984	0	0.387229	0	0	0.0652165	0	0	0	1.42437	1.45699	1.86051	0.307496	0.169367	0.168352	0.0937515	0.389206	0	0.241878	1.31963	0.984727	0.341107	0	0.312668
MsaG000708	0	0	0.908287	0.589425	0	0.594365	0	0	0.212692	0	0	0	0	0	0.4057	0	0.657655	0.423322	0	0.326209	0	0.851381	0.161008	0.168556	0.0706733	0.0892206	0.255492	0.110466	0	0.414085	0	0	0.485913	0.0803097	0.331755	0	0	0.0847084	0	0	0	0	0	0	0
MsaG000709	2.11292	8.01664	10.838	11.9207	9.40607	4.80826	7.29484	7.65257	8.60312	7.48508	5.43245	10.0378	19.5913	16.6707	8.61526	4.82945	17.4571	9.33195	3.90168	2.80388	1.25922	9.47025	12.1297	5.11341	11.1487	10.3755	10.9371	14.1866	15.1524	11.0266	9.40446	9.84619	7.20668	6.82169	10.6234	8.00319	9.65641	6.93835	16.1129	13.0955	17.7163	11.4864	15.8553	10.6182	10.0468
MsaG000710	0	0	0	0	0	0	0	0	0	0	0	0	0	0	0	0	0	0.353796	0	0	0	0	0	0	0	0.745672	0	0	0	0	0	0	0	0	0	0	0	0	0	0	0	0	0	0	0
MsaG000711	10.1616	8.67465	0	0	5.12107	4.33577	30.5559	4.08923	15.5155	14.399	14.2506	8.6894	0	5.34492	9.86499	15.8359	32.3829	35.8214	3.31132	2.37963	0	0	27.014	27.0508	13.4042	27.3356	44.7303	6.44663	13.1923	16.1102	5.42741	24.4928	30.7202	11.7169	12.9071	20.8484	5.35847	7.41517	4.27863	4.60827	18.8562	15.6342	9.09828	20.7022	11.9139
MsaG000712	0	0	0	0	0	0.233964	0	0	0.334894	0	0	0	0	0	0.212931	0.170905	1.55326	0.533233	0	0	0	0	1.01406	0.5308	0.667671	2.24771	1.20685	0.173934	0.203393	0	0.29287	0.88111	0	1.26451	0.174121	0.519234	1.34937	0.800265	1.07744	0	0.678338	0	0	0.223424	0.214297
MsaG000713	0.28597	0.542499	0.696133	1.82851	1.63334	1.42355	1.91092	2.30161	2.56162	1.89104	2.94098	1.35855	4.75638	2.20613	3.25745	1.30727	4.54539	1.80762	1.11826	0.959876	0.170427	1.74782	2.0934	2.12233	4.02374	10.0373	5.22174	2.90276	3.60655	1.8513	1.27283	1.19476	1.15272	2.72584	2.66373	2.58759	1.80959	1.53032	4.0672	2.89635	2.59433	2.58123	4.53568	3.96173	6.85472
MsaG000714	1.15945	1.8476	0.241922	0.0654139	0.642752	0.0494716	0.154954	0.0933171	0	0.0547649	0.0813001	0	0	0	0.900484	0.289103	0.547395	0.366444	0	0.29867	0.207295	0	0.0268028	0.0561187	0.0941192	0.0891147	0.0283543	0.0551675	0	0.0459549	0	0	0.0539263	0	0.0368179	0	0	0.0846079	0	0	0.0956229	0.14271	0.118643	0.0472429	0.0453131
MsaG000716	0	9.14273	7.18282	1.29479	4.62635	5.87537	1.53356	7.38838	0	3.252	3.21847	0	3.94873	0	2.67359	12.8755	10.2933	1.67384	40.3843	14.5108	12.3094	0	1.06106	7.77559	2.79446	1.76391	2.24495	2.54793	5.10766	0.909619	6.12886	8.85067	5.33701	18.5236	3.64382	13.0391	3.22721	3.90765	1.28843	0	3.78547	0	0.587095	0.935113	3.58766
MsaG000719	3.18855	0.604883	5.54417	9.59426	6.9633	12.698	2.13066	9.40968	3.24568	13.5546	3.72634	10.3005	0	0	12.3819	7.28797	3.51253	8.01026	4.84887	10.2048	24.7032	6.49603	14.9876	19.5484	8.62779	6.26292	6.23808	4.38285	5.5194	5.47641	13.0566	5.8068	8.4037	10.0493	9.78764	12.7483	14.9458	17.8385	18.4976	14.942	6.57422	13.7362	0	1.73228	3.73841
MsaG000720	0	0.279021	0.0426237	0.276603	0.0823599	0.244056	0.218407	0.591888	0.399245	0	1.03133	0.18633	0.187458	0.0429799	0.253847	0.229214	0.250755	0.238386	0.213018	0.0765409	0.292183	0.299649	0.774462	0.672344	0.779384	0.795513	0.719377	0.168477	0.272785	0.226707	0.0872866	0.236344	0.152018	0.169593	0.467054	0.386879	0.14363	0.23851	0.642239	0.592902	0.909769	0.502876	0.397164	0.0665888	0.479016
MsaG000721	0.948365	0.809592	1.23675	0	0.238971	0.134884	0	0.127214	0.0965356	0	0	0	0	0	0.61379	0.0985296	0.44774	0.384271	0.103014	0.148058	0.282594	0	0.109616	0.0765035	0.0320769	0.121485	0.154615	0	0.0586295	0.0626477	0	0	0	0.0729011	0.0501918	0.049891	0	0	0.0443687	0	0.0651787	0.0972745	0.0404347	0.128807	0.0617728
MsaG000722	0	0	0.980965	0.636589	0.947738	0	0	0	0.459422	1.24356	0.26373	0.428831	0	0	0	0	1.50934	0.822951	0	0.176155	0	0	0.695566	0.546131	1.0686	2.11992	0.919785	0	0	0	0	0.241749	0	0.0867358	0.119434	0.712308	0.264446	0.548919	0.211155	0.341134	0.155096	0.231469	0	0	0
MsaG000723	0	0	0	0	0	0	0	0	0	0	0	0	0	0	0	0	0.0973219	0	0	0	0	0	0	0	0	0	0	0	0	0	0	0	0	0	0	0	0	0	0	0	0	0	0	0	0
MsaG000725	4.06733	3.05354	4.83015	9.47181	8.02471	6.01873	9.83065	9.95998	9.30225	4.86419	9.16282	8.38684	8.73539	7.69269	5.1416	4.72022	7.04776	5.99611	3.55323	3.38435	2.47554	6.87593	13.0634	11.8956	12.4692	11.8616	12.5286	8.37246	8.31388	4.56188	4.71458	5.86828	5.79594	5.24865	7.5021	5.16264	8.54882	6.88332	9.98404	10.1646	11.241	9.4267	7.06208	5.46549	7.3053
MsaG000726	0	0	0	0.344138	1.22963	0	0.4076	1.4728	3.35289	4.32171	1.71086	2.08642	0	0	0	0.760476	0.719952	0	0	2.85687	2.18113	0.745623	2.82016	1.77142	3.46608	2.03158	2.53589	0.483721	0	0	0	0.392066	0.567405	0.844004	1.74327	0.962679	2.14438	2.22558	6.67776	11.065	15.8466	12.7634	0	0	0
MsaG000727	0	0	0	0.210485	0	0	0	0	0	0	0	0	0	0	0	0	0	0	0	0	0	0	0.172489	0	0	0	0	0	0	0	0	0	0	0	0	0	0	0	0	0	0	0	0	0	0
MsaG000728	0	0.22666	0	0	0	0	0	0	0	0	0	0	0	0	0	0	0	0	0	0	0	0	0	0	0	0	0	0	0	0	0	0	0	0	0	0	0	0.193751	0	0	0	0	0	0	0
MsaG000729	0	0	0	0	0	0	0	0	0.372285	0	0	0	0	0	0	0	0	0	0	0	0	0	0	0	0	0	0	0	0	0	0	0	0	0	0	0	0	0	0	0	0	0	0	0	0
MsaG000730	1.36191	2.17023	1.42083	1.6904	1.64725	1.51087	1.82012	2.19224	2.66172	2.44446	4.01087	2.3292	0.781099	0.859625	0.634636	1.95262	3.21491	3.70834	0.532562	1.08436	0	5.32727	1.76306	2.9004	3.42719	2.37265	2.398	1.55522	1.21242	0.431836	2.32771	3.06382	0.886801	1.25629	1.21092	1.37561	1.34059	2.65019	2.67608	1.35878	2.47105	2.01156	1.60264	0.998864	2.23548
MsaG000731	0.317206	0.361052	0.33093	0.894809	0.639441	0.406038	1.48375	1.2765	0.774933	1.04879	0.667271	0.361666	6.18554	6.34021	3.32583	0.0988674	0.374396	0.694059	0	0.0742828	0.567125	0.775491	0.293313	0.921189	0.514989	1.05648	0.155145	2.76704	3.88282	1.25725	0.508269	1.01943	0.4426	1.02412	0.705094	0.901117	1.33817	1.31168	1.15754	1.29467	2.22367	0.97608	5.51798	5.68694	9.42165
MsaG000733	1.39837	1.02321	2.70934	2.59222	1.71149	0.426187	0.800935	1.44703	0.366024	2.07586	1.82099	3.87205	1.7186	1.57614	2.32724	0.560376	5.09294	1.3113	1.17176	0.37425	0.71432	0.488383	0.507981	0.38676	1.82434	2.96845	2.98004	2.28123	4.07549	1.02932	2.13396	1.54082	2.41573	1.47419	3.17178	2.14389	2.59845	2.33241	1.79443	1.26832	1.23565	1.84413	3.37286	2.44192	3.98169
MsaG000734	31.3773	44.6431	46.5179	34.0074	36.6196	23.7816	28.4158	40.5389	21.6852	32.3714	33.871	19.7705	6.15649	6.73198	5.61132	31.0121	51.8482	39.8479	32.0198	29.2949	31.7401	33.3082	33.595	36.3689	34.1007	32.8957	31.501	10.4114	12.2513	10.6364	30.6512	38.4783	31.2996	37.4174	33.9555	34.7945	23.3677	30.8304	44.8503	18.7231	23.324	23.1216	16.5818	9.75697	13.7149
MsaG000735	11.2114	17.8656	65.5005	0	0	0	0	0	0	0	0	0	0	0	0	19.5687	60.8709	55.0587	1.46138	0	20.0447	0	0	0	0	1.72341	0.548351	0.355633	0	0	34.7313	42.5167	21.9008	4.65386	1.42406	2.1233	0.788278	1.63626	0	1.01688	3.69856	0	0.573616	0	1.75264
MsaG000736	0.183675	0.156798	0.303401	0.0690841	0	0.104495	0.10228	0.0492764	0.112179	0.101216	0.0429308	0.0174516	0	0	0.0951008	0.0572482	0.289054	0.305138	0.0598536	0.071688	0	0.11226	0.141533	0.103718	0.07455	0.0313716	0.119781	0.0388419	0.0567755	0.0242666	0.392411	0.167249	0.113904	0.197668	0.116651	0.164265	0.0968567	0.0744625	0.128897	0.138827	0.2146	0.0941983	0.133131	0.0124734	0.107675
MsaG000737	4.85866	4.27339	5.76009	8.09892	6.90058	5.277	19.1849	10.6649	14.1627	10.5358	10.3755	8.05771	10.6397	10.2225	6.43207	4.47424	5.99532	7.03362	4.46197	3.67198	5.13305	12.4182	13.6823	13.4686	13.132	12.0518	11.7198	9.21216	8.92921	7.35283	5.89787	6.10392	5.85489	7.48672	10.0286	7.87718	5.9006	9.13233	12.0268	10.9169	13.1141	13.5915	9.37848	7.19896	11.3068
MsaG000738	19.0608	33.1632	30.9646	34.7194	42.5408	23.934	28.3851	58.7339	52.22	35.2408	32.4589	24.2162	34.3577	27.213	27.0694	31.0625	24.0401	31.9083	24.8452	22.4457	22.3944	28.6252	64.0799	48.5007	36.6927	36.1369	29.2998	15.5474	17.5746	13.5986	32.8688	36.2293	35.7143	35.6675	40.6397	33.5202	31.7812	37.7535	51.5177	33.3414	38.8509	32.8454	27.3061	23.0777	39.5876
MsaG000739	3.1315	3.88119	6.06207	4.51499	6.1373	3.1177	8.69566	7.84112	9.13779	3.3198	10.491	5.51432	5.46787	5.19766	3.89132	4.5982	7.73715	7.63008	2.90262	2.47703	3.85691	7.99601	9.31425	8.72361	12.8655	10.0732	10.9255	8.03493	8.41491	5.84731	5.0177	5.41217	5.43749	4.2848	5.96639	3.60231	3.54728	6.38145	9.8647	11.7398	10.6175	13.5332	8.79421	7.8259	9.46436
MsaG000740	19.6551	14.855	27.4774	15.436	14.3431	10.2651	14.8151	21.008	17.3823	12.0318	16.4283	14.2528	9.28882	7.60909	5.55651	21.466	20.2665	21.5987	8.50578	10.9363	5.62255	20.9507	22.2821	23.0603	18.1251	17.524	18.496	8.65379	8.10723	6.8555	11.8417	19.5566	13.2371	12.8366	11.5342	12.5073	14.2618	15.8728	20.6127	11.2668	11.3471	12.9672	12.51	10.3792	11.6145
MsaG000741	10.0573	6.01983	1.80905	2.15227	3.32077	1.92368	0.8111	4.60553	0.847244	1.39237	0.121589	0	0	0	0.0673365	5.89106	5.73064	2.19216	10.6232	8.16204	5.89043	0.423927	1.52324	3.35716	0.492664	0.710808	0.466461	0	0	0	3.98249	5.40559	4.5164	7.59781	3.68925	6.51328	1.03632	3.66955	1.89833	0.0786379	0.071505	0.213432	0	0	0
MsaG000742	0	0	0	0.598194	0	0	0	0	0	0.250406	0	0	3.34459	6.41358	6.3819	0.165236	0.25029	0	0	0	0	0	0	0	0	0	0	1.76573	2.94969	0.420246	0	0.170376	0	0.611284	0.336691	0.50201	0.186372	0.257906	0.446444	0	0	0	12.7483	11.4486	16.7823
MsaG000743	0.096889	0.0551409	0.0505405	0	0	0.0413409	0.129487	0.0779803	0	0.183057	0	0	0.333414	0.458666	1.95647	0.150993	0.091486	0.235552	0	0.0907574	0	0.118435	0.20158	0.234477	0.216289	0.148937	0.236942	0.706876	0.898476	0.72964	0	0	0.0450634	0.0446873	0.0307668	0	0	0	0	0.263634	0.119861	0.178883	1.73501	1.38174	2.15835
MsaG000744	0.347147	0.987832	0.8692	2.19357	1.43459	1.00723	2.08775	1.56463	3.68915	1.60691	3.45655	1.38532	2.3892	3.5789	6.12019	0.281319	1.22921	1.16468	0.316747	0.89424	0.372394	1.44277	2.79269	2.8564	3.36751	3.27295	3.27694	7.2347	6.43837	2.88944	0.333747	0.35701	0.226043	0.688481	0.374801	0.48213	0.463752	0.557309	0.721104	0.692696	0.687125	0.897299	6.69599	4.10201	4.55854
MsaG000745	11.9318	9.05408	18.6721	6.73172	8.01761	5.0911	21.2616	12.8043	0	1.87861	2.78885	0	27.3731	2.09201	16.9892	11.1568	19.7163	5.80162	10.3685	1.86278	14.2218	4.86173	19.3079	7.7002	22.6001	22.4174	16.5349	6.93887	5.90116	1.5764	8.49721	6.39104	11.0991	17.4268	7.57783	7.53242	13.9821	11.6093	10.048	18.0369	14.7608	31.8202	2.03491	8.1029	3.10876
MsaG000746	0.0608878	0.0346521	0.0211741	0.114506	0.0818274	0	0.0949355	0.0653401	0.347081	0.038346	0.284629	0.0925628	0.325931	0.886068	1.96247	0.0442812	0.0814476	0.143094	0.0132276	0.0522817	0	0.198475	0.351885	0.333999	0.300677	0.239191	0.362326	0.869129	0.903405	0.699857	0.0325208	0.0260907	0.0188794	0.0608461	0.0708941	0.0960945	0.107026	0.0493683	0.159522	0.220901	0.200864	0.0999249	1.33955	1.18258	1.11841
MsaG000747	0	0	0	0	0	0	0	0	0	0	0	0	0	0	0	0	0	0	0	0	0	0	0	0	0	0	0	0	0	0	0	0	0	0	0	0	0	0	0	0	0	1.49846	0	0	0
MsaG000748	4.53138	4.01158	5.22353	2.87215	4.22899	1.64702	2.01865	3.01669	2.93838	2.37815	1.80445	3.34867	1.2834	2.58945	3.95378	1.95288	3.47314	2.73373	1.20318	1.27076	1.30025	2.80373	3.20721	3.24926	3.06533	2.96684	2.39415	2.28029	2.07509	1.4856	1.97206	1.94172	2.99222	1.39332	1.6521	2.08365	2.41902	1.85065	2.22991	2.18183	2.05313	1.10172	2.26117	1.50444	1.96771
MsaG000749	0	0	0.0853771	0	0	0.0232788	0	0	0.033321	0	0	0	0	0.0573937	0.169488	0	0.0257576	0.0132638	0	0	0	0	0.0504481	0.105626	0.0775033	0.0978431	0.106736	0.276896	0.141659	0.21624	0.0291398	0.122735	0	0.0125816	0.0173246	0	0	0.0265414	0	0.0494836	0.0674928	0.067152	0.43266	0.311221	0.447761
MsaG000750	0	0	0	0	0	0	0	0	0.424375	0	0	0	0	0.913706	0.404737	0	0.082012	0.253391	0	0	1.2423	0	0.321253	0	0.49354	0.356036	0.084962	0.936736	0.902084	0.275402	0	0.223307	0	0.320477	0	0.109662	0	0	0	0.157555	0	0.427623	1.42202	0.566242	0.135778
MsaG000751	0	0	0	4.12723	3.11953	0.960421	0	3.62324	0.687368	0.531591	0.394582	2.5664	0	0	0.21852	0	0.265673	0.547229	0	0.527113	0	0	5.0733	3.54076	4.56798	3.3159	5.22935	0.0892499	0	0	0.300557	0.904238	0	0.129771	0	0	0.197827	0.547514	0.315921	0.255195	0.232048	0	0	0	0
MsaG000752	0	0	0	0	0	0	0.0810141	0.0975775	0	0.0572652	0	0	0	0	0	0	0	0	0	0	0	0	0	0	0.0246041	0	0	0	0	0	0	0	0	0	0	0	0	0.0294902	0	0	0	0	0	0	0
MsaG000753	0	0.686669	0.31469	0	0.152015	0.128704	0	0.242772	0	0	0.211509	0	0	0.31732	0	0.0940156	0	0.22	0	0	0	0.737435	0.278919	0	0.306073	0.618237	0	0	0	0.119555	0.483326	0.484701	0	0	0.287354	0	0.212083	0.0733713	0	0.136793	0	0	0	0	0
MsaG000755	15.7806	17.9619	27.1645	18.6965	14.3151	4.7133	18.9809	19.0513	17.3483	0.745373	22.1306	25.1894	1.81013	1.66009	0.612798	18.1985	16.0181	19.1825	8.22778	24.0206	25.3923	15.4319	40.1277	51.1745	62.7691	31.1308	37.4336	4.25483	5.85348	1.87639	27.8142	24.3433	21.2848	24.0185	28.5631	19.4261	4.43813	16.8894	19.0477	90.8872	102.165	107.8	1.21108	0.642995	5.55056
MsaG000756	0	0	1.02688	0.555323	1.9842	2.51989	0	0.792203	3.60695	2.32459	0.690186	0.56113	0	0	0.382227	0.306788	0.232352	0.239298	0	2.99652	1.7598	0	1.82031	1.90565	2.59679	2.77393	2.4071	0.312225	0	0	1.05145	0.948994	1.8312	1.36194	2.81305	1.55344	0.34603	3.59133	2.48669	6.24929	5.68244	3.63456	0	0	0.384679
MsaG000757	15.028	13.6478	7.33872	5.05103	7.57356	5.73003	4.27321	6.94827	12.3029	4.5308	10.7618	7.65578	0.183384	1.85001	1.24165	4.38498	6.6421	7.61801	6.25164	7.41285	2.85832	4.69018	14.6352	16.2498	19.1422	14.7453	15.8733	1.41995	0.948822	0.380193	8.88049	5.13794	7.88185	6.34134	8.32578	5.5509	3.70941	7.93307	7.35985	24.2156	47.9938	32.6652	1.22694	0.521132	0.624806
MsaG000758	4.59295	4.90109	10.1823	6.47816	3.76136	3.6745	14.1947	11.5519	9.11672	3.52531	6.84371	5.56402	6.58552	3.92577	2.89828	10.5576	22.6328	21.4949	6.36094	5.91565	3.07937	5.61433	14.0682	14.1719	7.22373	9.41368	10.9513	3.00488	6.17579	2.73064	3.06643	7.19587	8.27777	6.61991	6.56316	5.61774	7.87145	8.0997	10.9588	4.68653	10.6536	4.94658	4.40609	1.87145	5.385
MsaG000759	1.71382	1.46304	1.56448	0.604318	1.29556	0.0914073	0.71576	0.344839	0.392519	0.910688	1.50216	0.610637	0.614333	0.112682	0	0.600939	1.16312	0.72915	0.13962	0.351173	0	0.261868	0.841889	0.207378	1.04341	0.768389	0.681062	0.305794	0.158927	0	1.25863	1.17042	1.19566	1.03747	0.612247	1.89335	0.75312	1.82382	1.56351	0.971522	1.50178	0.922887	0.219213	0	0.167447
MsaG000760	20.0821	11.0773	9.66966	5.92643	8.40792	9.7551	6.19352	5.47052	10.5669	7.73432	15.598	7.57357	2.48074	5.36276	5.87877	9.0518	9.62696	8.2623	8.85968	6.07746	9.94273	5.28724	8.78476	6.43014	11.0351	13.5353	12.8443	3.87109	3.20882	2.4491	11.8812	11.0213	7.75959	13.5372	8.24105	10.1421	7.49432	5.48601	6.4177	4.34344	5.47829	4.56332	2.21301	2.39185	3.01861
MsaG000761	0	1.50402	0	35.1874	38.3572	30.6711	38.1443	31.9049	19.0459	20.2219	5.18864	5.42369	0	0	0	13.0144	2.86968	0.770991	71.6504	86.5187	69.9286	23.9052	15.0287	26.8616	10.6191	8.12482	7.36763	0	0	0	3.95225	5.60551	0.24583	35.1041	41.9598	35.7023	25.0846	32.527	28.0414	0.71909	6.10273	11.7101	0	0	0
MsaG000762	0.287906	0	0.300362	0.324863	0	0.245689	0	0	0.351677	0	0.605637	0.16413	0.49537	1.06005	4.02484	0.17947	0.135925	0.349972	0.187638	0.0674214	0	0	2.12976	1.3935	1.63597	1.47522	0.985703	4.74892	3.84455	2.62458	0	0.27758	0.133906	0.597548	0.274271	0.0908758	0.303641	0.420185	0.161634	1.17509	1.30594	0.354368	10.3112	4.5751	3.15051
MsaG000763	5.32936	6.65869	6.87004	7.67235	5.64945	3.84218	11.4204	7.98696	8.53009	4.54262	7.9034	7.75258	4.04028	4.12425	7.80234	6.51062	11.3658	9.39719	4.35164	3.55758	3.72368	14.3768	15.2228	14.7949	14.4454	12.3041	15.1152	6.67458	7.99817	4.03037	5.66022	7.57936	7.55008	5.62236	7.09998	4.89186	5.70676	9.43187	10.6439	10.0008	7.88118	8.21839	8.61883	4.69244	7.46935
MsaG000764	1.07718	1.43042	2.43486	0.607724	2.35239	0.919226	0.479863	1.15594	3.50872	1.86556	2.01417	2.04693	4.94237	7.74336	7.52931	0.895299	5.5941	3.7536	2.1061	1.68168	0.641954	1.31672	4.56519	4.17094	3.3519	3.31166	4.03916	7.7449	5.46062	2.98859	1.15066	2.65406	2.338	2.23568	2.85046	2.2667	3.6606	3.31885	4.43477	2.27966	7.84735	2.87266	2.38819	3.36495	3.64848
MsaG000765	1.59153	2.3291	2.49058	3.20682	3.7812	3.00734	5.31747	3.65979	3.61037	4.18824	2.5508	3.88843	3.12957	3.34852	3.00185	2.55112	5.85009	4.03507	0.889073	0.798646	3.25195	3.89089	6.56985	5.83241	5.90599	6.8152	5.94931	4.11085	4.72276	3.24413	4.37169	3.06889	3.70112	2.77889	3.46549	2.72707	3.27708	2.76518	4.53134	3.60878	5.15655	3.77793	2.9663	3.14978	4.97595
MsaG000766	0	0	0	0	0	0	0	0.35425	0	0	0	0.752762	0	0	0	0.41156	0	0.107007	0	0	0	0	0.101749	0	0	0	0	0	0	0.174454	0	0	0	0.203006	0	0	0	0	0	0	0	0	0	0	0
MsaG000767	0	1.87531	0.859425	1.85906	4.15157	3.16345	1.65141	3.97809	2.51563	5.05833	6.93162	5.63549	8.03193	5.63295	22.7126	1.28379	0.777845	0.600824	4.83199	2.12204	1.47282	5.03488	8.75993	9.96804	10.5322	10.7637	15.915	12.5428	11.9171	5.87714	0	0.794238	1.91572	0.189973	5.2318	1.30011	4.92323	3.20606	3.23738	6.72453	9.51157	5.06976	4.84698	1.34264	6.11701
MsaG000768	3.94337	3.81519	3.23976	3.05907	4.12368	1.6405	4.74309	3.57051	3.37177	2.00229	4.28587	3.59687	1.75278	1.40007	1.1102	2.82688	5.81792	5.24885	2.50578	1.70839	1.58631	5.06131	9.50327	7.10968	7.82261	6.54161	6.77456	2.22028	1.9381	1.28944	4.21239	3.35838	4.76859	2.91003	4.8836	4.13863	5.30258	5.3475	6.50321	3.80017	4.18722	3.45825	1.91669	1.72727	1.46408
MsaG000769	0	0.984721	7.22052	0	0	0	0	0	0	0	0	0	0	0	0	0	0	0.841311	0	0	0	0	0	0	0	0	0	0	0	0	0	0	0	0	0	1.0923	0	0	0	0	0	0	0	0	0
MsaG000770	0.345238	0.903808	1.11654	0.740154	0.869939	0.648152	1.33804	1.16702	1.26513	0.554433	1.45248	1.49579	0.594016	0.871645	0.536258	0.710191	1.72773	1.494	0.180003	0.517424	0.493795	0.253207	1.80367	1.77126	1.61144	2.1051	1.68856	0.788484	1.17815	0.355773	0.958856	1.1539	1.47726	1.0987	1.57866	0.980752	1.16514	1.19247	1.4149	1.81616	1.62295	1.14733	0.794862	0.928428	0.647639
MsaG000771	3.3716	1.72694	4.57272	4.37506	4.92758	2.87721	7.20954	5.15585	6.38354	0.637012	4.4919	1.15325	0.773489	0.354687	1.17835	4.41365	3.42236	5.32798	0.219739	2.44763	0.602802	4.53351	7.01469	4.56932	4.78963	4.14624	5.19451	1.65771	2.87645	1.73724	3.24146	4.55095	3.76355	2.87685	3.42606	3.2991	1.30382	2.54236	5.11073	3.51674	3.75389	1.65997	2.24254	2.19807	2.50359
MsaG000772	4.09038	2.67277	2.92393	4.4445	4.12281	3.23203	3.64438	3.41404	4.81134	3.07694	4.1429	4.6637	2.25908	2.23119	0.882442	4.53297	4.75633	3.42528	1.77723	2.12862	1.62513	3.51851	3.1519	2.63973	2.55179	4.07536	4.74217	1.3936	2.07919	2.04155	2.75112	4.38186	5.49596	3.77314	2.69399	3.5864	2.76943	3.16911	3.99742	3.29775	3.99817	4.84817	1.66647	1.11111	1.65779
MsaG000773	1.9464	1.96369	2.95362	2.19625	1.07009	1.69874	2.95598	3.2043	3.78243	5.68329	3.5361	6.75852	16.3389	13.1232	17.1781	1.48907	2.94475	3.0758	1.96046	1.51245	1.73996	4.43404	5.74706	6.03789	5.18889	5.73465	5.47391	15.8001	16.868	10.2744	1.74841	2.44526	2.96273	1.87706	4.97269	3.04392	6.03392	4.43318	5.68719	6.8208	12.9515	6.91493	13.8287	9.76931	14.6259
MsaG000774	7.06495	17.3309	19.5703	3.43614	6.50708	4.15792	2.11629	3.33327	4.61249	5.7535	7.68712	5.69419	3.07391	1.79398	2.27048	11.5416	19.4953	19.3082	1.58775	2.56727	2.1778	3.27574	5.96962	6.60322	7.21824	9.98638	10.0685	3.43884	3.79535	0.579352	16.395	10.8045	11.6707	4.66304	3.63594	5.92106	3.51142	3.43698	3.2825	5.30309	7.53448	5.84723	2.92913	1.9853	5.6174
MsaG000775	14.4986	19.597	31.1971	12.2698	7.30677	23.1986	8.47725	13.1277	4.4275	36.8091	27.9575	29.962	0	1.90654	12.6679	5.64869	36.7921	33.4859	9.44922	11.8834	29.1619	13.2921	11.7307	3.50875	20.5964	39.9311	35.8995	0	0	2.15495	14.5197	24.4625	37.9313	25.9124	28.1994	29.7466	35.0418	26.8908	11.1921	13.9721	16.4414	13.3842	0	0	0
MsaG000776	0	0	0	0	0	0	0	0	0	0	0	0	0	0	0	0	0	0	0	0	0	0	0	0	0	0	0	0	0	0	1.58605	0.954337	1.38113	0	0.942961	2.81193	0	0	0	0	0	0	0	0	0
MsaG000777	4.90572	2.06359	4.28352	4.15158	1.18241	3.04877	0.570107	1.20166	1.62835	2.41789	4.03812	3.10065	0.0611649	0.504855	0.828266	1.86142	1.63636	2.20382	0.903563	0.674304	2.09737	1.0429	1.42989	1.49692	2.5322	5.51917	4.53797	0.321373	0.514257	0.63404	1.87971	2.22779	2.18246	1.9675	1.86258	1.00987	1.94956	1.63427	1.407	1.64437	1.18738	1.37828	0.545638	0.608356	0.500148
MsaG000778	5019.05	4140.83	2555.56	4234.81	4425.95	4625.7	3033.34	4110.2	2899.95	2051.08	939.143	458.975	1.8421	2.81568	0	3947.25	2642.78	2125.48	8160.28	11486.5	7503.4	4431.26	1873.28	3533.03	1969.78	884.588	911.917	0.339606	0.794248	0.848682	3357.77	2954.55	3148.52	5341.35	4816.38	5560.37	2601.89	5216.71	2303.26	233.052	496.228	1018.63	0.547765	0	0
MsaG000779	3985.44	3569.49	981.824	5131.42	4274.71	5628.27	3262.09	4115.92	3484.14	2686.35	1124.12	578.313	0.58415	16.6076	0	2645.33	844.387	412.777	8634.04	9683.43	8964.67	6719.31	1752.92	3417.29	1523.15	801.614	763.671	0.161539	0	0.403689	1510.14	1671.99	1464.25	3709.23	4032.15	4755.13	2957.93	4577.09	2466.77	208.315	446.038	932.704	0	0	0.398051
MsaG000780	2730.85	2383.83	722.635	2883.84	2653.21	3594.06	2208.2	2685.96	2301.34	1533.87	669.308	415.537	0	6.4437	0	1307.44	570.176	340.271	4185.66	6523.45	4928.06	3303.19	1069.77	2228.97	1035.47	506.88	576.206	0	0	0.809254	875.146	993.779	891.227	2517.88	2840.12	2812.46	1683.2	2740.47	1332.83	155.094	276.58	540.315	0	0	0
MsaG000781	0	5.12189	0	0	0	1.28001	2.00462	4.82892	3.6644	2.83394	0	0	0	0	0	0.935022	2.83263	0	1.95515	2.81007	0	3.66704	0.693489	0	0.608804	0	0	0	0	0	0	0.964109	2.79055	4.15089	7.62093	1.89382	0	2.18912	1.6842	0	0	0	0	0	0
MsaG000782	25.1136	6.35223	13.1001	14.1687	19.6877	5.95308	5.59383	0	6.81695	3.95402	3.91325	0	4.80116	0	47.6776	13.0458	10.5392	8.81908	1.8186	2.61381	0	0	0	0	0	0	4.77675	8.40875	3.10513	13.2718	0	0	0	0.643497	1.77217	0	0	0	4.69971	0	0	0	0	0	0
MsaG000783	3129.31	2564.97	507.769	4475.92	4085.76	4194.26	3039.42	3694.28	2755.7	2343.52	959.825	506.114	11.5558	2.64949	0	2050.79	362.365	263.902	6203.78	7653.45	8247.02	5775.52	1312.89	2519.09	1293.38	604.601	554.322	0	0	0	1114.49	1569.44	1268.62	3602.17	3722.89	4467.72	2435.74	4817.02	2715.85	191.313	394.135	909.839	0.322145	0	0.492147
MsaG000784	327.961	344.892	55.7854	2251.96	1963.35	2147.7	1345.53	1738.67	1504.13	1420.15	377.086	312.382	0	9.10741	0	426.974	71.8883	33.4282	2654.53	3366.63	3104.77	2366.76	583.913	1146.16	499.587	248.156	235.129	0	0	0	250.783	463.823	171.484	1507.23	1636.21	1722.53	1020.11	1945.79	1116.74	59.1226	152.879	354.779	0	0	0.796103
MsaG000785	0	0	2.78725	12.0584	21.5427	26.2189	58.9138	43.0053	76.6907	18.9288	26.2271	15.2307	0	0	1.03747	2.49813	0.630669	1.94857	8.70606	8.1334	9.55321	52.2525	110.551	102.156	28.7359	23.9567	32.0144	23.7291	0.991	1.05892	0	0	1.2426	4.92892	5.09027	8.43295	12.2099	5.84874	1.49991	3.63479	3.30509	8.22102	0	0	3.13239
MsaG000786	2.75311	4.17823	3.54241	4.03847	3.23743	3.994	3.1888	3.69303	2.80244	4.42134	4.24705	5.85946	1.36846	0.0965411	1.14038	2.40267	7.27884	5.80081	1.31582	1.28944	0	1.34614	4.5399	3.99762	4.9912	12.226	11.715	1.39729	1.63394	0.727467	2.94093	3.30321	4.09754	2.96286	4.13808	2.25941	3.35524	2.76798	2.52453	1.49824	2.42194	2.82388	0.751247	0.299142	0.717307
MsaG000787	0	0	0	0	0	0	0	0	0	0	0	0	0	0	0	0	0	0	0	0	0	0	0	0	0	0	0.154199	0	0	0	0	0	0	0	0	0	0	0	0	0	0.260013	0	0	0	0
MsaG000789	2.61156	1.32703	2.57859	5.89358	6.72168	4.895	7.66599	7.8821	5.52557	6.78444	3.98944	3.72201	37.9803	27.6695	16.9143	2.29658	4.29336	3.15188	3.8296	4.1718	3.33511	3.64836	5.82151	5.50755	9.2559	6.97754	7.61827	28.5799	31.6559	19.8517	3.03881	3.20732	3.60056	3.41995	7.81906	4.44546	5.77089	6.78347	9.47771	9.47473	13.423	9.5285	33.9052	24.1704	40.4975
MsaG000790	2.55072	8.12923	47.6332	0	0	0	0.340889	0	0	0.240959	0.357711	0	0.292584	0.268331	0.198101	19.5573	27.2158	46.1369	0.332478	0.477859	0	0.623588	0.943435	1.48149	0.103528	0.914887	0.748533	0.323641	0.378455	0	5.72193	13.9357	4.74539	0	0.161995	0.161024	0	0.124088	0	0	0.210365	0	0	0	0
MsaG000791	34.9262	37.5455	28.0028	14.5961	24.1207	12.1427	32.8468	34.3568	29.2316	32.0773	29.0254	33.5534	27.8213	21.4328	17.5813	21.5702	43.2081	34.4362	11.3813	11.5112	19.6583	22.9278	41.1169	33.4964	33.3395	27.8384	31.3178	15.9001	8.39688	12.3049	25.2181	23.9041	26.773	23.119	25.2622	23.4776	22.9651	20.1375	31.9539	31.9714	46.4075	31.0475	26.3078	17.9206	25.7828
MsaG000792	6.81641	4.07328	3.73345	4.80713	3.77875	1.59965	4.78263	5.21183	9.78334	7.88812	5.97457	8.16042	10.5555	3.22684	4.76457	4.46157	1.60908	6.46299	1.11062	1.59626	3.04673	2.91629	5.35753	5.44373	5.39496	6.37421	5.83434	1.72977	1.13779	1.21576	4.36886	4.49083	2.21924	5.1874	3.67971	5.37891	4.19355	4.3109	6.69695	4.79142	5.90278	4.61448	3.31314	4.86048	4.12915
MsaG000793	32.4853	21.3321	28.8398	45.1141	45.0214	25.0563	52.39	42.4865	63.1458	30.5404	39.8626	36.3263	25.6181	13.6368	13.1	25.4101	30.9687	26.5028	15.8788	16.3851	13.9615	33.2184	63.3983	55.9386	38.7947	44.0142	46.1379	15.4568	14.1353	16.3421	27.3608	31.2198	27.8936	24.9235	35.1127	28.0993	25.4759	28.7199	44.0159	34.422	36.8384	38.831	23.4127	20.8729	23.4383
MsaG000794	3.79758	3.70501	3.2827	9.3659	10.1707	5.92589	9.64299	12.7498	13.121	2.66498	4.86922	4.88656	6.16072	3.25307	6.91	7.74437	9.19504	8.78407	4.87931	6.12355	3.4918	12.0694	18.9372	21.2692	7.79488	7.11633	5.75793	11.2029	9.41774	5.37563	8.63488	6.93918	11.0013	9.20802	17.8819	8.59628	14.1896	15.809	14.4672	19.0426	25.8164	11.7524	10.0202	6.18945	11.4068
MsaG000795	3.81453	3.10129	3.41106	1.22977	1.92239	1.16257	3.64137	5.7016	3.66099	0.514783	3.05685	0.621313	0	0	1.05805	3.73661	5.53136	2.9146	1.06545	0.255223	2.92282	1.33223	5.29081	1.31877	0.884709	3.35067	2.39874	1.03714	1.81919	0.43197	4.36582	9.28186	12.1656	3.14169	0.346084	3.09609	2.682	4.10907	2.90636	1.23563	1.57298	0.670729	0.139403	0.222039	0
MsaG000796	0.908034	1.55032	0	0	0.457616	0	0.606769	0.730824	0	1.28669	0	0	0.520787	0	0.352612	0	1.7148	1.10379	0.591797	0.212642	0	1.10996	0.839638	0.4395	0.737105	0.465275	0.666179	0.576067	0.673634	0	1.45497	0.291822	2.11165	0.628208	0.576687	0.286616	0.63844	0.662616	0.254891	1.23538	0.374441	0	0.464582	0	1.06462
MsaG000797	7.44895	10.4521	8.84314	0.36229	0.323621	0.328794	0.34328	0.51683	0	0.0606623	0.450275	0	0	0	0	9.36689	18.9785	14.0818	0.33481	0.270681	0	0.941943	1.18756	0.435133	0.2867	0.0658074	0.0314076	0.305541	0.190555	0.0509035	1.30332	3.756	1.73227	0.0888523	0.203913	0.202691	0.135449	0.281157	0.468666	0	0.0529601	0.158078	0.229983	0	0.20077
MsaG000798	9.05443	11.8916	17.0758	13.3603	14.0403	7.72674	10.2391	18.4988	33.18	11.8433	16.1166	20.25	16.378	6.96067	7.84352	11.0713	20.3873	22.6901	3.17751	9.94937	9.96199	22.9873	23.5072	27.6432	22.1914	26.0524	28.9557	10.8257	9.55899	11.8704	14.1362	19.2501	13.2816	16.5438	14.5972	14.5097	8.08016	13.5533	25.4164	13.8978	15.5093	15.8597	14.0759	9.08141	19.3263
MsaG000800	11.8404	5.94578	5.08641	8.25195	8.4242	4.45774	23.7361	21.8622	13.6123	2.63184	9.27923	9.13236	5.19301	4.39621	5.67979	8.24924	17.4279	12.5303	5.44715	4.56692	2.4905	11.068	17.2279	7.75359	16.6789	17.1304	15.3295	9.72102	8.52558	6.62537	5.58008	7.38666	5.83096	9.47654	8.18329	5.93581	10.039	8.13201	11.3396	7.58064	9.47792	8.57279	10.156	11.9194	9.52705
MsaG000801	8.11889	1.45913	4.23508	1.2054	2.15349	0.364652	6.85292	2.75134	3.65371	4.84402	3.29592	0.243602	4.16629	2.9219	2.48903	3.46281	7.4644	5.40206	1.39246	3.00201	2.29194	2.08934	3.85246	4.13647	4.24919	5.69277	5.43393	4.13413	4.43806	3.21794	2.05408	2.74656	4.37236	2.85773	2.9852	2.15805	3.00442	3.11819	3.71841	6.58868	7.57692	5.52251	5.13773	4.87513	7.01399
MsaG000802	4.8866	4.17155	0.955879	1.37847	3.69401	2.60628	1.2245	2.45809	5.59591	4.90475	0.428309	0.34822	0	0	0.711595	6.8538	7.6421	0.891006	8.36	8.01036	6.55248	6.71993	1.27083	2.66082	1.36357	1.40843	2.09128	0.0968786	0.226573	0.242101	3.58873	0.981528	6.25013	4.36675	3.87931	0.964017	1.93262	2.37725	1.02878	2.77009	2.51882	1.12775	1.87511	0.995547	0
MsaG000803	1.06715	1.72077	2.78331	0.903102	2.8683	1.74545	2.13928	1.57463	3.58469	3.02432	2.86842	3.14321	2.04015	5.70669	2.62454	1.38588	2.01528	2.59441	1.50691	1.91593	0.635979	1.52187	4.276	4.39037	4.6923	4.96682	4.654	4.90835	5.67368	4.15918	2.94488	1.65763	2.48168	2.37893	3.10632	1.51578	3.25137	2.98512	5.54179	4.59755	6.16077	3.28375	3.41245	2.24658	2.84991
MsaG000804	21.9948	26.8895	16.5724	22.0606	17.6532	22.593	68.0436	41.3054	39.8024	37.708	62.8332	75.233	61.6719	77.9842	117.361	29.9606	38.0751	23.9637	35.5714	37.1996	48.0627	51.7804	74.5729	76.0974	79.0226	50.9241	65.1435	38.1144	28.1016	32.6105	23.4953	30.8926	28.7951	36.8207	46.5625	28.0272	53.8396	38.4411	78.6624	110.829	131.345	94.7528	46.8887	44.81	64.3102
MsaG000805	2.2654	3.22318	0	0	1.71252	0	3.78449	0	0	1.60505	0	0	0	0	1.31957	0.706086	1.87169	2.20302	0	1.06102	4.05027	0	1.30923	4.38594	0.689611	2.32158	0.277002	0.898249	0.420153	0.448948	0.604988	1.82013	2.63412	2.87335	3.95655	1.07259	0.796405	0	0.317957	0.51368	0	0	0.289765	0	0
MsaG000806	18.3743	11.673	16.2716	22.1794	13.1363	17.5033	23.6997	15.8202	19.5735	15.9449	27.8655	20.7061	3.43106	4.27048	6.1396	14.7835	18.661	18.9072	9.19025	6.10408	6.87581	19.3264	25.8806	22.1301	22.7202	22.99	21.5267	7.31944	7.92511	6.60524	12.3245	14.8314	14.707	14.8799	16.1472	15.2412	11.4168	14.8634	24.3496	21.3163	14.0966	18.6714	5.02841	7.48681	7.51498
MsaG000807	7.75796	0	12.1404	1.31307	0	2.97917	3.62883	4.99514	0.473817	0	0	0	0	6.529	10.2429	8.46306	25.4556	12.4481	6.57296	1.4534	8.32217	12.3281	27.439	21.4032	21.097	22.8572	19.9207	5.90609	5.46755	6.45725	3.31489	0	2.16495	2.68361	4.68068	1.959	3.81824	2.26447	2.61325	9.14739	3.51902	9.54887	8.93079	0.316106	2.42555
MsaG000808	0	0	9.61055	5.19724	0	4.58569	4.61674	2.4714	1.87541	0	0	0	0	1.21136	4.76966	4.54609	1.08729	10.4514	5.00314	1.2584	2.74498	19.7059	12.7772	13.0046	10.7495	11.6038	10.3253	2.31333	0.85425	0.304265	0.820036	0	2.49931	2.47845	1.95016	3.15002	4.31797	1.86728	0.215489	3.82949	1.26623	6.61415	3.53488	0.625586	1.8001
MsaG000809	0	2.15002	0	0	0	0	0	0	0	0	0	0	0	0	0	0	0	0	0.820715	0	0	0	0	0	0	0	0	0	0	0.249559	0	0.202352	0	0	0	0	0	0	0	0	0	0	0	0	0.246073
MsaG000810	1.84983	0	2.73397	2.78304	0	2.76251	2.67821	2.7295	1.12978	0	0	0	0	1.45949	3.11278	2.49842	4.14835	4.34732	2.00933	0.577587	6.06333	4.52238	10.6906	11.1918	10.1985	11.8481	10.4046	2.78719	2.85899	2.68834	0.329338	0	1.14715	2.70174	1.76222	3.79527	3.90185	1.87482	1.29815	3.35558	2.54268	4.36398	3.31253	0.251244	1.08441
MsaG000811	0	0	0	0	0.95263	0.806547	0	1.52137	0	0.892844	0	0	0	0	0	0	0.892431	1.37866	0	0	0	0	1.31092	2.74475	1.91806	2.90571	0.462266	0.899408	0.701159	0	0	0	2.63752	4.79509	7.20301	5.96654	13.2905	7.81649	3.18367	30.0033	15.5896	12.7965	18.859	3.08084	8.12624
MsaG000812	0.755135	0.107439	0.787806	0	0	0	0	0	0	0	0	0	0	0	0	0.235362	0.356512	0.275378	0	0	0	0	0.0872819	0	0	0	0	0	0	0	1.51247	1.09208	2.1951	1.219	1.3788	1.07259	1.79191	1.01024	0.476935	3.76698	2.10189	2.67219	3.47718	0.153844	0.737797
MsaG000813	11.8823	7.65217	15.8217	20.6406	26.7895	30.0195	29.2527	26.4251	29.0284	34.4131	33.5466	33.6911	18.6512	14.4737	12.3855	8.77144	8.19332	12.6954	6.52134	10.5445	16.7717	22.1692	25.3719	21.4912	23.2255	30.8429	25.77	14.5806	14.1504	17.2271	6.51347	7.33594	7.70801	12.2587	20.7525	17.4698	22.5351	20.0798	30.37	35.4514	29.399	27.5186	12.5587	13.2506	16.6199
MsaG000814	7.55436	10.9437	11.1849	5.76882	7.26815	3.06052	6.93462	8.16817	8.01594	2.91944	8.45396	6.39466	2.49457	1.32451	1.2149	10.0604	14.7706	12.9674	2.9839	3.75258	2.72854	4.94361	7.07354	6.42641	7.06147	5.53256	7.07244	4.35689	4.58532	2.29857	10.2298	12.4578	9.7244	5.43752	6.8816	4.79307	3.08495	6.70052	8.46082	7.23245	5.22338	7.27895	6.28563	5.56546	6.14331
MsaG000815	39.0119	29.6685	24.1318	2.14255	6.78552	5.45037	0.461392	5.27938	0.421708	1.30455	0.484161	0.590442	0	0.181593	0	55.6316	65.5232	47.2542	38.2506	17.6248	12.3449	4.64213	1.27694	2.8407	1.121	1.14985	0.675424	0	0	0	40.7514	45.9341	52.0252	39.3302	4.71407	24.1919	2.42738	4.36678	5.23318	0	0.569456	0.212468	0	0	0
MsaG000816	17.5133	14.1424	19.0117	11.2159	12.6427	7.37163	10.7539	12.3811	16.9116	11.5139	15.9312	15.9204	9.09427	8.09149	11.5798	5.53234	12.0114	13.5212	2.46789	6.15185	5.07756	12.729	17.343	18.4424	12.5356	18.857	18.1733	6.41864	7.1107	5.81578	11.5029	11.3328	11.9981	8.95075	9.76983	8.66545	14.976	8.28966	10.4301	8.80088	13.5654	9.61289	7.9917	6.6538	6.01203
MsaG000817	0	0	0	0	0	0	0	0	0	0	0	0	0	0	0	0	0	0.089674	0	0	0	0	0	0	0	0.0944997	0	0	0	0	0	0	0	0	0	0	0	0	0	0	0	0	0	0	0
MsaG000820	0	0.0908588	0.333114	0.300238	0.0804576	0.0908262	0.0355605	0.299816	0.032502	0.0502721	0.335837	0.0910133	0.0610427	0	0.0413306	0.348319	0.301493	0.401071	0.069366	0	0.0951446	0.195152	0.209134	0.154545	0.313193	0.463556	0.390423	0.109724	0.098698	0.0632773	0.227388	0.342052	0.247512	0.0981784	0.118291	0.151177	0.0187083	0.0647224	0.179259	0.0724009	0.0219446	0.0982521	0.0272274	0.0216836	0.145585
MsaG000821	8.69352	12.1923	2.51035	3.76613	8.37126	7.35251	0.829887	6.62207	0.284441	0.879913	0.544274	0	0	0	0	14.7093	10.5174	4.90641	28.5317	22.3215	14.7103	2.27717	2.44032	5.10944	0.819122	0.636363	0.569464	0	0	0	10.5303	13.7201	14.0074	20.9074	7.14799	14.2593	2.45589	7.59001	4.44488	0	0.704176	0.955393	0	0	0
MsaG000822	0	0	0	0	0	0	0	0	0	0	0	0	0	0	0	0	0	0	0	0.0869982	0	0	0	0	0	0	0	0	0	0	0	0	0	0	0	0	0	0	0	0	0	0	0	0	0
MsaG000824	0	0	0	0	0	0	0	0	0	0	0	0	0	0	0	0	0	0	0	0	0	0	0	0	0	0	0	0	0	0	0	0	0.206577	0	0	0	0	0	0	0	0	0	0	0	0
MsaG000825	0.377567	0	0	0.213017	0	0	0.252299	0.303882	1.61419	0.178339	0	0	2.38202	0.79439	1.46619	0.353043	0	0.458963	0.246073	0	0	0.46153	0.0872819	0.548242	0	0.483662	0.0923341	2.69475	2.10077	0.897897	0.604988	0.121342	0.175608	0.348285	0	0.119177	0.398202	0	0.211971	0.171227	0	0	2.22153	1.69228	3.09875
MsaG000826	0	0.252518	1.62015	1.00132	0.670832	0	0	0.357111	0	0.628732	1.55562	0.505895	0	0	0.344602	0.691473	1.78058	0.215743	0	0.207812	0	0	0.512853	0	1.26063	0.682058	1.19358	0	0	0	0.71096	1.42597	0.412736	0.306969	0.140897	0.140052	1.24787	0.323782	0.249101	0.402438	0	0	0	0	0
MsaG000827	2.53234	3.89122	5.28382	2.85741	2.93528	1.94491	1.35374	2.03814	2.62927	2.63146	1.42054	2.59856	1.30714	0.266399	1.08171	3.78858	6.57561	4.92522	0.990249	0.889532	0.905505	2.78594	2.80992	2.94165	3.23766	4.86588	2.601	1.08442	1.03325	0.903329	2.56985	3.74366	5.30011	2.39434	2.41242	2.07823	3.38294	1.23194	2.41688	4.36398	3.02832	2.18185	1.23085	1.85729	2.96904
MsaG000828	0	0	0	0	0	0	0	0	0	0	0	0	0	0	0.165935	0	0	0.103886	0	0.200134	0	0	0.0987809	0.206823	0	0	0.104499	0	0	0	0	0	0	0	0	0	0	0	0	0	0	0	0.218627	0	0
MsaG000829	17.8254	19.7647	19.2379	19.5934	14.7141	9.57281	14.9919	18.057	15.3918	16.4037	19.3952	21.7255	11.6336	17.1355	16.231	22.6066	17.4118	23.6856	10.2153	8.92443	7.1432	16.9056	30.4788	25.5857	22.89	27.0074	25.5539	9.45637	11.628	13.643	25.4433	22.2234	24.729	14.7419	13.6631	16.3944	21.2846	13.83	21.4814	11.2895	14.8279	16.8336	11.4787	7.26314	11.5307
MsaG000830	29.337	30.1174	26.965	6.01385	9.98329	6.31916	15.5064	12.2234	8.181	18.0897	39.6868	31.4054	0.595121	0.744261	1.17219	34.9582	35.2052	31.7168	16.7837	21.03	12.3116	5.07357	10.816	14.7017	46.5762	21.1949	30.2891	1.03232	1.18967	0.972095	35.5705	35.5606	38.4334	23.4941	18.3621	22.0335	6.135	13.4459	18.6415	50.3937	51.113	49.868	1.01352	0.49967	1.51151
MsaG000831	2.71624	0	0	0.306491	0	0.46359	0	0.437229	0.331789	0	0	0.619393	0.623141	0	0.210957	0.507963	0.256477	0.528289	0	0.381652	0	0	0.50233	0	0.220494	0.417539	0.398555	0.0861609	0.201507	0	0.290155	0.174588	0.758001	0	0.172507	0	0	0	0.152494	0	0	0	0.277945	0	0
MsaG000832	0	1.22308	0.280259	0.606238	1.08306	0.229245	0.718035	1.29726	2.62511	0	1.1302	2.45031	1.23257	3.39121	0.208636	1.50712	6.97553	1.95929	2.45111	1.13236	0	1.3135	0.745204	1.30023	2.18068	1.10119	1.44529	0.340852	0.398581	0	1.43481	1.89934	0.999548	0.743405	1.8767	0.847934	0.755514	0.392061	1.35734	2.19287	2.65862	1.65325	0.549774	0	1.04987
MsaG000833	3.49262	0	1.21458	0	0.586719	0	0.77795	0	0	0	0.81634	0.663694	0	0	0	6.53153	1.92375	0.849111	0	1.90843	2.08146	0	0.538258	0	0.472528	0	0.569414	0.184647	0.43184	0	1.24363	0.374151	1.08295	0.536958	0.369691	0.367475	0.409278	0	0.326801	0.527967	1.92031	0.716481	0	0.474368	0
MsaG000834	0	0	0	0	0	0	0	0	0	0	0	0	0	0	0	0	1.54077	0	0	0	0	0	0	1.05306	0	0	0	0	0	0	0	0	0	0	0	0	0	0.529218	0	0	0	0	0	0	0
MsaG000835	9.3446	5.98291	2.43723	0.659007	6.18102	0.498398	0.780535	1.41017	1.7835	0	0	0.665899	0	0	0.226796	2.18441	3.58455	3.8337	2.66446	2.46185	0	3.56958	0.135012	1.41341	0.474098	0.748149	0.285653	0.37052	0.433274	0.694453	4.36717	2.81545	3.53129	1.8856	1.8546	2.02783	2.25851	1.56269	1.1476	1.3243	1.68585	1.43772	1.04585	0.237972	0.228251
MsaG000837	0	0.4619	0	0	0	0	0	0	0	0	0	0	0	0	0	0	0.191588	0.197316	0	0.190062	0	0	0	0	0.164709	0	0	0	0.301052	0	0.433491	0	0.377484	0.187167	0	0.512362	0	0	0	0	0	0	0	0	0
MsaG000838	0	0	0	0	0	0	0	0	0	0	0	0	0	0	0	0.621933	0.471033	0	0	0	0	0	0	0	0	0.255611	0.487977	0.158239	0	0	0	0	0	0	0	0	0	0	0	0	0	0	0	0	0
MsaG000839	1.10982	0.0631614	0.694702	0.31307	0.391516	0.23677	0.222482	0.267969	0.881168	0.366945	0.311281	0.379613	0	0	0.215485	0.345911	0.654957	0.593592	0.0723307	0.0779688	0.396844	1.76361	1.02622	0.80575	1.14866	2.04721	1.95412	0	0	0.0439879	0.237106	0.463673	0.412945	0.691028	0.775324	0.210185	0	0.134977	0.498454	0.201321	0.18306	0.0683009	0	0.0904414	0.130121
MsaG000840	152.866	184.871	153.499	122.898	136.744	167.955	84.2723	104.578	126.039	93.8651	85.7511	122.004	107.4	76.3858	120.207	167.95	229.141	276.872	127.025	74.2806	122.987	140.145	136.934	114.683	134.948	161.551	139.253	80.0082	35.439	40.8972	191.871	151.067	172.413	105.757	123.782	135.103	103.45	86.4512	74.0204	131.716	88.2508	127.004	87.0101	51.3865	79.1586
MsaG000841	0.3052	3.30018	0.477608	2.06626	0.76905	0.130224	1.83548	0.245638	0.372802	0.432471	0.428011	0.521967	0.525126	0	0.355551	0.761004	1.4409	1.78078	1.19346	0.428829	0	0	1.3405	1.18177	1.11487	1.09469	1.49273	0.629274	0.113208	0.120967	0.163011	0.196169	1.1356	0.28153	1.35682	0.578008	1.18023	0.371188	0.942389	0.415224	0.880976	0.563483	0.936906	0.746142	0.477109
MsaG000842	0	0	0	0	0	0	0	0	0	0	0	0	0	0	0	0.30272	0.229271	0	0	0	0	0	0	0	0	0	0	0	0	0	0	0	0	0	0	0	0	0	0	0	0	0	0	0	0
MsaG000843	40.6527	63.7804	66.483	5.57891	8.85946	7.03208	1.46838	4.42148	0.671043	1.03793	0.77042	3.1318	0	0	0	58.9017	105.82	82.8061	13.6054	12.6076	7.85752	4.02916	1.52394	2.12718	0.891897	0.562982	1.61215	0	0	0	45.1866	42.7257	61.8333	20.2702	5.23344	15.2594	1.54503	2.4053	2.46735	0.996538	0.906147	2.02854	0	0	0
MsaG000844	0	0	0	0	1.877	0	0	0	0	0	0	0	0	0	0	0	0	0.905479	0	0	0	0	0	0	0	0	0	0	0	0	0	0	0	1.71781	0	0	0	1.8119	0	0	0	0	0	0	1.45559
MsaG000846	16.4413	14.3953	15.8332	0	2.54948	0	0.845111	0	0	0.597371	0	0	0	0	0	13.4024	19.107	20.2932	5.7698	2.66552	0	0	0	0.612138	0	0	0	0	0	0	16.2119	15.4452	14.7056	7.29143	1.20482	8.3832	1.33383	0.922895	0.710028	1.14709	0.521523	0	0	0	0
MsaG000847	1.02925	0	1.07378	3.19376	3.11222	2.63497	7.22154	4.97028	5.0289	10.2092	4.69108	3.81391	4.72245	0.812064	1.19905	8.18035	17.9792	3.25294	12.4097	1.44617	1.84017	8.17784	4.40171	7.22344	8.66832	13.4483	14.347	0.244862	0	1.01986	14.293	18.3581	32.552	13.0546	1.14392	12.0204	2.89466	4.0057	6.78954	10.7355	7.00301	5.06738	0.658248	0.419377	2.41348
MsaG000849	0	2.17495	5.98048	2.1561	11.5558	1.63063	2.55371	9.22744	9.33626	7.22039	8.03917	4.35729	0	6.03046	2.96807	7.14682	10.8256	16.7238	2.49069	7.15957	0	4.67149	14.1351	11.0983	18.6135	29.373	21.4954	5.45511	17.0107	3.02943	6.12353	7.36914	12.4422	6.16918	6.06775	1.20628	0	3.71833	7.50931	1.73311	17.335	4.70386	8.79877	3.11433	4.48067
MsaG000850	101.856	72.4594	125.449	55.3368	56.0845	43.8625	59.2394	81.2186	77.7604	80.629	87.2923	92.4756	57.8766	25.7955	67.753	86.1274	98.8473	86.4402	30.7328	41.5209	26.9786	50.7248	78.9223	62.0808	87.85	100.274	90.1791	34.1042	31.4844	32.147	104.271	85.1695	74.1307	56.7652	53.3077	56.8581	95.4865	52.304	73.0673	59.0224	75.8363	83.5792	47.0464	33.048	53.4444
MsaG000851	3.63401	3.01608	3.71226	2.98994	4.12068	1.809	7.38617	6.94641	4.6239	6.43678	6.47658	8.71834	1.91054	3.50435	8.52586	6.55997	6.86273	4.6383	3.84867	3.12036	4.33145	3.88687	7.63065	6.22947	10.1404	7.87496	6.99849	1.7291	2.4151	1.50036	4.77154	7.29932	6.2678	4.88858	2.83684	5.35292	4.52462	4.1619	5.568	12.1542	14.7356	12.7664	2.0917	2.28277	4.61575
MsaG000852	3.29864	2.50307	3.9002	2.97765	3.32479	2.01738	3.82066	3.53984	5.23807	2.44097	4.08629	1.31635	5.92787	4.39548	3.84283	2.63886	5.32093	5.15921	1.14658	1.18446	0.786342	2.68812	4.85486	3.99145	3.68184	3.88749	5.0552	4.39466	3.50755	2.87632	3.64113	3.88707	3.6821	1.57212	2.82818	2.22122	2.78313	2.88852	3.76553	5.0363	5.2596	4.66914	8.43849	4.97304	7.9928
MsaG000854	0	0	0	0	0	0	0	0.346443	0	0	0	0	0	0	0	0	0	0	0	0	0	0	0.0995065	0	0	0.110281	0.105266	0	0	0	0	0	0	0	0	0	0	0	0	0	0	0	0	0	0
MsaG000855	0	0	0	0	0	0	0	0	0	0	0	0	0	0	0	0	0	0	0	0	0	0	0	0	0	0	0	0.278817	0	0	0	0	0	0	0	0	0	0	0	0	0	0	0	0	0
MsaG000856	0	0	0	0	0	0	0	0	0	0	0	0	0	0	0	0.205934	0.0519895	0.160631	0	0	0	0	0.0509126	0.106599	0.0893909	0.0564252	0.0538596	0.0349307	0	0	0.235265	0.353901	0	0.253948	0.349683	0.0695174	0.0774255	0.589287	0.185468	0.599271	0.181638	0	0.0563411	0	0
MsaG000857	0	0	0	0	0	0	0	0	0	0	0	0	0	0	0	0.426731	1.61597	0	0	0	0	0	0	0	0.27785	0	0	0	0	0	0	2.20003	0	0	0.869522	2.59293	0	0.999084	1.15297	0	1.69373	0	0	0	0
MsaG000858	1.24472	1.29871	1.40678	0	0.627292	0.177033	0.277249	0.5009	0.633508	0.195975	0.436396	0.591325	0.118981	0.218237	0.161118	3.29762	3.28106	3.42958	0.135204	0.48581	0	0.253586	0.71935	0.903687	0.589406	0.531491	0.659523	0.427734	0.153901	0.164448	2.43766	3.40021	2.70163	1.38738	0.98814	1.0477	0.364651	0.756918	0.5241	1.31711	2.2242	1.02137	0.26535	0.169057	0.648607
MsaG000859	0.678703	0.225318	0.472045	0.191456	0.171021	0.0723977	0.113381	0.136562	0.207259	0.187003	0.356929	0.515888	0.778516	0.713985	1.40564	0.564106	1.41522	0.605012	0.33175	0.278141	0.10112	0.207408	0.48376	0.246376	0.51651	0.710022	0.49793	0.879095	0.713295	0.448342	0.453128	0.49077	0.65764	0.495635	0.37716	0.285638	0.139182	0.220119	0.460415	0.179545	0.443132	0.243652	0.607684	0.59918	0.972576
MsaG000860	1.04206	0.296525	0.362382	0.293956	1.3129	0.444629	0.348164	0.279564	0.318219	0.0820337	0.608908	0	0.796872	0.73082	0.269772	0.649583	1.22994	0.802246	0.226382	0.976112	1.55256	1.06149	1.4855	0.756555	1.16311	0.889915	1.2317	1.32219	0.901906	0.206511	0.463812	1.00468	0.32311	0.760982	1.10301	0.93194	0.122112	0.54919	0.975043	1.18143	0.787798	0.961962	4.08751	2.33529	2.7829
MsaG000861	0	0	0.205976	0	0	0.168483	0	0.317806	0	0	0	0	0	0	0.153337	0	0.559273	0.479993	0	0	0	0.482679	0.456407	0.764485	0.400673	0.101165	0.482825	0.250509	0	0	0	0.253804	0	0.273183	0.376168	0.124638	0.555265	0.480243	0.443369	0.71629	0	0.729034	0	0.321786	0.462963
MsaG000862	0	4.46641	13.1001	16.8253	18.1935	7.36694	9.43959	13.8961	13.4209	7.41379	6.6036	15.2116	20.705	10.7328	20.7235	6.35982	17.0438	16.027	4.09185	8.82162	0	26.8611	18.8679	12.1553	9.87458	10.4554	11.8992	15.6834	13.3909	2.48846	11.7368	6.05323	7.30027	15.5646	15.4511	17.3402	12.1395	12.2174	11.0149	11.389	20.7119	11.5916	15.2582	5.75595	13.4954
MsaG000863	4.94363	5.06428	9.02565	9.20405	7.97251	4.21872	8.25861	10.345	9.96375	4.90361	6.23963	7.04568	6.52126	8.58102	4.99131	5.08477	10.5029	9.73517	2.89974	3.24154	2.65158	7.25158	10.7425	9.57111	8.32705	11.1457	10.0344	5.01807	5.13447	2.74318	7.92133	6.35509	7.35775	6.3843	9.57599	8.58235	5.04001	5.89224	8.46502	9.41611	7.95044	10.6485	5.43806	4.63296	10.0467
MsaG000864	0	0	2.09362	0	0	0	0	0	0	0	0	0	0	0	0	0	0.473722	0.975767	0	0	0	0	0	0	0	0	0	0	0	0	0	0.64494	0.933368	0	0	0	0	0	0	0	0	0	0	0	0
MsaG000865	0	0	0	1.27482	6.83248	3.8565	1.5099	0	2.76008	2.13456	1.58441	1.28815	2.59188	1.18852	1.7549	2.11281	1.06679	0	2.94529	2.64573	4.03986	2.76206	0.522345	0	1.37568	0	0	2.15026	3.35259	1.79118	1.20687	3.6309	0	5.73192	6.45771	5.70579	2.38307	3.84737	3.1714	3.07415	1.86354	0	2.8902	0.920689	4.4154
MsaG000866	0.88295	1.75875	2.07259	1.24536	3.5598	0.941849	2.65503	2.48722	1.34815	2.5023	1.85737	4.78186	5.8236	3.01876	3.42871	1.376	2.39692	1.60994	0.575449	1.03384	2.36791	1.61895	2.24522	1.28208	2.32942	2.149	2.91499	2.03056	2.45635	2.27473	0.943186	1.27692	1.23199	2.44342	1.54208	1.95089	3.41442	0.966467	2.23065	3.60375	4.36917	1.35847	1.69405	3.41779	3.62325
MsaG000867	0.485522	0.794413	0.411554	0.856009	0.367028	0.28485	0.162218	0.293076	0.0370665	0.143331	0.553226	0.138394	0	0	0.0471351	0.643146	0.816609	1.06234	0.158216	0.554282	0.108507	0.222559	0.308654	0.234999	0.874469	0.917378	1.08345	0.0481283	0.0450237	0.072164	0.810382	0.897208	0.677454	0.685796	0.674521	0.651322	0.234693	0.383823	0.766627	0.192661	0.325344	0.298802	0.0776281	0.0494577	0.0711562
MsaG000868	0	0.302991	0.833137	0	0	0	0	0	0	0	0	0	0	0	59.1278	0.165937	0.251351	1.16489	0.346977	0	0	0	0	0	0	0.136398	0.130196	105.295	59.0464	245.831	0	0	0.495233	0.122775	0.169059	0	0.187162	0	0	0	0	0	9.26124	0.216928	0
MsaG000869	0.111979	0.0318643	0.0584118	0	0	0	0	0	0	0	0	0.0319185	0	0	0	0.0698035	0.0264336	0.0408357	0	0	0	0	0	0	0	0	0	0	0	0	0	0.0179937	0	0	0	0	0	0	0	0	0	0	0.014323	0.0684403	0.0218815
MsaG000870	0	0	0	0	0	0	0	0	0	0	0	0	0	0	0	0	0	0	0	0	0	0	0	0	0	0	0	0	0	0	0	0	0	0	0	0	0	0	0	0	0	0	0	0	0.19596
MsaG000871	0	0	0	0	0	0	0	0	0	0	0	0	0	0	0	0	0	0	0	0	0	0	0.435568	0	0	0	0	0.821807	0.524178	0.186701	0	0	0	0	0	0	0	0	0	0	0	0.289895	0	0.383867	0.368187
MsaG000872	4.39488	1.2506	0	4.33915	3.87601	0	9.54447	13.2644	17.4471	7.26552	0.77042	4.38453	38.4393	24.8505	72.5323	1.02736	1.29681	1.06847	7.16074	4.63135	0	6.71527	33.2727	26.5897	18.7298	16.045	23.9136	60.6426	59.0945	29.6126	0.586838	1.41242	4.59917	9.62833	6.28012	2.08083	7.72513	6.14687	7.40204	15.4463	21.2944	23.6663	37.6636	36.2625	110.355
MsaG000873	1.1151	0.475964	0.72709	11.6387	7.86758	10.4675	18.0695	33.4311	17.5369	17.6445	7.03714	21.137	60.2771	37.8314	59.7568	2.86734	7.56783	3.32095	12.8998	6.46303	6.4794	18.0607	55.7442	52.7578	41.4691	41.5675	36.8823	99.1289	85.7235	63.4229	2.97793	3.85246	3.11182	14.8506	9.56061	7.21548	7.35026	13.6976	18.4679	20.6071	24.7157	18.7005	60.4042	47.9348	225.962
MsaG000874	0	0	0	0	0	0	0	0	0	0	0	0	0	0	0	0	0.308078	0	0	0	0	0	0	0	0.264854	0	0.15958	0	0	0	0	0	0	0	0	0	0	0	0	0	0	0.401591	0	0	0
MsaG000875	0	0	0	0	0	0	1.75198	0	0	0.928798	0.45961	0	0	0	0	0	0	0	0	0	0	0	2.57589	0.634505	0.13302	0.839645	0.160294	0	0	0.259794	0.35009	0	0.609717	0.604628	0.832563	0	1.38257	0.956618	0.735972	2.08077	5.67609	1.21016	0	0	0
MsaG000876	2.58017	0	4.93497	3.88182	8.23531	1.10091	5.17238	2.07663	15.2331	3.65612	6.63376	2.45151	0	0	0	0.268064	1.82721	0.209093	0	1.20844	0	11.5645	12.7244	10.4069	3.83987	4.40691	5.67882	0	0	0	1.83746	1.93482	7.20027	15.272	15.2941	13.0306	22.0718	17.9913	34.0407	4.29038	7.44778	5.82229	0	0	0
MsaG000877	0	0	0	0	1.54886	0	0	0	0	0	0	0	0	0	0	0	0	0	0	0	0	0	1.42093	4.46261	0.623704	0	1.50317	0	0	0	0	0	1.42942	0	0	0	0	0	0.862708	0	0	1.89141	0	0	0
MsaG000878	0	0	0	0	0.224859	0	0	0	0	0	0	0	0	0	0	0	0	0.433895	0	0.313458	0	0	0.412573	0	0.271644	0.114311	0.109114	0.0707656	0	0	0	0	0	0	0	0	0	0.65118	0.62623	0.202343	0	0	0	0	0
MsaG000879	0.185752	0.211428	0.193788	0.314393	0.187224	0.237771	1.36536	1.19601	1.81516	0	0.520994	0	1.06535	0.390816	0.36066	0.231582	0.131545	0.135477	0.242121	0.130497	0.332101	1.13529	2.31876	1.4385	0.339268	0.0951787	0.363404	0.707058	0.551207	0.368115	0.396848	0.238786	0.0863937	0.128509	0.353909	0.0586314	0.522409	0.768104	0.938551	0.0842382	0.0765974	0	1.71067	0.454119	0.798542
MsaG000880	0.256748	0.292238	0.803569	0.217279	0.776351	0.4382	0.514695	1.23985	0.862448	0.0606357	0.900155	0.731837	0.515386	0.472666	0.648061	0.440131	1.33337	0.499356	0.167331	0.270562	0	0.470765	1.86959	1.11842	0.859723	1.15112	1.38133	0.549733	0.523796	0.305287	0.685659	0.453822	0.955315	0.444067	0.448413	0.162082	0.94773	0.499615	1.00899	0.407523	0.423495	0.790044	0.426924	0.418458	0.351194
MsaG000881	4.43368	4.41572	6.93826	2.18873	1.11721	2.60119	6.66604	4.46051	3.38483	5.75901	1.16583	1.57973	2.86071	0	0.860854	3.10927	11.9052	3.09895	1.08359	1.42763	0.99086	2.70982	4.22784	2.95069	5.28615	4.25964	4.47256	0.439496	1.64458	1.31797	2.36807	2.13733	2.06212	2.04491	0.703951	1.0496	0.974165	1.61769	1.86684	3.26734	2.05683	3.41074	0.992435	2.25818	1.51616
MsaG000882	2.24229	2.04179	7.60273	1.51807	1.01703	1.24377	2.9967	2.34609	1.36948	3.28325	3.3018	2.30092	3.21506	2.71268	2.78636	3.42452	5.34605	3.54338	0.58455	0.735135	2.40536	2.46683	2.59174	2.38765	2.18424	2.81491	2.90626	1.60035	1.91298	1.95522	2.99407	3.02661	2.81582	1.86155	1.70888	1.41553	1.81304	1.52717	1.6365	2.13544	2.03421	1.93194	2.696	3.01502	2.4537
MsaG000883	0	0	0	0	0	0	0	0	0	0	0	0	0	0	0	0	3.44859	4.73558	1.58687	0	0	0	0	0	0	0	0	0	0	0	0	0	0	1.123	0	0	0	0	0	0	0	0	0	0	0
MsaG000884	0	0	0	0	0	0	0	0	0.348368	0	0	0	0	0	0	0	0.403939	0	0.371745	0	0	0	0	0	0	0	0	0	0	0	0	0	0	0	0	0	0	0	0	0	0	0	0	0	0
MsaG000885	0.985676	1.12192	2.57081	1.94635	1.61442	0.315428	1.64663	1.18997	1.204	3.49178	2.9374	4.63581	4.09855	6.48073	4.97591	1.45928	1.68691	1.67743	0.963598	1.67348	1.76227	3.31339	2.5634	1.66978	3.10051	5.42938	2.10916	4.65085	4.57021	3.1254	0.78969	2.37581	2.29221	1.25019	1.48674	2.64455	3.11864	2.45752	4.91117	3.79953	4.36942	3.63965	4.72787	4.71908	4.62262
MsaG000886	0.643468	0	0	0.907582	0.810712	0.411835	0.21499	0.776834	0	0.4559	0.451198	0.366829	1.10715	1.01538	0.499749	0.100279	1.44301	0.782185	0	0.150686	0	0	0.743749	0.622893	1.04468	0.989134	0.86548	0.459251	0	1.14768	1.20289	0.516991	0.14964	0.445172	0.612994	0.406214	0.565529	0.0782592	0.451564	0.291812	0.663358	0.792011	0.658441	0.655469	2.13756
MsaG000887	2.11759	2.91245	4.87867	1.89162	2.66797	1.12942	1.2971	2.84054	3.23329	2.83394	1.60859	3.4204	0.809671	1.94921	4.04304	3.52008	6.83164	5.92043	1.2651	2.27285	0.630999	2.5885	3.87538	2.904	3.90351	6.5555	6.73214	2.29502	3.33828	1.67862	4.1471	3.45945	5.90939	2.64517	2.80181	2.78502	1.8611	2.10327	2.03094	3.36114	4.5844	2.28063	3.79202	2.87611	4.20691
MsaG000888	0.909858	1.00517	0.781714	0.301956	0.674318	0.388221	0.786808	0.258456	0.392256	0.379199	0.713048	0.122046	0.306961	0.225213	0.249403	0.650581	1.32658	0.962874	0.383697	0.363472	0	0.654231	0.81658	0.751242	0.83634	0.836435	0.981643	0.475362	0.377199	0.212132	1.00052	0.653619	0.697	0.666498	0.71381	0.55749	0.395123	0.429613	0.811281	0.752425	1.08144	0.757578	0.520282	0.261693	0.669341
MsaG000889	0	1.36453	2.25124	2.16433	2.41665	0.61382	8.01081	6.94701	7.61468	2.94449	1.68122	1.09348	45.1042	2.52229	16.9454	2.09245	3.7355	3.03111	1.2501	0.561478	0.85734	3.517	6.65114	8.35553	9.43961	12.2855	9.96785	0.988711	3.91318	1.33043	2.56122	4.16097	4.23758	2.54345	1.675	1.05952	2.52868	2.44947	4.03821	5.00172	5.339	4.4267	14.3526	9.18329	17.6163
MsaG000890	5.30903	7.74246	13.5007	7.86256	9.36447	8.35319	10.4211	11.2164	16.6178	13.4786	15.1234	9.45807	9.70562	3.31611	4.38096	13.4447	14.7256	14.4398	5.19012	3.49668	13.0514	13.3849	14.8808	8.35133	9.89875	12.0715	13.7135	4.15751	3.93856	4.34	9.03851	7.89121	6.94477	5.81552	9.06154	8.06462	8.51543	7.42543	9.68682	15.0478	12.9987	11.4356	9.507	6.21926	7.13232
MsaG000891	0	0.14028	0.771458	0.97345	0.124221	1.36724	1.8118	2.97576	0.903255	0.232851	2.07404	0.281037	0.141369	0.648255	0.76574	0.691434	0.581857	2.33708	0.481934	0.461778	0.440691	0.301302	2.10828	1.43164	1.15051	1.07355	2.77282	0.508219	0.822869	0.683872	0.394956	1.5051	1.26107	0.284214	0.391358	0.389013	1.73306	0.539606	1.24544	2.23564	2.1345	1.66864	1.13501	0.200868	0.866984
MsaG000892	0	0	0	0.397677	0	0	0	0	0	0	0	0	0	0	0	0	0	0.0856829	0	0	0	0	0	0.511751	0.0715234	0.180588	0.344753	0	0	0	0.18824	0.113265	0	0	0	0	0	0	0.0989313	0	0	0	0	0	0
MsaG000893	0	0.622703	1.1415	0	0	0	0	0	0.222753	0	0	0.207921	0	0	0.14163	1.25045	1.80801	1.95072	0.237701	0	0	0	0.0843122	0	0.148033	0.467205	0	0	0.135286	0	0.974006	0.820493	0.848164	0.252326	0	0	0.128218	0.0887154	0.307139	0.661602	0.451193	0.448916	0.0933019	0	0
MsaG000894	3.26111	1.23729	1.47429	5.27426	6.90262	3.06121	3.77719	8.22398	5.44403	0.616135	0.609781	0.867579	0.12469	0.343063	0.506547	1.15195	2.56604	1.69136	2.26707	2.0874	1.16609	4.51782	5.77965	3.36729	1.32362	1.89378	1.22284	0.655147	0.322571	0.172339	2.78687	2.16597	2.52792	4.51228	6.00622	5.07812	7.64296	5.97573	5.85865	1.18313	1.34476	1.60557	0.222466	0.265754	1.01959
MsaG000896	56.3768	50.7653	26.9246	155.641	156.834	172.875	69.6518	65.5408	71.0066	26.1554	19.3264	14.1413	23.7115	11.5979	17.0275	27.7242	17.0937	19.0058	40.3353	46.0612	49.2775	73.5081	41.3567	29.3488	17.3396	17.9102	16.3605	24.2415	24.0719	17.0815	30.7806	31.6466	30.5329	61.3652	44.3181	61.5312	56.7273	38.4579	50.7114	17.3854	19.2182	15.2661	20.7679	16.6414	25.0686
MsaG000897	43.3695	38.248	31.4304	26.1493	28.5304	21.3302	19.9102	27.4448	28.5099	15.6374	16.4821	15.6649	10.2533	6.61723	7.8422	34.0517	28.525	25.112	36.896	33.4147	30.779	19.8296	20.281	23.5552	16.3263	17.6422	14.897	6.87853	5.89449	5.64238	36.0723	32.4511	34.0294	32.3712	26.177	29.7821	18.7382	28.5877	23.6047	13.8127	18.4301	16.5034	10.4171	7.28437	9.70391
MsaG000898	19.3892	18.3911	28.6565	10.939	19.5429	4.13652	23.7532	7.80262	11.8419	4.57911	4.53189	9.21119	7.41355	1.69976	2.50977	12.0865	67.892	21.2122	10.5305	39.3513	11.5552	3.95016	16.4347	26.5897	14.4278	9.10706	8.69298	4.61277	4.79469	2.56165	37.9719	13.5011	30.0599	11.9236	13.3401	27.5404	4.54419	14.9348	9.97824	8.79299	15.9908	3.97752	4.96009	3.95016	5.05174
MsaG000899	0	0	0.23806	0	0	0	0	0	0	0	0	0	0	0	0	0	0	0	0	0.213746	0	0	0	0	0.0926165	0	0	0	0	0	0	0.440006	0	0.105245	0	0.288104	0	0	0.128107	0	0	0	0	0	0
MsaG000900	124.329	88.8581	122.921	85.6412	99.086	99.9295	90.8078	68.6493	233.099	50.5309	171.317	134.338	29.8493	38.021	60.0693	59.0279	42.6584	57.9924	19.7863	43.3342	10.3388	0	6.68396	3.49865	2.64049	2.59268	4.94959	52.0488	37.0011	5.73	37.8356	45.9965	29.5853	23.3374	24.79	30.5736	47.2656	87.5612	131.078	24.2578	44.7112	3.55884	21.0804	58.3169	10.7349
MsaG000901	2.6048	2.19619	3.01945	5.11633	5.34815	3.16962	7.47809	6.59995	5.77432	5.14921	7.30593	5.60982	0.221324	0.507447	0.89912	2.97686	6.62712	6.28578	2.01202	1.98812	2.06981	8.25497	10.5711	10.2262	10.2004	8.50251	9.10681	0.948668	1.14513	0.650041	4.99821	4.89874	4.21783	3.3817	6.2802	4.08051	4.40903	6.75838	9.96579	5.20637	6.00716	6.41224	1.62887	1.17928	1.65896
MsaG000902	1.10835	0.730372	0.85201	0.230377	0.558567	0.323571	0.623682	0.563396	0.748177	0.137766	0.818073	0.897889	0.100369	0	0.0226525	0.345452	1.21178	1.19128	0.456219	0.396157	0.104294	0.213919	1.29456	1.21408	0.923387	0.881761	1.3267	0.111023	0.0649135	0	0.467352	0.337451	0.732547	0.497741	0.778	0.497145	0.574206	0.59595	0.753238	1.32272	1.73195	1.1488	0.20892	0.0475376	0.0683936
MsaG000903	2.24611	1.27829	5.46767	0	0	0	0	0	0	0.353639	0	0	0	0	1.4537	1.86686	8.66016	4.18649	0.487955	0	0	0	0.173077	0	0.151942	0	0.549286	0.356239	0.277716	0.296749	0.79978	4.57171	3.13402	0.517977	0	1.41794	0.526414	0.182116	0.630497	0	0.308738	0.921539	0.191531	0	0
MsaG000904	0	0	0	0	0	0	0	0	0	0	0	0	0	0	0	0	0	0	0	0	0	0	0	0	0	0	0	0	0	0	0	0	0	0	0	0.246398	0	0	0	0	0	0	0	0	0
MsaG000905	0.492562	0.440509	0.789162	0.158797	0.17731	0.105084	0.446691	0.509701	0.32232	0.249273	0.148021	0.240686	0	0	0	0.745682	1.22087	1.41133	0.527389	0.568499	0.314515	0.258042	0.683191	0.630074	0.892504	1.09969	1.11852	0.0111603	0	0	0.93958	0.734958	0.638186	0.592292	0.44689	0.388686	0.235004	0.504921	0.503681	0.430797	0.420738	0.454702	0.0450021	0.043007	0.0962506
MsaG000907	0.439269	0.374991	1.60396	4.4609	2.43513	4.12342	2.34823	3.00511	1.74384	1.03741	3.54216	5.00838	1.88951	1.84842	1.44992	0.88993	1.19247	0.587362	1.28829	1.69731	2.35608	3.75867	3.65563	3.50809	1.7829	3.43247	2.09475	2.92611	2.3626	1.21873	1.05578	1.41171	0.817222	2.48185	3.55696	3.25834	5.09603	4.00682	4.50066	2.19129	1.63025	3.37921	1.01135	1.43188	0.858367
MsaG000908	9.29432	8.31211	6.23343	10.4874	7.36057	16.4294	31.0534	37.4023	21.0841	65.2235	50.2752	40.1174	114.988	58.6649	21.6553	35.5902	40.4324	32.6027	8.65346	15.8576	16.6171	34.0835	32.8423	33.4179	57.1245	32.3162	45.7832	57.4901	42.3555	45.2583	36.1677	48.2185	27.7896	16.2284	30.7787	14.6685	20.0713	25.8373	46.5889	96.3421	84.8657	55.5652	45.8546	55.1829	46.183
MsaG000909	0.43342	0	0	0	1.31057	0	0	0.348835	0.264711	0.20472	0.607827	1.97668	0	0	1.51477	0	0.511564	0.210743	0	0.507489	0	0	0.200387	0.419562	1.14346	0.555209	1.16592	0.137484	0	0	0.231494	0.557167	1.81427	0.699661	0.825789	1.50487	0.304739	0.948835	1.21664	1.37589	0.714909	1.60042	0	0.353203	0.508163
MsaG000910	2.29337	2.61037	0.506125	2.88634	2.13374	1.7689	2.12189	1.27786	1.93939	2.66644	2.2266	2.3131	4.50244	4.59319	2.12367	2.25437	1.66575	1.71555	1.09226	2.60266	1.41932	1.61732	1.57008	2.30542	1.96907	2.64401	2.09237	2.86791	2.06126	1.67812	1.55469	1.47408	1.84613	1.74936	2.6049	2.7285	2.60476	2.03827	2.67409	3.20012	3.38271	3.69133	3.47497	3.19871	3.96434
MsaG000911	0	0	0.520435	2.25155	1.25702	1.91566	12.0004	5.62095	8.83553	18.8501	33.2304	29.8606	26.608	29.3879	34.2878	3.57611	1.76638	2.42557	1.95071	4.20554	3.56755	5.48807	11.4166	13.0383	48.1888	27.6059	47.3337	14.7162	13.1378	23.1333	0.266442	0.8016	0.464035	1.84065	3.64341	0.629839	3.85818	2.54818	4.20093	46.1507	39.7018	39.6037	17.1004	21.7491	45.0356
MsaG000912	21.93	15.1792	1.23669	15.7164	31.6622	8.85135	22.5752	31.4841	20.9956	10.6383	5.40281	1.01367	0	0	0	15.333	16.6496	2.01733	67.2134	81.7521	34.9694	39.1233	19.456	39.5888	20.4481	8.35172	11.3057	0	0	0	8.86391	11.4289	12.9564	37.8613	44.7942	48.6416	20.8365	52.4779	15.1402	2.6879	5.13259	5.47144	0	0	0
MsaG000913	28.5709	19.1296	8.76679	89.1298	132.977	53.7826	64.0135	66.28	71.8517	28.5778	8.24924	8.62294	0	0	0	55.5256	30.1515	3.26873	235.497	247.163	171.273	160.242	49.7297	127.712	54.2301	24.543	38.2231	0	0	0	30.5201	49.6912	42.992	134.876	167.043	130.499	24.8149	171.289	69.3499	5.3352	16.6329	23.7891	0	0	0
MsaG000914	0	0	0	0	0	0.466473	0	0	0	0	0.766588	0.623245	0	0	0	2.38524	0.516145	0	4.27507	3.32822	0	0	2.02181	0	0	0.280091	0.534711	0.346787	0	0	3.50351	5.27022	1.52543	5.04233	1.38864	5.86635	0.384335	1.0637	0.306884	0.49579	0.901639	0	0	0	0
MsaG000915	1.79612	6.13319	4.91881	20.3935	18.8956	12.741	50.2588	38.6696	30.8526	3.81768	5.66746	5.50366	9.01367	1.06284	1.1334	11.8962	11.3947	6.98664	14.4861	13.8277	14.4506	23.3276	25.172	24.9937	6.69777	15.4155	10.0476	1.88726	2.08199	2.0467	26.3815	20.6361	41.978	26.0949	32.5101	31.4649	21.9421	31.347	30.8182	45.5124	24.4417	21.1403	1.66561	1.18925	3.94849
MsaG000916	0	0	2.15404	1.6641	0.891891	1.00683	1.18259	1.42437	2.16175	0.278639	1.24095	0.336301	0.338337	0.310292	0	2.02253	0.835531	0.860509	0	0.828877	0	0	4.22749	2.85527	2.27464	1.81363	2.59676	1.12275	1.75054	1.40289	0.630162	0.758346	0.274373	0.816248	1.49861	0.93102	1.03693	1.43493	3.14628	0.535054	1.2163	1.08915	0	0.721104	1.61384
MsaG000917	3.03095	0.86248	8.69575	1.71001	0.763746	4.20308	2.02535	1.21972	1.85115	2.14744	1.06265	1.29592	0	3.58708	0.588497	4.4873	11.6266	6.26342	0.987688	0.709785	2.70949	1.85249	4.90464	5.50133	6.45857	7.57114	7.4122	2.16323	2.24854	0.900993	3.23773	7.30562	3.17184	5.41703	2.40618	4.06599	2.13107	3.68628	4.67945	4.12361	5.31189	4.6633	1.74458	1.85249	3.55364
MsaG000919	9.42918	6.87555	8.4538	18.2867	24.9478	13.9557	12.4047	17.5496	14.0372	5.84554	4.75217	6.71926	1.01399	0.92994	0.686547	11.7556	8.27735	6.87715	25.7335	30.2236	20.546	18.3696	13.7596	12.5506	11.9597	6.79429	7.27802	2.75732	3.06037	1.98543	8.34125	11.3637	8.63405	18.551	21.1466	17.2065	4.86867	18.1336	15.0539	4.00887	4.98183	5.07758	2.56291	1.20063	1.72738
MsaG000920	8.8369	5.8674	5.83885	14.9569	16.181	10.5575	10.8259	12.0909	9.17512	4.86965	3.5113	3.19058	0.675766	0.309876	0.457545	7.06938	7.99644	6.01549	20.3496	22.9705	15.2727	10.442	12.3931	14.9701	8.42879	6.26374	5.90691	2.33593	3.4964	2.91877	7.55181	9.27728	7.39813	13.5859	17.2109	15.5272	6.5239	15.8347	12.4856	3.74036	4.25136	5.25716	2.26063	1.80034	2.07216
MsaG000921	0	0.168317	1.69702	0	0	0	0	0	0	0	0	0	0	0	0.114848	0.368723	0.97741	1.00663	0	0.277036	0	0	0.0683689	0	0	0.0757715	0	0.328351	0	0	0.789823	0.855436	0.412667	0.136408	0	0	0	0	0.166039	0	0.487831	0	0	0	0.23117
MsaG000922	0	0	0	0	0	0	0	0	0	0	0	0	0	0	0	0	0	0.235604	0	0	0	0	0	0	0	0	0	0.153703	0.35947	0	1.55282	0.311449	0	0	0	0.611784	0	0	0	0	0.399624	0	0	0	0
MsaG000923	0.334466	0	0.174469	0	0	0	0	0	0.204275	0.315961	0	0	0	0.52778	0	0	0.0789537	0.0813139	0.217983	0	0	0	0	0	0.20363	0	0.0817937	0.0530473	0	0.265132	0.178642	0	0	0	0	0	0	0.0813562	0.0938868	0	0.137922	0.205838	0	0.272563	0.261429
MsaG000924	2.81087	1.12921	2.41499	1.8657	1.24992	2.04595	0.883901	0.532308	1.11083	1.32768	2.20286	1.79095	0	0	0.192623	0.103071	0.819657	1.68832	0.754329	0.193602	0.591235	0	0.802678	0.400147	1.34221	2.88057	2.30481	0.0262243	0.0613316	0	0.529877	1.43474	0.845931	1.18204	0.892585	0.730665	0.813783	0.563066	0.324895	0.0749841	0.409096	0.610546	0.0845965	0	0.323098
MsaG000925	4.08564	2.96663	2.79261	3.49731	3.12403	1.80339	3.10669	2.1544	6.10919	3.06106	4.8406	4.33704	2.18164	1.48208	0.984759	3.33724	5.45414	6.30222	2.02002	1.88055	1.25942	2.06657	6.61132	7.2963	5.17498	6.4248	5.54697	2.23447	2.82194	1.34015	3.4614	3.25995	4.25917	3.31392	4.16058	3.15732	2.87262	3.4269	5.49705	4.72793	5.46099	3.12133	2.66701	2.58321	3.57889
MsaG000926	5.35417	2.79321	4.30574	1.76209	3.14803	2.09416	3.72685	2.51374	6.13136	5.05794	4.69292	5.85028	4.35029	2.11219	2.51232	3.3376	4.31833	4.61013	0.581583	2.08972	1.19658	3.81782	5.26031	4.5351	4.93486	7.88747	6.11036	2.22912	2.48253	1.23791	3.21719	3.51312	3.21657	3.54985	2.90451	4.15462	5.64679	2.93031	3.88263	2.8328	4.87571	3.29509	1.94039	2.54522	3.05156
MsaG000927	2.21047	0.539147	1.40014	0.712632	0.716141	0.538953	0.52753	0.508308	0.57859	0.0745774	0.774987	0.180021	1.17722	0.0830492	0.367877	1.18108	1.90084	2.11121	0.411611	0.406721	0.846867	0.772009	0.985485	1.22274	0.576761	1.3349	1.08114	0.65109	0.234265	0.375481	1.68662	0.862624	2.93742	0.983105	0.852341	0.54821	0.721585	0.806518	0.576172	0.859239	1.62771	0.777357	0.646258	0.579007	0.431943
MsaG000928	4.01563	1.52357	2.56017	2.51727	1.57401	0.190378	2.98148	1.43642	3.27006	2.10747	3.12861	3.8154	0.767698	1.17344	0.346526	0.556267	2.84378	3.57963	0.872374	0.313458	1.59544	3.81782	2.68173	1.29574	2.80699	3.65796	4.25543	0.212297	0.165502	0.176845	2.62141	2.29429	4.56545	1.33763	1.98357	1.40834	0.941132	1.62795	2.75541	1.4164	1.10394	1.64754	0.684845	0.727204	2.26687
MsaG000929	1.41599	1.41026	2.03123	0.599158	0.535207	0.755224	0.946198	2.2793	1.72963	0.83603	2.97867	2.21989	1.01515	0.931001	0.412399	0.772344	0.668515	0.774562	0.461425	0.414494	0	2.59632	3.27334	1.37072	1.58049	1.81388	1.99111	0.336871	0.262617	0.420923	0.94537	1.93404	0.987874	0.489815	0.562055	1.11737	0.871138	0.774964	1.78865	1.44484	0.437928	0.435718	0.181118	0.28848	0.830089
MsaG000930	39.1713	41.1066	54.2125	24.2714	23.8489	17.5832	24.0569	25.3307	23.6473	21.4966	25.8791	23.7507	18.5702	13.6962	10.5511	48.836	62.9633	53.0655	22.5779	16.7555	15.3831	21.0349	32.0858	35.8366	27.4783	32.1953	25.8587	15.8729	12.5981	11.9359	39.9086	44.0244	44.1251	22.7661	22.4329	24.0852	18.1487	22.6361	27.4573	23.8225	25.9566	22.1561	19.0567	16.053	22.565
MsaG000931	0.872867	0.993522	1.36595	0	0	0	0	0	0	0	0	0	0	0	0	0.816171	1.44234	1.06104	0	0.817627	0	1.06697	0.20178	0	0.531418	0	0	0	0	0	0	0.28052	0	0	0	0	0	0	0.245019	0	0	0	0	0	0
MsaG000932	0.729441	1.10703	0.634168	0.274359	0.122537	0	0	0	0	0.114847	0	0	0	0	0	0.757846	0.172191	0.650242	0.633869	0	0	0	0.0562081	0.117686	0.0493442	0	0	0	0.0901906	0	1.03894	0.234426	0.79162	0.560724	0.154421	0.230244	0.0854786	0.473149	0.068253	0	0.100265	0.149639	0	0	0
MsaG000933	0.810864	1.2306	3.38379	0.457475	0.681077	0.807291	1.98674	0.217539	0.660313	0.638334	0.568576	1.84904	0.155019	0.853017	0.209919	1.51639	1.72271	2.23418	0.176156	0.253183	0	0.330394	1.81199	1.17741	2.02953	2.07742	1.38808	0.214342	3.8098	0.535646	1.01055	1.04238	0.125712	1.24663	1.11578	1.10909	1.14024	1.05193	1.66918	0.980604	3.00934	1.16439	0	0.110132	0.105633
MsaG000934	1.80647	1.17496	1.75001	1.31037	2.60113	2.20226	3.10403	1.66163	2.04899	0.487578	3.80008	4.26646	4.44029	8.41597	1.80385	0.884785	1.52298	3.19975	0.336382	0.302169	0.461393	1.26182	4.41463	2.87288	4.97535	4.42981	4.16528	1.47349	1.24442	3.88684	1.24053	0.58056	0.720168	1.19026	1.47507	0.488744	1.08868	1.06714	2.89765	1.28737	2.34119	2.22349	2.90479	2.6288	3.83256
MsaG000935	5.56997	7.66923	9.93486	4.96714	5.07082	2.37661	6.24332	3.61528	4.60897	3.98878	13.6068	6.86283	3.50371	2.45722	3.76773	8.40029	9.88251	11.0953	1.52232	1.68306	1.28496	3.07486	5.77345	5.3049	5.28721	7.59543	6.5031	2.45076	3.86555	2.91982	6.33382	9.1813	7.8554	3.3977	3.93684	4.48039	4.04258	3.45268	5.59843	5.70382	6.00146	4.42309	2.43611	1.46422	2.59816
MsaG000936	6.38636	4.96725	8.99461	7.92676	10.0846	3.7241	5.54777	7.71002	4.81058	9.85394	9.85183	16.262	3.17441	0.783809	2.14932	7.96207	14.6233	13.2491	3.05229	2.94125	1.52241	4.42372	9.89142	9.47932	15.423	16.8527	18.377	2.97116	3.79023	2.78437	9.55087	10.6727	13.0694	6.87291	11.0862	7.59292	4.26575	7.30113	9.44153	7.33707	10.0073	8.90873	3.3764	3.29611	5.07499
MsaG000937	0	0	3.09799	1.67535	0	1.26704	1.9843	0	0	2.80522	2.08222	0	1.70311	0	0	0.925545	7.00981	3.60968	0	2.78159	5.30913	0	3.4323	0	0	4.56472	2.17859	0.941948	0	1.17697	3.1721	0.954337	6.90566	1.36961	1.88592	0.937311	0	3.61155	0.833563	0	0	1.82751	0.759654	1.20996	1.16053
MsaG000938	2.24994	3.84142	2.34729	0	0	0	0	0	0	0	0	0	0	0	0	0.701267	3.54079	0.364664	2.44394	1.93192	2.68175	1.83352	0	0.363	0	0	0.366815	0	0	0	4.00572	1.68719	4.88346	0.691814	0	3.31418	0	0.182427	0.210524	0.340115	0	0	0	0	0
MsaG000939	0	0.0679671	0.249187	0	0	0	0	0	0.0729395	0	0	0	0	0	0	0.037223	0.225533	0.319378	0.233502	0.0279671	0	0	0	0	0	0	0	0	0	0	0.127574	0.191905	0	0	0	0	0	0.0290495	0	0	0	0	0	0	0
MsaG000940	1.39915	1.10594	1.58133	0.789375	1.37107	0.630159	2.80483	1.4389	1.32927	0.624154	1.1991	0.841943	1.42659	0.408857	0.181108	1.21136	2.14683	1.43621	0.911873	1.16498	0.972809	2.18537	3.00081	3.23554	2.24	2.27025	1.57775	0.86298	0.89381	0.462129	0.954884	1.22406	0.939971	0.71702	1.57972	0.932337	0.737808	0.794108	2.05103	1.09277	1.37829	1.10026	0.377812	0.538426	0.334162
MsaG000941	0	0	0	0	0	0	0	0	0	0	0	0	0	0	0	0	0	0	0	0	0	0	0	0	0	0	0	0	0	0	0	0.231544	0	0	0	0	0	0	0	0	0	0	0	0	0
MsaG000942	32.5547	22.5605	29.6889	83.5876	60.4916	64.161	93.3785	112.113	98.8728	60.2518	65.6866	60.4741	67.4448	61.9708	43.4293	17.2563	41.0903	27.2971	38.97	46.001	51.4728	105.847	172.527	150.494	89.6167	84.2558	95.8058	35.2297	32.1192	30.3706	23.8934	27.6149	33.7847	60.7237	103.517	68.9241	101.99	96.4246	123.025	83.0574	102.464	84.2285	50.2516	46.201	64.2204
MsaG000943	0.890472	0.644993	0.76009	2.64896	2.48861	0.967143	1.7851	3.45314	3.01593	2.21772	1.41908	1.19988	8.49643	5.87606	3.0807	1.2111	2.17848	1.43669	1.10794	1.21326	0.578929	2.27594	2.95675	3.52636	3.25282	2.3436	3.48424	6.47097	6.39586	2.85561	1.12417	1.37886	1.80725	1.49347	2.44208	1.40536	1.93519	2.65827	4.06755	3.81801	3.63861	4.68306	7.53805	6.20113	10.5985
MsaG000944	5.1857	3.13571	7.26978	8.77705	6.69686	8.15915	2.38233	8.6082	3.56306	8.4198	5.22704	3.51058	9.10839	4.77337	5.41192	8.38451	7.57431	6.30363	14.575	10.2463	9.85087	5.94271	8.69112	9.56917	9.99767	11.625	8.40158	2.57021	3.4864	2.31228	9.34787	7.18709	8.89384	11.2861	7.71893	10.0256	8.88731	6.14923	8.00614	8.52496	12.1621	8.97583	2.98483	1.18854	2.78665
MsaG000945	5.21004	6.48617	15.2872	0.55114	1.58634	0.833637	0.652775	0.349438	0.861799	0.563954	1.97885	0.990049	0.684778	0.399648	0.885144	13.4985	26.6729	23.1426	1.27333	1.11841	1.16436	0.79608	1.48041	0.893111	1.98248	2.80865	2.4686	2.58227	2.09361	1.16157	12.5223	13.3951	12.8228	2.10261	1.7923	2.46678	1.90791	2.40259	1.82812	1.32905	1.20849	1.53639	2.83224	1.1499	1.4847
MsaG000946	3.2021	2.05016	5.98532	2.63458	1.81546	1.42321	1.7831	1.50336	2.28163	1.51247	3.46151	3.80304	6.58082	4.91249	3.36769	3.0357	5.1967	4.89794	1.56519	0.93733	2.62394	0.978545	2.12815	1.48528	3.51993	3.89678	3.62172	3.13182	2.9199	2.32679	3.13551	2.78711	2.0478	1.69226	1.9489	1.43186	1.50094	1.46041	1.53554	2.23873	3.24606	3.1202	5.59755	4.07728	2.97215
MsaG000947	0	0	1.91842	0	0	0	0	0	0	0	0	0	0	0	0	0	0	0	0	0	0	0	0	0	0	0	0	0	1.36418	0	0	3.54582	0	0	0	0	0	0	0	0	0	0	0	0	0
MsaG000948	8.57277	5.48875	24.7349	0.302288	0	0	0	0	0	0	0	0	1.22919	0	0	12.1074	16.2527	16.9339	0.174599	0	0.478971	0	0	0	0	0	0	0	0	0	13.1641	11.537	6.72844	0.123561	0	0.507365	0	0.130329	0	0	0	0	0	0	0
MsaG000949	20.6255	19.1795	21.1336	0	0.092808	0	0.123057	0.296433	0.224946	0.173967	0.12913	0	0	0.0968647	0	15.6123	23.4312	24.9823	0.600104	0.517505	1.31699	0	0.0425712	0	0.112118	0	0.135106	0.934646	0.68309	0.0729905	24.3932	17.1041	17.6442	1.6138	0.233913	2.4995	0	0.268767	0.361857	0.0835146	0.303758	0.113334	0.188441	0.375181	0
MsaG000950	0.946357	1.93891	1.67841	0.106784	0.095386	0.242277	0.379427	0.304667	0.693585	0.893998	0	0	0.108553	0.0995554	0.661489	1.47481	0.848905	1.56451	0.246709	0.443234	1.01518	1.61953	0.831321	0.458049	0.422518	0.387929	0.694295	0.090057	0.351032	0.675163	1.41529	0.364966	0.176062	0.130944	0.601026	0.537682	0.532308	0.230194	0.265649	0	0.546342	0.232964	0.532608	0	0.295881
MsaG000952	3.25865	3.07463	4.16008	3.72532	5.57497	4.17122	5.04263	6.48772	7.33238	6.19721	7.57643	5.71975	9.34469	9.33691	11.5219	2.43224	4.12956	3.71096	3.80043	3.59463	1.99313	5.13636	5.82815	4.31662	4.43773	3.51521	3.43926	16.1578	14.1549	6.79773	2.56491	2.39767	2.63237	2.4522	4.65648	3.08572	4.70291	3.46258	4.71805	7.35008	9.08799	7.01907	7.83162	5.55566	6.43468
MsaG000953	0.761458	1.01117	2.38321	0.716002	2.94207	0.433202	1.35686	2.04284	2.63534	1.07899	2.49169	3.18335	1.74688	0.534028	1.18277	1.26578	2.69623	2.53001	0.496268	0.832148	0	0.930791	4.22462	2.57989	2.5755	2.21096	4.03465	3.18026	3.01278	1.00602	1.76238	1.63144	1.65273	1.2292	1.37019	1.60233	2.14153	1.54349	1.28248	1.95682	1.36066	2.18689	1.88301	2.17185	1.28956
MsaG000954	1.52733	1.59358	3.25321	1.07711	1.60358	1.08614	4.16743	2.25364	2.17657	1.26247	1.60644	1.16094	0.218993	0.736416	1.1862	1.86449	3.00449	2.78488	0.414755	1.46048	0	2.4893	3.61898	3.01859	3.02207	4.17386	3.89071	1.4938	0.755375	0.908038	2.58324	2.45425	2.30869	1.55563	2.22291	1.48645	1.56606	1.60988	2.57239	2.82829	3.25405	2.42821	1.10703	1.14093	1.84045
MsaG000955	14.7336	14.4533	20.0229	21.6561	23.0573	12.8213	34.1996	23.7165	28.6533	17.9475	25.4201	20.3353	18.6794	8.76948	10.4642	13.837	14.0951	15.7418	7.07545	8.26256	10.3981	21.0907	28.9058	24.2087	21.8352	19.9664	22.7091	12.9754	13.4471	9.14373	12.1147	18.3172	13.2545	13.8145	15.8211	14.1965	18.8783	14.6183	27.7536	27.7817	24.3025	21.3562	23.557	17.7731	17.5775
MsaG000956	2.82767	3.07224	3.44168	0.918518	1.16595	0.804345	1.0879	1.03447	1.256	2.18554	1.14159	1.02582	1.32689	1.17184	1.49735	1.84279	2.85203	2.97895	0.279226	0.521718	0.612791	0.418968	1.92139	2.32252	1.89543	2.06357	1.65542	1.10081	0.889948	0.713205	1.96795	1.78996	1.83325	0.928736	0.843499	0.973677	0.873576	0.771179	0.817798	1.43778	1.62538	1.31835	0.460324	0.314226	0.77022
MsaG000957	2.95822	3.00114	5.5015	0.580513	2.52794	0.878067	1.03135	0.931656	1.09975	1.33652	1.71355	1.02652	0.516367	1.21774	1.04886	1.96431	3.91663	3.40833	1.08972	0.451795	0.689861	1.88664	1.48663	1.49407	1.61831	3.13042	2.98809	0.958763	1.19271	0.866627	3.43482	2.64544	3.11068	1.06779	1.14359	1.01494	1.62777	1.0637	1.98572	1.10824	1.53809	0.870702	1.1516	0.890916	0.854523
MsaG000958	0	0	0	0	1.154	0	0.437181	0.789844	0	0	0	0	0.75046	0.344127	0.635148	0	0	0	0	1.5321	0.584854	0	0	0.158331	0	0	0	0.0518825	0	0	0	0.10513	0.152146	0.829817	1.3504	0.722779	1.035	3.26236	0.734602	0	0	0.402637	1.67367	0.533157	0.255689
MsaG000959	0	0.10022	0.0183717	0	0	0	0.0235346	0.0283462	0	0	0.0246959	0.0401562	0.0403992	0.0185253	0.04103	0.032932	0.0498835	0.0256873	0	0.0164954	0	0	0.0081417	0	0.0142949	0.0270697	0.0344519	0	0.013064	0	0	0.0452753	0.0163808	0	0.0335517	0.0222338	0	0.0085669	0.0494319	0	0.08714	0.021675	0.0360392	0	0
MsaG000960	52.2921	72.2269	119.223	0	0	0	0	0	0	0	0	0	0	0	0	81.3094	159.362	138.701	1.53171	0.550368	0	0	0.135824	0.284382	0	0	0	0	0	0	75.3162	64.3897	55.4743	4.06487	0.186575	3.15277	0	0.142917	0.16493	0.532908	0	0	0	0	0
MsaG000961	0	0	0	0	0.956745	0	2.53716	2.29191	4.63788	22.8659	29.9516	20.563	1.08882	0	0	0	0	0	0	0.666861	0	1.16031	7.24119	7.35094	42.7648	22.6166	24.6059	0.602196	0.352094	0.376225	0	0.305058	0	0.2189	1.50711	1.49808	4.33808	2.07801	9.59227	20.2321	27.0083	23.3669	0.971307	0.386769	7.4194
MsaG000962	0.548724	0.57996	1.18582	0.884515	1.34318	1.53857	1.51906	0.82018	1.77142	0.999702	2.25362	0.938452	0.404628	0.0824641	0.152202	0.806272	1.60989	1.92482	0.204355	0.513998	0.2803	1.53314	1.75775	2.23854	2.33852	3.05265	2.4346	0.696233	0.55246	0.434975	1.33979	1.48636	1.31253	1.21118	1.24461	1.13818	1.12987	1.16312	1.73834	1.49307	1.0344	2.02619	0.741972	0.830451	0.551443
MsaG000963	6.9576	3.95967	0.604886	15.0472	15.1943	9.40084	0	3.73318	4.24935	2.19088	4.06554	11.2381	0	0	0	1.08428	3.55854	0.845751	13.6035	9.50438	6.21967	2.83494	11.2587	5.61261	5.6479	7.13012	3.97012	0.183916	0	0	3.71613	8.19874	7.01134	26.7416	23.1983	18.6671	4.48424	4.23095	4.5571	1.57763	2.39089	0.713646	0	0	0
MsaG000964	0.29486	0.671235	0.153809	0.998128	0.594395	0	2.56142	5.69557	3.60171	0.557092	2.68781	1.00857	3.55134	1.39585	4.80906	0	0.556834	0.358425	0	0.20715	1.05435	5.76689	7.0889	4.99505	3.94936	5.43908	4.32648	2.47858	2.07807	1.28555	0.157488	0.0947614	0.685701	0.203994	0.374527	0.0930708	0.518291	0.573778	1.32431	1.06975	1.94543	1.81464	2.71549	2.64316	5.41609
MsaG000965	0	0	0	0	0	0	2.13583	2.5725	0	0	0	0	0	0	0	0	0	0	0	0	0	7.81413	11.8221	3.09408	1.94596	3.27553	3.1266	0	1.1856	0	0	0	0	0	0	0	0	0	0.897217	0	1.31803	0	0	0	0
MsaG000966	15.5	8.08614	4.71642	173.439	96.3409	132.547	51.3556	106.038	122.671	41.1817	17.2085	33.1359	47.4119	10.5308	33.6062	2.21424	2.43927	1.57012	14.311	10.4356	16.1654	119.207	160.643	105.656	25.1645	38.718	41.6957	7.27259	6.70763	3.32769	10.3484	5.60401	10.2129	43.0425	36.0944	30.3741	77.1945	23.2498	96.6271	19.6232	25.0339	18.6806	30.3995	17.1048	33.8218
MsaG000967	0.437519	0	0	0	0	0.093341	0.14618	0	0	0.103328	1.07376	0.249422	0	0.115066	0.0849499	0.409101	0.206561	0.0531839	0	0.102458	0.391116	0	0.606846	0.317647	0.443951	0.784644	1.39094	0.0346959	0	0	0	0	0.203492	0.100897	0.486266	0.345251	0.384526	0.159635	0.245629	0.694452	1.26292	0.67315	0	0.178272	0.17099
MsaG000969	0	1.09461	0.167215	0	0.323102	0	0.428412	0	0.195782	0	0.224776	0	0.367703	0	0.248963	0.399652	0.908054	0	0	0.375342	1.14625	0.391846	0.815141	0.310311	0.260218	0	0.156786	0.152525	0	0.635273	1.54093	0.515105	2.23641	1.25672	1.73048	2.42839	0.788853	1.32555	2.42955	1.30837	3.83344	2.56465	1.14807	1.95923	1.62864
MsaG000970	0	0	0	0	0	0	0	0	0	0	0	0	0	0	0	0	0.482985	0.0497423	0	0	0	0	0	0.0990307	0	0	0	0	0	0	0	0	0	0	0	0.0645819	0	0	0	0	0	0.125918	0	0	0
MsaG000971	0	0	0	0	0	0	0	0	0	0	0	0	0	0	0	0.810537	0	0	0	0	0	0	0	0	0	0	0	0	0	0	0	0	0	0	0	0	0	0	0	0	0	0	0	0	0
MsaG000972	0	0	0	0	0	0	0	0	0	0	0	0	0	0	0	0	0.125069	0.386425	0.345304	0	0	0	0	0	0.107522	0.13574	0	0	0	0	0	0	0	0	0	0.167236	0	0	0	0	0	0	0	0	0
MsaG000973	0	0	0	0	0	0	0	0	0	0	0	0	0	0	0	0	0.118906	0	0	0.117959	0	0	0	0	0	0.12905	0	0	0	0	0	0	0	0.232323	0	0	0.17708	0.122524	0	0	0	0	0	0	0
MsaG000974	0	0	0	0	0	0	0	0	0	0	0	0	0	0	0	0	0	0	0	0.360486	0	0	0	0	0	0	0	0	0	0	0	0	0	0	0	0	0	0	0	0	0	0	0	0	0
MsaG000975	0.393161	0.0745845	0.0683619	0.295753	0.330232	0.167755	0.525438	0.84382	0.160082	0.371408	1.6541	0.896536	0.300654	0.137866	0.916045	0.122541	0.371236	0.25489	0.170824	0.0920699	0.234308	0.320394	0.605911	0.190295	1.38299	2.75322	1.53836	0.478066	0.583341	0.259717	0	0	0.304768	0.151112	0.499389	0.0827327	0.046072	0.0956332	0.0735752	1.42639	1.72934	2.2583	0.40231	0.213597	1.12679
MsaG000976	0	0	0.624834	2.16256	3.98422	0.715538	2.40128	2.89222	1.60948	0.565784	2.35179	1.63888	0	0	0.0930304	0.448015	2.03588	0.757157	1.24908	1.00983	2.56992	2.34275	1.99371	2.7829	2.4309	3.06886	1.81618	0.113989	0.0888631	0	0.767736	1.07789	0.222848	1.82315	4.94483	2.41979	4.37947	5.65249	4.77464	0.977797	0.987895	1.17949	0	0	0
MsaG000977	0	0.0978748	0.328933	0	0	0.0489199	0	0.0922764	0.0350117	0.0270771	0.160787	0.0326804	0.0986346	0	0.022261	0.196542	0.338307	0.125431	0.112084	0.0402735	0.102492	0.350369	0.106016	0.0832393	0.0814359	0.308423	0.0420571	0.0272761	0.0850555	0.0454424	0.122473	0.313195	0.186637	0.171859	0.163833	0.235229	0.0403059	0.125496	0.0965504	0.103989	0	0.0352797	0.0879896	0	0.112019
MsaG000978	1.74474	2.26962	0.910116	1.2656	1.50735	1.22303	4.74679	2.40727	2.35955	0.88297	0.961251	1.56302	0.0714762	0.196655	0.338764	2.13638	2.05931	2.78743	0.730998	0.700426	2.45095	1.67572	2.99617	2.05087	1.4416	2.23501	1.12765	0.217424	0.416043	0.395161	0.865323	1.3217	1.27519	1.86809	1.30595	2.16354	2.93539	2.607	3.25341	0.678206	1.0792	1.07376	0.892671	0.558575	0.681874
MsaG000979	3.2256	0	10.0955	2.72974	8.12794	1.37631	17.2434	6.49025	23.6404	20.5682	6.78535	12.872	11.0999	2.54496	17.5361	4.52413	12.9443	8.62614	4.20447	7.17599	5.76699	25.6289	29.4536	23.4185	21.9292	23.5523	25.6367	8.18544	9.57178	5.75313	6.89131	11.9213	15.0024	6.3228	9.21853	8.65422	8.50473	10.5921	14.9399	8.77685	15.9615	13.8958	14.853	8.54298	19.5396
MsaG000980	0.334085	0.380265	0.17427	0.565454	0.336733	0	0.446486	0	0.204042	0.315601	0	0	0.383217	0	1.03787	0.104128	1.18295	0.568549	0.435469	0.312942	0	0	0.23169	0.161701	0.203397	0.256776	0.163401	0.264934	0.495688	0.26483	0.356876	0.42947	0.310768	0.616349	0.318263	0.105452	0	0.0812634	0.0937798	0.151507	0.551058	0.205604	0.341859	0.272252	0.391697
MsaG000982	3.35487	2.6253	1.35626	1.18297	1.26805	1.89669	1.34508	1.9576	1.58797	1.46578	1.35265	1.91255	0.0481032	0.264696	0.130278	2.69256	3.60336	3.60913	1.36655	1.45343	1.79943	1.3328	2.05519	2.27332	2.05953	1.65457	2.39977	0.0931162	0.0933317	0.0997282	4.2109	3.98928	5.92938	2.53377	2.23719	2.59442	2.06396	2.22373	2.35434	1.67358	2.21349	1.49689	0.557853	0.273396	0.131114
MsaG000983	1.61428	3.67484	6.59616	5.16091	4.74565	1.95156	6.4722	4.76389	6.24418	4.82907	5.65965	6.44191	1.69738	0.707584	1.14925	3.77357	7.11323	4.38244	3.15625	2.77222	2.88614	5.26204	6.84149	5.33911	5.95144	6.54831	7.69807	0.682746	0.399191	0.319912	7.04134	5.96614	5.25566	3.72271	4.27176	4.50093	5.10752	5.5627	6.11739	5.36856	6.54578	5.79523	0.825923	0.877008	1.26178
MsaG000984	206.471	180.735	120.011	74.8847	103.063	89.3562	103.805	133.733	272.621	755.112	324.714	662.513	1424.4	1653.86	3994	70.7887	289.651	296.637	88.4279	72.0662	52.735	204.312	284.56	289.81	472.885	449.882	393.841	3209.98	2757.11	1149.59	178.021	118.176	231.845	151.006	361.853	173.17	549.227	278.854	303.312	537.284	910.607	506.454	1664.3	1001.13	872.244
MsaG000985	3.46639	0.563649	2.32481	1.67629	1.49737	1.47905	2.97812	3.18845	0.604884	0.7017	2.43062	1.69382	2.55611	0.260471	0.192298	2.00648	5.26032	4.21367	1.61369	0.695789	0	1.81596	2.28949	2.6365	2.41189	2.28365	3.75412	0.31416	0	0.78509	2.11592	4.45608	2.5335	1.82717	2.04423	2.5009	0.696349	0.963624	1.39005	1.34743	1.42941	0.91427	0.633401	0	0.193531
MsaG000986	10.4529	8.49842	10.7104	9.42521	7.85479	6.96886	10.6644	11.042	10.2032	8.41983	6.60968	9.41736	4.76394	4.27088	4.24033	10.3557	14.0339	11.413	7.84655	8.98272	6.84133	11.2943	11.1974	11.2932	10.7202	10.9751	10.3163	6.14296	6.16213	3.44019	8.42435	9.47812	9.59314	9.83592	9.6615	8.33687	7.87441	9.42118	10.977	9.01519	9.31355	9.93663	7.90272	6.73096	8.60802
MsaG000987	7.37397	3.07753	12.8217	1.1094	0.743243	0.839025	0	0	0	2.55419	1.37883	1.96176	2.25558	0	1.5272	16.8545	13.4613	18.4053	0.320391	0.115122	0.878917	0	1.36371	1.66558	3.79106	3.02272	2.64484	0.70172	2.37053	0.194846	13.9161	15.0089	11.6608	1.58715	1.40495	2.32755	2.76515	0.717463	1.37995	3.56703	6.08152	1.81525	0.754555	1.20184	1.72912
MsaG000988	5.24092	7.92541	7.42041	9.46186	9.96123	4.15296	7.0042	10.726	5.57869	5.72896	8.71481	6.14623	1.88938	0.630099	1.22111	4.29377	10.7457	7.89973	3.61087	3.717	5.08664	8.60286	6.78462	4.42105	9.48116	11.0486	10.2533	2.94491	2.88825	1.24635	8.15775	7.45911	9.4717	7.14808	8.98689	7.79868	6.26433	6.99325	8.2385	4.54978	5.74253	5.25277	3.1028	2.37952	2.39936
MsaG000989	9.46744	8.03482	11.2633	10.6827	8.03579	7.087	6.10438	8.02083	11.2601	6.66849	11.996	9.84755	3.33414	4.9798	7.35288	7.45473	16.4675	17.2424	1.19075	1.59474	1.78175	13.197	22.5001	18.651	19.1795	24.1278	29.0829	4.95252	6.34581	5.33241	10.6456	10.5157	10.5835	7.31595	7.59501	7.7592	7.70761	7.35305	9.13832	8.28565	7.46561	7.05312	5.9911	4.60205	9.21761
MsaG000990	0.787614	0.896484	0.616268	1.22198	1.78618	0.504092	1.0526	0.79238	0.962069	0.558028	0.966477	0.898009	0.225861	3.21066	2.21741	1.2888	1.25498	0.765925	1.15496	1.79831	0.352039	1.20345	2.32142	2.6685	1.51846	1.96741	1.44458	5.49638	7.15766	0.702387	0.525841	0.885926	1.28213	2.2704	1.188	1.36733	1.73054	2.0116	2.04507	1.07155	1.21794	2.06004	2.06522	1.28369	0.461718
MsaG000991	2.50778	2.85443	4.6875	0.471615	0.315958	0.445844	0.837878	1.17738	1.7869	0.394838	1.61191	0.238273	1.07872	1.64884	1.3796	2.60543	3.15725	4.11534	0.544802	0.440452	0.373634	1.27727	1.64254	1.6184	1.22991	1.33852	2.29979	1.82298	1.16276	1.82226	1.89753	2.28351	2.23556	0.771095	0.796338	0.85753	0.661209	0.508331	1.81854	0.379092	1.80971	0.257225	0.588072	0.936669	0.980081
MsaG000992	0.926214	0	0	0.261277	1.16695	0	0	0.372728	0	0.874968	1.29892	0	19.6549	8.52567	6.83376	0	0.327961	0.337766	0	0.2169	0	0	0.963504	0.896598	0.65788	1.42377	2.03855	9.98921	9.96325	5.13949	0	0.148832	0.215393	0.106797	1.17647	0.292354	0	0.563235	0.519989	2.3102	1.33678	1.42504	13.3872	8.68009	15.2031
MsaG000993	0.0986838	0.0561624	0.0514767	0.723784	1.44226	0.336853	1.91234	1.74735	1.14515	0.186448	0.484378	0.78761	3.4525	1.60912	2.8741	0.061516	0.326133	0.0719748	0.707472	1.13237	0.352869	1.32692	0.844068	0.859756	0.761022	0.530936	0.989458	1.11126	0.988329	1.4472	0.0527081	0.222004	0.0458982	0.591697	0.344704	0.778724	1.00608	0.76813	1.13575	1.07407	1.83122	0.789521	1.43897	1.2465	1.58126
MsaG000994	64.7771	66.7215	87.0129	15.0131	18.9665	12.3274	25.8087	21.8454	19.1312	14.9392	30.2277	25.7458	3.2268	1.43967	3.48385	275.217	489.911	301.825	20.8114	19.4781	17.5352	17.5651	31.8471	39.4856	38.8821	37.477	34.1739	8.38066	6.26076	7.11172	162.148	258.245	131.651	30.2799	25.0604	29.1099	14.8074	23.0985	34.9155	34.3759	33.4524	34.7184	9.39418	7.93062	6.44784
MsaG000995	0	0	0	0.204033	0	0	1.57078	0.145533	0.441748	1.28113	1.14113	0.206167	2.59268	12.84	4.21307	0.225436	0.0426847	0.0879214	0	0.169379	0.323288	0.221033	1.63022	2.45057	2.86229	2.4553	2.56476	9.49273	8.71941	8.6003	0.096579	0	0	0.208498	0.344518	0.0570755	0	0.0439836	0.203032	2.37808	2.60976	2.22565	4.20943	4.19964	5.37079
MsaG000996	0	0	0	0.272026	0	0	4.83285	1.94031	0.294479	2.7329	3.0428	6.04715	5.53068	26.3757	16.8511	0	0.227636	0.351662	0	0	0.862043	1.17876	2.56359	6.5344	3.62043	3.21175	3.18363	18.2768	12.3405	17.5816	0	0	0.672762	0.111191	1.8373	0	0	0	1.21811	16.6181	10.7366	7.41831	10.1143	10.6089	12.2483
MsaG000997	0.837519	1.19161	1.74751	0	1.47728	0	0	0	3.32485	0	2.6427	3.81964	0	0	1.30092	0.91364	1.97704	1.22168	1.09168	0	0	2.04753	1.54887	1.21611	0.169966	1.18014	1.02408	0.265666	0.465992	0	1.34198	2.0187	1.55813	0.579423	1.86166	0.793075	1.61937	1.12046	4.1142	1.13944	2.24486	0.773144	0	0	0.981948
MsaG000998	0.316292	0	0.0824943	0	0	0	0.211354	0.127283	0	0.0746982	0	0	0.45351	0.332735	1.10542	0.0985827	0.41065	0.115343	0	0.0370345	0	0	0.292468	0.306179	0.160471	0.607753	0.502771	1.02838	0.938579	0.376089	0	0.0508247	0	0	0.100438	0	0	0	0.0443927	0.430315	0.521711	0.194654	0.930501	0.128877	0.30903
MsaG000999	0	0	0	0	0	0	0	0	0	0	0	0	0	1.80131	2.43806	0	0	0	0	0	0	0	0.395829	0.276257	0.231662	0.731146	0.279161	1.35787	0.635141	1.58356	0	0	0	0	0	0	0	0	0	0.517682	0.470726	0	0.876068	0.930255	2.4537
MsaG001000	0	0	0	0	0	0	0.607606	0	0	0	0	0	0	0	0	0	0	0	0	0	0	0	0	0	0	0	0	0	0	0	0.161886	0	0	0	0.0962471	0	0	0	0.170162	1.09963	0.624929	0.186532	0	0	0
MsaG001001	4.75123	10.816	0	0	0	0	0	0	0	0	0	0	0	0	0	0	0	0	0	0	0	0	0	0	0	0	0	0	0	0	0	0	0	0	0	2.99939	3.34059	0	0	0	0	0	0	0	0
MsaG001002	0.933096	0.531038	1.78469	0	0	0	0	0	0.189963	0	0	0	0	0.490802	0.362344	0.969432	0.660797	0.529318	0	0	0	0	0.143802	0	0	0.0796861	0	0	0	0	0.996753	0.199918	0.723311	0.143455	0.0987674	0.294526	0.218687	0.0756561	0.0873088	0	0	0.191417	0.0795674	0	0.121556
MsaG001003	0.413247	2.11666	0	0	0	0	0	0	0	0	0	0	0	0	0	0.772811	0.780405	0.200934	0	0	0	0	0	0	0	0	0	0	0	0	0.22072	0	0.192203	0	0	0	0	0	0	0.187407	0.511225	0	0	0	0
MsaG001004	0	0	0	0	0	0	0	0	0	0	0	0	0	0	0	0	0	0	0	0	0	0	0	0	0	0	0	0	0	0	0	0	0	0	0	0	0.327336	0	0	0	0	0	0	0	0
MsaG001005	0	0	0	0	0	0	0	0.708855	0	0	0.617572	0	0	0	0	0	0	0	0	0	0	0	0	0.426288	0.178737	0.676932	0	0	0	0	0	0.28305	0	0	0	0	0	0	0	0.399414	0	0	0	0	0
MsaG001006	0	0	0	0	0	0	0	0	0	0	0	0	0	0	0	0	0.269818	0	0	0	0	0	0	0.276616	0	0.585677	0	0	0	0	0	0	0	0	0.36296	0	0	0.278029	0.160426	0	0	0.703437	0	0	0
MsaG001007	0.453081	0.257855	2.12708	0	0	0	0	0	0	0	0	0	0	0	0	0.141217	0.641722	0.991359	0	0	0	1.10767	0.418953	0.657891	0.0919482	0	0.110801	0	0	0	0.241995	0.436831	0	0	0.143875	0	0	0	0	0	0	0	0	0	0
MsaG001008	0	0	0	0	0	0	0	0	0	0	0	0	0	0	0	3.46787	3.93969	4.05746	0	0	0	0	2.57205	0	0	1.42527	0	0	0	0	2.97133	0	2.58744	0	0	0	0	1.35319	0	2.52288	0	0	0	0	0
MsaG001009	0	0.513855	0.235492	0.764103	1.59261	0.192627	0	1.81674	0	1.49266	0.949671	1.02946	0	0	0	0.281419	2.23795	1.97559	0	0.317161	0.807141	0	1.77415	1.09254	0.732941	3.0072	0.662415	0	0	0	0	0.290173	0.419944	0.312329	1.14686	0.142498	0.158708	0.988308	0.633628	0.409466	0	0.277834	0.230978	0	0
MsaG001010	0	0	0.103922	0.224797	0	0.0850055	0.266252	0.160344	1.21676	0.376403	0.558782	0	0	0	0.0773637	0	0	0.145304	0	0	0	0.730582	0.736871	1.63926	0.889471	0.765615	0.633363	0.0315975	0.0738982	0.0789628	0.106408	0	0.18532	0.0459433	0.0632631	0	0.700374	0.242298	0.335541	0.361392	0.492918	0	0.050965	0.162352	0.07786
MsaG001011	1.41934	2.07711	1.26921	1.60153	5.41581	2.59546	7.18101	5.87491	5.325	4.50129	8.10408	6.81989	0	0	0.236214	1.45354	4.40348	1.57743	2.64295	1.47196	2.17509	5.70062	9.60886	9.71584	10.5752	15.3245	7.33867	0	0	0.0803654	1.51617	0.390981	2.16903	1.96389	3.60566	2.56004	6.70046	5.42525	8.13911	2.02296	2.92643	4.11791	0	0	0.079243
MsaG001012	0	0.769597	0.70539	0	0.681497	0.576991	0.903619	3.26509	0	0	2.84463	0	0	0	0	1.26444	3.83059	3.28759	0	0	2.4177	1.65299	4.68905	1.30903	3.29316	2.7716	2.97628	0	0	0	1.44453	0.434591	0	0.311849	2.14705	0	0.950785	0.328929	0.379592	0.613254	0	0.832221	0	0	1.58547
MsaG001013	0	0	0.389552	0	0	0	0	0	0	0	0	0	0	0	0	0	0	0	0	0	0	0	0	0	0	0	0	0	0	0	0	0	0	0	0	0	0	0	0	0	0	0	0	0	0
MsaG001015	0	0	0	0	0	0	0	0	0	0	0	1.46947	1.47836	0	0	0	0	0	0	0	0	0	0	0	0.523107	0.66039	0	0.817644	0	0	0	0	0	0	0	0	0	0	0	0	0	0	0	1.05029	0
MsaG001016	0	0	0	0	0	0	0	0	0.200162	0	0	0	0	0	0	0	0	0.0796768	0	0	0	0	0	0	0.0665099	0	0	0.0519792	0.121566	0	0	0	0	0	0	0.103447	0	0	0	0	0	0	0.251518	0.267075	0.128083
MsaG001017	1.36064	7.22738	7.80733	3.07061	5.7143	3.6769	7.57678	8.76083	3.04705	5.56991	6.04251	8.53247	0	0	0	1.97908	12.5265	8.26985	2.95593	2.33665	0.810889	7.2073	7.2344	5.48808	10.4929	11.0389	7.32041	0	0	0	2.1802	3.49825	6.11746	5.02047	5.6169	5.86956	7.33448	4.85417	7.51153	4.52504	6.1719	4.18687	0.116026	0	0
MsaG001018	0.043546	0.074348	0.022715	0.12284	0.131674	0.0371607	0.0581969	0.140191	0.106383	0.205684	0.0305344	0	0.0249751	0.0687147	0.01691	0.0271451	0.123353	0.0423469	0.0283804	0.0815805	0.077855	0.0532298	0.281862	0.358306	0.282791	0.446258	0.138439	0.0276261	0.0807627	0.0172595	0.255842	0.139947	0.222788	0.361519	0.373354	0.426097	1.25531	0.889747	1.1368	0.888664	0.969669	0.509186	0.189377	0.0177433	0.289314
MsaG001019	0	0.0759894	0.0696496	0.0753309	0.134581	0.0284858	0.267668	0.376125	0.0407743	0.189202	0.0936255	0.228356	0.0765793	0.140463	0	0.187274	0.126076	0.129845	0	0.0469021	0	0	0.154331	0.258506	0.149033	0.119729	0.0979586	0	0.0247637	0	0.0356578	0.0429111	0.0931525	0.0615834	0.0211998	0.0210728	0.0234699	0.0811955	0.168663	0.0302761	0.11012	0.0821728	0.0170786	0.054405	0
MsaG001020	0	0.330299	0.151371	0.491155	0.731219	0	0	0.233555	0.177232	0.137066	0.610436	0.16543	0	0	0.112687	0.180892	0.0685012	0.070549	0.37825	0.0679557	0	0	0.469576	0.421363	0.706687	0.743456	0.922548	0	0	0	0.464976	0.466299	0.269934	0.200761	0.645037	0	0.91814	0.917614	0.977489	0.263199	0.358988	1.07153	0	0	0
MsaG001021	0	0	0	0	0	0	0	0	0	0	0	0	0.869175	0	0	0	0	0	0	0	0	0	0	0	0	0	0	0	0	0	0	0	0	0	0	0	0	0	0	0	0.312464	0	0	0	0
MsaG001022	0	0	0	0	0.178618	0	0	0	0	0	0	0.202052	0	0	0	0	0	0	0	0	0	0	0	0	0	0	0	0	0	0	0	0	0	0	0	0	0	0	0	0	0.146153	0	0	0	0
MsaG001023	0.739257	0	0.385621	1.6683	1.49024	0.315428	0.740983	1.18997	1.3545	0	1.03673	0	1.48396	9.72109	4.44961	0	1.39607	0.35945	2.1681	1.29839	0.660851	1.35548	2.39251	4.11481	2.77546	1.23108	1.89825	5.15893	4.66162	1.90454	0.78969	1.18791	1.54724	2.04577	0.938996	1.86674	0.649716	0.629364	1.14133	1.17338	1.67664	0.454957	0	0	1.73348
MsaG001024	0.439928	0.250369	0.458962	1.4892	1.55196	1.31397	0.29397	1.06222	0.268686	2.70132	2.77629	0.250795	0	0	0	0.137118	0.623094	0.32086	0.573432	0.412087	0	1.07552	0.305094	0.851723	0.357116	1.35251	0.537922	0.209322	0.163183	0	0.23497	0.706917	2.45535	0.811618	2.51456	0.277722	0.927943	0.856072	0.246982	1.19704	0.544232	0	0.112541	0	0
MsaG001025	0	0	0	0.276732	0	0.209288	0	0	0.299573	1.15841	0.343938	0	0.281318	3.09599	1.14284	0	0.231574	0	0	0	0	0	0.79372	0.949634	0.298626	0.125666	0.359856	0.855743	0.727765	0.777643	0	0.315272	0.228133	0.113115	0.467271	0.619295	0	0	0.137687	0.222442	0	0.301866	1.25479	1.79874	1.91695
MsaG001026	0	0	0	0.0805168	0	0.243575	0	0.114862	0	0.0674091	0	0	0.982214	0.4504	0.166258	0	0.033689	0.0346961	0	0.0668413	0	0	0.0659822	0	0.202737	0.0731264	0.209405	0.339523	0.158811	0.282825	0	0	0	0.0329115	0.135955	0	0	0	0	0.258883	0.0588503	0.175659	0.657158	0.581504	0.78085
MsaG001027	0	0	0	0	0	0.359582	0.563137	0	0.514703	0.398056	0	0	17.4002	32.359	25.8533	0.525334	0	0.204883	0	0.197352	0	0	1.75334	1.22369	2.22333	4.31818	2.67919	16.0393	14.0669	25.7196	0.450116	0	0.783922	0.194345	0.267609	0.266006	0	0.20499	0.473125	2.67527	0.695031	2.07457	28.4575	8.92795	20.7494
MsaG001028	0.140009	0.0398406	0.0365167	0	0	0.0298697	0.140336	0.169028	0.342042	0.495985	0.098174	0	0.562098	0.294575	0.570874	0.0654575	0.132201	0.0340384	0.456243	0.262297	0.12516	0.171144	0.145646	0.101649	0.241514	0.233156	0.136957	0.766102	0.441435	0.554928	0	0	0.0325594	0	0.0444595	0	0	0	0.0589522	0.095241	0.0288674	0.215412	0.429801	0.0855722	0.49246
MsaG001029	0	0.270545	0	0	0.958297	0.608509	0	0	0.580676	1.79631	2.00001	1.35503	5.72555	3.00055	6.09186	0	0.561088	0	0.309821	0.222648	0.849921	0.581094	1.20882	2.07081	1.64005	1.21792	0.697524	11.4603	8.28763	11.6819	0.253905	0	0.663302	0.438511	0.603822	0	0.33424	0	0.667211	2.58701	1.17618	1.4628	13.9852	8.71642	10.7756
MsaG001030	0	0.246666	0.226086	0.244528	0.218428	0	0	0.348835	0.264711	1.0236	0	0.49417	1.2429	2.05178	1.34646	0.135089	0	0	0	0	0	0	0.100193	0	0.439792	0.555209	0.635958	5.08689	6.10921	4.46646	0	0.139292	0	0	0.275263	0.547227	0.152369	0.52713	0.121664	0.982779	0.536182	0.800212	12.4182	2.82563	2.03265
MsaG001031	0	0	0	0.490993	0	0	0	0.700433	0	0	0	0	3.49391	2.74655	6.08308	1.085	0.821744	0.846309	0	0	0	0	0.201181	1.26367	1.58952	1.11482	0.425651	11.5944	8.71589	6.20882	0	0	0	0	0	0.274697	0	0	0	0	0	0	17.5879	9.57426	8.50293
MsaG001032	0.850074	0	1.33028	0	0	0	0	0	0	0	0	0	0	0	0.330105	1.32477	0.602003	0.619999	0.554022	0.398139	0	0	0.196511	0	0	0	0	0.674121	0	0	0.454034	0	0	1.17622	0.539877	0.268321	0	0	0	0	0.35054	0	2.17464	3.46371	3.98667
MsaG001033	0	0	0	0	0	0	0	0	0	0	0	0	0	23.0364	8.70131	0	0	0	0	0	0	0	0	0	0	0	0.249077	6.94618	3.40017	8.47748	0	0	0	0	0	0	0	0	0	1.38568	0	0	4.68996	8.30007	5.57272
MsaG001034	1.34606	0	0	0.759423	0	0	0	0	0.822105	0.635793	3.77541	1.53473	4.63205	1.41603	2.09083	0	0.317749	0.327248	0	0	0	0	0	1.95453	0	0	0.987536	5.97769	2.49647	5.33513	0	1.29778	1.25211	0.620832	0.854875	0	0	0.654836	0	0	1.11013	0	9.98601	13.1632	8.94305
MsaG001035	0	1.31296	0	3.90475	2.32532	0	0	1.85679	0	1.08969	0	3.94558	0	4.85391	12.5423	0	0.544594	0	0	0.540256	0	0	0.533313	1.11663	0.468188	0.591057	5.07765	6.58622	3.42298	4.57197	0	0.741427	2.14601	0.532025	0.73259	0	0.811037	2.24466	2.59039	0	1.90267	0	19.4758	24.4406	15.3276
MsaG001036	0	0	0	0	0	0	0	0	0	0.811676	0	0	6.40624	12.2024	9.67598	0.803406	0.608476	0	0.55998	0	0	0	0.397248	0	0.523107	0.66039	1.0506	5.99606	5.09934	3.74606	0	0	0.399624	0	0	0	0.906173	0	0.241187	0	0	2.11513	5.49505	5.25144	7.72329
MsaG001037	0	0.457256	0.419107	0	0	0	0	0	0	0	0	0	0	0	0	0.250422	1.70696	0.781327	0.523637	0	0	0	0.742934	0.388881	0.326105	0	0	0.50972	0.298025	0	0.429132	0.258212	0	0	0	0	0.282454	0	0.225534	0.364365	0	0	0	0	0
MsaG001038	0	0	0.492749	0	0.476059	0	0	0	1.15386	1.56164	0.662371	1.34629	10.0228	14.1607	13.389	0.147212	0	0	0	0.110606	0	0	0.873476	2.05745	0.67096	1.45208	1.03954	10.9369	12.6141	10.6705	0.252268	0.151791	0.43935	0.108921	0.149982	0.44725	0.332085	0.459547	0.79549	1.49936	0.194766	1.45337	25.6151	13.279	19.7509
MsaG001039	0.0763663	0.0869224	0.0796704	0.0861691	0.0384859	0.0977526	0.153089	0.122926	0.0466407	0	0.107096	0.130605	1.27016	1.0042	1.36413	0.166614	0.360539	0.0556976	0.149312	0.1073	0.409601	0.186697	0.105921	0.221774	0.108484	0.19565	0.0560262	2.02269	1.8129	0.938306	0	0	0.0355183	0.105665	0.0484998	0	0	0.0557265	0.0214365	0.0346321	0.220435	0	3.8681	2.42707	1.16396
MsaG001040	0	0	0	0	0	0	0	0	4.66813	0	0	0	0	0	0	0	0	0	0	0	0	0	0	0	0	0	0	0	0	0	0	0	0	0	0	0	0	0	0	0	0	0	0	0	0
MsaG001041	0	0	8.70576	0	0	0	0	0	6.79538	0	0	0	0	0	0	0	0	0	0	0	0	0	0	0	0	0	0	0	0	0	0	0	0	0	0	0	0	0	0	0	0	0	0	0	0
MsaG001042	0.499987	0	0	0	0	0	0	0.40241	0.305367	0	0	0	0	0	0	0.779185	1.06224	0.243109	0	0	0	0	0.115582	0	0.202935	0.256192	0.122272	0.0792994	0.18546	0	0.267048	0.642739	0.930183	0.345907	0.158769	0.157818	0.351542	0	0.14035	0.226744	0.412353	0	0.255811	0	0
MsaG001043	11.0912	3.15608	1.44638	0	2.79478	0	0	0	0	0	1.94428	0	0	0	0	0	4.5818	2.69644	1.80713	0.64933	0	0	0	1.34207	0.562711	0	0.678087	0	0	0	0	2.67335	5.15855	0	1.76099	0	0.974779	3.3723	2.33503	1.25746	2.28681	3.41289	0	4.51922	0
MsaG001044	0.910857	0	0	0	0	0	0	0	0.556305	0	0	0	2.08962	0.958208	1.41483	0.283898	2.36517	0.442887	0.593636	0.63991	0	0	0.210562	0.440866	0.184849	0	0	1.01125	0.337864	0.722039	0.486498	0.292729	0	0	0	0	0	0	0	0.413073	0	0	3.96122	2.22683	8.54346
MsaG001045	2.47135	0.468827	0	2.78858	4.15157	0	1.65141	3.31508	0.503125	1.55641	1.7329	2.81774	5.19713	3.46643	6.71781	3.33786	2.528	0.200275	7.51643	7.33068	1.47282	0	1.1426	1.59489	2.84203	0.633157	1.00728	5.09552	5.19462	4.2446	0.879983	0	0	1.51979	0.52318	1.56013	0.579203	1.00189	2.54366	0.74717	3.05729	6.08371	2.73959	2.34961	4.50727
MsaG001046	0.186184	0	0	0	0.469151	0.0794417	0.870889	0.299698	0.227424	0	0.783312	0.636842	1.06783	0.391726	0.3615	0.0580304	0.219752	0.135793	0.121343	0.0436004	0	0.227588	0.17216	0.180231	0.491195	0.0954005	0.182126	1.18118	1.31217	1.3283	0	0.179507	0.17319	0.601106	0.413856	0.29384	0	0.271727	0.679422	0.0844345	0.537431	0	1.61939	0.758628	2.11015
MsaG001047	1.42846	0	0	0.268637	0.479927	0.609498	1.2727	0.383227	0.581619	1.34942	0.333877	1.08578	9.28501	17.0308	12.0186	0	0.1124	0.11576	0.620649	0	0	0	0.66043	0.921855	1.44945	1.2199	1.51376	16.9163	13.5997	11.7009	0	0	0	0.109806	0.604803	0.150295	0.502175	0.463281	1.87123	1.07967	0.981741	2.05125	20.951	15.9091	23.8193
MsaG001048	0.325909	0.370959	0.68002	0.183872	0.656986	0.13906	0	0.52461	0.398098	0.307877	0	0.74318	0	0	0.126559	0.812641	0.384669	0.713102	0.424812	0	0	0.796769	0.753401	0.630976	0.3307	0.584483	0.478206	0.0516901	0.604447	0.387524	0	0.31422	0	0	0	0.102871	0	0	0.0914848	0.1478	0	0	0	0	0.127371
MsaG001049	0	0	0	0	0	0	0.542839	0	0.49615	1.53483	0	0.926227	47.9894	64.9491	51.4201	0	0	0.197498	0	0	0	0	1.50235	2.35916	2.80263	0.832506	3.7746	39.1683	34.0503	26.4025	0	0	0	0	0	0.256418	0	0	0	0.736812	0	0	57.5652	40.0517	33.0184
MsaG001050	0	0	0.115	0.024876	0.0222209	0.11288	0.383024	0.425846	0.215434	0.124958	0.247338	0.0754084	9.93829	7.0736	9.50275	0.0412282	0.0416334	0.107195	0.086209	0.0309763	0	0	0.377131	0.213412	0.456351	0.643892	0.614616	4.45463	4.89017	5.66222	0.0235501	0	0	0.0203363	0.042004	0.0139174	0.0465019	0.0214501	0.012377	0.279941	0.27273	0.108541	8.23406	4.67111	6.35858
MsaG001051	0	0	0	0	0	0	0	0	0	0	0	0	0	1.26816	0.267499	0	0	0	0	0	0	0	0	0	0.279592	0	0	0.109254	0.127758	0	0	0	0	0	0	0	0	0	0	0	0	0	0	0.14034	0
MsaG001052	0	0	0	0	0	0	0	0	0	0	0	0	0	0	0.414737	0	0	0	0	0	0	0	0	0.344622	0	0	0	0.0564635	0	0	0	0	0	0	0	0	0.250308	0	0	0	0.440412	0	0.637506	0.145058	1.80872
MsaG001053	0	0	0	0	0	1.60619	0	0	2.29908	0	0	0	16.1923	44.5505	71.6278	0	0	0	1.22668	0	0	0	0.435101	0.910998	1.14591	0.482212	1.84115	17.3141	24.4355	29.0942	0	0	0	0	0	0	0	0	0.52834	1.70713	0	0	32.2601	30.6765	47.0775
MsaG001056	0	0	0	0	0	0	0	0	0.50289	0.777841	0.866046	0.234702	46.9884	64.0989	43.0058	0	0	0.200181	0.536636	0	0.736067	1.50976	1.23724	1.79341	1.92165	0.949291	1.51021	41.1369	28.7097	25.782	0	0	0	0	0	0	0	0.100142	0	0.186705	0.848849	0	34.9661	29.0209	37.8111
MsaG001057	0	0	0	0.115703	0.103353	0.0218761	0.1713	0.0825288	0.375759	0.0242168	0.215703	0.409195	11.8209	9.06116	10.9303	0.0639201	0.0968223	0.0373938	0.0668291	0.0480256	0	0	0.248894	0.173708	0.260119	0.223301	0.225686	5.78157	6.94145	7.53911	0	0.0164771	0.023846	0	0	0.0485495	0.0720964	0.0249421	0	0.302263	0.126852	0.0631058	5.45618	4.90929	8.99672
MsaG001058	0	0	0	0	0	0	0	0	0	0	0	0	0	0.190969	0	0	0	0	0	0	0	0	0	0	0	0	0	0.115166	0	0	0	0	0	0	0	0	0	0	0	0	0	0	0	0	0
MsaG001059	0	0	0	0	0	0	0	0	0	0	0	0	0.204263	0.187332	0	0	0	0	0	0	0	0	0	0	0	0	0	0.0564863	0	0	0	0	0	0	0	0	0	0	0	0	0	0	0.273328	0.580467	0.139189
MsaG001060	0	0.132971	0.365633	14.5001	10.1264	6.57972	37.6268	28.7714	29.2534	4.52474	3.11281	5.4611	14.3384	12.6583	7.16772	0.145647	0.220617	0.170409	3.6546	2.51689	5.4305	32.8445	38.5104	29.4028	13.6558	4.72893	11.1419	0.296456	0	0	0	0	0.652018	3.82558	13.8	5.23618	15.2778	13.6398	19.2823	14.5163	21.1001	8.91507	14.6438	12.281	48.0305
MsaG001061	5.89737	6.71256	6.43219	2.87349	6.07922	2.97382	5.55289	5.82519	8.18595	3.29201	5.07505	4.27889	5.22724	1.69199	5.62115	3.67621	9.80817	5.4743	1.22294	1.94601	0.479263	4.25976	9.91484	8.56321	8.43209	8.03524	7.47323	2.33835	2.18751	1.48746	7.15875	6.4612	7.35593	2.59636	5.70321	3.55372	4.99459	4.7599	7.14846	6.07831	9.83801	4.78419	3.08588	3.71364	4.40005
MsaG001062	13.0513	5.49002	9.76798	6.72302	14.8706	6.29513	5.30854	3.65365	3.81225	10.453	7.55997	9.70475	4.55629	4.17863	11.4584	7.60513	9.10867	13.3817	6.28703	1.7275	2.02906	1.38727	6.03412	4.39443	8.06105	6.68746	7.63231	19.7098	15.1548	16.6433	9.69856	8.3888	5.80628	9.81448	6.12651	12.3587	8.77742	5.93517	7.32717	7.20544	13.1037	5.93676	5.95168	4.85546	11.0884
MsaG001063	102.633	56.4522	53.2378	34.6129	15.0258	20.5504	19.5401	16.613	13.3071	21.6659	14.8757	20.5927	3.94616	3.61906	13.1366	33.9548	70.1109	63.5643	7.4737	9.26471	11.2763	8.41051	12.7244	13.8759	16.6394	17.3338	16.4055	37.1937	32.7528	22.4984	62.1674	63.0199	100.004	42.4444	21.3024	44.7023	27.6149	11.5758	21.4062	18.2016	26.0081	13.4089	18.7748	14.7184	16.358
MsaG001064	0	0	0	0	0	0	0	0	0	0	0	0	0	0	0	0	0	0	0	0	0	0	0	0	0	0	0	0	0	0	0	0	0.121816	0	0	0	0	0	0	0	0	0	0	0	0
MsaG001065	18.0171	10.2538	7.38439	13.0692	9.72854	7.68758	20.639	14.5009	22.7939	14.5888	10.8288	19.0751	2.95239	5.41535	14.9925	9.22564	17.62	8.4476	5.03244	7.23295	6.90265	14.1581	21.42	16.1952	12.0138	14.837	11.0152	6.53157	3.8189	2.04032	8.24839	4.54952	10.1755	8.60666	8.58192	15.0299	15.3824	18.4692	15.5338	14.5906	10.6137	14.2562	4.60908	5.76813	5.53251
MsaG001066	0	0	0	0	0	0	0	0	0	0	0	0	0	0	0	0	0	0	0	0	0	0	0	0	0	0	0	0	0	0	0	0	0	0.0503607	0	0	0	0	0	0	0	0	0	0	0
MsaG001067	3.96485	2.69039	2.38638	3.61345	3.07407	2.60267	7.23491	7.60949	6.89205	5.11403	2.13857	3.82511	0.962064	0.721897	1.362	3.65979	4.42771	4.15226	3.67727	2.10694	4.36226	6.15139	6.48636	5.01902	4.51829	4.68826	4.02759	1.35442	1.52725	1.20883	2.28057	2.79347	2.05684	4.04419	3.97078	3.22497	3.69905	3.82058	6.72056	4.84092	6.47697	3.097	1.05329	1.24271	3.21825
MsaG001068	4.9353	0.56175	1.54465	3.89817	2.98466	2.31639	3.29788	3.97213	4.82277	0.699336	2.07637	3.93893	0.849166	1.81715	0.7666	1.53825	2.44654	1.67979	2.89485	2.08034	0.882371	4.22296	12.3216	6.44962	2.50392	2.27595	2.41385	0.547927	0.36613	0.391223	1.5816	2.06193	1.37726	3.07296	3.13438	2.3367	5.20503	2.88113	2.77074	1.11908	1.62811	1.21492	0.252507	0.804375	0.385759
MsaG001069	1.77787	2.52952	3.89505	2.30699	3.76312	2.54126	4.51444	3.86343	5.1577	4.32471	6.91882	6.84132	10.3496	9.67874	8.38823	3.15854	7.91099	5.29478	2.78087	2.51885	1.27144	4.7811	7.62382	8.43299	11.2028	8.76813	9.80422	12.8157	12.6617	9.09011	3.89326	3.8853	4.58925	3.62846	5.73025	3.81598	4.18757	4.30289	7.03673	11.6908	11.6201	9.13608	10.5061	8.76536	13.6532
MsaG001070	6.09709	5.31114	6.4907	4.49289	3.95063	3.29172	5.90346	6.60969	6.15566	2.93865	6.10752	5.53297	3.14005	4.97416	5.31514	3.3741	4.52343	4.6284	1.29753	2.53509	1.3348	6.99665	8.65811	6.32372	9.72198	7.52343	6.78577	5.30872	5.95399	3.94546	4.71863	4.0789	5.26645	2.43908	5.09712	4.24178	4.41811	2.87534	4.99477	6.32006	6.56777	6.1262	4.13809	4.05604	6.85675
MsaG001071	1.58875	6.32927	6.0084	10.5321	12.4104	7.79577	13.8013	22.3771	12.1291	16.1341	3.8991	8.83076	1.139	1.46242	0.77119	9.53232	27.8466	16.126	10.8722	18.4166	9.23161	13.1089	48.5715	27.1064	17.2495	20.0465	29.0426	0.755942	1.32596	0	7.42498	5.61649	10.3451	7.78565	20.5585	9.90424	20.9448	18.5497	19.8458	3.24224	7.69795	4.15546	0.304823	0.323677	2.32841
MsaG001072	3.64289	0.296174	0.814393	0	0.786808	0.888204	0.347751	2.09425	0.317842	0.737429	0	0.890033	0	0	0.202089	0	0.245696	0	1.01751	0.243739	0	0	0.72182	1.00754	1.05612	0.933304	1.01813	0	0	0	0	0.334498	0.242046	1.92021	0.495767	0.657061	0.182951	1.64562	1.02258	0	0	0.960823	0	0	0
MsaG001073	0	0	0	0	0	0	0	0	0	0	0	0	0	0	0	0	0	0	0	0	0	0	0	0	0	0	0	0	0	0	0	0.492561	0	0	0	0.483773	0	0	1.29068	0	0	0	0	0	0
MsaG001074	0	0	0	0	0	0.230796	0	0	0.33036	0	0	0	0.310229	0	0	0	0.127686	0.131503	1.41011	0.380008	1.93416	0	0	0	0	0	0	0	0	0	0.288905	0	0	1.12266	0	0.341469	0.190157	0.263143	0	0	0	0	0	0	0
MsaG001075	1.21093	1.33238	2.14765	1.0931	0.406845	0.620022	1.24073	0.844662	1.03541	0.152525	1.13214	0.782376	0.648209	0.509554	0.721028	1.15744	1.88662	1.25609	0.368297	0.359195	0.144334	1.5789	2.33276	1.32851	1.50725	1.0755	1.30299	0.883465	0.598896	0.735932	1.76785	1.58262	0.826041	0.707445	0.666517	0.662522	0.908171	0.746193	1.15572	0.768821	1.23172	0.894285	0.474993	0.328938	0.978055
MsaG001077	0	0	0.169002	0.365575	0.489834	0.13824	0	0	0	0	0	0	0	0	0	0	0	0	0	0	0	0	0	0	0	0	0	0	0	0	0.173045	0	0	0.0747149	0.102881	0.102265	0	0	0	0	0.133601	0	0	0	0
MsaG001078	8.47615	8.68302	3.9793	5.2603	2.99017	5.7866	2.26558	11.5973	5.69449	2.40216	1.78304	6.76494	0.486134	0.891678	0.32915	2.11349	1.6007	2.47282	0	0.793974	0	5.18053	6.4661	4.10256	5.16045	5.86327	2.07284	4.16746	6.60252	2.01572	2.71632	4.35848	3.94229	2.93204	2.69158	2.67545	3.27778	2.06176	2.14138	1.92196	3.14574	2.08657	1.95151	2.76296	1.98757
MsaG001079	2.87156	3.32121	4.10715	1.04522	1.30712	0.948578	0.990372	1.1183	2.14983	1.31259	2.4682	1.95387	3.50638	1.12064	1.29495	3.34909	6.05699	4.52654	1.4489	0.997843	1.15929	1.47199	2.61244	1.52438	1.80466	1.99349	1.65366	2.14497	1.92414	1.61544	3.26537	3.75097	2.32649	2.39252	1.61781	1.98822	1.40028	2.07292	2.23619	0.924179	2.02448	1.76723	2.36966	1.92492	1.9911
MsaG001080	0	0	0	0	0	0	0	0	0	0	0	0	0	0	0	0	0	0	0	0	0	0	0	0	0	0	0	0	0	0	0	0	0	0	0	0	0	0	0	0	0	0	0.240232	0	0.183503
MsaG001081	0	0	2.14756	2.32273	0	0	0.687766	0	0	0	2.16512	0	0	0.541376	0	0.320798	0.242963	1.50136	0	0.482055	0	0	0	0	0	0	0.755107	0.163242	0	0	0	0	0	0.237356	0	0	0	0	0	0	0	0	0	0	0
MsaG001082	1.42691	0	0.372162	6.03778	4.67423	3.95745	0.476747	0	0.435742	3.03292	0.500273	0	0	0	0	0.444743	1.51576	0.520356	2.32491	2.17199	3.82671	1.74423	0.494786	0.345321	0.144789	0.731146	0	0	0	0	0.381064	0.917155	2.98647	1.15171	2.94522	2.25198	2.25734	2.42959	0.600815	0.323551	0.294203	0	0	0.290705	0
MsaG001083	3.37596	4.01728	1.76101	4.50191	4.33074	0.654756	4.3067	5.43422	4.12373	0.724812	2.79762	3.67418	3.87244	2.58288	1.43015	2.0088	4.78155	3.65606	2.20023	1.86864	1.64613	3.37639	5.03724	3.8622	6.10377	3.38104	5.70408	0.924845	1.36608	0.364927	0.655685	5.52343	1.9984	2.47715	2.24151	2.5187	2.15786	2.76213	6.20283	2.78363	3.67015	3.21091	0.863629	1.50062	1.9191
MsaG001086	0	0	0.174402	0.188628	0	0	0	0.53818	0.408395	0	0	0	0	0	0	0	0	0.894113	0	0	0	0	0.0772888	0	0.407104	0.256972	0.0817625	0.106054	0.124016	0	0	0.107449	0	0	0	0	0	0.0813252	0	0	0	0	0	0	0
MsaG001087	1.79018	0.67921	3.42399	17.6748	17.1415	12.2214	14.7536	15.8489	12.7557	7.32823	6.06713	8.33447	0	1.25549	1.85379	1.85989	6.19794	3.26415	6.2225	1.95637	4.80093	13.4944	15.7947	13.1414	9.50631	12.842	11.1636	1.08839	1.32806	0.709539	0.318717	1.34242	0.971387	3.23387	5.02145	6.404	6.81783	5.15278	9.12901	5.5476	9.22756	5.32497	0.534285	0	0.349815
MsaG001088	7.33703	1.67024	0.765448	0	0	0	0	0	0	0	0	0	0	0	0	1.82946	1.03918	0.35675	0	0	0	0	0	0	0.297795	0	0	0	0	0	1.56752	0	0	0	0	0	0	0	0	0	0	0	0	0	0
MsaG001089	0	2.14694	0	0	0	0	0	0	0	0	0	0	0	0	0	2.3516	0.890516	0	0	0.883424	0	0	1.74414	0	0.765577	0	0.922548	0.598319	0	0	2.0149	0	0	0	1.19793	0	0	0	0	0	0	0	0.965054	0	0
MsaG001091	0	0	0	0	0	0	0	0	0	0	0	0	0	0	0	0	0.0561543	0	0	0	0	0	0	0	0	0	0	0	0	0	0	0	0	0	0	0	0	0	0	0	0	0	0	0	0
MsaG001092	16.039	13.2976	16.3198	5.02718	4.88976	4.81584	4.76339	5.73727	4.23276	2.43174	4.16537	6.66011	5.11049	7.39486	5.22873	10.3684	13.8358	12.2757	2.96818	2.92133	4.24826	5.80911	4.76053	4.60034	4.98289	6.1384	5.56875	3.58021	4.03968	4.08109	13.7489	9.29098	10.8674	7.26055	4.40148	5.43763	6.19542	4.86466	6.3365	7.36347	6.77722	5.36191	4.10305	2.74319	4.48841
MsaG001093	0	0.280089	0	0	0	0	0	0.396101	0	0	0	0	0	0	0	0	0	0	0.32075	0	0	0	0	0	0	0	0	0	0	0	0	0	0	0	0	0	0	0	0	0	0	0	0	0	0
MsaG001094	0.804924	2.29047	8.3975	3.17887	4.46218	5.49515	3.22721	6.47836	1.96643	0	3.38646	2.75324	0.46165	0	0	2.5088	1.33007	1.36983	0.524596	4.33541	5.75642	0	0.186074	0	0	0	0	0.510653	0	0	3.86926	2.58685	2.62061	4.08373	3.32282	4.31918	1.13189	5.28636	7.45627	3.28529	2.65538	0.990739	4.73601	4.26367	2.51662
MsaG001095	0	1.16538	0	0	0	0	0	0	0	0	0	0	0	0	0	0	0	0	0	0	0	0	0	0	0	0	0	0	0	0	0	0	0	0	0	0	0	0	0	0	0	0	0	0	0
MsaG001096	0	0	0	0	0	0	0	0	0	0	0	0	0	0	0	0	0	0	0	0	0	0	0	0	0	0	0	0	0	0	0	0	0	0	0	0.835675	0	0	0	0	0	0	0	0	0
MsaG001097	0	0	0	0.326252	0	0	0	0	0	0	0	0	0	0	0	0	0	0	0	0	0	0	0	0	0	0	0	0	0	0	0	0	0	0	0	0	0	0	0	0	0	0	0	0	0
MsaG001098	5.81353	3.55065	4.14199	3.67987	4.14461	2.84354	4.64273	4.22248	6.58162	4.95608	3.87758	5.2542	1.62646	2.23747	2.91828	2.20972	3.94965	3.48169	2.95717	1.26179	2.28158	4.33313	4.75284	6.51983	5.00694	6.72055	5.89484	1.66417	2.47198	1.967	3.93813	3.91896	3.16553	3.82579	3.19685	2.73013	2.84131	3.10411	4.41806	3.40807	3.91752	4.18862	3.5185	2.42656	4.71028
MsaG001099	0	0.66521	1.82914	14.5078	13.5484	17.4555	11.7158	4.7037	4.99713	18.219	0.819596	5.99707	5.36299	9.83692	8.62399	7.65052	14.0718	7.38832	8.37959	9.03277	0	2.85756	7.02527	1.13148	4.98134	7.18701	5.71685	15.2014	17.7761	7.8757	7.49155	8.26416	5.98001	18.8685	30.0644	22.8744	13.5601	15.353	21.983	11.1315	13.9778	17.2641	18.8378	12.3828	27.8652
MsaG001100	4.92549	7.39017	14.0144	0.757875	0.225661	0.191057	0	0.720771	0	0.422998	0	0	0	1.41315	0.347762	3.76819	8.03324	10.0152	1.45914	0.524294	2.40169	0.547347	1.13862	0	0.454354	1.14719	0.985524	0.994252	2.49138	0.709901	3.82656	4.31712	1.0413	1.8587	0.284378	2.12005	0.472244	0	0	0	0.184645	0	0	0.182449	0.174997
MsaG001101	0.990815	1.26875	1.35671	1.9565	1.06109	2.16666	0.413803	1.99362	1.28592	0.116999	0.868446	0.706057	0	0	0.0961895	1.00366	0.789381	1.41519	1.04934	0.58007	0	1.51394	0.429461	0.239783	0.527824	1.30096	0.817775	0.137503	0.0918808	0.294533	2.31527	1.47272	1.38249	1.97075	1.53382	1.75919	0.827264	1.35567	1.11251	0.112333	0.255361	0	0	0.252324	0.0484033
MsaG001102	0	0	0.675263	0	2.28336	0.276174	0.432513	0.520941	1.18594	0	0.453856	1.84495	0	0	0	1.21043	0.611164	1.25887	0	0.606297	0	0	0.149626	0	0.788127	0.994961	0.633148	0.205314	0	0	1.03712	1.24809	0.903126	0.746324	1.23321	1.22582	0.227544	1.25952	0.18169	0	0	0	0	0	0
MsaG001103	0	0	0	0	0	0	0	0	0	0	0	0	0	0	0	0	1.02549	0	0	0	0	0	0	0	0	0	0	0	0	0	0	0	0	0	0	0	0	0	0	0	0	0	0	0	0
MsaG001105	0	0	0.176619	0	0.341273	0	0	0	0	0	0	0	0	0	0	0.105532	0.239781	0.246949	0	0.237871	0	0	0.313085	0.163881	0.137426	0.173492	0.0828019	0	0.251186	0	0.180844	0.21763	0	0.156165	0.107518	0	0	0.082359	0	0	0.418866	0.416751	0	0	0
MsaG001106	0	0	0	0	0	0	0	0	0	0	0	0	0	0	0	0	0	0	0	0.333611	0	0	0	0	0.289108	0	0	0	0	0	0	0	0	0.328528	0	0	0	0	0	0	0	0	0	0	0
MsaG001107	0	0	0	0	0	0.599112	0	0	0	0	0	0	0	0	0	0	0.331454	0	0	0.986443	0	0	0	0	0	0.359733	0	0	0	0	0	0	0	0.971414	0	0.443201	0	0	0	0	0	0.864127	0	0	0
MsaG001108	0	0	0	0	0	0	0	0	0	0	0	0	0	0	0	0	0	0	0	0	0	0	0	0	0	0	0	0.100438	0	0	0	0	0	0	0	0	0	0	0	0	0	0	0	0	0
MsaG001109	6.18224	6.72405	7.73966	1.00762	2.70021	2.57923	2.01965	2.76429	2.01376	1.75206	2.02299	1.17479	1.41828	1.08394	0.960287	5.35248	12.4857	8.18299	1.70121	1.60861	0.736873	0.671737	2.28663	1.86186	2.73229	4.0829	2.68776	1.35094	1.17207	0.490068	7.33777	7.54997	8.62614	2.69297	2.74841	2.94876	2.22167	1.77112	2.2753	1.9314	3.11585	1.77553	1.93297	1.23152	2.04028
MsaG001110	16.9197	24.3138	30.0079	61.8089	71.8392	39.7063	35.8969	51.0662	40.5597	1.99794	0.889802	2.89368	0	0	0	30.0593	105.243	56.3541	51.8275	47.3486	28.7378	47.0521	105.996	104.823	9.78598	4.11806	5.17213	0	0	0	62.1292	47.4431	75.3495	69.258	133.514	90.7901	80.5971	85.7068	70.8857	8.63219	10.1167	7.54926	0.216417	0	0
MsaG001111	8.84191	11.7415	13.6593	15.9247	16.4529	11.3664	23.785	18.5207	20.2161	10.6015	17.8049	14.2817	8.38685	6.20104	6.07471	9.6102	15.3597	14.9646	8.71774	7.93725	9.93083	17.5979	30.8169	27.543	18.841	16.9025	17.6864	12.8549	14.927	7.99746	9.32403	13.2244	13.9189	12.1297	15.9104	11.6645	15.8209	14.8069	24.5016	17.53	17.8565	18.9058	14.4995	12.7019	18.8284
MsaG001112	0	0.25125	0	0	0	0	0.590007	0.710635	0	0	0	0	0	0	0	0	1.25057	0.643977	0	0	0	0	1.02055	1.49576	0.179186	1.01795	0.431851	0.140038	0.327513	0	0.707389	0.283761	0.615995	0.610854	0.140189	0.139349	0	0.214771	0.371775	0.400417	0	0	0.564685	0.179884	0.172536
MsaG001113	1.1092	0.7014	1.6072	1.04298	0.745327	0.420689	1.64709	0.099192	1.20434	0.174638	0.518511	0.491815	0.353422	0.324127	1.34004	0.614608	1.30918	1.49813	0.160645	0.230889	0.220345	0.150651	1.65243	1.31234	1.45065	1.23142	1.92892	0.703687	0.594294	0.293088	1.25069	0.910983	1.03178	0.568429	0.978395	0.739124	0.606572	0.779431	0.934077	0.782475	0.660679	0.682626	0.599031	0.652822	1.15598
MsaG001114	5.45025	4.79371	7.49526	27.1153	36.956	9.30211	47.0147	35.4915	62.0356	47.2744	43.4284	49.7134	31.5431	34.1409	17.3166	12.3545	11.6962	14.455	14.5314	22.0457	22.1463	30.8887	49.939	45.0856	45.9523	35.4165	43.1361	30.1763	28.8546	29.0647	7.67455	14.172	16.3618	15.9967	29.4221	20.8005	38.3208	43.9901	68.5683	68.5331	66.8117	58.5463	37.8988	43.6077	46.0864
MsaG001115	7.38636	4.20368	1.92648	18.7526	14.8898	6.30326	32.0823	5.94485	33.8341	34.8884	36.2551	56.8462	38.1268	31.0814	150.586	1.1511	12.2053	9.87657	14.4418	15.5676	0	18.0579	46.9562	33.9634	35.9757	30.278	50.5773	43.3454	52.0566	11.7104	3.94513	3.56072	13.7417	17.0338	15.2459	11.6573	19.4751	11.6784	21.7707	35.1719	36.5505	25.0016	58.5763	37.6206	54.8475
MsaG001116	8.30747	3.93992	9.62989	4.29635	8.83852	3.24927	11.1025	7.24338	7.18786	5.88588	8.09053	8.81411	4.10285	6.31174	6.00394	4.60319	9.26053	8.24701	5.71505	3.94491	2.88804	7.052	11.3092	11.2809	11.8483	12.4746	12.5282	5.16056	5.90619	2.65244	5.54639	5.93298	9.23027	4.89592	9.59944	5.68145	10.3029	6.67962	6.28334	8.89533	17.6043	11.3614	5.49009	4.70134	5.7719
MsaG001117	0	0	0	0.133236	0.119015	0	0	0	0	0	0	0	0	0	0	0	0	0.0574135	0	0	0	0	0	0	0	0	0	0	0	0	0	0	0	0	0	0	0.0830212	0.17233	0	0	0	0	0	0	0
MsaG001118	0	0	0.110857	0	0.107102	0.090678	0.284019	0	0	0	0	0	0.365659	0.447133	0	0.198715	0.100334	0.155	0	0	0	0.259778	0.0491277	0.102862	0.172514	0.272235	0.103943	0.438179	0.236489	0.42116	0.227017	0.0682988	0.197686	0.196036	0	0	0.298844	0.103387	0.238621	0	0	0.261578	0	0	0
MsaG001119	0.379852	2.37797	2.774	1.28583	0.574295	0.324152	11.9298	6.11441	5.56786	25.2979	69.5176	63.6647	1.30714	0.599397	0.295012	1.06554	0.717339	0.738783	0.247562	8.3616	3.39564	2.78594	5.35641	5.69944	73.6952	25.2053	60.9376	0.361474	0	0	1.2173	1.09868	1.7667	0.350392	11.7002	0.719388	1.60245	0.831563	7.99702	162.788	157.734	158.028	0	1.08342	0.890713
MsaG001120	22.5948	13.7023	13.7184	18.9124	14.7471	16.99	7.79671	12.2229	13.6867	3.67409	10.3892	5.17348	6.47944	7.4036	8.70222	13.6808	15.9137	13.6879	5.91447	4.5973	7.28468	9.28195	14.5137	8.69517	6.95327	8.96786	7.97131	5.46354	6.11409	3.52348	14.5411	17.38	13.1793	7.51696	6.93969	8.94415	7.03172	7.11779	15.6484	12.3465	14.8924	11.3979	10.3759	13.0551	21.5694
MsaG001121	2.51136	0	2.62002	0	0.632818	1.60733	2.51722	0.505312	2.30072	7.71035	5.28288	0.357921	9.72234	1.6512	7.07038	0.391374	1.18566	1.06847	0	0.294054	0	2.30238	1.88679	1.8233	3.44018	31.2053	3.37784	4.87929	5.12347	8.95844	0.335336	1.00887	3.79614	5.5019	5.7817	0.594523	0.220718	0.305434	0.528717	18.2224	10.0971	11.2053	7.38817	6.90714	6.625
MsaG001122	1.75971	0	9.63821	0.992799	2.21708	1.50168	1.76382	5.66516	2.14949	7.065	3.08477	4.01272	7.56939	4.62798	3.75837	1.64541	9.9695	8.98409	0.573432	1.23626	4.71923	2.15104	10.78	7.23965	7.85655	4.73378	7.10057	2.51186	6.20094	1.39493	3.75953	3.3932	5.72914	3.24647	4.19094	3.33266	2.1652	4.28036	5.68058	4.38916	8.34489	3.79039	5.40198	6.45312	12.379
MsaG001123	0	0	0	0	0	0	0	0	0	0	0	0	0	0	0	0	0	0	0	0	0	0	0	0	0	0	0	0	0	0	0	0	0	0	1.83629	0	2.03293	2.81321	1.62325	0	4.76919	0	8.87595	7.06871	2.25999
MsaG001124	3.23153	0	2.80946	0	0	0	0	0	0	0	0	0	0	0	0	4.70032	3.55988	3.92818	0	0.252252	0	0	0	0	0	0	0	0	0	0	1.726	2.07709	0	0	0	0	0	0	0	0	0	0	0	0	0
MsaG001125	0	0.387481	1.77577	0	0	0	0	0	0	0	0	0	0	0	0	1.48546	0.964323	2.48288	0.443733	0.159441	0	0	0	0.32954	0	0	0	0	0	0	2.18189	1.31286	0.633331	0.157011	0	0	0	0	0	0	0	0	0	0	0
MsaG001126	0	0.569747	1.74071	0	0	0.142386	0	0.268579	0	0	0	0.190239	0.38278	0	0.129586	0.520048	0.0787738	0.243386	0	0.156293	0	0	0	0.161517	0.338609	0	0	0	0	0	0	0	0	0	0	0	0	0	0	0	0	0	0	0	0
MsaG001127	0	0.427189	1.95774	0	0	0.320277	0	0	0	0	0	0	0	0	0	3.97724	1.9491	2.55483	0	0	0	0	0	0	0	0	0	0	0	0	0	0.241233	0	0	0	0	0	0	0	0	0	0	0	0	0
MsaG001128	0	0	0	0	0	0	0	0	0	0	0	0	0	0	0	0	0	3.02396	0	0	0	0	0	0	0	0	0	0	0	0	0	0	0	0	0	0	0	0	0	0	0	0	0	0	0
MsaG001129	40.9461	24.4682	19.223	3.46516	4.81492	1.45592	2.28009	3.84477	2.08399	0.967017	0	0	0	0	0	25.5244	24.4864	23.2275	9.78486	5.75323	8.54078	2.50258	0.473274	2.97277	1.24644	0	0.333779	0	0	0	19.3183	13.1592	21.5834	5.98033	2.38376	4.30814	0.719732	2.98794	1.53251	0	0.562824	2.93991	0	0	0
MsaG001130	0	0	0	0	0	0	2.77489	0	4.22705	14.3839	2.91183	0	0	0	3.76268	0	0	0	0	0	0	0	1.91993	0	1.40456	7.09269	0.67702	1.75632	1.54034	0	0.739324	0	0.643803	0.63843	1.75821	0.43692	0	0	0.777117	10.6716	3.99561	3.40752	0	0	0
MsaG001131	0	1.08335	0.248242	1.07396	6.23568	0.406112	1.27201	2.29812	6.39435	6.06912	8.67609	7.32507	2.18353	6.0076	8.13127	1.48328	2.80848	0.694184	0.93047	2.67466	0.850841	0	6.49071	5.98881	13.3278	30.7247	17.3406	18.945	17.1228	6.41313	0.76254	0.611768	0.44268	0.987718	3.32462	1.50213	0.836505	3.35697	2.0038	16.8338	11.382	4.10027	2.80007	1.93908	5.02165
MsaG001132	2.38367	2.64533	2.30029	4.43791	5.28564	4.4751	6.92877	7.86574	5.24096	6.36129	8.27353	7.0662	24.6763	14.1678	16.1524	2.30313	4.27641	5.18658	1.47584	3.96325	2.55702	6.11886	8.87158	9.17211	15.6248	10.0459	10.172	16.143	12.3342	13.1795	2.35531	2.6812	3.76941	3.95784	7.00157	4.51434	8.1284	6.03	10.9734	15.5663	17.5455	17.3835	20.5497	16.9483	35.2135
MsaG001133	1.27981	0.874033	2.40334	1.63664	2.23593	0.80091	1.53936	1.16739	2.76182	1.12841	3.3503	1.75104	0.0489343	0.0897564	0.331323	2.26041	2.5176	3.52629	0.667279	0.53947	0.457631	2.39878	2.11042	2.06482	2.35484	2.25149	2.75421	0.433029	0.474722	0.541074	1.77726	1.86458	1.94447	1.27894	1.49014	1.23883	0.869845	1.34899	2.85007	1.35426	1.6888	1.10268	0.545665	0.417179	0.500172
MsaG001134	0.658903	1.87496	1.37482	0	0	0	0	0	0	0	0	0	0	0	0	0.616105	2.3331	1.92228	0	0	0	0	0	0	0	0	0	0.104504	0	0	0.703854	1.05879	0	0.15195	0	0	0	0	0	0	0	0	0	0	0
MsaG001135	0	0	0	0	0.236	0	0	0	0	0	0	0	0	0	0	0	0.331631	0.569241	0	0	0	0	0	0	0	0.23995	0.22904	0	0	0	0.250118	0.60199	0.217802	0.323977	0	0	0	0	0	0.212368	0.579316	0.288196	0.119796	0	0
MsaG001136	2.11462	3.61038	9.55981	8.74889	6.74938	3.90984	6.59417	7.37505	6.02701	5.32699	11.8621	8.43854	2.02134	1.48303	1.09488	3.07575	12.8121	6.16917	3.21573	0.825332	1.26023	3.44649	7.49547	7.16452	8.15367	5.59822	5.86081	2.1241	2.09167	0.838133	1.8824	2.9449	2.29487	3.73868	2.9098	1.77991	2.23019	5.14364	4.35298	2.55728	1.74399	0.867592	0.721275	2.01045	2.20381
MsaG001137	0	0.321697	0	0.637817	0	0	0	0	0.345231	0	0.792716	0	0	0	0.219504	0.352362	0.533737	0	0.368398	0	0	0	0.261341	0	0.114713	0.144819	0.138234	0	0	0	0	1.27163	0.525807	0.130355	0	0	0	0.137495	0.317344	0.256344	0.233092	0.347874	0	0	0
MsaG001138	0.746563	1.46777	3.04465	0.765814	0.513056	1.3321	0.226759	0.65549	1.16063	1.25023	1.4277	0.541676	0.467103	0.392687	0.527108	1.48076	2.03469	2.27702	0.79619	0.66753	0.606711	0.829622	0.533437	0.722692	1.04678	1.68664	1.9917	0.204521	0.201398	0.134501	1.66749	1.61407	1.64145	1.23646	1.12069	1.521	0.763506	0.891469	0.800159	1.41582	0.923569	1.42013	0.6424	0.387157	0.503965
MsaG001139	0	0	0.183475	0.198441	1.59534	0	1.17517	0.283088	0.21482	0	0.493266	0	0.403459	0.370016	0.273172	0.219257	0.498176	0.513069	0.229235	0.658944	0.628853	0.859898	0.650476	2.38339	1.21347	0.720906	0.602111	0.836784	0.521871	0.697047	0	0	0.654366	0.0811131	0.223383	0	0.123651	0.342223	0	0.31902	0.145041	0.216464	0.089979	0	0
MsaG001140	0	0.49236	0.902565	3.41666	2.17998	1.10741	3.46862	1.39259	2.37771	0.204317	0.303315	0.739796	0.248091	2.73033	0.50393	1.48306	2.75701	3.7859	1.69151	1.82337	0	1.58628	2.99989	4.18736	1.66792	1.10823	4.23137	1.16631	0.962713	1.71449	0	0.556071	0.402377	0.498774	0.686803	0.409612	0.304139	0.841748	0.971396	0.392338	0.535126	0.266212	0.553291	0.176254	0.507163
MsaG001141	6.3374	7.37629	7.2301	11.9951	11.3329	8.40875	16.4201	14.4791	15.1077	5.7164	7.22471	7.41214	8.58259	5.31197	3.35009	5.77284	9.04356	8.29007	7.56777	7.84171	8.4065	10.8454	15.9923	14.4068	12.8362	8.91428	10.0288	8.37176	7.65884	5.13711	6.24563	8.38332	8.19608	8.18425	11.724	9.16296	9.94658	11.6459	13.4052	12.8496	13.5893	11.6502	8.79641	6.96371	13.0549
MsaG001142	7.0751	4.97396	1.73675	3.99164	1.25845	0.887889	2.78102	6.02929	5.59203	0.196578	3.21009	3.79613	5.01257	3.28363	4.36357	2.59433	4.22447	5.26138	2.7124	2.14414	2.97633	6.61352	10.2943	8.86325	5.65882	5.97102	6.51375	4.02647	4.16811	2.47432	4.22346	2.94254	4.06492	3.07124	3.96472	3.28414	6.14499	4.15055	5.02348	6.22836	11.3268	5.3787	2.5552	1.35662	2.11446
MsaG001143	4.8521	4.67314	5.64611	4.31678	4.32627	2.22956	5.11283	4.05537	4.21717	1.85109	3.14057	3.93637	7.27819	9.12891	6.66714	4.36244	6.78418	4.76386	3.16228	1.9229	1.66826	4.10615	3.79637	3.43239	3.21916	2.96432	3.42283	9.53067	8.99895	5.99132	5.68149	5.21785	6.59659	5.03526	5.03714	6.95083	4.98607	5.7196	7.70063	4.23159	4.77122	4.1346	10.0732	9.12479	10.0649
MsaG001144	8.89898	11.2801	16.458	58.4221	93.7724	37.9704	129.472	181.661	121.053	127.055	161.388	179.866	83.2856	28.2975	41.7825	12.9857	12.4131	8.26057	88.3147	135.552	85.3371	108.285	216.751	181.099	134.133	125.706	110.098	10.2006	10.2028	34.9506	9.50608	15.9897	11.8524	102.703	117.401	83.5013	214.014	219.117	291.926	126.757	169.803	156.333	29.3877	36.4246	74.9322
MsaG001145	8.40456	8.42746	14.4571	6.20937	8.11823	6.27564	7.15386	9.90493	8.3107	6.94711	12.6284	10.267	2.69706	1.84197	1.47644	12.2869	20.7372	20.2869	3.39086	4.42838	5.00878	6.60443	10.2695	9.4918	12.1018	12.7913	11.1575	5.49064	4.89893	4.4812	11.5965	12.3476	10.1913	7.68351	7.24401	6.47422	3.97468	5.86531	10.5884	5.98944	5.44616	5.6034	3.68577	3.62836	5.35709
MsaG001146	5.52485	3.59345	7.68518	17.8115	22.9375	9.09266	15.8221	16.0926	13.4972	5.8405	7.93249	8.9989	10.864	8.16455	9.39905	5.49399	7.14199	6.77985	6.34414	9.98076	7.99628	18.6524	18.6711	15.9172	11.8528	17.1877	15.2481	12.0172	13.467	9.59333	4.07502	5.49579	5.99579	14.743	30.159	15.5289	26.6368	30.1412	26.8077	10.1414	15.6223	9.06699	12.451	6.43187	11.8242
MsaG001147	0.598111	1.3816	2.11055	1.34977	1.41848	0.945755	2.65664	3.08653	2.21326	3.1076	2.88642	2.92835	1.47304	1.49899	2.48656	2.28091	4.76722	4.64457	0.917198	1.08756	0.943544	2.36538	4.07474	4.44457	7.20429	5.83196	5.72166	1.59034	2.03587	1.00403	2.53687	3.09813	2.60183	1.46856	3.68685	1.8768	2.77057	3.00385	4.30598	6.14285	6.1805	6.25756	2.0791	1.4049	2.29626
MsaG001148	0	0	0	0	0	0	0	0	0	0	0	0	0	0	0	0	0	0	0	0	0	0	0	0	0	0	0	0	0	0	0	0	0	0	0.115816	0	0	0	0	0.165401	0	0	0.746415	0.297218	0.142539
MsaG001149	12.8491	13.0002	13.5292	31.8162	26.8614	14.2139	43.2485	26.8114	40.8366	10.6771	15.1832	12.0728	21.8353	12.3907	16.1701	15.7969	20.7266	15.677	11.1656	12.1474	17.4422	33.1582	37.6241	27.18	16.4665	15.7281	16.3514	7.58556	8.03182	7.16762	22.3679	22.1766	22.798	18.4923	24.2546	25.1607	28.2739	24.8879	33.931	22.9846	25.6096	24.0159	17.4091	12.3132	22.2255
MsaG001150	0	0	0	0	0	0	0	0	0	0	0	0	0	0	0	0	0	0	0	0	0	0	0	0	0	0	0	0	0	0	0	0	0.733959	0	0	0.498104	0	0	0	0	0	0	0	0	0
MsaG001153	0	1.23821	0	0	0	0	0	0	0	0	0	0	0	0	0	0	0	0	0	0	0	0	0	0	0	0	0	0	0	0	0	0	0	0	0	0	0	0	0	0	0	0	0	0	0
MsaG001155	0	0	0	0	0	0	0	0	0	0	0	0	0	0	0	0	0	0	0	0	0	0	0	0	0	0	0	0	0	0	0	0	0	0	0	0	0	0.700997	0	0	0	0	0	0	0
MsaG001157	11.2195	11.0743	9.05302	2.07698	4.32901	2.16918	4.33427	5.22042	4.92509	4.80255	3.68769	4.49721	0.301628	0.82988	1.0892	6.33816	7.03497	6.56337	1.59953	1.10842	2.82081	3.00004	3.8904	2.46064	4.0557	4.76076	4.45855	0.278038	0.520206	0.903269	1.12358	1.18312	0.978417	0.444698	0.612342	1.16201	0.431399	0.511697	0.5413	0.159001	0.433736	0.107887	0.134538	0.0714296	0.342559
MsaG001158	0	2.74856	2.51925	0	4.86783	2.06068	3.22721	23.3221	5.89928	0	6.77293	0	0	0	0	3.01057	9.12045	18.7862	3.14758	12.4407	0	0	16.7466	4.67512	6.86075	2.47465	3.54319	0	0	0	0	0	0	0	0	0	0	1.17475	0	0	0	0	0	0	0
MsaG001161	34.4178	43.6955	51.0983	19.4179	17.3453	9.03721	37.1518	12.785	16.1697	20.0083	7.42574	6.03721	7.59219	18.1035	14.3934	48.6859	36.8733	46.9867	15.5293	13.6398	9.46689	12.9451	21.4209	16.6586	9.13389	4.06975	10.3592	2.51943	10.8025	7.34544	14.1407	13.6137	13.5451	9.15821	15.9735	28.4129	38.1603	10.9478	24.5248	30.0162	25.1101	21.1815	3.38641	3.23628	3.10408
MsaG001162	2.27469	3.02063	3.85629	5.98891	7.06922	4.52932	9.75332	12.8153	10.4195	13.0721	16.8805	15.345	30.1147	44.0699	23.6287	2.2451	8.09915	6.82048	3.70623	5.23805	4.74467	7.87817	20.8144	15.1384	24.9277	19.5229	22.1119	51.9211	50.4843	28.5499	5.16347	5.84827	5.20166	6.42595	12.5804	5.02594	12.1283	10.2821	17.5593	23.984	26.8112	22.165	37.5328	28.5005	41.7823
MsaG001163	15.5665	8.37371	14.4603	13.354	13.3257	8.09775	10.4019	12.7002	11.4608	15.8132	19.4381	21.8816	2.2014	2.24326	3.97471	8.97254	16.4603	18.8187	6.53187	6.69147	6.09997	9.12312	14.2954	13.1078	17.1802	19.9953	26.5433	3.01003	3.55938	2.7891	10.0227	12.5411	12.4965	12.5398	11.7145	12.2501	13.5686	13.4859	14.3659	8.02646	9.6726	8.53016	3.70944	3.04104	2.58347
MsaG001164	0.282781	0.321869	0.147508	0	0	0.482631	0	0	0.115139	0	0.198285	0.107472	0	0.0495802	0.0366036	0	0.022251	0	0	0	0	0	0.0435801	0	0	0	0	0	0	0.0373602	0.151036	0.0908795	0.263045	0.130425	0.0299321	0.178516	0.0331373	0	0.0793784	0	0.0388696	0.05801	0.0482268	0	0.147354
MsaG001165	0	0	0	0	0	0	0	0	0	0	0	0	0	0	0	0	0	0	0	0	0	0	0	0	0	0	0	0	0	0	0	0	0	0.178435	0	0	0	0	0	0	0	0	0	0	0
MsaG001166	0	0	0	0	0	0	0	0	0	0	0	0	0	0	0	0	0	0	0	1.06102	0	0	0	0	0	0	0	0	0	0	0	0	0	0	0	0	0	0	0	0	0	0	0	0	0
MsaG001167	17.0172	12.2112	16.5957	8.34854	8.01676	4.73541	8.65207	10.421	8.81168	8.56206	5.70682	4.85061	1.90955	7.97801	2.29851	12.2222	3.75508	6.92524	7.23307	9.96268	10.5825	8.59192	5.81527	5.01355	9.23429	6.35014	8.05172	1.70153	2.19555	1.46626	7.50837	9.27346	7.57065	6.73966	5.40377	10.5092	7.413	7.7387	7.26912	9.22721	11.4412	8.65145	3.12302	2.26104	2.45783
MsaG001168	0	0	0	0	0	0	0.504454	0.20253	0.461066	0.237717	0.176449	0	1.29891	1.45597	1.46577	0	0.0594017	0.183533	0	0.0589286	0	0	0.407199	0.852577	0.204271	0.322349	0.307692	0.319286	1.02675	0.199475	0.134403	0	0.117038	0	0	0	0	0	0	1.14118	1.45274	0.464595	2.12433	0.615199	3.83545
MsaG001169	1.47109	0.523262	1.3429	0	0.0926721	0	0.122877	0.443998	0.112309	1.04227	0	0	0	0	0	0.286571	0.520896	0.268234	0.23969	0.0861246	0	0	0.297562	0.178007	0.298543	0.32978	0.0899388	0.0291649	0	0	0.0982156	0	0.0855262	0.254437	0	0	0	0.0894578	0.0516181	0	0	0	0.0940826	0	0
MsaG001170	0	0.238398	0.0728361	0.0787773	0	0	0.186609	1.01143	1.79087	0.659527	0.195818	0.318404	0	0	0	0.261123	0.263689	0.169732	0.364009	0.0326986	0	0.512046	0.290505	1.14891	0.17002	0.0715466	0.136587	0.221459	0.15538	0.055343	0.149157	0.31412	0.0649428	0.0322004	0.0443394	0	0.441786	0.57739	1.56781	0	0	0.0859322	0	0.0568941	0
MsaG001171	1.78412	2.03074	2.58516	1.23025	1.09894	0.845837	2.51685	2.23368	2.30037	1.21724	1.39002	1.13011	2.27389	0.208541	0.230939	1.05037	2.80772	2.12054	0.258394	0.371381	1.06326	1.45391	2.79538	2.20682	1.77012	2.0823	2.08458	2.20085	2.05888	1.17857	2.75287	1.72013	1.383	1.00574	2.32912	1.06372	1.46349	1.35014	2.72666	1.0788	1.96189	1.34199	1.82564	1.45392	1.70442
MsaG001172	0	0	0	0	0.426482	0	0.376991	0	0.344567	0.666195	0	0.160812	0.32357	0.445124	1.31449	0.0879209	0	0	0	0.264233	0	0	0.326047	0.136533	0.286231	0.289079	0.137968	0.536874	0.418535	0	0	0.181312	0	0	0	0	0	0	0.0791831	0.383776	0.232644	0.694407	0.64946	0.229877	2.09462
MsaG001173	0.228543	0.292651	0.387451	0	0.0575888	0.0243788	0.0381794	0.0459853	0.279165	0.242886	0.0400635	0.16286	0	0	0	0.089041	0.512521	0.22225	0	0.02676	0.510759	0	0.158496	0.193581	0.104356	0.102467	0.153698	0.0271857	0.0847735	0.0226459	0.305168	0.0367244	0.186018	0.0790568	0.0362866	0.0721383	0.0602584	0	0.128307	0.103644	0.424094	0.210976	0	0	0
MsaG001174	0	1.93142	0	0	0	0	4.53554	8.19425	4.14544	0	7.13903	0	0	0	5.27148	0	0	0.82507	4.42362	1.58948	0	0	5.49168	11.4983	15.8406	5.21682	18.2586	0	0	0	0	1.09067	1.57844	0.782632	3.23301	2.14242	0	1.651	0.952643	16.9296	15.394	29.2402	0	0	1.32633
MsaG001175	3.84824	2.86396	3.75738	3.84119	3.4312	2.86293	10.6815	6.35328	7.17146	4.42764	4.28972	5.62515	9.9036	10.3802	4.52141	3.69055	7.70984	5.68537	1.92925	2.33381	1.94056	5.54831	9.07842	8.11901	7.96981	8.56987	8.0113	9.85936	9.73578	3.63715	4.58509	5.23236	5.04823	4.41447	5.32665	3.92433	6.34799	5.76032	7.42309	7.51767	10.0909	6.13328	15.9278	10.7348	13.8055
MsaG001176	1.87927	1.78253	2.66857	3.47527	3.15695	2.4501	1.32554	2.3528	2.35929	1.62735	3.22114	1.66653	2.39516	1.59255	1.82442	3.05884	5.6931	4.69571	1.63305	1.4425	2.23994	2.29718	3.23409	3.58783	3.22053	2.59457	3.77873	1.85458	2.32359	1.65523	1.78442	2.58359	3.01064	2.1669	1.95604	2.07613	1.1378	1.49833	3.51683	3.78777	4.3483	3.91941	3.44538	2.93529	3.26422
MsaG001177	25.5446	21.7495	29.4827	2.7235	7.29841	4.2053	5.64503	5.82786	5.03666	9.31051	3.52595	9.17325	4.2683	5.81886	4.53022	16.3625	30.8149	21.8583	4.58812	4.75735	2.87689	4.91736	7.48603	5.2571	11.3477	10.9762	10.8215	3.28582	3.13355	1.27555	15.7923	17.2593	19.0843	7.42157	4.91807	7.74558	3.88908	3.22908	4.57334	4.83447	8.62602	3.96114	3.03583	3.52411	3.61598
MsaG001178	1.16267	0	0.121297	0	0.117189	0	0.155384	0	0.14202	0.109834	1.14136	0.530253	0	0	0.451493	1.15963	1.04294	0.791456	0.3031	0.163363	2.07871	0	0.107509	0.562746	0.424713	0.238299	0	0.811371	0.776283	0	0	0.0747312	0	0.160874	0	0.146796	0.0817474	0.226248	0	0	0.0958885	0.42932	0.594861	0.189496	0
MsaG001179	1.84379	0.991032	2.19073	1.79152	2.01328	1.22378	2.25878	2.30838	2.12707	1.1128	2.5139	2.04383	2.34994	1.0237	1.03421	1.75596	2.46638	2.21637	0.934626	1.943	1.09883	1.12691	2.81784	2.82599	3.74179	3.20167	3.93284	1.55963	1.6338	0.73079	1.64131	2.3373	1.61982	1.67717	1.98416	1.71361	1.00829	2.11786	2.15652	2.55493	2.32318	1.82815	1.8867	1.50254	2.32188
MsaG001180	13.778	16.039	15.6809	21.5533	27.4589	19.5071	30.3406	32.2593	23.7148	31.0603	32.277	18.0299	13.8288	6.58832	23.955	17.7631	24.3193	18.5754	31.0205	36.0051	21.8342	26.7941	30.2581	33.6469	34.7608	29.6834	34.46	10.6282	6.96912	6.20563	19.0665	16.9068	21.8462	27.2243	38.6806	27.6752	34.126	29.7056	25.403	31.9517	49.3264	43.1675	8.97187	12.2487	12.3603
MsaG001181	1.10912	0.526013	0.771404	0.312873	0.558956	0.315495	0.741139	0.446333	0.790293	0.174626	0.648093	0.421526	0.848154	2.33355	0.93318	0.115231	2.00727	2.02233	0.24095	0.606042	0.330495	0.451921	0.598253	1.2526	1.50056	1.08926	2.21509	1.34864	0.959946	0.146534	0.98732	0.772301	1.11769	1.06573	1.23269	1.2253	0.194956	0.404676	0.985901	1.17363	1.75322	1.82021	0.756618	0.903844	0.939167
MsaG001182	1.89435	3.2343	0	37.4065	13.3656	11.316	18.9877	32.0176	12.7267	32.2117	1.32831	1.07993	42.3723	42.8457	16.9193	1.7713	5.36613	4.60545	3.70383	10.2032	6.77372	32.4185	24.5232	16.504	8.84209	10.6772	6.94894	9.31392	9.13471	4.50496	0	1.2176	0	6.55285	20.4525	13.1547	14.6511	10.598	7.97633	15.4635	13.2797	11.6583	18.8997	12.3499	105.869
MsaG001183	3.32395	2.83756	7.58573	0.937656	0.523485	0.44321	1.66585	1.17042	0.888169	0.686884	1.0197	0.947462	1.42979	2.07619	1.2101	3.23755	3.23667	5.55572	1.76014	1.21625	0	0.761836	2.16111	1.91049	2.27665	2.55478	2.94666	1.87811	3.54474	1.48213	2.88495	3.60532	2.0291	1.05399	1.31939	2.29509	1.82584	2.07184	1.4579	1.97847	1.88468	1.53423	1.96637	1.35438	1.29905
MsaG001184	3.03008	6.826	8.42982	5.19979	10.6894	2.74738	4.04954	3.75972	4.00968	1.78902	2.39027	1.79937	2.02749	2.65634	2.94164	20.1083	29.8629	24.3098	10.8614	10.4959	3.16016	5.7102	10.7112	10.6939	3.68955	2.65237	3.1184	1.28155	2.15424	0.550449	21.2415	20.815	27.8924	13.626	8.98048	10.8395	7.05714	13.7581	12.6876	2.23298	3.48818	2.25328	3.55276	2.31495	4.73682
MsaG001185	5.03231	0	0	0	0	0.715733	1.1209	0	0	0.792314	0	0	0	0	0	1.04565	0	0	0	0	0	0	1.16331	0	0.340419	0.859515	0	0	0	0	0.895937	2.69546	2.34055	4.64202	4.26132	1.58842	0.589704	5.3043	0.470868	4.5643	0.691715	1.03233	0	0.683489	0
MsaG001186	0	0	0.142791	1.69883	1.93137	2.1024	0.914594	0.66095	0	0.646485	0	0.780269	0.470995	0	0	0.170639	0.387711	0.266201	2.67608	1.85901	0	1.00384	1.39216	0.927453	0.999947	0.631185	0.133886	0	0	0.108497	0.584828	0.527843	0.127317	2.0832	3.99856	1.46887	1.63597	0.932188	0.998925	0.496562	0.564402	1.34773	0	0.111538	0.320945
MsaG001188	0	0	0	0	0	0	0	0	0	0	0	0	0	0	0	0	0	0	0	0	0	0	0.0516372	0	0	0	0	0	0	0	0	0	0	0	0	0	0	0	0	0	0.0921115	0	0	0	0
MsaG001189	0	0.172377	0	0	0.152644	0.258473	0.809583	0.243776	0	1.14451	1.69907	0.34534	0	0	0.352855	0	0.0714991	0	0.197401	0	0	0	0.070018	0	1.65963	2.63837	2.74062	0.0960774	0.11235	0	0	0.194682	0.422621	0.139698	0	0	0	0.0736747	0.0850223	0.961512	1.87349	1.30483	0	0	0
MsaG001190	1.24589	0	0	10.1922	18.2087	8.23981	37.8803	47.1291	48.6994	35.3088	22.2772	37.6438	47.5182	13.1066	66.0402	4.27155	8.82311	4.08909	30.8556	41.7219	32.2988	37.3123	137.958	124.827	78.1279	56.0189	68.5536	166.579	168.681	23.456	2.9945	4.20422	6.66389	26.7204	72.4002	27.5281	55.6253	60.6106	51.7601	26.273	53.1743	31.0534	30.7566	21.5752	62.3251
MsaG001191	0	0	0.402903	0	0	0	0	0	0	0.729653	1.08319	1.54113	0	0	0.749843	0	0	0.0938897	0	0	0	0	0	0.186923	0.156748	0.39577	0.377775	0.183754	0.143251	0.459205	0	0	0.35924	0.356242	0	0.2438	0.543067	0	0	0.350277	0.477758	0.713018	0	0.157359	0.301861
MsaG001192	0.431823	1.47454	2.13991	2.80171	2.39386	0.737007	3.02982	2.7804	2.37362	3.05949	5.45028	3.32336	2.47665	1.93066	0.754595	1.41321	3.56775	2.15215	0.422151	0.505619	0.772048	1.84748	5.59016	3.34413	6.26585	10.1782	11.1411	2.0889	2.40264	4.19327	3.11366	2.42863	1.90801	2.43979	3.0853	2.11269	2.80845	2.31083	3.8789	3.7208	5.25302	3.05618	0.773276	0.527853	2.02516
MsaG001193	8.86106	7.01377	10.9977	8.44702	12.6784	7.04023	8.50742	7.78755	7.40247	7.36053	15.4263	11.3805	3.79697	2.08935	3.48052	7.93631	18.5371	14.4113	3.11986	3.29149	4.18825	7.47005	16.6462	13.4582	14.7375	20.4578	22.1679	3.81232	3.36239	2.3414	8.81278	9.62344	8.57422	6.2713	5.62761	4.85447	6.76732	5.84679	9.06314	5.03465	6.67798	5.76672	4.32518	2.94653	3.38344
MsaG001196	0	0	0	1.70707	0	0	7.07653	0	0	3.57291	0	0	0.867679	0.795758	0.587485	0	1.07138	0	0	0	0	0	2.79783	0.732248	3.37724	10.0775	2.5898	0.719836	1.12234	0.599628	0	0.972406	0	0.348884	0	0	0	0	2.97271	6.86085	3.74312	5.58633	1.16105	4.31504	5.32128
MsaG001197	12.6418	10.1571	15.2576	20.5577	17.2392	18.1917	33.1276	26.1349	29.5214	26.4605	17.7288	32.3602	13.9323	16.6889	9.52948	11.1253	16.6765	17.5366	11.7932	7.54622	13.7385	26.9671	42.8045	41.1519	28.5226	34.2298	31.4611	12.7378	15.3549	9.62821	20.5211	20.4733	23.4037	19.2641	24.6372	20.1863	31.9811	31.2325	42.3749	35.9721	31.8915	25.781	16.17	11.4131	20.15
MsaG001198	37.659	35.1124	54.7529	25.7671	25.0358	24.6155	45.5104	21.926	30.8301	40.8739	37.0813	31.9747	11.9482	20.2298	29.559	30.2182	62.9847	50.6474	11.4885	14.6357	10.0278	19.5887	32.044	28.6985	33.1718	34.8977	29.1961	17.5372	13.9688	13.9735	23.9657	37.3383	26.832	22.5429	32.059	21.7504	27.6048	26.1164	34.4124	27.2526	27.4239	19.7245	18.6527	20.2417	26.6172
MsaG001199	0	0	0	0	0	0	0	0.0980917	0.0744363	0.0575669	0	0	0.139801	0	0	0	0.115081	0	0	0.057082	0	0	0.0281742	0.35394	0.0742011	0	0	0.270621	0.0904157	0.0483061	0.0650958	0	0.113371	0.0562123	0.193508	0	0	0.118582	0.0684233	0	0.0502577	0	0	0	0
MsaG001200	0	0	0	0	0	0	0	0	0	0	0	0	0	0.337717	1.49596	0	0	0	1.25535	0.300712	0	0.784838	0.296848	0.310764	0	0.328989	0.31403	0.610993	0	0	0	0	0.298623	0.444196	1.42718	1.01331	2.25716	1.56175	0.720919	0.291173	0	0	0.328499	0.261613	0.752779
MsaG001201	4.65595	5.29953	11.1026	6.00412	4.19006	4.25703	7.33357	5.88862	7.92151	8.01127	9.32783	9.66914	22.1256	25.8894	13.0436	5.90836	11.3048	9.78315	4.33492	3.66038	5.94591	10.9761	14.5302	13.5212	16.4679	17.9779	18.7871	24.527	21.958	16.6085	8.8814	5.8784	7.73392	7.89946	10.0326	8.6078	10.1716	6.39066	9.3354	8.5967	15.0853	11.4615	7.82705	7.31744	23.6551
MsaG001202	0	0	0	0	0	0	0	0	0	0	0	0	0	0	0	0	0.764237	0	0	0	0	0	0	0	0	0	0	0	0	0	0	0	0	0	0	0	0	0	0	0	0	0	0	0	0
MsaG001203	3.21642	3.45763	5.12659	5.34313	6.66395	3.43098	1.55226	2.87635	3.27405	3.12287	9.27198	6.01021	16.295	24.1553	14.9188	3.73153	5.86321	8.8188	2.56209	3.80793	4.79214	7.86338	7.84845	5.36227	3.48128	3.15883	2.22863	54.386	35.0629	32.4375	3.34041	5.62785	2.99194	1.89556	3.85849	2.93293	5.02549	7.73676	5.91882	1.53968	1.98951	1.86949	33.7355	28.9052	31.7051
MsaG001204	2.38528	1.3575	1.49309	1.21116	2.04357	0.915983	3.1878	3.4556	2.76794	3.6053	1.83981	1.49579	2.05205	2.88567	2.03778	2.60208	4.223	3.01548	1.55457	1.89918	0.42646	3.79044	3.69441	1.50086	2.42035	2.93331	3.03327	2.00506	1.32716	0.85087	2.29321	2.06976	1.77505	1.81524	1.74211	2.71044	1.59324	2.20476	2.87913	1.62259	1.96721	2.20194	2.98996	1.65224	3.1695
MsaG001205	0.816219	0.929043	0.804226	1.27916	0.9141	0.503051	0.606018	1.05838	1.82785	0.920987	1.11286	1.29253	1.04028	0.620136	0.915656	0.310934	1.08112	1.25676	0.620617	0.520328	0.72965	0.720582	1.57237	1.33881	1.70245	1.62644	1.37507	1.23701	1.1774	0.754856	0.799243	0.714079	0.717072	0.805202	1.02235	0.787217	1.24342	0.915484	1.51472	1.13103	1.73899	0.920921	1.26442	0.99773	1.02786
MsaG001206	1.2208	0.926367	2.54724	5.51003	7.99812	1.90995	6.79806	3.93021	9.19578	3.65198	1.14136	2.78383	4.20101	7.49154	5.84683	3.29768	3.16999	4.84767	0.530425	3.62122	0.727548	2.48714	4.60946	6.89364	3.96399	6.25536	4.4782	4.96965	6.79248	3.70964	7.17247	5.62352	5.86726	4.12911	5.68571	6.29387	5.57926	3.95933	6.96797	5.35178	5.36976	3.25568	5.51734	3.81361	10.3374
MsaG001207	2.76082	0.589209	2.1602	1.55761	2.26095	1.91424	1.15303	0.833259	1.4754	0.489014	1.45191	4.13147	0.79171	3.63043	2.94826	0.968062	3.17712	3.4399	1.57441	0.323263	0	7.59324	3.66975	3.17365	1.54077	4.06709	2.44745	1.64203	1.66412	2.05173	2.3962	2.32908	2.72864	2.5467	1.53421	2.39645	1.94114	2.60225	3.77803	3.28658	5.55002	2.97338	2.20708	2.6717	4.18102
MsaG001208	0.587617	0.5295	0.485324	0.331523	0.419529	0.43877	0.588988	0.669996	0.448608	0.948305	0.240354	0.502485	1.03914	0.721191	0.513419	0.396824	0.53173	0.476196	0.159571	0.286682	0.437745	0.778148	0.656555	0.829541	0.516754	0.627278	0.44308	0.465989	0.526748	0.388171	0.366161	0.472118	0.501055	0.485581	0.544239	0.680085	0.309866	0.369244	0.72852	1.08814	0.585588	0.572586	0.776667	0.698339	1.56928
MsaG001209	0	0.466205	0	0	0	0.349529	0	0	0	0.386927	0.574405	0.933996	0	0	0.318107	0	0.193374	1.19493	0.533885	0	0	0	0.757474	0	0	0.839489	0.801319	0.259848	0	0.324682	0.437531	1.84286	1.14301	1.13347	0.780382	0.517137	0	0.797033	0.229948	1.48598	2.0268	0.504141	0	0	0.320148
MsaG001210	0	0.143747	0.0658769	0	0	0	0.506338	0.203287	0.231394	0.178954	0.177108	0.0719955	1.81078	1.59426	1.22604	0	0.238495	0.245624	0.0823073	0.0591488	0	0	0.20436	0.427881	0.128146	0.355908	0.463262	1.36204	1.49903	0.750827	0.134905	0.324694	0	0.145619	0.160412	0.159451	0.0443973	0.215033	0.283603	0.400906	0.312464	0.155443	0.839985	1.13208	2.27038
MsaG001211	0.0690923	0.179131	0.0961088	0.0303183	0.073509	0.0687878	0.312923	0.179182	0.497	0.286461	0.199172	0.0962824	1.83163	0.948931	1.26102	0.0669973	0.206591	0.181039	0.0350232	0.0773042	0.068627	0.0469205	0.140199	0.189502	0.20565	0.218317	0.336053	1.08121	1.13335	0.785032	0.106608	0.0912862	0.132111	0.0778968	0.1097	0.0945039	0.0296871	0.108306	0.109903	0.490888	0.36722	0.212605	0.673614	0.619352	0.624055
MsaG001212	2.3131	2.63283	4.82635	1.30501	2.33144	2.96088	1.54566	0	1.41272	1.09256	0	1.31865	9.28645	3.65001	13.4735	0.720951	5.46027	1.68705	4.52257	3.25007	4.13554	2.82748	4.81245	2.23914	1.87768	1.77784	1.697	2.56805	2.57399	0	0	2.97351	3.22749	3.20055	3.67259	2.19035	2.43951	2.81321	7.14232	11.5389	3.81535	2.84707	1.18346	0	0
MsaG001213	0.910479	0.345444	0.0316624	0.171225	0.244719	0.181293	0.567843	0.293117	0.259502	0.286702	0.212809	0.138413	0.417751	0.223489	0.117854	0.264862	0.243584	0.280379	0.316475	0.255858	0.217044	0	0.631424	0.117516	0.295636	0.264366	0.38594	0.125151	0.0675448	0.144348	0.356618	0.234086	0.338774	0.545913	0.481867	0.306547	0.106693	0.26576	0.596348	0.633116	0.525629	0.48562	0.108694	0.0741968	0.11861
MsaG001214	0.495198	0.253642	0.206649	0.195567	0.174693	0.126776	0.430173	0.318845	1.05855	0.30407	0.451401	0.282304	1.64727	0.755364	1.28839	0.0308689	0.490963	0.216703	0.129095	0.127561	0.177071	0.181596	0.343424	0.335555	0.522576	0.723155	0.980916	1.72002	1.34089	1.04024	0.132245	0.222804	0.322446	0.137038	0.298773	0.359505	0.104452	0.0963624	0.208508	0.898288	1.04143	0.274281	1.49483	1.53348	2.18691
MsaG001215	0.946748	1.10007	2.51043	0.890231	0.218683	0.892081	1.00168	1.80971	0.770968	0.521714	0.221286	0.0674655	2.05884	1.68069	0.260416	1.65985	1.50855	1.20839	0.437061	0.609698	0.564224	0.337542	1.25844	0.534611	0.272188	1.08139	0.906815	1.05736	1.43397	0.953748	1.7277	1.95236	1.44944	1.36457	1.06476	1.30741	0.318962	1.00751	0.57581	1.59217	1.00855	1.18958	0.726584	0.803671	1.23335
MsaG001216	4.70041	4.81513	2.45189	1.06076	3.79014	2.4067	3.76911	0	2.29662	8.43666	1.31837	0	4.85251	8.40609	4.38069	10.2552	6.43553	10.0561	0	3.7425	0	0	4.34636	1.36503	3.05248	2.64933	4.13815	14.91	11.1586	7.07946	3.51475	1.81273	2.18618	2.60152	4.77633	1.78039	2.97438	3.20134	3.16665	15.3478	5.42719	4.04984	5.53125	4.59655	6.98059
MsaG001217	0.881356	0.300955	1.33326	0.54697	0.444172	0.150424	0.588942	0.425611	0.43063	0.124889	0.370803	0.904402	0.808778	1.48348	0.273802	0.466995	1.56039	0.578533	0.287205	0.165116	0.472727	0.538676	0.67235	0.639881	0.679677	0.812889	0.862143	1.02044	1.20961	0.978116	0.753187	0.736446	0.532899	0.609751	0.559745	0.250376	0.464762	0.450204	0.890649	0.519603	0.36344	0.379685	1.19497	0.825971	0.9989
MsaG001218	10.1521	3.72756	9.56639	6.09717	7.59193	3.63307	13.5677	6.06224	9.80063	15.3137	26.8671	14.0021	75.8812	84.5777	35.2265	16.4336	13.0648	14.57	5.76274	4.83151	7.0261	5.20408	7.72191	8.55944	13.2256	17.7033	14.4157	25.3989	11.2972	10.384	6.64675	8.94602	8.22505	5.58864	6.23957	5.27185	10.707	5.0185	10.2959	24.0595	34.1662	34.0609	17.7607	30.4239	38.9082
MsaG001219	2.88189	0	0	0	0	0	0	0	0.293352	0	0	0	0	0	0	0	0	0	0	0	0	0	0	0	0	0	0	0.0761794	0	0	0	0	0	0.110766	0	0	0	0.116833	0.134828	0	0	0	0	0.195709	0
MsaG001220	15.0252	14.2518	10.4502	16.954	23.9786	17.9508	42.8382	40.7129	60.2601	44.9475	34.4165	34.8335	217.16	98.5261	130.308	31.2207	43.2715	21.5519	57.4491	40.4638	34.0269	34.2842	74.2144	73.2089	59.968	76.3474	61.7303	56.3194	71.8958	42.084	28.8905	34.4453	86.8878	60.5217	54.551	57.8601	34.3339	48.243	43.8639	119.471	138.994	107.88	98.6554	66.5278	199.847
MsaG001221	111.464	119.622	115.456	35.935	22.8709	17.6651	22.8769	23.0686	23.8269	23.6919	19.5396	20.8787	9.13263	10.8883	15.1495	89.8316	115.586	85.7482	21.7936	20.5092	18.505	18.4913	23.1904	26.2044	30.0531	38.756	41.0826	11.1123	18.6055	6.62687	76.1189	59.1067	82.2074	39.659	28.0634	54.2825	28.5494	18.398	23.4666	26.3577	26.2651	24.4992	12.8315	8.11024	12.7575
MsaG001222	0.771177	1.53611	1.66655	1.86465	1.83219	1.43371	1.80361	1.10835	2.32134	0.962674	5.71647	3.04604	1.35848	1.65151	0.598935	0.892774	2.17152	2.35696	0.610303	0.464383	0.295451	1.21201	1.84639	1.8663	4.01317	5.29218	5.14585	0.297041	0.34735	0.916972	1.61815	2.01812	2.04958	1.2703	1.41684	1.07799	1.23935	1.38007	1.79365	1.49884	1.56732	1.2882	1.77552	1.93023	1.70069
MsaG001223	0	0	0.326337	0	0	0	0	0	0	0	0	0	0	0	0	0	0.0738399	0	0	0	0	0	0.144621	0	0.380881	0.0801398	0	0	0	0	0	0	0	0	0	0	0	0	0	0	0	0	0	0	0
MsaG001224	12.1955	12.3389	4.00542	1.27416	2.73159	2.31271	2.71643	1.0906	6.06905	5.12032	2.53376	4.11995	5.1811	3.56373	4.5604	4.08267	2.55898	3.40415	2.06064	0.21155	0.807556	1.10426	1.25298	0.655862	0.458323	1.15721	1.98827	0.286554	0.167543	0.537077	4.10123	2.46774	2.73104	2.60408	2.43833	2.994	2.85822	1.42829	3.42335	2.25322	2.79387	1.11191	1.50213	2.39256	1.94178
MsaG001225	0.308846	0	0	0	0	0	0.412756	0	0	0.437638	0.216562	0	0	0	0.119933	0	0	0	0	0.0723253	0	0	0.0713958	0.448457	0	0.0791261	0.226585	0.342888	0	0.122412	0	0.0992564	0	0	0	0.0974856	0	0	0.0866952	0.280123	0	0	0.237025	0	0.241404
MsaG001226	0	0	0.105841	0	0	0	0.406754	0	0.619615	0.383354	0	0.231343	1.39646	0.853805	0.551547	0	0.0478971	0.0986579	0.132239	0	0	0.248025	0.140715	1.08028	0.535303	0.415869	0.29772	0.868888	0.376315	0.643368	0	0.0652086	0	0	0.257725	0	0	0	0	0.0920165	0.0836701	0.124871	0.467155	0.16535	0.475787
MsaG001227	6.00308	7.7679	6.39465	2.1747	3.05718	2.13001	2.95576	3.15321	6.36792	4.98446	3.14593	7.78111	2.42819	2.69225	2.06122	3.28911	6.33957	5.26935	1.7297	2.08649	1.35572	3.39867	3.27211	3.79253	3.5522	2.52553	3.01337	2.05454	2.22672	1.07696	3.78007	3.69605	3.73253	2.31701	2.78916	3.15141	2.82125	2.64373	3.65401	2.34985	3.30929	2.44999	2.40861	2.00831	2.29671
MsaG001228	0	1.50977	1.38381	1.49669	1.78259	0	4.72718	4.27024	2.1603	2.92375	1.24011	6.04936	23.8367	43.2567	14.0789	0.826845	2.50491	2.5798	0	0.621241	1.58099	4.32371	2.45303	4.70804	3.76858	4.07794	2.37876	26.0865	20.6644	23.4826	0.944609	2.27351	2.05641	1.22355	3.08882	1.39559	4.97392	3.01132	4.46803	2.40613	5.10505	0.544209	18.5496	23.7805	27.3018
MsaG001229	1.51862	1.81496	3.08943	3.34143	2.14292	1.68472	3.34876	3.42229	3.24624	2.79747	3.40753	2.94351	6.53233	4.95245	3.65625	1.60931	3.2622	2.47364	0.296921	1.35139	1.62906	2.04196	5.75735	5.43923	4.40709	6.88651	5.27357	4.93758	5.63301	6.13945	1.62222	1.70818	2.26021	1.22574	2.41117	1.34216	3.47017	1.77308	3.53818	2.20382	3.88259	3.17762	1.98129	2.59886	4.03581
MsaG001230	2.08618	2.07773	6.16658	3.8252	2.6284	4.22815	10.1067	5.45689	11.5734	3.8594	10.2398	9.41524	4.28743	3.29194	4.05058	1.8423	2.25711	3.16989	2.03945	1.58775	5.59475	6.37525	9.04238	6.31086	8.22041	6.63642	6.54725	2.50913	2.32148	3.99649	2.87848	3.12878	3.2343	4.41004	3.58833	3.89607	5.43937	3.42526	6.53925	13.0874	10.825	12.9458	2.75735	2.97512	4.68805
MsaG001231	35.4525	45.2232	45.9141	21.3811	20.3312	31.2972	31.0423	16.7266	17.9194	32.3361	28.288	62.7232	2.10343	21.2198	9.96926	23.2429	38.6699	31.5041	8.76419	8.30222	2.18568	50.8081	23.1735	24.2599	23.817	29.1279	26.9066	12.7969	9.97616	9.20625	14.3649	26.7161	31.2724	21.9899	11.646	20.4514	29.6542	20.8154	29.5121	8.31604	11.5946	19.5612	6.56747	5.97744	7.16658
MsaG001233	0	0	0	0	0	0	0	0	0	0	0	0.808208	0	0	0	0	0	0	0	0	0	0	0	0	0	0	0	0.224852	0	0	0	0	0	0	0	0	0	0	0	0	0	0	0	0	0
MsaG001234	0	0	0	0	0	0	0	0	0	0	0	0	0	0	1.16098	0	0	1.09027	0	0	0	0	0	0	0	0	0	0	0	0	0	0	0	0	0	0	0	0	0	0	0	0	0	0	0
MsaG001235	4.10737	2.54083	5.68238	4.93687	3.86994	1.82874	3.22196	3.01832	3.05392	4.63927	4.2575	6.51558	0.716954	1.69078	1.24826	2.33775	5.64886	3.73377	1.51304	1.29642	1.27713	3.05612	4.0044	2.6795	5.97981	7.09161	9.47683	1.27456	0.861135	0.566248	3.52914	3.50092	3.8207	2.3886	3.11894	2.6493	3.26458	1.39003	2.95761	2.59157	3.82931	1.75845	1.50758	1.01871	1.53543
MsaG001236	0.811613	0.329929	0.362883	0.130828	0.409024	0.197886	0.774769	0.65322	0.283253	0.164295	0.406501	0.198294	0	0.060986	0.225121	0.505931	1.01268	1.04296	0.30226	0.46158	0.621885	0.283457	0.938099	1.01014	0.894133	0.772327	1.04911	0.257448	0.301052	0.183819	1.05276	0.558931	1.34816	0.721929	0.809994	0.768543	0.774449	1.21271	1.92024	1.78775	3.01212	1.49846	1.39405	1.3228	1.54064
MsaG001237	1.6768	4.38973	2.44908	1.89204	2.19712	2.43256	4.03371	2.96902	4.50605	4.11846	5.64368	4.01483	0.961697	0.352793	1.17206	1.56788	2.37494	2.3644	0.655695	2.19895	0	3.27949	5.03911	6.65504	3.26677	5.32696	5.33079	0.585079	0.870764	0.664601	1.97031	0.969994	2.65161	2.16545	2.7688	2.22294	6.48427	3.09979	4.04792	3.65004	4.56358	4.74693	0.514744	1.5031	1.57277
MsaG001238	4.9595	2.93108	9.15414	3.44377	4.51817	4.802	8.79499	7.21561	1.98051	1.89206	3.87885	4.13224	3.28204	4.51499	3.11107	4.28065	10.4015	6.95615	1.98909	0.848723	2.7283	9.09359	20.5926	15.4184	10.6068	14.8076	9.79607	3.50941	3.82077	2.94856	1.93575	3.61687	2.75028	3.6071	1.63545	3.67276	2.4141	2.18073	3.37332	0.865051	1.25854	1.40871	0.731958	1.08812	0.894579
MsaG001239	0	0	0	0	0	0	0	0	0	0	0	0	0	0	0	0	0.133007	0	0	0	0	0	0	0	0	0	0	0	0	0	0	0	0	0	0	0	0	0	0	0	0.232345	0	0	0	0
MsaG001240	1.62835	1.59206	2.22151	2.14361	2.18835	1.65681	3.32011	3.19241	3.11105	1.59742	3.19118	3.11812	1.43679	0.83454	0.535048	1.97806	3.26236	3.28883	0.734714	0.92887	1.04508	3.92989	4.47849	3.59717	3.30458	3.47652	3.62477	1.80783	1.75007	1.09222	1.51644	2.07985	1.84483	1.66575	1.63079	2.01638	2.0843	1.73668	2.94178	2.21537	2.49651	2.95499	1.67693	1.68424	2.64345
MsaG001241	17.4653	16.2477	16.1186	24.2551	28.7755	22.7864	34.7878	29.4653	20.1031	21.7343	37.4465	25.0832	72.4301	79.1464	62.4747	48.6787	42.1799	34.7853	25.6112	19.6635	21.0174	16.0119	25.6999	23.4095	23.2432	33.6456	30.3909	39.4733	39.3689	41.2682	41.2603	51.1644	44.0527	32.2216	27.517	38.1658	30.4636	21.2415	33.4699	38.9933	39.75	37.2066	43.992	36.677	67.3385
MsaG001242	0	1.31158	0.240432	0.520087	1.39373	0.196667	4.92797	3.70969	4.50412	10.6678	36.5212	14.9775	51.0202	30.0627	20.5835	1.86759	1.84968	1.23263	1.50199	1.40319	3.29628	0.56342	5.64719	7.58512	16.0888	22.6728	16.006	20.8345	13.5066	17.3553	1.4771	1.77756	4.5019	2.76363	4.39093	0.727436	0	0.672692	0.646918	52.6749	24.8988	19.8563	56.1259	40.9419	28.2813
MsaG001243	0	0.918992	2.1058	4.85882	6.51032	4.93781	7.73305	6.06499	3.12304	20.4663	18.3052	24.3947	0.926126	0.84936	1.67215	14.6795	36.657	9.48729	27.0117	14.4326	5.77405	3.28978	11.0742	8.33677	99.7854	74.8115	90.5623	2.94525	3.59382	0.533349	20.843	22.315	23.9081	27.1841	22.5618	20.7276	6.81211	10.9979	7.02582	64.5645	107.983	77.0173	1.30811	0.877276	1.99842
MsaG001244	7.22515	8.93282	8.18756	2.24899	2.38562	0.956745	0.832415	0.802083	2.28246	2.58894	2.62048	3.9769	0.857349	1.70362	3.67644	8.8525	13.8209	10.1153	6.98213	5.60103	1.78175	0.913642	2.64933	1.20588	4.49994	6.1277	5.84908	2.60798	1.47863	0.789986	11.8432	12.5709	12.0512	8.73318	5.69626	10.2233	2.01449	2.48468	2.93732	14.6882	24.5543	21.3127	0.828557	0.710611	2.92107
MsaG001245	10.9423	11.1204	16.5528	7.84908	12.2107	10.4716	15.3549	12.5811	20.7173	11.3705	24.1142	16.397	11.386	6.49555	3.76354	7.4544	13.3579	10.831	3.97324	5.49096	6.98694	18.1526	19.947	19.2176	22.3014	20.2245	19.6108	5.23122	4.52268	5.94787	6.42882	6.4806	6.32526	4.79447	3.92143	5.03277	3.40713	3.91638	7.89832	16.6592	12.8275	14.5265	4.11886	6.05088	5.43716
MsaG001246	3.91402	6.04614	5.97921	10.5679	10.2853	9.54311	50.2537	19.126	28.0028	188.967	189.763	183.605	39.605	28.8224	39.6262	6.09965	16.1029	11.0109	8.92815	20.1648	16.4948	5.80965	18.613	23.1392	176.053	132.795	176.188	16.3175	19.7034	11.1917	8.5114	9.2544	10.7925	10.638	30.717	11.5602	17.986	12.5807	30.5279	246.599	230.802	242.599	44.3421	29.8457	64.5736
MsaG001247	1.62173	1.38442	5.78064	0.609967	0.953508	0.807291	1.4449	0.870156	2.64125	0.255334	2.46383	2.00312	2.01525	0.426508	0.419838	2.35883	4.08345	4.59979	0.528468	0.253183	0.483242	2.31276	2.06191	1.30823	2.02953	3.25463	2.64396	0.257211	0.300774	0.535646	3.46473	3.47459	2.76566	0.43632	1.88824	1.19441	1.23526	0.460218	1.36569	0.612877	1.5604	1.33073	0.691444	0.770922	1.05633
MsaG001248	0	0	0	0	0	0	0	0	0	0	0	0.32475	0	0	0.884844	1.24286	0.268944	0.969444	0	1.20061	1.01847	0	0.131687	0.55144	0.115606	0.437834	0	3.7043	2.95823	0.67735	0	1.4646	0.264948	0	0.361784	0	0	0.277128	0	0	0	0.350579	0.58291	0	0.22263
MsaG001250	0	0	0.0808648	0	0.0781257	0	0	0	0	0	0	0.0883754	0	0	0	0.0483177	0	0	0.202067	0	0	0	0.0716728	0.0750328	0.0629204	0.158866	0	0	0	0	0.0827991	0.249104	0.0721014	0	0.0492269	0.195728	0.0544982	0.0377079	0.0435158	0	0.0639257	0	0	0	0
MsaG001251	0	0	0	0	0	0	0	0	0	0	0	0	0	0	0	0	0	0	0	0	0	0	0	0	0	0	0	0	0	0	0	0	2.17455	0	0	0	0	0	0	0	0	0	0	0	0
MsaG001252	8.51635	10.969	11.2229	40.967	27.107	28.879	85.3623	56.6383	47.3597	74.3119	66.3167	57.7491	5.65562	2.12188	7.83263	20.9557	18.199	18.5251	17.8197	16.4796	42.4731	39.4492	48.389	50.549	68.1317	98.7587	59.5206	7.46449	2.49392	18.6539	10.2944	13.3967	28.7693	16.7454	32.0251	18.3925	19.6969	17.0084	28.3097	125.622	86.687	81.9277	10.0905	12.7845	8.4084
MsaG001253	10.3106	5.44876	8.25959	9.14107	8.72213	4.71358	6.15157	7.40927	8.99597	3.47861	5.93873	5.2481	4.22389	3.4864	2.8599	6.54202	7.47556	8.86285	4.79982	4.57034	1.31672	4.95135	7.32071	6.23806	8.29498	6.50955	4.59264	2.33613	2.86838	1.89736	6.68706	6.62719	4.11042	5.85941	3.62489	4.76548	7.89665	5.46378	10.44	7.34775	6.22573	6.11876	4.23904	2.10058	3.5978
MsaG001254	6.57917	5.99088	8.92297	2.96948	0	5.05299	0.87927	3.17711	5.62551	12.4303	11.9946	19.5035	0	1.38424	3.06582	8.20244	4.3486	4.1587	5.14544	0.924421	2.35255	16.0845	3.95434	6.3688	3.73849	3.03404	6.11395	0.83478	1.95233	3.1292	2.1084	5.07456	5.50799	2.12412	1.25352	3.73802	1.38775	3.20066	5.17108	2.98365	3.25562	2.42939	1.68307	2.1446	5.14249
MsaG001255	5.20985	1.69429	1.94117	2.93931	1.12525	1.27026	9.94669	0	1.81824	2.10926	7.82815	5.0915	1.70744	3.13182	2.02312	3.71159	3.6895	4.16168	0.970125	0.871455	5.32262	5.45864	4.47333	5.04327	2.26562	3.43224	4.18623	1.06238	1.65642	1.47495	3.9752	2.3919	4.15392	1.37308	0.472678	1.64446	2.61647	1.26726	6.2676	3.71276	1.84145	3.20627	1.52317	0	1.45435
MsaG001256	0	0	0	0	0	0	1.45384	0	0	0	0	0	0	0	0	0	0.51359	0.528943	0	1.019	0	0	0	2.10612	0.441533	0	0	0	0	0	0	0	0	0	0	0	0	0	0	0	0	1.33897	0	0	0
MsaG001257	0	0	6.38288	0	0	0	0	0	0	0	0	0	0	0	0	0	0	0	0	0	0	0	0	0	0	0	0	0	0	0	1.08926	0	0.948527	0	0	0	0	0.99213	1.14494	0	0	0	0	0	0
MsaG001258	8.78977	40.0191	38.9728	0	2.21486	0	0	0	0	0	0	0	0	4.62335	0	9.58865	17.6367	19.2324	5.72859	6.17513	0	0	2.03192	0	0	0	0	0	0	1.74192	2.34735	2.82484	0	2.02702	0	1.38722	1.54503	1.06902	2.46735	0	0	0	0	0	0
MsaG001259	107.66	90.6472	171.554	132.296	217.027	151.025	152.751	151.933	108.988	69.6598	12.4095	21.8596	0	0.77573	0	118.594	296.962	178.914	342.178	462.789	171.389	144.221	76.7085	102.076	74.225	32.1164	36.4267	0	0	0	104.764	99.5329	74.0806	164.61	212.616	178.29	110.433	176.496	103.91	12.0387	19.4609	27.2287	0	0	0
MsaG001260	2.56448	1.64192	1.1705	4.15965	1.45396	1.09422	1.71365	3.87001	3.3283	3.6339	7.86717	8.22356	0.551555	0.505837	1.86722	0.99913	3.85923	3.58493	1.0446	1.12603	1.71937	5.48585	7.11395	8.22323	6.4404	5.91316	7.52573	0.0508418	0.237811	0.508219	3.25308	1.9574	2.68369	1.47849	1.22152	1.11301	1.91579	2.18327	2.6995	2.90748	4.23001	3.94561	0.0820049	0.783694	0.12528
MsaG001261	4.17049	4.38579	8.08706	4.29663	3.60958	1.58606	4.42256	4.88894	4.98351	3.98257	4.06865	3.04943	2.96389	3.48122	2.60529	4.40825	9.86622	6.65655	1.65447	3.03608	2.43141	3.43556	6.18275	6.14348	5.48294	6.87541	6.45194	4.12689	4.33822	1.54518	6.39197	5.09899	6.95766	4.41156	6.27616	5.63759	4.14344	4.07981	5.92977	4.35825	7.66416	5.57961	3.82687	3.10309	4.14561
MsaG001262	3.54866	1.08747	1.99349	3.69617	5.22763	1.28121	4.37778	2.41671	6.33532	4.12594	4.01959	6.06909	2.03527	1.57941	5.83015	2.7226	5.73498	4.24732	1.77907	1.47027	3.41631	4.67149	3.9124	3.17095	5.26275	6.8537	7.07612	3.07391	3.34139	1.83929	2.91597	4.21094	5.07845	3.77705	3.29392	5.34209	5.85382	4.18312	9.04183	5.07554	8.89262	5.54383	6.00551	4.22659	4.80072
MsaG001263	1.04688	0.0458303	0.168027	0.1363	0.52759	0.0687209	0.37668	0.19444	0.14755	0.152148	0.73407	0.459083	0.508047	0.0847156	0	0.351394	0.51326	0.528604	0.104967	0.075433	0.287953	0.0984373	0.390933	0.350795	0.37588	0.309473	0.472642	0.217127	0.298707	0.191507	0.301081	0.465846	0.299636	0.334277	0.102287	0.406698	0.169861	0.0587643	0.248656	0.32868	0.431696	0.594716	0.288411	0.557812	0.755331
MsaG001264	8.84166	9.62628	13.4353	14.3143	14.53	15.5004	27.9997	20.4202	23.1263	14.7076	21.9687	21.0385	8.48838	10.3123	6.7176	11.2628	10.4811	11.9627	5.51187	6.61669	13.4023	16.4468	17.7288	15.1642	18.0213	16.8415	16.3107	7.34691	7.05835	5.18043	9.95816	6.73316	8.58217	10.4166	11.3527	8.4938	9.25731	8.64941	13.9203	15.6029	19.4188	14.5498	12.2927	9.31984	10.8922
MsaG001265	185.269	129.788	277.374	195.042	138.994	207.326	169.492	154.954	195.743	177.003	303.749	277.657	55.8674	64.8997	78.3231	201.096	207.58	272.572	32.3649	37.0347	90.8344	204.522	182.97	172.504	173.03	267.472	283.616	46.7118	46.9009	93.2657	168.936	204.773	163.277	101.571	102.258	95.7369	149.332	100.351	135.216	122.651	113.258	117.78	46.2223	41.5583	50.6096
MsaG001266	28.829	26.5304	19.5176	23.8781	34.6217	19.629	30.7407	32.5826	35.5892	34.477	16.3439	19.9317	17.9415	21.6165	3.33468	15.6768	62.6959	33.1053	24.3855	18.817	10.9665	28.4919	20.2767	15.1411	19.0454	17.7577	15.4503	28.1151	18.8843	6.07788	48.1592	47.5078	51.6368	37.6264	45.578	36.3988	39.6768	55.3533	40.9789	14.1866	13.6586	13.2122	15.3776	23.7432	26.6089
MsaG001267	0.519139	0.337657	1.16057	0.711302	0.598006	0.189864	0.594687	0.895339	0.860602	0.245208	1.40407	0.549625	0.127604	0.156036	0.172795	0.809032	1.66314	1.6768	0.145003	0.329979	0.265188	1.8131	1.14866	1.29225	1.41475	1.38703	1.90433	0.329348	0.412638	0.470312	0.990277	0.929537	0.793347	0.547288	0.518104	1.10022	0.703943	0.685501	0.895173	1.00898	1.10095	0.867189	0.303554	0.241747	0.376792
MsaG001268	4.36217	5.89611	7.32411	7.53699	7.96911	4.65315	9.47342	9.76456	9.74095	9.46501	11.1835	7.84894	2.65821	3.94362	3.17613	9.21986	7.98039	9.90915	2.30992	1.62806	2.68092	10.3312	11.1554	9.23713	11.8127	10.6869	11.2011	4.51866	4.3991	3.29582	9.1739	8.14857	10.0175	6.94744	7.57528	6.45419	6.08617	7.56007	10.5995	9.14936	8.9378	10.7383	4.88214	6.16539	6.92577
MsaG001269	0	0	0	0	0	0	0	0	0	0	0	0	0	0	0	0	0	0	0	0	0	0	0.772594	0	0	0	0.817315	0	0	0	0	0	0	0	0	0	0	0	0.938154	0	0	0	1.70994	0	0
MsaG001270	4.26381	2.69622	4.44829	6.05846	5.73015	4.3124	5.9094	7.75308	7.33012	3.87872	7.1976	6.3919	1.81143	2.82418	1.41045	5.80802	5.51717	7.83208	0.92629	0.998494	3.10574	9.07273	9.49156	8.48426	8.68502	8.09173	9.73201	3.48145	3.92465	2.87921	7.00073	7.35899	8.0059	3.6782	5.76687	3.9877	3.49754	4.95521	8.51115	8.8804	7.55394	6.31716	4.9286	3.34598	5.30768
MsaG001271	0	0	0	0	0	0	0	0	0	0	0	0	0	0	0	0	0	0	0	0	0	0	0	0	0	0	0	0	0	0	0	0	0	0	0	0	0	0	2.81446	0	0	0	0.854971	0	0
MsaG001272	10.6119	7.29146	18.1592	0.0730128	0.13044	0.0552185	0	0	0	0	0.453722	0	0	0	0	16.6184	14.9997	16.6751	1.1808	0.66673	0.694127	0	0	0	0	0.0663112	0.0316481	0	0	0	18.5245	13.1011	17.2747	2.14878	0.205475	1.87904	0.0454954	0.283309	0.145309	0.0586889	0.0533655	0	0	0	0
MsaG001273	0.492148	0.560177	1.2836	0.555323	0.9921	1.25995	0	0.792203	0.601159	2.78951	0.690186	1.40282	6.49205	6.47166	9.55567	0.920363	4.29851	2.27333	2.566	1.03726	1.7598	1.80478	3.86816	2.38206	2.29716	2.77393	1.56461	7.18117	8.76252	1.75557	3.4172	2.21432	6.6381	1.92941	2.96933	2.33016	4.84442	3.59133	1.65779	4.24059	6.69717	2.12016	5.9173	3.81009	9.80931
MsaG001274	6.08863	5.67021	9.23936	8.58774	8.99614	5.13678	16.7366	11.8055	12.6771	7.05898	16.2041	14.8307	8.41261	3.85765	3.54655	6.59888	10.9102	8.94873	3.96817	5.6385	5.44287	10.8256	15.4505	13.3953	12.2439	11.2029	11.6072	6.43051	7.23732	4.33286	6.06055	6.35944	6.24293	4.75481	6.45941	5.8092	4.86469	5.75575	12.6242	15.5003	17.3469	15.7548	3.57535	2.65003	3.51522
MsaG001275	2.02997	0	0.529449	0.572636	0	0.433076	0	2.45071	1.8597	0	0	0	0	0	0.394144	0.316353	0.718788	1.72731	0	1.18844	0	0	3.75413	1.96506	1.23589	3.64053	0.496429	0.965877	1.12946	0.402291	0.542114	4.89291	3.30451	0.468133	1.28922	0.961122	2.49773	1.23443	0.854739	1.38088	2.9298	6.24646	0.259651	0.827132	1.19002
MsaG001276	1.36149	2.63446	2.13059	2.07394	3.36209	2.55606	4.27595	2.41072	4.32395	4.50156	4.39149	4.88981	7.1058	7.30455	8.24772	3.18264	5.14226	3.21069	3.63805	2.61442	3.65126	2.82923	5.79111	6.52388	7.18381	6.06932	6.62574	1.25243	1.71706	2.42833	2.90874	3.15038	5.50913	3.32812	2.33462	4.55531	3.01538	2.91431	4.96832	6.23608	10.7233	6.61935	4.63229	3.60589	5.7998
MsaG001277	1.76015	0.375648	0.573846	0.372393	0.554409	0.281635	0.441066	0.177081	0.80626	0.311769	1.69705	0.376287	1.26188	0.115728	0.854389	0.274304	1.61006	0.855842	0.573576	0.103048	1.1801	0.537894	1.06809	0.425968	0.982315	1.12737	1.39895	1.46562	1.79546	0.959255	0.940117	0.919222	0.61399	0.964038	0.698665	1.18061	0.38674	0.642215	0.74113	0.69845	0.635097	1.08324	0.731701	0.358596	0.945858
MsaG001278	3.52295	3.00744	8.95873	7.95035	5.32633	3.94586	15.596	7.08855	7.7997	8.32009	4.94057	10.0419	3.78849	6.25403	6.15623	7.13727	7.69252	8.13661	4.87906	4.22813	1.57465	5.38298	11.9106	11.9361	10.6348	13.4258	11.3077	2.79375	4.08365	2.26903	3.05768	2.68897	4.09634	2.43729	8.80979	4.17	10.682	9.53335	10.6308	8.5874	8.89803	8.67244	4.95678	2.1532	3.26996
MsaG001279	0	0	0	0	0	0	0	0	0.191249	0	0	0	0	0	0	0	0.0739189	0	0	0	0	0	0	0	0.0635481	0.0802255	0	0.0496645	0	0	0.669	0.201271	0.728207	0.288852	0.397744	0	0.220167	0.380841	0.263699	0.56803	0.38738	0.963561	0.320424	0.382773	0.367137
MsaG001280	7.9344	8.26021	12.6184	12.5559	9.75281	5.6975	15.9058	16.6657	18.5564	17.6416	18.9976	16.2175	5.66054	5.39493	6.46285	3.86031	12.8368	12.3266	3.78375	4.44124	4.15193	15.6128	24.605	17.5157	21.1683	18.1959	19.4036	4.81882	5.5273	4.14195	5.78828	7.40105	7.47064	6.06945	7.37428	6.10841	7.75574	9.22624	15.3734	10.7947	11.0924	11.4334	4.15853	2.52328	6.88247
MsaG001281	3.21173	3.18398	4.16133	3.18561	3.18498	2.63026	7.4769	6.96264	8.8903	8.02549	6.5019	9.24333	1.66377	2.1253	4.70715	3.2453	6.92123	5.46575	2.8697	1.85603	3.88986	8.04186	11.1128	9.47753	10.786	8.54692	8.6397	3.16314	3.65084	3.42881	2.24111	2.99665	2.67436	3.09404	3.12542	3.1721	3.42368	3.56592	7.00884	5.21526	6.55792	4.39947	2.1468	2.57509	3.23921
MsaG001282	0	0.776767	2.37321	1.02671	2.98067	0.582367	3.34414	0.732337	0.833594	2.14893	3.50916	3.11235	1.30466	2.87165	2.82674	0.850812	3.2219	2.98639	2.96511	1.27849	3.25363	1.11226	3.99654	3.96369	2.67754	3.49678	3.11527	1.15452	2.19384	0.540969	1.70098	3.50912	1.90442	2.41311	3.32282	2.29767	6.23768	2.98794	5.23609	2.26955	4.50259	2.79991	3.2588	1.66839	1.42244
MsaG001283	0.856035	2.63078	3.84021	3.96027	3.8827	3.36035	6.17784	5.78737	4.80997	3.23469	5.64235	4.7825	1.08012	0.99059	3.05826	2.72147	4.76896	3.87095	2.00847	1.44335	3.06097	12.3475	13.496	11.4356	8.16501	6.71105	8.12252	2.36239	1.90517	2.57861	4.02351	3.63146	3.50368	3.47443	4.62114	3.29647	5.77804	3.87296	6.10349	6.67723	7.69536	6.21653	3.15344	1.744	4.08154
MsaG001284	7.67665	5.79353	9.57573	7.24977	10.2606	6.05255	13.2703	12.8942	18.2444	15.765	15.7975	17.1247	4.78566	1.58003	4.53636	7.64616	16.2699	11.279	4.89437	6.80003	5.96736	12.8517	22.2597	17.7702	22.9959	18.3848	20.3241	6.35238	6.19022	6.08531	6.32854	8.20582	6.98564	6.81188	7.47208	6.00505	8.33087	9.21464	17.8012	14.0011	15.6903	15.8165	4.43994	5.43988	8.7396
MsaG001285	6.81952	5.23103	12.2185	9.95319	11.0575	7.08466	20.011	17.0625	25.1712	17.7861	19.1273	18.5088	4.08127	3.43106	5.8145	8.82554	14.9432	12.3984	8.88903	6.04078	11.9274	21.9274	30.6725	28.1997	24.2793	24.9159	21.1365	7.31253	6.54387	8.46134	6.09702	8.81422	8.41212	9.47012	7.90885	6.78519	6.93164	9.7364	21.4733	13.7824	13.5716	14.233	6.3714	6.58427	9.50194
MsaG001286	1.92927	1.53717	5.73632	2.93885	1.26397	3.04579	5.41457	8.3849	6.12717	2.09591	4.32896	2.63962	3.20885	2.23252	6.81758	2.58568	4.46314	3.93991	3.14343	1.62646	2.41451	12.7348	19.6235	17.6487	16.8748	14.4329	15.0034	3.58006	6.01125	9.78778	2.16393	2.91412	2.96113	2.80294	3.30823	2.25317	3.18772	2.86261	4.22417	6.29945	6.44406	5.46168	2.07287	0.0786102	4.82554
MsaG001287	7.04927	4.68048	7.17916	3.88238	4.39843	3.5091	7.29003	9.32083	14.4536	8.40334	7.64977	7.55891	2.21401	1.5008	4.43199	5.02202	7.21085	7.58963	2.18774	3.30158	3.00077	10.053	15.8301	15.11	13.5564	11.8681	12.8882	3.70016	3.85992	4.25751	4.21331	4.5849	6.32309	7.04443	5.27641	5.50968	8.31959	7.43027	13.8514	7.0026	10.9354	9.50292	4.80887	3.55618	6.75623
MsaG001288	1.34931	1.86492	2.11153	2.71877	1.26286	2.96088	3.34894	6.20559	3.64953	1.45675	2.43291	1.53843	1.21608	1.9264	3.9672	1.50198	5.09625	3.88959	2.13566	0.993077	2.4124	8.0112	15.1057	15.2075	13.0264	11.8523	11.8319	3.72978	4.57598	7.4108	2.88272	2.66377	3.13784	2.48932	3.1217	3.52889	5.28561	3.04765	6.49302	7.60516	5.16663	6.76179	2.12037	0.471248	6.1773
MsaG001289	2.89744	3.81429	4.73266	4.49125	4.57236	3.4591	8.37035	7.18438	13.3346	9.56612	9.44011	9.89397	1.89677	1.18536	2.88674	3.04675	7.39926	6.11202	2.97559	2.83059	2.56397	6.58268	10.0673	9.90176	9.21802	8.31548	8.45271	2.66906	3.18081	2.29681	2.78247	3.47073	2.98107	3.72561	3.23419	3.1132	4.28016	4.129	8.28117	5.60103	7.86878	6.34009	2.06642	2.55198	2.74513
MsaG001290	2.30923	1.79211	2.51865	1.89502	2.53913	1.52275	2.1042	3.21025	2.69251	3.07388	2.50244	5.50516	0.481606	0.220843	1.5489	1.50492	3.32024	2.65394	1.505	0.589934	1.87665	3.5926	4.36764	4.57239	4.98457	6.07757	6.26328	0.699206	1.47952	0.332824	1.12126	3.23841	1.85514	1.16189	2.19987	1.78911	2.21403	1.58298	2.76965	1.52325	3.98211	2.45472	0.698148	0.171076	0.984528
MsaG001291	0	0.351209	0.751117	0.23211	0.103668	0	0.549827	0	0.251268	0.485809	0	0.351806	0	0.216398	0.239641	0.192344	1.1654	0.700141	0.402195	0.240859	0	0.251449	1.28392	1.89171	0.87666	1.00133	1.0061	0.163127	0.457813	0.0815315	0.549346	0.198327	0.574044	0.237189	0.65321	0.129859	0.795473	0.200144	0.461942	0.653009	1.10273	0.88617	0.36836	0.167633	0.562749
MsaG001292	12.5568	12.3571	14.4647	69.2198	90.4403	50.564	123.414	117.485	116.634	103.422	133.723	130.641	52.6627	29.4463	65.4213	40.2789	44.0299	32.054	67.8565	76.6378	95.8804	119.276	158.865	156.246	174.026	99.7953	128.269	26.1805	19.213	21.774	21.7969	29.5095	34.0679	57.7941	104.752	65.8929	107.692	116.701	190.999	227.899	218.446	229.579	53.939	46.6872	91.6049
MsaG001294	0	0.128332	0.823377	0	0	0	0	0	0	0	0	0	0	0	0.17513	0.632543	1.5969	1.58981	0.440887	0.52806	0	0	0	0	0	0.0577714	0	0	0	0	0.361317	0.362345	0.104878	0.156004	0.0716051	0.071176	0.0792727	0.383948	0	0.102261	0.0929858	0	0	0	0
MsaG001295	6.89213	10.329	9.94662	5.05495	8.68347	4.99928	6.60119	3.88295	2.245	5.75121	4.02729	5.50071	3.42581	1.57092	5.17435	7.44694	7.26704	8.09866	5.53993	2.68999	1.23223	5.61653	4.83285	3.44708	4.42918	6.23901	6.0677	2.36841	2.64172	1.82114	8.34397	7.60477	8.54815	7.25827	4.37716	7.90418	4.44205	2.57057	3.80485	5.10511	4.73678	4.80713	2.99732	2.0594	2.78334
MsaG001296	0	0	0	0	0	0	0	0	0.449234	0	0	0	0	0	0	0	0	0	0	0	0	0	0	0	0	0	0	0	0	0	0.392863	0	0	0	0	0	0	0	0.206472	0	0	0.905344	0	0	0
MsaG001297	0	0	0	0	0	0.425703	0	0	0	0	0	0	0	0	0	0.621933	0	0	0	0	0	0	0	0	0	0	0	0	0	0	0	0	0	0	0	0	0	0	0	0	0	0	0	0	0
MsaG001298	7.23239	3.29285	9.55739	12.2412	8.01871	7.81771	28.9971	12.806	33.5706	15.2587	16.2283	18.1414	25.7177	28.151	36.8852	4.95926	13.8858	7.50211	10.3699	8.24254	11.2066	14.7345	30.3172	41.7735	30.3333	27.1763	27.1198	34.6418	25.754	26.7547	7.21074	4.95858	8.74591	12.8982	18.6792	8.21831	14.2383	15.4811	22.4673	27.1137	27.2391	24.0353	37.8668	30.4514	43.5286
MsaG001299	0	0	0	0	0.5841	0.304326	0.714903	0.215266	0.598964	0.126333	0.25006	0.101651	0	0	0	0	0.0210458	0.0433498	0.11621	0.0417563	0	0.108981	0.556465	0.819889	0.325675	0.274096	0.15262	0	0	0	0.142855	0.0859572	0.0829324	0.205601	0.198176	0.281412	0.313424	0.672272	0.550579	0.606474	0.735285	0.658416	0	0	0
MsaG001301	0	0	0	0.266471	0	0	0	0.126713	0.0961552	0	0	0	0.0902958	0	0.244548	0	0	0	0	0	0	0	0.181974	0.304808	0.351455	0.484026	0.500519	0	0	0	0	0.101194	0	0.762446	0.699916	0.596333	0.387432	0.0765911	0.486133	0.0713981	0.259687	0.387565	0.402754	0.1283	0.861411
MsaG001302	0	1.58989	0.397431	1.43283	2.30382	0.650178	2.37588	1.83962	1.5511	0.359872	2.49313	1.5926	1.16526	0.534337	0.788971	0.633254	1.07912	1.29661	0.662073	0.356841	0	0.620886	0.528382	1.72092	1.0308	1.04105	0.683181	1.57091	1.03624	0.20132	0.949522	1.06105	0.590603	0.175702	1.0484	0.400815	1.07138	0.185326	0.49903	0.460694	1.25672	0.312594	0.259876	0.620887	0.397016
MsaG001303	4.82352	4.74159	7.43395	5.69008	5.85621	3.83557	7.76495	7.23495	6.42755	12.7379	10.9154	7.74944	6.53887	4.38232	4.17189	4.03186	4.96859	6.12988	1.14315	2.56719	1.56798	2.68008	6.63961	4.56317	9.52188	8.59429	11.367	1.56482	2.27715	2.17251	4.09865	5.35514	3.5691	3.691	5.63942	3.73708	4.8559	4.47981	8.43169	9.14757	9.58359	8.7706	6.11361	5.4495	8.48299
MsaG001304	0.248369	0.42405	0.129557	8.54764	2.87888	2.33144	7.30249	7.39621	5.76426	10.7928	6.61791	13.5927	11.9656	9.27544	4.62949	0	0.234519	0.241529	0.485611	0.232651	0.444053	3.33961	4.01906	1.08192	6.90534	5.34507	5.16278	6.81482	10.2261	3.93765	0.397969	0.15964	0.346551	1.14553	1.73511	0.313585	1.92091	1.81241	2.30072	5.96966	5.0185	5.96123	9.91177	12.8524	11.0656
MsaG001306	0	0	0.128721	0	0	0	0.164894	0.198607	0.150712	0	0	0.422029	0	0	0	0.153825	0.466008	0.359955	0	0.173361	0	0	0.114089	0.238875	0.150235	0.0632209	0.482771	0.0391376	0.183065	0	0.1318	0.237915	0.229543	0.455254	0.0783595	0.0778899	0	0.300118	0	0.671446	0.7123	0.455595	0.378761	0.100547	0.964397
MsaG001307	0	0	0	0	0	0	0	0	0	0	0	0	0	0	0	0	0.12263	0	0	0	0	0	0	0	0.0527126	0.133093	0	0	0	0	0.138732	0	0	0	0.164963	0	0	0	0	0	0.10711	0	0	0	0
MsaG001308	31.6395	25.4982	20.9615	44.6912	66.5739	80.5074	347.843	67.4723	110.724	110.393	258.129	125.206	64.9027	49.6834	50.5805	18.7872	40.8329	19.7635	23.4803	37.7495	29.316	31.0533	54.5619	62.597	109.718	236.494	180.954	136.112	106.481	63.1595	8.26446	12.4691	21.8049	47.7196	49.8684	29.9604	35.236	17.5268	29.756	203.706	61.5208	93.5209	81.9436	61.2597	77.8016
MsaG001309	1.87586	0.610047	1.67745	2.11666	1.48558	1.37211	6.62562	0.647046	3.92806	2.27839	4.69769	3.05542	1.99804	1.97338	2.2894	0.835248	2.90992	1.62876	0.523956	1.19235	0.479117	0.982722	4.33642	2.98324	4.13318	7.27757	6.75007	4.46277	3.97608	1.06215	0.572525	0.602862	0.872472	1.23599	1.95722	0.930452	1.69576	0.912578	1.73015	3.64587	1.65759	1.81414	1.98807	0.218383	1.88516
MsaG001310	0.515378	0.733272	1.61303	1.16307	1.03893	4.72791	8.60968	2.69618	3.14767	3.65147	8.67316	3.52569	1.03455	1.35542	0.700469	0.481902	1.88572	0.68913	1.5115	1.50863	0	1.57497	2.08494	3.86646	5.28183	13.9301	10.713	5.84444	4.9704	0.817083	0.550537	0.496893	1.07867	2.02048	3.19131	1.54542	1.54004	0.752169	2.96573	9.4658	3.82542	1.74447	3.62567	1.15498	2.2156
MsaG001314	14.5956	15.6901	5.92163	8.23455	4.08646	9.68749	11.9204	11.7471	13.8666	13.022	11.3715	19.4149	0	4.26508	1.25951	2.52732	3.82823	9.85669	4.22774	1.13932	0	5.9471	7.12298	10.2042	4.27847	14.1265	5.9489	2.05769	1.2031	0.642775	2.59855	4.69069	4.52563	6.3578	3.60483	3.58322	5.7012	2.76131	2.27615	5.88362	6.68743	2.99415	0	0	0
MsaG001315	0.234801	0.334071	1.34728	0.463647	0.414159	0.701298	0.235349	1.41733	0.717022	0.44362	1.23481	0.736206	0.47133	0.494014	0.319126	0.585466	2.32793	1.79814	0.459083	0.082478	0.839591	0.861047	2.63252	1.59105	1.92984	2.40623	2.7849	0.353781	0.304831	1.0237	0.376229	0.980978	1.09207	0.487329	0.745603	0.296454	1.03181	0.771031	0.955697	0.798615	0.580941	0.578008	0.540595	0.621868	1.19293
MsaG001318	0	0	0.805098	0	0	0	0	0	0	0	0	0	0	0	0	0.240528	0.546506	1.12569	0	0	0	0	0	0	0	0	0	0	0	0	2.47307	2.72811	1.07677	0	1.22527	0.487171	0	0	0	0	0	0	0	0	0
MsaG001319	0	0	3.41657	0	0	0	0	0	0	1.23747	0	0	0	0	0	1.22486	0.618451	1.59235	0	0.920288	0	0	0.60564	0	0.265841	0	0	0	0	0	0	0	0	0	1.66388	0	0	0.318635	0.367712	0.594062	0	0	0	0	0
MsaG001320	0	0.464043	1.27598	0	0	0	0	0.65625	0	0	0	0	0	0	0	1.27069	0	0.396462	0	0.763776	0	0	0	0	0	0	0	0.129321	0	0	0	0	0	0.188035	0.776762	0	0	0	0	0.369773	0	0	0	0	0
MsaG001322	0	0	5.68212	0	0.422281	1.4301	0	2.69757	0.511759	2.77046	0	0	0	0	0	3.13397	4.35156	4.07422	1.6383	7.84891	1.4981	2.04851	0.581103	1.21669	0.850236	0	0	0	0	0	4.47541	1.61573	4.67663	1.1594	2.92687	1.32242	0.589142	0.611451	0.470419	0.379996	0	0	0.214354	0.341419	0
MsaG001323	1.1327	1.28927	0	8.30765	11.4168	9.18278	12.8673	9.11646	6.91797	8.56026	7.14823	18.0805	25.9856	24.4275	34.7487	3.17739	5.34769	2.75378	3.6911	6.10086	6.0754	37.384	28.0175	23.0262	28.2741	20.3138	20.7752	35.93	47.4773	41.3032	3.02494	2.54818	2.10729	6.79155	12.2293	8.93827	17.1227	10.7453	13.0362	11.3009	15.8809	8.3651	22.0221	23.5381	27.446
MsaG001325	0	0	0	0	0	0	0	0	0	0	0	0	0	0	0	0	0.947444	0	0	0	0	0	0	0	0	0	0	0	0	0	0	0	0	0	0	0	0	0	0	0	0	0	0	0	0
MsaG001326	231.524	178.45	97.4297	86.8261	123.001	81.72	58.4408	90.0325	58.7972	54.7586	11.4092	8.88935	0.194416	0	0.131635	100.9	243.579	98.3169	223.134	334.834	139.999	82.8726	73.3467	122.069	59.9872	31.5253	39.0448	0.48387	0.125738	0.134356	207.125	106.108	174.216	172.292	265.446	170.554	65.4237	172.494	74.9814	7.68637	28.9352	44.2268	0.173434	0	0
MsaG001327	8.65198	2.9179	7.52193	10.6665	13.4038	9.98113	13.49	15.2165	19.3754	14.833	12.3582	20.0947	2.57299	4.04522	11.8214	4.89395	6.73228	4.05105	6.47416	3.22677	5.72914	18.4101	17.2599	14.2691	7.73866	10.5906	9.09028	3.40516	3.447	5.46136	4.10766	5.56111	3.57695	3.91658	5.90185	4.45043	7.09709	7.71659	9.53477	6.2488	7.66409	7.69114	3.36098	3.78647	5.38508
MsaG001328	7.72343	9.64178	11.3066	5.90361	7.65911	5.52786	10.6549	13.8359	9.28201	5.53093	5.24096	6.6755	3.71518	3.66933	3.86994	7.99831	10.2922	13.3255	7.1445	7.52638	9.79963	20.7092	20.6187	18.5706	6.21901	9.31921	6.27558	1.97574	2.31037	1.18498	13.7062	10.3289	13.4418	9.42264	15.19	9.20095	17.5173	19.8169	15.0363	4.74542	7.49985	5.3665	2.93182	3.14699	4.57635
MsaG001329	9.36263	14.9015	19.2043	8.41576	8.95702	6.02617	8.58919	11.6225	9.59499	11.1682	14.3541	9.40842	8.3732	10.851	8.75043	12.6619	16.1452	15.1232	7.65329	5.90868	5.95804	17.652	22.5973	17.2817	13.4292	17.8886	13.2333	6.44313	7.41666	5.472	9.74709	9.38383	10.7758	7.0629	7.65946	8.86578	10.4322	6.87076	10.7799	10.9387	12.4986	9.18012	4.01894	4.07354	6.88401
MsaG001330	0	0	0	0	0	0	0	0	0	0	0	0	0	0	0	0.167663	0.126983	0	0.350587	0	0	0	0.124353	0	0	0.137817	0	0	0	0	0	0.172879	0	0.124052	0.341636	0.169794	0.18911	0.130847	0	0	0	0	0.275223	0	0
MsaG001331	1.41428	4.42689	4.79529	7.18122	2.85099	1.50863	5.67034	2.84568	3.45509	2.67207	3.47092	4.03129	2.43341	1.85976	2.1968	1.76323	6.00937	4.64176	0	1.15918	2.52857	4.32197	8.00999	7.18757	3.87469	4.89156	5.18794	1.68232	2.623	1.96194	3.02153	2.49986	2.30226	3.58764	2.02096	1.56244	2.23737	1.72006	4.36698	3.52757	2.3328	0.870383	2.17079	1.44066	3.03998
MsaG001332	3.38068	7.69597	7.0539	1.90732	10.2224	8.65487	11.2952	5.44182	6.19425	7.98409	9.4821	13.4909	0	0	0	5.26849	7.18235	9.86276	2.2033	1.58337	0	12.3974	10.1596	19.6355	6.86075	14.7241	13.2279	4.28949	2.50799	0	7.22263	2.17295	6.28946	5.45735	2.14705	0	3.56544	7.40091	6.64285	6.13254	4.18222	4.1611	6.05386	2.75499	3.96367
MsaG001333	16.3623	17.5797	23.6112	12.9411	12.7158	14.4198	11.5468	10.4614	12.6083	9.89538	12.331	11.9431	4.5606	2.17172	5.28501	16.777	25.0519	21.0421	4.68413	6.41005	4.101	15.1409	14.847	12.5085	14.5236	14.8875	15.5568	7.76107	8.16799	5.0306	18.4587	20.7391	21.1235	11.3552	9.32331	15.0596	11.3968	9.55944	14.1653	7.69769	6.87335	9.03454	8.44976	5.85698	6.51418
MsaG001334	6.61714	4.01697	4.48723	5.47547	9.00396	12.6113	4.12694	4.08308	7.13983	5.62593	4.63992	1.63467	0	0	0	7.14981	7.7581	3.80733	10.494	7.07648	5.12661	7.27979	4.94596	6.2988	4.5658	3.22108	3.07462	0	0	0.174848	5.41924	9.00262	6.87343	14.9038	10.9265	15.5953	7.98683	9.87201	8.85396	1.60046	3.82014	2.57915	0	0.0898741	0.344811
MsaG001335	3.7074	2.79796	0.882869	0.659325	1.1779	0.876914	0.484703	1.42707	0.590686	0.761365	0.226054	0.321623	0.0693363	0.127178	0.203433	1.93426	1.68374	0.627011	2.67888	2.0195	1.15276	0.591111	0.689356	0.780187	0.433436	0.609132	0.709548	0.23648	0.224215	0.0159721	1.20532	1.95558	2.38032	2.62066	1.26685	2.65844	0.793338	1.25467	0.984133	0.365501	0.614844	0.471205	0.319576	0.197037	0.50397
MsaG001336	10.1265	16.1367	10.5646	38.8495	38.7856	33.7021	54.1338	45.6411	66.7951	15.3059	26.9825	39.2558	12.7773	10.6529	25.1671	18.9374	11.9522	25.1114	14.5195	12.8056	21.7259	44.5621	49.6276	49.9936	40.2792	39.9536	36.1558	14.776	14.2736	20.8709	27.0432	26.6863	23.5493	22.8857	39.2307	30.685	37.0236	21.1834	44.9125	56.0266	31.736	29.9139	8.80778	17.3297	18.2049
MsaG001337	41.9612	52.789	88.7054	58.5614	34.5029	25.4427	54.6031	40.882	56.6509	55.2868	71.2349	49.1017	15.1996	10.4548	78.9001	23.4037	39.0999	38.1211	14.3934	24.8246	23.691	56.6917	51.0533	38.4816	36.3034	49.2256	39.9663	18.2141	18.0223	9.6287	34.2077	13.4854	28.7609	36.1603	32.2597	28.5809	45.8073	25.7854	42.7756	34.0526	47.3564	24.4648	7.34459	16.1977	15.536
MsaG001338	0	0	0	0	0	0	0	0	0	0	0	0	0	0	0	0	0.228892	0	0	0.227069	0	0	0	0	0	1.2421	0.118562	0	0	0	0.258947	0	0	0	1.07767	0	0	0	0	1.31919	0.199922	0.298369	0	0	0
MsaG001339	0	0	0.615441	0	1.78378	0.503415	5.51875	0.94958	6.48525	0	0	1.3452	0	0	0	0	0	0	0	0.552584	2.1094	5.76882	6.00031	6.2816	1.91548	1.51136	0	0	0	0	0	0	0	1.36041	5.24514	1.48963	4.56249	5.16574	3.64306	2.67527	1.94609	0.726098	0	0	0
MsaG001340	0	0	0	0	0	0.576991	0	0	0	0.638727	0	0	0	0	0	0	0	0	0	0	0	0	0	0	0	0	0	0.428949	0	0.535975	0	0	0	1.24739	0.85882	1.28051	0.475392	0	0	0	1.67289	1.66444	1.38374	0	0
MsaG001341	0	0	0	1.71593	0	1.9466	0	0	0	0	0	0	0	0	0	0	0	0	1.98221	3.91733	0	0	0	0	0	0	0	0	0	0	0	0	0	7.0139	0.482901	1.44002	0.534611	1.10971	2.56126	0	2.50836	0	0	0	0
MsaG001342	0	0	0	25.9949	14.2894	6.0491	4.73671	0	0	5.02225	2.48523	10.1026	0	0	0	0	0.836654	0	2.30992	5.80993	0	8.66486	1.63865	0	2.15782	2.72411	0	0	0	0	0	0	0	2.45204	10.1292	1.11873	3.73796	1.72423	1.9898	0	0	0	0	0	0
MsaG001344	0	0	0	0	0	0	0	0	0	0	0	0	0	0	0	0.306102	0.231833	0	0	0	0	0	0	0.950695	0	0	0.240172	0	0	0	0	0	0.456777	0	0	0	0	0	0	0	0.404982	0	0	0	0
MsaG001345	4.54252	6.46303	5.33143	0	0.572316	0	0	0	0.693585	0	0	0	0	0	0	3.89351	10.4549	6.62614	1.48026	1.06376	0	0	0.525045	0	0.460929	0	0	0	0	0	2.42621	5.10953	1.58456	0.523777	0	0	0	0.276233	0	0.515007	0	0	0	0	0
MsaG001347	0	0	0	0	0	0	0	0	0	0	0	0	0	0	0	0	0	0	0	0	0	0	0	0	0	0	0	0	0	0	0	0	0	0	0.432739	0	0	0	0.191267	0	0	0	0	0	0
MsaG001348	0	0	0	0	0	0	0	0	1.22845	0	0	0	0	0	0	0	0	0	0	0	0	0	2.32485	0.973537	8.57201	15.9748	5.90262	0	0	0	0	0	0	0	0.638711	0	0	0	0	5.47298	4.97655	1.23786	0	0	0
MsaG001349	0	0	0	0.278597	0	0	1.64987	0.198718	0.150796	0.932972	0.519385	0	0	0	0	0	0	0	0	0	0	0	1.71229	2.15108	2.50533	4.30144	2.59635	0.0783193	0	0	0	0	0.114836	0	0.0784035	0	0	0.360344	0.138615	0.223941	0.610885	0.455851	0	0	0
MsaG001350	23.2241	14.6614	16.2462	8.24336	11.8204	8.99056	10.0718	11.6359	16.0628	18.888	9.86785	16.9222	10.3206	9.18198	8.95875	8.77252	15.1579	10.9931	9.72307	11.4174	10.5867	12.7843	15.9816	13.8462	12.2041	14.3824	13.6156	10.2696	10.2404	5.39492	9.81658	9.31727	10.6943	11.7932	12.7959	12.9862	13.1118	11.6722	12.7145	9.17199	13.2236	9.46533	9.36414	8.58553	12.5326
MsaG001351	0	0	0	0.139142	0	0	0	0.793981	0.451881	1.16491	0.345868	0.281195	0	0	0	0	0	0	0	0.404283	0	0.301471	0.0570124	0.835592	0.500504	0.189556	0.24125	0	0	0	0	0	0	0	0.391578	0	0	0	0	0.111845	0.5085	0.30356	0	0	0
MsaG001352	0	1.6919	0.516915	0	2.49703	0.422823	0	0.797562	1.81568	3.74451	2.77942	1.69478	0	0	0	0	2.57316	0	1.29168	0.464121	3.54341	1.21132	2.51986	2.39817	4.02208	1.01553	2.42338	0.628673	0.367575	0.392767	0	0.318471	0.460897	0.685575	1.2587	0.938367	4.18045	2.41042	1.66901	0.898794	5.72088	2.43943	0	0.403775	0
MsaG001354	0	0	0	0	0	0	0	0	0	0	0	0	0	0	0	0	0	0	0	0	0	0	0	0	0	2.58249	0	0	0	0	0	0	0	0	0	0	0	0	0	0	0	1.2407	0	0	0
MsaG001356	3.19164	1.45312	2.99675	0	0	0.544727	0.426545	2.05501	2.72901	2.41204	0.895187	2.18339	0.366101	0	0	0.596866	0.753414	0.62075	0	0.896896	0	0.780278	1.47562	1.54479	1.03634	0.981233	0.780515	0.202481	0	0	0.340937	0.205144	0.296888	0.294411	0.405398	1.81336	0.448809	0.465804	0.179183	0.578962	0.526447	0	0	0	0.498937
MsaG001357	0	0	0	0	0.20661	0	0	0	0	0	0	0	0	0	0	0	0	0.299011	0	0	0	0	0	0	0	0	0	0	0	0	0	0	0	0	0	0.129405	0	0	0	0	0	0	0	0	0
MsaG001358	1.56494	2.96877	3.80952	6.769	6.04651	9.79344	6.97154	5.03813	3.82316	1.23197	3.292	5.35288	1.79509	1.6463	0.810275	3.08918	8.49663	5.32647	3.05978	2.19886	2.79793	6.37652	7.23533	12.1192	5.61075	4.27666	4.33735	2.23384	0.967474	1.24054	2.50756	4.52645	4.36717	2.76685	4.47249	4.11638	6.05173	3.17217	7.17507	4.49477	4.08707	2.88931	2.13515	1.48786	4.68897
MsaG001359	5.4809	7.44597	5.02634	2.99248	2.76218	2.22545	3.30803	2.98827	2.86153	3.63271	4.02915	3.83011	2.33225	1.34846	0.583585	3.885	4.86224	4.40582	1.72843	2.27719	1.73856	1.94508	2.26836	1.54035	3.03189	3.01223	2.55099	0.995473	0.983724	1.29641	5.05213	4.74452	4.02936	1.99786	1.54394	1.53469	1.24311	1.33318	2.85371	1.48333	1.42169	1.08809	0.746284	0.540302	0.82917
MsaG001360	3.19628	4.24444	8.15117	2.40438	6.98018	3.63679	18.5105	8.575	14.7494	13.923	22.1632	37.2527	3.66634	8.03249	25.6514	8.19117	14.7549	11.1379	10.4156	10.8948	6.98446	32.5589	40.8848	39.8792	35.2435	19.5622	25.7076	8.28001	10.6704	5.20816	1.70717	4.10886	4.62498	3.93118	10.8263	5.15653	14.7324	13.4761	18.1437	18.8436	25.4819	16.8293	4.17917	3.32825	11.1036
MsaG001361	0.449375	3.06895	2.57849	1.7747	2.94409	2.10914	0.900847	1.80838	2.4701	1.48579	2.5208	1.02472	2.06185	1.89094	9.07417	1.82081	3.60668	4.1515	0	1.26281	0.803427	2.74653	6.96006	6.52509	4.37741	5.29595	4.17599	4.41887	3.16704	4.45276	2.64017	3.46606	1.25403	0.829046	1.71237	2.26948	4.26541	2.62336	3.78427	1.42654	1.66775	2.21245	1.83933	3.11274	3.8637
MsaG001362	0	0	0	0	0.200895	0	1.06549	2.8875	2.67809	0	0	0	0	0	0	0	0.470499	0.0969129	0	0	0	0	2.76452	5.01648	0.0808977	0	0	0	0	0	0	0.384332	0.185404	0.275785	0.126583	0.5033	1.8218	1.35749	2.68555	0	0	0	0	0	0
MsaG001363	0.604108	1.54713	0.472684	3.7491	2.89226	1.80434	4.6423	6.07764	2.58271	4.13746	7.83658	8.78197	1.03943	3.01868	2.11131	1.97704	2.7808	1.46868	2.16545	1.48543	2.16014	1.10767	5.37657	4.82453	4.9039	6.34564	5.31844	3.01812	3.13714	1.67607	2.25862	3.59172	4.35508	2.64696	2.58974	3.14627	2.44231	2.49805	3.56112	6.30114	8.84349	7.06386	0.231812	0.615375	1.18048
MsaG001364	5.97871	6.62285	12.4191	7.04733	6.72557	6.14976	5.84998	8.07714	6.12929	9.07701	8.90854	7.36448	6.06195	5.2787	4.8092	7.42055	14.9701	14.2237	3.6182	3.02519	4.77197	6.78623	9.52657	8.16457	11.5915	14.3874	12.6889	4.55494	5.02939	3.42756	8.32536	7.6857	10.1794	4.70254	5.89898	5.12225	5.32961	4.33685	6.0837	10.0223	10.0377	8.47585	4.83418	2.6971	4.38108
MsaG001365	5035.2	4630.87	2345.87	2068.53	2399.26	1789	1657.03	2026.6	1478.71	971.747	512.545	272.351	0	5.03014	0	2939.19	2415.19	1610.99	4581.52	6649.22	2836.74	2392.85	1110.16	2439.11	1095.34	523.994	547.959	0.263781	0	0.164798	2041.33	2148.03	2217.93	2975.32	2581.5	2845.44	1366.84	3121.3	1630.15	111.062	259.756	508.19	0.106366	0.677669	0.812484
MsaG001366	4.21089	6.04329	7.06712	0.258229	0.2768	0.0781179	0.305849	0.663084	0.335452	0.0432381	0.192565	0.626231	0	0.0481499	0.0710953	5.42102	8.42754	8.05633	0.596604	0.321554	0	0.335693	0.380906	0.310149	0.408701	0.187622	0.134318	0.043556	0	0.0725649	4.54705	4.67766	4.30018	0.823304	0.174412	0.924621	0.257451	0.289466	0.128481	0.124541	0.113245	0.225346	0.0468356	0	0
MsaG001368	0	0.131124	2.16332	0.519951	0.464454	0.196616	1.38563	0.556307	0.703584	0.870611	0.646224	0.919429	1.5857	0.121189	0.35788	1.2208	2.7194	1.34433	0.15016	0.269774	0.411928	1.97145	0.37283	1.11517	0.280544	0.236113	0.676132	0.182711	0.341849	0.0913195	0.492237	0.296182	0.64296	0.265664	0.365815	0.145449	0.971969	0.56043	0.905448	0.417945	0.285026	0.425381	0.648344	0.187758	0.450221
MsaG001369	0.529823	0.466001	0.502497	0.652182	1.06805	0.637096	0.901193	0.969145	0.676596	0.455009	0.607927	0.796294	0.828738	0.126674	0.317967	0.465385	0.739047	0.913368	0.376695	0.688043	0.516687	1.00091	1.21365	1.04908	0.674458	0.678701	1.119	0.718088	0.589582	0.286359	0.565968	0.773971	0.940887	0.577593	1.23889	0.714552	0.406385	0.550649	0.878829	1.4198	1.05268	0.800344	1.23216	1.02053	0.752958
MsaG001370	13.1831	10.7306	10.475	10.4646	11.8971	10.5959	14.8528	15.1752	22.844	18.3186	18.5954	19.4878	5.62675	3.95089	6.66704	7.50121	17.912	11.5903	7.79264	6.56929	10.4146	19.675	25.4788	19.2908	16.9856	18.8119	15.9697	5.90796	4.94688	3.82773	9.98874	9.3603	12.4769	8.6963	10.5143	8.66105	17.2987	12.1929	19.4926	13.3474	14.4756	13.3962	7.52924	5.87128	9.64535
MsaG001371	0.478225	5.98762	17.462	31.2975	2.65109	13.4673	20.4519	33.101	36.5094	71.1531	6.7066	12.5409	0	0	0.185706	2.23581	20.0943	16.2769	11.532	3.02373	9.40508	35.0743	44.3309	31.0165	34.0648	63.3432	33.7985	0	0	0	13.2821	9.06776	6.45029	34.2983	36.598	31.2464	20.0063	31.6402	7.38324	27.5431	18.9315	13.8326	0	0	0.373796
MsaG001373	204.253	222.038	132.882	258.957	267.172	127.3	305.178	302.924	484.973	409.753	283.225	345.398	3869.76	4144.12	4121.79	148.068	651.725	416.227	164.529	182.728	65.6503	288.949	504.002	459.871	623.164	657.939	620.167	4471.62	3771.15	1444.47	316.249	292.072	445.107	231.281	545.115	304.971	541.364	525.857	689.955	530.793	1016.4	557.892	2893.21	2643.56	2913.18
MsaG001374	12.0938	6.46978	6.56086	13.9191	10.7269	7.12109	21.0115	20.2459	11.818	7.65453	13.0594	8.27334	24.9702	3.81675	8.5473	12.5145	17.7	9.70263	13.084	17.9556	16.8653	7.68726	26.056	25.8727	39.6126	27.8857	34.2483	5.02545	4.84483	2.3967	5.94267	8.39523	9.78727	7.69753	14.7469	7.55832	7.05763	13.0024	7.87595	22.4866	23.5389	16.523	3.40318	2.75953	8.41308
MsaG001375	0	0	0	0	0	1.84751	0	0	0	51.1296	3.03614	24.6842	109.268	77.4354	102.567	18.8939	9.19908	10.5268	0	7.09785	0	0	0	4.19149	36.9061	76.5434	57.1798	207.396	150.974	22.3103	6.93799	11.1324	26.1803	2.99559	2.74992	1.36672	0	8.42578	3.64632	25.5271	82.1335	45.3007	71.9987	185.249	187.835
MsaG001376	4.032	0	0	2.27478	8.12794	5.16116	8.08283	0	12.3127	259.007	127.225	193.08	321.435	95.4362	62.6291	67.862	44.7341	47.0517	86.7172	76.481	115.34	9.85727	2.79622	7.80616	239.749	305.766	255.381	215.507	294.631	135.838	21.5354	24.6202	45.0072	17.6667	94.746	15.2721	4.25236	16.6728	9.05448	378.502	538.7	436.725	168.127	93.6442	130.789
MsaG001377	0.220074	0.50099	0.114798	0	0.11091	0	1.32353	0.531375	1.07528	0	0.462947	0.12546	1.13598	1.73636	1.2819	1.57764	0.987059	2.9962	0	1.33995	0.786932	0	0.508744	0	0.357295	1.69148	1.72221	9.11006	8.48975	7.23983	0.705264	0.282908	0.307072	0.456764	0.419304	0	0.154735	1.8736	0.185329	3.49312	2.17802	2.4379	5.51728	3.49719	3.78438
MsaG001378	9.31864	8.42026	11.598	16.2795	16.025	11.7539	23.7606	27.6975	26.0604	18.61	21.2075	22.3214	0.375055	1.59085	3.96783	6.64967	25.4708	14.9643	8.63044	7.35066	3.94593	20.7834	30.6877	28.1303	33.6255	36.5025	31.6044	0.95938	0.727698	1.06916	14.5823	12.2157	15.0934	11.8571	14.9772	12.0751	11.5809	9.24569	15.5342	20.3515	22.1122	15.9471	0.54369	0.0999204	0.702818
MsaG001379	0	1.12161	0	1.11189	0	0	0	6.34473	0	0	5.52768	1.12352	0	0	0	0.614263	2.32612	0.479132	0	0	0	0	7.28941	3.81557	5.59936	5.04917	4.33763	0.312575	0.731029	0.78113	0	3.16686	2.74988	4.99937	8.76151	3.11036	13.8567	10.067	9.40468	14.3001	27.6314	7.27726	2.01666	2.40907	3.8511
MsaG001380	7.86396	8.13726	2.79689	7.46174	7.02559	1.67771	10.2709	7.19233	12.4439	13.3382	11.0284	17.3211	19.066	18.2377	6.66278	4.45647	3.29082	5.21415	1.63075	3.59944	3.83449	0.873886	5.20582	5.36336	4.49757	4.57895	4.02109	10.3181	9.01612	2.83354	5.15482	2.75706	4.15632	1.64865	3.40525	2.8207	7.41411	4.69517	7.82647	4.37683	6.48564	4.61969	2.83472	2.62166	2.79397
MsaG001381	0.621075	0.972023	2.10583	1.9272	2.26925	1.78876	3.94266	3.12417	4.3622	2.12683	4.46384	4.95689	7.65844	2.2051	3.4368	2.12936	5.0214	2.56688	0.708358	0.581771	0	5.12453	6.85563	6.08732	5.32523	4.41555	6.07536	14.9973	18.7756	15.1391	3.81481	3.6427	3.39416	1.89775	2.8597	1.5193	4.80347	4.19224	6.75567	5.98522	7.61925	5.63781	10.0493	5.44087	6.06816
MsaG001382	13.5227	14.9109	14.5487	21.4573	38.7601	27.4071	36.1448	23.808	24.777	33.9324	31.4095	71.7906	2.42366	4.00098	7.54861	5.53191	12.3696	6.3697	23.1347	36.4174	19.6438	13.4305	22.0776	31.9077	53.1708	24.9011	48.9846	16.7558	6.26998	12.3944	2.70849	6.51886	12.5789	12.8638	29.7903	15.4728	43.0824	17.4744	29.8928	40.6281	67.6125	54.0943	4.32418	8.60933	10.2395
MsaG001383	0	1.28047	0	0	0	0	1.00231	0	0	0	0	0	0	0	0	0	0	0	0	0	0	0	0.346745	0.363	0	0	0	0	0	0	2.40343	1.20514	0.348818	0	0	0.236727	0	0.54728	0.210524	0	0	0	0	0	0
MsaG001384	0.466053	0.486269	0.4457	0.219116	0.27402	0.232	0.882378	0.562649	0.759045	0.330201	0.599125	0.487096	0.133648	0.245141	0.422287	0.314731	0.898464	0.736482	0.0506238	0.291039	0.416623	0.569694	1.40058	1.16547	0.788174	0.616912	0.68384	0.234072	0.0576244	0.153934	0.414873	0.399412	0.614162	0.483647	0.863298	0.441321	0.245762	0.510137	0.675925	0.563613	0.960919	0.239017	0.655735	0.253198	0.303569
MsaG001385	7.09488	8.52424	9.45791	8.45037	10.7267	7.39998	17.9103	7.61367	12.5181	14.8941	9.39706	8.08933	4.06914	2.07325	6.73473	9.3368	23.8195	14.5656	6.1653	4.98441	8.45652	8.67263	17.4946	11.0651	21.5975	28.2753	31.2309	2.62563	4.38617	0.937356	7.99995	9.12055	11.3662	10.9077	11.0145	11.4461	11.6397	10.3546	15.7114	16.4451	19.8296	18.4357	4.03332	0	2.46471
MsaG001386	0	0	0	0	0	0	0	0	0	0	0	0	0	0	0	0	0	0	0	0	0	0	0	0	0	0	0	0	0	0	0	1.52694	0	0	0	0	0	0	0	0	0	0	0	0	0
MsaG001387	14.7417	11.1863	8.3306	6.93086	11.144	8.9109	4.10449	2.47183	6.37749	5.51242	9.04477	9.80467	1.76143	0.969256	4.53196	3.44606	8.6998	8.51188	1.60128	5.32215	2.19637	3.00333	5.82172	5.35139	8.3518	10.3863	11.1157	3.40971	1.82272	1.46073	6.56144	9.08054	5.42801	7.50747	6.43665	10.0818	7.55777	6.57399	5.6899	2.78557	3.79936	3.78018	4.08546	3.5039	1.44033
MsaG001388	0	0	0.45047	0	0.435211	0.122824	0.0961769	0	0.263714	0.203949	0	0	0.165096	0.227117	0.335348	0.314022	0.40771	0.69983	0	0	0	0	0.133088	0.139327	0.262881	0.258122	0.281583	0.114138	0.106775	0.17114	0.768742	0.0925115	0	0.0331917	0.182817	0.181722	0.0505985	0	0.0808039	0.391631	0.118703	0.35431	0.478655	0.0586455	0.0562499
MsaG001389	0.751905	0.21396	0.980546	0.707019	1.19995	0.213883	1.17236	0.605164	0.688838	1.30222	0.966595	1.35738	0.431242	0.593244	0.924614	0.195296	1.56786	1.24913	0.653389	0.645627	0.89621	0.765927	1.59332	1.51638	1.37332	1.5411	1.93072	0.755277	0.883196	0.496698	0.803201	0.84576	0.757713	0.433494	1.55197	0.949338	0.748943	0.548684	0.914614	1.19346	1.44694	0.69411	1.69909	0.714867	1.27338
MsaG001390	1.50596	0.857061	3.66593	3.39854	3.03579	1.71351	4.02526	4.04019	6.13175	3.31948	2.46394	1.43086	2.87905	1.3202	0.194933	1.87752	2.72546	4.63754	1.63581	0.705326	0.897489	3.6817	3.36526	3.15858	3.7693	4.11546	3.4373	1.27386	0.931008	1.19378	3.75362	4.19451	2.33475	1.62069	2.86927	1.90139	1.58826	2.80839	2.53639	0.9106	2.89801	2.78041	0.256833	1.63631	1.37329
MsaG001391	0	0	0	0	0	0.45905	0	0	0	0	0	0	0	0	0	0	0	0	0	0.75583	1.92351	0	0	0.520729	0.218335	0	0	0	0	0	0	0	0	0	0	0	0	0	0.302001	0	0.443646	0	0	0	1.68185
MsaG001392	26.1995	28.0722	16.4504	12.409	19.2349	10.6268	14.4812	16.6609	9.67982	13.6736	17.5772	17.794	4.0812	6.2949	8.79227	15.3237	29.816	24.4164	5.27009	9.1273	5.7829	13.2452	23.3662	19.491	25.5672	37.9948	39.2731	10.2087	12.3577	5.89721	26.6912	19.8544	28.4328	20.4753	19.9773	18.8366	17.7387	17.6236	13.1198	11.5881	14.4717	12.0431	7.5711	4.34918	6.76292
MsaG001393	1.89639	1.43902	5.60558	0	0	0	0	0	0	0	0	0	0	0	0	1.37917	0.820709	2.07469	0	0	0	0	0	0	0	0.323902	0.0772937	0	0	0	0.168814	1.7268	1.02902	0.145776	0	0	0	0.0768803	0.354886	0.143335	0.521336	0	0	0	0.123523
MsaG001394	0	0	0	0	0	0	2.16782	0.15359	0	6.12934	0.267623	0.435162	0	0	0.0741052	0	0.0450478	0.139183	0.124372	0	0	1.86616	2.691	3.32516	3.40803	10.2672	8.54028	0.0302667	0	0	0.203852	0.183989	0	0	0.727182	0.120471	1.0734	1.67107	2.46413	6.4907	9.91528	5.05006	0	0	0
MsaG001395	0	0	0.210903	0	0	0	0	0	0	0.0954859	0.141752	0	0	0	0	0	0.0954417	0.0982949	0	0	0	0	0	0	0	0	0.0494374	0	0	0	0	0	0.0940237	0	0	0	0	0	0	0	0	0	0	0	0
MsaG001396	0	0	2.13257	0	0	0	0	0	0	0	0	0	0	0	0	1.27424	1.93014	0	0	0	0	0	0	0	0	0	0	0	0	0	2.18358	0	0	0	0	0	0	0	0	0	0	0	0	0	0
MsaG001397	0.764993	3.48295	4.78855	3.02117	1.54212	7.50741	0	4.92559	2.80331	2.52934	1.07282	0.436109	0	0	0	3.81496	9.02917	10.043	0.498572	2.14974	5.47086	3.74045	4.77475	2.96213	2.48396	4.1158	1.87079	0.606651	1.13504	0.303206	2.86014	4.91704	6.40442	4.76322	4.61551	2.89759	5.10974	5.39627	7.30111	2.42847	1.89273	0.94159	1.56559	0	2.0928
MsaG001398	48.1918	70.9515	71.5899	47.8762	43.8221	61.2408	63.7057	53.9642	56.3069	46.0203	52.8918	56.7383	31.2447	33.6144	24.8165	54.8576	105.105	101.88	19.1181	31.4031	22.4768	89.6436	81.1316	87.2169	63.1451	60.3914	68.1498	36.8875	34.1972	24.0837	57.6347	63.2979	75.5261	54.1182	63.5414	43.3196	36.8302	50.4567	69.4033	59.8636	52.7056	54.8036	57.0854	42.6875	51.5892
MsaG001399	4.68788	3.06813	1.83401	3.43826	3.1894	3.60042	2.66266	5.09355	1.57472	1.99283	3.12277	5.21132	0	0.986315	0.910209	0.657508	2.60054	3.24813	0.763812	1.70159	2.09534	2.29214	1.78809	1.58829	3.47245	4.38375	2.29284	0.185878	0	0.371609	2.87942	3.08849	2.83445	3.18917	4.16814	2.88542	5.19128	3.02176	3.81616	2.33854	1.25652	2.74078	0.29981	0	0
MsaG001400	69.6516	78.3311	70.7529	50.0134	49.2099	39.4596	56.564	50.9623	53.2255	34.6305	58.5374	36.1924	15.9599	9.11523	13.6531	98.9377	101.995	105.854	39.6386	36.563	40.5165	50.3104	48.8817	52.3427	72.1972	75.9893	75.1014	15.2754	16.0084	13.8033	75.7383	100.355	101.603	63.02	49.1034	52.0701	27.005	41.9907	55.2873	69.2948	49.6105	51.3768	22.2513	14.8012	22.5973
MsaG001403	17.2619	15.6202	23.0512	35.2547	36.4504	27.3991	60.2117	60.7129	80.23	41.0117	64.2723	62.5869	17.9195	14.255	13.8757	19.315	30.276	27.8237	15.9753	23.2032	21.2949	35.66	68.7949	70.0983	74.5817	52.8045	64.6296	21.3548	18.9528	13.1362	21.8509	27.6271	30.9903	36.9019	40.9466	30.2944	32.2234	40.6866	59.8423	69.5933	68.4059	71.1768	22.5211	21.8743	26.3103
MsaG001404	0	0	0	0	0	0	0	0	0	0	0	0	0	0	0	0	0	0	0	0	0	0	0	0	0	0	0	0	0	0	0	0.264251	0	0	0	0	0	0	0	0	0	0	0	0	0
MsaG001406	0.367312	1.25425	0.191602	3.73015	2.77668	1.72398	0.736338	0.886883	1.12168	0.520484	0	0	2.10665	0	0.855817	0.343454	1.12719	1.16089	1.67573	0.344066	0	1.79598	0.849111	0.711134	0.0745422	0.18821	0.538956	2.03898	1.90746	1.31026	1.3733	0.59023	0.170838	1.44	3.03261	0.811579	1.29129	1.16149	2.9901	1.99891	1.51466	2.03447	0.469823	1.04765	2.44037
[truncated: 40,147 more rows]

## Sheet: Average TPM (per tissue)
gene	FB	CF	OF	PF	L	Total
MsaG000002	0	0	0.0587213	0	0
MsaG000003	0	0	0.112613	0	0
MsaG000004	58.9659	30.9983	33.1541	30.021	20.5304
MsaG000005	16.781	13.7947	25.6106	28.2512	7.61624
[truncated: 41,438 more rows]
