# Supplementary material for: RNA-seq analyses on gametogenic tissues of alfalfa (Medicago sativa) revealed plant reproduction- and ploidy-related genes
Source: BMC Plant Biol. 2024 Sep 3;24:826. doi: 10.1186/s12870-024-05542-2 (PMC11370029; doi:10.1186/s12870-024-05542-2)
Supplement: Supplementary file 4 — Supplementary Material 4 [file 12870_2024_5542_MOESM4_ESM.xlsx]

## Sheet: DeSeq2 45 samples
Table S4. RNA sequencing (RNA-seq) data normalized with DESeq2. Rna-seq data were generated from fully developed leaf (L) and reproductive tissues (stamens and pistils), the latter at 4 stages of development (i.e. flower buds, FB; closed flowers CF; fully open flowers, OF; and pollinated flowers, PF). Tissues were isolated from 9 plants, namely 3 BSP tetraploids (tBSP), 3 BSP diploids (dBSP) and …
	Diploids BSP															Tetraploids BSP															Tetraploids USP
gene	dBSP-FB1	dBSP-FB2	dBSP-FB3	dBSP-CF1	dBSP-CF2	dBSP-CF3	dBSP-OF1	dBSP-OF2	dBSP-OF3	dBSP-PF1	dBSP-PF2	dBSP-PF3	dBSP-L1	dBSP-L2	dBSP-L3	tBSP-FB1	tBSP-FB2	tBSP-FB3	tBSP-CF1	tBSP-CF2	tBSP-CF3	tBSP-OF1	tBSP-OF2	tBSP-OF3	tBSP-PF1	tBSP-PF2	tBSP-PF3	tBSP-L1	tBSP-L2	tBSP-L3	tUSP-FB1	tUSP-FB2	tUSP-FB3	tUSP-CF1	tUSP-CF2	tUSP-CF3	tUSP-OF1	tUSP-OF2	tUSP-OF3	tUSP-PF1	tUSP-PF2	tUSP-PF3	tUSP-L1	tUSP-L2	tUSP-L3
MsaG000004	388.094	543.686	370.996	212.651	242.241	307.389	215.731	169.059	149.438	166.278	139.949	158.46	153.541	225.896	282.862	298.778	290.272	245.198	255.319	254.69	172.423	129.924	172.648	160.043	160.91	166.484	160.045	156.958	184.024	164.048	358.944	301.987	312.161	273.812	178.947	286.765	231.119	179.696	169.053	129.725	116.813	139.027	144.116	109.382	167.637
MsaG000005	161.92	179.316	128.461	153.804	146.914	205.829	197.537	170.684	252.106	363.388	195.121	322.579	118.493	76.575	109.731	150.565	137.149	160.501	249.581	153.998	165.238	278.796	215.008	219.557	190.377	189.151	174.389	96.0864	78.0354	118.185	128.023	141.385	156.081	177.917	150.062	134.397	162.907	145.524	208.652	180.526	180.594	203.392	95.1021	103.7	108.964
MsaG000006	25.7016	28.6906	39.0522	34.7731	39.252	35.2076	35.0888	42.2647	49.0523	16.5177	55.1721	19.2415	163.554	179.951	125.581	17.2523	38.573	27.5265	25.8188	20.7305	28.7371	32.4811	35.9534	32.9737	31.1225	27.7474	22.2705	142.872	174.706	137.589	20.3401	23.3354	30.0528	26.5368	50.0207	53.1336	72.2247	45.9551	63.9662	44.4511	45.8651	70.8009	136.801	146.317	163.912
MsaG000007	169.631	206.572	229.175	235.387	213.082	205.829	248.221	242.209	248.684	260.979	195.121	215.052	255.345	402.019	265.792	187.423	116.109	152.455	215.156	224.087	287.371	208.42	224.62	186.583	205.276	338.83	224.592	185.13	167.718	359.847	185.454	177.074	169.653	226.166	239.536	249.259	257.601	186.177	240.127	308.436	277.34	346.281	272.87	309.68	260.769
MsaG000008	10.2806	11.4762	16.443	2.67486	5.60742	9.47896	1.29959	0	0	2.20235	0	0	0	0	0	17.2523	10.1303	10.5871	17.2125	9.87169	21.5528	8.12028	2.13585	6.43389	2.97981	0.390808	0	0	0	0	11.9648	9.60869	15.5111	12.0622	2.81807	9.37652	0	1.17834	4.56901	0	0	2.57458	0	0	0
MsaG000009	61.6839	57.3811	64.7444	36.1106	52.7098	31.1452	24.6921	13.0045	9.126	34.1365	41.7155	19.2415	6.67567	19.1438	15.85	62.7356	70.912	61.4053	45.9	30.6022	28.7371	32.4811	22.4264	34.5822	51.6501	64.8741	66.8114	29.1781	23.2941	24.6954	62.2169	45.9844	59.1362	31.9648	43.68	53.915	24.0749	44.1876	37.5674	23.5863	20.7826	18.022	14.6311	19.8877	9.31319
MsaG000010	0	0	0	0	0	0	1.29959	4.8767	0	0	4.03698	0	26.7027	0	0	0	0.779253	1.69394	0	5.92301	0	0	0.355974	4.02118	5.62854	9.37939	15.8535	5.0307	5.82354	1.76396	1.19648	0	0	1.80933	2.81807	2.34413	2.40749	3.53501	3.04601	83.4592	57.3314	91.3975	75.3501	92.3357	49.3599
MsaG000012	200.473	218.048	120.24	161.829	99.8121	199.058	287.208	232.456	255.528	214.729	192.429	219.58	741	204.838	178.008	137.234	108.316	123.234	129.094	206.318	114.948	297.743	170.868	178.541	159.254	222.761	151.741	201.731	196.836	405.71	100.504	89.9098	160.928	133.287	132.449	128.146	113.954	109.585	177.684	372.845	245.092	262.607	280.917	313.941	288.709
MsaG000013	2.57016	7.17264	5.13844	0	4.48594	2.70827	6.49793	1.62557	3.42225	7.70824	1.34566	1.13186	0	0	0	14.1155	11.6888	7.19924	0	0	7.18427	13.5338	3.91572	4.82542	4.30417	4.29889	3.77465	5.0307	1.16471	1.76396	7.17887	4.80434	3.87778	3.01555	2.11355	2.34413	0	1.17834	2.03067	1.81433	1.43328	1.28729	0	0	0.931319
MsaG000014	251.876	314.162	274.393	437.339	371.211	453.636	301.504	268.218	287.469	255.473	318.922	308.996	357.149	237.383	220.681	235.259	245.854	312.532	321.3	378.086	344.845	403.307	321.445	272.636	311.225	268.485	286.874	314.419	258.565	291.053	241.689	237.472	255.934	265.368	350.849	311.769	314.578	262.18	284.802	414.575	373.371	419.656	355.535	312.521	365.077
MsaG000015	308.419	243.87	107.907	1443.08	1409.71	1473.3	257.318	243.835	200.772	126.635	103.616	108.658	101.804	74.6607	107.292	226.632	81.8216	113.07	929.476	724.582	546.005	330.225	158.409	162.456	80.455	109.035	93.2339	255.057	227.118	123.477	167.507	174.329	187.103	585.619	328.305	529.774	304.146	305.778	214.744	46.2654	39.4153	45.0551	101.686	95.1768	55.8792
MsaG000016	77.1049	47.3394	33.9137	20.0614	49.3453	28.4369	44.1859	60.1459	49.0523	14.3153	21.5306	23.769	23.3649	28.7156	45.1116	30.5836	88.8348	65.2167	28.6875	19.7434	14.3685	59.5487	76.8904	102.942	48.3392	45.7245	58.1297	52.8224	80.3648	38.8071	57.431	42.5528	53.3195	42.2176	50.7252	51.5709	38.5198	73.0568	41.1211	45.3583	45.8651	38.6186	43.1617	24.1493	37.2528
MsaG000017	10.2806	20.0834	14.3876	18.724	31.4016	8.12482	27.2913	24.3835	19.3928	31.9341	30.9502	30.5601	33.3784	78.4894	41.4539	16.4681	25.3257	20.3273	8.60626	24.6792	7.18427	8.12028	6.76351	5.62966	20.8587	16.0231	16.9859	89.0435	74.5413	28.2233	4.78591	10.9814	5.81667	11.4591	16.9084	17.9717	14.4449	16.4967	17.2607	11.7931	12.8996	9.01102	32.1884	19.8877	50.2912
MsaG000021	12.8508	12.9107	14.3876	77.5708	44.8594	79.8941	54.5826	69.8993	85.5563	34.1365	41.7155	54.3291	98.4662	91.8901	153.623	12.5471	9.74066	14.3985	25.8188	49.3585	35.9214	100.15	97.8929	86.8576	62.245	54.7131	43.786	305.867	274.871	208.147	17.9472	21.2764	16.4806	26.5368	58.4749	37.5061	61.7922	56.5601	50.7668	76.2019	87.4303	72.0881	115.586	143.475	152.736
MsaG000022	15.421	4.30358	0	10.6994	24.6727	9.47896	5.19834	8.12783	1.14075	0	17.4936	6.79113	6.67567	0	29.2616	2.35259	4.67552	2.11742	8.60626	13.8204	0	24.3608	16.0188	10.4551	18.5411	25.4025	16.6085	20.6259	4.65883	0	7.17887	5.49068	12.6028	17.4902	36.6349	31.2551	35.3098	26.5125	33.5061	31.7508	66.6477	42.4805	16.0942	12.7849	20.489
MsaG000023	33.4121	30.1251	25.6922	48.1474	51.5883	47.3948	45.4855	27.6346	19.3928	60.5647	34.9872	53.1972	173.568	220.153	190.2	40.7781	51.4307	35.9962	45.9	76.012	64.6585	18.9473	50.5484	39.4076	70.8533	52.3683	65.3015	299.83	276.036	176.396	74.1817	65.8881	121.181	116.4	143.721	130.49	168.524	96.6235	95.4416	104.324	129.712	126.154	217.272	187.512	213.272
MsaG000024	53.9734	44.4704	52.4121	175.203	114.391	78.5399	165.047	195.068	139.172	340.264	142.64	181.097	1660.57	2113.47	1813	58.8146	104.81	78.7682	169.256	122.409	114.948	138.045	185.107	176.932	256.595	230.577	195.527	1799.99	1601.47	1956.23	87.3429	100.891	86.2806	188.773	224.741	199.251	252.786	248.629	291.909	236.77	297.406	356.579	1595.52	1822.56	1527.36
MsaG000025	0	1.43453	2.05538	2.67486	1.12148	4.06241	7.79751	13.0045	12.5483	56.16	21.5306	20.3734	43.3919	11.4863	46.3308	11.7629	17.1436	19.9038	0	19.7434	14.3685	0	10.6792	15.2805	17.5478	42.5981	22.2705	41.2518	16.3059	15.8756	3.58944	3.43167	6.78612	15.6808	24.6581	4.68826	2.40749	21.7992	8.63036	88.9022	110.363	59.2153	16.0942	14.2055	29.8022
MsaG000026	2.57016	8.60717	8.22151	0	4.48594	1.35414	2.59917	9.75339	3.42225	1.10118	6.7283	13.5823	0	7.6575	0	3.13678	5.8444	5.5053	0	5.92301	0	0	1.4239	3.21695	3.97308	3.51727	5.66198	0	0	1.76396	5.98239	1.37267	2.90834	4.22176	1.40903	3.12551	0	2.94584	0.507668	1.81433	5.73314	1.28729	0.731554	1.42055	4.6566
MsaG000030	226.174	269.691	281.587	97.6322	85.2328	89.373	72.7768	91.0317	57.0375	83.6894	65.9374	58.8565	55.0743	38.2875	110.95	217.222	117.667	127.469	137.7	89.8324	179.607	67.669	64.4313	53.0796	65.887	61.7477	52.8451	45.7794	30.2824	59.9745	209.384	172.956	208.431	97.7037	63.4065	121.113	93.8921	83.0726	55.3358	61.6872	56.6147	59.2153	61.4506	71.0274	31.6649
MsaG000031	53.9734	24.387	15.4153	21.3988	12.3363	28.4369	28.5909	16.2557	6.8445	26.4282	12.1109	21.5052	28.3716	3.82875	30.4808	20.3891	36.6249	33.0318	28.6875	34.5509	21.5528	13.5338	21.7144	29.7568	18.21	24.6209	10.569	73.9513	85.0236	38.8071	27.519	28.1397	59.1362	32.5679	44.3845	29.6923	26.4824	27.1017	26.3987	34.4723	32.9655	14.1602	46.8195	28.411	44.7033
MsaG000032	2.57016	4.30358	7.19382	2.67486	2.24297	13.5414	7.79751	3.25113	0	38.5412	26.9132	6.79113	1.66892	0	6.09616	0	0.779253	1.27045	8.60626	3.94868	7.18427	0	0.711949	2.41271	16.2234	8.59777	11.7014	6.53992	3.49412	7.05583	0	1.37267	5.81667	3.61866	4.93162	3.12551	4.01248	2.35667	4.56901	26.3078	17.1994	39.9059	5.12088	4.26165	5.58792
MsaG000033	28.2718	14.3453	14.3876	22.7363	16.8223	21.6662	38.9876	21.1323	34.2225	47.3506	32.2959	16.9778	11.6824	9.57188	10.9731	10.9787	14.8058	17.7864	20.0813	19.7434	28.7371	32.4811	28.8339	42.6245	24.5007	30.483	20.7606	21.129	33.7765	54.6827	10.7683	16.472	21.3278	18.0933	9.86323	31.2551	23.2724	27.1017	30.4601	19.0505	10.7496	19.3093	29.9937	22.7288	27.9396
MsaG000034	210.753	269.691	391.549	183.228	191.774	236.974	131.258	154.429	172.253	176.188	134.566	169.778	140.189	241.211	187.762	274.468	404.043	304.062	286.875	245.805	136.501	159.699	133.49	144.763	173.822	197.358	208.361	126.774	89.6825	118.185	291.941	284.829	210.37	229.182	166.266	202.377	147.659	129.617	133.009	131.539	159.811	136.453	149.969	208.821	169.5
MsaG000036	0	0	4.11076	0	0	0	2.59917	1.62557	0	3.30353	0	3.39557	0	0	0	0	1.55851	0.84697	0	0	0	0	0	1.60847	7.61508	3.51727	9.05917	0	1.16471	3.52791	0	0.686335	0	0.603109	2.11355	0	0	1.17834	1.523	12.7003	12.1829	11.5856	0	0	2.79396
MsaG000037	239.025	147.756	118.184	188.577	223.175	213.954	239.124	81.2783	128.905	134.344	110.344	126.768	300.405	153.15	223.119	127.824	176.111	184.639	177.863	125.37	395.135	94.7366	66.5672	65.1432	117.868	270.048	595.64	221.351	230.612	336.916	204.598	193.546	242.361	518.071	766.514	304.737	227.909	291.049	416.288	4793.46	2716.07	2295.23	701.561	754.311	507.569
MsaG000038	125.938	136.28	188.067	128.393	111.027	147.601	124.76	73.1504	99.2453	53.9577	123.801	90.5484	136.851	78.4894	36.5769	152.134	131.694	132.127	117.619	155.973	122.133	238.195	106.436	100.53	73.171	90.2766	80.4001	100.111	117.635	105.837	124.434	147.562	144.447	103.735	91.5872	75.7936	97.102	96.0343	88.8419	96.1595	73.0975	81.0992	91.4443	89.4946	78.2308
MsaG000039	20.5613	10.0417	11.3046	0	2.24297	0	0	3.25113	2.2815	0	1.34566	1.13186	0	17.2294	12.1923	7.84195	8.96141	5.5053	0	1.97434	0	0	1.4239	0.804237	0	0	0	1.50921	0	8.81979	8.37535	6.17701	10.6639	0.603109	0.704517	4.68826	2.40749	4.12417	1.01534	0	2.14993	6.43644	1.46311	0	0.931319
MsaG000040	0	0	0	1.33743	1.12148	0	0	3.25113	0	4.40471	0	5.65928	0	0	0	0.784195	0	0	0	0	7.18427	5.41352	3.55974	2.41271	1.98654	0.781616	1.88733	0	0	0	0	0	0	2.41244	3.52258	2.34413	2.40749	0.589168	4.06135	0	0	0	0	0	0
MsaG000041	23.1315	38.7322	23.6368	29.4234	11.2148	17.6038	63.6797	68.2737	85.5563	42.9459	28.2589	63.3839	0	0	1.21923	10.1945	35.456	26.6795	48.7688	12.8332	28.7371	64.9622	87.5697	94.0957	49.3325	67.219	41.5212	0	0	5.29187	11.9648	20.59	18.4195	15.6808	18.3174	21.0972	29.6924	15.9075	19.7991	1.81433	7.16642	6.43644	1.46311	2.8411	0.931319
MsaG000044	56.5436	100.417	22.6092	323.658	338.688	335.826	145.554	203.196	99.2453	100.207	41.7155	61.1202	1.66892	0	84.127	80.7721	38.1834	7.19924	163.519	226.062	265.818	127.218	82.586	55.4923	53.6366	70.7362	52.4677	10.5645	8.15295	3.52791	94.5218	100.891	84.3417	243.656	224.036	321.146	197.414	210.922	150.777	14.5146	19.3493	38.6186	3.65777	1.42055	1.86264
MsaG000045	0	0	0	1.33743	0	1.35414	0	0	1.14075	0	0	0	0	0	0	1.56839	1.16888	0.423485	0	0	0	2.70676	1.06792	1.60847	1.65545	0.390808	1.50986	7.04299	9.31766	7.05583	1.19648	0	0	2.41244	0.704517	1.56275	1.60499	5.30251	4.06135	0.907165	0.716642	0	5.12088	2.8411	1.86264
MsaG000046	17.9911	8.60717	21.5815	159.154	220.932	88.0189	54.5826	94.2828	46.7708	12.1129	2.69132	23.769	15.0203	17.2294	32.9193	7.05776	36.6249	10.5871	152.044	158.934	129.317	43.3081	35.9534	29.7568	23.8385	17.9772	12.0789	42.761	32.6118	14.1117	15.5542	20.59	18.4195	67.5482	129.631	74.2308	85.8671	109.585	36.0444	22.6791	31.5323	12.8729	19.0204	8.52329	30.7335
MsaG000047	15.421	12.9107	8.22151	4.01228	2.24297	1.35414	3.89876	17.8812	12.5483	5.50588	4.03698	4.52742	141.858	101.462	129.239	2.35259	6.62365	6.35227	0	1.97434	0	8.12028	6.40754	2.41271	6.29072	3.51727	7.92677	210.283	161.894	77.6141	0	1.37267	0	0	0	0.781377	2.40749	2.35667	3.55368	0	3.58321	1.28729	98.7598	58.2425	103.376
MsaG000050	403.515	339.983	464.515	460.075	459.809	537.592	514.636	551.067	497.367	172.885	431.957	322.579	482.317	459.45	473.062	382.687	319.494	536.132	404.494	611.058	646.585	554.886	478.429	451.177	354.929	345.083	409.55	453.266	386.683	426.878	317.067	326.009	333.489	407.702	396.643	392.251	389.211	461.318	414.257	528.877	484.45	476.297	457.953	376.445	355.764
MsaG000051	159.35	101.851	67.8275	61.5217	37.009	47.3948	64.9793	42.2647	74.1488	51.7553	56.5177	31.6919	165.223	59.3457	79.2501	65.8724	70.1328	89.3553	34.425	63.1788	57.4742	46.0149	64.0754	78.8152	78.7995	76.5984	79.2677	133.817	118.8	91.7258	77.7711	68.6335	97.914	69.9607	70.4517	50.0081	35.3098	51.2576	65.9969	95.2524	82.4138	93.972	242.876	142.055	171.363
MsaG000053	0	0	0	0	0	0	0	0	0	0	0	0	0	0	2.43846	0	1.16888	0.423485	0	0	0	0	2.13585	0	2.31763	3.12646	2.26479	4.02456	4.65883	1.76396	0	0	0	0	0	0	0	2.35667	0.507668	0	0	2.57458	0	0	2.79396
MsaG000054	17.9911	15.7798	16.443	64.1965	98.6906	20.3121	96.1693	107.287	126.623	71.5765	43.0611	87.1529	310.419	199.095	377.962	16.4681	22.988	35.1492	54.5063	68.1147	28.7371	105.564	114.624	112.593	68.8668	75.0351	100.783	482.445	519.459	222.259	19.1437	22.649	35.8695	66.9451	81.0194	67.1984	138.029	113.709	112.195	94.3452	119.679	105.558	547.934	438.95	644.473
MsaG000056	92.5258	120.5	142.849	148.454	134.578	178.746	163.748	177.187	136.89	146.457	200.503	183.361	95.1284	151.236	71.9347	183.502	129.356	130.857	149.175	168.806	114.948	159.699	142.746	163.26	151.308	115.288	134.378	141.866	131.612	127.005	114.862	207.273	145.417	170.68	114.132	145.336	150.067	171.448	181.745	150.589	117.529	203.392	164.6	160.522	181.607
MsaG000060	1950.75	1956.7	2237.28	605.855	607.845	652.694	309.301	417.77	342.225	726.777	776.446	614.597	2037.75	2048.38	1822.75	2569.81	2945.19	3000.81	992.588	818.363	854.929	403.307	497.652	408.552	757.535	1507.74	1426.06	2502.78	2485.49	3007.55	2060.34	2181.17	1893.33	1177.87	691.835	850.92	513.598	508.452	482.792	1095.86	891.503	718.307	7440.64	5193.53	4475.92
MsaG000061	182.482	130.542	120.24	211.314	189.531	238.328	74.0764	157.68	92.4008	241.158	161.479	159.592	11.6824	3.82875	67.0577	119.198	52.5996	74.5333	120.488	149.063	158.054	56.8419	27.766	35.3864	74.8264	104.737	48.3156	36.2211	40.7648	38.8071	122.041	124.913	91.1279	159.824	110.609	162.526	80.2496	88.3751	101.026	65.3159	66.6477	69.5136	21.9466	19.8877	11.1758
MsaG000063	0	0	0	0	2.24297	0	11.6963	0	3.42225	6.60706	8.07396	0	422.236	116.777	67.0577	0	3.11701	0.84697	0	0.987169	14.3685	0	2.84779	10.4551	7.28399	87.9318	30.5747	167.019	145.588	262.83	0	0	12.6028	21.1088	30.9987	0	0.802496	0.589168	7.10735	132.446	50.1649	56.6407	174.11	224.447	160.187
MsaG000065	28.2718	5.73811	4.11076	1.33743	0	0	0	0	0	0	0	0	0	0	0	0.784195	7.79253	4.65833	14.3438	4.93585	0	2.70676	0.355974	0.804237	0.33109	0	0	0.50307	0	0	11.9648	3.43167	5.81667	3.01555	7.04517	5.46964	0.802496	5.89168	2.03067	0	0	0	0	0	0
MsaG000068	0	8.60717	6.16613	14.7117	10.0934	28.4369	3.89876	11.379	19.3928	12.1129	17.4936	14.7141	91.7905	132.092	110.95	3.92098	6.23402	5.08182	25.8188	8.88452	14.3685	13.5338	22.0704	12.8678	16.8856	16.4139	15.0986	68.9206	68.7177	109.365	8.37535	6.17701	12.6028	10.856	13.3858	8.59515	32.9023	15.3184	18.2761	16.329	17.9161	10.2983	68.7661	66.7658	97.7885
MsaG000069	0	0	4.11076	950.911	796.254	530.822	1165.73	1181.79	1194.37	38.5412	45.7525	21.5052	287.054	472.851	665.7	0.784195	3.11701	0.423485	226.631	317.868	337.661	1691.72	1394.35	1129.15	64.2315	47.6786	59.262	88.5404	153.741	58.2106	2.39296	4.11801	4.84723	411.321	588.976	323.49	2314.4	1772.81	1398.63	48.0798	56.6147	51.4915	189.473	163.363	159.256
MsaG000070	0	0	2.05538	1140.83	1215.69	710.922	1794.73	1719.85	1816.07	160.772	236.836	169.778	847.811	1248.17	3489.44	0	0	0.84697	347.119	567.622	510.083	1791.87	1248.4	1321.36	208.256	162.185	188.733	92.565	170.047	209.911	1.19648	0.686335	7.75556	398.052	1011.69	664.952	3717.16	2237.07	1718.96	257.635	225.026	187.944	593.291	546.911	505.706
MsaG000071	20.5613	28.6906	21.5815	9.362	7.85039	17.6038	36.3884	19.5068	29.6595	27.5294	14.8023	15.846	23.3649	30.63	69.4962	20.3891	15.5851	27.5265	11.475	16.7819	14.3685	10.827	33.8176	28.9525	27.1494	21.1036	16.9859	48.7978	64.0589	88.1979	11.9648	15.0994	7.75556	27.743	24.6581	25.0041	24.8774	39.4742	35.5368	16.329	23.6492	34.7568	35.1146	45.4576	42.8407
MsaG000072	118.227	77.4645	78.1044	60.1843	49.3453	70.4151	50.6838	53.6437	68.445	111.219	59.2091	102.999	171.899	135.921	123.142	96.456	86.8867	72.4159	71.7188	57.2558	35.9214	18.9473	45.5647	49.0584	55.9543	80.1156	61.9043	87.5343	109.482	114.657	81.3605	84.4192	115.364	86.8477	61.9975	82.826	54.5697	41.8309	72.5965	75.2947	84.5638	84.961	147.042	166.204	112.69
MsaG000073	159.35	185.054	106.88	64.1965	69.532	56.8738	40.2872	52.0181	34.2225	59.4635	41.7155	37.3512	51.7365	49.7738	34.1385	119.198	135.2	108.412	54.5063	41.4611	71.8427	32.4811	25.2742	34.5822	36.4199	57.8396	38.8789	22.6382	31.4471	31.7512	125.63	115.304	128.936	47.6456	36.6349	51.5709	25.6799	18.8534	38.0751	43.5439	33.6822	52.7788	21.2151	21.3082	25.1456
MsaG000074	2.57016	2.86906	3.08307	4.01228	2.24297	0	7.79751	1.62557	1.14075	0	0	3.39557	0	1.91438	0	0	3.11701	0.423485	2.86875	0	0	0	1.77987	1.60847	0.33109	0.390808	0.377465	1.00614	0	10.5837	1.19648	0.686335	2.90834	0	0	1.56275	0.802496	0.589168	1.523	0	0.716642	2.57458	2.92622	9.94384	0.931319
MsaG000075	10.2806	4.30358	14.3876	2.67486	0	1.35414	0	0	6.8445	2.20235	1.34566	1.13186	3.33784	5.74313	0	1.56839	6.62365	3.81136	20.0813	3.94868	0	0	7.47546	7.23813	3.64199	1.95404	6.03944	0	0	0	9.57183	2.74534	16.4806	15.6808	19.0219	21.8786	14.4449	12.3725	3.55368	19.0505	16.4828	15.4475	35.1146	2.8411	18.6264
MsaG000079	41.1226	7.17264	28.7753	10.6994	3.36445	18.9579	11.6963	14.6301	15.9705	5.50588	17.4936	22.6371	10.0135	9.57188	7.31539	18.0365	25.3257	23.7151	8.60626	15.7947	14.3685	10.827	19.9346	19.3017	11.2571	13.6783	17.7409	16.0983	19.8	10.5837	19.1437	25.3944	27.1445	19.9026	26.0671	12.502	21.6674	18.2642	17.7684	9.07165	15.7661	15.4475	16.8257	12.7849	15.8324
MsaG000080	100.236	119.066	129.489	73.5585	95.3262	88.0189	127.359	82.9038	91.26	61.6659	98.2332	113.186	110.149	84.2326	60.9616	127.824	140.655	127.045	114.75	102.666	57.4742	78.496	90.7734	106.159	83.7659	89.495	93.9889	97.0926	133.941	107.601	90.9324	84.4192	94.0362	65.1358	79.6104	58.6033	72.2247	75.4134	68.0275	45.3583	68.081	50.2042	85.5919	85.2329	51.2226
MsaG000081	51.4032	53.0775	54.4675	81.5831	76.2609	132.705	115.663	89.4061	83.2748	91.3977	87.4679	131.295	58.4121	44.0307	68.277	32.9362	58.8336	41.925	48.7688	65.1532	71.8427	113.684	98.9609	102.138	107.935	106.691	87.5719	86.5281	53.5765	75.8502	62.2169	89.9098	53.3195	109.163	112.018	98.4535	126.794	84.8401	113.21	99.7882	85.2804	96.5466	21.9466	18.4671	24.2143
MsaG000082	25.7016	31.5596	39.0522	12.0369	24.6727	13.5414	19.4938	21.1323	23.9558	28.6306	16.1479	11.3186	11.6824	17.2294	20.7269	20.3891	29.6116	27.103	0	7.89735	14.3685	18.9473	22.7824	26.5398	19.5343	28.529	24.1578	28.675	25.6236	21.1675	44.2697	21.9627	34.9	15.0777	14.0903	13.2834	26.4824	18.8534	25.8911	26.3078	31.5323	43.7678	24.1413	31.2521	18.6264
MsaG000083	151.64	139.149	132.572	160.491	143.55	124.581	111.764	117.041	167.69	169.581	103.616	210.525	555.75	581.97	395.031	93.3192	147.279	126.198	100.406	85.8837	86.2113	148.872	121.387	106.963	153.626	135.22	133.245	868.803	824.613	552.119	136.399	105.696	125.058	130.272	175.425	156.275	207.044	159.664	172.099	160.568	232.192	196.955	450.637	470.202	272.877
MsaG000084	28.2718	20.0834	22.6092	4.01228	10.0934	17.6038	5.19834	35.7624	20.5335	16.5177	9.41962	10.1867	11.6824	9.57188	14.6308	21.9575	35.8456	26.2561	8.60626	14.8075	14.3685	10.827	19.5786	18.4974	19.5343	15.6323	24.9127	9.55834	15.1412	7.05583	22.7331	24.7081	20.3584	19.9026	11.9768	17.9717	21.6674	22.3884	15.23	11.7931	22.9325	24.4585	8.77865	8.52329	13.0385
MsaG000085	84.8153	80.3335	100.714	53.4971	43.7379	44.6865	83.1735	43.8903	39.9263	56.16	76.7027	81.4936	21.6959	28.7156	10.9731	81.5563	64.678	92.7432	57.375	33.5637	14.3685	35.1879	64.4313	66.7516	71.8466	66.0465	62.6592	15.5952	19.8	12.3477	90.9324	91.9689	74.6473	51.8674	41.5665	57.0405	34.5073	49.4901	75.1349	38.1009	51.5982	47.6297	21.9466	25.5699	41.9094
MsaG000086	7.71049	73.1609	62.689	2.67486	8.97188	8.12482	15.595	9.75339	6.8445	19.8212	6.7283	11.3186	1.66892	1.91438	3.65769	64.304	38.9626	51.6651	14.3438	20.7305	14.3685	0	9.96728	5.62966	11.5882	17.1955	14.3437	8.04913	8.15295	7.05583	53.8415	38.4347	35.8695	16.8871	7.04517	15.6275	4.81498	11.1942	11.1687	0.907165	8.59971	0	1.46311	0	1.86264
MsaG000087	17.9911	15.7798	29.803	8.02457	8.97188	12.1872	22.093	17.8812	7.98525	13.2141	12.1109	11.3186	15.0203	13.4006	15.85	37.6414	48.7033	50.3947	17.2125	9.87169	28.7371	32.4811	39.8691	41.0161	33.109	34.3911	43.031	19.6197	26.7883	19.4035	14.3577	19.9037	14.5417	16.284	23.249	8.59515	10.4325	12.3725	12.6917	8.16449	17.9161	9.01102	18.2889	8.52329	19.5577
MsaG000089	12.8508	17.2143	7.19382	2.67486	4.48594	12.1872	0	3.25113	2.2815	7.70824	2.69132	2.26371	6.67567	1.91438	0	3.92098	5.06514	5.92879	5.7375	0.987169	0	0	1.4239	0.804237	2.64872	4.6897	2.64226	1.00614	1.16471	0	2.39296	2.059	5.81667	1.20622	2.81807	3.12551	0	0.589168	0	0	2.14993	5.14915	0.731554	0	0
MsaG000090	5.14032	4.30358	4.11076	0	1.12148	4.06241	1.29959	1.62557	1.14075	1.10118	0	2.26371	0	0	1.21923	0	2.72739	1.69394	0	0	0	0	5.33961	1.60847	3.3109	5.0805	3.39719	2.51535	2.32941	3.52791	7.17887	2.74534	2.90834	6.03109	2.81807	2.34413	2.40749	1.7675	0.507668	0	2.14993	1.28729	2.92622	1.42055	0
MsaG000091	25.7016	31.5596	76.049	20.0614	13.4578	17.6038	20.7934	34.1369	14.8298	33.0353	29.6045	35.0875	8.34459	24.8869	20.7269	76.0669	66.2365	77.9212	17.2125	16.7819	7.18427	29.7743	47.3446	49.8627	37.4132	53.5407	47.5606	28.675	30.2824	35.2791	16.7507	22.649	16.4806	25.3306	23.249	11.7207	11.2349	17.675	11.1687	9.07165	28.6657	16.7347	22.6782	25.5699	23.283
MsaG000093	7.71049	4.30358	7.19382	1.33743	3.36445	1.35414	1.29959	1.62557	2.2815	0	0	0	3.33784	0	3.65769	6.27356	4.67552	3.81136	0	2.96151	7.18427	0	0	0	0	0	0.754931	1.00614	4.65883	0	0	1.37267	0.969445	0	0.704517	1.56275	1.60499	0	0	0	0.716642	0	0	0	0
MsaG000095	259.586	273.995	316.528	358.431	318.502	354.784	393.774	364.127	367.322	266.485	425.229	340.688	272.034	327.358	260.916	228.985	208.061	241.386	226.631	276.407	273.002	384.36	309.698	353.864	423.796	373.612	385.77	283.732	293.506	269.885	190.24	275.907	220.064	190.583	246.581	266.45	293.714	302.832	273.125	437.254	400.603	431.242	242.876	230.129	212.341
MsaG000096	313.56	286.906	197.316	338.369	330.838	315.514	280.71	248.711	228.15	238.955	157.442	152.8	265.358	170.379	309.685	218.79	233.386	245.198	212.288	228.036	265.818	216.541	186.531	159.239	125.483	148.898	125.318	271.155	270.212	194.035	224.938	234.726	238.484	265.971	183.174	213.316	158.092	233.31	256.88	87.0879	91.7302	74.6627	238.487	210.241	291.503
MsaG000098	5.14032	37.2977	20.5538	4.01228	2.24297	13.5414	5.19834	1.62557	3.42225	5.50588	10.7653	4.52742	0	0	2.43846	3.13678	6.62365	10.1636	0	3.94868	0	2.70676	1.77987	4.82542	4.30417	3.51727	2.26479	3.01842	1.16471	0	7.17887	10.295	13.5722	3.61866	4.2271	7.03239	2.40749	4.12417	2.53834	1.81433	5.73314	1.28729	0	0	0
MsaG000100	87.3855	120.5	151.07	74.896	67.2891	77.1858	93.5702	117.041	73.008	125.534	82.0853	139.218	0	0	9.75385	70.5776	175.332	129.163	83.1938	53.3071	86.2113	110.977	111.776	96.5084	110.584	118.415	117.014	4.52763	5.82354	7.05583	76.5746	91.9689	97.914	83.8322	95.1097	73.4494	104.325	112.531	85.2882	68.9446	71.6642	68.2263	4.38933	5.68219	11.1758
MsaG000101	33.4121	58.8156	19.5261	4.01228	2.24297	5.41655	5.19834	6.50226	4.563	4.40471	1.34566	0	0	1.91438	1.21923	5.48937	14.0266	10.1636	0	10.8589	7.18427	13.5338	6.76351	5.62966	7.61508	8.59777	13.5888	0.50307	0	1.76396	10.7683	4.80434	1.93889	6.03109	6.34065	8.59515	2.40749	8.24835	5.58435	2.7215	8.59971	1.28729	0.731554	0	2.79396
MsaG000102	5.14032	11.4762	0	22.7363	0	1.35414	7.79751	6.50226	3.42225	2.20235	1.34566	3.39557	0	0	2.43846	3.13678	3.11701	2.54091	2.86875	2.96151	7.18427	0	4.98364	4.02118	3.97308	5.47131	4.15212	1.00614	1.16471	0	8.37535	1.37267	1.93889	1.20622	0	0	1.60499	1.7675	4.56901	0.907165	3.58321	5.14915	0	0	0
MsaG000103	25.7016	45.9049	15.4153	53.4971	31.4016	29.791	37.688	32.5113	30.8003	56.16	26.9132	43.0105	36.7162	7.6575	64.6193	25.8784	37.4041	22.0212	31.5563	41.4611	7.18427	13.5338	23.8503	35.3864	35.7578	44.1613	60.7719	72.9452	68.7177	26.4594	50.2521	27.4534	48.4723	59.7078	27.4761	63.2915	33.7048	38.8851	30.4601	13.6075	17.1994	28.3203	26.336	18.4671	13.9698
MsaG000104	179.911	236.697	221.981	212.651	195.138	162.496	152.052	146.301	123.201	186.099	248.947	175.438	120.162	112.948	75.5924	239.18	218.58	240.116	218.025	203.357	244.265	192.18	164.816	140.741	160.248	137.174	150.231	117.718	117.635	162.284	163.918	197.664	189.042	201.438	132.449	139.085	105.127	145.524	209.667	172.361	138.312	193.093	177.036	166.204	134.11
MsaG000105	97.6662	101.851	124.35	28.086	31.4016	12.1872	28.5909	35.7624	19.3928	20.9224	10.7653	33.9557	5.00676	7.6575	2.43846	83.9089	105.978	99.9424	83.1938	108.589	57.4742	18.9473	18.5107	19.3017	16.8856	14.4599	9.8141	8.5522	12.8118	15.8756	75.3781	87.8508	74.6473	55.4861	25.3626	40.6316	23.2724	43.5984	32.4908	13.6075	22.2159	27.0331	8.77865	12.7849	15.8324
MsaG000106	48.8331	32.9941	71.9382	64.1965	39.252	41.9782	41.5867	37.388	33.0818	40.7435	51.1351	55.4609	36.7162	26.8013	79.2501	34.5046	65.8469	55.4765	20.0813	21.7177	35.9214	67.669	70.4829	82.8364	68.2046	95.3571	104.558	49.3009	61.7295	47.6268	64.6098	52.1614	57.1973	49.455	52.8387	52.3523	43.3348	70.1109	61.9355	54.4299	40.132	45.0551	51.2088	55.4014	57.7418
MsaG000108	257.016	315.596	271.31	243.412	293.829	231.557	213.132	316.985	261.232	408.537	320.267	337.293	145.196	99.5476	118.265	329.362	448.46	368.008	459	322.804	330.477	165.112	300.798	267.007	416.512	355.244	373.691	257.572	252.741	155.228	350.568	359.639	334.459	364.881	304.351	302.393	251.181	282.211	309.17	361.052	350.438	409.358	221.661	196.036	231.899
MsaG000109	7.71049	15.7798	5.13844	8.02457	17.9438	8.12482	23.3925	11.379	7.98525	92.4988	57.8634	72.4387	307.081	346.502	90.2231	6.27356	27.2739	8.4697	14.3438	58.243	28.7371	0	9.96728	26.5398	179.451	96.1388	194.017	269.646	237.6	97.0176	4.78591	11.6677	17.45	27.743	28.1807	17.9717	4.01248	17.0859	15.23	185.969	218.576	261.32	136.069	92.3357	154.599
MsaG000110	87.3855	58.8156	39.0522	156.479	148.036	230.203	170.246	149.552	146.016	252.169	165.516	162.987	148.534	128.263	158.5	71.3618	93.1207	84.697	117.619	127.345	107.764	151.578	124.235	122.244	160.91	152.415	141.549	115.706	107.153	121.713	93.3253	101.578	107.608	124.241	170.493	152.369	174.944	160.254	192.914	283.036	235.059	312.811	155.821	164.784	209.547
MsaG000111	141.359	199.399	169.569	276.848	231.026	203.121	239.124	199.945	242.98	191.605	236.836	241.085	200.27	199.095	137.773	123.903	78.7045	143.138	174.994	149.063	251.45	232.781	176.919	185.779	158.592	172.737	165.707	131.301	159.565	220.495	186.651	196.978	158.02	179.727	159.925	186.749	195.007	224.473	230.989	229.513	182.744	229.137	177.036	258.54	183.47
MsaG000112	570.576	484.87	403.882	565.732	534.948	526.759	476.948	481.167	411.811	595.737	534.227	722.124	896.209	1468.33	1199.72	364.651	321.052	435.766	476.213	443.239	466.978	392.48	453.511	456.806	678.735	867.203	812.683	464.837	510.142	495.672	587.471	477.003	537.073	620.599	740.447	689.956	979.848	599.773	622.909	619.594	854.954	852.185	834.703	515.659	571.83
MsaG000113	10.2806	7.17264	5.13844	1.33743	7.85039	9.47896	14.2954	13.0045	2.2815	2.20235	1.34566	1.13186	0	5.74313	4.87693	10.9787	26.105	11.0106	8.60626	1.97434	0	2.70676	18.1547	8.8466	3.3109	7.03454	3.01972	5.53377	9.31766	5.29187	3.58944	8.23602	9.69445	7.84042	7.04517	12.502	10.4325	6.48084	8.12269	5.44299	5.01649	9.01102	7.31554	8.52329	6.51924
MsaG000114	0	0	0	2.67486	4.48594	6.77068	5.19834	0	0	2.20235	0	0	1.66892	1.91438	0	0.784195	1.55851	2.54091	0	0.987169	0	0	3.20377	4.82542	3.64199	1.56323	1.1324	13.5829	8.15295	5.29187	0	0.686335	1.93889	4.22176	4.93162	3.12551	0.802496	2.94584	3.04601	3.62866	7.88306	0	43.8933	38.3548	28.8709
MsaG000116	0	0	0	0	4.48594	0	2.59917	1.62557	0	0	0	0	1.66892	5.74313	2.43846	3.13678	5.45477	3.38788	2.86875	0	0	5.41352	2.49182	0.804237	0.993271	1.17242	1.88733	1.00614	1.16471	0	7.17887	4.80434	2.90834	1.80933	3.52258	4.68826	0	1.17834	0	1.81433	0	0	0	0	0
MsaG000117	53.9734	30.1251	7.19382	4.01228	21.3082	4.06241	7.79751	4.8767	14.8298	7.70824	16.1479	18.1097	3.33784	5.74313	21.9462	14.1155	27.2739	24.9856	8.60626	25.6664	7.18427	0	12.4591	12.0635	12.5814	7.81616	11.324	22.6382	25.6236	3.52791	39.4838	17.8447	39.7473	19.9026	23.249	34.3806	26.4824	14.14	27.4141	26.3078	38.6987	33.4695	43.8933	46.8781	27.0083
MsaG000118	717.075	440.4	522.066	395.879	318.502	553.842	252.12	258.465	305.721	524.16	593.436	638.366	186.919	258.441	297.493	380.335	172.605	453.976	126.225	178.678	337.661	452.029	264.489	249.313	289.373	427.153	400.868	127.78	137.435	421.586	355.354	302.674	307.314	202.042	226.15	200.033	364.333	180.874	210.682	236.77	231.475	299.938	103.149	80.9713	77.2995
MsaG000119	0	0	0	4.01228	44.8594	5.41655	545.826	329.99	359.336	3642.69	2157.09	2031.68	6.67567	1.91438	31.7	5.48937	2.33776	2.11742	17.2125	13.8204	35.9214	592.78	764.989	844.448	1537.91	1222.06	974.615	2.51535	1.16471	5.29187	8.37535	6.17701	28.1139	9.64975	362.122	31.2551	233.526	207.387	371.613	2608.1	2305.44	3464.09	2.19466	1.42055	0
MsaG000120	151.64	98.9824	146.96	149.792	181.68	161.142	205.335	221.077	158.564	58.3624	177.627	130.163	78.4392	51.6882	30.4808	178.796	184.683	196.497	192.206	162.883	193.975	165.112	211.093	191.408	186.404	109.817	103.803	272.161	264.389	254.01	168.703	179.133	168.683	142.334	144.426	155.494	44.1373	166.145	185.299	186.876	113.946	232.999	268.48	278.428	227.242
MsaG000121	537.164	365.805	531.315	513.572	481.117	467.177	480.847	528.309	507.634	301.722	430.611	385.963	385.52	313.958	231.654	467.38	544.698	534.438	295.481	397.829	330.477	552.179	653.925	579.05	513.521	442.785	466.17	449.745	399.495	428.642	428.339	483.18	439.159	424.589	392.416	379.749	358.716	489.009	487.869	479.89	463.667	480.159	471.853	447.473	447.965
MsaG000123	0	8.60717	30.8307	0	0	1.35414	0	0	0	0	0	0	0	0	0	18.0365	10.9095	13.5515	5.7375	0	0	0	0	0	0	0	0	0	0	0	8.37535	9.60869	3.87778	0	0	0	0	1.7675	0	0	0	0	0	0	0
MsaG000126	23.1315	27.256	22.6092	22.7363	15.7008	31.1452	59.7809	24.3835	34.2225	8.80941	24.2219	12.4504	5.00676	55.5169	42.6731	33.7204	21.0398	17.3629	86.0626	28.6279	21.5528	21.6541	36.6654	49.0584	19.5343	29.7014	18.8733	14.589	15.1412	12.3477	23.9296	39.1211	31.9917	36.7897	39.4529	39.0689	20.8649	47.7226	50.2591	21.772	32.9655	36.0441	15.3626	21.3082	36.3215
MsaG000127	10.2806	7.17264	14.3876	49.4848	33.6445	31.1452	42.8863	39.0136	43.3485	55.0588	60.5547	55.4609	113.486	80.4038	84.127	24.3101	25.3257	15.2455	86.0626	65.1532	71.8427	27.0676	19.5786	36.9949	81.4482	60.966	64.1691	56.847	50.0824	70.5583	27.519	19.9037	47.5028	37.3928	73.9742	37.5061	64.1997	55.3817	56.8588	137.889	167.694	166.06	40.967	35.5137	48.4286
MsaG000128	28.2718	93.2443	73.9936	46.81	17.9438	33.8534	28.5909	47.1414	18.252	31.9341	29.6045	23.769	71.7635	74.6607	93.8808	44.6991	114.94	86.3909	28.6875	30.6022	21.5528	29.7743	63.0075	53.0796	53.3055	64.4833	61.5268	83.0066	108.318	75.8502	99.3077	67.2608	85.3112	42.8208	55.6568	67.1984	82.6571	40.6526	26.9064	33.5651	49.4483	46.3424	89.2496	36.9343	49.3599
MsaG000129	66.8242	93.2443	86.3259	129.731	132.335	123.226	178.043	201.57	197.35	290.711	188.392	175.438	161.885	246.955	158.5	93.3192	82.2112	129.586	137.7	111.55	172.423	273.383	160.188	151.196	174.154	136.783	136.642	249.02	271.377	439.225	81.3605	132.463	127.967	117.606	154.289	139.866	188.587	172.626	252.819	211.37	152.645	185.37	209.225	303.997	235.624
MsaG000133	46.2629	34.4287	45.2183	60.1843	32.523	92.0813	55.8822	21.1323	61.6005	74.88	78.0483	72.4387	0	0	0	42.3465	28.4427	39.8076	28.6875	34.5509	129.317	132.631	64.4313	90.8787	71.1844	76.5984	53.9775	0	1.16471	0	47.8591	50.7888	38.7778	42.8208	62.702	39.8502	39.3223	54.2034	54.8282	43.5439	65.2144	52.7788	0	0	0
MsaG000134	1457.28	1544.99	1945.42	4829.45	4376.03	3910.75	8594.16	7518.24	6940.32	13569.8	9128.96	10895.2	6416.99	7471.81	7189.81	4197.8	2524	2332.13	6405.92	6113.54	5962.95	6802.08	7036.9	7388.52	8460.02	4805.77	5176.18	4785.21	4093.95	5194.85	3173.06	3921.72	4408.07	4287.5	4728.72	4885.17	6789.92	7503.05	8240.47	10740.8	9716.23	10678.1	4717.79	5381.04	6366.5
MsaG000135	20.5613	25.8215	27.7476	125.718	72.8965	89.373	19.4938	26.009	23.9558	53.9577	61.9004	40.7468	10.0135	0	42.6731	19.6049	37.0145	37.6901	48.7688	50.3456	71.8427	83.9095	47.3446	45.0373	33.7712	50.0234	67.1888	35.718	12.8118	54.6827	31.1084	54.9068	29.0834	57.2954	57.7704	79.7005	81.8546	60.6843	93.4109	11.7931	10.033	39.9059	14.6311	19.8877	11.1758
MsaG000137	23.1315	11.4762	9.2492	17.3866	35.8875	12.1872	7.79751	13.0045	10.2668	15.4165	26.9132	31.6919	26.7027	28.7156	21.9462	21.1733	6.62365	12.2811	11.475	23.6921	14.3685	24.3608	13.171	16.889	19.8654	16.8047	20.3831	26.6627	24.4589	54.6827	11.9648	11.6677	15.5111	7.23731	15.4994	14.0648	8.82746	11.7834	12.184	17.2361	10.7496	32.1822	29.2622	36.9343	16.7637
MsaG000138	133.648	68.8573	56.5229	250.099	183.923	169.267	207.934	164.182	195.068	165.177	176.282	198.075	370.5	436.478	926.616	43.1307	42.8589	53.7826	186.469	230.01	158.054	184.06	262.353	253.335	172.829	155.932	146.079	342.591	436.765	326.332	67.0028	40.4937	87.2501	111.575	250.808	169.559	306.554	225.062	236.066	232.234	270.174	211.115	409.67	383.548	363.215
MsaG000139	292.998	289.775	322.694	248.762	319.623	261.348	200.136	182.063	173.394	311.633	333.724	304.469	26.7027	24.8869	89.0039	226.632	319.104	328.624	269.663	297.138	129.317	170.526	196.498	199.451	442.999	452.165	625.837	186.136	175.871	213.439	297.923	417.292	383.9	357.041	395.234	332.085	254.391	275.73	243.173	472.633	480.867	543.236	90.7127	89.4946	72.6429
MsaG000140	25.7016	43.0358	58.5783	116.356	109.905	135.414	157.25	167.433	144.875	183.897	143.986	89.4166	128.507	95.7188	82.9077	97.2402	107.147	79.1916	149.175	192.498	179.607	197.593	164.46	119.831	181.106	157.105	135.888	258.578	260.894	160.52	65.8063	98.1459	68.8306	148.968	134.563	137.522	85.0646	195.014	194.945	214.091	197.077	205.966	256.044	203.138	183.47
MsaG000141	0	5.73811	15.4153	5.34971	5.60742	8.12482	7.79751	4.8767	3.42225	1.10118	1.34566	5.65928	1.66892	5.74313	2.43846	0.784195	9.35103	5.08182	5.7375	0.987169	0	0	4.98364	1.60847	4.30417	2.34485	7.92677	3.52149	3.49412	1.76396	14.3577	6.17701	15.5111	4.22176	4.2271	11.7207	4.01248	8.24835	5.58435	4.53583	4.29985	2.57458	13.168	9.94384	8.38187
MsaG000142	277.577	229.524	95.5751	76.2334	84.1113	83.9565	76.6755	86.155	100.386	128.838	98.2332	164.119	45.0608	21.0581	53.6462	82.3405	134.811	78.7682	149.175	110.563	43.1056	70.3757	65.8552	69.9686	65.2248	75.8167	74.3607	52.3193	36.1059	63.5025	90.9324	98.8322	118.272	104.941	78.2013	107.049	68.2122	84.8401	86.8113	47.1726	49.4483	55.3534	32.9199	32.6726	29.8022
MsaG000143	986.942	948.223	1374.02	738.26	661.676	865.294	799.245	622.592	707.265	795.05	987.715	930.385	715.966	788.723	1010.74	942.603	1183.3	1178.98	579.488	376.111	560.373	784.96	1008.12	888.681	906.525	1193.53	1289.42	548.85	691.836	862.575	964.362	890.176	848.265	697.194	505.138	650.106	914.846	665.17	612.248	635.923	626.345	612.749	562.565	623.621	514.088
MsaG000144	38.5524	8.60717	17.4707	22.7363	33.6445	40.6241	49.3843	47.1414	26.2373	52.8565	43.0611	16.9778	103.473	170.379	179.227	17.2523	18.7021	22.0212	11.475	17.769	14.3685	29.7743	40.5811	53.0796	46.0216	39.8624	49.8254	164.001	158.4	109.365	15.5542	26.7671	19.3889	25.3306	46.4981	28.1296	23.2724	37.7067	45.6901	48.9869	70.2309	48.917	112.659	125.008	136.904
MsaG000145	0	1.43453	0	4.01228	3.36445	0	2.59917	4.8767	2.2815	0	1.34566	0	0	0	0	5.48937	1.55851	1.69394	0	0	21.5528	2.70676	0.711949	0.804237	0.993271	1.56323	0.754931	0	0	0	1.19648	2.059	0	0.603109	1.40903	0	4.81498	9.42668	2.53834	2.7215	0.716642	1.28729	0	0	0
MsaG000146	20.5613	54.5121	57.5506	50.8223	47.1023	18.9579	41.5867	52.0181	35.3633	9.91059	39.0242	23.769	70.0946	28.7156	86.5654	43.9149	65.4572	70.2985	20.0813	42.4483	14.3685	54.1352	76.8904	101.334	69.1979	81.6789	100.028	60.8715	57.0707	49.3908	59.8239	54.9068	44.5945	40.4083	51.4297	45.3199	46.5448	64.8084	44.6748	49.8941	44.4318	41.1932	65.8399	45.4576	54.9478
MsaG000147	15.421	4.30358	10.2769	50.8223	85.2328	46.0407	27.2913	42.2647	31.941	9.91059	8.07396	30.5601	20.027	30.63	48.7693	18.0365	25.7153	16.5159	63.1125	33.5637	28.7371	13.5338	34.1735	30.561	12.9125	19.5404	16.231	74.4544	87.353	54.6827	21.5366	27.4534	34.9	71.77	76.7923	91.4211	63.3972	64.2193	42.6441	19.9576	14.3328	11.5856	50.4772	53.9808	34.4588
MsaG000148	7.71049	5.73811	6.16613	22.7363	17.9438	12.1872	12.9959	26.009	12.5483	5.50588	14.8023	10.1867	16.6892	5.74313	18.2885	7.05776	7.4029	6.77576	17.2125	5.92301	7.18427	24.3608	15.6629	20.1059	10.926	9.37939	7.92677	8.5522	15.1412	10.5837	9.57183	10.9814	10.6639	11.4591	21.1355	16.4089	23.2724	24.1559	22.3374	10.886	7.16642	1.28729	13.168	4.26165	11.1758
MsaG000149	59.1137	61.6847	50.3568	80.2457	57.1957	51.4572	66.2789	68.2737	62.7413	80.3859	99.5789	78.098	111.818	95.7188	84.127	46.2675	40.5211	55.9	51.6375	44.4226	50.2899	46.0149	56.2439	49.8627	61.9139	48.0694	53.9775	69.9268	58.2354	132.297	45.4662	56.9658	48.4723	63.9296	38.0439	53.1336	56.1747	48.3117	64.9815	74.3876	62.3479	61.7898	66.5714	88.074	66.1237
MsaG000151	56.5436	64.5537	41.1076	32.0983	42.6164	17.6038	25.9917	32.5113	33.0818	38.5412	10.7653	20.3734	33.3784	7.6575	15.85	68.225	98.5755	64.7932	74.5875	44.4226	64.6585	46.0149	31.3257	26.5398	16.8856	23.8393	27.1775	25.1535	30.2824	21.1675	102.897	89.9098	72.7084	75.3887	56.3613	47.664	35.3098	37.1176	46.7055	24.4935	25.7991	20.5966	15.3626	9.94384	27.0083
MsaG000152	7.71049	14.3453	6.16613	5.34971	5.60742	0	2.59917	6.50226	2.2815	7.70824	10.7653	2.26371	8.34459	3.82875	2.43846	3.13678	3.89626	3.81136	5.7375	14.8075	0	0	1.4239	2.41271	1.65545	3.90808	1.1324	0	3.49412	0	5.98239	4.11801	2.90834	0	0	0	0	0	0.507668	0.907165	0	1.28729	0	0	0
MsaG000153	113.087	121.935	32.886	109.669	172.709	106.977	81.8739	115.415	99.2453	106.814	94.1962	130.163	392.196	346.502	455.993	145.076	61.9506	47.8538	381.544	256.664	208.344	89.323	117.116	117.419	150.646	103.564	113.995	237.952	195.671	232.842	102.897	116.677	125.058	211.088	166.266	185.186	134.017	165.556	158.392	286.664	333.239	278.054	219.466	215.923	313.855
MsaG000154	115.657	76.03	54.4675	137.755	196.26	129.997	131.258	170.684	104.949	117.826	137.257	124.504	443.932	325.444	586.45	88.6141	104.81	91.0492	220.894	250.741	86.2113	124.511	179.055	163.26	200.972	171.174	179.296	512.629	463.553	375.723	88.5394	97.4595	133.783	194.804	284.625	203.939	160.499	179.696	162.454	259.449	231.475	243.297	591.827	338.091	454.484
MsaG000155	35.9823	54.5121	49.3291	82.9205	77.3824	44.6865	113.064	113.79	96.9638	66.0706	86.1223	62.252	151.872	181.866	99.977	54.1095	132.473	65.6401	74.5875	59.2301	35.9214	73.0825	99.6728	69.1644	62.5761	98.4836	121.544	164.001	188.683	86.4339	90.9324	98.8322	106.639	107.353	131.04	85.9515	89.0771	108.407	92.9033	141.518	136.162	128.729	168.257	140.634	161.118
MsaG000156	20.5613	14.3453	7.19382	8.02457	26.9156	4.06241	10.3967	19.5068	25.0965	16.5177	17.4936	12.4504	302.074	258.441	301.15	6.27356	17.9228	10.1636	100.406	114.512	21.5528	21.6541	27.41	45.8415	31.4536	12.8967	39.6339	414.53	633.601	358.083	17.9472	8.23602	11.6333	31.3617	47.9071	24.2227	30.4949	47.1334	26.9064	67.1302	52.3149	74.6627	372.361	235.811	374.39
MsaG000157	197.902	131.977	132.572	123.043	70.6535	140.83	120.861	133.296	132.327	52.8565	80.7396	108.658	13.3513	24.8869	20.7269	118.413	251.699	141.867	252.45	152.024	150.87	159.699	140.61	150.392	133.761	64.4833	130.98	36.7241	30.2824	15.8756	138.791	143.444	103.731	118.209	150.767	111.737	142.042	127.26	92.9033	79.8305	118.963	118.431	10.2418	2.8411	9.31319
MsaG000158	123.368	152.06	136.683	240.737	188.409	315.514	220.93	199.945	184.802	345.77	213.96	294.282	1498.69	2149.84	1371.64	123.903	130.914	135.939	252.45	142.152	186.791	300.45	165.172	136.72	216.202	252.462	181.561	948.288	889.836	1569.92	142.381	143.444	143.478	193.598	281.807	230.506	475.88	245.683	283.786	294.829	257.991	314.098	662.788	900.628	521.539
MsaG000159	12.8508	0	1.02769	29.4234	20.1867	18.9579	15.595	29.2602	6.8445	53.9577	43.0611	59.9883	18.3581	63.1744	9.75385	7.84195	16.3643	10.1636	37.2938	26.6536	14.3685	62.2554	61.5836	57.1008	58.2719	69.5638	78.5128	39.2395	19.8	35.2791	7.17887	17.1584	14.5417	54.8829	92.9962	36.7247	97.9045	155.54	103.057	73.4804	75.2474	83.6737	35.8462	69.6069	34.4588
MsaG000160	0	0	2.05538	13.3743	2.24297	12.1872	22.093	8.12783	7.98525	26.4282	4.03698	19.2415	0	3.82875	3.65769	1.56839	4.28589	0.423485	17.2125	2.96151	28.7371	21.6541	63.0075	87.6618	41.3863	50.4142	38.8789	0	0	0	3.58944	2.059	4.84723	1.80933	13.3858	7.03239	35.3098	27.6909	19.2914	25.4006	23.6492	20.5966	1.46311	0	0
MsaG000161	7.71049	0	0	4.01228	1.12148	4.06241	3.89876	1.62557	1.14075	4.40471	2.69132	2.26371	0	0	0	3.92098	5.06514	0.84697	2.86875	5.92301	0	0	1.4239	1.60847	1.65545	0.390808	6.79438	1.00614	0	0	5.98239	2.74534	7.75556	9.64975	0.704517	1.56275	4.81498	4.12417	1.01534	0.907165	0	1.28729	0	0	0
MsaG000162	87.3855	109.024	101.741	175.203	170.466	105.623	246.921	274.721	215.602	143.153	164.171	162.987	113.486	68.9175	104.854	116.061	192.086	143.985	189.338	172.755	215.528	254.435	346.007	336.171	293.346	200.875	241.2	202.234	196.836	156.992	114.862	161.975	138.631	186.964	207.832	172.684	174.142	249.807	256.372	246.749	211.409	232.999	215.809	173.307	257.975
MsaG000163	591.137	569.507	776.933	781.058	715.507	591.758	518.535	599.834	635.398	864.424	655.337	722.124	894.54	941.873	816.885	720.675	806.916	779.212	582.357	522.212	495.715	622.554	588.07	494.606	639.004	740.972	745.871	535.77	522.954	548.591	744.21	767.322	696.062	651.961	502.32	600.098	674.899	499.025	473.654	616.872	685.826	637.208	696.44	630.724	738.536
MsaG000164	619.409	479.132	509.734	193.927	180.559	205.829	93.5702	149.552	115.216	190.504	117.072	100.735	178.574	222.068	180.446	686.955	441.836	435.342	315.563	224.087	280.187	110.977	122.099	101.334	106.611	113.334	101.161	142.872	133.941	144.644	592.257	492.102	497.325	296.73	143.017	278.17	168.524	144.935	145.193	110.674	169.844	136.453	232.634	156.26	201.165
MsaG000165	120.798	41.6013	89.4089	29.4234	38.1305	35.2076	38.9876	56.8948	50.193	77.0824	32.2959	66.7795	78.4392	61.26	74.3731	117.629	77.5357	69.875	54.5063	47.3841	14.3685	62.2554	39.5131	41.0161	49.3325	51.1958	45.6733	50.8101	46.5883	70.5583	75.3781	104.323	45.5639	46.4394	40.862	44.5385	30.4949	41.8309	43.6595	40.8224	40.8486	41.1932	72.4239	90.9151	63.3297
MsaG000166	10.2806	0	5.13844	0	0	14.8955	6.49793	8.12783	2.2815	1.10118	1.34566	26.0327	1.66892	15.315	21.9462	0.784195	4.28589	4.65833	0	0.987169	14.3685	5.41352	16.0188	14.4763	19.2032	12.115	15.0986	1.00614	3.49412	8.81979	0	0	1.93889	1.20622	1.40903	1.56275	4.01248	1.7675	3.04601	7.25732	10.7496	6.43644	0.731554	4.26165	2.79396
MsaG000167	0	0	6.16613	2.67486	0	2.70827	3.89876	0	0	0	0	0	0	13.4006	0	0	2.72739	0.423485	2.86875	1.97434	7.18427	0	3.91572	4.02118	3.3109	2.73566	2.26479	1.50921	3.49412	1.76396	0	0	0	1.80933	0.704517	0	6.41997	1.17834	1.01534	3.62866	0	1.28729	0.731554	0	0
MsaG000169	603.988	453.311	649.499	457.4	410.463	417.074	289.808	346.245	304.58	495.53	581.325	616.861	320.432	379.046	445.02	643.04	849.386	818.596	312.694	246.792	387.951	378.946	460.275	385.229	645.957	872.674	998.396	296.308	258.565	481.56	652.081	589.562	650.498	432.429	464.276	456.324	473.473	394.153	315.262	343.816	361.188	323.109	294.085	340.932	335.275
MsaG000170	0	0	0	0	2.24297	2.70827	0	0	0	0	0	2.26371	0	1.91438	1.21923	0	0	0	0	0	0	0	0	0.804237	0.993271	1.17242	1.88733	6.53992	9.31766	1.76396	1.19648	0.686335	2.90834	2.41244	1.40903	0.781377	12.8399	3.53501	7.10735	5.44299	5.01649	6.43644	44.6248	39.7754	31.6649
MsaG000171	15.421	4.30358	7.19382	12.0369	6.72891	5.41655	15.595	0	7.98525	3.30353	1.34566	3.39557	0	0	7.31539	3.92098	3.50664	5.92879	14.3438	10.8589	14.3685	2.70676	6.76351	3.21695	4.30417	4.6897	1.88733	10.0614	10.4824	8.81979	4.78591	13.0404	9.69445	3.61866	5.63613	7.03239	5.61747	5.89168	6.09202	1.81433	2.14993	1.28729	0.731554	14.2055	5.58792
MsaG000172	69.3944	28.6906	29.803	36.1106	25.7941	24.3745	18.1942	13.0045	13.689	18.72	8.07396	7.92299	21.6959	0	8.53462	32.9362	19.0917	23.7151	14.3438	19.7434	0	5.41352	9.96728	5.62966	13.9058	8.20697	10.9465	35.718	43.0942	19.4035	37.0908	44.6118	43.625	53.6767	19.0219	55.4778	18.4574	16.4967	25.8911	15.4218	10.7496	5.14915	21.2151	26.9904	22.3517
MsaG000173	136.219	146.322	200.399	153.804	135.7	185.517	77.9751	123.543	109.512	160.772	137.257	174.306	91.7905	99.5476	92.6616	174.876	222.866	225.717	120.488	84.8965	107.764	105.564	128.507	125.461	144.355	196.186	189.488	56.847	59.4001	107.601	167.507	196.978	133.783	112.781	86.6555	114.081	98.707	131.384	107.626	74.3876	81.6972	113.281	83.3972	113.644	66.1237
MsaG000174	0	0	0	2.67486	1.12148	8.12482	0	3.25113	2.2815	4.40471	1.34566	1.13186	1.66892	3.82875	29.2616	0.784195	0.779253	0.423485	2.86875	0	21.5528	2.70676	2.49182	3.21695	2.64872	4.29889	1.88733	14.589	16.3059	3.52791	1.19648	0	0	0.603109	0	3.12551	1.60499	1.17834	0.507668	1.81433	3.58321	1.28729	12.4364	4.26165	3.72528
MsaG000175	249.306	239.566	236.368	260.798	264.67	277.598	252.12	316.985	290.891	346.871	340.452	372.38	216.959	139.749	156.062	229.769	321.052	357.845	195.075	303.061	287.371	351.879	422.897	443.939	367.51	414.256	365.764	257.069	298.165	239.898	210.58	274.534	212.309	249.687	278.989	254.729	247.169	259.234	314.754	254.913	218.576	205.966	321.152	311.1	251.456
MsaG000176	393.235	339.983	28.7753	205.964	234.39	449.573	72.7768	172.31	86.697	122.231	18.8392	10.1867	0	7.6575	0	456.402	141.434	44.0424	2056.9	1178.68	883.666	251.729	47.3446	98.9211	25.494	30.483	13.5888	0	0	0	248.868	291.692	374.206	612.156	225.445	577.438	113.954	292.227	121.333	9.97882	26.5158	36.0441	0	0	0
MsaG000177	2.57016	8.60717	2.05538	8.02457	7.85039	5.41655	7.79751	1.62557	13.689	13.2141	8.07396	9.05484	3.33784	9.57188	3.65769	3.13678	2.72739	9.31666	8.60626	0.987169	7.18427	21.6541	0.711949	5.62966	13.5747	9.37939	5.28451	10.0614	10.4824	7.05583	0	0.686335	3.87778	3.61866	3.52258	4.68826	0.802496	2.35667	4.06135	2.7215	6.44978	2.57458	10.9733	4.26165	2.79396
MsaG000179	0	0	0	1.33743	1.12148	2.70827	2.59917	1.62557	4.563	3.30353	0	0	0	0	0	1.56839	0	0	0	3.94868	0	0	2.13585	1.60847	5.62854	2.73566	4.15212	4.02456	1.16471	7.05583	0	0.686335	0.969445	0	4.2271	3.90689	10.4325	4.71334	3.55368	8.16449	1.43328	1.28729	4.38933	0	2.79396
MsaG000180	28.2718	60.2502	56.5229	17.3866	26.9156	31.1452	6.49793	19.5068	27.378	26.4282	26.9132	35.0875	16.6892	36.3731	47.55	21.9575	18.3124	38.5371	28.6875	47.3841	50.2899	24.3608	34.8855	41.8203	28.1427	30.483	36.6141	27.6689	37.2706	28.2233	41.8767	29.5124	26.175	22.9182	33.8168	38.2875	44.9398	34.1717	36.0444	23.5863	32.9655	16.7347	21.9466	28.411	15.8324
MsaG000181	5.14032	22.9524	9.2492	18.724	7.85039	13.5414	19.4938	9.75339	26.2373	20.9224	18.8392	13.5823	0	1.91438	23.1654	16.4681	15.5851	13.975	0	2.96151	21.5528	35.1879	24.2063	13.672	25.825	30.0922	32.462	10.0614	9.31766	21.1675	16.7507	6.86335	7.75556	3.61866	8.4542	6.25102	16.8524	8.83751	8.12269	3.62866	6.44978	5.14915	0	0	0
MsaG000183	46.2629	15.7798	30.8307	37.448	30.2801	37.9158	157.25	102.411	166.55	101.308	174.936	159.592	947.946	426.906	259.696	54.1095	33.5079	35.1492	68.85	62.1916	143.685	143.458	119.963	113.397	161.572	184.852	138.152	866.79	842.083	1305.33	21.5366	42.5528	31.0222	68.7545	61.9975	63.2915	41.7298	94.2668	95.4416	146.054	123.979	132.591	558.908	542.65	596.044
MsaG000184	0	7.17264	5.13844	2.67486	4.48594	4.06241	0	1.62557	2.2815	0	4.03698	3.39557	0	0	6.09616	2.35259	7.01328	6.35227	8.60626	1.97434	0	0	3.91572	2.41271	8.60835	16.0231	16.231	8.5522	8.15295	5.29187	9.57183	7.54968	11.6333	15.6808	10.5677	5.46964	13.6424	2.94584	2.53834	1.81433	2.14993	1.28729	2.92622	0	2.79396
MsaG000185	105.377	162.102	168.541	132.405	161.494	121.872	168.946	157.68	217.883	127.737	129.183	144.877	76.7703	151.236	96.3193	128.608	209.229	189.721	140.569	110.563	71.8427	108.27	175.139	179.345	182.1	186.415	199.302	134.32	139.765	79.3781	134.006	122.854	158.989	134.493	145.13	129.709	101.917	146.703	143.67	292.107	189.194	159.624	147.042	119.326	125.728
MsaG000186	64.2541	53.0775	45.2183	54.8345	54.9527	36.5617	48.0847	61.7715	55.8968	29.7318	24.2219	49.8016	36.7162	26.8013	35.3577	106.651	74.029	107.142	60.2438	73.0505	64.6585	67.669	69.771	69.1644	40.393	80.5064	93.2339	49.804	55.9059	58.2106	33.5014	67.9471	62.0445	63.9296	52.1342	52.3523	66.6072	91.9101	43.1518	34.4723	29.3823	15.4475	7.31554	5.68219	11.1758
MsaG000189	66.8242	64.5537	79.132	14.7117	10.0934	13.5414	31.1901	34.1369	23.9558	9.91059	9.41962	13.5823	140.189	147.407	101.196	68.225	144.162	63.0992	57.375	33.5637	7.18427	32.4811	39.5131	24.1271	24.8318	16.0231	19.6282	252.541	156.071	52.9187	52.6451	44.6118	42.6556	21.1088	7.04517	10.9393	18.4574	14.14	16.2454	17.2361	22.9325	5.14915	109.733	102.279	66.1237
MsaG000190	141.359	296.947	263.088	135.08	104.298	125.935	135.157	121.917	139.172	46.2494	40.3698	43.0105	208.615	155.064	130.458	455.617	273.907	309.144	123.356	59.2301	201.16	178.646	149.509	141.546	81.1171	82.4605	91.3466	148.909	172.377	199.327	382.873	367.189	342.214	127.859	87.3601	149.243	131.609	157.897	164.484	97.9738	85.2804	100.408	125.096	178.989	163.912
MsaG000191	7.71049	0	4.11076	8.02457	4.48594	1.35414	10.3967	9.75339	3.42225	0	0	3.39557	0	1.91438	4.87693	9.41034	17.5332	16.5159	20.0813	11.846	21.5528	5.41352	30.2578	30.561	6.29072	2.34485	6.03944	15.5952	10.4824	5.29187	5.98239	10.9814	10.6639	11.4591	8.4542	18.753	8.02496	8.24835	5.07668	8.16449	5.73314	12.8729	14.6311	1.42055	13.9698
MsaG000192	711.935	486.305	389.494	894.739	644.854	956.021	1005.88	903.814	1010.7	996.565	516.734	689.3	206.946	216.325	227.996	443.854	326.507	315.92	720.057	710.762	754.349	1190.97	787.415	742.31	503.257	506.878	491.46	236.946	315.636	252.246	335.014	401.506	377.114	675.482	517.82	643.855	809.719	765.329	621.893	525.249	439.302	414.507	247.997	311.1	245.868
MsaG000193	64.2541	119.066	118.184	2.67486	7.85039	4.06241	5.19834	3.25113	5.70375	0	4.03698	4.52742	3.33784	0	3.65769	72.9302	74.4186	67.7576	11.475	10.8589	14.3685	0	4.98364	5.62966	0.993271	0.781616	3.01972	0.50307	3.49412	0	74.1817	54.9068	64.9528	16.284	8.4542	19.5344	10.4325	3.53501	9.64569	0.907165	2.14993	1.28729	0	2.8411	0
MsaG000194	483.19	490.608	543.647	440.014	427.286	349.367	616.004	471.414	533.871	420.65	544.993	553.477	288.723	402.019	307.246	432.876	413.783	525.968	349.988	397.829	352.029	619.848	513.315	427.854	467.168	417.383	448.806	616.261	718.624	934.897	358.944	429.646	300.528	401.068	377.621	331.304	341.863	447.178	448.271	334.744	317.472	374.601	446.248	528.444	488.011
MsaG000195	82.2452	51.643	51.3844	40.1228	40.3734	33.8534	51.9834	32.5113	43.3485	14.3153	28.2589	23.769	18.3581	38.2875	14.6308	32.152	58.444	39.3841	45.9	47.3841	43.1056	40.6014	44.8528	48.2542	38.4065	28.9198	49.448	40.2456	46.5883	31.7512	69.3957	63.8291	57.1973	51.2643	47.2026	41.413	21.6674	50.6684	46.1978	29.9365	51.5982	25.7458	49.7457	17.0466	43.772
MsaG000196	33.4121	20.0834	0	0	0	0	0	0	0	0	0	0	0	0	0	16.4681	5.45477	2.96439	2.86875	1.97434	0	0	0.355974	0	0	0	0	0	1.16471	0	2.39296	4.80434	6.78612	4.22176	0	1.56275	0	0	0.507668	0	0	0	0	0	0
MsaG000197	41.1226	27.256	12.3323	45.4725	66.1676	88.0189	19.4938	21.1323	3.42225	22.0235	2.69132	0	15.0203	1.91438	0	68.225	30.3909	2.96439	527.85	270.484	136.501	24.3608	9.61131	20.9102	7.61508	3.90808	3.77465	1.00614	0	1.76396	32.3049	76.8695	35.8695	185.155	64.111	127.364	23.2724	56.5601	28.4294	2.7215	5.01649	11.5856	0.731554	0	0
MsaG000198	228.744	230.959	256.922	263.473	202.989	277.598	272.913	247.086	294.314	303.925	261.058	327.106	265.358	260.355	359.673	167.818	158.578	159.23	177.863	189.536	273.002	327.518	223.908	225.99	210.905	236.048	248.372	314.922	323.789	368.667	179.472	171.584	175.47	229.785	173.311	196.907	232.724	223.884	205.606	184.155	163.394	148.038	221.661	224.447	154.599
MsaG000201	182.482	163.536	140.793	172.528	109.905	209.891	110.465	170.684	132.327	74.88	99.5789	142.614	226.973	166.551	69.4962	161.544	120.005	66.9106	232.369	187.562	143.685	186.766	114.98	102.138	83.7659	95.7479	82.2874	97.0926	107.153	135.825	128.023	131.776	108.578	135.096	114.132	142.992	149.264	113.709	138.593	117.931	75.9641	113.281	86.3234	113.644	79.1621
MsaG000202	105.377	86.0717	121.267	57.5094	66.1676	64.9986	97.4689	92.6572	96.9638	120.028	87.4679	95.0758	73.4324	91.8901	58.5231	90.9666	121.174	147.373	77.4563	84.8965	64.6585	73.0825	88.6376	78.011	87.0768	95.7479	92.479	105.142	87.353	58.2106	105.29	86.4782	69.8001	61.5171	54.2478	74.2308	57.7797	63.0409	82.2422	105.231	87.4303	109.42	81.2025	153.419	81.9561
MsaG000203	149.069	107.59	106.88	96.2948	86.3543	63.6444	68.878	65.0226	49.0523	64.9694	102.27	79.2299	26.7027	17.2294	65.8385	72.146	78.3149	102.483	31.5563	52.32	35.9214	59.5487	43.4289	45.8415	62.5761	87.1502	73.9832	82.0005	62.8942	84.6699	88.5394	76.1832	64.9528	85.0384	45.7936	87.5142	71.4222	41.8309	73.6119	29.0293	43.7152	57.928	27.0675	36.9343	40.9781
MsaG000205	5.14032	0	9.2492	8.02457	4.48594	1.35414	3.89876	1.62557	1.14075	1.10118	10.7653	1.13186	0	3.82875	0	11.7629	3.89626	3.81136	2.86875	0.987169	0	0	3.91572	3.21695	2.31763	5.0805	1.50986	3.52149	1.16471	1.76396	8.37535	4.11801	2.90834	4.22176	0.704517	3.90689	8.82746	2.35667	5.58435	5.44299	7.88306	7.72373	8.77865	1.42055	6.51924
MsaG000206	10.2806	7.17264	9.2492	2.67486	1.12148	2.70827	0	1.62557	1.14075	2.20235	2.69132	0	0	0	2.43846	8.62615	10.1303	10.1636	2.86875	5.92301	7.18427	2.70676	1.77987	2.41271	0.662181	2.73566	3.01972	2.01228	1.16471	0	7.17887	8.92235	4.84723	3.01555	4.93162	3.90689	0	2.35667	0.507668	3.62866	1.43328	1.28729	0.731554	0	0
MsaG000207	17.9911	44.4704	34.9414	25.4111	32.523	63.6444	19.4938	27.6346	13.689	5.50588	18.8392	12.4504	0	0	0	43.1307	28.0531	16.0924	106.144	128.332	100.58	29.7743	13.171	20.1059	12.5814	5.47131	6.79438	1.50921	2.32941	1.76396	26.3225	29.5124	26.175	55.4861	29.5897	42.9757	6.41997	36.5284	22.3374	3.62866	5.73314	10.2983	2.19466	0	0
MsaG000208	159.35	126.238	116.129	36.1106	44.8594	27.0827	59.7809	29.2602	46.7708	67.1718	32.2959	22.6371	11.6824	28.7156	13.4115	110.572	130.914	108.836	80.3251	58.243	14.3685	21.6541	15.3069	21.7144	17.5478	18.368	29.0648	6.53992	19.8	8.81979	141.184	98.8322	122.15	63.9296	37.3394	64.8543	28.0874	30.0475	23.3527	13.6075	27.2324	37.3314	33.6515	11.3644	15.8324
MsaG000209	10.2806	20.0834	12.3323	17.3866	33.6445	17.6038	32.4896	11.379	19.3928	16.5177	13.4566	26.0327	16.6892	24.8869	26.8231	14.1155	19.8709	22.4447	20.0813	14.8075	7.18427	24.3608	28.122	23.3229	29.467	26.1841	21.5155	11.5706	25.6236	21.1675	16.7507	17.8447	15.5111	15.6808	12.6813	21.8786	22.4699	21.7992	15.23	18.1433	16.4828	6.43644	12.4364	18.4671	12.1072
MsaG000210	41.1226	57.3811	62.689	54.8345	48.2238	47.3948	74.0764	45.5158	74.1488	77.0824	90.1593	126.768	6.67567	30.63	52.427	37.6414	81.0423	55.4765	37.2938	62.1916	43.1056	75.7892	153.781	152.805	112.24	116.461	107.578	38.7364	33.7765	15.8756	43.0732	44.6118	37.8084	65.7389	68.3381	57.8219	69.0147	92.4993	102.041	58.9657	122.546	43.7678	13.8995	18.4671	2.79396
MsaG000211	2.57016	18.6489	8.22151	14.7117	47.1023	14.8955	9.0971	13.0045	19.3928	3.30353	2.69132	6.79113	30.0405	76.575	28.0423	8.62615	16.7539	8.4697	20.0813	13.8204	7.18427	8.12028	11.3912	13.672	6.9529	5.47131	12.0789	44.7733	59.4001	17.6396	11.9648	15.7857	13.5722	12.6653	16.2039	16.4089	41.7298	31.815	37.5674	4.53583	8.59971	6.43644	57.7928	93.7562	97.7885
MsaG000212	20.5613	21.5179	42.1352	30.7608	45.9809	35.2076	22.093	40.6391	35.3633	17.6188	47.0981	20.3734	26.7027	26.8013	18.2885	23.5259	25.7153	19.0568	60.2438	63.1788	71.8427	75.7892	49.1245	41.8203	16.5545	26.5749	24.5352	37.2272	40.7648	54.6827	28.7155	42.5528	27.1445	37.9959	64.8155	57.8219	51.3598	64.2193	46.1978	15.4218	21.4993	20.5966	16.8257	26.9904	13.0385
MsaG000213	51.4032	7.17264	25.6922	1.33743	4.48594	5.41655	2.59917	4.8767	2.2815	38.5412	1.34566	4.52742	0	0	3.65769	21.1733	17.5332	18.6333	11.475	12.8332	0	10.827	1.06792	2.41271	8.60835	10.161	12.0789	2.51535	1.16471	0	16.7507	14.413	4.84723	10.2529	19.0219	4.68826	4.01248	2.94584	2.53834	121.56	155.511	329.546	0.731554	8.52329	3.72528
MsaG000214	107.947	152.06	99.6858	38.7854	35.8875	32.4993	37.688	56.8948	33.0818	19.8212	32.2959	33.9557	41.723	68.9175	95.1001	98.8086	127.408	79.1916	134.831	81.935	35.9214	24.3608	44.4968	41.8203	27.1494	19.1496	30.1972	79.9882	58.2354	54.6827	83.7535	44.6118	78.5251	33.171	42.9755	49.2268	24.8774	43.0092	31.4754	31.7508	25.7991	29.6076	46.8195	48.2987	49.3599
MsaG000215	0	0	2.05538	0	1.12148	0	2.59917	0	0	0	1.34566	0	28.3716	15.315	0	2.35259	0.779253	7.62273	0	7.89735	0	0	2.84779	0.804237	1.32436	0.781616	0.754931	7.04299	5.82354	40.571	0	2.059	2.90834	1.80933	1.40903	0	0	2.35667	0	0.907165	0	1.28729	5.12088	11.3644	3.72528
MsaG000217	0	0	0	0	0	0	0	0	0	0	0	0	0	0	0	0	0	0.84697	0	0	0	0	0.355974	0.804237	0	0	0	0	0	0	28.7155	25.3944	16.4806	32.5679	38.7484	23.4413	36.9148	45.3659	64.4739	34.4723	54.4648	39.9059	0	31.2521	13.0385
MsaG000218	200.473	149.191	131.544	143.105	188.409	178.746	140.355	134.922	206.476	128.838	114.381	167.515	148.534	143.578	182.885	141.155	94.2896	100.366	370.069	428.431	459.794	249.022	105.724	104.551	99.9893	93.4031	75.1156	85.522	65.2236	123.477	110.076	116.677	115.364	173.092	142.312	185.186	172.537	158.486	113.718	110.674	108.93	100.408	85.5919	92.3357	81.9561
MsaG000219	2.57016	0	3.08307	0	2.24297	0	2.59917	0	0	0	1.34566	2.26371	0	7.6575	0	2.35259	1.55851	1.69394	0	2.96151	0	0	1.4239	1.60847	2.31763	0.781616	0.754931	1.50921	2.32941	0	2.39296	0.686335	2.90834	1.80933	2.81807	4.68826	0.802496	3.53501	3.55368	2.7215	0	2.57458	0.731554	0	7.45055
MsaG000220	15.421	15.7798	16.443	14.7117	14.5793	9.47896	11.6963	17.8812	21.6743	1.10118	5.38264	7.92299	10.0135	5.74313	10.9731	9.41034	22.988	10.1636	14.3438	8.88452	0	24.3608	17.0868	8.8466	12.2503	8.59777	10.569	9.55834	20.9647	12.3477	16.7507	12.354	8.72501	11.4591	7.74968	8.59515	4.81498	6.48084	7.61502	9.07165	7.16642	12.8729	14.6311	21.3082	11.1758
MsaG000221	46.2629	68.8573	41.1076	133.743	87.4758	165.205	72.7768	35.7624	99.2453	124.433	55.1721	73.5706	93.4594	22.9725	74.3731	116.845	53.7684	52.9356	218.025	158.934	143.685	86.6163	52.6842	53.0796	40.7241	63.3109	40.0113	138.847	173.541	38.8071	81.3605	118.736	79.4945	267.781	153.585	239.883	103.522	105.461	71.0735	34.4723	45.1485	33.4695	69.4977	68.1863	41.9094
MsaG000223	185.052	199.399	108.935	151.129	150.279	144.893	109.165	143.05	128.905	44.0471	33.6415	46.4061	38.3851	24.8869	53.6462	179.581	146.5	98.2485	496.294	663.378	352.029	189.473	152.001	153.609	90.7188	58.2304	87.9494	61.8777	55.9059	24.6954	183.061	144.13	152.203	218.929	256.444	210.972	103.522	232.132	112.195	51.7084	93.1635	88.8229	35.8462	41.1959	31.6649
MsaG000224	0	0	0	1.33743	11.2148	0	20.7934	6.50226	6.8445	12.1129	5.38264	9.05484	0	1.91438	0	0	0.389626	1.27045	2.86875	2.96151	7.18427	2.70676	0.711949	6.43389	9.27053	17.9772	15.0986	3.01842	6.98824	3.52791	0	0	0	4.82487	19.0219	10.1579	6.41997	7.65918	11.1687	71.6661	164.828	70.8009	1.46311	1.42055	2.79396
MsaG000225	146.499	133.411	173.679	108.332	107.663	123.226	132.558	113.79	79.8525	74.88	111.69	80.3617	155.209	176.123	112.169	142.724	98.1859	80.4621	123.356	93.7811	107.764	75.7892	109.996	105.355	98.0027	99.2652	107.2	89.5465	85.0236	121.713	124.434	110.5	116.333	101.925	108.496	79.7005	132.412	102.515	106.61	115.21	154.795	146.751	84.8603	96.5973	106.17
MsaG000226	95.096	97.5479	48.3014	62.8591	37.009	66.3527	64.9793	66.6482	63.882	68.273	26.9132	38.4831	126.838	168.465	92.6616	39.994	79.0942	52.5121	71.7188	48.3713	28.7371	59.5487	80.4502	94.0957	83.1037	65.6557	84.5522	88.0373	78.0354	84.6699	51.4486	55.5931	77.5556	123.034	90.8826	136.741	134.819	76.0026	92.9033	80.7377	73.8141	124.867	93.639	76.7096	112.69
MsaG000227	89.9557	137.715	112.018	169.853	124.485	170.621	88.3718	84.5294	122.06	226.842	123.801	155.064	704.284	765.75	471.843	60.383	87.6659	74.5333	60.2438	55.2815	86.2113	83.9095	54.4641	55.4923	101.976	154.76	108.333	479.929	448.412	899.618	67.0028	94.7142	64.9528	112.781	100.041	133.615	156.487	81.8943	99.503	87.995	91.7302	124.867	482.826	495.771	323.168
MsaG000228	71.9645	97.5479	129.489	60.1843	66.1676	41.9782	62.3801	39.0136	60.4598	38.5412	47.0981	44.1424	53.4054	22.9725	34.1385	144.292	92.7311	123.658	31.5563	43.4354	35.9214	24.3608	39.5131	32.1695	41.3863	53.5407	44.9184	33.2026	23.2941	22.9314	138.791	113.932	100.822	80.8166	44.3845	65.6357	23.2724	24.1559	28.9371	31.7508	45.8651	66.939	20.4835	15.626	18.6264
MsaG000229	28.2718	73.1609	47.2737	86.9328	112.148	52.8113	58.4813	79.6527	83.2748	44.0471	96.8876	59.9883	61.75	80.4038	62.1808	58.8146	74.4186	72.4159	63.1125	94.7682	35.9214	67.669	97.8929	90.0745	106.611	107.863	109.842	114.7	129.283	74.0862	62.2169	67.2608	63.9834	101.322	104.973	75.0122	49.7548	90.7318	71.0735	99.7882	126.846	111.994	141.922	85.2329	100.582
MsaG000230	71.9645	45.9049	83.2428	40.1228	62.8031	33.8534	64.9793	76.4016	104.949	129.939	118.418	44.1424	337.122	155.064	109.731	81.5563	121.563	179.134	31.5563	86.8709	57.4742	97.4433	63.3634	98.1169	79.1306	151.243	72.4733	270.149	192.177	238.134	51.4486	39.8074	56.2278	70.5638	69.7471	46.8826	40.9273	111.942	59.3972	56.2442	48.7317	47.6297	146.311	119.326	90.338
MsaG000231	43.6928	48.7739	15.4153	24.0737	38.1305	12.1872	59.7809	69.8993	158.564	93.6	59.2091	59.9883	170.23	109.119	269.45	18.0365	20.2606	37.2667	22.95	53.3071	35.9214	43.3081	59.8037	41.0161	56.9475	49.6326	48.693	268.137	224.788	298.109	31.1084	18.531	38.7778	39.8052	56.3613	50.0081	55.3722	106.639	60.4125	117.931	84.5638	101.696	303.595	198.877	234.692
MsaG000232	17.9911	25.8215	13.36	40.1228	44.8594	20.3121	42.8863	52.0181	65.0228	30.8329	49.7894	32.8238	173.568	89.9757	134.115	11.7629	27.6635	24.1386	34.425	38.4996	50.2899	64.9622	57.3119	67.5559	53.9677	40.644	46.8057	134.823	136.271	111.129	13.1613	15.0994	18.4195	24.7275	51.4297	21.8786	41.7298	41.2417	50.7668	38.1009	37.2654	39.9059	142.653	120.747	91.2693
MsaG000233	1112.88	1032.86	194.233	1802.85	1654.19	1688.61	818.739	1131.39	768.866	767.52	125.146	158.46	36.7162	3.82875	14.6308	1215.5	480.799	156.266	6437.48	6508.41	4001.64	1491.42	521.502	888.681	445.317	183.289	171.747	0	0	0	543.201	802.325	634.987	2065.65	1787.36	2186.29	842.621	2077.4	972.184	72.5732	136.879	339.844	63.6452	55.4014	111.758
MsaG000235	74.5347	28.6906	41.1076	54.8345	49.3453	33.8534	53.283	69.8993	69.5858	16.5177	30.9502	33.9557	78.4392	42.1163	40.2346	15.6839	23.3776	20.3273	31.5563	19.7434	35.9214	56.8419	54.4641	61.9262	33.4401	33.6095	27.9324	64.393	78.0354	56.4466	31.1084	22.649	25.2056	34.9803	26.7716	23.4413	26.4824	29.4584	38.0751	33.5651	28.6657	25.7458	38.0408	19.8877	57.7418
MsaG000237	10.2806	4.30358	9.2492	4.01228	12.3363	9.47896	9.0971	9.75339	10.2668	7.70824	2.69132	1.13186	1.66892	7.6575	7.31539	1.56839	5.06514	6.35227	11.475	6.91018	7.18427	16.2406	3.91572	1.60847	2.97981	4.29889	1.50986	18.6136	18.6353	3.52791	1.19648	2.059	3.87778	3.01555	7.74968	4.68826	2.40749	7.65918	1.523	0.907165	0	1.28729	5.12088	0	2.79396
MsaG000238	511.462	417.448	466.571	350.406	394.763	471.24	413.268	438.903	513.338	590.231	465.599	445.951	140.189	155.064	190.2	281.526	279.752	331.165	372.938	234.946	387.951	538.645	354.55	318.478	344.665	379.084	339.341	158.467	201.494	216.967	305.102	386.406	349.97	361.262	306.465	375.061	438.965	339.95	376.182	227.698	238.642	285.778	149.237	167.625	135.973
MsaG000239	0	0	4.11076	1.33743	0	5.41655	0	4.8767	0	1.10118	1.34566	0	0	5.74313	15.85	0.784195	6.62365	5.5053	5.7375	0.987169	14.3685	10.827	8.54338	5.62966	8.27726	9.7702	7.92677	3.01842	2.32941	1.76396	22.7331	15.0994	9.69445	11.4591	7.74968	13.2834	21.6674	8.24835	12.184	14.5146	6.44978	9.01102	3.65777	7.10274	11.1758
MsaG000242	519.173	350.025	420.325	462.75	409.342	501.031	331.394	380.382	519.041	670.617	547.684	662.135	355.48	359.903	354.796	301.131	340.144	322.272	444.657	253.702	517.268	465.562	423.253	382.012	392.673	483.039	460.508	244.492	250.412	361.611	321.853	317.773	340.275	408.908	371.985	411.786	423.718	354.679	373.136	291.2	319.622	289.64	267.017	325.306	322.236
MsaG000243	128.508	124.804	101.741	33.4357	35.8875	39.27	57.1818	40.6391	47.9115	71.5765	52.4808	64.5157	41.723	44.0307	37.7962	83.1247	92.3415	66.9106	111.881	58.243	43.1056	81.2028	55.888	49.8627	55.6232	48.851	48.3156	20.1228	27.953	37.0431	61.0204	72.0651	50.4112	36.7897	29.5897	39.8502	48.9523	44.1876	31.9831	28.1221	42.2819	39.9059	21.2151	21.3082	33.5275
MsaG000244	23.1315	17.2143	21.5815	24.0737	32.523	21.6662	25.9917	24.3835	14.8298	24.2259	49.7894	44.1424	23.3649	26.8013	37.7962	30.5836	41.69	49.1242	48.7688	24.6792	28.7371	29.7743	29.1899	37.7991	40.393	48.851	44.5409	16.6013	26.7883	21.1675	49.0556	45.9844	30.0528	32.5679	34.5213	32.8178	20.0624	27.1017	44.6748	19.9576	26.5158	19.3093	11.7049	9.94384	17.6951
MsaG000245	5.14032	10.0417	17.4707	2.67486	8.97188	9.47896	5.19834	3.25113	6.8445	6.60706	22.8762	32.8238	3.33784	0	2.43846	7.05776	6.23402	9.31666	8.60626	8.88452	14.3685	0	4.62767	3.21695	8.93944	10.9426	11.324	1.00614	0	0	5.98239	1.37267	3.87778	8.44353	7.04517	7.81377	14.4449	6.48084	6.09202	4.53583	2.14993	0	0	1.42055	2.79396
MsaG000246	251.876	110.459	163.403	120.369	89.7188	74.4775	72.7768	105.662	87.8378	101.308	100.925	100.735	53.4054	59.3457	39.0154	137.234	129.356	90.6257	20.0813	107.601	86.2113	105.564	95.7571	91.683	99.9893	89.1042	89.4593	55.8408	58.2354	59.9745	110.076	104.323	107.608	99.513	65.52	89.8584	63.3972	71.2893	91.8879	102.51	98.8966	123.58	43.1617	46.8781	48.4286
MsaG000247	10.2806	20.0834	67.8275	1.33743	4.48594	4.06241	2.59917	3.25113	0	0	2.69132	0	0	0	0	75.2827	73.2498	55.4765	34.425	20.7305	21.5528	10.827	0.711949	2.41271	1.32436	0.390808	0.377465	0	0	0	43.0732	58.3385	30.0528	11.4591	0.704517	9.37652	2.40749	9.42668	1.523	0.907165	1.43328	5.14915	0	0	0
MsaG000248	15.421	54.5121	51.3844	41.4603	47.1023	40.6241	55.8822	55.2692	39.9263	24.2259	41.7155	15.846	53.4054	45.945	58.5231	44.6991	38.9626	44.4659	51.6375	47.3841	50.2899	62.2554	48.4125	42.6245	41.3863	31.6554	43.031	24.1474	41.9295	10.5837	53.8415	35.0031	32.9611	57.2954	50.0207	53.915	60.9897	41.8309	49.2438	38.1009	32.2489	61.7898	38.0408	52.5603	40.9781
MsaG000249	390.665	377.281	319.611	327.67	314.016	241.036	317.099	300.73	411.811	444.875	300.082	413.127	562.426	505.395	790.062	270.547	288.713	314.649	318.431	290.228	301.739	454.735	501.568	446.351	324.469	446.693	430.31	338.566	344.753	373.959	366.122	281.397	321.856	300.952	326.896	288.328	617.12	275.141	328.969	433.625	472.984	365.59	464.537	380.707	417.231
MsaG000250	95.096	109.024	112.018	157.816	180.559	135.414	167.647	219.451	188.224	123.332	164.171	127.9	103.473	107.205	124.362	77.6353	64.678	105.024	123.356	147.088	93.3956	189.473	146.305	152.001	102.969	106.691	94.7438	68.9206	76.8707	104.073	76.5746	117.363	114.395	135.096	181.061	132.834	231.119	159.664	205.098	117.024	144.045	119.718	148.506	139.214	127.591
MsaG000251	20.5613	41.6013	57.5506	64.1965	43.7379	33.8534	184.541	126.794	117.497	143.153	152.06	107.526	166.892	97.6332	243.846	46.2675	80.263	69.875	45.9	61.2045	158.054	83.9095	137.406	152.805	201.634	172.737	236.671	298.321	266.718	216.967	17.9472	48.7298	52.35	72.3731	115.541	45.3199	69.8172	94.856	98.9953	221.348	275.191	172.497	242.144	234.391	200.234
MsaG000252	2.57016	14.3453	10.2769	28.086	24.6727	18.9579	79.2747	40.6391	100.386	45.1482	39.0242	45.2742	372.169	354.16	481.596	3.92098	19.0917	10.1636	22.95	18.7562	0	32.4811	50.1924	53.0796	83.1037	68.3914	78.1353	383.843	335.436	273.413	2.39296	2.059	7.75556	14.4746	19.0219	10.9393	12.8399	11.7834	17.7684	68.9446	91.7302	45.0551	363.582	375.025	350.176
MsaG000253	0	10.0417	10.2769	12.0369	2.24297	12.1872	1.29959	8.12783	1.14075	2.20235	5.38264	4.52742	3.33784	13.4006	7.31539	9.41034	5.8444	10.1636	2.86875	1.97434	28.7371	13.5338	11.7472	8.04237	9.60162	10.9426	11.7014	6.03684	13.9765	14.1117	4.78591	8.23602	7.75556	11.4591	11.9768	5.46964	5.61747	7.65918	8.12269	7.25732	2.14993	9.01102	16.0942	9.94384	11.1758
MsaG000254	0	0	0	6.68714	4.48594	2.70827	12.9959	13.0045	14.8298	25.3271	8.07396	9.05484	35.0473	19.1438	81.6885	3.92098	1.16888	0.423485	5.7375	16.7819	14.3685	5.41352	15.6629	18.4974	21.1898	62.5293	22.2705	132.308	22.1294	38.8071	2.39296	0.686335	3.87778	18.6964	21.1355	6.25102	5.61747	14.14	7.61502	31.7508	28.6657	15.4475	40.967	29.8315	39.1154
MsaG000255	20.5613	54.5121	19.5261	26.7486	11.2148	23.0203	31.1901	11.379	12.5483	7.70824	9.41962	2.26371	30.0405	13.4006	46.3308	12.5471	22.5983	22.4447	31.5563	4.93585	7.18427	37.8946	35.9534	50.6669	32.7779	34.0003	32.8395	37.2272	29.1177	24.6954	19.1437	15.0994	12.6028	16.8871	28.1807	17.9717	20.0624	19.4425	20.8144	13.6075	17.9161	11.5856	7.31554	8.52329	19.5577
MsaG000256	33.4121	37.2977	1.02769	22.7363	57.1957	14.8955	83.1735	43.8903	51.3338	324.847	156.097	238.821	0	7.6575	4.87693	18.8207	14.4162	6.35227	25.8188	33.5637	21.5528	21.6541	49.4804	70.7728	408.234	356.417	299.707	1.00614	0	1.76396	28.7155	32.2577	27.1445	28.9492	180.356	50.0081	142.844	74.2351	149.254	515.27	619.179	849.61	11.7049	4.26165	25.1456
MsaG000257	213.323	239.566	414.159	61.5217	57.1957	56.8738	64.9793	17.8812	42.2078	52.8565	69.9743	70.175	178.574	210.581	115.827	366.219	252.868	431.107	34.425	61.2045	43.1056	10.827	35.2415	45.0373	44.3661	82.0697	78.8902	228.897	241.094	356.319	312.281	288.947	304.406	54.2798	35.2258	53.1336	41.7298	40.6526	48.2285	41.7296	42.2819	54.0661	135.338	207.4	148.08
MsaG000260	0	15.7798	3.08307	0	0	0	0	0	0	0	0	0	0	0	0	14.1155	6.23402	11.8576	0	0	0	0	0	0	0	0	0	0	0	0	11.9648	5.49068	10.6639	1.20622	0	0.781377	0	0	0	0	0	0	0	0	0
MsaG000262	169.631	114.762	113.046	78.9082	72.8965	85.3106	77.9751	79.6527	82.134	111.219	135.912	126.768	312.088	283.328	73.1539	177.228	168.708	105.871	146.306	153.011	172.423	116.391	91.8414	85.2491	133.429	137.564	129.093	133.314	96.6707	172.868	116.058	120.109	127.967	109.163	73.2697	101.579	65.8047	89.5535	89.3496	185.062	167.694	221.414	176.305	213.082	166.706
MsaG000264	17.9911	8.60717	5.13844	6.68714	11.2148	23.0203	6.49793	6.50226	6.8445	4.40471	6.7283	6.79113	35.0473	21.0581	12.1923	9.41034	8.57178	6.77576	25.8188	4.93585	7.18427	0	13.171	8.04237	12.5814	11.7242	14.7211	18.1105	19.8	49.3908	5.98239	10.9814	11.6333	10.2529	11.2723	7.03239	6.41997	10.605	9.13803	21.772	13.6162	16.7347	29.9937	14.2055	29.8022
MsaG000265	131.078	106.155	90.4366	81.5831	112.148	123.226	81.8739	84.5294	58.1783	39.6424	53.8264	32.8238	36.7162	24.8869	15.85	189.775	88.4452	75.3803	263.925	349.458	287.371	94.7366	35.5974	55.4923	51.6501	37.9084	35.4817	41.2518	38.4353	49.3908	99.3077	166.779	90.1584	288.286	80.3149	152.369	36.9148	103.104	76.6579	52.6156	37.2654	72.0881	59.9875	76.7096	56.8105
MsaG000266	0	0	0	0	2.24297	2.70827	2.59917	8.12783	20.5335	33.0353	68.6287	24.9008	26.7027	24.8869	152.404	0.784195	0.779253	0.423485	0	0	7.18427	2.70676	15.6629	31.3652	20.8587	66.0465	18.8733	67.9145	48.9177	68.7943	7.17887	2.059	1.93889	4.22176	10.5677	3.90689	6.41997	8.83751	10.1534	12.7003	24.3658	12.8729	67.303	36.9343	69.849
MsaG000267	190.192	242.435	229.175	255.449	235.512	223.433	192.339	230.83	241.839	311.633	279.897	243.349	218.628	283.328	486.473	314.462	455.473	423.061	215.156	252.715	316.108	300.45	341.023	336.975	435.715	402.923	388.789	343.597	257.4	252.246	352.961	369.934	406.198	285.271	355.076	214.879	275.256	283.39	244.188	626.851	751.758	548.385	321.884	255.699	278.464
MsaG000269	10.2806	24.387	19.5261	18.724	6.72891	6.77068	22.093	6.50226	7.98525	2.20235	8.07396	6.79113	21.6959	26.8013	23.1654	10.9787	52.5996	33.4553	25.8188	18.7562	7.18427	5.41352	19.9346	28.9525	20.1965	24.6209	21.893	15.5952	25.6236	5.29187	20.3401	19.2174	32.9611	12.6653	16.2039	14.8462	8.02496	17.675	12.6917	11.7931	14.3328	6.43644	19.752	8.52329	26.0769
MsaG000270	0	0	0	0	0	0	0	0	0	0	0	0	0	0	0	0	1.94813	1.27045	2.86875	0.987169	0	0	0	0	0	0	0	0	0	0	4.78591	6.86335	15.5111	4.82487	1.40903	4.68826	4.81498	7.65918	5.07668	10.886	8.59971	7.72373	0.731554	5.68219	5.58792
MsaG000272	511.462	374.412	400.799	204.626	227.661	272.182	191.039	162.557	151.72	265.384	111.69	143.746	255.345	149.321	276.766	461.107	353.391	411.204	174.994	225.075	143.685	159.699	154.137	143.154	129.456	135.61	126.451	156.455	135.106	146.408	451.072	413.174	468.242	250.29	227.559	272.701	226.304	199.139	192.914	199.576	209.976	207.253	225.319	210.241	250.525
MsaG000273	5.14032	0	5.13844	4.01228	7.85039	5.41655	1.29959	1.62557	6.8445	1.10118	5.38264	2.26371	85.1148	47.8594	46.3308	2.35259	1.94813	0.84697	2.86875	0.987169	0	0	2.84779	0	1.65545	0.781616	3.77465	55.3377	61.7295	38.8071	1.19648	1.37267	1.93889	5.42798	2.81807	4.68826	3.20998	5.89168	3.04601	4.53583	2.14993	0	30.7253	24.1493	41.9094
MsaG000274	71.9645	65.9883	41.1076	9.362	30.2801	24.3745	24.6921	6.50226	18.252	20.9224	45.7525	49.8016	0	5.74313	14.6308	58.0304	11.2992	19.9038	48.7688	52.32	79.027	5.41352	6.40754	15.2805	9.60162	8.98858	3.01972	8.04913	5.82354	12.3477	31.1084	33.6304	42.6556	41.0114	14.7948	27.3482	29.6924	28.8692	12.184	11.7931	15.7661	25.7458	8.0471	17.0466	7.45055
MsaG000275	71.9645	73.1609	65.7721	40.1228	61.6816	44.6865	46.7851	45.5158	49.0523	39.6424	67.283	30.5601	60.0811	47.8594	39.0154	50.9727	47.5344	49.1242	45.9	41.4611	50.2899	35.1879	50.5484	60.3177	35.7578	33.6095	40.0113	64.393	54.7412	40.571	92.1288	88.5372	69.8001	54.8829	51.4297	64.0729	48.9523	53.6142	48.2285	38.1009	51.5982	46.3424	46.8195	68.1863	54.0165
MsaG000276	17.9911	25.8215	12.3323	22.7363	22.4297	10.8331	12.9959	11.379	12.5483	24.2259	33.6415	24.9008	35.0473	17.2294	7.31539	10.9787	3.11701	9.31666	20.0813	12.8332	7.18427	5.41352	9.61131	7.23813	21.852	31.2646	30.1972	4.52763	5.82354	7.05583	9.57183	15.7857	14.5417	25.9337	11.2723	19.5344	15.2474	11.7834	11.6764	5.44299	11.4663	16.7347	2.19466	2.8411	5.58792
MsaG000277	53.9734	73.1609	92.492	37.448	30.2801	43.3324	28.5909	30.8857	23.9558	25.3271	28.2589	23.769	28.3716	13.4006	7.31539	113.708	90.783	90.6257	140.569	120.435	86.2113	32.4811	16.7308	24.9313	31.4536	26.1841	28.3099	33.7057	39.6	19.4035	86.1464	93.3415	81.4334	92.8788	37.3394	62.5102	26.4824	40.6526	38.5828	39.0081	44.4318	50.2042	38.0408	34.0932	19.5577
MsaG000278	7.71049	35.8632	24.6645	70.8837	69.532	52.8113	93.5702	55.2692	60.4598	27.5294	43.0611	46.4061	21.6959	74.6607	30.4808	56.4621	57.6647	37.2667	109.013	132.281	129.317	73.0825	83.298	122.244	54.961	37.5176	46.4282	71.436	52.4118	33.5152	45.4662	57.6521	31.9917	59.7078	59.8839	57.8219	38.5198	70.7001	51.7821	48.9869	50.8816	52.7788	40.967	48.2987	67.9863
MsaG000280	0	0	0	4.01228	0	2.70827	0	0	0	8.80941	1.34566	0	0	0	0	0.784195	0	0	5.7375	6.91018	0	0	0.355974	2.41271	9.27053	12.5059	6.79438	0	0	0	0	0	2.90834	1.20622	2.81807	0	0	0	0	3.62866	10.033	10.2983	0	0	0
MsaG000282	2.57016	0	0	1.33743	0	0	0	0	0	0	0	0	0	0	0	2.35259	0	0	0	1.97434	0	0	1.4239	0.804237	4.96636	0.781616	1.1324	3.52149	6.98824	0	0	1.37267	0	1.80933	0.704517	0.781377	0.802496	1.17834	0.507668	2.7215	0	0	0	0	2.79396
MsaG000284	2.57016	1.43453	2.05538	0	1.12148	0	0	1.62557	1.14075	0	1.34566	0	0	1.91438	0	0.784195	7.01328	2.54091	0	0	0	0	0	1.60847	0	0	0.377465	0	2.32941	0	0	0.686335	4.84723	0.603109	1.40903	0	2.40749	1.7675	1.01534	0.907165	1.43328	1.28729	8.77865	2.8411	0.931319
MsaG000286	0	0	0	0	1.12148	2.70827	1.29959	0	3.42225	2.20235	2.69132	6.79113	31.7095	17.2294	93.8808	0.784195	0.389626	2.11742	0	4.93585	7.18427	0	0.711949	3.21695	0.33109	0.781616	1.50986	60.8715	47.753	149.936	0	0	0	0	4.2271	3.12551	3.20998	2.35667	1.523	0	0	1.28729	4.38933	5.68219	7.45055
MsaG000288	2.57016	0	0	0	0	0	0	0	0	0	0	0	0	5.74313	52.427	3.13678	0	0	2.86875	3.94868	0	0	1.4239	3.21695	1.98654	0.390808	1.1324	9.05527	0	37.0431	0	0	0	1.80933	2.11355	3.90689	3.20998	4.71334	1.01534	0.907165	1.43328	2.57458	2.19466	1.42055	1.86264
MsaG000289	0	0	0	0	1.12148	1.35414	0	0	0	0	0	0	0	0	0	0	0	0.423485	5.7375	9.87169	0	0	0.355974	0	0.662181	0	0	0	0	0	29.912	13.7267	19.3889	55.4861	46.4981	68.7612	39.3223	42.4201	14.2147	39.0081	19.3493	15.4475	48.2826	49.7192	53.0852
MsaG000290	5.14032	7.17264	19.5261	1.33743	4.48594	1.35414	0	0	1.14075	0	9.41962	9.05484	0	0	0	4.70517	3.89626	9.31666	5.7375	0.987169	0	5.41352	3.20377	8.04237	4.63527	6.64373	9.05917	0.50307	0	0	10.7683	5.49068	4.84723	3.61866	5.63613	6.25102	1.60499	2.94584	1.523	0.907165	1.43328	1.28729	0	0	0
MsaG000291	41.1226	22.9524	29.803	33.4357	42.6164	24.3745	44.1859	42.2647	51.3338	31.9341	39.0242	72.4387	35.0473	13.4006	71.9347	32.9362	43.2485	30.4909	25.8188	42.4483	7.18427	48.7217	34.1735	27.344	43.3728	39.0808	41.5212	37.2272	40.7648	24.6954	25.126	33.6304	50.4112	35.5834	64.8155	35.162	44.1373	64.8084	55.3358	63.5016	76.6807	66.939	87.7865	90.9151	94.0633
MsaG000292	0	0	0	1.33743	0	0	2.59917	0	0	0	2.69132	1.13186	0	0	0	0	0	0	5.7375	6.91018	0	0	0.711949	0	0.993271	0.390808	0.377465	0	0	0	0	0	0	0	0.704517	0	4.01248	0.589168	5.58435	2.7215	3.58321	0	0	0	0
MsaG000293	0	0	0	0	0	0	0	0	0	0	5.38264	0	0	0	0	0.784195	0.389626	0	14.3438	0.987169	0	0	2.13585	0.804237	2.64872	0	0.377465	0	0	0	0	0	1.93889	0.603109	0	0	0.802496	0	0	0	0	0	0	0	0
MsaG000295	33.4121	7.17264	6.16613	0	6.72891	0	1.29959	6.50226	17.1113	3.30353	13.4566	3.39557	0	0	1.21923	2.35259	8.18216	6.35227	0	6.91018	0	0	12.8151	21.7144	11.2571	7.42535	9.05917	1.00614	2.32941	1.76396	4.78591	4.11801	8.72501	1.20622	7.04517	6.25102	3.20998	5.30251	2.53834	5.44299	12.8996	10.2983	8.0471	8.52329	8.38187
MsaG000296	10.2806	1.43453	0	14.7117	11.2148	10.8331	3.89876	1.62557	6.8445	5.50588	4.03698	0	26.7027	1.91438	8.53462	2.35259	1.94813	0.423485	20.0813	14.8075	43.1056	2.70676	2.49182	6.43389	4.30417	6.25293	5.28451	27.1658	43.0942	8.81979	3.58944	6.86335	2.90834	28.3461	16.2039	25.7854	10.4325	15.3184	6.09202	4.53583	2.86657	15.4475	27.0675	25.5699	16.7637
MsaG000297	0	1.43453	0	1.33743	4.48594	2.70827	18.1942	3.25113	5.70375	0	4.03698	1.13186	0	0	3.65769	1.56839	0.389626	0.84697	5.7375	3.94868	7.18427	13.5338	12.4591	24.9313	9.60162	14.0691	13.9662	6.53992	5.82354	1.76396	0	1.37267	0.969445	4.82487	7.04517	4.68826	4.81498	8.24835	7.10735	2.7215	4.29985	5.14915	6.58399	2.8411	0
MsaG000298	0	1.43453	0	2.67486	2.24297	1.35414	3.89876	0	1.14075	9.91059	5.38264	10.1867	0	0	10.9731	1.56839	4.67552	2.96439	0	1.97434	7.18427	5.41352	2.13585	3.21695	5.29745	4.29889	5.28451	7.54606	2.32941	5.29187	3.58944	2.74534	4.84723	1.20622	3.52258	3.12551	8.02496	4.12417	2.03067	11.7931	10.033	5.14915	9.51021	5.68219	0.931319
MsaG000299	0	1.43453	0	0	3.36445	1.35414	3.89876	0	0	16.5177	4.03698	14.7141	0	0	1.21923	1.56839	4.28589	0.84697	2.86875	1.97434	0	0	1.4239	6.43389	8.60835	14.4599	13.9662	0.50307	1.16471	1.76396	0	4.80434	10.6639	2.41244	2.81807	6.25102	5.61747	4.12417	5.07668	34.4723	20.066	33.4695	0.731554	0	0
MsaG000300	128.508	140.584	146.96	62.8591	103.177	94.7896	122.161	131.671	83.2748	153.064	117.072	121.109	106.811	38.2875	25.6039	178.796	185.852	188.874	83.1938	124.383	179.607	159.699	134.558	97.3126	124.49	116.852	123.431	99.1049	88.5177	116.421	214.17	192.174	156.081	129.668	109.2	142.211	84.2621	124.904	134.532	141.518	92.4468	128.729	168.989	146.317	156.462
MsaG000301	146.499	159.233	2.05538	682.088	734.572	765.087	362.584	648.601	352.492	199.313	95.5419	75.8343	20.027	13.4006	28.0423	468.165	120.395	12.2811	3175.71	2677.2	2205.57	766.013	228.891	466.457	286.393	143.427	125.318	19.6197	23.2941	49.3908	149.56	369.248	187.103	1113.94	970.119	912.648	257.601	1398.68	512.745	119.746	143.328	212.403	29.9937	42.6165	41.9094
MsaG000303	7.71049	7.17264	23.6368	12.0369	20.1867	8.12482	5.19834	14.6301	9.126	7.70824	8.07396	1.13186	10.0135	1.91438	4.87693	14.8997	22.988	20.3273	17.2125	6.91018	35.9214	10.827	12.8151	13.672	20.8587	9.37939	13.5888	18.1105	16.3059	10.5837	13.1613	15.7857	17.45	10.2529	11.2723	9.37652	10.4325	7.07001	18.7837	14.5146	8.59971	10.2983	8.77865	12.7849	13.0385
MsaG000305	5.14032	0	0	5.34971	2.24297	12.1872	37.688	6.50226	21.6743	148.659	133.22	62.252	36.7162	40.2019	54.8654	8.62615	13.6369	11.0106	40.1625	28.6279	114.948	10.827	11.3912	10.4551	48.3392	43.7705	50.9578	13.5829	32.6118	12.3477	2.39296	1.37267	9.69445	6.03109	23.249	3.90689	10.4325	10.605	11.6764	193.226	164.828	211.115	24.1413	21.3082	24.2143
MsaG000306	143.929	164.971	149.015	98.9697	165.98	108.331	97.4689	143.05	90.1193	243.36	139.949	256.931	85.1148	101.462	149.965	291.721	324.559	221.483	338.513	322.804	143.685	135.338	156.629	178.541	259.244	203.611	231.386	119.228	124.624	128.769	254.85	237.472	296.65	279.843	233.195	260.98	165.314	203.263	162.961	412.76	441.452	413.22	57.7928	44.037	113.621
MsaG000307	30.8419	22.9524	5.13844	20.0614	11.2148	21.6662	81.8739	78.0271	73.008	127.737	123.801	119.977	121.831	189.523	254.819	16.4681	31.1701	22.8682	11.475	6.91018	0	27.0676	40.2251	44.233	167.532	85.5869	119.656	251.032	338.93	123.477	34.6979	17.1584	34.9	42.2176	35.2258	25.0041	45.7423	32.9934	64.4739	173.269	242.225	149.325	73.1554	105.121	178.813
MsaG000308	0	0	3.08307	0	0	4.06241	7.79751	0	3.42225	4.40471	1.34566	2.26371	3.33784	11.4863	0	0	0	0	0	1.97434	7.18427	0	1.77987	1.60847	3.3109	2.73566	0.754931	0	0	0	0	0	0	0	0	0	0	0.589168	0.507668	2.7215	8.59971	3.86186	5.12088	1.42055	13.0385
MsaG000309	92.5258	106.155	102.769	116.356	99.8121	182.808	110.465	92.6572	124.342	66.0706	117.072	73.5706	85.1148	74.6607	54.8654	116.845	101.692	97.4015	86.0626	95.7554	122.133	64.9622	107.504	96.5084	94.3608	83.6329	89.0818	74.4544	97.8354	84.6699	102.897	96.7732	105.67	77.198	87.3601	106.267	56.1747	81.8943	103.564	112.488	121.829	142.889	119.243	127.849	116.415
MsaG000310	23.1315	18.6489	40.0799	30.7608	28.0371	37.9158	31.1901	50.3925	33.0818	29.7318	44.4068	22.6371	1.66892	28.7156	12.1923	38.4256	26.4946	32.6083	51.6375	41.4611	35.9214	43.3081	47.3446	35.3864	33.7712	34.0003	35.8592	17.1044	6.98824	10.5837	20.3401	37.0621	37.8084	24.7275	33.8168	39.8502	20.8649	32.4042	31.4754	43.5439	43.7152	33.4695	21.9466	19.8877	14.9011
MsaG000312	38.5524	38.7322	55.4952	33.4357	43.7379	40.6241	28.5909	35.7624	31.941	18.72	25.5676	33.9557	73.4324	59.3457	80.4693	31.3678	52.2099	57.1704	54.5063	40.4739	79.027	37.8946	62.2955	58.7093	47.677	69.9546	47.9381	107.154	107.153	59.9745	55.038	35.6894	44.5945	48.2487	52.8387	34.3806	32.0998	51.8467	43.1518	39.9153	53.7482	41.1932	75.3501	78.1302	72.6429
MsaG000314	292.998	347.156	372.023	373.142	310.651	310.097	193.638	209.698	207.617	401.93	441.377	357.666	40.054	61.26	26.8231	237.611	228.711	276.536	126.225	164.857	129.317	173.233	118.183	115.81	258.582	300.14	267.245	31.6934	41.9295	72.3222	242.885	264.925	231.697	235.213	176.129	233.632	121.177	168.502	155.346	142.425	191.343	211.115	22.6782	26.9904	44.7033
MsaG000315	0	0	0	9.362	15.7008	12.1872	5.19834	4.8767	7.98525	17.6188	12.1109	10.1867	15.0203	5.74313	4.87693	2.35259	3.11701	0	0	5.92301	0	13.5338	6.76351	4.82542	4.96636	8.20697	4.15212	12.0737	17.4706	0	0	0.686335	1.93889	11.4591	22.5445	17.9717	21.6674	28.8692	29.4448	22.6791	30.099	16.7347	11.7049	2.8411	2.79396
MsaG000316	228.744	182.185	152.098	246.087	192.895	257.286	272.913	214.575	254.387	313.835	188.392	260.327	370.5	216.325	258.477	176.444	146.889	178.287	192.206	241.856	287.371	200.3	191.87	146.371	188.059	165.703	176.654	134.823	165.388	201.091	157.935	174.329	189.042	153.793	213.469	214.879	263.219	218.581	259.926	296.643	273.757	321.822	215.077	227.288	206.753
MsaG000317	2.57016	2.86906	19.5261	9.362	5.60742	5.41655	2.59917	6.50226	2.2815	1.10118	18.8392	4.52742	0	0	0	6.27356	22.988	13.5515	0	16.7819	0	0	2.13585	3.21695	5.62854	8.59777	5.66198	0	1.16471	0	19.1437	18.531	15.5111	3.61866	4.93162	3.90689	3.20998	5.30251	3.04601	9.07165	6.44978	7.72373	0	0	0
MsaG000318	177.341	185.054	242.535	290.222	301.679	209.891	291.107	253.588	261.232	176.188	200.503	182.229	295.399	172.294	147.527	266.626	270.011	210.048	246.713	277.395	179.607	311.277	210.025	202.668	164.552	155.151	184.203	301.339	281.859	282.233	211.777	242.276	200.675	273.812	178.947	178.935	156.487	202.084	230.481	184.155	190.627	182.795	220.929	232.97	197.44
MsaG000323	1524.11	1527.77	1901.22	921.488	957.748	1018.31	812.241	765.641	712.969	551.69	1215.13	822.859	525.709	539.854	475.5	1340.97	1127.97	1178.13	570.882	516.289	819.007	863.456	664.604	628.109	656.552	746.834	739.454	354.162	340.095	411.002	867.447	1150.98	782.342	762.933	515.002	572.749	833.794	651.03	625.447	390.988	367.637	490.457	463.805	465.94	430.27
MsaG000324	5.14032	1.43453	2.05538	9.362	15.7008	9.47896	11.6963	24.3835	17.1113	11.0118	13.4566	7.92299	51.7365	9.57188	32.9193	0.784195	6.23402	3.38788	14.3438	9.87169	14.3685	10.827	9.61131	23.3229	17.5478	22.2761	21.893	32.6996	19.8	40.571	4.78591	4.11801	2.90834	11.4591	9.86323	16.4089	24.8774	18.8534	19.7991	11.7931	14.3328	15.4475	10.9733	35.5137	26.0769
MsaG000325	48.8331	27.256	53.4398	65.534	50.4668	37.9158	64.9793	55.2692	42.2078	66.0706	44.4068	55.4609	93.4594	86.1469	65.8385	45.4833	40.1315	34.7257	37.2938	78.9735	21.5528	32.4811	59.0917	56.2966	50.3257	30.0922	36.2367	57.8531	52.4118	31.7512	39.4838	32.2577	31.0222	46.4394	48.6116	36.7247	40.9273	43.0092	60.9202	36.2866	50.1649	36.0441	70.2292	95.1768	60.5358
MsaG000326	2.57016	24.387	9.2492	8.02457	6.72891	2.70827	3.89876	3.25113	7.98525	18.72	10.7653	9.05484	23.3649	42.1163	25.6039	3.92098	14.4162	9.74015	20.0813	21.7177	28.7371	5.41352	5.33961	5.62966	20.5276	16.0231	27.555	9.55834	11.6471	5.29187	3.58944	10.295	7.75556	18.6964	27.4761	20.3158	18.4574	18.2642	16.753	51.7084	37.2654	56.6407	14.6311	19.8877	119.209
MsaG000328	5.14032	0	0	2.67486	2.24297	0	2.59917	3.25113	0	0	0	0	0	0	1.21923	2.35259	7.01328	0.84697	0	0.987169	0	5.41352	2.49182	2.41271	1.65545	3.90808	2.64226	2.51535	5.82354	1.76396	3.58944	2.059	3.87778	1.80933	2.81807	3.12551	3.20998	4.12417	3.55368	6.35016	5.01649	3.86186	8.77865	7.10274	4.6566
MsaG000331	28.2718	18.6489	21.5815	28.086	13.4578	21.6662	24.6921	16.2557	20.5335	14.3153	34.9872	43.0105	16.6892	21.0581	20.7269	11.7629	18.7021	11.4341	8.60626	21.7177	14.3685	8.12028	16.7308	12.0635	12.9125	10.9426	15.4761	30.1842	27.953	14.1117	16.7507	15.7857	23.2667	19.9026	16.9084	18.753	13.6424	17.0859	22.8451	10.886	15.0495	10.2983	17.5573	32.6726	25.1456
MsaG000333	56.5436	44.4704	18.4984	8.02457	7.85039	8.12482	6.49793	9.75339	19.3928	12.1129	29.6045	30.5601	38.3851	11.4863	10.9731	18.8207	14.0266	13.128	2.86875	20.7305	0	0	5.33961	3.21695	15.5612	12.115	16.9859	18.6136	11.6471	12.3477	16.7507	6.17701	13.5722	12.0622	12.6813	12.502	5.61747	5.89168	6.09202	19.9576	32.9655	27.0331	32.1884	29.8315	27.0083
MsaG000334	457.489	536.513	378.19	382.504	438.5	438.74	188.44	229.205	95.823	45.1482	78.0483	65.6476	78.4392	42.1163	34.1385	388.961	287.934	343.023	352.856	386.97	294.555	146.165	113.556	98.1169	74.8264	76.9892	78.5128	169.032	174.706	125.241	514.486	454.354	543.859	364.278	185.288	309.425	90.6821	113.709	127.932	46.2654	60.1979	77.2373	92.9074	80.9713	74.5055
MsaG000335	28.2718	50.2085	56.5229	33.4357	38.1305	74.4775	51.9834	13.0045	47.9115	77.0824	28.2589	61.1202	43.3919	36.3731	28.0423	68.225	39.7419	45.7364	48.7688	67.1275	57.4742	40.6014	23.8503	21.7144	23.5074	24.2301	21.893	18.6136	30.2824	22.9314	58.6274	62.4565	53.3195	42.2176	48.6116	64.0729	65.0022	41.8309	56.3512	86.1807	60.9146	52.7788	38.7724	49.7192	56.8105
MsaG000336	0	2.86906	1.02769	5.34971	7.85039	8.12482	6.49793	3.25113	3.42225	3.30353	4.03698	9.05484	0	3.82875	0	6.27356	1.55851	0.84697	0	0.987169	0	13.5338	8.89936	1.60847	3.97308	5.0805	7.17184	2.01228	2.32941	0	0	4.11801	3.87778	1.20622	2.81807	3.12551	10.4325	4.12417	4.06135	5.44299	2.14993	3.86186	0	0	0
MsaG000337	2.57016	2.86906	5.13844	6.68714	4.48594	8.12482	16.8946	17.8812	13.689	7.70824	12.1109	12.4504	0	0	0	9.41034	3.89626	6.77576	2.86875	4.93585	0	10.827	4.62767	3.21695	3.97308	5.47131	2.64226	0.50307	2.32941	0	2.39296	4.80434	3.87778	5.42798	3.52258	3.12551	1.60499	4.12417	5.07668	4.53583	0	2.57458	0	0	0
MsaG000338	1197.7	1438.83	981.443	6499.9	5275.46	6897.97	9440.19	9051.15	7617.93	13251.6	11660.1	14284	7323.21	6108.77	6405.84	2242.8	1307.59	1327.62	6047.33	5438.31	6587.98	6252.61	5789.92	7138.4	10805.1	5473.66	6867.6	4910.97	4954.66	4880.87	2069.91	2702.1	3206.92	4801.35	6525.94	4686.7	5859.02	5848.67	6781.43	15215.9	12070.4	13130.3	4880.93	5244.67	6856.37
MsaG000340	12.8508	7.17264	10.2769	18.724	15.7008	23.0203	15.595	19.5068	13.689	23.1247	14.8023	31.6919	48.3986	11.4863	73.1539	8.62615	19.0917	7.62273	14.3438	10.8589	21.5528	16.2406	17.7987	24.1271	20.1965	25.0117	21.893	133.817	172.377	127.005	3.58944	5.49068	5.81667	19.2995	22.5445	28.911	11.2349	25.9234	24.3681	17.2361	15.7661	14.1602	26.336	26.9904	40.0467
MsaG000341	23.1315	28.6906	31.8584	24.0737	19.0652	16.2496	31.1901	42.2647	14.8298	41.8447	26.9132	26.0327	40.054	24.8869	14.6308	39.994	15.1954	33.4553	14.3438	27.6407	28.7371	18.9473	17.0868	13.672	16.5545	21.4944	19.2507	12.5768	29.1177	45.8629	34.6979	28.8261	19.3889	23.5213	23.9536	16.4089	7.22247	15.9075	20.3067	21.772	22.9325	20.5966	28.5306	36.9343	40.0467
MsaG000342	539.734	520.734	443.962	538.983	420.557	671.652	571.818	549.441	566.953	462.494	555.758	526.313	285.385	277.585	362.112	505.022	310.143	313.802	499.163	476.803	739.98	541.352	454.579	409.356	363.537	291.934	296.31	296.812	291.177	412.766	345.782	417.292	399.411	475.25	376.212	454.761	451.003	451.302	550.312	465.376	361.904	491.744	414.791	366.502	274.739
MsaG000343	1220.83	1345.59	1371.96	1254.51	1322.23	1222.79	1987.07	1399.61	1362.06	861.12	527.499	742.497	769.371	382.875	1040	1902.46	4389.14	2790.34	1239.3	1220.14	1012.98	782.253	1330.63	1156.49	770.447	890.26	849.674	2621.5	2966.51	1548.75	1490.81	2457.76	1330.08	1090.42	1459.05	864.984	927.686	1052.25	1048.33	1030.54	1221.16	885.654	793.005	367.922	203.028
MsaG000344	15.421	0	9.2492	14.7117	3.36445	16.2496	5.19834	13.0045	7.98525	6.60706	2.69132	2.26371	41.723	1.91438	12.1923	10.1945	11.2992	3.81136	57.375	16.7819	0	40.6014	23.1383	26.5398	6.29072	6.25293	10.1916	21.632	25.6236	1.76396	16.7507	5.49068	7.75556	19.9026	25.3626	23.4413	15.2474	24.1559	21.3221	14.5146	10.7496	9.01102	14.6311	22.7288	14.9011
MsaG000345	138.789	215.179	230.202	136.418	108.784	174.684	98.7685	128.42	86.697	224.64	173.59	229.767	18.3581	5.74313	41.4539	112.924	42.4693	104.177	48.7688	76.012	100.58	83.9095	36.3094	24.9313	65.2248	78.9432	57.7522	19.6197	12.8118	19.4035	84.95	109.814	74.6473	97.1006	62.702	71.8867	132.412	89.5535	91.3803	54.4299	45.8651	59.2153	5.12088	18.4671	16.7637
MsaG000347	2.57016	14.3453	23.6368	29.4234	20.1867	20.3121	18.1942	29.2602	30.8003	17.6188	18.8392	37.3512	25.0338	22.9725	14.6308	22.7417	25.3257	21.5977	25.8188	14.8075	57.4742	16.2406	19.5786	24.9313	30.1292	37.5176	55.8649	14.086	13.9765	5.29187	25.126	26.7671	31.9917	21.7119	33.8168	33.5992	35.3098	24.745	27.4141	22.6791	36.5487	33.4695	13.8995	18.4671	18.6264
MsaG000348	0	1.43453	0	4.01228	2.24297	0	3.89876	6.50226	4.563	3.30353	0	19.2415	1.66892	0	2.43846	1.56839	0	0.423485	5.7375	7.89735	7.18427	5.41352	4.27169	7.23813	6.62181	5.0805	6.79438	0	1.16471	0	0	0	0	6.03109	8.4542	3.90689	8.02496	6.48084	3.55368	0	4.29985	2.57458	0	0	0
MsaG000349	56.5436	114.762	64.7444	362.443	606.723	448.219	191.039	222.702	290.891	124.433	251.639	181.097	347.135	348.416	526.708	60.383	50.2618	95.2841	218.025	277.395	251.45	140.751	128.151	148.784	204.945	177.427	196.659	78.9821	86.1883	127.005	106.487	94.7142	216.186	197.82	287.443	165.652	230.316	178.518	143.162	152.404	128.996	155.762	216.54	392.071	280.327
MsaG000350	123.368	116.197	79.132	124.381	115.513	115.102	152.052	100.785	154.001	196.009	154.751	101.867	178.574	91.8901	173.131	86.2615	65.8469	91.4727	106.144	111.55	165.238	178.646	112.132	78.8152	118.53	114.116	86.817	122.246	94.3413	146.408	76.5746	94.0279	88.2195	94.085	88.7691	104.705	127.597	103.693	119.81	113.396	94.5968	117.143	84.1287	130.69	110.827
MsaG000351	41.1226	14.3453	5.13844	10.6994	6.72891	1.35414	0	11.379	3.42225	19.8212	4.03698	4.52742	30.0405	61.26	3.65769	3.92098	0.389626	6.35227	5.7375	5.92301	0	2.70676	0.711949	6.43389	1.65545	2.73566	1.50986	25.1535	26.7883	7.05583	1.19648	5.49068	3.87778	6.03109	0	2.34413	10.4325	7.07001	4.06135	7.25732	2.14993	18.022	29.9937	46.8781	29.8022
MsaG000352	82.2452	58.8156	28.7753	85.5954	98.6906	67.7068	59.7809	71.5249	66.1635	175.087	49.7894	99.6033	488.993	396.276	192.639	43.1307	19.8709	45.7364	54.5063	65.1532	21.5528	81.2028	19.2226	27.344	32.1158	27.7474	22.6479	551.868	529.942	224.023	47.8591	63.8291	71.7389	128.462	128.222	182.061	142.844	127.26	167.53	81.6449	82.4138	77.2373	411.134	423.323	300.816
MsaG000353	48.8331	55.9466	51.3844	70.8837	41.4949	60.9362	67.5784	53.6437	55.8968	98.0047	41.7155	58.8565	50.0676	109.119	126.8	51.7569	65.8469	59.2879	131.963	103.653	122.133	119.097	84.0099	82.0321	61.9139	66.4373	51.3353	109.166	96.6707	89.9618	51.4486	55.5931	89.189	82.626	105.677	86.7329	82.6571	100.748	89.8573	142.425	146.195	119.718	68.7661	69.6069	111.758
MsaG000354	20.5613	18.6489	24.6645	3065.38	2715.11	2100.27	3089.11	4311	3043.52	5542.22	4349.17	5328.77	428.912	333.101	368.208	25.8784	44.807	36.4197	946.688	1152.03	2033.15	2947.66	2805.43	3019.91	5525.57	1943.49	2955.18	714.36	786.177	343.972	19.1437	26.7671	84.3417	943.263	2262.91	950.936	2360.94	2257.69	3664.35	5460.23	5624.92	7391.61	568.418	707.433	953.671
MsaG000355	118.227	83.2026	95.5751	109.669	137.943	189.579	223.529	193.442	152.861	158.569	296.045	250.14	272.034	149.321	82.9077	203.891	164.812	134.668	243.844	252.715	208.344	121.804	117.116	127.069	235.736	146.944	180.428	129.289	100.165	121.713	167.507	172.956	212.309	234.006	178.243	203.158	127.597	150.238	176.161	355.609	382.687	401.634	113.391	161.943	179.745
MsaG000356	0	2.86906	0	0	0	1.35414	1.29959	0	1.14075	2.20235	0	1.13186	0	0	1.21923	0	0	0.423485	2.86875	3.94868	7.18427	0	2.49182	1.60847	5.29745	4.6897	2.26479	0	0	0	0	3.43167	0.969445	1.20622	2.81807	0.781377	2.40749	2.35667	1.01534	6.35016	16.4828	15.4475	0	0	0
MsaG000357	167.061	136.28	116.129	84.258	84.1113	79.8941	80.5743	69.8993	71.8673	29.7318	83.431	36.2194	65.0878	80.4038	84.127	112.14	144.162	99.9424	94.6688	110.563	100.58	135.338	126.015	119.027	97.0095	71.9087	66.8114	109.166	92.0119	116.421	83.7535	77.5558	94.0362	60.914	62.702	59.3847	56.9772	68.3434	67.5199	68.0374	67.3644	68.2263	29.9937	35.5137	47.4973
MsaG000358	23.1315	47.3394	94.5474	29.4234	34.766	54.1655	61.0805	52.0181	21.6743	31.9341	40.3698	35.0875	25.0338	3.82875	2.43846	40.7781	33.1182	52.5121	11.475	40.4739	57.4742	21.6541	34.1735	37.7991	33.109	20.322	24.5352	15.5952	18.6353	19.4035	43.0732	47.3571	38.7778	31.3617	28.8852	44.5385	24.8774	38.8851	54.3205	38.1009	35.8321	39.9059	14.6311	11.3644	3.72528
MsaG000359	30.8419	5.73811	51.3844	6.68714	6.72891	54.1655	119.562	13.0045	57.0375	169.581	177.627	167.515	178.574	153.15	324.316	194.48	59.6128	157.96	86.0626	209.28	122.133	8.12028	32.3937	78.011	245.669	116.461	192.13	489.488	310.977	335.152	23.9296	49.4161	58.1667	78.4042	93.7007	58.6033	16.8524	49.4901	28.9371	540.67	492.333	441.54	116.317	191.774	177.882
MsaG000361	146.499	58.8156	121.267	133.743	136.821	135.414	154.651	169.059	157.424	133.242	168.208	142.614	96.7973	88.0613	45.1116	114.492	126.629	139.326	106.144	86.8709	193.975	192.18	171.936	166.477	162.896	104.346	134.755	149.915	149.083	142.881	96.9148	122.168	78.5251	110.369	120.472	133.615	152.474	123.725	172.607	114.303	72.3809	109.42	105.344	117.906	129.453
MsaG000362	15.421	8.60717	17.4707	8.02457	12.3363	16.2496	7.79751	9.75339	5.70375	6.60706	12.1109	15.846	0	0	12.1923	19.6049	19.8709	35.5727	0	5.92301	0	16.2406	10.6792	14.4763	15.8923	19.9312	23.0254	2.01228	5.82354	10.5837	22.7331	25.3944	9.69445	10.2529	4.93162	3.90689	8.02496	9.42668	6.59969	1.81433	5.73314	5.14915	6.58399	2.8411	3.72528
MsaG000363	0	2.86906	9.2492	4.01228	5.60742	10.8331	11.6963	4.8767	4.563	30.8329	20.1849	9.05484	700.946	49.7738	164.596	3.13678	3.50664	6.77576	2.86875	1.97434	0	13.5338	6.76351	8.04237	19.5343	25.4025	18.1183	555.39	545.083	89.9618	13.1613	8.92235	9.69445	9.04664	21.84	8.59515	11.2349	7.65918	6.09202	26.3078	23.6492	16.7347	546.471	816.815	835.393
MsaG000364	35.9823	38.7322	30.8307	117.694	105.42	86.6648	132.558	102.411	112.934	92.4988	56.5177	100.735	295.399	206.753	114.608	26.6626	17.1436	19.4803	71.7188	54.2943	86.2113	140.751	107.504	119.831	55.2921	41.4256	42.2761	137.841	136.271	222.259	16.7507	28.1397	30.0528	58.5016	83.133	69.5426	74.6321	91.9101	83.7652	93.438	110.363	72.0881	113.391	163.363	197.44
MsaG000365	208.183	166.405	107.907	405.241	351.025	464.469	671.886	520.181	496.226	840.198	1081.91	1165.81	80.1081	116.777	274.327	220.359	100.524	127.045	780.301	880.555	840.56	587.367	471.31	551.706	623.443	381.819	406.153	201.228	133.941	335.152	120.844	131.776	227.82	332.916	466.39	239.101	766.384	526.127	712.258	899.908	736.708	777.522	134.606	225.867	146.217
MsaG000369	17.9911	18.6489	49.3291	30.7608	26.9156	18.9579	54.5826	42.2647	30.8003	6.60706	20.1849	29.4282	111.818	153.15	113.389	30.5836	71.6913	45.3129	8.60626	14.8075	35.9214	24.3608	48.4125	53.8839	55.6232	55.1039	61.1494	120.737	114.141	142.881	35.8944	28.8261	45.5639	33.7741	34.5213	17.9717	46.5448	32.4042	41.6288	31.7508	43.7152	36.0441	84.8603	80.9713	82.8874
MsaG000370	7.71049	32.9941	39.0522	16.0491	20.1867	8.12482	15.595	9.75339	9.126	15.4165	14.8023	13.5823	0	0	8.53462	25.8784	65.4572	53.7826	5.7375	23.6921	7.18427	5.41352	6.40754	9.65084	19.2032	22.6669	23.7803	7.04299	4.65883	0	22.7331	32.2577	32.9611	15.6808	17.6129	15.6275	8.82746	19.4425	16.753	6.35016	17.1994	12.8729	5.12088	4.26165	4.6566
MsaG000371	28.2718	27.256	35.9691	28.086	35.8875	43.3324	25.9917	35.7624	46.7708	49.553	43.0611	26.0327	353.811	589.628	288.958	27.4468	18.7021	24.5621	51.6375	39.4868	71.8427	78.496	37.7333	31.3652	37.4132	25.0117	19.6282	329.008	310.977	299.873	27.519	22.649	21.3278	49.455	82.4284	79.7005	96.2995	61.2734	74.1195	52.6156	69.5143	34.7568	256.776	400.595	301.747
MsaG000372	0	10.0417	15.4153	5.34971	32.523	12.1872	15.595	14.6301	12.5483	14.3153	9.41962	10.1867	10.0135	26.8013	23.1654	10.1945	3.89626	13.128	14.3438	19.7434	0	16.2406	21.7144	34.5822	24.1696	17.9772	18.8733	15.0921	12.8118	12.3477	21.5366	8.92235	28.1139	10.856	38.0439	10.1579	20.0624	15.9075	16.753	28.1221	36.5487	29.6076	20.4835	14.2055	13.0385
MsaG000373	48.8331	60.2502	56.5229	121.706	84.1113	78.5399	54.5826	71.5249	93.5415	69.3741	64.5917	67.9113	88.4527	155.064	47.55	49.4043	41.69	53.3591	63.1125	62.1916	64.6585	102.857	71.1949	70.7728	57.6097	51.1958	55.4874	63.3869	54.7412	93.4897	51.4486	52.8478	58.1667	61.5171	95.1097	59.3847	87.4721	78.3593	82.7499	62.5944	61.6312	56.6407	87.055	69.6069	113.621
MsaG000374	0	0	4.11076	0	0	1.35414	0	0	1.14075	0	0	0	8.34459	7.6575	6.09616	0.784195	3.11701	0	0	0.987169	0	0	0.355974	0	0	0.781616	1.88733	6.03684	3.49412	1.76396	4.78591	4.11801	3.87778	1.80933	1.40903	5.46964	0	0	0.507668	0.907165	0	0	9.51021	8.52329	10.2445
MsaG000375	7.71049	25.8215	8.22151	0	2.24297	6.77068	0	0	0	0	0	0	0	0	0	14.1155	10.9095	9.31666	2.86875	9.87169	0	0	0.355974	2.41271	0	0	0.377465	0	0	0	3.58944	2.059	8.72501	9.04664	2.11355	8.59515	0	2.35667	0.507668	0	0	0	0	0	0
MsaG000376	2.57016	0	0	2.67486	0	4.06241	1.29959	9.75339	0	0	1.34566	0	0	0	0	6.27356	2.72739	5.08182	11.475	3.94868	7.18427	0	2.13585	0.804237	1.65545	1.17242	0	0.50307	0	0	5.98239	2.059	0.969445	5.42798	2.11355	2.34413	1.60499	1.17834	2.53834	1.81433	2.86657	1.28729	1.46311	0	0
MsaG000377	12.8508	17.2143	9.2492	34.7731	54.9527	35.2076	22.093	34.1369	21.6743	13.2141	8.07396	4.52742	6.67567	11.4863	13.4115	16.4681	10.1303	8.04621	20.0813	12.8332	7.18427	35.1879	34.8855	27.344	22.8452	17.9772	17.3634	45.7794	48.9177	47.6268	17.9472	24.0217	35.8695	29.5524	26.7716	26.5668	20.8649	22.3884	26.9064	9.97882	16.4828	12.8729	27.7991	17.0466	12.1072
MsaG000378	95.096	25.8215	51.3844	26.7486	24.6727	47.3948	18.1942	17.8812	13.689	62.7671	52.4808	41.8786	56.7432	70.8319	29.2616	51.7569	47.1448	27.95	77.4563	60.2173	50.2899	18.9473	23.4943	19.3017	28.8049	34.7819	28.3099	22.1351	11.6471	10.5837	49.0556	67.9471	32.9611	77.8011	32.4078	58.6033	38.5198	26.5125	29.4448	59.8729	70.9476	61.7898	40.2355	56.8219	50.2912
MsaG000380	0	0	5.13844	2.67486	3.36445	4.06241	0	3.25113	0	0	1.34566	0	0	0	0	2.35259	2.72739	1.69394	11.475	9.87169	7.18427	0	1.77987	0	1.65545	1.17242	1.50986	0	0	0	2.39296	2.059	0	4.82487	2.81807	1.56275	0.802496	2.35667	1.01534	1.81433	2.14993	0	0	0	0
MsaG000381	30.8419	64.5537	13.36	131.068	127.849	117.81	51.9834	84.5294	66.1635	23.1247	43.0611	26.0327	75.1013	61.26	31.7	29.0152	19.8709	12.2811	48.7688	60.2173	129.317	86.6163	82.2301	81.2279	37.4132	56.6671	35.8592	98.6018	109.482	100.546	55.038	44.6118	69.8001	69.3576	85.2465	68.7612	61.7922	58.9168	59.9048	22.6791	42.2819	28.3203	49.0141	53.9808	28.8709
MsaG000382	110.517	111.893	69.8828	74.896	69.532	77.1858	62.3801	50.3925	79.8525	118.927	100.925	114.317	160.216	135.921	34.1385	148.213	102.472	66.4871	140.569	153.011	143.685	43.3081	45.2087	45.0373	65.5559	53.5407	47.9381	41.2518	33.7765	61.7385	71.7887	100.205	76.5862	141.128	70.4517	101.579	59.3847	54.2034	70.0582	118.839	107.496	157.049	51.9404	88.074	94.9946
MsaG000383	0	0	3.08307	0	1.12148	0	5.19834	8.12783	1.14075	6.60706	5.38264	4.52742	0	0	0	1.56839	1.55851	1.69394	0	10.8589	0	10.827	6.05156	7.23813	8.27726	0.781616	3.01972	0	0	0	0	0.686335	0	0.603109	0.704517	2.34413	3.20998	0	7.61502	19.9576	27.949	18.022	0	0	0.931319
MsaG000386	146.499	163.536	118.184	121.706	88.5973	123.226	101.368	82.9038	106.09	123.332	107.653	164.119	61.75	63.1744	74.3731	82.3405	98.5755	95.7076	57.375	65.1532	93.3956	102.857	60.8716	79.6194	100.32	100.047	65.3015	67.9145	58.2354	59.9745	86.1464	87.1645	71.7389	79.6104	69.7471	57.0405	115.559	76.0026	92.9033	88.9022	61.6312	56.6407	82.6656	63.9247	41.9094
MsaG000388	48.8331	94.6788	66.7998	85.5954	93.0832	90.7272	145.554	112.164	99.2453	79.2847	127.838	98.4714	63.4189	97.6332	65.8385	70.5776	79.4838	73.6863	34.425	46.3969	122.133	67.669	122.811	142.35	105.949	153.978	149.476	94.5772	79.2001	114.657	58.6274	84.4192	39.7473	59.1047	54.9523	63.2915	60.1872	78.3593	63.9662	44.4511	48.7317	57.928	64.3768	45.4576	86.6127
MsaG000389	48.8331	55.9466	43.1629	22.7363	22.4297	16.2496	25.9917	8.12783	19.3928	7.70824	24.2219	22.6371	10.0135	11.4863	12.1923	22.7417	26.8842	27.5265	8.60626	8.88452	28.7371	8.12028	19.5786	23.3229	12.9125	14.0691	16.9859	11.5706	16.3059	5.29187	25.126	20.59	23.2667	6.6342	12.6813	13.2834	17.6549	21.7992	17.2607	14.5146	32.2489	21.8839	13.168	17.0466	21.4203
MsaG000391	0	0	0	0	0	0	5.19834	0	0	34.1365	25.5676	3.39557	8.34459	0	12.1923	0	1.55851	0	2.86875	2.96151	0	0	1.4239	5.62966	11.9193	26.9657	15.8535	4.52763	1.16471	0	0	0	1.93889	0	16.2039	0	0	1.17834	2.03067	48.0798	28.6657	21.8839	2.19466	1.42055	4.6566
MsaG000392	17.9911	14.3453	10.2769	4.01228	3.36445	6.77068	2.59917	6.50226	12.5483	9.91059	1.34566	3.39557	0	3.82875	3.65769	3.92098	10.5199	8.89318	2.86875	0.987169	0	5.41352	6.05156	10.4551	5.29745	5.0805	5.66198	0.50307	1.16471	0	4.78591	5.49068	2.90834	3.01555	6.34065	10.1579	12.0374	5.89168	5.07668	3.62866	5.73314	3.86186	0	1.42055	0.931319
MsaG000393	0	10.0417	13.36	45.4725	34.766	43.3324	6.49793	17.8812	9.126	4.40471	4.03698	0	0	0	0	16.4681	10.1303	5.08182	31.5563	56.2686	86.2113	5.41352	4.27169	4.82542	1.65545	0.781616	0	0.50307	1.16471	0	1.19648	14.413	12.6028	25.9337	35.2258	17.1903	40.9273	10.605	30.4601	3.62866	3.58321	2.57458	0	0	0.931319
MsaG000394	35.9823	38.7322	45.2183	28.086	28.0371	31.1452	14.2954	63.397	13.689	11.0118	25.5676	29.4282	0	0	10.9731	43.1307	54.9373	42.3485	40.1625	63.1788	7.18427	21.6541	21.0025	16.0847	44.3661	50.4142	43.031	8.04913	4.65883	19.4035	47.8591	41.8664	47.5028	35.5834	38.7484	39.8502	28.0874	27.6909	17.7684	16.329	18.6327	23.1712	5.12088	2.8411	4.6566
MsaG000395	0	1.43453	0	0	0	0	0	0	1.14075	0	0	0	13.3513	7.6575	4.87693	0	0	2.11742	0	0	0	0	0.355974	0.804237	2.31763	1.56323	2.26479	1.50921	4.65883	1.76396	0	1.37267	0	0	0	0	1.60499	0	0	0	2.86657	0	0.731554	1.42055	0
MsaG000396	357.253	350.025	248.701	213.988	254.577	250.515	219.63	185.314	209.898	222.438	252.984	241.085	245.331	229.725	284.081	253.295	399.367	316.767	338.513	230.01	179.607	232.781	339.244	336.171	295.333	259.496	288.006	316.934	324.953	194.035	285.958	262.18	313.131	232.197	297.306	196.907	203.834	235.667	238.604	284.85	263.724	290.927	312.374	261.381	263.563
MsaG000397	0	0	0	1.33743	0	0	1.29959	0	4.563	1.10118	5.38264	4.52742	68.4257	38.2875	85.3462	0	0	0	0	0	0	0	0.711949	0	2.31763	1.17242	2.64226	104.136	119.965	67.0304	0	0	0	0	0.704517	0	0	0	0	4.53583	3.58321	1.28729	87.055	56.8219	68.9176
MsaG000398	149.069	103.286	135.655	192.59	189.531	189.579	254.719	242.209	305.721	189.402	500.586	444.819	5.00676	19.1438	113.389	85.4773	82.6008	97.825	169.256	139.191	193.975	192.18	223.196	268.615	328.111	270.83	317.071	60.8715	52.4118	65.2664	74.1817	67.2608	69.8001	133.89	154.289	140.648	206.242	187.944	185.299	185.062	174.144	194.381	20.4835	32.6726	21.4203
MsaG000399	2.57016	22.9524	7.19382	30.7608	23.5512	36.5617	23.3925	35.7624	63.882	26.4282	21.5306	30.5601	148.534	229.725	188.981	7.84195	8.96141	9.31666	17.2125	11.846	0	56.8419	28.4779	43.4288	45.3594	38.2992	39.2564	184.627	216.636	142.881	22.7331	12.354	17.45	18.6964	49.3162	24.2227	64.1997	33.5825	38.5828	61.6872	68.081	81.0992	200.446	159.101	163.912
MsaG000400	0	1.43453	0	2.67486	0	1.35414	18.1942	13.0045	10.2668	0	16.1479	19.2415	5.00676	22.9725	10.9731	0.784195	0.779253	2.11742	0	2.96151	21.5528	2.70676	9.61131	20.9102	27.4805	10.9426	15.0986	10.5645	4.65883	5.29187	0	0.686335	2.90834	0.603109	4.93162	0	0	0	0.507668	10.886	26.5158	30.8949	8.0471	7.10274	20.489
MsaG000401	0	0	8.22151	0	1.12148	1.35414	0	0	4.563	0	0	0	0	0	7.31539	0	3.89626	3.38788	0	0	0	0	2.49182	0	2.64872	0.781616	4.15212	0	0	3.52791	0	0	0	0	1.40903	0.781377	3.20998	0	0	0	0.716642	0	0	0	1.86264
MsaG000402	66.8242	81.7681	97.6304	157.816	118.877	140.83	87.0722	138.173	50.193	135.445	162.825	156.196	262.02	390.533	218.242	98.8086	108.316	191.839	71.7188	105.627	158.054	108.27	161.256	184.17	267.19	338.049	287.629	372.775	414.636	1118.35	145.97	138.64	177.408	105.544	195.856	157.057	140.437	167.324	172.607	206.834	240.075	198.242	373.824	443.211	249.594
MsaG000403	275.007	268.257	318.584	485.486	364.482	423.845	292.407	282.848	256.669	335.859	546.338	435.764	519.034	706.405	375.523	277.605	203.385	317.19	152.044	152.024	172.423	308.57	349.923	354.668	445.979	542.051	552.232	624.31	582.354	1961.52	281.172	311.596	319.917	266.574	390.302	302.393	374.766	344.663	360.952	479.89	392.003	418.369	734.481	838.124	527.127
MsaG000404	0	0	0	0	0	1.35414	11.6963	8.12783	15.9705	34.1365	14.8023	14.7141	85.1148	93.8044	76.8116	0.784195	1.16888	0	0	0	7.18427	8.12028	8.18741	3.21695	18.5411	29.7014	20.0057	22.6382	16.3059	40.571	0	0	14.5417	0	6.34065	1.56275	1.60499	1.17834	2.03067	28.1221	40.132	23.1712	43.8933	68.1863	79.1621
MsaG000405	23.1315	22.9524	10.2769	13.3743	3.36445	2.70827	18.1942	13.0045	12.5483	33.0353	34.9872	23.769	28.3716	0	36.5769	34.5046	35.456	56.3235	11.475	32.5766	28.7371	18.9473	21.7144	12.0635	26.4872	35.1727	42.6536	16.0983	17.4706	21.1675	19.1437	13.0404	16.4806	12.0622	16.9084	19.5344	17.6549	26.5125	22.3374	31.7508	45.8651	39.9059	16.0942	9.94384	7.45055
MsaG000406	95.096	64.5537	102.769	80.2457	69.532	74.4775	37.688	73.1504	61.6005	96.9036	90.1593	121.109	95.1284	65.0888	74.3731	140.371	132.083	137.209	31.5563	25.6664	71.8427	43.3081	56.9559	54.6881	64.5626	108.254	128.338	41.2518	40.7648	81.142	169.9	109.127	89.189	74.7855	62.702	68.7612	65.8047	54.2034	57.8742	58.0586	51.5982	63.0771	43.1617	52.5603	58.6731
MsaG000407	82.2452	38.7322	63.7167	34.7731	41.4949	32.4993	24.6921	30.8857	23.9558	38.5412	48.4438	69.0432	40.054	26.8013	19.5077	64.304	80.263	56.747	43.0313	12.8332	14.3685	27.0676	23.4943	21.7144	31.4536	48.0694	64.924	17.6075	19.8	56.4466	62.2169	38.4347	52.35	44.027	30.2942	40.6316	42.5323	20.0317	27.4141	30.8436	17.9161	20.5966	19.0204	34.0932	25.1456
MsaG000410	23.1315	15.7798	29.803	50.8223	47.1023	40.6241	5.19834	27.6346	26.2373	15.4165	17.4936	30.5601	1.66892	17.2294	14.6308	18.8207	27.6635	24.9856	25.8188	14.8075	7.18427	13.5338	18.5107	20.9102	20.1965	27.3566	25.6676	21.632	24.4589	12.3477	31.1084	26.7671	29.0834	31.9648	18.3174	34.3806	16.8524	26.5125	22.3374	12.7003	16.4828	16.7347	10.9733	4.26165	15.8324
MsaG000413	5.14032	2.86906	8.22151	0	3.36445	0	2.59917	0	5.70375	1.10118	1.34566	3.39557	0	0	3.65769	3.13678	5.8444	3.81136	5.7375	2.96151	0	0	1.4239	0	2.64872	1.95404	0.377465	6.03684	0	1.76396	3.58944	4.80434	14.5417	5.42798	1.40903	1.56275	4.01248	2.35667	4.56901	3.62866	2.86657	3.86186	0	1.42055	6.51924
MsaG000414	2.57016	7.17264	7.19382	14.7117	12.3363	14.8955	18.1942	8.12783	3.42225	7.70824	4.03698	13.5823	10.0135	5.74313	6.09616	6.27356	11.2992	8.04621	2.86875	8.88452	7.18427	18.9473	8.18741	4.82542	5.95963	13.6783	9.8141	1.50921	3.49412	3.52791	15.5542	25.3944	19.3889	9.64975	10.5677	21.0972	25.6799	15.9075	14.2147	12.7003	10.7496	10.2983	1.46311	4.26165	9.31319
MsaG000415	511.462	697.18	530.287	343.719	315.137	422.491	315.799	321.862	221.306	227.944	287.971	259.195	231.98	432.649	447.458	615.593	457.032	451.435	573.75	810.466	466.978	343.758	203.617	234.837	295.333	534.625	357.46	281.719	221.294	347.5	504.914	591.621	572.942	658.595	435.391	555.559	295.319	481.35	321.354	259.449	259.424	256.17	351.878	329.567	306.404
MsaG000416	20.5613	34.4287	18.4984	10.6994	11.2148	10.8331	11.6963	9.75339	7.98525	4.40471	12.1109	7.92299	16.6892	19.1438	14.6308	29.0152	16.3643	30.4909	45.9	17.769	7.18427	2.70676	20.6465	20.1059	21.5209	18.7588	15.0986	20.6259	22.1294	12.3477	49.0556	16.472	27.1445	22.9182	26.7716	19.5344	23.2724	26.5125	12.184	35.3794	27.949	20.5966	29.9937	18.4671	22.3517
MsaG000417	668.242	641.234	613.53	219.338	126.728	186.871	75.376	63.397	71.8673	71.5765	86.1223	92.8121	133.513	91.8901	175.569	661.861	761.33	519.616	309.825	185.588	186.791	94.7366	69.415	65.9474	94.0297	121.932	138.907	165.51	203.824	149.936	504.914	468.08	469.212	253.909	107.087	240.664	70.6197	81.3051	72.5965	49.8941	65.2144	69.5136	110.465	53.9808	77.2995
MsaG000418	56.5436	73.1609	47.2737	50.8223	53.8313	28.4369	54.5826	22.7579	78.7118	33.0353	61.9004	66.7795	28.3716	24.8869	36.5769	32.9362	61.561	53.3591	17.2125	50.3456	35.9214	59.5487	39.8691	35.3864	37.0821	23.0577	38.8789	28.675	39.6	24.6954	112.469	102.95	63.9834	49.455	57.7704	50.0081	44.9398	45.3659	60.4125	12.7003	18.6327	42.4805	9.51021	28.411	34.4588
MsaG000420	66.8242	37.2977	64.7444	153.804	140.186	147.601	94.8697	117.041	102.668	29.7318	25.5676	36.2194	110.149	89.9757	76.8116	44.6991	56.1062	47.8538	77.4563	81.935	57.4742	56.8419	47.7006	55.4923	34.1023	26.5749	28.6874	100.111	110.647	112.893	67.0028	68.6335	68.8306	53.6767	102.155	85.9515	112.349	96.0343	77.1656	71.6661	60.1979	77.2373	111.928	140.634	131.316
MsaG000421	25.7016	14.3453	24.6645	16.0491	22.4297	20.3121	20.7934	16.2557	14.8298	29.7318	21.5306	10.1867	38.3851	88.0613	81.6885	18.0365	18.7021	18.6333	5.7375	24.6792	7.18427	32.4811	21.7144	28.1483	31.4536	25.4025	16.9859	41.2518	44.2589	49.3908	14.3577	22.649	18.4195	22.315	21.84	22.6599	20.8649	20.0317	20.3067	38.1009	34.3988	36.0441	33.6515	66.7658	42.8407
MsaG000422	0	0	0	9.362	1.12148	0	0	0	1.14075	4.40471	1.34566	1.13186	0	0	0	0	0	0.423485	0	0	21.5528	0	4.98364	4.02118	3.3109	3.51727	6.03944	0	0	0	0	0	0	0	3.52258	2.34413	9.62995	8.24835	3.55368	1.81433	1.43328	7.72373	0	0	0
MsaG000425	0	4.30358	11.3046	0	0	0	0	0	0	0	0	0	0	0	1.21923	7.05776	14.4162	16.5159	5.7375	5.92301	7.18427	0	0	0	0	0.781616	0	2.51535	1.16471	3.52791	9.57183	23.3354	15.5111	14.4746	11.9768	14.0648	9.62995	14.7292	0.507668	13.6075	10.033	6.43644	2.19466	0	1.86264
MsaG000426	23.1315	18.6489	10.2769	81.5831	70.6535	64.9986	19.4938	42.2647	29.6595	14.3153	13.4566	14.7141	0	0	25.6039	6.27356	19.8709	11.8576	34.425	25.6664	28.7371	46.0149	59.4477	32.1695	11.5882	10.161	8.30424	0	1.16471	0	19.1437	17.8447	31.0222	14.4746	38.0439	32.8178	80.2496	37.1176	55.3358	4.53583	9.31635	5.14915	0	0	0.931319
MsaG000427	74.5347	83.2026	58.5783	90.9451	124.485	55.5196	111.764	55.2692	101.527	101.308	199.158	87.1529	16.6892	19.1438	23.1654	76.0669	57.2751	53.7826	97.5376	102.666	79.027	62.2554	51.6163	53.8839	70.8533	51.5866	55.4874	63.3869	78.0354	24.6954	56.2345	56.9658	61.0751	94.6882	107.087	80.4818	88.2746	107.228	103.564	101.603	94.5968	136.453	56.3297	98.0179	67.055
MsaG000429	0	0	2.05538	1.33743	1.12148	2.70827	1.29959	1.62557	2.2815	2.20235	1.34566	4.52742	5.00676	1.91438	7.31539	1.56839	2.72739	3.81136	2.86875	4.93585	7.18427	0	2.49182	1.60847	2.97981	4.29889	4.52958	0.50307	0	1.76396	1.19648	2.059	2.90834	3.01555	5.63613	0.781377	5.61747	4.12417	3.55368	5.44299	5.01649	7.72373	0	1.42055	0.931319
MsaG000430	727.356	474.829	363.802	411.928	432.893	415.72	352.188	417.77	303.44	395.322	352.563	319.183	218.628	235.468	232.873	500.317	257.933	303.215	616.782	542.943	438.241	327.518	268.405	277.462	265.534	303.267	304.614	242.983	228.283	215.203	473.805	453.667	491.509	445.095	314.919	464.138	288.899	287.514	322.877	267.614	252.975	347.568	242.876	269.904	248.662
MsaG000431	221.034	374.412	274.393	173.866	191.774	211.245	211.832	193.442	224.728	251.068	152.06	243.349	273.703	252.698	285.3	210.164	169.877	151.608	275.4	292.202	251.45	213.834	181.191	190.604	130.45	120.369	114.372	143.375	175.871	246.954	245.278	234.726	228.789	229.785	185.992	250.822	243.156	202.674	207.636	167.826	202.093	208.541	204.835	213.082	198.371
MsaG000437	17.9911	14.3453	5.13844	10.6994	15.7008	8.12482	22.093	3.25113	9.126	4.40471	2.69132	3.39557	13.3513	0	13.4115	10.1945	9.74066	5.08182	25.8188	35.5381	7.18427	8.12028	14.9509	13.672	7.94617	7.81616	4.15212	7.04299	5.82354	12.3477	5.98239	8.23602	12.6028	7.84042	21.1355	15.6275	4.01248	13.5509	6.59969	5.44299	9.31635	10.2983	3.65777	5.68219	1.86264
MsaG000438	59.1137	54.5121	36.9968	81.5831	87.4758	71.7693	100.068	138.173	107.231	93.6	88.8136	97.3396	48.3986	118.691	64.6193	40.7781	58.8336	37.2667	57.375	73.0505	100.58	108.27	90.0615	82.8364	80.1239	65.6557	91.3466	91.0557	93.1766	82.906	28.7155	50.7888	49.4417	76.5949	73.9742	52.3523	60.9897	70.7001	80.7192	57.1514	79.5473	54.0661	86.3234	85.2329	60.5358
MsaG000440	43.6928	57.3811	62.689	74.896	60.5602	90.7272	58.4813	76.4016	33.0818	84.7906	72.6657	76.9662	101.804	103.376	146.308	60.383	106.758	73.6863	97.5376	93.7811	79.027	46.0149	72.6188	73.1855	57.2786	90.2766	100.028	90.0496	82.6942	70.5583	67.0028	55.5931	70.7695	68.1513	78.9059	74.2308	94.6945	51.8467	56.8588	95.2524	113.946	86.2483	115.586	68.1863	113.621
MsaG000441	146.499	146.322	183.956	61.5217	59.4387	83.9565	64.9793	34.1369	50.193	46.2494	56.5177	53.1972	41.723	38.2875	57.3039	130.961	180.007	124.505	51.6375	67.1275	93.3956	29.7743	54.82	43.4288	56.6165	61.3568	61.9043	55.8408	53.5765	44.0989	130.416	111.186	119.242	71.1669	52.8387	69.5426	68.2122	71.8784	55.8435	80.7377	66.6477	75.95	54.135	38.3548	53.0852
MsaG000442	5070.93	2996.73	1654.58	11423	8353.94	16913.2	5178.85	3525.85	5587.39	5834.03	3273.99	3144.29	4229.04	8677.87	5252.45	1058.66	235.334	707.22	3281.85	4369.21	8118.23	5224.04	1382.25	1148.45	1467.72	1640.61	1322.26	2223.07	3828.39	3413.26	1573.37	1151.67	1523.97	3573.42	4781.55	6718.28	4892.02	3097.25	3098.81	2242.51	1721.37	2174.23	1988.36	3064.12	1527.36
MsaG000443	185.052	173.578	117.157	333.02	291.586	306.035	274.213	273.095	285.188	128.838	135.912	136.954	280.378	304.386	213.366	232.906	159.357	174.899	243.844	200.395	237.081	227.368	240.639	260.573	155.281	114.116	143.059	201.228	236.436	236.37	181.865	179.82	202.614	184.551	202.196	188.312	210.254	191.479	217.282	147.868	197.077	154.475	269.212	291.212	298.954
MsaG000445	10.2806	11.4762	11.3046	49.4848	54.9527	46.0407	336.593	238.958	183.661	1700.22	1562.31	1281.26	447.27	342.673	527.927	18.0365	47.1448	37.6901	86.0626	388.945	93.3956	56.8419	179.411	234.837	1991.84	971.549	1594.04	643.93	802.483	435.697	17.9472	19.9037	52.35	45.2332	292.374	40.6316	75.4346	148.47	204.59	2827.63	2813.54	3449.93	640.842	595.21	1184.64
MsaG000446	56.5436	53.0775	51.3844	30.7608	21.3082	43.3324	33.7892	27.6346	14.8298	15.4165	29.6045	29.4282	6.67567	9.57188	8.53462	45.4833	40.9108	50.3947	11.475	19.7434	93.3956	37.8946	27.054	30.561	25.494	28.1382	31.7071	17.6075	25.6236	33.5152	32.3049	43.2391	24.2361	27.743	22.5445	18.753	23.2724	18.2642	27.9217	34.4723	16.4828	30.8949	21.2151	15.626	12.1072
MsaG000448	994.653	829.157	847.843	1213.05	976.813	1314.87	1130.64	1059.87	1412.25	574.814	1383.34	1166.94	739.331	1006.96	801.035	788.9	504.177	630.992	659.813	905.234	1293.17	1369.62	1047.28	879.031	714.493	739.018	645.466	760.139	788.507	1280.63	677.207	732.319	591.362	850.987	698.881	861.078	1239.86	890.821	1006.71	775.626	808.372	885.654	509.893	710.274	709.665
MsaG000449	82.2452	157.798	101.741	94.9574	114.391	90.7272	102.667	105.662	98.1045	150.861	137.257	174.306	98.4662	124.434	118.265	97.2402	181.956	127.045	80.3251	109.576	64.6585	54.1352	114.268	86.8576	134.423	147.725	157.403	114.197	119.965	68.7943	106.487	122.168	92.0973	129.668	101.45	135.178	105.929	93.0885	106.61	127.91	138.312	148.038	136.069	89.4946	92.2006
MsaG000450	35.9823	34.4287	49.3291	69.5463	58.3172	55.5196	23.3925	53.6437	22.815	38.5412	51.1351	64.5157	10.0135	5.74313	8.53462	24.3101	42.8589	35.9962	28.6875	23.6921	71.8427	21.6541	25.6301	31.3652	37.7443	53.9315	53.9775	9.55834	5.82354	7.05583	49.0556	36.3757	31.0222	34.3772	40.1574	38.2875	36.1123	41.8309	41.6288	32.6579	22.2159	37.3314	4.38933	4.26165	6.51924
MsaG000451	46.2629	54.5121	46.246	62.8591	90.8402	54.1655	44.1859	34.1369	41.067	19.8212	28.2589	12.4504	118.493	70.8319	48.7693	50.9727	38.9626	52.5121	80.3251	80.9479	21.5528	32.4811	29.1899	39.4076	28.1427	47.2878	41.5212	133.817	153.741	81.142	67.0028	48.7298	74.6473	86.2446	81.7239	87.5142	36.9148	38.2959	35.5368	16.329	52.3149	43.7678	67.303	42.6165	73.5742
MsaG000452	12.8508	11.4762	6.16613	18.724	5.60742	17.6038	0	1.62557	0	1.10118	0	0	0	0	6.09616	10.9787	1.55851	7.19924	8.60626	0.987169	7.18427	2.70676	2.49182	1.60847	5.62854	3.12646	2.64226	3.01842	0	5.29187	17.9472	17.1584	20.3584	15.0777	9.86323	8.59515	11.2349	7.65918	7.61502	0.907165	10.033	3.86186	0	0	0
MsaG000454	0	0	1.02769	1.33743	0	0	0	0	0	1.10118	0	0	13.3513	26.8013	23.1654	0	3.50664	0.423485	2.86875	0.987169	0	0	1.06792	0	1.65545	0.390808	2.64226	19.6197	18.6353	3.52791	4.78591	0.686335	1.93889	1.80933	0	1.56275	0	1.17834	0.507668	4.53583	6.44978	7.72373	17.5573	21.3082	6.51924
MsaG000455	12.8508	4.30358	18.4984	5.34971	14.5793	12.1872	10.3967	8.12783	15.9705	9.91059	18.8392	11.3186	8.34459	24.8869	24.3846	20.3891	19.8709	13.5515	8.60626	28.6279	28.7371	2.70676	19.2226	23.3229	20.8587	23.0577	26.8	40.2456	43.0942	22.9314	17.9472	18.531	26.175	21.7119	21.84	16.4089	12.8399	13.5509	18.2761	33.5651	30.099	39.9059	25.6044	28.411	34.4588
MsaG000456	30.8419	31.5596	39.0522	36.1106	42.6164	43.3324	68.878	52.0181	61.6005	58.3624	90.1593	109.79	68.4257	40.2019	138.992	25.8784	27.6635	16.5159	60.2438	79.9607	71.8427	62.2554	75.1106	97.3126	64.8937	60.1844	51.7127	69.4237	90.8472	68.7943	39.4838	39.8074	50.4112	45.2332	83.8375	58.6033	85.8671	89.5535	90.8726	142.425	176.294	139.027	54.135	58.2425	65.1924
MsaG000457	0	17.2143	0	4.01228	5.60742	6.77068	7.79751	0	0	8.80941	17.4936	15.846	8.34459	3.82875	12.1923	3.13678	12.468	7.62273	17.2125	32.5766	21.5528	5.41352	8.89936	6.43389	9.60162	14.0691	14.3437	22.1351	18.6353	12.3477	4.78591	10.295	10.6639	6.6342	9.86323	4.68826	6.41997	6.48084	4.06135	17.2361	11.4663	5.14915	12.4364	15.626	9.31319
MsaG000458	79.675	134.846	107.907	65.534	63.9246	39.27	31.1901	56.8948	39.9263	48.4518	52.4808	48.6698	48.3986	47.8594	17.0692	136.45	119.226	110.953	114.75	47.3841	86.2113	48.7217	64.0754	61.9262	47.0148	34.7819	41.5212	22.6382	27.953	19.4035	83.7535	82.3602	98.8834	59.7078	37.3394	68.7612	48.9523	43.0092	43.6595	47.1726	50.1649	41.1932	20.4835	12.7849	16.7637
MsaG000462	7.71049	21.5179	15.4153	37.448	56.0742	66.3527	40.2872	76.4016	44.4893	57.2612	53.8264	81.4936	171.899	93.8044	96.3193	13.3313	12.468	11.8576	83.1938	58.243	93.3956	51.4284	49.4804	49.8627	56.2854	51.5866	39.2564	36.2211	40.7648	61.7385	20.3401	10.9814	32.9611	45.8363	25.3626	42.9757	28.0874	32.9934	30.4601	76.2019	79.5473	50.2042	50.4772	42.6165	34.4588
MsaG000463	15.421	25.8215	13.36	34.7731	20.1867	37.9158	36.3884	35.7624	37.6448	35.2377	14.8023	40.7468	150.203	204.838	167.035	15.6839	14.8058	8.89318	25.8188	31.5894	43.1056	24.3608	22.0704	24.1271	30.1292	19.9312	22.6479	72.9452	110.647	93.4897	16.7507	13.7267	27.1445	24.7275	34.5213	16.4089	36.1123	21.21	31.4754	22.6791	31.5323	25.7458	54.8666	46.8781	83.8187
MsaG000466	2.57016	0	3.08307	1.33743	3.36445	0	0	1.62557	0	8.80941	2.69132	0	0	7.6575	0	10.1945	3.50664	3.38788	0	0.987169	0	2.70676	1.4239	4.82542	0.993271	0.781616	0.754931	1.50921	1.16471	3.52791	1.19648	2.74534	1.93889	0	0.704517	1.56275	0	0.589168	0	1.81433	2.14993	0	1.46311	5.68219	0.931319
MsaG000467	97.6662	86.0717	141.821	52.1597	58.3172	82.6024	68.878	71.5249	51.3338	100.207	83.431	78.098	60.0811	93.8044	57.3039	147.429	130.135	142.714	91.8001	112.537	43.1056	32.4811	54.82	64.3389	82.7726	75.4259	73.6057	110.675	92.0119	105.837	104.094	118.05	102.761	100.719	69.7471	68.7612	49.7548	74.8243	79.1962	109.767	79.5473	115.856	125.827	139.214	114.552
MsaG000468	20.5613	11.4762	19.5261	18.724	28.0371	29.791	7.79751	27.6346	21.6743	37.44	18.8392	35.0875	0	0	7.31539	10.9787	25.3257	17.3629	20.0813	23.6921	14.3685	8.12028	13.171	8.04237	27.8116	31.2646	29.8198	2.01228	1.16471	5.29187	29.912	17.1584	20.3584	24.7275	34.5213	31.2551	16.8524	32.4042	24.3681	11.7931	12.1829	21.8839	0.731554	0	2.79396
MsaG000469	17.9911	35.8632	28.7753	30.7608	20.1867	23.0203	22.093	14.6301	12.5483	26.4282	8.07396	38.4831	15.0203	19.1438	37.7962	14.8997	25.7153	24.1386	14.3438	9.87169	28.7371	43.3081	35.2415	30.561	27.4805	39.8624	58.5071	17.6075	23.2941	38.8071	15.5542	26.7671	26.175	21.7119	21.1355	24.2227	32.9023	23.5667	30.4601	15.4218	12.8996	27.0331	32.9199	21.3082	27.0083
MsaG000470	565.436	582.418	545.703	517.585	490.089	564.675	809.642	658.354	821.34	1133.11	715.891	816.068	13017.6	17554.8	7867.7	648.529	685.353	837.653	524.982	598.224	538.821	525.111	438.56	466.457	933.013	813.662	655.657	15564.5	16887.1	10936.5	678.403	550.44	585.545	594.063	743.265	688.393	1095.41	1164.78	1185.91	985.181	1211.84	1091.62	19348.9	15567.8	18149.6
MsaG000476	2.57016	7.17264	15.4153	2.67486	11.2148	1.35414	16.8946	13.0045	17.1113	8.80941	12.1109	4.52742	21.6959	9.57188	4.87693	4.70517	11.6888	9.74015	5.7375	2.96151	7.18427	21.6541	15.6629	12.8678	9.27053	10.5518	10.9465	8.5522	16.3059	5.29187	9.57183	10.9814	18.4195	7.84042	4.93162	7.81377	12.8399	10.0158	7.61502	9.07165	7.16642	6.43644	7.31554	2.8411	3.72528
MsaG000477	17.9911	25.8215	18.4984	9.362	35.8875	24.3745	19.4938	16.2557	23.9558	7.70824	24.2219	22.6371	25.0338	9.57188	7.31539	14.1155	49.4826	35.5727	20.0813	9.87169	7.18427	29.7743	81.5181	94.0957	42.0485	45.3337	61.9043	27.6689	54.7412	31.7512	28.7155	29.5124	32.9611	36.1866	31.7032	28.1296	24.8774	25.9234	25.3834	16.329	34.3988	18.022	41.6986	11.3644	17.6951
MsaG000478	0	0	0	6.68714	2.24297	0	1.29959	4.8767	0	0	0	0	0	0	0	1.56839	0.779253	0.423485	2.86875	0	0	5.41352	0.355974	3.21695	0.662181	0	0	0	1.16471	0	3.58944	2.74534	0	1.20622	0.704517	3.90689	0	0.589168	3.55368	4.53583	0	0	3.65777	1.42055	1.86264
MsaG000480	0	0	6.16613	4.01228	5.60742	5.41655	14.2954	4.8767	7.98525	8.80941	8.07396	2.26371	135.182	105.291	63.4	0	5.8444	1.27045	11.475	8.88452	0	18.9473	11.7472	9.65084	15.5612	9.37939	10.9465	187.645	149.083	98.7816	4.78591	3.43167	5.81667	8.44353	9.15872	5.46964	12.0374	11.7834	10.661	3.62866	9.31635	11.5856	66.5714	49.7192	86.6127
MsaG000483	25.7016	44.4704	29.803	33.4357	19.0652	12.1872	18.1942	16.2557	14.8298	7.70824	37.6785	13.5823	0	0	9.75385	48.6201	70.1328	67.7576	22.95	31.5894	7.18427	18.9473	11.3912	16.0847	8.93944	8.59777	11.7014	1.00614	1.16471	0	58.6274	56.2794	77.5556	28.9492	24.6581	28.1296	16.8524	22.9775	21.3221	18.1433	21.4993	20.5966	38.0408	9.94384	10.2445
MsaG000485	7.71049	7.17264	5.13844	18.724	17.9438	31.1452	49.3843	42.2647	13.689	114.522	111.69	99.6033	30.0405	105.291	12.1923	7.84195	14.8058	7.19924	25.8188	43.4354	7.18427	10.827	14.9509	20.1059	127.47	83.6329	96.2536	13.0798	9.31766	8.81979	13.1613	10.9814	12.6028	18.0933	41.5665	28.911	21.6674	23.5667	21.8297	183.247	169.128	261.32	5.12088	0	6.51924
MsaG000486	97.6662	109.024	103.797	193.927	210.839	142.184	232.626	284.474	191.646	275.294	278.552	330.502	280.378	229.725	186.542	158.407	128.966	101.636	152.044	104.64	172.423	156.992	149.865	152.001	180.775	170.001	187.223	114.7	129.283	125.241	99.3077	141.385	119.242	118.209	135.972	106.267	150.067	127.26	173.115	322.044	237.209	301.225	182.889	254.278	246.8
MsaG000487	110.517	192.227	130.516	167.178	131.214	304.681	201.436	221.077	205.335	343.567	240.873	268.25	158.547	189.523	149.965	106.651	181.176	133.821	206.55	172.755	172.423	254.435	192.582	244.488	331.421	288.025	316.693	197.707	191.012	146.408	123.237	124.913	168.683	151.984	224.741	200.814	272.046	199.728	189.868	344.723	257.991	266.469	54.135	143.475	112.69
MsaG000488	5.14032	1.43453	3.08307	2.67486	0	6.77068	1.29959	0	1.14075	1.10118	8.07396	0	5.00676	5.74313	6.09616	3.13678	4.67552	4.65833	0	0	0	0	2.13585	1.60847	2.97981	2.73566	4.90705	4.02456	6.98824	12.3477	0	2.059	0.969445	1.80933	2.11355	0	9.62995	0.589168	2.53834	1.81433	0	2.57458	3.65777	4.26165	0
MsaG000489	95.096	104.721	52.4121	153.804	132.335	167.913	89.6714	74.776	63.882	85.8918	78.0483	71.3069	21.6959	63.1744	70.7154	47.0517	50.6514	51.6651	22.95	23.6921	43.1056	37.8946	44.8528	42.6245	50.6568	67.6098	53.9775	108.663	95.506	125.241	68.1993	96.0869	70.7695	80.2135	46.4981	63.2915	61.7922	45.3659	50.7668	10.886	26.5158	28.3203	105.344	120.747	60.5358
MsaG000491	5.14032	54.5121	18.4984	5.34971	0	10.8331	2.59917	3.25113	1.14075	0	5.38264	0	10.0135	1.91438	12.1923	7.05776	24.1568	16.9394	5.7375	8.88452	0	0	10.3233	12.0635	5.29745	5.86212	3.39719	6.53992	5.82354	0	14.3577	7.54968	14.5417	4.82487	6.34065	5.46964	6.41997	4.71334	7.61502	4.53583	5.73314	9.01102	5.85243	0	6.51924
MsaG000492	20.5613	5.73811	10.2769	2.67486	6.72891	1.35414	1.29959	1.62557	2.2815	7.70824	1.34566	4.52742	3.33784	0	4.87693	8.62615	29.222	18.2098	2.86875	5.92301	0	8.12028	8.89936	11.2593	8.60835	5.0805	6.03944	7.54606	12.8118	7.05583	21.5366	11.6677	20.3584	5.42798	13.3858	7.03239	1.60499	12.3725	7.61502	7.25732	6.44978	1.28729	10.9733	1.42055	12.1072
MsaG000493	38.5524	22.9524	17.4707	21.3988	11.2148	31.1452	36.3884	26.009	63.882	38.5412	34.9872	66.7795	195.263	271.841	213.366	8.62615	20.2606	11.0106	14.3438	13.8204	0	13.5338	31.3257	12.0635	37.0821	22.6669	32.462	252.541	215.471	188.743	10.7683	9.60869	9.69445	27.743	16.9084	14.0648	34.5073	28.8692	26.9064	29.0293	25.0825	32.1822	220.929	215.923	265.426
MsaG000494	0	15.7798	0	6.68714	5.60742	2.70827	1.29959	1.62557	4.563	2.20235	2.69132	7.92299	30.0405	40.2019	35.3577	1.56839	0.779253	0.84697	0	0	0	0	3.20377	4.02118	7.28399	0.781616	7.17184	46.7855	41.9295	22.9314	0	2.74534	0.969445	0.603109	0.704517	1.56275	0	0	1.01534	0.907165	8.59971	1.28729	10.9733	17.0466	18.6264
MsaG000495	5.14032	4.30358	1.02769	0	0	2.70827	11.6963	4.8767	25.0965	1.10118	5.38264	1.13186	63.4189	44.0307	42.6731	2.35259	6.23402	1.27045	0	0	0	0	1.06792	4.02118	3.3109	0.781616	12.0789	74.9575	86.1883	54.6827	1.19648	0	0	6.03109	0.704517	0	0.802496	4.71334	0.507668	18.1433	9.31635	2.57458	50.4772	66.7658	44.7033
MsaG000496	0	0	0	0	1.12148	0	0	0	2.2815	0	0	0	1.66892	0	0	0	0	0	2.86875	0.987169	0	0	0	0.804237	0.33109	0	1.50986	5.53377	5.82354	1.76396	0	0	0	4.82487	9.15872	17.9717	7.22247	6.48084	6.59969	14.5146	2.86657	11.5856	21.9466	26.9904	10.2445
MsaG000497	185.052	317.031	132.572	268.823	243.362	372.388	150.752	131.671	249.824	299.52	129.183	222.975	377.176	396.276	309.685	110.572	120.395	102.483	490.557	241.856	201.16	129.924	152.357	139.133	141.707	132.093	145.324	291.278	408.812	326.332	122.041	144.817	168.683	195.407	177.538	217.223	121.177	156.129	179.715	145.146	159.095	177.646	315.3	370.763	271.014
MsaG000498	97.6662	71.7264	66.7998	137.755	127.849	94.7896	100.068	69.8993	92.4008	137.647	106.307	143.746	151.872	176.123	208.489	39.994	61.561	52.9356	48.7688	103.653	79.027	86.6163	75.8225	82.8364	125.483	84.0237	104.18	46.2825	59.4001	7.05583	37.0908	48.7298	89.189	111.575	66.9291	75.7936	91.4846	43.0092	88.8419	132.446	106.063	124.867	111.928	123.588	145.286
MsaG000500	12.8508	76.03	30.8307	2.67486	12.3363	4.06241	0	11.379	2.2815	1.10118	1.34566	6.79113	63.4189	3.82875	26.8231	25.0942	61.561	26.6795	22.95	13.8204	7.18427	8.12028	5.33961	2.41271	3.97308	12.5059	6.41691	1.00614	2.32941	0	45.4662	49.4161	53.3195	18.6964	3.52258	23.4413	0.802496	8.83751	5.58435	35.3794	17.1994	15.4475	46.8195	48.2987	72.6429
MsaG000501	10.2806	0	10.2769	6.68714	1.12148	9.47896	7.79751	0	3.42225	6.60706	0	0	1.66892	1.91438	1.21923	6.27356	3.11701	2.54091	25.8188	32.5766	35.9214	0	2.13585	1.60847	0.33109	3.12646	0.377465	0.50307	0	0	5.98239	6.17701	2.90834	3.61866	9.86323	6.25102	3.20998	1.7675	4.56901	25.4006	16.4828	11.5856	7.31554	8.52329	8.38187
MsaG000502	5.14032	7.17264	7.19382	0	3.36445	0	0	1.62557	0	5.50588	0	0	0	0	0	1.56839	3.11701	2.54091	25.8188	11.846	21.5528	0	0.355974	0	0	0	0	0	0	0	0	2.059	2.90834	3.61866	1.40903	2.34413	4.01248	2.35667	0.507668	0	0	0	0	0	0
MsaG000503	15.421	28.6906	8.22151	18.724	30.2801	12.1872	5.19834	9.75339	5.70375	19.8212	17.4936	24.9008	33.3784	28.7156	63.4	17.2523	24.1568	27.103	14.3438	11.846	7.18427	2.70676	9.96728	11.2593	10.5949	16.4139	16.6085	34.7119	27.953	19.4035	41.8767	14.413	27.1445	18.0933	29.5897	29.6923	28.8899	18.2642	21.8297	17.2361	22.9325	6.43644	21.9466	14.2055	21.4203
MsaG000504	138.789	144.887	141.821	86.9328	60.5602	104.269	68.878	91.0317	46.7708	77.0824	56.5177	61.1202	86.7838	80.4038	93.8808	87.8299	59.6128	82.5795	103.275	81.935	136.501	62.2554	75.1106	73.9898	52.6434	51.9775	56.2423	44.2702	55.9059	79.3781	108.88	107.755	98.8834	85.6415	63.4065	101.579	74.6321	63.6301	79.1962	86.1807	70.9476	95.2593	72.4239	80.9713	79.1621
MsaG000505	0	0	0	1.33743	1.12148	0	0	0	0	0	1.34566	0	0	0	2.43846	0	1.55851	0	0	0	7.18427	0	0.355974	1.60847	1.65545	0.390808	1.50986	1.00614	3.49412	0	2.39296	4.11801	5.81667	0	0.704517	0	0	1.17834	1.01534	1.81433	2.14993	2.57458	0	0	0
MsaG000506	69.3944	32.9941	31.8584	21.3988	30.2801	20.3121	14.2954	35.7624	25.0965	46.2494	43.0611	52.0653	28.3716	7.6575	19.5077	20.3891	26.4946	29.6439	14.3438	21.7177	14.3685	27.0676	24.2063	21.7144	46.0216	42.5981	45.2958	20.1228	16.3059	35.2791	19.1437	24.7081	16.4806	21.7119	18.3174	17.1903	22.4699	20.6209	21.8297	34.4723	31.5323	43.7678	14.6311	25.5699	24.2143
MsaG000507	51.4032	25.8215	23.6368	41.4603	33.6445	20.3121	33.7892	22.7579	20.5335	6.60706	13.4566	24.9008	21.6959	17.2294	21.9462	26.6626	33.1182	32.6083	17.2125	22.7049	14.3685	27.0676	27.766	24.1271	30.1292	48.0694	28.3099	24.6504	31.4471	10.5837	39.4838	43.2391	52.35	35.5834	28.8852	36.7247	36.1123	23.5667	26.3987	17.2361	23.6492	15.4475	10.2418	9.94384	20.489
MsaG000508	12.8508	2.86906	5.13844	4.01228	11.2148	5.41655	3.89876	8.12783	12.5483	2.20235	8.07396	4.52742	1.66892	0	1.21923	10.9787	5.06514	8.04621	8.60626	0.987169	0	18.9473	7.83143	8.8466	5.62854	6.64373	4.90705	1.50921	6.98824	1.76396	2.39296	7.54968	6.78612	5.42798	6.34065	7.03239	7.22247	8.83751	18.2761	10.886	6.44978	15.4475	9.51021	12.7849	4.6566
MsaG000511	0	1.43453	7.19382	0	0	0	0	3.25113	0	0	0	1.13186	0	0	0	2.35259	0.389626	2.11742	0	0.987169	0	0	1.06792	0	1.65545	0	1.1324	1.00614	0	0	0	0	0	0	0.704517	0	0	0	0	0	0	0	0	0	0
MsaG000512	10.2806	10.0417	9.2492	1.33743	10.0934	2.70827	2.59917	1.62557	3.42225	3.30353	8.07396	4.52742	0	0	0	7.84195	7.01328	5.08182	5.7375	4.93585	0	0	2.13585	2.41271	3.3109	3.90808	3.01972	3.01842	3.49412	3.52791	20.3401	10.295	14.5417	17.4902	16.2039	16.4089	8.82746	12.3725	16.2454	7.25732	6.44978	16.7347	8.0471	21.3082	3.72528
MsaG000514	48.8331	38.7322	64.7444	29.4234	19.0652	10.8331	2.59917	14.6301	10.2668	24.2259	21.5306	6.79113	63.4189	19.1438	2.43846	52.5411	32.339	41.5015	37.2938	33.5637	35.9214	8.12028	12.1031	10.4551	22.5141	28.1382	13.5888	14.589	15.1412	19.4035	26.3225	32.2577	14.5417	18.0933	16.2039	10.1579	9.62995	10.605	14.7224	22.6791	22.9325	18.022	21.2151	15.626	22.3517
MsaG000515	20.5613	38.7322	28.7753	24.0737	39.252	8.12482	71.4772	42.2647	59.319	187.2	110.344	234.294	20.027	51.6882	370.646	170.955	180.397	118.576	218.025	181.639	136.501	78.496	109.996	96.5084	144.355	92.2307	154.006	21.632	12.8118	54.6827	65.8063	94.0279	97.914	106.147	157.107	98.4535	197.414	111.353	156.869	307.529	394.153	290.927	19.752	22.7288	40.0467
MsaG000516	38.5524	38.7322	52.4121	37.448	50.4668	28.4369	77.9751	53.6437	42.2078	33.0353	43.0611	43.0105	53.4054	91.8901	26.8231	20.3891	45.9759	41.078	11.475	35.5381	0	29.7743	39.1572	43.4288	74.8264	56.2763	78.1353	120.737	112.977	52.9187	34.6979	35.0031	52.35	47.0425	68.3381	46.8826	39.3223	50.6684	46.7055	34.4723	40.132	45.0551	76.0816	61.0836	76.3682
MsaG000518	12.8508	7.17264	5.13844	1.33743	3.36445	2.70827	0	0	0	1.10118	0	0	5.00676	1.91438	2.43846	9.41034	7.4029	6.35227	11.475	14.8075	14.3685	2.70676	2.49182	2.41271	1.98654	0.390808	0.754931	3.52149	4.65883	0	0	6.17701	5.81667	6.6342	4.93162	9.37652	0.802496	2.35667	1.01534	0.907165	0.716642	0	2.19466	1.42055	5.58792
MsaG000520	460.059	292.644	447.045	318.308	356.632	335.826	350.888	290.976	231.572	331.454	296.045	273.909	63.4189	65.0888	149.965	176.444	364.301	289.24	358.594	282.33	387.951	441.202	394.064	353.864	386.382	445.13	385.392	135.326	82.6942	144.644	321.853	333.559	285.017	416.749	369.167	427.413	449.398	406.526	394.458	155.125	203.526	164.773	34.3831	52.5603	55.8792
MsaG000521	5.14032	10.0417	11.3046	1.33743	1.12148	2.70827	1.29959	0	4.563	0	0	1.13186	0	0	7.31539	0.784195	4.28589	4.65833	0	0.987169	0	2.70676	9.25533	10.4551	3.64199	4.6897	1.1324	2.51535	3.49412	1.76396	9.57183	1.37267	11.6333	4.82487	3.52258	3.12551	2.40749	1.7675	2.03067	0.907165	5.73314	1.28729	4.38933	1.42055	0
MsaG000522	77.1049	83.2026	65.7721	28.086	56.0742	27.0827	38.9876	34.1369	26.2373	44.0471	47.0981	62.252	28.3716	38.2875	49.9885	87.8299	53.7684	71.1454	43.0313	31.5894	35.9214	13.5338	29.5459	26.5398	43.3728	56.2763	64.5466	22.6382	23.2941	37.0431	94.5218	76.1832	54.2889	45.2332	45.0891	50.0081	46.5448	33.5825	23.3527	12.7003	42.2819	30.8949	17.5573	25.5699	16.7637
MsaG000523	7.71049	0	1.02769	2.67486	0	1.35414	1.29959	0	1.14075	0	0	1.13186	0	0	1.21923	1.56839	2.33776	2.11742	0	1.97434	0	0	0.355974	0	0.662181	0	0.754931	0	2.32941	0	5.98239	4.11801	11.6333	4.22176	6.34065	3.90689	12.8399	4.12417	3.04601	9.07165	7.16642	5.14915	0.731554	4.26165	1.86264
MsaG000524	519.173	570.942	557.007	366.455	409.342	394.054	518.535	424.273	440.33	175.087	387.55	305.601	400.54	300.557	230.435	476.791	493.657	495.901	387.282	540.969	359.214	465.562	444.612	431.071	404.924	282.945	306.124	402.959	380.859	345.736	459.448	496.22	434.311	410.114	343.804	435.227	346.678	407.704	385.828	362.866	321.772	366.877	392.845	340.932	308.267
MsaG000525	23.1315	50.2085	51.3844	42.7977	33.6445	35.2076	100.068	69.8993	85.5563	146.457	165.516	134.691	181.912	346.502	564.504	41.5623	36.6249	44.0424	45.9	80.9479	100.58	54.1352	63.3634	55.4923	92.0431	85.5869	95.4987	578.028	470.542	575.05	33.5014	36.3757	27.1445	37.9959	45.0891	32.0365	52.1623	48.9009	53.8128	177.804	143.328	169.922	261.165	313.941	356.695
MsaG000526	7.71049	11.4762	30.8307	28.086	35.8875	12.1872	31.1901	22.7579	26.2373	52.8565	13.4566	18.1097	58.4121	42.1163	56.0847	20.3891	22.988	27.103	28.6875	37.5124	28.7371	16.2406	34.8855	32.1695	29.7981	38.69	27.1775	34.7119	60.5648	45.8629	37.0908	26.0807	23.2667	30.7586	38.0439	28.1296	28.8899	24.745	24.3681	45.3583	48.015	50.2042	24.8728	39.7754	45.6346
MsaG000529	5.14032	21.5179	58.5783	37.448	19.0652	12.1872	120.861	69.8993	75.2895	19.8212	26.9132	13.5823	5.00676	21.0581	29.2616	65.0882	67.795	66.4871	43.0313	107.601	14.3685	124.511	120.319	126.265	44.6972	35.5635	36.6141	21.129	18.6353	12.3477	57.431	94.0279	62.0445	47.0425	85.951	68.7612	160.499	114.298	96.4569	30.8436	37.982	55.3534	12.4364	9.94384	9.31319
MsaG000530	48.8331	58.8156	20.5538	69.5463	57.1957	59.582	50.6838	100.785	144.875	260.979	95.5419	167.515	3174.28	4203.97	3941.78	24.3101	14.0266	24.1386	43.0313	51.3328	35.9214	92.0298	57.3119	56.2966	67.2113	61.7477	53.2226	2389.08	2971.17	2460.72	34.6979	20.59	35.8695	55.4861	69.0426	64.8543	187.784	126.082	124.886	77.109	83.8471	92.6848	2071.76	2264.35	1351.34
MsaG000531	7.71049	4.30358	0	0	0	2.70827	1.29959	13.0045	3.42225	9.91059	4.03698	11.3186	16.6892	49.7738	43.8923	4.70517	8.18216	8.04621	5.7375	1.97434	0	21.6541	9.25533	2.41271	1.98654	3.90808	6.03944	38.2334	47.753	12.3477	4.78591	5.49068	2.90834	6.6342	2.11355	2.34413	3.20998	7.65918	5.58435	2.7215	10.033	5.14915	28.5306	15.626	29.8022
MsaG000532	2.57016	2.86906	5.13844	5.34971	0	6.77068	6.49793	0	1.14075	4.40471	0	0	1.66892	0	4.87693	1.56839	1.16888	5.08182	2.86875	3.94868	0	0	3.91572	2.41271	2.31763	0.781616	2.26479	1.00614	1.16471	1.76396	0	0	0.969445	0	0.704517	3.12551	0	1.17834	0	2.7215	0	1.28729	0	0	0
MsaG000533	105.377	166.405	162.375	189.915	145.793	174.684	170.246	134.922	185.942	198.212	142.64	139.218	108.48	153.15	309.685	153.702	183.514	161.348	209.419	166.832	265.818	165.112	230.671	207.493	186.735	178.208	188.733	167.019	170.047	153.464	197.419	203.155	211.339	203.851	249.399	230.506	294.516	246.272	270.587	273.057	239.358	227.85	171.915	177.569	165.775
MsaG000534	10.2806	32.9941	17.4707	14.7117	25.7941	25.7286	15.595	21.1323	14.8298	24.2259	17.4936	19.2415	6.67567	19.1438	49.9885	15.6839	7.79253	32.1848	17.2125	18.7562	35.9214	5.41352	17.0868	24.1271	25.494	30.483	26.4226	11.5706	24.4589	12.3477	25.126	24.0217	40.7167	26.5368	42.271	17.1903	30.4949	28.28	29.4448	29.9365	32.9655	20.5966	14.6311	8.52329	7.45055
MsaG000535	10.2806	0	8.22151	13.3743	5.60742	25.7286	0	0	1.14075	53.9577	1.34566	4.52742	6.67567	11.4863	1.21923	18.8207	17.1436	18.2098	77.4563	10.8589	93.3956	0	1.4239	4.02118	0.33109	3.12646	1.50986	3.52149	1.16471	7.05583	5.98239	14.413	7.75556	11.4591	7.74968	11.7207	12.0374	8.83751	15.23	53.5228	30.099	33.4695	13.8995	35.5137	18.6264
MsaG000536	0	0	0	1.33743	0	2.70827	2.59917	1.62557	1.14075	7.70824	0	0	0	0	0	3.13678	1.94813	4.65833	17.2125	6.91018	14.3685	0	0	4.02118	0.33109	0	0	1.50921	0	0	3.58944	0	0.969445	1.80933	0	1.56275	0.802496	0	1.01534	12.7003	6.44978	6.43644	3.65777	1.42055	0.931319
MsaG000537	0	10.0417	0	0	0	0	0	0	19.3928	7.70824	6.7283	0	0	19.1438	68.277	0	0	0	0	0	0	0	0.355974	0	0	0.390808	9.05917	12.0737	9.31766	8.81979	0	0	0	7.84042	0.704517	2.34413	0	0	0	29.0293	25.7991	9.01102	57.7928	69.6069	67.9863
MsaG000538	74.5347	55.9466	70.9105	45.4725	39.252	36.5617	67.5784	58.5204	68.445	64.9694	75.357	53.1972	63.4189	49.7738	28.0423	47.0517	66.6261	47.0068	71.7188	62.1916	71.8427	94.7366	65.8552	65.1432	49.0014	46.1153	58.1297	47.2886	45.4236	49.3908	44.2697	55.5931	46.5334	65.1358	61.9975	55.4778	51.3598	57.7384	65.4892	67.1302	51.5982	66.939	59.2559	72.448	46.566
MsaG000539	128.508	88.9407	193.206	116.356	174.952	150.309	227.427	216.2	228.15	214.729	156.097	189.02	372.169	312.043	218.242	105.866	135.98	124.505	143.438	177.69	193.975	167.819	212.873	193.821	148.328	127.403	134.378	276.186	260.894	273.413	110.076	125.599	101.792	159.221	149.358	145.336	180.562	184.999	228.958	185.062	192.06	208.541	343.831	375.025	422.819
MsaG000540	7.71049	4.30358	12.3323	21.3988	13.4578	10.8331	38.9876	21.1323	27.378	81.4871	78.0483	40.7468	138.52	67.0032	71.9347	22.7417	30.7805	27.103	40.1625	56.2686	35.9214	13.5338	35.5974	35.3864	87.0768	92.6215	83.4198	118.222	114.141	123.477	9.57183	12.354	34.9	27.1399	70.4517	21.8786	41.7298	39.4742	59.9048	110.674	85.9971	95.2593	59.2559	79.5507	82.8874
MsaG000541	339.261	286.906	80.1597	465.425	505.789	308.743	243.022	336.492	193.928	100.207	55.1721	40.7468	0	0	0	317.599	160.916	52.9356	2349.51	1893.39	1285.99	443.908	176.919	328.933	176.14	60.966	89.8367	0	0	0	210.58	216.195	244.3	565.113	698.881	621.976	185.377	733.514	298.001	24.4935	37.982	121.005	0	0	0.931319
MsaG000542	48.8331	28.6906	17.4707	5.34971	4.48594	20.3121	6.49793	4.8767	2.2815	6.60706	2.69132	24.9008	10.0135	5.74313	9.75385	9.41034	9.74066	13.128	14.3438	10.8589	7.18427	8.12028	3.20377	7.23813	4.30417	1.95404	2.64226	22.6382	23.2941	5.29187	15.5542	15.0994	19.3889	17.4902	7.04517	25.0041	11.2349	7.07001	11.6764	13.6075	5.73314	6.43644	6.58399	5.68219	12.1072
MsaG000543	17.9911	5.73811	6.16613	2.67486	4.48594	9.47896	18.1942	0	7.98525	2.20235	9.41962	21.5052	13.3513	17.2294	7.31539	5.48937	8.18216	5.92879	5.7375	8.88452	0	0	3.20377	3.21695	2.64872	3.12646	4.52958	21.129	8.15295	3.52791	3.58944	8.92235	5.81667	6.6342	4.2271	0.781377	8.02496	10.605	15.23	9.97882	7.16642	9.01102	1.46311	21.3082	1.86264
MsaG000544	0	7.17264	6.16613	5.34971	7.85039	6.77068	40.2872	30.8857	28.5188	37.44	28.2589	45.2742	1.66892	0	7.31539	11.7629	4.67552	5.5053	22.95	11.846	0	5.41352	18.1547	21.7144	41.3863	28.9198	25.2902	6.53992	4.65883	3.52791	2.39296	4.11801	14.5417	6.03109	14.7948	9.37652	11.2349	5.89168	11.1687	92.5309	58.7647	63.0771	2.92622	9.94384	8.38187
MsaG000545	25.7016	18.6489	33.9137	28.086	25.7941	40.6241	38.9876	29.2602	37.6448	35.2377	26.9132	41.8786	18.3581	7.6575	12.1923	44.6991	17.1436	36.4197	28.6875	29.6151	71.8427	75.7892	34.1735	29.7568	32.4469	28.1382	36.6141	24.1474	22.1294	52.9187	31.1084	29.5124	26.175	27.743	24.6581	39.0689	36.9148	34.1717	35.5368	33.5651	27.949	45.0551	29.2622	32.6726	16.7637
MsaG000546	15.421	4.30358	9.2492	29.4234	26.9156	48.7489	18.1942	47.1414	33.0818	17.6188	24.2219	4.52742	0	9.57188	46.3308	20.3891	9.35103	6.35227	143.438	140.178	222.712	29.7743	19.2226	39.4076	10.926	9.7702	16.231	18.6136	17.4706	8.81979	7.17887	13.7267	10.6639	22.9182	61.9975	46.1012	18.4574	58.9168	15.23	3.62866	5.01649	6.43644	3.65777	2.8411	2.79396
MsaG000547	5.14032	0	11.3046	14.7117	8.97188	8.12482	27.2913	17.8812	12.5483	23.1247	20.1849	46.4061	50.0676	17.2294	84.127	10.9787	5.45477	8.89318	2.86875	2.96151	0	16.2406	30.2578	28.9525	53.3055	34.3911	44.9184	13.5829	15.1412	28.2233	11.9648	12.354	8.72501	4.82487	7.04517	8.59515	11.2349	15.3184	9.64569	19.9576	31.5323	42.4805	15.3626	9.94384	5.58792
MsaG000548	328.981	354.328	390.522	666.039	632.517	449.573	501.64	482.793	458.582	287.407	475.018	323.711	816.101	777.237	488.912	321.52	255.595	261.29	413.1	438.303	438.241	492.63	504.416	455.198	314.536	331.014	296.688	857.232	751.236	911.966	311.084	369.934	357.725	448.11	441.732	455.543	562.55	478.404	486.346	322.951	312.456	335.982	621.09	779.881	715.253
MsaG000555	43.6928	12.9107	8.22151	10.6994	24.6727	18.9579	11.6963	14.6301	17.1113	24.2259	18.8392	46.4061	285.385	363.731	229.216	10.9787	23.3776	21.5977	25.8188	29.6151	7.18427	29.7743	46.9886	37.7991	46.3527	36.7359	32.462	346.112	470.542	176.396	25.126	14.413	26.175	36.7897	38.7484	31.2551	40.9273	39.4742	33.5061	56.2442	73.8141	46.3424	249.46	284.11	270.083
MsaG000556	69.3944	54.5121	55.4952	62.8591	59.4387	52.8113	62.3801	39.0136	55.8968	84.7906	67.283	55.4609	116.824	76.575	49.9885	41.5623	63.8987	66.9106	31.5563	63.1788	57.4742	54.1352	64.7873	65.1432	86.4146	81.288	84.5522	126.774	150.247	104.073	71.7887	76.8695	67.8612	56.0892	65.52	87.5142	55.3722	74.8243	59.9048	77.109	86.7137	87.5356	136.069	167.625	111.758
MsaG000557	66.8242	40.1668	45.2183	65.534	112.148	115.102	96.1693	107.287	74.1488	86.993	41.7155	62.252	118.493	141.664	135.335	72.146	57.6647	62.2523	134.831	57.2558	107.764	78.496	60.8716	67.5559	79.7928	93.0123	85.6846	55.8408	62.8942	56.4466	64.6098	73.4378	72.7084	95.8944	97.2233	85.9515	129.202	88.9643	61.9355	147.868	130.429	101.696	99.4914	73.8685	91.2693
MsaG000558	7.71049	8.60717	6.16613	29.4234	19.0652	25.7286	15.595	22.7579	23.9558	36.3388	13.4566	7.92299	0	1.91438	3.65769	17.2523	17.5332	24.1386	14.3438	30.6022	43.1056	24.3608	22.0704	18.4974	13.2436	20.322	17.3634	10.0614	6.98824	22.9314	10.7683	10.9814	17.45	13.8715	15.4994	23.4413	16.8524	25.3342	25.3834	15.4218	25.7991	27.0331	5.12088	2.8411	9.31319
MsaG000559	51.4032	74.5954	39.0522	48.1474	80.7469	50.1031	109.165	105.662	118.638	125.534	137.257	176.569	590.797	323.53	390.154	29.7994	85.7178	74.5333	40.1625	69.1018	64.6585	62.2554	90.0615	78.8152	179.782	109.426	185.713	234.431	258.565	192.271	62.2169	79.6148	49.4417	75.9918	85.951	57.0405	58.5822	40.0634	75.6426	215.905	359.754	271.618	509.162	268.484	514.088
MsaG000560	182.482	123.369	161.347	105.657	141.307	66.3527	83.1735	81.2783	92.4008	66.0706	117.072	62.252	88.4527	72.7463	76.8116	181.149	214.295	179.558	220.894	164.857	179.607	162.406	99.3168	102.942	94.3608	88.3226	95.8762	104.639	105.988	51.1548	173.489	189.428	190.011	163.443	114.132	153.931	86.6696	112.531	77.1656	68.9446	103.196	91.3975	93.639	79.5507	94.0633
MsaG000561	35.9823	12.9107	14.3876	0	0	5.41655	0	0	0	0	0	0	0	0	0	9.41034	11.6888	10.5871	17.2125	8.88452	0	0	0	0	1.32436	2.34485	0.377465	0	0	0	17.9472	19.9037	17.45	12.6653	1.40903	10.1579	0	0	1.01534	0.907165	0	1.28729	0	0	0
MsaG000562	61.6839	76.03	42.1352	21.3988	52.7098	18.9579	41.5867	19.5068	34.2225	11.0118	18.8392	10.1867	50.0676	3.82875	18.2885	32.9362	35.456	34.7257	43.0313	37.5124	35.9214	13.5338	10.6792	12.0635	15.2302	11.3334	14.7211	20.1228	17.4706	5.29187	22.7331	17.8447	31.9917	22.315	14.7948	21.8786	12.0374	21.7992	6.09202	0.907165	6.44978	6.43644	55.5981	4.26165	6.51924
MsaG000563	5.14032	7.17264	7.19382	16.0491	10.0934	9.47896	0	3.25113	5.70375	2.20235	2.69132	1.13186	0	1.91438	0	3.13678	4.28589	4.23485	20.0813	19.7434	7.18427	8.12028	8.89936	4.02118	1.98654	4.6897	3.77465	1.00614	1.16471	1.76396	4.78591	4.11801	2.90834	8.44353	7.74968	11.7207	3.20998	6.48084	6.59969	0	1.43328	5.14915	1.46311	0	3.72528
MsaG000564	25.7016	2.86906	19.5261	14.7117	10.0934	13.5414	31.1901	22.7579	7.98525	12.1129	9.41962	15.846	0	1.91438	0	10.1945	19.0917	15.6689	22.95	8.88452	0	13.5338	17.4427	16.0847	18.5411	16.8047	17.3634	9.05527	9.31766	19.4035	13.1613	7.54968	15.5111	5.42798	20.431	16.4089	4.81498	7.65918	15.7377	7.25732	14.3328	2.57458	8.77865	7.10274	9.31319
MsaG000565	0	0	0	0	0	0	0	0	2.2815	0	0	0	0	0	0	0	0	0	0	0	0	0	0	0.804237	0	0	0	0	0	0	0	2.059	0.969445	5.42798	4.2271	5.46964	1.60499	4.12417	0	0.907165	2.14993	0	0	1.42055	0.931319
MsaG000566	17.9911	11.4762	29.803	38.7854	5.60742	28.4369	22.093	14.6301	7.98525	16.5177	12.1109	20.3734	6.67567	11.4863	14.6308	25.0942	24.9361	22.4447	20.0813	8.88452	21.5528	24.3608	29.5459	32.9737	31.7847	42.5981	40.3888	4.02456	9.31766	7.05583	39.4838	18.531	15.5111	12.6653	19.7265	17.1903	8.82746	6.48084	6.09202	18.1433	17.1994	9.01102	3.65777	0	4.6566
MsaG000567	0	0	0	2.67486	3.36445	2.70827	0	6.50226	3.42225	2.20235	0	0	0	11.4863	15.85	0	0	1.69394	0	0.987169	0	5.41352	0.711949	0	0	0.390808	0	39.2395	17.4706	10.5837	0	0	0	0	0	0.781377	0	1.17834	2.03067	0	0	0	5.12088	7.10274	7.45055
MsaG000568	0	1.43453	1.02769	4.01228	3.36445	0	0	1.62557	9.126	0	0	1.13186	3.33784	15.315	8.53462	1.56839	0	1.69394	2.86875	0.987169	0	0	1.4239	0	0.662181	0	0	10.5645	3.49412	1.76396	2.39296	0.686335	0.969445	1.80933	2.11355	1.56275	1.60499	1.17834	1.523	0	0	0	2.19466	4.26165	5.58792
MsaG000569	64.2541	129.107	100.714	156.479	100.934	89.373	132.558	92.6572	73.008	116.725	177.627	113.186	298.736	723.634	101.196	99.5928	62.3402	71.1454	63.1125	23.6921	107.764	127.218	68.703	47.45	74.4953	85.5869	66.8114	173.056	89.6825	118.185	88.5394	98.1459	62.0445	79.6104	78.2013	57.0405	82.6571	109.585	122.348	106.138	98.18	102.983	90.7127	254.278	149.942
MsaG000570	560.295	512.126	433.685	613.879	504.668	838.211	1302.18	1074.5	1614.16	1681.5	1065.76	1408.03	1538.74	2507.83	1543.55	292.505	218.191	308.72	467.607	425.47	517.268	1312.78	872.849	972.322	808.192	549.867	547.702	1432.74	1186.84	1666.94	256.046	382.288	334.459	427.604	630.542	525.085	1085.78	655.743	1046.3	1152.1	1112.23	1101.92	1199.02	2061.22	1925.97
MsaG000571	154.21	179.316	160.319	238.062	302.801	197.704	201.436	209.698	236.135	184.998	143.986	242.217	350.473	361.817	256.039	194.48	121.953	128.739	295.481	402.765	287.371	181.353	232.095	231.62	222.162	196.576	219.685	246.001	208.483	222.259	184.258	212.764	200.675	319.045	211.355	263.324	227.106	243.326	211.698	244.027	293.823	333.408	291.159	342.352	383.704
MsaG000573	38.5524	2.86906	4.11076	12.0369	10.0934	1.35414	2.59917	0	1.14075	0	1.34566	1.13186	0	11.4863	1.21923	6.27356	1.55851	1.69394	0	8.88452	0	16.2406	1.06792	0	1.98654	3.12646	5.66198	0	0	0	5.98239	4.80434	4.84723	4.22176	4.93162	5.46964	8.02496	2.94584	9.13803	10.886	5.01649	3.86186	8.77865	2.8411	1.86264
MsaG000574	0	0	0	0	0	0	0	0	0	0	1.34566	0	0	0	7.31539	0	0.779253	0	2.86875	0	0	0	0.355974	0	0.33109	0.390808	0.754931	0	1.16471	0	0	0	1.93889	0	0	0	0.802496	0.589168	0.507668	0	1.43328	2.57458	0.731554	8.52329	4.6566
MsaG000579	2.57016	1.43453	3.08307	1.33743	0	1.35414	0	0	0	0	0	0	0	0	0	6.27356	7.4029	12.7045	2.86875	2.96151	7.18427	0	0.355974	0	1.65545	0	0.377465	0	0	0	3.58944	2.059	1.93889	0.603109	0	0	0	1.17834	1.01534	0	0	0	0	0	0
MsaG000581	17.9911	24.387	36.9968	9.362	21.3082	21.6662	10.3967	13.0045	5.70375	14.3153	16.1479	18.1097	0	17.2294	13.4115	25.8784	15.1954	28.3735	2.86875	10.8589	7.18427	10.827	14.239	25.7356	14.568	30.0922	23.7803	9.05527	10.4824	3.52791	39.4838	41.1801	31.9917	12.6653	20.431	20.3158	11.2349	11.1942	11.6764	20.8648	18.6327	24.4585	9.51021	2.8411	10.2445
MsaG000582	7.71049	2.86906	7.19382	0	0	0	0	0	0	0	0	0	0	0	0	0.784195	4.67552	3.81136	0	0	0	0	0.355974	0	0	1.17242	0.377465	0	0	0	1.19648	3.43167	0	1.20622	0	0	0.802496	0	1.01534	0	0	0	0	0	0
MsaG000584	30.8419	32.9941	29.803	49.4848	54.9527	33.8534	59.7809	45.5158	39.9263	36.3388	47.0981	52.0653	215.29	170.379	119.485	45.4833	32.339	41.078	31.5563	53.3071	50.2899	46.0149	42.3609	64.3389	57.2786	82.4605	69.0761	124.761	131.612	197.563	50.2521	40.4937	58.1667	52.4705	62.702	54.6964	79.4471	62.4518	76.1502	87.995	56.6147	37.3314	120.706	150.578	105.239
MsaG000585	213.323	200.834	180.873	147.117	182.802	125.935	194.938	121.917	177.957	230.146	149.368	164.119	233.649	225.896	199.954	188.991	229.49	187.18	94.6688	154.986	122.133	110.977	140.966	143.958	167.532	175.864	176.276	212.296	210.812	178.16	212.973	192.86	177.408	165.252	141.608	169.559	134.819	116.655	102.041	155.125	174.861	175.071	253.849	174.727	179.745
MsaG000586	131.078	177.881	190.122	274.173	288.221	157.08	266.415	224.328	286.328	360.085	392.933	278.436	106.811	28.7156	132.896	174.876	173.384	176.17	197.944	185.588	222.712	121.804	127.439	121.44	100.651	91.8399	146.457	72.9452	75.706	79.3781	95.7183	148.935	126.997	99.513	138.085	117.988	247.971	144.346	212.713	116.117	117.529	118.431	83.3972	69.6069	72.6429
MsaG000587	12.8508	12.9107	3.08307	260.798	234.39	148.955	211.832	307.232	248.684	145.355	80.7396	109.79	263.689	193.352	136.554	31.3678	49.4826	20.7508	390.15	311.945	301.739	240.902	294.035	238.054	151.308	74.2535	128.338	175.572	124.624	104.073	40.6803	45.9844	40.7167	228.578	414.96	295.361	269.639	343.485	337.092	130.632	169.844	148.038	212.151	177.569	381.841
MsaG000588	0	0	0	1.33743	3.36445	0	2.59917	3.25113	3.42225	1.10118	5.38264	5.65928	0	0	0	0	1.16888	0	0	4.93585	7.18427	2.70676	5.69559	12.8678	3.3109	1.95404	3.77465	0	0	0	1.19648	0	0	4.82487	9.15872	3.12551	3.20998	7.07001	7.61502	3.62866	6.44978	2.57458	0	0	0
MsaG000589	7.71049	1.43453	0	22.7363	32.523	44.6865	31.1901	29.2602	10.2668	4.40471	1.34566	3.39557	0	0	0	3.13678	1.55851	0	140.569	126.358	43.1056	16.2406	9.61131	20.9102	4.96636	1.56323	2.64226	0	0	0	0	0.686335	0	22.315	19.0219	24.2227	3.20998	14.14	7.10735	0.907165	0.716642	1.28729	0	0	0
MsaG000590	0	2.86906	0	5.34971	0	2.70827	0	0	2.2815	0	0	1.13186	0	1.91438	0	0	0.389626	2.11742	14.3438	12.8332	0	5.41352	2.84779	5.62966	2.97981	0.781616	0.377465	0	0	0	0	1.37267	0	1.80933	1.40903	6.25102	0	2.35667	1.01534	0	0.716642	0	0	0	0
MsaG000591	0	0	0	0	0	0	0	1.62557	0	0	0	0	46.7297	24.8869	152.404	3.13678	7.4029	6.77576	17.2125	1.97434	0	0	0.711949	0	1.98654	8.59777	14.7211	50.307	30.2824	79.3781	1.19648	0	4.84723	0.603109	2.11355	0	0	0.589168	2.03067	22.6791	5.73314	15.4475	90.7127	214.503	177.882
MsaG000592	0	0	5.13844	0	1.12148	10.8331	6.49793	13.0045	3.42225	5.50588	8.07396	6.79113	6.67567	28.7156	51.2077	9.41034	8.18216	16.5159	8.60626	26.6536	14.3685	13.5338	4.27169	4.82542	0.993271	23.4485	6.03944	18.1105	25.6236	81.142	4.78591	2.059	4.84723	4.82487	4.93162	4.68826	0.802496	17.675	13.707	9.97882	8.59971	12.8729	41.6986	90.9151	57.7418
MsaG000593	115.657	134.846	182.929	72.2211	29.1586	39.27	10.3967	32.5113	19.3928	39.6424	63.246	39.6149	0	3.82875	4.87693	165.465	225.594	199.461	40.1625	41.4611	50.2899	35.1879	15.6629	24.1271	49.0014	54.7131	57.3747	13.0798	4.65883	8.81979	167.507	133.149	103.731	54.2798	53.5433	48.4454	65.0022	60.0951	34.5214	26.3078	15.0495	20.5966	1.46311	11.3644	5.58792
MsaG000594	97.6662	93.2443	93.5197	36.1106	23.5512	37.9158	10.3967	16.2557	18.252	55.0588	29.6045	33.9557	46.7297	38.2875	145.089	69.0092	91.1726	55.053	37.2938	34.5509	35.9214	8.12028	14.9509	20.1059	30.4603	41.4256	31.3296	127.78	112.977	146.408	106.487	62.4565	94.0362	65.1358	65.52	55.4778	40.1248	41.8309	27.4141	39.9153	55.8981	42.4805	55.5981	51.1397	45.6346
MsaG000596	0	0	4.11076	0	1.12148	0	0	0	0	0	6.7283	0	0	5.74313	0	4.70517	1.94813	0.423485	5.7375	4.93585	0	0	0.355974	0	0	0	0	0	0	0	1.19648	0	0	0	0	0	0	0	0	0	0	0	0	0	0
MsaG000597	43.6928	47.3394	69.8828	25.4111	24.6727	27.0827	24.6921	14.6301	15.9705	24.2259	33.6415	48.6698	10.0135	9.57188	26.8231	40.7781	63.5091	64.3697	8.60626	17.769	0	18.9473	21.0025	24.1271	41.3863	50.805	48.3156	10.5645	16.3059	8.81979	23.9296	29.5124	30.0528	25.9337	31.7032	32.0365	36.9148	16.4967	14.7224	19.0505	11.4663	21.8839	24.1413	14.2055	18.6264
MsaG000599	105.377	40.1668	105.852	25.4111	33.6445	46.0407	29.8905	34.1369	17.1113	19.8212	48.4438	40.7468	35.0473	57.4313	31.7	72.9302	69.7431	63.5227	77.4563	38.4996	71.8427	16.2406	13.883	19.3017	27.4805	27.7474	23.4028	76.4667	78.0354	104.073	82.557	87.1645	71.7389	68.1513	35.2258	54.6964	16.8524	33.5825	20.8144	28.1221	16.4828	15.4475	29.2622	36.9343	20.489
MsaG000601	1087.18	1325.5	1307.22	244.749	244.484	381.867	189.739	173.935	200.772	205.92	257.021	287.491	238.655	225.896	215.804	1311.96	1534.74	1111.22	513.507	336.625	287.371	238.195	200.414	176.932	256.926	272.002	241.2	349.131	334.271	319.276	972.737	947.828	885.104	530.736	212.06	429.757	211.859	216.814	209.159	179.619	161.961	166.06	235.56	232.97	242.143
MsaG000602	693.944	499.216	591.949	159.154	211.961	232.912	217.031	164.182	273.78	215.831	143.986	178.833	93.4594	99.5476	143.869	325.441	292.999	343.446	163.519	128.332	93.3956	267.969	174.071	181.757	102.969	143.036	132.49	117.718	135.106	132.297	276.387	248.453	199.706	123.034	94.4052	153.15	154.882	127.26	121.84	64.4087	83.8471	88.8229	62.9137	51.1397	52.1539
MsaG000603	0	0	0	16.0491	14.5793	1.35414	70.1776	87.7805	83.2748	12.1129	8.07396	12.4504	15.0203	7.6575	2.43846	0.784195	1.55851	0	14.3438	15.7947	7.18427	37.8946	29.9018	29.7568	8.27726	4.6897	6.79438	11.5706	8.15295	19.4035	0	0.686335	0	16.284	30.2942	21.0972	97.102	51.2576	41.6288	13.6075	16.4828	2.57458	9.51021	14.2055	25.1456
MsaG000605	151.64	167.84	156.209	291.559	208.596	190.933	98.7685	156.054	69.5858	411.84	149.368	131.295	1.66892	0	134.115	109.787	139.097	132.974	123.356	179.665	158.054	140.751	50.1924	46.6457	98.996	160.231	98.5184	11.0675	4.65883	40.571	198.615	145.503	157.05	209.279	236.013	271.919	343.468	173.804	185.299	149.682	103.913	184.082	6.58399	8.52329	7.45055
MsaG000606	35.9823	5.73811	6.16613	1.33743	10.0934	9.47896	9.0971	1.62557	4.563	5.50588	6.7283	4.52742	5.00676	13.4006	3.65769	7.84195	3.50664	12.2811	0	1.97434	0	2.70676	5.33961	6.43389	6.9529	12.115	7.92677	5.0307	11.6471	3.52791	1.19648	3.43167	5.81667	7.84042	7.04517	3.12551	3.20998	1.7675	3.04601	3.62866	6.44978	6.43644	4.38933	5.68219	2.79396
MsaG000607	12.8508	2.86906	8.22151	9.362	20.1867	10.8331	18.1942	8.12783	5.70375	3.30353	14.8023	0	5.00676	3.82875	4.87693	11.7629	29.222	13.128	34.425	20.7305	14.3685	10.827	33.4616	35.3864	8.60835	10.161	13.2113	30.6873	31.4471	10.5837	3.58944	3.43167	5.81667	4.82487	4.2271	6.25102	3.20998	4.12417	3.04601	4.53583	1.43328	1.28729	3.65777	1.42055	3.72528
MsaG000608	105.377	109.024	122.295	108.332	106.541	101.56	132.558	162.557	120.92	106.814	94.1962	88.2847	98.4662	82.3182	73.1539	130.176	113.381	118.152	65.9813	90.8196	129.317	121.804	142.39	162.456	125.814	163.749	147.589	114.7	126.953	153.464	88.5394	135.894	92.0973	108.56	93.7007	82.0446	85.0646	121.369	124.379	120.653	134.012	109.42	156.553	140.634	131.316
MsaG000609	511.462	471.96	573.45	407.916	402.613	338.534	363.884	347.871	441.47	323.746	426.574	425.578	357.149	313.958	230.435	530.116	326.507	431.107	286.875	324.779	380.767	381.653	332.836	343.409	316.191	345.083	339.719	213.805	290.012	366.903	413.982	474.944	426.556	458.966	250.103	398.502	300.936	300.475	296.478	278.5	276.624	274.192	297.743	269.904	316.649
MsaG000611	0	0	0	0	3.36445	0	2.59917	1.62557	1.14075	1.10118	0	2.26371	0	7.6575	2.43846	0	0	0	2.86875	0	7.18427	0	1.4239	3.21695	3.3109	10.9426	5.28451	4.52763	3.49412	5.29187	0	0	0.969445	1.80933	3.52258	0.781377	0	0	1.523	6.35016	8.59971	5.14915	0.731554	0	0
MsaG000612	69.3944	44.4704	43.1629	16.0491	26.9156	58.2279	27.2913	21.1323	31.941	30.8329	51.1351	40.7468	3.33784	30.63	37.7962	34.5046	40.9108	35.1492	54.5063	15.7947	14.3685	46.0149	52.3282	27.344	30.4603	37.5176	47.5606	22.1351	19.8	21.1675	39.4838	26.7671	53.3195	38.599	27.4761	39.0689	44.9398	37.1176	41.1211	39.0081	62.3479	41.1932	13.8995	15.626	13.0385
MsaG000613	51.4032	55.9466	22.6092	86.9328	107.663	78.5399	83.1735	121.917	102.668	110.118	72.6657	106.394	650.878	909.329	888.82	36.8572	72.0809	37.2667	129.094	67.1275	57.4742	78.496	91.1294	86.0533	108.598	82.8513	90.5917	453.266	439.095	377.487	62.2169	43.2391	43.625	79.6104	152.176	105.486	167.722	123.725	105.595	115.21	161.961	130.016	587.438	306.838	503.844
MsaG000614	0	4.30358	1.02769	2.67486	0	0	3.89876	1.62557	2.2815	3.30353	1.34566	2.26371	1.66892	5.74313	24.3846	3.92098	1.55851	2.11742	0	1.97434	0	0	2.49182	5.62966	2.97981	5.47131	10.1916	8.04913	8.15295	8.81979	2.39296	0	0.969445	4.22176	2.11355	3.12551	5.61747	0	2.03067	0.907165	3.58321	0	2.19466	8.52329	3.72528
MsaG000615	0	12.9107	3.08307	0	0	0	1.29959	1.62557	1.14075	2.20235	13.4566	4.52742	0	9.57188	1.21923	0	0.389626	0	0	0.987169	7.18427	0	0.711949	1.60847	7.28399	7.42535	6.03944	3.52149	0	0	2.39296	0.686335	0	3.61866	4.2271	1.56275	0	0.589168	1.523	19.0505	25.7991	14.1602	0	0	0
MsaG000616	10.2806	12.9107	9.2492	14.7117	13.4578	12.1872	25.9917	34.1369	21.6743	1.10118	16.1479	28.2964	20.027	45.945	48.7693	4.70517	14.0266	11.0106	11.475	21.7177	7.18427	5.41352	13.883	24.9313	21.1898	17.9772	29.0648	47.2886	50.0824	82.906	14.3577	6.86335	15.5111	27.1399	15.4994	17.1903	15.2474	13.5509	24.8757	13.6075	17.9161	15.4475	59.2559	34.0932	32.5962
MsaG000617	10.2806	25.8215	43.1629	20.0614	24.6727	25.7286	70.1776	37.388	44.4893	11.0118	14.8023	24.9008	28.3716	19.1438	13.4115	16.4681	25.7153	22.0212	11.475	48.3713	7.18427	29.7743	34.1735	49.0584	36.0888	33.6095	34.7268	23.1412	30.2824	15.8756	28.7155	24.7081	11.6333	28.3461	30.2942	14.0648	8.02496	20.0317	29.9524	44.4511	35.8321	34.7568	20.4835	39.7754	23.283
MsaG000618	370.103	393.061	554.952	375.817	397.005	343.951	470.45	403.14	441.47	468	364.674	392.754	348.804	183.78	274.327	595.988	445.733	512.84	358.594	294.176	660.953	611.727	423.965	452.785	442.337	409.958	457.865	267.633	255.071	368.667	374.498	514.751	359.664	360.659	384.666	404.753	394.026	457.783	502.591	409.132	348.288	436.391	361.388	355.137	428.407
MsaG000621	5.14032	21.5179	221.981	1.33743	6.72891	0	1.29959	1.62557	0	0	1.34566	1.13186	13.3513	17.2294	10.9731	156.839	381.444	229.952	0	0.987169	0	0	2.84779	4.82542	2.97981	0.390808	1.50986	3.01842	10.4824	7.05583	69.3957	164.034	51.3806	6.03109	2.11355	0.781377	0.802496	1.17834	1.01534	0	2.14993	0	5.85243	5.68219	3.72528
MsaG000622	0	4.30358	2.05538	2.67486	3.36445	4.06241	16.8946	13.0045	15.9705	2.20235	4.03698	1.13186	0	9.57188	3.65769	8.62615	6.23402	13.128	11.475	17.769	0	2.70676	13.171	13.672	9.93271	5.47131	6.41691	11.5706	13.9765	1.76396	3.58944	10.9814	0.969445	10.856	6.34065	7.03239	6.41997	10.605	9.64569	1.81433	7.88306	9.01102	8.77865	8.52329	13.9698
MsaG000623	460.059	405.971	297.002	457.4	423.921	606.653	293.706	360.875	310.284	226.842	204.54	196.943	53.4054	11.4863	167.035	283.094	298.064	285.005	240.975	252.715	251.45	365.412	252.386	188.996	103.631	161.404	129.848	51.3132	37.2706	49.3908	350.568	413.174	376.145	427.001	219.105	335.992	394.828	375.3	357.906	92.5309	75.2474	104.27	94.3705	86.6535	78.2308
MsaG000625	7.71049	43.0358	15.4153	6.68714	3.36445	5.41655	1.29959	0	4.563	4.40471	4.03698	3.39557	0	0	2.43846	13.3313	15.1954	13.975	14.3438	3.94868	0	0	1.77987	1.60847	1.98654	3.12646	6.03944	4.02456	9.31766	7.05583	5.98239	8.23602	10.6639	4.82487	6.34065	17.1903	8.02496	5.89168	3.04601	2.7215	5.01649	1.28729	1.46311	1.42055	1.86264
MsaG000626	10.2806	2.86906	5.13844	4.01228	3.36445	4.06241	1.29959	0	3.42225	3.30353	0	4.52742	0	0	0	1.56839	3.50664	4.65833	2.86875	0	0	2.70676	0.355974	1.60847	1.65545	2.73566	4.15212	0	0	0	2.39296	4.80434	3.87778	0.603109	2.81807	6.25102	1.60499	4.12417	3.04601	1.81433	5.73314	3.86186	0	0	0
MsaG000628	2.57016	0	3.08307	0	0	1.35414	1.29959	9.75339	1.14075	2.20235	0	1.13186	0	0	0	1.56839	1.94813	0	0	0	7.18427	0	0.355974	0	1.65545	1.56323	3.39719	2.01228	0	1.76396	4.78591	0	0.969445	0	4.2271	1.56275	6.41997	1.7675	0	0	1.43328	0	1.46311	0	0
MsaG000629	0	12.9107	2.05538	2.67486	0	6.77068	10.3967	6.50226	2.2815	0	1.34566	0	0	3.82875	1.21923	9.41034	5.45477	1.27045	5.7375	5.92301	0	0	2.49182	5.62966	2.31763	2.73566	0.754931	3.01842	3.49412	0	8.37535	16.472	10.6639	10.856	7.04517	7.81377	8.02496	10.605	8.63036	5.44299	7.16642	6.43644	17.5573	1.42055	4.6566
MsaG000631	0	0	6.16613	1.33743	2.24297	4.06241	2.59917	0	1.14075	0	0	1.13186	1.66892	0	0	0.784195	1.55851	1.27045	0	0.987169	0	0	1.4239	1.60847	2.31763	1.17242	0.754931	0.50307	0	0	1.19648	0.686335	4.84723	1.20622	0.704517	1.56275	0.802496	1.17834	0.507668	0	1.43328	0	0	0	0
MsaG000634	12.8508	2.86906	3.08307	1.33743	1.12148	2.70827	0	0	0	0	0	0	0	0	0	7.84195	1.55851	4.65833	5.7375	4.93585	7.18427	2.70676	0.355974	0	1.32436	0	0	0	0	0	0	0	1.93889	5.42798	0	0.781377	0	0.589168	0.507668	0	0	0	0	0	0
MsaG000636	7.71049	5.73811	0	5.34971	0	8.12482	31.1901	29.2602	31.941	38.5412	40.3698	16.9778	375.507	357.988	170.692	0	0.779253	0.423485	8.60626	1.97434	0	16.2406	15.3069	37.7991	21.1898	17.9772	24.1578	223.363	136.271	254.01	0	0.686335	3.87778	7.84042	7.04517	8.59515	13.6424	9.42668	11.1687	38.1009	30.099	54.0661	371.63	349.455	280.327
MsaG000637	0	0	0	0	0	1.35414	0	0	0	0	0	0	10.0135	7.6575	15.85	0	1.55851	0	0	0	0	0	1.77987	2.41271	0.993271	0	0.754931	5.0307	5.82354	15.8756	0	0	0.969445	0.603109	0.704517	0	0	0.589168	1.01534	0	0	0	5.85243	2.8411	2.79396
MsaG000638	35.9823	68.8573	95.5751	17.3866	10.0934	6.77068	14.2954	16.2557	10.2668	16.5177	18.8392	6.79113	10.0135	21.0581	26.8231	78.4195	41.3004	59.7114	20.0813	12.8332	28.7371	27.0676	13.527	7.23813	21.5209	21.8852	22.2705	14.589	19.8	8.81979	55.038	47.3571	59.1362	25.3306	19.7265	32.0365	32.9023	14.7292	16.753	13.6075	22.2159	18.022	15.3626	21.3082	20.489
MsaG000639	10.2806	10.0417	2.05538	2.67486	5.60742	8.12482	0	0	0	1.10118	0	0	0	0	2.43846	3.92098	6.23402	2.11742	2.86875	2.96151	14.3685	2.70676	0.711949	0	2.64872	1.56323	3.39719	1.50921	1.16471	1.76396	2.39296	4.11801	3.87778	4.82487	2.11355	7.03239	0.802496	2.94584	3.04601	1.81433	0	3.86186	0.731554	0	0
MsaG000640	295.569	315.596	226.092	239.4	244.484	209.891	179.343	195.068	180.239	274.193	257.021	305.601	93.4594	101.462	131.677	196.833	108.706	111.376	459	465.944	409.504	129.924	128.507	159.239	241.034	202.439	220.44	78.9821	71.0471	82.906	177.079	186.683	152.203	282.255	235.309	291.454	199.822	222.116	223.882	283.036	359.754	401.634	84.1287	63.9247	54.0165
MsaG000641	82.2452	109.024	131.544	20.0614	15.7008	24.3745	5.19834	17.8812	15.9705	55.0588	32.2959	35.0875	6.67567	9.57188	15.85	116.845	158.968	137.633	51.6375	56.2686	64.6585	16.2406	22.0704	24.1271	49.3325	54.7131	49.448	14.589	12.8118	8.81979	134.006	129.717	114.395	53.6767	56.3613	67.9798	27.2849	32.4042	37.0598	108.86	103.913	118.431	29.9937	18.4671	44.7033
MsaG000642	56.5436	77.4645	98.6581	2.67486	11.2148	0	0	1.62557	2.2815	5.50588	2.69132	4.52742	5.00676	7.6575	0	45.4833	52.2099	69.4515	11.475	4.93585	43.1056	5.41352	1.06792	1.60847	2.64872	1.56323	0.377465	0.50307	0	0	35.8944	41.1801	59.1362	9.04664	8.4542	14.0648	4.01248	5.30251	2.53834	0	2.14993	1.28729	0.731554	0	0.931319
MsaG000643	10.2806	2.86906	8.22151	8.02457	13.4578	4.06241	9.0971	1.62557	7.98525	7.70824	12.1109	6.79113	0	9.57188	6.09616	6.27356	14.4162	11.0106	0	8.88452	0	10.827	9.61131	12.8678	14.2369	7.03454	8.6817	17.1044	19.8	8.81979	14.3577	6.86335	5.81667	6.03109	4.93162	11.7207	4.01248	6.48084	6.09202	8.16449	5.01649	10.2983	3.65777	4.26165	11.1758
MsaG000644	107.947	157.798	118.184	24.0737	39.252	25.7286	20.7934	26.009	15.9705	23.1247	24.2219	56.5928	13.3513	0	9.75385	91.7508	173.773	104.601	86.0626	67.1275	28.7371	8.12028	13.171	14.4763	21.5209	9.37939	6.03944	6.03684	3.49412	7.05583	88.5394	66.5745	84.3417	33.7741	12.6813	35.162	12.0374	18.2642	10.1534	8.16449	11.4663	6.43644	0.731554	0	0.931319
MsaG000645	43.6928	91.8098	89.4089	0	2.24297	0	0	0	6.8445	2.20235	0	1.13186	0	1.91438	0	68.225	150.006	136.362	11.475	16.7819	0	0	1.4239	0.804237	0.33109	1.56323	1.50986	3.52149	0	1.76396	44.2697	25.3944	73.6778	19.9026	4.2271	26.5668	13.6424	5.89168	6.59969	1.81433	3.58321	3.86186	5.85243	8.52329	3.72528
MsaG000646	413.796	575.246	678.275	298.246	334.202	292.494	323.597	212.949	224.728	291.812	453.488	428.973	215.29	350.331	398.689	366.219	177.67	653.013	103.275	169.793	158.054	213.834	201.837	341.801	291.028	552.212	558.271	105.645	138.6	257.538	555.166	363.757	557.431	227.975	338.168	322.709	323.406	220.349	168.546	266.707	389.137	305.087	174.11	166.204	177.882
MsaG000647	218.464	345.721	278.504	163.166	164.858	173.33	150.752	206.447	150.579	167.379	199.158	148.273	412.223	509.224	354.796	686.171	730.939	574.245	169.256	175.716	129.317	132.631	148.797	147.175	207.594	213.381	178.541	281.719	264.389	432.169	734.638	986.949	583.606	249.084	182.47	239.101	161.302	162.021	171.084	240.399	265.158	251.021	579.391	465.94	554.135
MsaG000648	43.6928	34.4287	9.2492	37.448	31.4016	32.4993	16.8946	30.8857	9.126	35.2377	18.8392	29.4282	3.33784	17.2294	20.7269	23.5259	26.8842	23.2917	28.6875	18.7562	28.7371	8.12028	21.3585	20.9102	43.7039	39.8624	57.3747	31.1904	26.7883	12.3477	34.6979	30.1987	31.9917	38.599	27.4761	41.413	24.8774	22.3884	23.3527	39.9153	37.982	41.1932	16.0942	14.2055	22.3517
MsaG000649	15.421	20.0834	32.886	13.3743	47.1023	24.3745	25.9917	27.6346	33.0818	14.3153	29.6045	43.0105	36.7162	26.8013	17.0692	32.9362	38.1834	36.4197	25.8188	25.6664	7.18427	51.4284	41.293	35.3864	25.825	34.7819	31.7071	19.1167	26.7883	33.5152	28.7155	35.6894	31.9917	41.0114	22.5445	28.911	24.8774	34.1717	46.1978	35.3794	22.9325	25.7458	46.0879	31.2521	42.8407
MsaG000651	56.5436	38.7322	72.9659	46.81	21.3082	40.6241	44.1859	26.009	46.7708	39.6424	60.5547	33.9557	23.3649	40.2019	39.0154	63.5198	17.9228	33.4553	17.2125	29.6151	79.027	32.4811	30.2578	20.9102	17.8789	20.7128	13.9662	25.6566	23.2941	40.571	38.2873	41.1801	41.6861	19.9026	16.9084	28.911	11.2349	13.5509	38.5828	25.4006	20.7826	27.0331	13.168	29.8315	20.489
MsaG000652	10.2806	4.30358	3.08307	10.6994	4.48594	9.47896	5.19834	16.2557	9.126	9.91059	14.8023	4.52742	6.67567	7.6575	7.31539	5.48937	23.3776	21.5977	0	5.92301	0	21.6541	23.1383	32.9737	15.2302	21.8852	32.462	11.0675	11.6471	5.29187	11.9648	13.0404	7.75556	7.84042	16.2039	14.0648	3.20998	10.0158	6.09202	9.07165	15.0495	9.01102	23.4097	7.10274	13.0385
MsaG000653	439.498	332.81	386.411	205.964	225.418	235.62	248.221	224.328	208.757	164.075	277.206	169.778	135.182	216.325	152.404	337.204	262.608	301.521	180.731	224.087	186.791	270.676	215.364	171.302	162.234	178.99	154.761	155.952	136.271	201.091	275.19	258.748	253.025	227.975	178.947	239.883	223.094	192.658	215.759	168.733	150.495	155.762	152.163	223.026	208.616
MsaG000654	35.9823	35.8632	75.0213	136.418	91.9617	92.0813	269.014	199.945	269.217	369.995	305.465	277.305	160.216	258.441	347.481	43.9149	58.0543	44.4659	140.569	202.37	136.501	230.074	286.203	346.626	350.294	195.404	341.606	335.045	298.165	266.358	39.4838	53.5341	30.0528	115.194	206.423	100.798	184.574	286.335	311.201	482.612	429.985	382.325	353.341	291.212	430.27
MsaG000655	64.2541	81.7681	21.5815	49.4848	56.0742	75.8317	16.8946	50.3925	11.4075	17.6188	12.1109	3.39557	0	0	4.87693	152.134	53.7684	13.128	395.888	388.945	280.187	24.3608	10.3233	22.5186	11.2571	8.20697	4.15212	0	1.16471	0	40.6803	74.1242	47.5028	208.676	55.6568	128.146	34.5073	71.2893	18.2761	2.7215	4.29985	9.01102	1.46311	0	0
MsaG000656	97.6662	87.5062	73.9936	77.5708	114.391	101.56	80.5743	89.4061	99.2453	103.511	90.1593	100.735	95.1284	84.2326	153.623	66.6566	85.3282	69.028	100.406	140.178	114.948	59.5487	117.827	128.678	127.801	169.611	178.919	120.737	94.3413	70.5583	89.7359	71.3788	69.8001	146.556	107.087	92.9839	83.4596	109.585	93.9186	100.695	120.396	104.27	169.721	110.803	106.17
MsaG000657	185.052	142.018	110.99	57.5094	61.6816	124.581	88.3718	139.799	132.327	126.635	131.875	166.383	95.1284	63.1744	167.035	61.1672	108.316	77.4977	100.406	94.7682	64.6585	70.3757	102.165	65.9474	83.1037	96.5296	85.3072	63.3869	40.7648	88.1979	145.97	108.441	152.203	155.602	163.448	164.871	137.227	128.439	106.103	118.839	140.462	82.3864	75.3501	123.588	108.033
MsaG000659	33.4121	70.2919	90.4366	92.2825	58.3172	62.2903	79.2747	78.0271	114.075	57.2612	103.616	44.1424	98.4662	141.664	69.4962	63.5198	56.1062	70.2985	77.4563	95.7554	107.764	86.6163	138.474	129.482	94.0297	70.3454	89.4593	92.565	101.33	107.601	86.1464	76.8695	85.3112	110.369	87.3601	100.798	89.0771	109.585	129.455	145.146	147.628	137.74	112.659	159.101	125.728
MsaG000660	71.9645	54.5121	49.3291	149.792	207.475	93.4355	94.8697	94.2828	85.5563	89.1953	76.7027	62.252	93.4594	128.263	60.9616	80.7721	73.2498	51.2417	149.175	138.204	86.2113	119.097	84.3659	77.2067	90.3877	80.5064	90.5917	193.179	181.694	153.464	90.9324	94.0279	102.761	156.808	208.537	163.308	134.017	188.534	135.04	107.046	88.8636	114.569	263.36	126.429	134.11
MsaG000661	46.2629	40.1668	48.3014	37.448	41.4949	39.27	23.3925	26.009	28.5188	57.2612	36.3328	57.7246	71.7635	74.6607	70.7154	50.9727	52.5996	58.8644	54.5063	25.6664	7.18427	16.2406	26.6981	34.5822	39.7308	48.0694	55.4874	39.2395	40.7648	44.0989	71.7887	59.0248	54.2889	59.7078	51.4297	43.7571	33.7048	38.2959	53.8128	61.6872	71.6642	57.928	45.3564	71.0274	51.2226
MsaG000662	20.5613	27.256	25.6922	16.0491	47.1023	17.6038	14.2954	21.1323	19.3928	34.1365	22.8762	18.1097	48.3986	32.5444	40.2346	32.152	44.4174	51.6651	34.425	29.6151	35.9214	29.7743	27.41	27.344	30.4603	35.1727	29.8198	19.6197	31.4471	29.9873	56.2345	42.5528	33.9306	37.3928	35.2258	28.911	25.6799	31.2259	26.3987	40.8224	42.9985	41.1932	24.1413	44.037	39.1154
MsaG000664	161.92	136.28	105.852	56.172	72.8965	54.1655	61.0805	60.1459	65.0228	47.3506	67.283	53.1972	71.7635	65.0888	71.9347	82.3405	119.226	103.33	51.6375	80.9479	28.7371	64.9622	92.1973	101.334	74.8264	77.7708	69.8311	46.7855	58.2354	40.571	110.076	104.323	90.1584	58.5016	60.5884	71.8867	45.7423	56.5601	47.7208	57.1514	83.1305	55.3534	47.551	45.4576	84.7501
MsaG000665	15.421	12.9107	13.36	13.3743	23.5512	33.8534	40.2872	9.75339	25.0965	22.0235	18.8392	18.1097	6.67567	38.2875	21.9462	19.6049	11.6888	9.74015	65.9813	39.4868	50.2899	16.2406	25.6301	32.9737	26.1561	19.1496	20.3831	41.7548	31.4471	31.7512	15.5542	16.472	20.3584	28.3461	23.249	23.4413	26.4824	32.9934	14.7224	30.8436	25.0825	37.3314	16.8257	18.4671	18.6264
MsaG000666	25.7016	27.256	26.7199	9.362	21.3082	10.8331	25.9917	14.6301	9.126	11.0118	34.9872	9.05484	6.67567	7.6575	9.75385	26.6626	17.9228	25.8326	14.3438	8.88452	28.7371	10.827	18.1547	14.4763	10.2638	19.1496	19.2507	11.0675	9.31766	3.52791	33.5014	27.4534	25.2056	21.7119	22.5445	21.8786	20.8649	15.9075	20.8144	19.0505	20.7826	12.8729	16.0942	18.4671	12.1072
MsaG000667	0	1.43453	3.08307	9.362	16.8223	27.0827	24.6921	19.5068	53.6153	53.9577	29.6045	49.8016	1550.43	2999.83	4765.98	3.92098	1.16888	4.65833	17.2125	5.92301	28.7371	40.6014	58.7358	45.0373	35.7578	42.9889	32.0845	3930.99	5143.35	2917.58	4.78591	2.059	3.87778	10.2529	31.7032	12.502	77.0396	41.8309	39.0904	30.8436	54.4648	50.2042	1311.68	1298.38	469.385
MsaG000668	0	0	0	4.01228	0	0	0	0	0	0	0	0	10.0135	9.57188	10.9731	0	0	0	0	1.97434	0	0	0	1.60847	0	0.390808	0	8.04913	16.3059	7.05583	0	0	0	0	0	0	0.802496	0	0	0	0	0	2.92622	12.7849	0
MsaG000669	0	0	0	0	0	0	0	0	0	0	0	0	8.34459	0	7.31539	0	0	0	0	0	0	0	0.355974	0	0.33109	0.390808	0	13.0798	9.31766	3.52791	0	0	0	0	0	0	0	0	0	0	0	1.28729	3.65777	7.10274	1.86264
MsaG000671	0	0	0	0	1.12148	0	3.89876	4.8767	4.563	0	0	0	0	0	1.21923	0	0	0	2.86875	0	0	0	23.1383	24.9313	14.2369	5.47131	18.8733	2.51535	1.16471	0	0	0	0	1.80933	2.11355	0	2.40749	1.17834	1.523	10.886	17.1994	14.1602	1.46311	1.42055	0.931319
MsaG000672	231.315	200.834	192.178	446.701	403.734	356.138	457.454	622.592	427.781	755.407	422.537	490.093	642.534	746.607	707.154	284.663	212.346	221.906	668.419	494.572	603.479	633.382	431.441	543.664	547.292	309.52	395.961	612.237	529.942	777.905	167.507	235.413	222.972	370.912	556.568	361.778	532.857	592.113	816.33	660.416	596.963	718.307	1087.09	1250.08	1490.11
MsaG000673	41.1226	57.3811	53.4398	119.031	104.298	153.017	230.027	175.561	159.705	580.32	596.128	567.059	176.905	114.863	210.927	62.7356	101.303	90.2023	88.9313	193.485	215.528	208.42	172.292	205.885	509.879	339.612	371.803	149.412	96.6707	134.061	65.8063	87.8508	72.7084	104.338	195.151	80.4818	127.597	133.152	207.129	676.745	639.961	742.765	196.788	224.447	231.899
MsaG000674	292.998	427.489	380.245	26.7486	16.8223	16.2496	35.0888	29.2602	42.2078	42.9459	26.9132	41.8786	30.0405	24.8869	26.8231	238.395	282.09	238.845	37.2938	24.6792	7.18427	56.8419	39.8691	35.3864	39.3998	27.3566	42.2761	15.0921	22.1294	14.1117	285.958	176.388	160.928	19.9026	26.7716	22.6599	21.6674	25.9234	29.4448	64.4087	57.3314	73.3754	9.51021	1.42055	14.9011
MsaG000675	20.5613	14.3453	9.2492	18.724	11.2148	5.41655	2.59917	19.5068	28.5188	4.40471	12.1109	9.05484	20.027	3.82875	15.85	10.9787	19.4813	22.0212	22.95	9.87169	21.5528	10.827	18.1547	14.4763	17.2167	17.5864	16.9859	30.6873	33.7765	14.1117	17.9472	15.0994	13.5722	16.284	20.431	18.753	10.4325	11.1942	12.6917	19.0505	18.6327	5.14915	42.4302	26.9904	12.1072
MsaG000677	2.57016	1.43453	0	2.67486	0	0	5.19834	0	3.42225	6.60706	1.34566	2.26371	0	1.91438	0	2.35259	3.50664	1.69394	0	3.94868	0	0	1.4239	1.60847	0.993271	3.51727	9.05917	0.50307	0	0	0	2.059	0	0	1.40903	0.781377	0.802496	1.17834	1.523	0	1.43328	1.28729	0.731554	0	0.931319
MsaG000678	0	14.3453	5.13844	32.0983	47.1023	40.6241	45.4855	86.155	30.8003	33.0353	47.0981	41.8786	63.4189	67.0032	80.4693	12.5471	14.0266	14.822	43.0313	25.6664	21.5528	75.7892	80.4502	90.0745	69.529	75.8167	64.924	141.866	152.577	56.4466	5.98239	9.60869	13.5722	25.3306	40.862	37.5061	55.3722	64.2193	65.9969	52.6156	59.4813	60.5025	61.4506	49.7192	57.7418
MsaG000679	23.1315	27.256	25.6922	20.0614	26.9156	35.2076	25.9917	56.8948	25.0965	18.72	26.9132	46.4061	31.7095	53.6025	21.9462	21.1733	33.5079	32.1848	22.95	29.6151	0	24.3608	38.4452	38.6034	51.6501	69.5638	58.1297	76.9698	61.7295	77.6141	41.8767	26.0807	39.7473	16.8871	35.9303	34.3806	24.0749	34.7609	34.5214	36.2866	35.1155	23.1712	62.9137	28.411	27.0083
MsaG000680	136.219	134.846	143.876	141.767	111.027	90.7272	128.659	138.173	124.342	90.2965	149.368	119.977	151.872	170.379	118.265	143.508	169.877	154.995	160.65	164.857	150.87	173.233	145.593	132.699	161.241	180.162	181.561	182.615	145.588	130.533	178.275	161.975	195.828	163.443	159.925	150.024	169.327	160.843	140.116	105.231	179.877	117.143	188.009	133.532	134.11
MsaG000681	292.998	152.06	205.538	731.573	739.058	838.211	825.237	978.59	771.147	899.661	971.567	1045.83	590.797	336.93	396.25	279.958	238.841	157.536	1044.23	1130.31	739.98	614.434	667.808	1039.88	1008.17	574.878	660.942	809.943	667.377	576.814	202.205	260.807	306.345	575.969	473.435	377.405	573.785	678.132	1015.84	972.481	766.09	974.477	733.749	654.873	549.478
MsaG000683	0	0	5.13844	0	7.85039	5.41655	1.29959	6.50226	9.126	4.40471	5.38264	4.52742	8.34459	15.315	10.9731	0	1.16888	1.27045	0	5.92301	14.3685	0	2.84779	2.41271	3.97308	1.95404	1.88733	15.5952	17.4706	8.81979	0	0	4.84723	0.603109	2.81807	3.12551	0.802496	7.07001	3.55368	3.62866	6.44978	5.14915	11.7049	7.10274	9.31319
MsaG000684	0	0	0	0	1.12148	0	14.2954	1.62557	0	0	0	1.13186	1.66892	1.91438	2.43846	0	0.389626	0	0	0	0	0	1.4239	0	2.31763	0	3.77465	3.52149	4.65883	5.29187	1.19648	0	0	0.603109	0.704517	0	0	0	1.01534	13.6075	10.033	11.5856	1.46311	7.10274	3.72528
MsaG000685	23.1315	67.4228	43.1629	77.5708	69.532	54.1655	42.8863	84.5294	49.0523	94.7012	91.5049	86.021	183.581	296.728	104.854	85.4773	110.264	70.722	77.4563	109.576	107.764	83.9095	45.9207	65.1432	63.9004	57.058	72.0959	139.854	143.259	134.061	72.9852	67.9471	82.4028	66.342	66.2246	68.7612	69.0147	68.3434	66.5045	94.3452	124.696	123.58	106.075	187.512	256.113
MsaG000686	0	0	0	0	0	0	0	0	0	0	0	3.39557	6.67567	3.82875	3.65769	2.35259	0	0	0	0	0	0	0	0	0	0.781616	0	3.01842	13.9765	0	1.19648	0	0	4.22176	4.2271	4.68826	4.01248	1.17834	0	1.81433	0.716642	3.86186	0.731554	1.42055	10.2445
MsaG000687	84.8153	91.8098	132.572	189.915	209.718	128.643	171.545	173.935	183.661	159.671	223.38	190.152	118.493	135.921	107.292	98.8086	136.759	143.985	160.65	126.358	122.133	227.368	280.508	301.589	200.641	228.623	216.665	147.4	171.212	121.713	154.346	144.13	156.081	148.365	192.333	133.615	199.822	153.773	169.053	160.568	182.027	153.187	127.29	96.5973	139.698
MsaG000688	7.71049	17.2143	12.3323	6.68714	19.0652	12.1872	2.59917	6.50226	9.126	1.10118	0	1.13186	0	0	4.87693	10.1945	20.2606	11.4341	63.1125	15.7947	0	5.41352	6.40754	2.41271	5.62854	1.56323	0.377465	5.0307	8.15295	5.29187	28.7155	16.472	31.0222	30.7586	25.3626	21.8786	8.02496	11.7834	11.1687	6.35016	1.43328	9.01102	4.38933	1.42055	6.51924
MsaG000689	0	15.7798	10.2769	6.68714	7.85039	10.8331	12.9959	4.8767	2.2815	3.30353	6.7283	0	3.33784	0	2.43846	4.70517	14.8058	8.89318	0	1.97434	0	0	11.3912	9.65084	8.93944	7.03454	5.66198	2.51535	1.16471	0	10.7683	8.92235	3.87778	10.2529	4.2271	4.68826	4.01248	1.17834	9.13803	2.7215	1.43328	3.86186	2.92622	0	4.6566
MsaG000690	120.798	93.2443	76.049	66.8714	95.3262	83.9565	66.2789	73.1504	39.9263	39.6424	45.7525	57.7246	105.142	40.2019	20.7269	113.708	129.746	115.611	106.144	139.191	57.4742	51.4284	48.7685	63.5347	79.7928	76.5984	93.2339	106.651	108.318	61.7385	129.22	89.2235	130.875	72.9762	94.4052	93.7652	87.4721	112.531	87.8266	166.011	161.244	169.922	90.7127	83.8124	62.3984
MsaG000691	15.421	30.1251	47.2737	29.4234	12.3363	39.27	31.1901	52.0181	38.7855	22.0235	12.1109	15.846	5.00676	38.2875	28.0423	37.6414	81.0423	37.6901	37.2938	29.6151	7.18427	78.496	61.5836	58.7093	20.8587	26.9657	26.8	40.2456	37.2706	63.5025	37.0908	53.5341	41.6861	33.171	31.7032	20.3158	63.3972	44.1876	64.4739	7.25732	12.1829	9.01102	27.0675	22.7288	18.6264
MsaG000692	105.377	120.5	102.769	124.381	88.5973	71.7693	29.8905	82.9038	52.4745	83.6894	86.1223	97.3396	10.0135	0	6.09616	60.383	53.3788	62.2523	63.1125	51.3328	57.4742	27.0676	35.5974	32.1695	67.8735	93.4031	83.7973	4.02456	0	7.05583	52.6451	70.6925	53.3195	56.6923	61.9975	78.1377	93.8921	73.6459	61.9355	20.8648	45.8651	32.1822	2.19466	1.42055	9.31319
MsaG000693	203.043	153.494	189.095	208.639	192.895	153.017	193.638	219.451	217.883	178.391	184.355	192.415	200.27	210.581	160.939	161.544	174.553	221.906	160.65	167.819	143.685	322.104	223.908	234.033	182.762	177.036	186.468	230.909	278.365	206.383	149.56	173.643	155.111	204.454	200.083	205.502	221.489	229.775	220.836	224.07	220.009	240.723	264.091	271.325	254.25
MsaG000694	547.445	550.859	454.238	1637.01	1725.96	1198.41	369.082	572.199	493.945	654.099	476.364	453.874	50.0676	70.8319	113.389	491.69	608.986	447.623	1153.24	1350.45	804.639	779.546	512.603	431.875	415.518	452.946	451.826	388.873	274.871	222.259	745.406	694.571	769.74	845.559	717.198	715.741	538.475	815.997	456.901	166.011	246.525	218.839	90.7127	265.643	46.566
MsaG000695	3133.03	2691.17	1507.62	418.615	420.557	868.002	363.884	616.089	860.126	1078.05	464.253	914.539	747.676	882.527	893.697	785.764	817.826	731.782	771.694	625.865	502.899	419.548	268.405	267.007	291.691	376.348	362.744	359.695	421.624	497.436	941.629	577.894	751.32	616.981	389.598	854.045	373.161	362.338	266.526	390.081	415.652	334.695	594.022	485.828	517.814
MsaG000697	161.92	140.584	68.8552	38.7854	79.6254	88.0189	14.2954	61.7715	20.5335	5.50588	9.41962	0	0	0	0	214.085	122.732	84.2735	636.863	461.008	287.371	21.6541	13.171	20.9102	14.568	4.29889	2.64226	0	0	0	126.827	159.23	143.478	338.947	73.9742	189.093	16.0499	113.12	66.5045	2.7215	6.44978	14.1602	0	0	0
MsaG000698	269.867	185.054	107.907	34.7731	39.252	27.0827	12.9959	30.8857	12.5483	7.70824	2.69132	0	0	0	0	225.064	192.086	113.494	255.319	188.549	100.58	24.3608	9.96728	21.7144	12.5814	5.0805	3.01972	0	0	0	148.363	129.717	146.386	113.988	50.0207	101.579	13.6424	51.2576	26.9064	1.81433	5.01649	9.01102	0	0	0
MsaG000699	619.409	624.02	703.967	522.934	476.631	482.073	379.479	440.528	447.174	727.878	546.338	596.488	559.088	405.848	242.627	652.45	141.434	369.702	441.788	315.894	725.612	365.412	222.84	241.271	308.245	425.199	396.339	116.712	107.153	236.37	601.829	614.27	547.737	437.254	302.942	439.915	524.03	308.724	394.458	455.397	350.438	431.242	201.177	316.782	178.813
MsaG000700	43.6928	24.387	40.0799	38.7854	51.5883	37.9158	50.6838	39.0136	41.067	41.8447	37.6785	47.5379	25.0338	32.5444	17.0692	57.2462	16.3643	53.3591	17.2125	22.7049	35.9214	21.6541	20.2905	22.5186	43.3728	63.7017	58.8846	17.6075	22.1294	37.0431	62.2169	59.0248	74.6473	43.4239	59.8839	63.2915	40.9273	34.1717	28.9371	45.3583	34.3988	42.4805	32.1884	24.1493	26.0769
MsaG000701	287.858	147.756	197.316	139.093	125.606	143.539	83.1735	134.922	103.808	162.974	106.307	157.328	120.162	168.465	180.446	152.918	93.5103	184.639	137.7	99.7041	122.133	100.15	112.488	115.006	157.599	248.945	212.513	65.9022	52.4118	141.117	180.668	148.248	190.011	129.668	128.927	142.211	151.672	110.763	90.8726	139.703	133.295	153.187	133.143	73.8685	91.2693
MsaG000703	151.64	94.6788	144.904	94.9574	84.1113	154.372	83.1735	56.8948	101.527	140.951	115.727	136.954	73.4324	76.575	58.5231	133.313	88.8348	84.697	57.375	81.935	64.6585	78.496	51.9722	39.4076	52.3123	45.7245	33.9719	44.2702	37.2706	70.5583	168.703	181.192	134.753	134.493	71.8607	132.834	126.794	77.7701	102.549	59.8729	78.114	73.3754	71.6923	106.541	92.2006
MsaG000705	0	0	0	0	1.12148	0	1.29959	0	1.14075	6.60706	1.34566	1.13186	0	3.82875	7.31539	1.56839	6.23402	0	8.60626	0.987169	0	10.827	16.0188	20.1059	8.60835	6.25293	6.41691	4.02456	0	0	1.19648	2.059	1.93889	2.41244	4.2271	0.781377	0	4.71334	6.09202	7.25732	5.73314	3.86186	1.46311	5.68219	3.72528
MsaG000706	43.6928	53.0775	59.606	41.4603	52.7098	51.4572	54.5826	43.8903	45.63	45.1482	47.0981	57.7246	75.1013	57.4313	30.4808	41.5623	47.5344	75.3803	51.6375	25.6664	86.2113	29.7743	41.293	46.6457	37.4132	44.9429	36.6141	41.7548	30.2824	21.1675	63.4134	43.2391	65.9223	38.599	33.1123	34.3806	36.1123	44.7767	65.9969	17.2361	33.6822	32.1822	57.0612	65.3452	39.1154
MsaG000707	2.57016	0	9.2492	0	0	1.35414	0	0	0	0	1.34566	0	0	0	0	12.5471	5.8444	19.0568	2.86875	4.93585	0	2.70676	0	2.41271	0	0	0.377465	0	0	0	11.9648	11.6677	14.5417	3.01555	1.40903	1.56275	0.802496	3.53501	0	1.81433	8.59971	7.72373	3.65777	0	2.79396
MsaG000708	0	0	5.13844	4.01228	0	5.41655	0	0	1.14075	0	0	0	0	0	3.65769	0	3.11701	2.11742	0	3.94868	0	5.41352	0.711949	0.804237	0.33109	0.390808	1.1324	1.00614	0	5.29187	0	0	2.90834	0.603109	2.11355	0	0	0.589168	0	0	0	0	0	0	0
MsaG000709	15.421	57.3811	60.6336	80.2457	59.4387	43.3324	40.2872	43.8903	45.63	49.553	29.6045	56.5928	161.885	172.294	76.8116	34.5046	81.8216	46.1598	48.7688	33.5637	14.3685	59.5487	53.0402	24.1271	51.6501	44.9429	47.9381	127.78	135.106	139.353	59.8239	59.7111	42.6556	50.6612	66.9291	56.2591	62.5947	47.7226	82.7499	74.3876	87.4303	68.2263	128.754	105.121	67.9863
MsaG000711	5.14032	4.30358	0	0	2.24297	2.70827	11.6963	1.62557	5.70375	6.60706	5.38264	3.39557	0	3.82875	6.09616	7.84195	10.5199	12.2811	2.86875	1.97434	0	0	8.18741	8.8466	4.30417	8.20697	13.5888	4.02456	8.15295	14.1117	2.39296	10.295	12.6028	6.03109	5.63613	10.1579	2.40749	3.53501	1.523	1.81433	6.44978	6.43644	5.12088	14.2055	5.58792
MsaG000712	0	0	0	0	0	1.35414	0	0	1.14075	0	0	0	0	0	1.21923	0.784195	4.67552	1.69394	0	0	0	0	2.84779	1.60847	1.98654	6.25293	3.39719	1.00614	1.16471	0	1.19648	3.43167	0	6.03109	0.704517	2.34413	5.61747	3.53501	3.55368	0	2.14993	0	0	1.42055	0.931319
MsaG000713	7.71049	14.3453	14.3876	45.4725	38.1305	47.3948	38.9876	48.767	50.193	46.2494	59.2091	28.2964	145.196	84.2326	107.292	34.5046	78.7045	33.0318	51.6375	42.4483	7.18427	40.6014	33.8176	36.9949	68.8668	160.622	84.5522	96.5895	118.8	86.4339	29.912	26.7671	25.2056	74.7855	61.9975	67.1984	43.3348	38.8851	77.1656	60.7801	47.2984	56.6407	136.069	144.896	171.363
MsaG000714	25.7016	40.1668	4.11076	1.33743	12.3363	1.35414	2.59917	1.62557	0	1.10118	1.34566	0	0	0	24.3846	6.27356	7.79253	5.5053	0	10.8589	7.18427	0	0.355974	0.804237	1.32436	1.17242	0.377465	1.50921	0	1.76396	0	0	0.969445	0	0.704517	0	0	1.7675	0	0	1.43328	2.57458	2.92622	1.42055	0.931319
MsaG000716	0	10.0417	6.16613	1.33743	4.48594	8.12482	1.29959	6.50226	0	3.30353	2.69132	0	5.00676	0	3.65769	14.1155	7.4029	1.27045	77.4563	26.6536	21.5528	0	0.711949	5.62966	1.98654	1.17242	1.50986	3.52149	6.98824	1.76396	5.98239	8.23602	4.84723	21.1088	3.52258	14.0648	3.20998	4.12417	1.01534	0	2.86657	0	0.731554	1.42055	3.72528
MsaG000719	7.71049	1.43453	10.2769	21.3988	14.5793	37.9158	3.89876	17.8812	5.70375	29.7318	6.7283	19.2415	0	0	36.5769	17.2523	5.45477	13.128	20.0813	40.4739	93.3956	13.5338	21.7144	30.561	13.2436	8.98858	9.05917	13.0798	16.3059	22.9314	27.519	11.6677	16.4806	24.7275	20.431	29.6923	32.0998	40.6526	31.4754	28.1221	10.7496	27.0331	0	5.68219	8.38187
MsaG000720	0	8.60717	1.02769	8.02457	2.24297	9.47896	5.19834	14.6301	9.126	0	24.2219	4.52742	6.67567	1.91438	9.75385	7.05776	5.06514	5.08182	11.475	3.94868	14.3685	8.12028	14.5949	13.672	15.5612	14.8507	13.5888	6.53992	10.4824	12.3477	2.39296	6.17701	3.87778	5.42798	12.6813	11.7207	4.01248	7.07001	14.2147	14.5146	19.3493	12.8729	13.8995	2.8411	13.9698
MsaG000721	15.421	12.9107	15.4153	0	3.36445	2.70827	0	1.62557	1.14075	0	0	0	0	0	12.1923	1.56839	4.67552	4.23485	2.86875	3.94868	7.18427	0	1.06792	0.804237	0.33109	1.17242	1.50986	0	1.16471	1.76396	0	0	0	1.20622	0.704517	0.781377	0	0	0.507668	0	0.716642	1.28729	0.731554	2.8411	0.931319
MsaG000722	0	0	5.13844	4.01228	5.60742	0	0	0	2.2815	7.70824	1.34566	2.26371	0	0	0	0	6.62365	3.81136	0	1.97434	0	0	2.84779	2.41271	4.63527	8.59777	3.77465	0	0	0	0	1.37267	0	0.603109	0.704517	4.68826	1.60499	3.53501	1.01534	1.81433	0.716642	1.28729	0	0	0
MsaG000725	120.798	88.9407	109.963	259.461	206.353	220.724	220.93	232.456	200.772	131.04	203.195	192.415	293.73	323.53	186.542	137.234	134.421	120.693	180.731	164.857	114.948	175.939	232.451	228.403	235.074	209.082	223.459	306.873	301.659	234.606	122.041	144.817	139.6	158.618	192.333	147.68	225.501	192.658	208.652	234.956	225.742	227.85	233.366	220.185	201.165
MsaG000726	0	0	0	1.33743	4.48594	0	1.29959	4.8767	10.2668	16.5177	5.38264	6.79113	0	0	0	3.13678	1.94813	0	0	19.7434	14.3685	2.70676	7.11949	4.82542	9.27053	5.0805	6.41691	2.51535	0	0	0	1.37267	1.93889	3.61866	6.34065	3.90689	8.02496	8.83751	19.7991	36.2866	45.1485	43.7678	0	0	0
MsaG000730	12.8508	20.0834	10.2769	14.7117	13.4578	17.6038	12.9959	16.2557	18.252	20.9224	28.2589	16.9778	8.34459	11.4863	7.31539	18.0365	19.4813	23.7151	8.60626	16.7819	0	43.3081	9.96728	17.6932	20.5276	13.2875	13.5888	18.1105	13.9765	7.05583	19.1437	24.0217	6.78612	12.0622	9.86323	12.502	11.2349	23.5667	17.7684	9.97882	15.7661	15.4475	16.8257	12.7849	19.5577
MsaG000731	2.57016	2.86906	2.05538	6.68714	4.48594	4.06241	9.0971	8.12783	4.563	7.70824	4.03698	2.26371	56.7432	72.7463	32.9193	0.784195	1.94813	3.81136	0	0.987169	7.18427	5.41352	1.4239	4.82542	2.64872	5.0805	0.754931	27.6689	38.4353	17.6396	3.58944	6.86335	2.90834	8.44353	4.93162	7.03239	9.62995	10.0158	6.59969	8.16449	12.1829	6.43644	49.7457	62.5041	70.7803
MsaG000733	17.9911	12.9107	26.7199	30.7608	19.0652	6.77068	7.79751	14.6301	3.42225	24.2259	17.4936	38.4831	25.0338	28.7156	36.5769	7.05776	42.0797	11.4341	25.8188	7.89735	14.3685	5.41352	3.91572	3.21695	14.8991	22.6669	23.0254	36.2211	64.0589	22.9314	23.9296	16.472	25.2056	19.2995	35.2258	26.5668	29.6924	28.28	16.2454	12.7003	10.7496	19.3093	48.2826	42.6165	47.4973
MsaG000734	195.332	272.56	221.981	195.264	197.381	182.808	133.857	198.319	98.1045	182.795	157.442	95.0758	43.3919	59.3457	42.6731	188.991	207.281	168.123	341.381	299.112	308.924	178.646	125.303	146.371	134.754	121.541	117.769	79.9882	93.1766	114.657	166.311	199.037	158.02	237.022	182.47	208.628	129.202	180.874	196.468	90.7165	98.18	117.143	114.854	82.3918	79.1621
MsaG000735	12.8508	20.0834	57.5506	0	0	0	0	0	0	0	0	0	0	0	0	21.9575	44.807	42.772	2.86875	0	35.9214	0	0	0	0	1.17242	0.377465	0.50307	0	0	34.6979	40.4937	20.3584	5.42798	1.40903	2.34413	0.802496	1.7675	0	0.907165	2.86657	0	0.731554	0	1.86264
MsaG000736	15.421	12.9107	19.5261	5.34971	0	10.8331	6.49793	3.25113	6.8445	7.70824	2.69132	1.13186	0	0	9.75385	4.70517	15.5851	17.3629	8.60626	9.87169	0	8.12028	7.11949	5.62966	3.97308	1.56323	6.03944	4.02456	5.82354	3.52791	28.7155	11.6677	7.75556	16.8871	8.4542	13.2834	7.22247	5.89168	7.61502	9.07165	12.1829	6.43644	12.4364	1.42055	8.38187
MsaG000737	56.5436	48.7739	51.3844	86.9328	69.532	75.8317	168.946	97.5339	119.779	111.219	90.1593	72.4387	140.189	168.465	91.4424	50.9727	44.807	55.4765	88.9313	70.089	93.3956	124.511	95.4011	101.334	97.0095	83.2421	81.91	132.308	126.953	148.172	59.8239	59.0248	55.2584	88.6571	100.746	88.2956	60.9897	100.158	98.4876	98.881	103.196	128.729	121.438	113.644	122.003
MsaG000738	89.9557	153.494	112.018	151.129	173.83	139.476	101.368	217.826	179.098	150.861	114.381	88.2847	183.581	181.866	156.062	143.508	72.8601	102.06	200.813	173.742	165.238	116.391	181.191	147.98	109.922	101.219	83.0424	90.5527	101.33	111.129	135.202	142.071	136.692	171.283	165.561	152.369	133.214	167.913	171.084	122.467	123.979	126.154	143.385	147.737	173.225
MsaG000739	115.657	140.584	171.624	153.804	196.26	142.184	243.022	227.579	245.261	111.219	289.317	157.328	228.642	271.841	175.569	166.249	183.514	190.992	183.6	150.05	222.712	254.435	206.109	208.297	301.623	220.806	242.333	366.235	379.695	373.959	161.525	166.093	162.867	161.03	190.219	128.146	116.362	222.116	256.372	337.465	265.158	406.783	361.388	392.071	324.099
MsaG000740	321.27	238.132	344.276	232.712	202.989	207.183	183.242	269.844	206.476	178.391	200.503	179.965	171.899	176.123	110.95	343.477	212.736	239.269	238.106	293.189	143.685	295.037	218.212	243.684	188.059	170.001	181.561	174.565	161.894	194.035	168.703	265.612	175.47	213.501	162.743	196.907	207.044	244.505	237.081	143.332	125.412	172.497	227.513	230.129	176.019
MsaG000741	149.069	87.5062	20.5538	29.4234	42.6164	35.2076	9.0971	53.6437	9.126	18.72	1.34566	0	0	0	1.21923	85.4773	54.5477	22.0212	269.663	198.421	136.501	5.41352	13.527	32.1695	4.63527	6.25293	4.15212	0	0	0	51.4486	66.5745	54.2889	114.591	47.2026	92.9839	13.6424	51.2576	19.7991	0.907165	0.716642	2.57458	0	0	0
MsaG000742	0	0	0	2.67486	0	0	0	0	0	1.10118	0	0	18.3581	44.0307	37.7962	0.784195	0.779253	0	0	0	0	0	0	0	0	0	0	10.5645	17.4706	3.52791	0	0.686335	0	3.01555	1.40903	2.34413	0.802496	1.17834	1.523	0	0	0	68.7661	75.2891	75.4369
MsaG000743	2.57016	1.43453	1.02769	0	0	1.35414	2.59917	1.62557	0	4.40471	0	0	10.0135	17.2294	63.4	3.92098	1.55851	4.23485	0	3.94868	0	2.70676	3.20377	4.02118	3.64199	2.34485	3.77465	23.1412	29.1177	33.5152	0	0	0.969445	1.20622	0.704517	0	0	0	0	5.44299	2.14993	3.86186	51.2088	49.7192	53.0852
MsaG000744	12.8508	35.8632	24.6645	74.896	45.9809	46.0407	58.4813	45.5158	99.2453	53.9577	95.5419	39.6149	100.135	187.609	276.766	10.1945	29.222	29.2204	20.0813	54.2943	21.5528	46.0149	61.9395	68.3601	79.1306	71.9087	72.8508	330.517	291.177	185.215	10.7683	10.9814	6.78612	25.9337	11.9768	17.1903	15.2474	19.4425	18.7837	19.9576	17.1994	27.0331	275.796	205.98	156.462
MsaG000745	7.71049	5.73811	9.2492	4.01228	4.48594	4.06241	10.3967	6.50226	0	1.10118	1.34566	0	20.027	1.91438	13.4115	7.05776	8.18216	2.54091	11.475	1.97434	14.3685	2.70676	7.47546	3.21695	9.27053	8.59777	6.41691	5.53377	4.65883	1.76396	4.78591	3.43167	5.81667	11.4591	4.2271	4.68826	8.02496	7.07001	4.56901	9.07165	6.44978	16.7347	1.46311	7.10274	1.86264
MsaG000746	7.71049	4.30358	2.05538	13.3743	8.97188	0	9.0971	6.50226	31.941	4.40471	26.9132	9.05484	46.7297	158.893	303.589	5.48937	6.62365	12.2811	2.86875	10.8589	0	21.6541	26.6981	27.344	24.1696	17.9772	27.555	135.829	139.765	153.464	3.58944	2.74534	1.93889	7.84042	7.74968	11.7207	12.0374	5.89168	14.2147	21.772	17.1994	10.2983	188.741	203.138	131.316
MsaG000748	208.183	180.75	183.956	121.706	168.223	93.4355	70.1776	108.913	98.1045	99.1059	61.9004	118.845	66.7567	168.465	221.9	87.8299	102.472	85.1204	94.6688	95.7554	93.3956	110.977	88.2816	96.5084	89.3944	80.8972	66.0564	129.289	116.471	118.185	78.9676	74.1242	111.486	65.1358	65.52	92.2025	98.707	80.1268	72.0889	78.0162	63.7811	41.1932	115.586	93.7562	83.8187
MsaG000749	0	0	3.08307	0	0	1.35414	0	0	1.14075	0	0	0	0	3.82875	9.75385	0	0.779253	0.423485	0	0	0	0	1.4239	3.21695	2.31763	2.73566	3.01972	16.0983	8.15295	17.6396	1.19648	4.80434	0	0.603109	0.704517	0	0	1.17834	0	1.81433	2.14993	2.57458	22.6782	19.8877	19.5577
MsaG000750	0	0	0	0	0	0	0	0	2.2815	0	0	0	0	9.57188	3.65769	0	0.389626	1.27045	0	0	14.3685	0	1.4239	0	2.31763	1.56323	0.377465	8.5522	8.15295	3.52791	0	1.37267	0	2.41244	0	0.781377	0	0	0	0.907165	0	2.57458	11.7049	5.68219	0.931319
MsaG000751	0	0	0	17.3866	12.3363	5.41655	0	13.0045	2.2815	2.20235	1.34566	9.05484	0	0	1.21923	0	0.779253	1.69394	0	3.94868	0	0	13.883	10.4551	13.2436	8.98858	14.3437	0.50307	0	0	1.19648	3.43167	0	0.603109	0	0	0.802496	2.35667	1.01534	0.907165	0.716642	0	0	0	0
MsaG000753	0	5.73811	2.05538	0	1.12148	1.35414	0	1.62557	0	0	1.34566	0	0	3.82875	0	0.784195	0	1.27045	0	0	0	5.41352	1.4239	0	1.65545	3.12646	0	0	0	1.76396	3.58944	3.43167	0	0	2.11355	0	1.60499	0.589168	0	0.907165	0	0	0	0	0
MsaG000755	25.7016	28.6906	33.9137	28.086	20.1867	9.47896	23.3925	24.3835	20.5335	1.10118	26.9132	31.6919	3.33784	3.82875	1.21923	29.0152	16.7539	21.1742	22.95	64.166	64.6585	21.6541	39.1572	53.8839	64.8937	30.0922	36.6141	8.5522	11.6471	5.29187	39.4838	32.9441	28.1139	39.8052	40.1574	30.4737	6.41997	25.9234	21.8297	115.21	112.513	142.889	2.19466	1.42055	8.38187
MsaG000756	0	0	2.05538	1.33743	4.48594	8.12482	0	1.62557	6.8445	5.50588	1.34566	1.13186	0	0	1.21923	0.784195	0.389626	0.423485	0	12.8332	7.18427	0	2.84779	3.21695	4.30417	4.29889	3.77465	1.00614	0	0	2.39296	2.059	3.87778	3.61866	6.34065	3.90689	0.802496	8.83751	4.56901	12.7003	10.033	7.72373	0	0	0.931319
MsaG000757	120.798	107.59	45.2183	37.448	52.7098	56.8738	25.9917	43.8903	71.8673	33.0353	64.5917	47.5379	1.66892	21.0581	12.1923	34.5046	34.2871	41.5015	86.0626	97.7297	35.9214	32.4811	70.4829	84.4448	97.6717	70.3454	76.6255	14.086	9.31766	5.29187	62.2169	34.3167	51.3806	51.8674	57.7704	42.9757	26.4824	60.0951	41.6288	151.497	260.858	213.69	10.9733	5.68219	4.6566
MsaG000758	20.5613	21.5179	34.9414	26.7486	14.5793	20.3121	48.0847	40.6391	29.6595	14.3153	22.8762	19.2415	33.3784	24.8869	15.85	46.2675	65.0676	65.2167	48.7688	43.4354	21.5528	21.6541	37.7333	41.0161	20.5276	25.0117	29.4423	16.6013	33.7765	21.1675	11.9648	26.7671	30.0528	30.1555	25.3626	24.2227	31.2974	34.1717	34.5214	16.329	32.2489	18.022	21.9466	11.3644	22.3517
MsaG000759	20.5613	17.2143	14.3876	6.68714	13.4578	1.35414	6.49793	3.25113	3.42225	9.91059	13.4566	5.65928	8.34459	1.91438	0	7.05776	8.96141	5.92879	2.86875	6.91018	0	2.70676	6.05156	1.60847	7.94617	5.47131	4.90705	4.52763	2.32941	0	13.1613	11.6677	11.6333	12.6653	6.34065	21.8786	8.02496	20.6209	13.1994	9.07165	12.1829	9.01102	2.92622	0	1.86264
MsaG000760	167.061	90.3752	61.6613	45.4725	60.5602	100.206	38.9876	35.7624	63.882	58.3624	96.8876	48.6698	23.3649	63.1744	59.7423	73.7143	51.4307	46.5833	126.225	82.9222	129.317	37.8946	43.7848	34.5822	58.2719	66.8282	64.1691	39.7426	32.6118	35.2791	86.1464	76.1832	52.35	114.591	59.1794	81.2632	55.3722	43.0092	37.5674	28.1221	30.8156	30.8949	20.4835	26.9904	23.283
MsaG000761	0	7.17264	0	157.816	161.494	184.163	140.355	121.917	67.3043	89.1953	18.8392	20.3734	0	0	0	61.9514	8.96141	2.54091	596.7	690.031	531.636	100.15	43.7848	84.4448	32.7779	23.4485	21.5155	0	0	0	16.7507	22.649	0.969445	173.695	176.129	167.215	108.337	149.059	95.9493	2.7215	20.066	46.3424	0	0	0
MsaG000762	2.57016	0	2.05538	2.67486	0	2.70827	0	0	2.2815	0	4.03698	1.13186	5.00676	13.4006	43.8923	1.56839	0.779253	2.11742	2.86875	0.987169	0	0	11.3912	8.04237	9.27053	7.81616	5.28451	52.3193	41.9295	40.571	0	2.059	0.969445	5.42798	2.11355	0.781377	2.40749	3.53501	1.01534	8.16449	7.88306	2.57458	102.418	55.4014	26.0769
MsaG000763	223.604	273.995	220.953	296.909	205.232	199.058	362.584	263.342	260.091	172.885	247.602	251.272	191.926	245.04	399.908	267.411	306.246	267.219	312.694	244.818	244.265	519.698	382.672	401.314	384.727	306.393	380.862	345.609	409.977	292.817	206.991	264.239	256.903	240.037	257.149	197.688	212.661	372.943	314.247	326.579	223.592	280.629	402.355	267.063	290.572
MsaG000764	7.71049	10.0417	13.36	4.01228	14.5793	8.12482	2.59917	6.50226	18.252	12.1129	10.7653	11.3186	40.054	78.4894	65.8385	6.27356	25.7153	18.2098	25.8188	19.7434	7.18427	8.12028	19.5786	19.3017	15.2302	14.0691	17.3634	68.4176	47.753	37.0431	7.17887	15.7857	13.5722	16.284	17.6129	15.6275	23.2724	22.3884	22.3374	12.7003	37.982	16.7347	19.0204	32.6726	24.2143
MsaG000765	17.9911	25.8215	21.5815	33.4357	37.009	41.9782	45.4855	32.5113	29.6595	42.9459	21.5306	33.9557	40.054	53.6025	41.4539	28.231	42.4693	30.9144	17.2125	14.8075	57.4742	37.8946	44.4968	42.6245	42.3796	45.7245	40.3888	57.35	65.2236	63.5025	43.0732	28.8261	33.9306	31.9648	33.8168	29.6923	32.9023	29.4584	36.0444	31.7508	39.4153	34.7568	37.3093	48.2987	52.1539
MsaG000767	0	5.73811	2.05538	5.34971	11.2148	12.1872	3.89876	9.75339	5.70375	14.3153	16.1479	13.5823	28.3716	24.8869	86.5654	3.92098	1.55851	1.27045	25.8188	10.8589	7.18427	13.5338	16.3748	20.1059	20.8587	19.9312	29.8198	48.2948	45.4236	31.7512	0	2.059	4.84723	0.603109	14.0903	3.90689	13.6424	9.42668	7.10735	16.329	20.066	12.8729	16.8257	5.68219	17.6951
MsaG000768	102.806	97.5479	64.7444	73.5585	93.0832	52.8113	93.5702	73.1504	63.882	47.3506	83.431	72.4387	51.7365	51.6882	35.3577	72.146	97.4066	92.7432	111.881	73.0505	64.6585	113.684	148.441	119.831	129.456	101.219	106.068	71.436	61.7295	58.2106	95.7183	72.7515	100.822	77.198	109.905	103.923	122.782	131.384	119.302	77.109	73.8141	73.3754	55.5981	61.0836	35.3901
MsaG000770	12.8508	32.9941	31.8584	25.4111	28.0371	29.791	37.688	34.1369	34.2225	18.72	40.3698	43.0105	25.0338	45.945	24.3846	25.8784	41.3004	37.6901	11.475	31.5894	28.7371	8.12028	40.2251	42.6245	38.0754	46.5061	37.7465	36.2211	53.5765	22.9314	31.1084	35.6894	44.5945	41.6145	50.7252	35.162	38.5198	41.8309	37.0598	52.6156	40.8486	34.7568	32.9199	46.8781	22.3517
MsaG000771	25.7016	12.9107	26.7199	30.7608	32.523	27.0827	41.5867	30.8857	35.3633	4.40471	25.5676	6.79113	6.67567	3.82875	10.9731	32.9362	16.7539	27.5265	2.86875	30.6022	7.18427	29.7743	32.0377	22.5186	23.1763	18.7588	23.7803	15.5952	26.7883	22.9314	21.5366	28.8261	23.2667	22.315	22.5445	24.2227	8.82746	18.2642	27.4141	20.8648	19.3493	10.2983	19.0204	22.7288	17.6951
MsaG000772	69.3944	44.4704	38.0245	69.5463	60.5602	67.7068	46.7851	45.5158	59.319	47.3506	52.4808	61.1202	43.3919	53.6025	18.2885	75.2827	51.8203	39.3841	51.6375	59.2301	43.1056	51.4284	32.0377	28.9525	27.4805	41.0348	48.3156	29.1781	43.0942	59.9745	40.6803	61.7701	75.6167	65.1358	39.4529	58.6033	41.7298	50.6684	47.7208	43.5439	45.8651	66.939	31.4568	25.5699	26.0769
MsaG000773	56.5436	55.9466	65.7721	58.8468	26.9156	60.9362	64.9793	73.1504	79.8525	149.76	76.7027	151.669	537.392	539.854	609.616	42.3465	54.9373	60.5583	97.5376	72.0633	79.027	110.977	100.029	113.397	95.6851	98.8744	95.4987	566.457	598.66	516.839	44.2697	59.0248	69.8001	55.4861	124.699	85.1701	155.684	121.369	116.256	154.218	254.408	163.486	446.98	384.969	393.948
MsaG000774	74.5347	179.316	158.264	33.4357	59.4387	54.1655	16.8946	27.6346	35.3633	55.0588	60.5547	46.4061	36.7162	26.8013	29.2616	119.198	132.083	138.056	28.6875	44.4226	35.9214	29.7743	37.7333	45.0373	48.3392	62.5293	63.7916	44.7733	48.9177	10.5837	150.756	94.7142	99.8529	50.0581	33.1123	60.166	32.9023	34.1717	24.3681	43.5439	53.7482	50.2042	34.3831	28.411	54.9478
MsaG000775	20.5613	27.256	33.9137	16.0491	8.97188	40.6241	9.0971	14.6301	4.563	47.3506	29.6045	32.8238	0	3.82875	21.9462	7.84195	33.5079	32.1848	22.95	27.6407	64.6585	16.2406	9.96728	3.21695	18.5411	33.6095	30.5747	0	0	5.29187	17.9472	28.8261	43.625	37.3928	34.5213	40.6316	44.1373	35.9392	11.1687	15.4218	15.7661	15.4475	0	0	0
MsaG000777	118.227	48.7739	79.132	92.2825	24.6727	90.7272	10.3967	22.7579	28.5188	52.8565	72.6657	57.7246	1.66892	17.2294	24.3846	43.9149	25.3257	35.9962	37.2938	26.6536	79.027	21.6541	20.6465	23.3229	38.7376	78.9432	65.679	9.55834	15.1412	26.4594	39.4838	44.6118	42.6556	48.2487	38.7484	23.4413	41.7298	37.1176	23.8604	30.8436	19.3493	27.0331	14.6311	19.8877	11.1758
MsaG000778	12048.9	9749.05	4702.7	9376.71	9199.54	13712	5510.24	7753.95	5059.23	4466.37	1683.42	851.155	5.00676	9.57188	0	9276.24	4074.32	3458.18	33550.1	45227.1	28162.4	9165.08	2694.37	5483.29	3001.67	1260.36	1314.71	1.00614	2.32941	3.52791	7025.72	5893.56	6129.8	13047.7	9980.89	12856.8	5547.66	11802.2	3890.77	435.439	805.506	1990.15	1.46311	0	0
MsaG000779	10057	8833.82	1899.17	11943.2	9339.72	17537.4	6228.91	8161.96	6389.34	6148.97	2118.07	1127.33	1.66892	59.3457	0	6534.7	1368.37	705.949	37313.9	40078.1	35368.2	14608.4	2650.23	5574.97	2439.8	1200.56	1157.31	0.50307	0	1.76396	3321.42	3505.8	2996.56	9524.3	8783.21	11557.3	6629.42	10884.9	4380.16	409.132	761.074	1915.48	0	0	0.931319
MsaG000780	6875.18	5885.87	1394.57	6696.5	5783.5	11173	4206.76	5313.97	4210.51	3502.84	1258.19	808.145	0	22.9725	0	3222.26	921.856	580.598	18047.3	26936.9	19397.5	7164.79	1613.63	3627.91	1654.79	757.386	871.19	0	0	3.52791	1920.35	2078.91	1819.65	6450.25	6172.27	6819.86	3763.71	6502.05	2361.16	303.9	470.834	1107.07	0	0	0
MsaG000782	23.1315	5.73811	9.2492	12.0369	15.7008	6.77068	3.89876	0	4.563	3.30353	2.69132	0	5.00676	0	53.6462	11.7629	6.23402	5.5053	2.86875	3.94868	0	0	0	0	0	0	2.64226	9.55834	3.49412	21.1675	0	0	0	0.603109	1.40903	0	0	0	3.04601	0	0	0	0	0	0
MsaG000783	6386.85	5134.17	794.404	8425.8	7220.12	10570.4	4694.1	5925.19	4087.31	4338.64	1462.73	797.958	26.7027	7.6575	0	4097.42	474.955	365.044	21684.9	25620	26316	10155.8	1605.44	3323.91	1675.65	732.374	679.438	0	0	0	1982.56	2661.61	2099.82	7480.97	6559.05	8782.68	4415.33	9265.25	3900.41	303.9	543.931	1511.28	0.731554	0	0.931319
MsaG000784	827.592	853.544	107.907	5241.38	4289.68	6692.14	2569.28	3447.82	2758.33	3250.67	710.509	608.938	0	32.5444	0	1054.74	116.498	57.1704	11472.1	13933.9	12249.2	5145.55	882.816	1869.85	800.245	371.658	356.327	0	0	0	551.577	972.536	350.939	3870.15	3564.15	4186.62	2286.31	4627.32	1982.95	116.117	260.858	728.605	0	0	1.86264
MsaG000785	0	0	2.05538	10.6994	17.9438	31.1452	42.8863	32.5113	53.6153	16.5177	18.8392	11.3186	0	0	1.21923	2.35259	0.389626	1.27045	14.3438	12.8332	14.3685	43.3081	63.7194	63.5347	17.5478	13.6783	18.4958	28.1719	1.16471	1.76396	0	0	0.969445	4.82487	4.2271	7.81377	10.4325	5.30251	1.01534	2.7215	2.14993	6.43644	0	0	2.79396
MsaG000786	38.5524	57.3811	38.0245	52.1597	39.252	69.061	33.7892	40.6391	28.5188	56.16	44.4068	63.3839	21.6959	1.91438	19.5077	32.9362	65.4572	55.053	31.5563	29.6151	0	16.2406	38.0892	36.1906	44.3661	101.61	98.5184	24.1474	27.953	17.6396	35.8944	38.4347	46.5334	42.2176	50.0207	30.4737	41.7298	36.5284	24.8757	16.329	22.9325	32.1822	11.7049	5.68219	9.31319
MsaG000789	71.9645	35.8632	54.4675	149.792	160.372	166.559	159.849	170.684	110.653	169.581	82.0853	79.2299	1184.93	1079.71	569.381	61.9514	75.9772	58.8644	180.731	188.549	143.685	86.6163	96.1131	98.1169	161.903	114.116	126.073	971.932	1065.71	947.245	72.9852	73.4378	80.464	95.8944	185.992	117.988	141.239	176.161	183.776	203.205	250.108	213.69	1039.54	903.469	1034.7
MsaG000790	12.8508	40.1668	183.956	0	0	0	1.29959	0	0	1.10118	1.34566	0	1.66892	1.91438	1.21923	96.456	88.0556	157.536	2.86875	3.94868	0	2.70676	2.84779	4.82542	0.33109	2.73566	2.26479	2.01228	2.32941	0	25.126	58.3385	19.3889	0	0.704517	0.781377	0	0.589168	0	0	0.716642	0	0	0	0
MsaG000791	138.789	146.322	85.2982	53.4971	82.9898	59.582	98.7685	107.287	84.4155	115.624	86.1223	102.999	125.169	120.606	85.3462	83.9089	110.264	92.7432	77.4563	75.0248	122.133	78.496	97.8929	86.0533	84.097	65.6557	74.7381	77.9759	40.7648	84.6699	87.3429	78.9285	86.2806	93.4819	86.6555	89.8584	81.0521	75.4134	89.3496	98.881	124.696	100.408	116.317	96.5973	94.9946
MsaG000792	51.4032	30.1251	21.5815	33.4357	24.6727	14.8955	27.2913	30.8857	53.6153	53.9577	33.6415	47.5379	90.1216	34.4588	43.8923	32.9362	7.79253	33.0318	14.3438	19.7434	35.9214	18.9473	24.2063	26.5398	25.825	28.529	26.4226	16.0983	10.4824	15.8756	28.7155	28.1397	13.5722	39.8052	23.9536	39.0689	28.0874	30.6367	35.5368	28.1221	30.099	28.3203	27.7991	49.7192	28.8709
MsaG000793	267.297	172.143	181.901	342.382	320.745	254.578	326.196	274.721	377.588	227.944	244.91	230.898	238.655	158.893	131.677	204.675	163.643	147.796	223.763	221.126	179.607	235.488	312.545	297.568	202.627	214.944	227.989	156.958	142.094	232.842	196.222	213.45	186.133	208.676	249.399	222.692	186.179	222.705	254.849	220.441	204.96	260.032	214.345	232.97	178.813
MsaG000794	89.9557	86.0717	59.606	204.626	208.596	173.33	172.845	237.333	225.869	57.2612	86.1223	89.4166	165.223	109.119	199.954	179.581	139.876	141.02	197.944	237.908	129.317	246.315	268.761	325.716	117.206	100.047	81.91	327.499	272.541	220.495	178.275	136.581	211.339	221.944	365.644	196.126	298.529	352.911	241.142	351.073	413.502	226.563	264.091	198.877	250.525
MsaG000795	17.9911	14.3453	12.3323	5.34971	7.85039	6.77068	12.9959	21.1323	12.5483	2.20235	10.7653	2.26371	0	0	6.09616	17.2523	16.7539	9.31666	8.60626	1.97434	21.5528	5.41352	14.9509	4.02118	2.64872	9.37939	6.79438	6.03684	10.4824	3.52791	17.9472	36.3757	46.5334	15.0777	1.40903	14.0648	11.2349	18.2642	9.64569	4.53583	5.01649	2.57458	0.731554	1.42055	0
MsaG000796	2.57016	4.30358	0	0	1.12148	0	1.29959	1.62557	0	3.30353	0	0	1.66892	0	1.21923	0	3.11701	2.11742	2.86875	0.987169	0	2.70676	1.4239	0.804237	1.32436	0.781616	1.1324	2.01228	2.32941	0	3.58944	0.686335	4.84723	1.80933	1.40903	0.781377	1.60499	1.7675	0.507668	2.7215	0.716642	0	1.46311	0	2.79396
MsaG000797	149.069	205.137	135.655	6.68714	5.60742	8.12482	5.19834	8.12783	0	1.10118	6.7283	0	0	0	0	183.502	243.906	190.992	11.475	8.88452	0	16.2406	14.239	5.62966	3.64199	0.781616	0.377465	7.54606	4.65883	1.76396	22.7331	62.4565	28.1139	1.80933	3.52258	3.90689	2.40749	5.30251	6.59969	0	0.716642	2.57458	5.12088	0	3.72528
MsaG000798	33.4121	43.0358	48.3014	45.4725	44.8594	35.2076	28.5909	53.6437	88.9785	39.6424	44.4068	57.7246	68.4257	36.3731	35.3577	39.994	48.3137	56.747	20.0813	60.2173	57.4742	73.0825	51.9722	65.9474	51.9812	57.058	64.1691	49.3009	43.0942	75.8502	45.4662	59.0248	39.7473	62.1203	46.4981	51.5709	26.4824	47.1334	65.9969	39.9153	38.6987	47.6297	57.7928	45.4576	66.1237
MsaG000800	43.6928	21.5179	14.3876	28.086	26.9156	20.3121	66.2789	63.397	36.504	8.80941	25.5676	26.0327	21.6959	22.9725	25.6039	29.7994	41.3004	31.3379	34.425	27.6407	14.3685	35.1879	38.0892	18.4974	39.0687	37.5176	33.9719	44.2702	38.4353	42.335	17.9472	22.649	17.45	35.5834	26.0671	21.0972	32.9023	28.28	29.4448	21.772	23.6492	25.7458	41.6986	59.663	32.5962
MsaG000801	48.8331	8.60717	19.5261	6.68714	11.2148	2.70827	31.1901	13.0045	15.9705	26.4282	14.8023	1.13186	28.3716	24.8869	18.2885	20.3891	28.8324	22.0212	14.3438	29.6151	21.5528	10.827	13.883	16.0847	16.2234	20.322	19.6282	30.6873	32.6118	33.5152	10.7683	13.7267	21.3278	17.4902	15.4994	12.502	16.0499	17.675	15.7377	30.8436	30.8156	27.0331	34.3831	39.7754	39.1154
MsaG000802	20.5613	17.2143	3.08307	5.34971	13.4578	13.5414	3.89876	8.12783	17.1113	18.72	1.34566	1.13186	0	0	3.65769	28.231	20.6502	2.54091	60.2438	55.2815	43.1056	24.3608	3.20377	7.23813	3.64199	3.51727	5.28451	0.50307	1.16471	1.76396	13.1613	3.43167	21.3278	18.6964	14.0903	3.90689	7.22247	9.42668	3.04601	9.07165	7.16642	3.86186	8.77865	5.68219	0
MsaG000803	15.421	24.387	30.8307	12.0369	35.8875	31.1452	23.3925	17.8812	37.6448	39.6424	30.9502	35.0875	33.3784	116.777	46.3308	19.6049	18.7021	25.4091	37.2938	45.4098	14.3685	18.9473	37.0213	41.0161	43.0417	42.5981	40.3888	87.5343	100.165	104.073	37.0908	19.9037	29.0834	34.9803	38.7484	21.0972	41.7298	40.6526	56.3512	51.7084	60.1979	38.6186	54.8666	44.037	38.1841
MsaG000804	69.3944	83.2026	40.0799	64.1965	48.2238	88.0189	162.448	102.411	91.26	107.915	148.023	183.361	220.297	348.416	452.335	92.535	77.146	51.2417	192.206	192.498	237.081	140.751	140.966	155.218	158.261	95.3571	123.431	148.406	108.318	178.16	64.6098	80.9875	73.6778	118.209	126.813	85.1701	150.869	114.298	174.638	272.15	280.207	243.297	164.6	191.774	188.127
MsaG000805	5.14032	7.17264	0	0	3.36445	0	6.49793	0	0	3.30353	0	0	0	0	3.65769	1.56839	2.72739	3.38788	0	3.94868	14.3685	0	1.77987	6.43389	0.993271	3.12646	0.377465	2.51535	1.16471	1.76396	1.19648	3.43167	4.84723	6.6342	7.74968	2.34413	1.60499	0	0.507668	0.907165	0	0	0.731554	0	0
MsaG000806	110.517	68.8573	75.0213	123.043	68.4105	129.997	107.866	74.776	85.5563	86.993	125.146	96.2077	23.3649	36.3731	45.1116	87.0457	72.0809	77.0742	94.6688	60.2173	64.6585	100.15	93.2653	86.0533	86.7457	82.0697	77.7578	54.3316	58.2354	68.7943	64.6098	74.1242	71.7389	91.0695	83.8375	88.2956	60.9897	84.251	103.057	99.7882	57.3314	91.3975	33.6515	61.0836	41.9094
MsaG000807	25.7016	0	30.8307	4.01228	0	12.1872	9.0971	13.0045	1.14075	0	0	0	0	30.63	41.4539	27.4468	54.1581	27.95	37.2938	7.89735	43.1056	35.1879	54.4641	45.8415	44.3661	44.9429	39.6339	24.1474	22.1294	37.0431	9.57183	0	5.81667	9.04664	13.3858	6.25102	11.2349	7.07001	6.09202	23.5863	7.88306	25.7458	32.9199	1.42055	7.45055
MsaG000808	0	0	24.6645	16.0491	0	18.9579	11.6963	6.50226	4.563	0	0	0	0	5.74313	19.5077	14.8997	2.33776	23.7151	28.6875	6.91018	14.3685	56.8419	25.6301	28.1483	22.8452	23.0577	20.7606	9.55834	3.49412	1.76396	2.39296	0	6.78612	8.44353	5.63613	10.1579	12.8399	5.89168	0.507668	9.97882	2.86657	18.022	13.168	2.8411	5.58792
MsaG000810	15.421	0	17.4707	21.3988	0	28.4369	16.8946	17.8812	6.8445	0	0	0	0	17.2294	31.7	20.3891	22.2087	24.5621	28.6875	7.89735	79.027	32.4811	53.3961	60.3177	53.9677	58.6212	52.0902	28.675	29.1177	38.8071	2.39296	0	7.75556	22.9182	12.6813	30.4737	28.8899	14.7292	7.61502	21.772	14.3328	29.6076	30.7253	2.8411	8.38187
MsaG000811	0	0	0	0	1.12148	1.35414	0	1.62557	0	1.10118	0	0	0	0	0	0	0.779253	1.27045	0	0	0	0	1.06792	2.41271	1.65545	2.34485	0.377465	1.50921	1.16471	0	0	0	2.90834	6.6342	8.4542	7.81377	16.0499	10.0158	3.04601	31.7508	14.3328	14.1602	28.5306	5.68219	10.2445
MsaG000812	10.2806	1.43453	8.22151	0	0	0	0	0	0	0	0	0	0	0	0	3.13678	3.11701	2.54091	0	0	0	0	0.711949	0	0	0	0	0	0	0	17.9472	12.354	24.2361	16.8871	16.2039	14.0648	21.6674	12.9617	4.56901	39.9153	19.3493	29.6076	52.6719	2.8411	9.31319
MsaG000813	97.6662	61.6847	99.6858	156.479	190.652	304.681	181.942	170.684	173.394	256.574	205.886	213.921	173.568	168.465	124.362	70.5776	43.2485	70.722	91.8001	142.152	215.528	156.992	124.947	114.202	121.179	150.461	127.206	147.903	142.094	245.19	46.6627	50.1024	51.3806	102.529	147.244	138.304	164.512	155.54	175.653	226.791	163.394	184.082	114.854	147.737	126.659
MsaG000814	254.446	361.501	288.781	179.215	211.961	127.289	176.744	216.2	196.209	89.1953	212.614	166.383	95.1284	63.1744	49.9885	331.715	319.494	296.016	172.125	207.305	143.685	143.458	142.746	139.937	150.977	110.599	143.059	181.105	188.683	134.061	300.316	348.658	265.628	186.361	200.083	155.494	92.2871	212.689	200.529	189.598	118.963	199.53	235.56	254.278	191.852
MsaG000815	290.428	216.614	137.71	14.7117	43.7379	50.1031	2.59917	30.8857	2.2815	8.80941	2.69132	3.39557	0	1.91438	0	405.429	313.26	238.422	487.688	215.203	143.685	29.7743	5.69559	13.672	5.29745	5.0805	3.01972	0	0	0	264.422	284.143	314.1	297.936	30.2942	173.466	16.0499	30.6367	27.4141	0	2.86657	1.28729	0	0	0
MsaG000816	190.192	150.625	158.264	112.344	118.877	98.852	88.3718	105.662	133.468	113.421	129.183	133.559	111.818	124.434	153.623	58.8146	83.7697	99.5189	45.9	109.576	86.2113	119.097	112.844	129.482	86.4146	121.541	118.524	86.025	94.3413	109.365	108.88	102.264	105.67	98.9099	91.5872	90.6397	144.449	84.8401	79.7039	74.3876	99.6133	84.961	96.5652	98.0179	60.5358
MsaG000820	0	4.30358	12.3323	13.3743	3.36445	5.41655	1.29959	11.379	1.14075	2.20235	12.1109	3.39557	3.33784	0	2.43846	16.4681	9.35103	13.128	5.7375	0	7.18427	8.12028	6.05156	4.82542	9.60162	13.2875	11.324	6.53992	5.82354	5.29187	9.57183	13.7267	9.69445	4.82487	4.93162	7.03239	0.802496	2.94584	6.09202	2.7215	0.716642	3.86186	1.46311	1.42055	6.51924
MsaG000821	143.929	197.965	31.8584	57.5094	119.999	150.309	10.3967	86.155	3.42225	13.2141	6.7283	0	0	0	0	238.395	111.823	55.053	808.988	606.122	380.767	32.4811	24.2063	54.6881	8.60835	6.25293	5.66198	0	0	0	151.953	188.742	188.072	352.216	102.155	227.381	36.1123	118.423	51.7821	0	7.88306	12.8729	0	0	0
MsaG000825	2.57016	0	0	1.33743	0	0	1.29959	1.62557	7.98525	1.10118	0	0	18.3581	7.6575	12.1923	2.35259	0	2.11742	2.86875	0	0	2.70676	0.355974	2.41271	0	1.95404	0.377465	22.6382	17.4706	10.5837	3.58944	0.686335	0.969445	2.41244	0	0.781377	2.40749	0	1.01534	0.907165	0	0	16.8257	15.626	19.5577
MsaG000826	0	1.43453	7.19382	5.34971	3.36445	0	0	1.62557	0	3.30353	6.7283	2.26371	0	0	2.43846	3.92098	6.62365	0.84697	0	1.97434	0	0	1.77987	0	4.63527	2.34485	4.15212	0	0	0	3.58944	6.86335	1.93889	1.80933	0.704517	0.781377	6.41997	1.7675	1.01534	1.81433	0	0	0	0	0
MsaG000827	25.7016	38.7322	41.1076	26.7486	25.7941	24.3745	10.3967	16.2557	19.3928	24.2259	10.7653	20.3734	15.0203	3.82875	13.4115	37.6414	42.8589	33.8788	17.2125	14.8075	14.3685	24.3608	17.0868	19.3017	20.8587	29.3106	15.8535	13.5829	12.8118	15.8756	22.7331	31.5714	43.625	24.7275	21.1355	20.3158	30.4949	11.7834	17.2607	34.4723	20.7826	18.022	13.8995	25.5699	27.9396
MsaG000829	149.069	162.102	123.323	151.129	106.541	98.852	94.8697	118.666	93.5415	124.433	121.109	140.35	110.149	202.924	165.815	185.07	93.5103	134.245	146.306	122.409	93.3956	121.804	152.713	138.329	121.51	134.047	128.338	97.5957	118.8	197.563	185.454	154.425	167.714	125.447	98.6323	132.053	158.092	108.996	126.409	73.4804	83.8471	114.569	106.807	82.3918	89.4067
MsaG000830	799.32	804.77	563.174	151.129	235.512	212.6	319.698	261.716	161.987	447.078	807.396	661.003	18.3581	28.7156	39.0154	932.408	615.999	585.679	783.169	939.785	524.452	119.097	176.563	258.964	805.543	342.739	495.612	34.7119	39.6	45.8629	844.714	805.071	849.234	651.358	431.869	578.219	148.462	345.252	357.398	1068.64	941.668	1105.78	30.7253	18.4671	38.1841
MsaG000832	0	5.73811	1.02769	2.67486	4.48594	1.35414	2.59917	4.8767	9.126	0	4.03698	9.05484	6.67567	22.9725	1.21923	7.05776	21.4295	6.35227	20.0813	8.88452	0	5.41352	2.13585	4.02118	6.62181	3.12646	4.15212	2.01228	2.32941	0	5.98239	7.54968	3.87778	3.61866	7.74968	3.90689	3.20998	1.7675	4.56901	8.16449	8.59971	6.43644	2.92622	0	4.6566
MsaG000833	7.71049	0	2.05538	0	1.12148	0	1.29959	0	0	0	1.34566	1.13186	0	0	0	14.1155	2.72739	1.27045	0	6.91018	7.18427	0	0.711949	0	0.662181	0	0.754931	0.50307	1.16471	0	2.39296	0.686335	1.93889	1.20622	0.704517	0.781377	0.802496	0	0.507668	0.907165	2.86657	1.28729	0	1.42055	0
MsaG000835	41.1226	25.8215	8.22151	2.67486	23.5512	2.70827	2.59917	4.8767	5.70375	0	0	2.26371	0	0	1.21923	9.41034	10.1303	11.4341	20.0813	17.769	0	13.5338	0.355974	4.02118	1.32436	1.95404	0.754931	2.01228	2.32941	5.29187	16.7507	10.295	12.6028	8.44353	7.04517	8.59515	8.82746	6.48084	3.55368	4.53583	5.01649	5.14915	5.12088	1.42055	0.931319
MsaG000839	25.7016	1.43453	12.3323	6.68714	7.85039	6.77068	3.89876	4.8767	14.8298	7.70824	5.38264	6.79113	0	0	6.09616	7.84195	9.74066	9.31666	2.86875	2.96151	14.3685	35.1879	14.239	12.0635	16.8856	28.1382	27.1775	0	0	1.76396	4.78591	8.92235	7.75556	16.284	15.4994	4.68826	0	2.94584	8.12269	3.62866	2.86657	1.28729	0	2.8411	2.79396
MsaG000840	102.806	121.935	79.132	76.2334	79.6254	139.476	42.8863	55.2692	61.6005	57.2612	43.0611	63.3839	81.777	72.7463	98.7578	110.572	98.9651	126.198	146.306	81.935	129.317	81.2028	55.176	49.8627	57.6097	64.4833	56.2423	66.4053	29.1177	47.6268	112.469	84.4192	94.0362	72.3731	71.8607	87.5142	61.7922	54.7926	35.0291	68.9446	40.132	69.5136	65.1083	46.8781	49.3599
MsaG000841	2.57016	27.256	3.08307	16.0491	5.60742	1.35414	11.6963	1.62557	2.2815	3.30353	2.69132	3.39557	5.00676	0	3.65769	6.27356	7.79253	10.1636	17.2125	5.92301	0	0	6.76351	6.43389	5.95963	5.47131	7.54931	6.53992	1.16471	1.76396	1.19648	1.37267	7.75556	2.41244	9.86323	4.68826	8.82746	2.94584	5.58435	2.7215	5.01649	3.86186	8.77865	8.52329	3.72528
MsaG000843	95.096	146.322	119.212	12.0369	17.9438	20.3121	2.59917	8.12783	1.14075	2.20235	1.34566	5.65928	0	0	0	134.882	158.968	131.28	54.5063	48.3713	28.7371	8.12028	2.13585	3.21695	1.32436	0.781616	2.26479	0	0	0	92.1288	83.0465	117.303	48.2487	10.5677	34.3806	3.20998	5.30251	4.06135	1.81433	1.43328	3.86186	0	0	0
MsaG000846	33.4121	28.6906	24.6645	0	4.48594	0	1.29959	0	0	1.10118	0	0	0	0	0	26.6626	24.9361	27.95	20.0813	8.88452	0	0	0	0.804237	0	0	0	0	0	0	28.7155	26.0807	24.2361	15.0777	2.11355	16.4089	2.40749	1.7675	1.01534	1.81433	0.716642	0	0	0	0
MsaG000847	5.14032	0	4.11076	14.7117	13.4578	16.2496	27.2913	19.5068	18.252	46.2494	17.4936	14.7141	26.7027	5.74313	7.31539	39.994	57.6647	11.0106	106.144	11.846	14.3685	35.1879	13.171	23.3229	27.4805	39.8624	43.031	1.50921	0	8.81979	62.2169	76.1832	131.845	66.342	4.93162	57.8219	12.8399	18.8534	23.8604	41.7296	23.6492	20.5966	3.65777	2.8411	11.1758
MsaG000849	0	1.43453	3.08307	1.33743	6.72891	1.35414	1.29959	4.8767	4.563	4.40471	4.03698	2.26371	0	5.74313	2.43846	4.70517	4.67552	7.62273	2.86875	7.89735	0	2.70676	5.69559	4.82542	7.94617	11.7242	8.6817	4.52763	13.9765	3.52791	3.58944	4.11801	6.78612	4.22176	3.52258	0.781377	0	2.35667	3.55368	0.907165	7.88306	2.57458	6.58399	2.8411	2.79396
MsaG000850	277.577	193.661	262.061	139.093	132.335	147.601	122.161	173.935	154.001	199.313	177.627	194.679	178.574	99.5476	225.558	229.769	172.994	159.654	143.438	185.588	114.948	119.097	128.863	109.376	151.97	162.185	147.589	114.7	104.824	151.7	247.671	192.86	163.836	157.412	125.404	149.243	231.119	134.33	140.116	125.189	139.745	185.37	142.653	122.167	135.041
MsaG000851	61.6839	50.2085	48.3014	46.81	60.5602	37.9158	94.8697	92.6572	57.0375	99.1059	82.0853	114.317	36.7162	84.2326	176.789	109.003	74.8083	53.3591	111.881	86.8709	114.948	56.8419	77.6024	68.3601	109.26	79.334	71.3409	36.2211	50.0824	44.0989	70.5922	102.95	86.2806	84.4353	41.5665	87.5142	68.2122	66.5759	66.5045	160.568	169.128	176.358	39.5039	52.5603	72.6429
MsaG000852	77.1049	57.3811	69.8828	64.1965	67.2891	58.2279	67.5784	65.0226	88.9785	51.7553	71.32	23.769	156.878	145.493	109.731	60.383	79.8734	81.7326	45.9	45.4098	28.7371	54.1352	67.9911	60.3177	54.6299	53.9315	70.9635	126.774	100.165	116.421	74.1817	75.4968	69.8001	37.3928	57.0658	50.0081	57.7797	63.6301	61.9355	91.6237	83.1305	88.8229	219.466	157.681	173.225
MsaG000856	0	0	0	0	0	0	0	0	0	0	0	0	0	0	0	2.35259	0.389626	1.27045	0	0	0	0	0.355974	0.804237	0.662181	0.390808	0.377465	0.50307	0	0	2.39296	3.43167	0	3.01555	3.52258	0.781377	0.802496	6.48084	1.523	5.44299	1.43328	0	0.731554	0	0
MsaG000857	0	0	0	0	0	0	0	0	0	0	0	0	0	0	0	0.784195	1.94813	0	0	0	0	0	0	0	0.33109	0	0	0	0	0	0	3.43167	0	0	1.40903	4.68826	0	1.7675	1.523	0	2.14993	0	0	0	0
MsaG000858	15.421	15.7798	13.36	0	6.72891	2.70827	2.59917	4.8767	5.70375	2.20235	4.03698	5.65928	1.66892	3.82875	2.43846	39.994	26.105	28.797	2.86875	9.87169	0	2.70676	5.33961	7.23813	4.63527	3.90808	4.90705	6.53992	2.32941	3.52791	26.3225	35.0031	27.1445	17.4902	10.5677	12.502	4.01248	8.83751	4.56901	12.7003	18.6327	10.2983	3.65777	2.8411	7.45055
MsaG000859	30.8419	10.0417	16.443	8.02457	6.72891	4.06241	3.89876	4.8767	6.8445	7.70824	12.1109	18.1097	40.054	45.945	78.0308	25.0942	41.3004	18.6333	25.8188	20.7305	7.18427	8.12028	13.171	7.23813	14.8991	19.1496	13.5888	49.3009	39.6	35.2791	17.9472	18.531	24.2361	22.9182	14.7948	12.502	5.61747	9.42668	14.7224	6.35016	13.6162	9.01102	30.7253	36.9343	40.9781
MsaG000860	15.421	4.30358	4.11076	4.01228	16.8223	8.12482	3.89876	3.25113	3.42225	1.10118	6.7283	0	13.3513	15.315	4.87693	9.41034	11.6888	8.04621	5.7375	23.6921	35.9214	13.5338	13.171	7.23813	10.926	7.81616	10.9465	24.1474	16.3059	5.29187	5.98239	12.354	3.87778	11.4591	14.0903	13.2834	1.60499	7.65918	10.1534	13.6075	7.88306	11.5856	67.303	46.8781	38.1841
MsaG000861	0	0	1.02769	0	0	1.35414	0	1.62557	0	0	0	0	0	0	1.21923	0	2.33776	2.11742	0	0	0	2.70676	1.77987	3.21695	1.65545	0.390808	1.88733	2.01228	0	0	0	1.37267	0	1.80933	2.11355	0.781377	3.20998	2.94584	2.03067	3.62866	0	3.86186	0	2.8411	2.79396
MsaG000862	0	7.17264	16.443	25.4111	25.7941	14.8955	11.6963	17.8812	15.9705	11.0118	8.07396	19.2415	38.3851	24.8869	41.4539	10.1945	17.9228	17.7864	11.475	23.6921	0	37.8946	18.5107	12.8678	10.2638	10.161	11.7014	31.6934	26.7883	7.05583	16.7507	8.23602	9.69445	25.9337	21.84	27.3482	17.6549	18.8534	12.6917	14.5146	22.9325	15.4475	27.7991	12.7849	20.489
MsaG000863	25.7016	25.8215	35.9691	44.1351	35.8875	27.0827	32.4896	42.2647	37.6448	23.1247	24.2219	28.2964	38.3851	63.1744	31.7	25.8784	35.0664	34.3023	25.8188	27.6407	21.5528	32.4811	33.4616	32.1695	27.4805	34.3911	31.3296	32.1965	32.6118	24.6954	35.8944	27.4534	31.0222	33.7741	42.9755	42.9757	23.2724	28.8692	30.9678	38.1009	27.949	45.0551	31.4568	32.6726	48.4286
MsaG000865	0	0	0	1.33743	6.72891	5.41655	1.29959	0	2.2815	2.20235	1.34566	1.13186	3.33784	1.91438	2.43846	2.35259	0.779253	0	5.7375	4.93585	7.18427	2.70676	0.355974	0	0.993271	0	0	3.01842	4.65883	3.52791	1.19648	3.43167	0	6.6342	6.34065	6.25102	2.40749	4.12417	2.53834	2.7215	1.43328	0	3.65777	1.42055	4.6566
MsaG000866	5.14032	10.0417	9.2492	6.68714	17.9438	6.77068	11.6963	11.379	5.70375	13.2141	8.07396	21.5052	38.3851	24.8869	24.3846	7.84195	8.96141	6.35227	5.7375	9.87169	21.5528	8.12028	7.83143	4.82542	8.60835	7.42535	10.1916	14.589	17.4706	22.9314	4.78591	6.17701	5.81667	14.4746	7.74968	10.9393	17.6549	5.30251	9.13803	16.329	17.1994	6.43644	10.9733	26.9904	19.5577
MsaG000867	20.5613	32.9941	13.36	33.4357	13.4578	14.8955	5.19834	9.75339	1.14075	5.50588	17.4936	4.52742	0	0	2.43846	26.6626	22.2087	30.4909	11.475	38.4996	7.18427	8.12028	7.83143	6.43389	23.5074	23.0577	27.555	2.51535	2.32941	5.29187	29.912	31.5714	23.2667	29.5524	24.6581	26.5668	8.82746	15.3184	22.8451	6.35016	9.31635	10.2983	3.65777	2.8411	2.79396
MsaG000868	0	1.43453	3.08307	0	0	0	0	0	0	0	0	0	0	0	348.7	0.784195	0.779253	3.81136	2.86875	0	0	0	0	0	0	0.390808	0.377465	627.329	348.247	2055.01	0	0	1.93889	0.603109	0.704517	0	0.802496	0	0	0	0	0	49.7457	1.42055	0
MsaG000872	10.2806	2.86906	0	9.362	7.85039	0	16.8946	24.3835	29.6595	15.4165	1.34566	7.92299	101.804	82.3182	207.269	2.35259	1.94813	1.69394	28.6875	17.769	0	13.5338	46.6326	40.2118	27.8116	22.2761	33.5944	175.069	168.883	119.949	1.19648	2.74534	8.72501	22.9182	12.6813	4.68826	16.0499	13.5509	12.184	28.1221	33.6822	45.0551	98.0283	115.064	239.349
MsaG000873	10.2806	4.30358	5.13844	98.9697	62.8031	119.164	126.06	242.209	117.497	147.558	48.4438	150.537	629.182	493.909	673.016	25.8784	44.807	20.7508	203.681	97.7297	93.3956	143.458	307.918	314.457	242.689	227.45	204.209	1127.88	965.542	1012.51	23.9296	29.5124	23.2667	139.318	76.0878	64.0729	60.1872	119.012	119.81	147.868	154.078	140.314	619.627	599.472	1931.56
MsaG000875	0	0	0	0	0	0	5.19834	0	0	3.30353	1.34566	0	0	0	0	0	0	0	0	0	0	0	6.05156	1.60847	0.33109	1.95404	0.377465	0	0	1.76396	1.19648	0	1.93889	2.41244	2.81807	0	4.81498	3.53501	2.03067	6.35016	15.0495	3.86186	0	0	0
MsaG000876	7.71049	0	11.3046	10.6994	21.3082	4.06241	11.6963	4.8767	33.0818	9.91059	14.8023	5.65928	0	0	0	0.784195	3.50664	0.423485	0	5.92301	0	29.7743	22.7824	20.1059	7.28399	7.81616	10.1916	0	0	0	4.78591	4.80434	17.45	46.4394	39.4529	37.5061	58.5822	50.6684	71.5812	9.97882	15.0495	14.1602	0	0	0
MsaG000879	2.57016	2.86906	2.05538	4.01228	2.24297	4.06241	14.2954	13.0045	18.252	0	5.38264	0	16.6892	7.6575	6.09616	3.13678	1.16888	1.27045	5.7375	2.96151	7.18427	13.5338	19.2226	12.8678	2.97981	0.781616	3.01972	12.0737	9.31766	8.81979	4.78591	2.74534	0.969445	1.80933	4.2271	0.781377	6.41997	10.0158	9.13803	0.907165	0.716642	0	26.336	8.52329	10.2445
MsaG000880	5.14032	5.73811	12.3323	4.01228	13.4578	10.8331	7.79751	19.5068	12.5483	1.10118	13.4566	11.3186	11.6824	13.4006	15.85	8.62615	17.1436	6.77576	5.7375	8.88452	0	8.12028	22.4264	14.4763	10.926	13.6783	16.6085	13.5829	12.8118	10.5837	11.9648	7.54968	15.5111	9.04664	7.74968	3.12551	16.8524	9.42668	14.2147	6.35016	5.73314	12.8729	9.51021	11.3644	6.51924
MsaG000881	20.5613	20.0834	24.6645	9.362	4.48594	14.8955	23.3925	16.2557	11.4075	24.2259	4.03698	5.65928	15.0203	0	4.87693	14.1155	35.456	9.74015	8.60626	10.8589	7.18427	10.827	11.7472	8.8466	15.5612	11.7242	12.4564	2.51535	9.31766	10.5837	9.57183	8.23602	7.75556	9.64975	2.81807	4.68826	4.01248	7.07001	6.09202	11.7931	6.44978	12.8729	5.12088	14.2055	6.51924
MsaG000882	25.7016	22.9524	66.7998	16.0491	10.0934	17.6038	25.9917	21.1323	11.4075	34.1365	28.2589	20.3734	41.723	44.0307	39.0154	38.4256	39.3523	27.5265	11.475	13.8204	43.1056	24.3608	17.7987	17.6932	15.8923	19.1496	20.0057	22.6382	26.7883	38.8071	29.912	28.8261	26.175	21.7119	16.9084	15.6275	18.4574	16.4967	13.1994	19.0505	15.7661	18.022	34.3831	46.8781	26.0769
MsaG000885	10.2806	11.4762	20.5538	18.724	14.5793	4.06241	12.9959	9.75339	9.126	33.0353	22.8762	37.3512	48.3986	95.7188	63.4	14.8997	11.2992	11.8576	17.2125	28.6279	28.7371	29.7743	16.0188	11.2593	20.5276	33.6095	13.2113	59.8654	58.2354	56.4466	7.17887	20.59	19.3889	13.2684	13.3858	26.5668	28.8899	24.1559	36.0444	30.8436	30.8156	30.8949	54.8666	66.7658	44.7033
MsaG000886	5.14032	0	0	6.68714	5.60742	4.06241	1.29959	4.8767	0	3.30353	2.69132	2.26371	10.0135	11.4863	4.87693	0.784195	7.4029	4.23485	0	1.97434	0	0	3.55974	3.21695	5.29745	4.6897	4.15212	4.52763	0	15.8756	8.37535	3.43167	0.969445	3.61866	4.2271	3.12551	4.01248	0.589168	2.53834	1.81433	3.58321	5.14915	5.85243	7.10274	15.8324
MsaG000887	30.8419	41.6013	54.4675	25.4111	33.6445	20.3121	14.2954	32.5113	34.2225	37.44	17.4936	38.4831	13.3513	40.2019	71.9347	50.1885	63.8987	58.4409	31.5563	54.2943	14.3685	32.4811	33.8176	27.344	36.0888	56.6671	58.8846	41.2518	59.4001	42.335	52.6451	41.8664	69.8001	39.2021	35.2258	39.0689	24.0749	28.8692	20.8144	38.1009	45.1485	27.0331	61.4506	56.8219	56.8105
MsaG000888	43.6928	47.3394	28.7753	13.3743	28.0371	23.0203	28.5909	9.75339	13.689	16.5177	25.5676	4.52742	16.6892	15.315	14.6308	30.5836	40.9108	31.3379	31.5563	28.6279	0	27.0676	23.4943	23.3229	25.494	23.8393	28.3099	28.1719	22.1294	17.6396	41.8767	26.0807	27.1445	32.5679	29.5897	25.7854	16.8524	19.4425	27.4141	28.1221	35.1155	29.6076	27.7991	17.0466	29.8022
MsaG000889	0	7.17264	9.2492	10.6994	11.2148	4.06241	32.4896	29.2602	29.6595	14.3153	6.7283	4.52742	273.703	19.1438	110.95	10.9787	12.8577	11.0106	11.475	4.93585	7.18427	16.2406	21.3585	28.9525	32.1158	39.0808	32.0845	6.53992	25.6236	12.3477	11.9648	18.531	18.4195	13.8715	7.74968	5.46964	12.0374	12.3725	15.23	20.8648	19.3493	19.3093	85.5919	66.7658	87.544
MsaG000890	41.1226	58.8156	80.1597	56.172	62.8031	79.8941	61.0805	68.2737	93.5415	94.7012	87.4679	56.5928	85.1148	36.3731	41.4539	101.945	73.2498	75.8038	68.85	44.4226	158.054	89.323	69.059	41.8203	48.6703	55.4947	63.7916	39.7426	37.2706	58.2106	61.0204	50.7888	43.625	45.8363	60.5884	60.166	58.5822	54.2034	52.7975	90.7165	68.081	72.0881	81.9341	65.3452	51.2226
MsaG000891	0	1.43453	6.16613	9.362	1.12148	17.6038	14.2954	24.3835	6.8445	2.20235	16.1479	2.26371	1.66892	9.57188	9.75385	7.05776	3.89626	16.5159	8.60626	7.89735	7.18427	2.70676	13.171	9.65084	7.61508	6.64373	17.3634	6.53992	10.4824	12.3477	3.58944	13.0404	10.6639	3.01555	3.52258	3.90689	16.0499	5.30251	9.13803	18.1433	15.0495	14.1602	13.168	2.8411	8.38187
MsaG000893	0	4.30358	6.16613	0	0	0	0	0	1.14075	0	0	1.13186	0	0	1.21923	8.62615	8.18216	9.31666	2.86875	0	0	0	0.355974	0	0.662181	1.95404	0	0	1.16471	0	5.98239	4.80434	4.84723	1.80933	0	0	0.802496	0.589168	1.523	3.62866	2.14993	2.57458	0.731554	0	0
MsaG000894	38.5524	14.3453	13.36	57.5094	70.6535	44.6865	33.7892	76.4016	46.7708	6.60706	5.38264	7.92299	1.66892	5.74313	7.31539	13.3313	19.4813	13.5515	45.9	40.4739	21.5528	46.0149	40.937	25.7356	9.93271	13.2875	8.6817	9.55834	4.65883	3.52791	28.7155	21.2764	24.2361	54.2798	61.2929	57.8219	80.2496	66.5759	48.7361	10.886	10.7496	15.4475	2.92622	4.26165	11.1758
MsaG000896	578.286	510.692	211.704	1472.51	1392.88	2189.64	540.628	528.309	529.308	243.36	148.023	112.054	275.372	168.465	213.366	278.389	112.602	132.127	708.582	774.928	790.27	649.622	254.166	194.625	112.902	109.035	100.783	306.873	301.659	303.401	275.19	269.73	253.995	640.502	392.416	607.911	516.808	371.765	366.029	138.796	133.295	127.442	237.024	231.549	238.418
MsaG000897	336.691	291.209	187.039	187.24	191.774	204.475	116.963	167.433	160.846	110.118	95.5419	93.944	90.1216	72.7463	74.3731	258.784	142.214	132.127	490.557	425.47	373.582	132.631	94.3332	118.223	80.455	81.288	69.4536	65.9022	55.9059	75.8502	244.082	209.332	214.247	255.718	175.425	222.692	129.202	209.154	128.948	83.4592	96.7467	104.27	89.9812	76.7096	69.849
MsaG000898	15.421	14.3453	17.4707	8.02457	13.4578	4.06241	14.2954	4.8767	6.8445	3.30353	2.69132	5.65928	6.67567	1.91438	2.43846	9.41034	34.6768	11.4341	14.3438	51.3328	14.3685	2.70676	7.83143	13.672	7.28399	4.29889	4.15212	4.52763	4.65883	3.52791	26.3225	8.92235	19.3889	9.64975	9.15872	21.0972	3.20998	11.1942	5.58435	5.44299	8.59971	2.57458	4.38933	4.26165	3.72528
MsaG000900	221.034	154.929	167.513	140.43	152.522	219.37	122.161	95.9084	301.158	81.4871	227.417	184.492	60.0811	95.7188	130.458	102.73	48.7033	69.875	60.2438	126.358	28.7371	0	7.11949	4.02118	2.97981	2.73566	5.28451	114.197	80.3648	17.6396	58.6274	67.9471	42.6556	42.2176	38.0439	52.3523	74.6321	146.703	163.977	33.5651	53.7482	5.14915	41.6986	140.634	17.6951
MsaG000901	69.3944	57.3811	61.6613	125.718	123.363	104.269	150.752	138.173	111.794	124.433	145.331	115.449	6.67567	19.1438	29.2616	77.6353	113.381	113.494	91.8001	86.8709	86.2113	189.473	168.732	176.128	172.498	134.438	145.702	31.1904	37.2706	29.9873	116.058	108.441	91.1279	91.6726	144.426	104.705	104.325	169.68	186.822	107.953	108.213	139.027	48.2826	42.6165	40.9781
MsaG000902	48.8331	31.5596	28.7753	9.362	21.3082	17.6038	20.7934	19.5068	23.9558	5.50588	26.9132	30.5601	5.00676	0	1.21923	14.8997	34.2871	35.5727	34.425	28.6279	7.18427	8.12028	34.1735	34.5822	25.825	23.0577	35.1043	6.03684	3.49412	0	17.9472	12.354	26.175	22.315	29.5897	21.0972	22.4699	24.745	23.3527	45.3583	51.5982	41.1932	10.2418	2.8411	2.79396
MsaG000903	7.71049	4.30358	14.3876	0	0	0	0	0	0	1.10118	0	0	0	0	6.09616	6.27356	19.0917	9.74015	2.86875	0	0	0	0.355974	0	0.33109	0	1.1324	1.50921	1.16471	1.76396	2.39296	13.0404	8.72501	1.80933	0	4.68826	1.60499	0.589168	1.523	0	0.716642	2.57458	0.731554	0	0
MsaG000905	35.9823	31.5596	44.1906	10.6994	11.2148	9.47896	24.6921	29.2602	17.1113	16.5177	8.07396	13.5823	0	0	0	53.3253	57.2751	69.875	65.9813	68.1147	35.9214	16.2406	29.9018	29.7568	41.3863	47.6786	49.0705	1.00614	0	0	59.8239	44.6118	37.8084	44.027	28.1807	27.3482	15.2474	34.7609	25.8911	24.4935	20.7826	27.0331	3.65777	4.26165	6.51924
MsaG000907	5.14032	4.30358	14.3876	48.1474	24.6727	59.582	20.7934	27.6346	14.8298	11.0118	30.9502	45.2742	25.0338	30.63	20.7269	10.1945	8.96141	4.65833	25.8188	32.5766	43.1056	37.8946	25.6301	26.5398	13.2436	23.8393	14.7211	42.2579	33.7765	24.6954	10.7683	13.7267	7.75556	29.5524	35.9303	36.7247	52.9647	44.1876	37.0598	19.9576	12.8996	32.1822	13.168	22.7288	9.31319
MsaG000908	17.9911	15.7798	9.2492	18.724	12.3363	39.27	45.4855	56.8948	29.6595	114.522	72.6657	59.9883	252.007	160.808	51.2077	67.4408	50.2618	42.772	28.6875	50.3456	50.2899	56.8419	38.0892	41.8203	70.1912	37.1268	53.2226	137.338	100.165	151.7	61.0204	77.5558	43.625	31.9648	51.4297	27.3482	34.5073	47.1334	63.4585	145.146	111.08	87.5356	98.7598	144.896	82.8874
MsaG000909	2.57016	0	0	0	6.72891	0	0	1.62557	1.14075	1.10118	2.69132	9.05484	0	0	10.9731	0	1.94813	0.84697	0	4.93585	0	0	0.711949	1.60847	4.30417	1.95404	4.15212	1.00614	0	0	1.19648	2.74534	8.72501	4.22176	4.2271	8.59515	1.60499	5.30251	5.07668	6.35016	2.86657	7.72373	0	2.8411	2.79396
MsaG000910	66.8242	74.5954	11.3046	77.5708	53.8313	63.6444	46.7851	29.2602	41.067	70.4753	48.4438	52.0653	148.534	189.523	75.5924	64.304	31.1701	33.8788	54.5063	124.383	64.6585	40.6014	27.41	43.4288	36.4199	45.7245	36.6141	103.129	73.3766	84.6699	39.4838	35.6894	43.625	51.8674	65.52	76.575	67.4097	55.9709	54.8282	72.5732	66.6477	87.5356	112.659	126.429	107.102
MsaG000911	0	0	2.05538	10.6994	5.60742	12.1872	46.7851	22.7579	33.0818	88.0941	127.838	118.845	155.209	214.41	215.804	18.0365	5.8444	8.4697	17.2125	35.5381	28.7371	24.3608	35.2415	43.4288	157.599	84.4145	146.457	93.5711	82.6942	206.383	1.19648	3.43167	1.93889	9.64975	16.2039	3.12551	17.6549	12.3725	15.23	185.062	138.312	166.06	98.0283	151.999	215.135
MsaG000912	95.096	64.5537	4.11076	62.8591	118.877	47.3948	74.0764	107.287	66.1635	41.8447	17.4936	3.39557	0	0	0	65.0882	46.3655	5.92879	499.163	581.443	237.081	146.165	50.5484	110.985	56.2854	21.4944	29.4423	0	0	0	33.5014	41.1801	45.5639	167.061	167.675	203.158	80.2496	214.457	46.1978	9.07165	15.0495	19.3093	0	0	0
MsaG000913	43.6928	28.6906	10.2769	125.718	176.073	101.56	74.0764	79.6527	79.8525	39.6424	9.41962	10.1867	0	0	0	83.1247	29.6116	3.38788	616.782	619.942	409.504	211.127	45.5647	126.265	52.6434	22.2761	35.1043	0	0	0	40.6803	63.1428	53.3195	209.882	220.514	192.219	33.7048	246.861	74.6272	6.35016	17.1994	29.6076	0	0	0
MsaG000914	0	0	0	0	0	1.35414	0	0	0	0	1.34566	1.13186	0	0	0	5.48937	0.779253	0	17.2125	12.8332	0	0	2.84779	0	0	0.390808	0.754931	1.00614	0	0	7.17887	10.295	2.90834	12.0622	2.81807	13.2834	0.802496	2.35667	0.507668	0.907165	1.43328	0	0	0	0
MsaG000915	20.5613	68.8573	43.1629	215.326	187.288	180.1	435.361	347.871	256.669	39.6424	48.4438	48.6698	116.824	17.2294	15.85	133.313	83.7697	54.206	284.006	259.625	258.634	230.074	172.648	184.974	48.6703	104.737	69.0761	26.6627	29.1177	40.571	263.225	196.292	389.717	303.967	321.26	346.931	223.094	338.182	248.25	405.503	189.194	196.955	21.2151	18.4671	41.9094
MsaG000916	0	0	7.19382	6.68714	3.36445	5.41655	3.89876	4.8767	6.8445	1.10118	4.03698	1.13186	1.66892	1.91438	0	8.62615	2.33776	2.54091	0	5.92301	0	0	11.0352	8.04237	6.29072	4.6897	6.79438	6.03684	9.31766	10.5837	2.39296	2.74534	0.969445	3.61866	5.63613	3.90689	4.01248	5.89168	9.64569	1.81433	3.58321	3.86186	0	4.26165	6.51924
MsaG000917	10.2806	2.86906	22.6092	5.34971	2.24297	17.6038	5.19834	3.25113	4.563	6.60706	2.69132	3.39557	0	17.2294	2.43846	14.8997	25.3257	14.3985	5.7375	3.94868	14.3685	5.41352	9.96728	12.0635	13.9058	15.2415	15.0986	9.05527	9.31766	5.29187	9.57183	20.59	8.72501	18.6964	7.04517	13.2834	6.41997	11.7834	11.1687	10.886	12.1829	12.8729	6.58399	8.52329	11.1758
MsaG000919	82.2452	58.8156	56.5229	147.117	188.409	150.309	81.8739	120.292	88.9785	46.2494	30.9502	45.2742	10.0135	11.4863	7.31539	100.377	46.3655	40.6545	384.413	432.38	280.187	138.045	71.9068	70.7728	66.2181	35.1727	38.124	29.6812	32.6118	29.9873	63.4134	82.3602	61.0751	164.649	159.221	144.555	37.7173	149.059	92.3956	27.215	29.3823	36.0441	24.8728	14.2055	13.9698
MsaG000920	77.1049	50.2085	39.0522	120.369	122.242	113.748	71.4772	82.9038	58.1783	38.5412	22.8762	21.5052	6.67567	3.82875	4.87693	60.383	44.807	35.5727	304.088	328.727	208.344	78.496	64.7873	84.4448	46.6837	32.4371	30.9522	25.1535	37.2706	44.0989	57.431	67.2608	52.35	120.622	129.631	130.49	50.5573	130.206	76.6579	25.4006	25.0825	37.3314	21.9466	21.3082	16.7637
MsaG000921	0	1.43453	11.3046	0	0	0	0	0	0	0	0	0	0	0	1.21923	3.13678	5.45477	5.92879	0	3.94868	0	0	0.355974	0	0	0.390808	0	3.52149	0	0	5.98239	6.17701	2.90834	1.20622	0	0	0	0	1.01534	0	2.86657	0	0	0	1.86264
MsaG000924	43.6928	17.2143	28.7753	26.7486	16.8223	39.27	10.3967	6.50226	12.5483	18.72	25.5676	21.5052	0	0	3.65769	1.56839	8.18216	17.7864	20.0813	4.93585	14.3685	0	7.47546	4.02118	13.2436	26.5749	21.5155	0.50307	1.16471	0	7.17887	18.531	10.6639	18.6964	11.9768	10.9393	11.2349	8.24835	3.55368	0.907165	4.29985	7.72373	1.46311	0	4.6566
MsaG000925	74.5347	53.0775	39.0522	58.8468	49.3453	40.6241	42.8863	30.8857	80.9933	50.6541	65.9374	61.1202	45.0608	38.2875	21.9462	59.5988	63.8987	77.9212	63.1125	56.2686	35.9214	32.4811	72.2628	86.0533	59.9274	69.5638	60.7719	50.307	62.8942	42.335	55.038	49.4161	63.0139	61.5171	65.52	55.4778	46.5448	58.9168	70.5659	67.1302	67.3644	46.3424	54.135	63.9247	60.5358
MsaG000926	61.6839	31.5596	38.0245	18.724	31.4016	29.791	32.4896	22.7579	51.3338	52.8565	40.3698	52.0653	56.7432	34.4588	35.3577	37.6414	31.9494	35.9962	11.475	39.4868	21.5528	37.8946	36.3094	33.7779	36.0888	53.9315	42.2761	31.6934	34.9412	24.6954	32.3049	33.6304	30.0528	41.6145	28.8852	46.1012	57.7797	31.815	31.4754	25.4006	37.982	30.8949	24.8728	39.7754	32.5962
MsaG000927	35.9823	8.60717	17.4707	10.6994	10.0934	10.8331	6.49793	6.50226	6.8445	1.10118	9.41962	2.26371	21.6959	1.91438	7.31539	18.8207	19.8709	23.2917	11.475	10.8589	21.5528	10.827	9.61131	12.8678	5.95963	12.8967	10.569	13.0798	4.65883	10.5837	23.9296	11.6677	38.7778	16.284	11.9768	8.59515	10.4325	12.3725	6.59969	10.886	17.9161	10.2983	11.7049	12.7849	6.51924
MsaG000928	23.1315	8.60717	11.3046	13.3743	7.85039	1.35414	12.9959	6.50226	13.689	11.0118	13.4566	16.9778	5.00676	9.57188	2.43846	3.13678	10.5199	13.975	8.60626	2.96151	14.3685	18.9473	9.25533	4.82542	10.2638	12.5059	14.7211	1.50921	1.16471	1.76396	13.1613	10.9814	21.3278	7.84042	9.86323	7.81377	4.81498	8.83751	11.1687	6.35016	4.29985	7.72373	4.38933	5.68219	12.1072
MsaG000929	10.2806	10.0417	11.3046	4.01228	3.36445	6.77068	5.19834	13.0045	9.126	5.50588	16.1479	12.4504	8.34459	9.57188	3.65769	5.48937	3.11701	3.81136	5.7375	4.93585	0	16.2406	14.239	6.43389	7.28399	7.81616	8.6817	3.01842	2.32941	5.29187	5.98239	11.6677	5.81667	3.61866	3.52258	7.81377	5.61747	5.30251	9.13803	8.16449	2.14993	2.57458	1.46311	2.8411	5.58792
MsaG000930	444.638	457.614	471.709	254.111	234.39	246.453	206.634	225.954	195.068	221.337	219.343	208.261	238.655	220.153	146.308	542.663	458.98	408.239	438.919	311.945	273.002	205.714	218.212	262.985	197.992	216.898	176.276	222.357	174.706	234.606	394.838	415.233	406.198	262.956	219.809	263.324	182.969	242.148	219.313	210.462	199.227	204.679	240.681	247.175	237.486
MsaG000932	7.71049	11.4762	5.13844	2.67486	1.12148	0	0	0	0	1.10118	0	0	0	0	0	7.84195	1.16888	4.65833	11.475	0	0	0	0.355974	0.804237	0.33109	0	0	0	1.16471	0	9.57183	2.059	6.78612	6.03109	1.40903	2.34413	0.802496	4.71334	0.507668	0	0.716642	1.28729	0	0	0
MsaG000933	7.71049	11.4762	24.6645	4.01228	5.60742	9.47896	14.2954	1.62557	4.563	5.50588	4.03698	13.5823	1.66892	11.4863	2.43846	14.1155	10.5199	14.3985	2.86875	3.94868	0	2.70676	10.3233	7.23813	12.2503	11.7242	7.92677	2.51535	44.2589	8.81979	8.37535	8.23602	0.969445	12.0622	9.15872	10.1579	9.62995	9.42668	11.1687	7.25732	19.3493	9.01102	0	1.42055	0.931319
MsaG000934	17.9911	11.4762	13.36	12.0369	22.4297	27.0827	23.3925	13.0045	14.8298	4.40471	28.2589	32.8238	50.0676	118.691	21.9462	8.62615	9.74066	21.5977	5.7375	4.93585	7.18427	10.827	26.3421	18.4974	31.4536	26.1841	24.9127	18.1105	15.1412	67.0304	10.7683	4.80434	5.81667	12.0622	12.6813	4.68826	9.62995	10.0158	20.3067	9.97882	15.7661	18.022	32.1884	35.5137	35.3901
MsaG000935	79.675	107.59	108.935	65.534	62.8031	41.9782	67.5784	40.6391	47.9115	51.7553	145.331	75.8343	56.7432	49.7738	65.8385	117.629	90.783	107.565	37.2938	39.4868	28.7371	37.8946	49.4804	49.0584	48.0081	64.4833	55.8649	43.2641	67.553	72.3222	78.9676	109.127	91.1279	49.455	48.6116	61.7288	51.3598	46.5442	56.3512	63.5016	58.048	51.4915	38.7724	28.411	34.4588
MsaG000936	77.1049	58.8156	83.2428	88.2702	105.42	55.5196	50.6838	73.1504	42.2078	107.915	88.8136	151.669	43.3919	13.4006	31.7	94.1034	113.381	108.412	63.1125	58.243	28.7371	46.0149	71.5508	73.9898	118.199	120.76	133.245	44.2702	55.9059	58.2106	100.504	107.068	127.967	84.4353	115.541	88.2956	45.7423	83.0726	80.2116	68.9446	81.6972	87.5356	45.3564	53.9808	56.8105
MsaG000937	0	0	2.05538	1.33743	0	1.35414	1.29959	0	0	2.20235	1.34566	0	1.66892	0	0	0.784195	3.89626	2.11742	0	3.94868	7.18427	0	1.77987	0	0	2.34485	1.1324	1.00614	0	1.76396	2.39296	0.686335	4.84723	1.20622	1.40903	0.781377	0	2.94584	0.507668	0	0	1.28729	0.731554	1.42055	0.931319
MsaG000938	7.71049	12.9107	6.16613	0	0	0	0	0	0	0	0	0	0	0	0	2.35259	7.79253	0.84697	14.3438	10.8589	14.3685	5.41352	0	0.804237	0	0	0.754931	0	0	0	11.9648	4.80434	13.5722	2.41244	0	10.9393	0	0.589168	0.507668	0.907165	0	0	0	0	0
MsaG000939	0	1.43453	4.11076	0	0	0	0	0	1.14075	0	0	0	0	0	0	0.784195	3.11701	4.65833	8.60626	0.987169	0	0	0	0	0	0	0	0	0	0	2.39296	3.43167	0	0	0	0	0	0.589168	0	0	0	0	0	0	0
MsaG000940	46.2629	35.8632	40.0799	24.0737	39.252	25.7286	70.1776	37.388	31.941	18.72	29.6045	21.5052	53.4054	19.1438	7.31539	39.2098	45.5863	32.1848	51.6375	63.1788	50.2899	62.2554	59.4477	69.1644	47.0148	44.5521	31.3296	35.2149	36.1059	26.4594	27.519	33.6304	25.2056	24.1244	45.0891	29.6923	21.6674	24.745	47.7208	28.1221	30.8156	29.6076	13.8995	24.1493	10.2445
MsaG000942	377.814	256.78	264.116	894.739	607.845	919.459	820.038	1022.48	833.888	634.278	569.214	542.159	886.196	1018.45	615.712	196.049	306.246	214.707	774.563	875.619	933.956	1058.34	1199.63	1129.15	660.194	580.35	667.736	504.58	455.401	610.329	241.689	266.298	317.978	717.097	1037.05	770.438	1051.27	1054.61	1004.68	750.226	804.072	795.544	648.889	727.321	691.039
MsaG000943	28.2718	20.0834	18.4984	77.5708	68.4105	37.9158	42.8863	86.155	69.5858	63.8683	33.6415	29.4282	305.412	264.184	119.485	37.6414	44.4174	30.9144	60.2438	63.1788	28.7371	62.2554	56.2439	72.3813	65.5559	44.1613	66.4339	253.547	248.083	156.992	31.1084	36.3757	46.5334	48.2487	66.9291	42.9757	54.5697	79.5376	90.8726	94.3452	78.114	121.005	266.286	267.063	311.992
MsaG000944	41.1226	24.387	44.1906	64.1965	45.9809	79.8941	14.2954	53.6437	20.5335	60.5647	30.9502	21.5052	81.777	53.6025	52.427	65.0882	38.573	33.8788	197.944	133.268	122.133	40.6014	41.293	49.0584	50.3257	54.7131	40.0113	25.1535	33.7765	31.7512	64.6098	47.3571	57.1973	91.0695	52.8387	76.575	62.5947	45.9551	44.6748	52.6156	65.2144	57.928	26.336	12.7849	20.489
MsaG000945	123.368	150.625	277.476	12.0369	32.523	24.3745	11.6963	6.50226	14.8298	12.1129	34.9872	18.1097	18.3581	13.4006	25.6039	312.894	405.601	371.396	51.6375	43.4354	43.1056	16.2406	21.0025	13.672	29.7981	39.4716	35.1043	75.4606	60.5648	47.6268	258.439	263.553	246.239	50.6612	36.6349	56.2591	40.1248	53.6142	30.4601	24.4935	19.3493	29.6076	74.6185	36.9343	32.5962
MsaG000946	61.6839	38.7322	88.3812	46.81	30.2801	33.8534	25.9917	22.7579	31.941	26.4282	49.7894	56.5928	143.527	134.006	79.2501	57.2462	64.2884	63.9462	51.6375	29.6151	79.027	16.2406	24.5622	18.4974	43.0417	44.5521	41.8986	74.4544	68.7177	77.6141	52.6451	44.6118	31.9917	33.171	32.4078	26.5668	25.6799	26.5125	20.8144	33.5651	42.2819	48.917	119.975	106.541	53.0852
MsaG000948	82.2452	51.643	181.901	2.67486	0	0	0	0	0	0	0	0	13.3513	0	0	113.708	100.134	110.106	2.86875	0	7.18427	0	0	0	0	0	0	0	0	0	110.076	91.9689	52.35	1.20622	0	4.68826	0	1.17834	0	0	0	0	0	0	0
MsaG000949	287.858	262.519	226.092	0	1.12148	0	1.29959	3.25113	2.2815	2.20235	1.34566	0	0	1.91438	0	213.301	210.009	236.304	14.3438	11.846	28.7371	0	0.355974	0	0.993271	0	1.1324	16.0983	11.6471	1.76396	296.727	198.351	199.706	22.9182	2.81807	33.5992	0	3.53501	3.55368	0.907165	2.86657	1.28729	2.92622	7.10274	0
MsaG000950	12.8508	25.8215	17.4707	1.33743	1.12148	4.06241	3.89876	3.25113	6.8445	11.0118	0	0	1.66892	1.91438	10.9731	19.6049	7.4029	14.3985	5.7375	9.87169	21.5528	18.9473	6.76351	4.02118	3.64199	3.12646	5.66198	1.50921	5.82354	15.8756	16.7507	4.11801	1.93889	1.80933	7.04517	7.03239	6.41997	2.94584	2.53834	0	5.01649	2.57458	8.0471	0	3.72528
MsaG000952	97.6662	90.3752	95.5751	102.982	144.671	154.372	114.364	152.803	159.705	168.48	169.553	132.427	317.095	396.276	421.854	71.3618	79.4838	75.3803	195.075	176.703	93.3956	132.631	104.656	83.6406	84.428	62.5293	61.9043	597.648	518.295	352.791	67.0028	59.7111	63.9834	74.7855	120.472	89.077	125.189	97.8018	99.503	171.454	184.177	171.209	261.165	225.867	178.813
MsaG000953	7.71049	10.0417	18.4984	6.68714	25.7941	5.41655	10.3967	16.2557	19.3928	9.91059	18.8392	24.9008	20.027	7.6575	14.6308	12.5471	17.5332	17.3629	8.60626	13.8204	0	8.12028	25.6301	16.889	16.5545	13.2875	24.5352	39.7426	37.2706	17.6396	15.5542	13.7267	13.5722	12.6653	11.9768	15.6275	19.2599	14.7292	9.13803	15.4218	9.31635	18.022	21.2151	29.8315	12.1072
MsaG000954	30.8419	31.5596	50.3568	20.0614	28.0371	27.0827	63.6797	35.7624	31.941	23.1247	24.2219	18.1097	5.00676	21.0581	29.2616	36.8572	38.9626	38.1136	14.3438	48.3713	0	43.3081	43.7848	39.4076	38.7376	50.0234	47.1832	37.2272	18.6353	31.7512	45.4662	41.1801	37.8084	31.9648	38.7484	28.911	28.0874	30.6367	36.5521	44.4511	44.4318	39.9059	24.8728	31.2521	34.4588
MsaG000955	195.332	187.923	203.482	264.811	264.67	209.891	343.091	247.086	276.062	215.831	251.639	208.261	280.378	164.636	169.473	179.581	120.005	141.444	160.65	179.665	215.528	240.902	229.603	207.493	183.755	157.105	180.806	212.296	217.8	209.911	139.988	201.782	142.508	186.361	181.061	181.279	222.291	182.642	258.911	286.664	217.859	230.425	347.488	319.623	216.066
MsaG000956	84.8153	90.3752	79.132	25.4111	30.2801	29.791	24.6921	24.3835	27.378	59.4635	25.5676	23.769	45.0608	49.7738	54.8654	54.1095	54.9373	60.5583	14.3438	25.6664	28.7371	10.827	34.5295	45.0373	36.0888	36.7359	29.8198	40.7487	32.6118	37.0431	51.4486	44.6118	44.5945	28.3461	21.84	28.1296	23.2724	21.7992	17.2607	33.5651	32.9655	32.1822	15.3626	12.7849	21.4203
MsaG000957	59.1137	58.8156	84.2705	10.6994	43.7379	21.6662	15.595	14.6301	15.9705	24.2259	25.5676	15.846	11.6824	34.4588	25.6039	38.4256	50.2618	46.1598	37.2938	14.8075	21.5528	32.4811	17.7987	19.3017	20.5276	37.1268	35.8592	23.6443	29.1177	29.9873	59.8239	43.9254	50.4112	21.7119	19.7265	19.5344	28.8899	20.0317	27.9217	17.2361	20.7826	14.1602	25.6044	24.1493	15.8324
MsaG000958	0	0	0	0	7.85039	0	2.59917	4.8767	0	0	0	0	6.67567	3.82875	6.09616	0	0	0	0	19.7434	7.18427	0	0	0.804237	0	0	0	0.50307	0	0	0	0.686335	0.969445	6.6342	9.15872	5.46964	7.22247	24.1559	4.06135	0	0	2.57458	14.6311	5.68219	1.86264
MsaG000959	0	7.17264	1.02769	0	0	0	1.29959	1.62557	0	0	1.34566	2.26371	3.33784	1.91438	3.65769	2.35259	2.33776	1.27045	0	1.97434	0	0	0.355974	0	0.662181	1.17242	1.50986	0	1.16471	0	0	2.74534	0.969445	0	2.11355	1.56275	0	0.589168	2.53834	0	4.29985	1.28729	2.92622	0	0
MsaG000960	228.744	309.858	399.771	0	0	0	0	0	0	0	0	0	0	0	0	348.183	447.681	411.204	11.475	3.94868	0	0	0.355974	0.804237	0	0	0	0	0	0	287.155	234.04	196.797	18.0933	0.704517	13.2834	0	0.589168	0.507668	1.81433	0	0	0	0	0
MsaG000961	0	0	0	0	2.24297	0	5.19834	4.8767	9.126	56.16	60.5547	43.0105	3.33784	0	0	0	0	0	0	2.96151	0	2.70676	11.7472	12.8678	73.5021	36.3451	40.0113	2.01228	1.16471	1.76396	0	0.686335	0	0.603109	3.52258	3.90689	10.4325	5.30251	18.2761	42.6368	49.4483	51.4915	2.92622	1.42055	18.6264
MsaG000962	17.9911	18.6489	29.803	26.7486	38.1305	62.2903	37.688	21.1323	42.2078	29.7318	55.1721	23.769	15.0203	3.82875	6.09616	25.8784	33.8975	42.772	11.475	27.6407	14.3685	43.3081	34.5295	47.45	48.6703	59.4028	47.9381	28.1719	22.1294	24.6954	38.2873	40.4937	34.9	40.4083	35.2258	35.9433	32.9023	35.9392	40.1058	38.1009	22.9325	54.0661	27.0675	36.9343	16.7637
MsaG000963	15.421	8.60717	1.02769	30.7608	29.1586	25.7286	0	6.50226	6.8445	4.40471	6.7283	19.2415	0	0	0	2.35259	5.06514	1.27045	51.6375	34.5509	21.5528	5.41352	14.9509	8.04237	7.94617	9.37939	5.28451	0.50307	0	0	7.17887	15.0994	12.6028	60.3109	44.3845	39.8502	8.82746	8.83751	7.10735	2.7215	3.58321	1.28729	0	0	0
MsaG000964	2.57016	5.73811	1.02769	8.02457	4.48594	0	16.8946	39.0136	22.815	4.40471	17.4936	6.79113	35.0473	17.2294	51.2077	0	3.11701	2.11742	0	2.96151	14.3685	43.3081	37.0213	28.1483	21.852	28.1382	22.6479	26.6627	22.1294	19.4035	1.19648	0.686335	4.84723	1.80933	2.81807	0.781377	4.01248	4.71334	8.12269	7.25732	11.4663	12.8729	26.336	31.2521	43.772
MsaG000966	61.6839	31.5596	14.3876	636.616	331.959	651.34	154.651	331.615	354.773	148.659	51.1351	101.867	213.622	59.3457	163.377	8.62615	6.23402	4.23485	97.5376	68.1147	100.58	408.721	383.028	271.832	63.5693	91.4491	99.6508	35.718	32.6118	22.9314	35.8944	18.531	32.9611	174.299	123.995	116.425	272.849	87.1968	270.587	60.7801	67.3644	60.5025	134.606	92.3357	124.797
MsaG000967	5.14032	0	0	0	0	1.35414	1.29959	0	0	1.10118	9.41962	2.26371	0	1.91438	1.21923	4.70517	1.55851	0.423485	0	1.97434	7.18427	0	4.27169	2.41271	3.3109	5.47131	9.8141	0.50307	0	0	0	0	1.93889	1.20622	4.93162	3.90689	4.01248	1.7675	2.03067	6.35016	10.033	6.43644	0	2.8411	1.86264
MsaG000969	0	8.60717	1.02769	0	2.24297	0	2.59917	0	1.14075	0	1.34566	0	3.33784	0	2.43846	3.13678	4.67552	0	0	4.93585	14.3685	2.70676	3.91572	1.60847	1.32436	0	0.754931	1.50921	0	8.81979	10.7683	3.43167	14.5417	10.2529	11.9768	18.753	5.61747	10.0158	13.707	8.16449	20.7826	16.7347	10.2418	21.3082	12.1072
MsaG000975	7.71049	1.43453	1.02769	5.34971	5.60742	4.06241	7.79751	13.0045	2.2815	6.60706	24.2219	13.5823	6.67567	3.82875	21.9462	2.35259	4.67552	3.38788	5.7375	2.96151	7.18427	5.41352	7.11949	2.41271	17.2167	32.0463	18.1183	11.5706	13.9765	8.81979	0	0	4.84723	3.01555	8.4542	1.56275	0.802496	1.7675	1.01534	21.772	22.9325	36.0441	8.77865	5.68219	20.489
MsaG000976	0	0	5.13844	21.3988	37.009	9.47896	19.4938	24.3835	12.5483	5.50588	18.8392	13.5823	0	0	1.21923	4.70517	14.0266	5.5053	22.95	17.769	43.1056	21.6541	12.8151	19.3017	16.5545	19.5404	11.7014	1.50921	1.16471	0	7.17887	9.60869	1.93889	19.9026	45.7936	25.0041	41.7298	57.1492	36.0444	8.16449	7.16642	10.2983	0	0	0
MsaG000977	0	4.30358	11.3046	0	0	2.70827	0	3.25113	1.14075	1.10118	5.38264	1.13186	5.00676	0	1.21923	8.62615	9.74066	3.81136	8.60626	2.96151	7.18427	13.5338	2.84779	2.41271	2.31763	8.20697	1.1324	1.50921	4.65883	3.52791	4.78591	11.6677	6.78612	7.84042	6.34065	10.1579	1.60499	5.30251	3.04601	3.62866	0	1.28729	4.38933	0	4.6566
MsaG000978	35.9823	45.9049	14.3876	24.0737	26.9156	31.1452	74.0764	39.0136	35.3633	16.5177	14.8023	24.9008	1.66892	5.74313	8.53462	43.1307	27.2739	38.9606	25.8188	23.6921	79.027	29.7743	37.0213	27.344	18.8722	27.3566	13.9662	5.53377	10.4824	14.1117	15.5542	22.649	21.3278	39.2021	23.249	42.9757	53.7672	50.6684	47.2131	10.886	15.0495	18.022	20.4835	15.626	13.0385
MsaG000979	5.14032	0	12.3323	4.01228	11.2148	2.70827	20.7934	8.12783	27.378	29.7318	8.07396	15.846	20.027	5.74313	34.1385	7.05776	13.2473	9.31666	11.475	18.7562	14.3685	35.1879	28.122	24.1271	22.1831	22.2761	24.5352	16.0983	18.6353	15.8756	9.57183	15.7857	19.3889	10.2529	12.6813	13.2834	12.0374	15.9075	16.753	10.886	17.1994	18.022	26.336	18.4671	28.8709
MsaG000980	2.57016	2.86906	1.02769	4.01228	2.24297	0	2.59917	0	1.14075	2.20235	0	0	3.33784	0	9.75385	0.784195	5.8444	2.96439	5.7375	3.94868	0	0	1.06792	0.804237	0.993271	1.17242	0.754931	2.51535	4.65883	3.52791	2.39296	2.74534	1.93889	4.82487	2.11355	0.781377	0	0.589168	0.507668	0.907165	2.86657	1.28729	2.92622	2.8411	2.79396
MsaG000982	102.806	78.899	31.8584	33.4357	33.6445	71.7693	31.1901	47.1414	35.3633	40.7435	30.9502	45.2742	1.66892	11.4863	4.87693	80.7721	70.912	74.9568	71.7188	73.0505	86.2113	35.1879	37.7333	45.0373	40.0619	30.0922	44.1634	3.52149	3.49412	5.29187	112.469	101.578	147.356	79.0073	59.1794	76.575	56.1747	64.2193	50.7668	39.9153	45.8651	37.3314	19.0204	11.3644	3.72528
MsaG000983	15.421	34.4287	48.3014	45.4725	39.252	23.0203	46.7851	35.7624	43.3485	41.8447	40.3698	47.5379	18.3581	9.57188	13.4115	35.2888	43.6382	28.3735	51.6375	43.4354	43.1056	43.3081	39.1572	32.9737	36.0888	37.1268	44.1634	8.04913	4.65883	5.29187	58.6274	47.3571	40.7167	36.1866	35.2258	41.413	43.3348	50.0792	41.1211	39.9153	42.2819	45.0551	8.77865	11.3644	11.1758
MsaG000984	539.734	463.352	240.479	180.553	233.269	288.431	205.335	274.721	517.901	1790.51	633.806	1337.85	4215.69	6122.17	12754.4	181.149	486.254	525.545	395.888	308.984	215.528	460.149	445.68	489.78	784.684	697.983	618.288	10355.7	8805.19	5203.67	405.606	256.689	491.509	401.671	816.535	436.008	1275.17	686.969	557.927	1093.13	1609.58	1077.46	4840.69	3549.95	2114.09
MsaG000985	17.9911	2.86906	9.2492	8.02457	6.72891	9.47896	11.6963	13.0045	2.2815	3.30353	9.41962	6.79113	15.0203	1.91438	1.21923	10.1945	17.5332	14.822	14.3438	5.92301	0	8.12028	7.11949	8.8466	7.94617	7.03454	11.7014	2.01228	0	7.05583	9.57183	19.2174	10.6639	9.64975	9.15872	12.502	3.20998	4.71334	5.07668	5.44299	5.01649	3.86186	3.65777	0	0.931319
MsaG000986	287.858	229.524	226.092	239.4	187.288	236.974	222.229	238.958	204.194	210.325	135.912	200.338	148.534	166.551	142.65	279.173	248.192	213.013	370.069	405.726	294.555	267.969	184.751	201.059	187.397	179.381	170.614	208.774	207.318	164.048	202.205	216.882	214.247	275.621	229.672	221.13	192.599	244.505	212.713	193.226	173.427	222.701	242.144	251.437	219.791
MsaG000987	38.5524	15.7798	51.3844	5.34971	3.36445	5.41655	0	0	0	12.1129	5.38264	7.92299	13.3513	0	9.75385	86.2615	45.1967	65.2167	2.86875	0.987169	7.18427	0	4.27169	5.62966	12.5814	9.37939	8.30424	4.52763	15.1412	1.76396	63.4134	65.2018	49.4417	8.44353	6.34065	11.7207	12.8399	3.53501	5.07668	14.5146	21.4993	7.72373	4.38933	8.52329	8.38187
MsaG000988	89.9557	133.411	97.6304	149.792	148.036	88.0189	90.971	144.675	69.5858	89.1953	111.69	81.4936	36.7162	15.315	25.6039	72.146	118.446	91.8962	106.144	104.64	136.501	127.218	69.771	49.0584	103.3	112.553	105.69	62.3807	60.5648	37.0431	122.041	106.382	131.845	124.844	133.154	128.927	95.497	113.12	99.503	60.7801	66.6477	73.3754	59.2559	55.4014	38.1841
MsaG000989	146.499	121.935	133.6	152.467	107.663	135.414	71.4772	97.5339	126.623	93.6	138.603	117.713	58.4121	109.119	138.992	112.924	163.643	180.828	31.5563	40.4739	43.1056	175.939	208.601	186.583	188.39	221.588	270.265	94.5772	119.965	142.881	143.577	135.208	132.814	115.194	101.45	115.644	105.929	107.228	99.503	99.7882	78.114	88.8229	103.149	96.5973	132.247
MsaG000990	10.2806	11.4762	6.16613	14.7117	20.1867	8.12482	10.3967	8.12783	9.126	6.60706	9.41962	9.05484	3.33784	59.3457	35.3577	16.4681	10.5199	6.77576	25.8188	38.4996	7.18427	13.5338	18.1547	22.5186	12.5814	15.2415	11.324	88.5404	114.141	15.8756	5.98239	9.60869	13.5722	30.1555	13.3858	17.1903	20.0624	24.745	18.7837	10.886	10.7496	21.8839	29.9937	22.7288	5.58792
MsaG000991	30.8419	34.4287	44.1906	5.34971	3.36445	6.77068	7.79751	11.379	15.9705	4.40471	14.8023	2.26371	15.0203	28.7156	20.7269	31.3678	24.9361	34.3023	11.475	8.88452	7.18427	13.5338	12.1031	12.8678	9.60162	9.7702	16.9859	27.6689	17.4706	38.8071	20.3401	23.3354	22.2972	9.64975	8.4542	10.1579	7.22247	5.89168	15.7377	3.62866	15.0495	2.57458	8.0471	15.626	11.1758
MsaG000992	5.14032	0	0	1.33743	5.60742	0	0	1.62557	0	4.40471	5.38264	0	123.5	67.0032	46.3308	0	1.16888	1.27045	0	1.97434	0	0	3.20377	3.21695	2.31763	4.6897	6.79438	68.4176	67.553	49.3908	0	0.686335	0.969445	0.603109	5.63613	1.56275	0	2.94584	2.03067	9.97882	5.01649	6.43644	82.6656	65.3452	78.2308
MsaG000993	2.57016	1.43453	1.02769	17.3866	32.523	10.8331	37.688	35.7624	21.6743	4.40471	9.41962	15.846	101.804	59.3457	91.4424	1.56839	5.45477	1.27045	31.5563	48.3713	14.3685	29.7743	13.171	14.4763	12.5814	8.20697	15.4761	35.718	31.4471	65.2664	1.19648	4.80434	0.969445	15.6808	7.74968	19.5344	23.2724	18.8534	20.8144	21.772	32.2489	16.7347	41.6986	44.037	38.1841
MsaG000994	2189.78	2212.04	2254.75	468.1	555.135	514.572	660.189	580.327	469.989	458.09	762.99	672.322	123.5	68.9175	143.869	9107.64	10635.6	6915.08	1204.88	1079.96	926.771	511.577	645.025	862.946	834.348	751.914	693.781	349.634	258.565	416.294	4777.54	7253.87	3609.24	1041.57	731.288	947.81	444.583	735.87	830.545	904.444	764.657	955.168	353.341	363.66	202.096
MsaG000995	0	0	0	2.67486	0	0	16.8946	1.62557	4.563	16.5177	12.1109	2.26371	41.723	258.441	73.1539	3.13678	0.389626	0.84697	0	3.94868	7.18427	2.70676	13.883	22.5186	25.825	20.7128	21.893	166.516	151.412	211.675	1.19648	0	0	3.01555	4.2271	0.781377	0	0.589168	2.03067	26.3078	25.0825	25.7458	66.5714	80.9713	70.7803
MsaG000996	0	0	0	1.33743	0	0	19.4938	8.12783	1.14075	13.2141	12.1109	24.9008	33.3784	199.095	109.731	0	0.779253	1.27045	0	0	7.18427	5.41352	8.18741	22.5186	12.2503	10.161	10.1916	120.234	80.3648	162.284	0	0	2.90834	0.603109	8.4542	0	0	0	4.56901	68.9446	38.6987	32.1822	59.9875	76.7096	60.5358
MsaG000997	5.14032	7.17264	8.22151	0	7.85039	0	0	0	14.8298	0	12.1109	18.1097	0	0	9.75385	5.48937	7.79253	5.08182	11.475	0	0	10.827	5.69559	4.82542	0.662181	4.29889	3.77465	2.01228	3.49412	0	7.17887	10.295	7.75556	3.61866	9.86323	4.68826	8.82746	6.48084	17.7684	5.44299	9.31635	3.86186	0	0	5.58792
MsaG000998	5.14032	0	1.02769	0	0	0	2.59917	1.62557	0	1.10118	0	0	8.34459	7.6575	21.9462	1.56839	4.28589	1.27045	0	0.987169	0	0	2.84779	3.21695	1.65545	5.86212	4.90705	20.6259	18.6353	10.5837	0	0.686335	0	0	1.40903	0	0	0	0.507668	5.44299	5.73314	2.57458	16.8257	2.8411	4.6566
MsaG000999	0	0	0	0	0	0	0	0	0	0	0	0	0	11.4863	13.4115	0	0	0	0	0	0	0	1.06792	0.804237	0.662181	1.95404	0.754931	7.54606	3.49412	12.3477	0	0	0	0	0	0	0	0	0	1.81433	1.43328	0	4.38933	5.68219	10.2445
MsaG001002	7.71049	4.30358	11.3046	0	0	0	0	0	1.14075	0	0	0	0	5.74313	3.65769	7.84195	3.50664	2.96439	0	0	0	0	0.711949	0	0	0.390808	0	0	0	0	7.17887	1.37267	4.84723	1.20622	0.704517	2.34413	1.60499	0.589168	0.507668	0	0	1.28729	0.731554	0	0.931319
MsaG001003	2.57016	12.9107	0	0	0	0	0	0	0	0	0	0	0	0	0	4.70517	3.11701	0.84697	0	0	0	0	0	0	0	0	0	0	0	0	1.19648	0	0.969445	0	0	0	0	0	0	0.907165	2.14993	0	0	0	0
MsaG001007	2.57016	1.43453	9.2492	0	0	0	0	0	0	0	0	0	0	0	0	0.784195	2.33776	3.81136	0	0	0	5.41352	1.4239	2.41271	0.33109	0	0.377465	0	0	0	1.19648	2.059	0	0	0.704517	0	0	0	0	0	0	0	0	0	0
MsaG001009	0	2.86906	1.02769	4.01228	7.85039	1.35414	0	8.12783	0	7.70824	4.03698	4.52742	0	0	0	1.56839	8.18216	7.62273	0	2.96151	7.18427	0	6.05156	4.02118	2.64872	10.161	2.26479	0	0	0	0	1.37267	1.93889	1.80933	5.63613	0.781377	0.802496	5.30251	2.53834	1.81433	0	1.28729	1.46311	0	0
MsaG001010	0	0	1.02769	2.67486	0	1.35414	2.59917	1.62557	11.4075	4.40471	5.38264	0	0	0	1.21923	0	0	1.27045	0	0	0	8.12028	5.69559	13.672	7.28399	5.86212	4.90705	0.50307	1.16471	1.76396	1.19648	0	1.93889	0.603109	0.704517	0	8.02496	2.94584	3.04601	3.62866	4.29985	0	0.731554	2.8411	0.931319
MsaG001011	17.9911	25.8215	12.3323	18.724	59.4387	40.6241	68.878	58.5204	49.0523	51.7553	76.7027	66.7795	0	0	3.65769	18.0365	35.8456	13.5515	57.375	30.6022	43.1056	62.2554	72.9747	79.6194	85.0902	115.288	55.8649	0	0	1.76396	16.7507	4.11801	22.2972	25.3306	39.4529	31.2551	75.4346	64.8084	72.5965	19.9576	25.0825	42.4805	0	0	0.931319
MsaG001012	0	1.43453	1.02769	0	1.12148	1.35414	1.29959	4.8767	0	0	4.03698	0	0	0	0	2.35259	4.67552	4.23485	0	0	7.18427	2.70676	5.33961	1.60847	3.97308	3.12646	3.39719	0	0	0	2.39296	0.686335	0	0.603109	3.52258	0	1.60499	0.589168	0.507668	0.907165	0	1.28729	0	0	2.79396
MsaG001017	7.71049	40.1668	33.9137	16.0491	28.0371	25.7286	32.4896	39.0136	12.5483	28.6306	25.5676	37.3512	0	0	0	10.9787	45.5863	31.7614	28.6875	21.7177	7.18427	35.1879	24.5622	20.1059	37.7443	37.1268	24.9127	0	0	0	10.7683	16.472	28.1139	28.9492	27.4761	32.0365	36.9148	25.9234	29.9524	19.9576	23.6492	19.3093	0.731554	0	0
MsaG001018	2.57016	4.30358	1.02769	6.68714	6.72891	2.70827	2.59917	6.50226	4.563	11.0118	1.34566	0	1.66892	5.74313	1.21923	1.56839	4.67552	1.69394	2.86875	7.89735	7.18427	2.70676	9.96728	13.672	10.5949	15.6323	4.90705	2.01228	5.82354	1.76396	13.1613	6.86335	10.6639	21.7119	19.0219	24.2227	65.8047	49.4901	47.2131	40.8224	38.6987	24.4585	12.4364	1.42055	15.8324
MsaG001019	0	2.86906	2.05538	2.67486	4.48594	1.35414	7.79751	11.379	1.14075	6.60706	2.69132	6.79113	3.33784	7.6575	0	7.05776	3.11701	3.38788	0	2.96151	0	0	3.55974	6.43389	3.64199	2.73566	2.26479	0	1.16471	0	1.19648	1.37267	2.90834	2.41244	0.704517	0.781377	0.802496	2.94584	4.56901	0.907165	2.86657	2.57458	0.731554	2.8411	0
MsaG001020	0	2.86906	1.02769	4.01228	5.60742	0	0	1.62557	1.14075	1.10118	4.03698	1.13186	0	0	1.21923	1.56839	0.389626	0.423485	5.7375	0.987169	0	0	2.49182	2.41271	3.97308	3.90808	4.90705	0	0	0	3.58944	3.43167	1.93889	1.80933	4.93162	0	7.22247	7.65918	6.09202	1.81433	2.14993	7.72373	0	0	0
MsaG001023	5.14032	0	2.05538	10.6994	8.97188	2.70827	3.89876	6.50226	6.8445	0	5.38264	0	11.6824	95.7188	37.7962	0	6.23402	1.69394	25.8188	14.8075	7.18427	8.12028	9.96728	18.4974	12.2503	5.0805	7.92677	44.2702	39.6	22.9314	4.78591	6.86335	8.72501	14.4746	5.63613	12.502	4.01248	4.12417	5.58435	6.35016	7.88306	2.57458	0	0	11.1758
MsaG001024	2.57016	1.43453	2.05538	8.02457	7.85039	9.47896	1.29959	4.8767	1.14075	14.3153	12.1109	1.13186	0	0	0	0.784195	2.33776	1.27045	5.7375	3.94868	0	5.41352	1.06792	3.21695	1.32436	4.6897	1.88733	1.50921	1.16471	0	1.19648	3.43167	11.6333	4.82487	12.6813	1.56275	4.81498	4.71334	1.01534	5.44299	2.14993	0	0.731554	0	0
MsaG001025	0	0	0	1.33743	0	1.35414	0	0	1.14075	5.50588	1.34566	0	1.66892	22.9725	7.31539	0	0.779253	0	0	0	0	0	2.49182	3.21695	0.993271	0.390808	1.1324	5.53377	4.65883	7.05583	0	1.37267	0.969445	0.603109	2.11355	3.12551	0	0	0.507668	0.907165	0	1.28729	7.31554	12.7849	9.31319
MsaG001026	0	0	0	1.33743	0	5.41655	0	1.62557	0	1.10118	0	0	20.027	11.4863	3.65769	0	0.389626	0.423485	0	1.97434	0	0	0.711949	0	2.31763	0.781616	2.26479	7.54606	3.49412	8.81979	0	0	0	0.603109	2.11355	0	0	0	0	3.62866	0.716642	2.57458	13.168	14.2055	13.0385
MsaG001027	0	0	0	0	0	1.35414	1.29959	0	1.14075	1.10118	0	0	60.0811	139.749	96.3193	1.56839	0	0.423485	0	0.987169	0	0	3.20377	2.41271	4.30417	7.81616	4.90705	60.3684	52.4118	135.825	1.19648	0	1.93889	0.603109	0.704517	0.781377	0	0.589168	1.01534	6.35016	1.43328	5.14915	96.5652	36.9343	58.6731
MsaG001028	5.14032	1.43453	1.02769	0	0	1.35414	3.89876	4.8767	9.126	16.5177	2.69132	0	23.3649	15.315	25.6039	2.35259	3.11701	0.84697	28.6875	15.7947	7.18427	5.41352	3.20377	2.41271	5.62854	5.0805	3.01972	34.7119	19.8	35.2791	0	0	0.969445	0	1.40903	0	0	0	1.523	2.7215	0.716642	6.43644	17.5573	4.26165	16.7637
MsaG001029	0	1.43453	0	0	4.48594	4.06241	0	0	2.2815	8.80941	8.07396	5.65928	35.0473	22.9725	40.2346	0	1.94813	0	2.86875	1.97434	7.18427	2.70676	3.91572	7.23813	5.62854	3.90808	2.26479	76.4667	54.7412	109.365	1.19648	0	2.90834	2.41244	2.81807	0	1.60499	0	2.53834	10.886	4.29985	6.43644	84.1287	63.9247	54.0165
MsaG001030	0	1.43453	1.02769	1.33743	1.12148	0	0	1.62557	1.14075	5.50588	0	2.26371	8.34459	17.2294	9.75385	0.784195	0	0	0	0	0	0	0.355974	0	1.65545	1.95404	2.26479	37.2272	44.2589	45.8629	0	0.686335	0	0	1.40903	3.12551	0.802496	2.94584	0.507668	4.53583	2.14993	3.86186	81.9341	22.7288	11.1758
MsaG001031	0	0	0	1.33743	0	0	0	1.62557	0	0	0	0	11.6824	11.4863	21.9462	3.13678	1.55851	1.69394	0	0	0	0	0.355974	2.41271	2.97981	1.95404	0.754931	42.2579	31.4471	31.7512	0	0	0	0	0	0.781377	0	0	0	0	0	0	57.7928	38.3548	23.283
MsaG001032	2.57016	0	3.08307	0	0	0	0	0	0	0	0	0	0	0	1.21923	3.92098	1.16888	1.27045	2.86875	1.97434	0	0	0.355974	0	0	0	0	2.51535	0	0	1.19648	0	0	3.61866	1.40903	0.781377	0	0	0	0	0.716642	0	7.31554	14.2055	11.1758
MsaG001033	0	0	0	0	0	0	0	0	0	0	0	0	0	82.3182	26.8231	0	0	0	0	0	0	0	0	0	0	0	0.377465	21.632	10.4824	37.0431	0	0	0	0	0	0	0	0	0	2.7215	0	0	13.168	28.411	13.0385
MsaG001034	2.57016	0	0	1.33743	0	0	0	0	1.14075	1.10118	5.38264	2.26371	10.0135	3.82875	4.87693	0	0.389626	0.423485	0	0	0	0	0	2.41271	0	0	1.1324	14.086	5.82354	17.6396	0	2.059	1.93889	1.20622	1.40903	0	0	1.17834	0	0	1.43328	0	21.2151	34.0932	15.8324
MsaG001035	0	1.43453	0	4.01228	2.24297	0	0	1.62557	0	1.10118	0	3.39557	0	7.6575	17.0692	0	0.389626	0	0	0.987169	0	0	0.355974	0.804237	0.33109	0.390808	3.39719	9.05527	4.65883	8.81979	0	0.686335	1.93889	0.603109	0.704517	0	0.802496	2.35667	2.03067	0	1.43328	0	24.1413	36.9343	15.8324
MsaG001036	0	0	0	0	0	0	0	0	0	2.20235	0	0	21.6959	51.6882	35.3577	2.35259	1.16888	0	2.86875	0	0	0	0.711949	0	0.993271	1.17242	1.88733	22.1351	18.6353	19.4035	0	0	0.969445	0	0	0	2.40749	0	0.507668	0	0	5.14915	18.2889	21.3082	21.4203
MsaG001038	0	0	2.05538	0	2.24297	0	0	0	4.563	7.70824	2.69132	5.65928	61.75	109.119	89.0039	0.784195	0	0	0	0.987169	0	0	2.84779	7.23813	2.31763	4.6897	3.39719	73.4483	83.8589	100.546	1.19648	0.686335	1.93889	0.603109	0.704517	2.34413	1.60499	2.35667	3.04601	6.35016	0.716642	6.43644	155.09	98.0179	99.6512
MsaG001039	2.57016	2.86906	2.05538	2.67486	1.12148	4.06241	3.89876	3.25113	1.14075	0	2.69132	3.39557	48.3986	47.8594	56.0847	5.48937	7.79253	1.27045	8.60626	5.92301	21.5528	5.41352	2.13585	4.82542	2.31763	3.90808	1.1324	84.0128	74.5413	54.6827	0	0	0.969445	3.61866	1.40903	0	0	1.7675	0.507668	0.907165	5.01649	0	144.848	110.803	36.3215
MsaG001044	2.57016	0	0	0	0	0	0	0	1.14075	0	0	0	6.67567	3.82875	4.87693	0.784195	4.28589	0.84697	2.86875	2.96151	0	0	0.355974	0.804237	0.33109	0	0	3.52149	1.16471	3.52791	1.19648	0.686335	0	0	0	0	0	0	0	0.907165	0	0	12.4364	8.52329	22.3517
MsaG001045	7.71049	1.43453	0	8.02457	11.2148	0	3.89876	8.12783	1.14075	4.40471	4.03698	6.79113	18.3581	15.315	25.6039	10.1945	5.06514	0.423485	40.1625	37.5124	7.18427	0	2.13585	3.21695	5.62854	1.17242	1.88733	19.6197	19.8	22.9314	2.39296	0	0	4.82487	1.40903	4.68826	1.60499	2.94584	5.58435	1.81433	6.44978	15.4475	9.51021	9.94384	13.0385
MsaG001046	2.57016	0	0	0	5.60742	1.35414	9.0971	3.25113	2.2815	0	8.07396	6.79113	16.6892	7.6575	6.09616	0.784195	1.94813	1.27045	2.86875	0.987169	0	2.70676	1.4239	1.60847	4.30417	0.781616	1.50986	20.1228	22.1294	31.7512	0	2.059	1.93889	8.44353	4.93162	3.90689	0	3.53501	6.59969	0.907165	5.01649	0	24.8728	14.2055	27.0083
MsaG001047	7.71049	0	0	1.33743	2.24297	4.06241	5.19834	1.62557	2.2815	6.60706	1.34566	4.52742	56.7432	130.178	79.2501	0	0.389626	0.423485	5.7375	0	0	0	2.13585	3.21695	4.96636	3.90808	4.90705	112.688	89.6825	109.365	0	0	0	0.603109	2.81807	0.781377	2.40749	2.35667	7.10735	4.53583	3.58321	9.01102	125.827	116.485	119.209
MsaG001048	2.57016	2.86906	4.11076	1.33743	4.48594	1.35414	0	3.25113	2.2815	2.20235	0	4.52742	0	0	1.21923	6.27356	1.94813	3.81136	5.7375	0	0	5.41352	3.55974	3.21695	1.65545	2.73566	2.26479	0.50307	5.82354	5.29187	0	2.059	0	0	0	0.781377	0	0	0.507668	0.907165	0	0	0	0	0.931319
MsaG001049	0	0	0	0	0	0	1.29959	0	1.14075	4.40471	0	2.26371	171.899	290.985	198.735	0	0	0.423485	0	0	0	0	2.84779	4.82542	5.62854	1.56323	7.17184	152.933	131.612	144.644	0	0	0	0	0	0.781377	0	0	0	1.81433	0	0	202.641	171.886	96.8572
MsaG001050	0	0	5.13844	1.33743	1.12148	8.12482	16.8946	19.5068	9.126	6.60706	10.7653	3.39557	655.885	583.885	676.674	2.35259	1.55851	4.23485	8.60626	2.96151	0	0	13.171	8.04237	16.8856	22.2761	21.5155	320.456	348.247	571.522	1.19648	0	0	1.20622	2.11355	0.781377	2.40749	1.17834	0.507668	12.7003	10.7496	5.14915	534.035	369.343	343.657
MsaG001053	0	0	0	0	0	2.70827	0	0	2.2815	0	0	0	25.0338	86.1469	119.485	0	0	0	2.86875	0	0	0	0.355974	0.804237	0.993271	0.390808	1.50986	29.1781	40.7648	68.7943	0	0	0	0	0	0	0	0	0.507668	1.81433	0	0	49.0141	56.8219	59.6044
MsaG001056	0	0	0	0	0	0	0	0	2.2815	4.40471	4.03698	1.13186	332.115	566.655	327.973	0	0	0.84697	5.7375	0	7.18427	8.12028	4.62767	7.23813	7.61508	3.51727	5.66198	316.934	218.965	278.705	0	0	0	0	0	0	0	0.589168	0	0.907165	3.58321	0	242.876	245.755	218.86
MsaG001057	0	0	0	5.34971	4.48594	1.35414	6.49793	3.25113	13.689	1.10118	8.07396	15.846	670.905	643.23	669.358	3.13678	3.11701	1.27045	5.7375	3.94868	0	0	7.47546	5.62966	8.27726	6.64373	6.79438	357.683	425.118	654.428	0	0.686335	0.969445	0	0	2.34413	3.20998	1.17834	0	11.7931	4.29985	2.57458	304.327	333.829	418.162
MsaG001060	0	1.43453	3.08307	147.117	96.4477	89.373	313.2	248.711	233.854	45.1482	25.5676	46.4061	178.574	197.181	96.3193	1.56839	1.55851	1.27045	68.85	45.4098	93.3956	311.277	253.81	209.102	95.354	30.8738	73.6057	4.02456	0	0	0	0	5.81667	42.8208	131.04	55.4778	149.264	141.4	149.254	124.282	156.945	79.8119	179.231	183.251	489.874
MsaG001061	56.5436	63.1192	47.2737	25.4111	50.4668	35.2076	40.2872	43.8903	57.0375	28.6306	36.3328	31.6919	56.7432	22.9725	65.8385	34.5046	60.3921	35.5727	20.0813	30.6022	7.18427	35.1879	56.9559	53.0796	51.319	45.7245	43.031	27.6689	25.6236	24.6954	59.8239	51.4751	57.1973	25.3306	47.2026	32.8178	42.5323	43.0092	48.2285	45.3583	63.7811	37.3314	32.9199	48.2987	39.1154
MsaG001062	59.1137	24.387	33.9137	28.086	58.3172	35.2076	18.1942	13.0045	12.5483	42.9459	25.5676	33.9557	23.3649	26.8013	63.4	33.7204	26.4946	41.078	48.7688	12.8332	14.3685	5.41352	16.3748	12.8678	23.1763	17.9772	20.7606	110.172	83.8589	130.533	38.2873	31.5714	21.3278	45.2332	23.9536	53.915	35.3098	25.3342	23.3527	25.4006	40.132	21.8839	29.9937	29.8315	46.566
MsaG001063	460.059	248.173	182.929	143.105	58.3172	113.748	66.2789	58.5204	43.3485	88.0941	49.7894	71.3069	20.027	22.9725	71.9347	148.997	201.826	193.109	57.375	68.1147	79.027	32.4811	34.1735	40.2118	47.3459	46.1153	44.1634	205.756	179.365	174.632	242.885	234.726	363.542	193.598	82.4284	193	109.942	48.9009	67.5199	63.5016	78.8306	48.917	93.639	89.4946	67.9863
MsaG001065	35.9823	20.0834	11.3046	24.0737	16.8223	18.9579	31.1901	22.7579	33.0818	26.4282	16.1479	29.4282	6.67567	15.315	36.5769	18.0365	22.5983	11.4341	17.2125	23.6921	21.5528	24.3608	25.6301	20.9102	15.2302	17.5864	13.2113	16.0983	9.31766	7.05583	14.3577	7.54968	16.4806	17.4902	14.7948	28.911	27.2849	34.7609	21.8297	22.6791	14.3328	23.1712	10.2418	15.626	10.2445
MsaG001067	66.8242	44.4704	30.8307	56.172	44.8594	54.1655	92.2706	100.785	84.4155	78.1836	26.9132	49.8016	18.3581	17.2294	28.0423	60.383	47.9241	47.4303	106.144	58.243	114.948	89.323	65.4993	54.6881	48.3392	46.897	40.7663	28.1719	31.4471	35.2791	33.5014	39.1211	28.1139	69.3576	57.7704	52.3523	55.3722	60.6843	79.7039	63.5016	73.8141	42.4805	19.752	28.411	50.2912
MsaG001068	25.7016	2.86906	6.16613	18.724	13.4578	14.8955	12.9959	16.2557	18.252	3.30353	8.07396	15.846	5.00676	13.4006	4.87693	7.84195	8.18216	5.92879	25.8188	17.769	7.18427	18.9473	38.4452	21.7144	8.27726	7.03454	7.54931	3.52149	2.32941	3.52791	7.17887	8.92235	5.81667	16.284	14.0903	11.7207	24.0749	14.14	10.1534	4.53583	5.73314	5.14915	1.46311	5.68219	1.86264
MsaG001069	51.4032	71.7264	86.3259	61.5217	94.2047	90.7272	98.7685	87.7805	108.371	113.421	149.368	152.8	338.79	396.276	296.273	89.3982	146.889	103.754	137.7	119.447	57.4742	119.097	132.066	157.63	205.607	150.461	170.237	457.291	447.248	455.101	98.1112	93.3415	107.608	106.75	143.017	106.267	107.534	117.244	143.162	263.078	227.176	214.977	337.978	343.773	366.009
MsaG001070	125.938	107.59	102.769	85.5954	70.6535	83.9565	92.2706	107.287	92.4008	55.0588	94.1962	88.2847	73.4324	145.493	134.115	68.225	60.0025	64.7932	45.9	85.8837	43.1056	124.511	107.148	84.4448	127.47	92.2307	84.1748	135.326	150.247	141.117	84.95	70.0061	88.2195	51.2643	90.8826	84.3887	81.0521	55.9709	72.5965	101.603	91.7302	102.983	95.1021	113.644	131.316
MsaG001071	10.2806	40.1668	29.803	62.8591	69.532	62.2903	67.5784	113.79	57.0375	94.7012	18.8392	44.1424	8.34459	13.4006	6.09616	60.383	115.719	70.722	120.488	195.459	93.3956	73.0825	188.31	113.397	70.8533	76.9892	112.862	6.03684	10.4824	0	41.8767	30.1987	54.2889	51.2643	114.836	61.7288	120.374	113.12	90.3649	16.329	33.6822	21.8839	2.19466	2.8411	13.9698
MsaG001072	17.9911	1.43453	3.08307	0	3.36445	5.41655	1.29959	8.12783	1.14075	3.30353	0	3.39557	0	0	1.21923	0	0.779253	0	8.60626	1.97434	0	0	2.13585	3.21695	3.3109	2.73566	3.01972	0	0	0	0	1.37267	0.969445	9.64975	2.11355	3.12551	0.802496	7.65918	3.55368	0	0	3.86186	0	0	0
MsaG001075	38.5524	41.6013	52.4121	32.0983	11.2148	24.3745	29.8905	21.1323	23.9558	4.40471	26.9132	19.2415	23.3649	22.9725	28.0423	36.073	38.573	27.103	20.0813	18.7562	7.18427	43.3081	44.4968	27.344	30.4603	20.322	24.9127	34.7119	23.2941	40.571	49.0556	41.8664	21.3278	22.9182	18.3174	20.3158	25.6799	22.3884	25.8911	19.0505	26.5158	23.1712	16.8257	14.2055	28.8709
MsaG001078	25.7016	25.8215	9.2492	14.7117	7.85039	21.6662	5.19834	27.6346	12.5483	6.60706	4.03698	15.846	1.66892	3.82875	1.21923	6.27356	3.11701	5.08182	0	3.94868	0	13.5338	11.7472	8.04237	9.93271	10.5518	3.77465	15.5952	24.4589	10.5837	7.17887	10.9814	9.69445	9.04664	7.04517	7.81377	8.82746	5.89168	4.56901	4.53583	6.44978	5.14915	6.58399	11.3644	5.58792
MsaG001079	79.675	90.3752	87.3536	26.7486	31.4016	32.4993	20.7934	24.3835	43.3485	33.0353	51.1351	41.8786	110.149	44.0307	43.8923	90.9666	107.927	85.1204	68.85	45.4098	50.2899	35.1879	43.4289	27.344	31.7847	32.8279	27.555	73.4483	65.2236	77.6141	78.9676	86.4782	52.35	67.5482	38.7484	53.1336	34.5073	54.2034	43.6595	19.9576	37.982	39.9059	73.1554	72.448	51.2226
MsaG001082	5.14032	0	1.02769	20.0614	14.5793	17.6038	1.29959	0	1.14075	9.91059	1.34566	0	0	0	0	1.56839	3.50664	1.27045	14.3438	12.8332	21.5528	5.41352	1.06792	0.804237	0.33109	1.56323	0	0	0	0	1.19648	2.74534	8.72501	4.22176	9.15872	7.81377	7.22247	8.24835	1.523	0.907165	0.716642	0	0	1.42055	0
MsaG001083	28.2718	32.9941	11.3046	34.7731	31.4016	6.77068	27.2913	35.7624	25.0965	5.50588	17.4936	23.769	36.7162	30.63	14.6308	16.4681	25.7153	20.7508	31.5563	25.6664	21.5528	24.3608	25.2742	20.9102	32.4469	16.8047	28.6874	9.55834	13.9765	5.29187	4.78591	38.4347	13.5722	21.1088	16.2039	20.3158	16.0499	21.7992	36.5521	18.1433	20.7826	21.8839	8.0471	17.0466	14.9011
MsaG001087	15.421	5.73811	22.6092	140.43	127.849	129.997	96.1693	107.287	79.8525	57.2612	39.0242	55.4609	0	15.315	19.5077	15.6839	34.2871	19.0568	91.8001	27.6407	64.6585	100.15	81.5181	73.1855	51.9812	65.6557	57.7522	11.5706	13.9765	10.5837	2.39296	9.60869	6.78612	28.3461	37.3394	53.1336	52.1623	41.8309	55.3358	37.1938	53.7482	37.3314	5.12088	0	2.79396
MsaG001092	208.183	169.274	162.375	60.1843	54.9527	77.1858	46.7851	58.5204	39.9263	28.6306	40.3698	66.7795	75.1013	135.921	82.9077	131.745	115.329	107.989	65.9813	62.1916	86.2113	64.9622	37.0213	38.6034	41.0552	47.2878	43.4085	57.35	64.0589	91.7258	155.542	100.205	114.395	95.8944	49.3162	67.9798	71.4222	59.5059	57.8742	74.3876	59.4813	56.6407	59.2559	48.2987	54.0165
MsaG001094	2.57016	7.17264	20.5538	9.362	12.3363	21.6662	7.79751	16.2557	4.563	0	8.07396	6.79113	1.66892	0	0	7.84195	2.72739	2.96439	2.86875	22.7049	28.7371	0	0.355974	0	0	0	0	2.01228	0	0	10.7683	6.86335	6.78612	13.2684	9.15872	13.2834	3.20998	15.9075	16.753	8.16449	5.73314	2.57458	16.8257	18.4671	7.45055
MsaG001098	105.377	63.1192	57.5506	61.5217	65.0461	63.6444	63.6797	60.1459	86.697	81.4871	52.4808	73.5706	33.3784	57.4313	64.6193	39.2098	45.9759	42.772	91.8001	37.5124	64.6585	67.669	51.6163	76.4025	57.6097	72.2995	64.1691	37.2272	54.7412	61.7385	62.2169	59.0248	46.5334	70.5638	50.0207	47.664	45.7423	53.0251	56.3512	48.0798	48.015	61.7898	70.9608	59.663	79.1621
MsaG001099	0	1.43453	3.08307	29.4234	25.7941	47.3948	19.4938	8.12783	7.98525	36.3388	1.34566	10.1867	13.3513	30.63	23.1654	16.4681	19.8709	11.0106	31.5563	32.5766	0	5.41352	9.25533	1.60847	6.9529	9.37939	7.54931	41.2518	47.753	29.9873	14.3577	15.0994	10.6639	42.2176	57.0658	48.4454	26.4824	31.815	34.0138	19.0505	20.7826	30.8949	46.0879	36.9343	56.8105
MsaG001100	28.2718	41.6013	61.6613	4.01228	1.12148	1.35414	0	3.25113	0	2.20235	0	0	0	11.4863	2.43846	21.1733	29.6116	38.9606	14.3438	4.93585	21.5528	2.70676	3.91572	0	1.65545	3.90808	3.39719	7.04299	17.4706	7.05583	19.1437	20.59	4.84723	10.856	1.40903	11.7207	2.40749	0	0	0	0.716642	0	0	1.42055	0.931319
MsaG001101	20.5613	25.8215	21.5815	37.448	19.0652	55.5196	6.49793	32.5113	19.3928	2.20235	13.4566	11.3186	0	0	2.43846	20.3891	10.5199	19.9038	37.2938	19.7434	0	27.0676	5.33961	3.21695	6.9529	16.0231	10.1916	3.52149	2.32941	10.5837	41.8767	25.3944	23.2667	41.6145	27.4761	35.162	15.2474	26.5125	16.2454	1.81433	3.58321	0	0	7.10274	0.931319
MsaG001102	0	0	2.05538	0	7.85039	1.35414	1.29959	1.62557	3.42225	0	1.34566	5.65928	0	0	0	4.70517	1.55851	3.38788	0	3.94868	0	0	0.355974	0	1.98654	2.34485	1.50986	1.00614	0	0	3.58944	4.11801	2.90834	3.01555	4.2271	4.68826	0.802496	4.71334	0.507668	0	0	0	0	0	0
MsaG001109	115.657	123.369	110.99	17.3866	43.7379	59.582	28.5909	40.6391	27.378	29.7318	28.2589	16.9778	30.0405	28.7156	21.9462	98.0244	150.006	103.754	54.5063	49.3585	21.5528	10.827	25.6301	22.5186	32.4469	45.3337	30.1972	31.1904	26.7883	15.8756	119.648	117.363	130.875	51.2643	44.3845	53.1336	36.9148	31.2259	29.9524	28.1221	39.4153	27.0331	40.2355	31.2521	35.3901
MsaG001110	102.806	144.887	139.766	346.394	377.94	297.91	165.047	243.835	179.098	11.0118	4.03698	13.5823	0	0	0	178.796	410.666	232.07	539.325	471.867	273.002	246.315	385.876	411.769	37.7443	14.8507	18.8733	0	0	0	329.032	239.531	371.298	428.208	700.29	531.336	434.953	490.777	303.078	40.8224	41.5652	37.3314	1.46311	0	0
MsaG001111	200.473	261.084	237.396	333.02	322.988	318.222	408.07	329.99	333.099	218.033	301.428	250.14	215.29	199.095	168.254	213.301	223.646	229.952	338.513	295.164	352.029	343.758	418.626	403.727	271.163	227.45	240.823	359.695	413.471	313.984	184.258	249.14	255.934	279.843	311.396	254.729	318.591	316.383	390.904	309.343	273.757	348.855	365.777	390.651	395.811
MsaG001112	0	1.43453	0	0	0	0	2.59917	3.25113	0	0	0	0	0	0	0	0	4.67552	2.54091	0	0	0	0	3.55974	5.62966	0.662181	3.51727	1.50986	1.00614	2.32941	0	3.58944	1.37267	2.90834	3.61866	0.704517	0.781377	0	1.17834	1.523	1.81433	0	0	3.65777	1.42055	0.931319
MsaG001113	23.1315	14.3453	25.6922	20.0614	13.4578	10.8331	25.9917	1.62557	18.252	3.30353	8.07396	7.92299	8.34459	9.57188	34.1385	12.5471	17.5332	21.1742	5.7375	7.89735	7.18427	2.70676	20.6465	17.6932	19.2032	15.2415	24.1578	18.1105	15.1412	10.5837	22.7331	15.7857	17.45	12.0622	17.6129	14.8462	11.2349	15.3184	13.707	12.7003	9.31635	11.5856	13.8995	18.4671	22.3517
MsaG001114	28.2718	24.387	29.803	129.731	165.98	59.582	184.541	144.675	233.854	222.438	168.208	199.207	185.25	250.783	109.731	62.7356	38.9626	50.8182	129.094	187.562	179.607	138.045	155.205	151.196	151.308	109.035	134.378	193.179	182.859	261.066	34.6979	61.0838	68.8306	84.4353	131.745	103.923	176.549	215.046	250.28	276.685	234.342	247.159	218.735	306.838	221.654
MsaG001115	5.14032	2.86906	1.02769	12.0369	8.97188	5.41655	16.8946	3.25113	17.1113	22.0235	18.8392	30.5601	30.0405	30.63	128.019	0.784195	5.45477	4.65833	17.2125	17.769	0	10.827	19.5786	15.2805	15.8923	12.5059	21.1381	37.2272	44.2589	14.1117	2.39296	2.059	7.75556	12.0622	9.15872	7.81377	12.0374	7.65918	10.661	19.0505	17.1994	14.1602	45.3564	35.5137	35.3901
MsaG001116	92.5258	43.0358	82.2151	44.1351	85.2328	44.6865	93.5702	63.397	58.1783	59.4635	67.283	75.8343	51.7365	99.5476	81.6885	50.1885	66.2365	62.2523	109.013	72.0633	50.2899	67.669	75.4666	81.2279	83.7659	82.4605	83.7973	70.9329	80.3648	51.1548	53.8415	54.9068	83.3723	55.4861	92.2917	60.9474	101.917	70.1109	49.2438	77.109	132.579	102.983	68.0346	71.0274	59.6044
MsaG001118	0	0	1.02769	0	1.12148	1.35414	2.59917	0	0	0	0	0	5.00676	7.6575	0	2.35259	0.779253	1.27045	0	0	0	2.70676	0.355974	0.804237	1.32436	1.95404	0.754931	6.53992	3.49412	8.81979	2.39296	0.686335	1.93889	2.41244	0	0	3.20998	1.17834	2.03067	0	0	2.57458	0	0	0
MsaG001119	2.57016	15.7798	14.3876	8.02457	3.36445	2.70827	61.0805	32.5113	27.378	155.266	351.217	332.765	10.0135	5.74313	2.43846	7.05776	3.11701	3.38788	2.86875	92.7939	35.9214	16.2406	21.7144	24.9313	316.522	101.219	247.617	3.01842	0	0	7.17887	6.17701	9.69445	2.41244	68.3381	4.68826	9.62995	5.30251	38.0751	857.271	721.659	870.207	0	9.94384	5.58792
MsaG001120	313.56	186.489	145.932	242.074	177.195	291.139	81.8739	133.296	138.031	46.2494	107.653	55.4609	101.804	145.493	147.527	185.854	141.824	128.739	140.569	104.64	158.054	110.977	120.675	78.011	61.2517	73.8627	66.4339	93.5711	103.659	84.6699	175.882	200.41	148.325	106.147	83.133	119.551	86.6696	93.0885	152.808	133.353	139.745	128.729	160.21	245.755	277.533
MsaG001121	10.2806	0	8.22151	0	2.24297	8.12482	7.79751	1.62557	6.8445	28.6306	16.1479	1.13186	45.0608	9.57188	35.3577	1.56839	3.11701	2.96439	0	1.97434	0	8.12028	4.62767	4.82542	8.93944	75.8167	8.30424	24.6504	25.6236	63.5025	1.19648	3.43167	12.6028	22.9182	20.431	2.34413	0.802496	1.17834	1.523	58.0586	27.949	37.3314	33.6515	38.3548	25.1456
MsaG001122	5.14032	0	21.5815	2.67486	5.60742	5.41655	3.89876	13.0045	4.563	18.72	6.7283	9.05484	25.0338	19.1438	13.4115	4.70517	18.7021	17.7864	2.86875	5.92301	21.5528	5.41352	18.8666	13.672	14.568	8.20697	12.4564	9.05527	22.1294	7.05583	9.57183	8.23602	13.5722	9.64975	10.5677	9.37652	5.61747	11.7834	11.6764	9.97882	16.4828	9.01102	17.5573	25.5699	33.5275
MsaG001124	7.71049	0	5.13844	0	0	0	0	0	0	0	0	0	0	0	0	10.9787	5.45477	6.35227	0	0.987169	0	0	0	0	0	0	0	0	0	0	3.58944	4.11801	0	0	0	0	0	0	0	0	0	0	0	0	0
MsaG001125	0	1.43453	5.13844	0	0	0	0	0	0	0	0	0	0	0	0	5.48937	2.33776	6.35227	2.86875	0.987169	0	0	0	0.804237	0	0	0	0	0	0	7.17887	4.11801	1.93889	0.603109	0	0	0	0	0	0	0	0	0	0	0
MsaG001126	0	4.30358	10.2769	0	0	1.35414	0	1.62557	0	0	0	1.13186	3.33784	0	1.21923	3.92098	0.389626	1.27045	0	1.97434	0	0	0	0.804237	1.65545	0	0	0	0	0	0	0	0	0	0	0	0	0	0	0	0	0	0	0	0
MsaG001127	0	1.43453	5.13844	0	0	1.35414	0	0	0	0	0	0	0	0	0	13.3313	4.28589	5.92879	0	0	0	0	0	0	0	0	0	0	0	0	0	0.686335	0	0	0	0	0	0	0	0	0	0	0	0	0
MsaG001129	154.21	90.3752	55.4952	12.0369	15.7008	6.77068	6.49793	11.379	5.70375	3.30353	0	0	0	0	0	94.1034	59.2232	59.2879	63.1125	35.5381	50.2899	8.12028	1.06792	7.23813	2.97981	0	0.754931	0	0	0	63.4134	41.1801	65.9223	22.9182	7.74968	15.6275	2.40749	10.605	4.06135	0	1.43328	9.01102	0	0	0
MsaG001130	0	0	0	0	0	0	3.89876	0	5.70375	24.2259	4.03698	0	0	0	8.53462	0	0	0	0	0	0	0	2.13585	0	1.65545	7.81616	0.754931	4.02456	3.49412	0	1.19648	0	0.969445	1.20622	2.81807	0.781377	0	0	1.01534	15.4218	5.01649	5.14915	0	0	0
MsaG001131	0	5.73811	1.02769	5.34971	29.1586	2.70827	5.19834	9.75339	25.0965	29.7318	34.9872	30.5601	13.3513	45.945	53.6462	7.84195	9.74066	2.54091	8.60626	23.6921	7.18427	0	21.0025	20.9102	45.6905	98.4836	56.2423	126.271	112.977	59.9745	3.58944	2.74534	1.93889	5.42798	15.4994	7.81377	4.01248	17.0859	7.61502	70.7589	41.5652	18.022	16.8257	14.2055	25.1456
MsaG001132	51.4032	55.9466	38.0245	88.2702	98.6906	119.164	113.064	133.296	82.134	124.433	133.22	117.713	602.48	432.649	425.512	48.6201	59.2232	75.8038	54.5063	140.178	86.2113	113.684	114.624	127.874	213.884	128.576	131.735	429.622	324.953	492.144	44.2697	48.0434	65.9223	86.8477	130.336	93.7652	155.684	122.547	166.515	261.264	255.841	305.087	493.068	495.771	704.077
MsaG001133	38.5524	25.8215	55.4952	45.4725	58.3172	29.791	35.0888	27.6346	60.4598	30.8329	75.357	40.7468	1.66892	3.82875	12.1923	66.6566	48.7033	71.9924	34.425	26.6536	21.5528	62.2554	38.0892	40.2118	45.0283	40.2532	49.8254	16.0983	17.4706	28.2233	46.6627	46.6708	47.5028	39.2021	38.7484	35.9433	23.2724	38.2959	60.4125	31.7508	34.3988	27.0331	18.2889	17.0466	13.9698
MsaG001134	2.57016	7.17264	4.11076	0	0	0	0	0	0	0	0	0	0	0	0	2.35259	5.8444	5.08182	0	0	0	0	0	0	0	0	0	0.50307	0	0	2.39296	3.43167	0	0.603109	0	0	0	0	0	0	0	0	0	0	0
MsaG001136	7.71049	12.9107	26.7199	29.4234	21.3082	17.6038	18.1942	21.1323	15.9705	17.6188	32.2959	23.769	8.34459	7.6575	4.87693	10.9787	30.0012	15.2455	20.0813	4.93585	7.18427	10.827	16.3748	16.889	18.8722	12.115	12.8338	9.55834	9.31766	5.29187	5.98239	8.92235	6.78612	13.8715	9.15872	6.25102	7.22247	17.675	11.1687	7.25732	4.29985	2.57458	2.92622	9.94384	7.45055
MsaG001138	28.2718	54.5121	88.3812	26.7486	16.8223	62.2903	6.49793	19.5068	31.941	42.9459	40.3698	15.846	20.027	21.0581	24.3846	54.8937	49.4826	58.4409	51.6375	41.4611	35.9214	27.0676	12.1031	17.6932	25.1629	37.9084	45.2958	9.55834	9.31766	8.81979	55.038	50.7888	50.4112	47.6456	36.6349	55.4778	25.6799	31.815	21.3221	41.7296	23.6492	43.7678	27.0675	19.8877	17.6951
MsaG001139	0	0	1.02769	1.33743	10.0934	0	6.49793	1.62557	1.14075	0	2.69132	0	3.33784	3.82875	2.43846	1.56839	2.33776	2.54091	2.86875	7.89735	7.18427	5.41352	2.84779	11.2593	5.62854	3.12646	2.64226	7.54606	4.65883	8.81979	0	0	3.87778	0.603109	1.40903	0	0.802496	2.35667	0	1.81433	0.716642	1.28729	0.731554	0	0
MsaG001140	0	2.86906	4.11076	18.724	11.2148	8.12482	15.595	6.50226	10.2668	1.10118	1.34566	3.39557	1.66892	22.9725	3.65769	8.62615	10.5199	15.2455	17.2125	17.769	0	8.12028	10.6792	16.0847	6.29072	3.90808	15.0986	8.5522	6.98824	17.6396	0	2.74534	1.93889	3.01555	3.52258	2.34413	1.60499	4.71334	4.06135	1.81433	2.14993	1.28729	3.65777	1.42055	2.79396
MsaG001141	398.375	454.745	348.387	695.463	616.816	652.694	781.051	715.249	690.154	325.948	339.106	359.93	610.824	472.851	257.258	355.24	365.08	353.186	814.726	808.491	826.191	587.367	602.309	585.484	512.197	332.578	378.598	649.464	588.177	559.174	342.193	437.882	417.831	523.499	636.179	554.778	555.327	689.915	592.956	628.666	577.614	596.014	615.237	593.789	760.888
MsaG001142	43.6928	30.1251	8.22151	22.7363	6.72891	6.77068	12.9959	29.2602	25.0965	1.10118	14.8023	18.1097	35.0473	28.7156	32.9193	15.6839	16.7539	22.0212	28.6875	21.7177	28.7371	35.1879	38.0892	35.3864	22.1831	21.8852	24.1578	30.6873	31.4471	26.4594	22.7331	15.0994	20.3584	19.2995	21.1355	19.5344	33.7048	24.1559	21.8297	29.9365	47.2984	27.0331	17.5573	11.3644	12.1072
MsaG001143	66.8242	63.1192	59.606	54.8345	51.5883	37.9158	53.283	43.8903	42.2078	23.1247	32.2959	41.8786	113.486	178.037	112.169	58.8146	60.0025	44.4659	74.5875	43.4354	35.9214	48.7217	31.3257	30.561	28.1427	24.2301	28.3099	161.989	151.412	142.881	68.1993	59.7111	73.6778	70.5638	59.8839	92.2025	60.9897	74.2351	74.6272	45.3583	44.4318	46.3424	154.358	170.466	128.522
MsaG001144	56.5436	70.2919	80.1597	342.382	515.883	297.91	622.501	907.065	558.968	732.283	765.681	882.847	599.142	254.612	324.316	80.7721	50.6514	35.5727	961.032	1412.64	847.744	592.78	825.148	743.919	541.002	474.05	420.119	79.9882	79.2001	384.543	52.6451	84.4192	61.0751	664.023	643.928	511.021	1207.76	1312.08	1305.21	626.851	729.542	808.417	207.761	313.941	441.445
MsaG001145	215.894	212.31	284.67	147.117	180.559	199.058	139.056	199.945	155.142	161.873	242.219	203.734	78.4392	67.0032	46.3308	308.973	342.092	353.186	149.175	186.575	201.16	146.165	158.053	157.63	197.33	195.013	172.124	174.062	153.741	199.327	259.636	263.553	212.309	200.835	160.63	160.182	90.6821	141.989	191.391	119.746	94.5968	117.143	105.344	126.429	127.591
MsaG001146	53.9734	34.4287	57.5506	160.491	194.017	109.685	116.963	123.543	95.823	51.7553	57.8634	67.9113	120.162	112.948	112.169	52.5411	44.807	44.8894	106.144	159.921	122.133	156.992	109.284	100.53	73.5021	99.656	89.4593	144.884	160.73	162.284	34.6979	44.6118	47.5028	146.556	254.331	146.118	231.119	277.498	184.284	77.109	103.196	72.0881	135.338	85.2329	107.102
MsaG001147	43.6928	98.9824	118.184	90.9451	89.7188	85.3106	146.853	177.187	117.497	205.92	157.442	165.251	121.831	155.064	221.9	163.113	223.646	229.952	114.75	130.306	107.764	148.872	178.343	209.906	334.07	252.853	251.014	143.375	181.694	127.005	161.525	188.056	154.142	109.163	232.49	132.053	179.759	206.798	221.343	349.259	305.29	372.026	168.989	139.214	155.53
MsaG001149	138.789	137.715	112.018	316.97	251.213	189.579	353.487	227.579	320.551	104.612	122.455	100.735	267.027	189.523	213.366	167.034	143.772	114.764	206.55	215.203	294.555	308.57	243.486	189.8	112.902	100.828	106.068	101.117	105.988	134.061	210.58	199.037	199.706	203.248	226.15	261.761	271.244	253.342	257.895	193.226	187.044	211.115	209.225	180.41	222.585
MsaG001157	164.49	159.233	101.741	28.086	54.9527	39.27	48.0847	60.1459	52.4745	63.8683	40.3698	50.9335	5.00676	17.2294	19.5077	90.9666	66.2365	65.2167	40.1625	26.6536	64.6585	37.8946	34.1735	23.3229	37.7443	41.4256	39.2564	5.0307	9.31766	22.9314	14.3577	14.413	11.6333	6.6342	7.74968	16.4089	5.61747	7.07001	5.58435	1.81433	4.29985	1.28729	2.19466	1.42055	4.6566
MsaG001158	0	1.43453	1.02769	0	2.24297	1.35414	1.29959	9.75339	2.2815	0	2.69132	0	0	0	0	1.56839	3.11701	6.77576	2.86875	10.8589	0	0	5.33961	1.60847	2.31763	0.781616	1.1324	0	0	0	0	0	0	0	0	0	0	0.589168	0	0	0	0	0	0	0
MsaG001161	33.4121	41.6013	38.0245	17.3866	14.5793	10.8331	27.2913	9.75339	11.4075	17.6188	5.38264	4.52742	8.34459	24.8869	17.0692	46.2675	22.988	30.9144	25.8188	21.7177	14.3685	10.827	12.4591	10.4551	5.62854	2.34485	6.03944	3.01842	12.8118	12.3477	11.9648	10.9814	10.6639	9.04664	13.3858	26.5668	32.9023	10.0158	16.753	22.6791	16.4828	16.7347	3.65777	4.26165	2.79396
MsaG001162	30.8419	40.1668	40.0799	74.896	82.9898	75.8317	100.068	136.547	102.668	160.772	170.899	160.723	462.29	846.154	391.373	29.7994	70.5224	62.6757	86.0626	116.486	100.58	92.0298	169.088	132.699	214.547	157.105	180.051	868.803	836.26	670.304	61.0204	65.8881	57.1973	88.6571	147.244	65.6357	146.054	131.384	167.53	253.099	245.808	244.585	566.223	524.182	525.264
MsaG001163	187.622	98.9824	133.6	148.454	139.064	120.518	94.8697	120.292	100.386	172.885	174.936	203.734	30.0405	38.2875	58.5231	105.866	127.408	153.725	134.831	132.281	114.948	94.7366	103.233	102.138	131.443	143.036	192.13	44.7733	52.4118	58.2106	105.29	125.599	122.15	153.793	121.881	142.211	145.252	153.184	121.84	75.2947	78.8306	83.6737	49.7457	49.7192	28.8709
MsaG001164	7.71049	8.60717	3.08307	0	0	16.2496	0	0	2.2815	0	4.03698	2.26371	0	1.91438	1.21923	0	0.389626	0	0	0	0	0	0.711949	0	0	0	0	0	0	1.76396	3.58944	2.059	5.81667	3.61866	0.704517	4.68826	0.802496	0	1.523	0	0.716642	1.28729	1.46311	0	3.72528
MsaG001167	118.227	83.2026	88.3812	53.4971	48.2238	40.6241	45.4855	56.8948	44.4893	53.9577	29.6045	26.0327	15.0203	78.4894	19.5077	83.1247	16.7539	32.6083	86.0626	113.524	114.948	51.4284	24.2063	22.5186	40.7241	26.1841	33.5944	14.589	18.6353	17.6396	45.4662	53.5341	42.6556	47.6456	32.4078	70.3239	45.7423	50.6684	35.5368	49.8941	53.7482	48.917	24.1413	21.3082	15.8324
MsaG001168	0	0	0	0	0	0	3.89876	1.62557	3.42225	2.20235	1.34566	0	15.0203	21.0581	18.2885	0	0.389626	1.27045	0	0.987169	0	0	2.49182	5.62966	1.32436	1.95404	1.88733	4.02456	12.8118	3.52791	1.19648	0	0.969445	0	0	0	0	0	0	9.07165	10.033	3.86186	24.1413	8.52329	36.3215
MsaG001169	20.5613	7.17264	14.3876	0	1.12148	0	1.29959	4.8767	1.14075	13.2141	0	0	0	0	0	3.92098	4.67552	2.54091	5.7375	1.97434	0	0	2.49182	1.60847	2.64872	2.73566	0.754931	0.50307	0	0	1.19648	0	0.969445	3.61866	0	0	0	1.17834	0.507668	0	0	0	1.46311	0	0
MsaG001170	0	4.30358	1.02769	1.33743	0	0	2.59917	14.6301	23.9558	11.0118	2.69132	4.52742	0	0	0	4.70517	3.11701	2.11742	11.475	0.987169	0	8.12028	3.20377	13.672	1.98654	0.781616	1.50986	5.0307	3.49412	1.76396	2.39296	4.80434	0.969445	0.603109	0.704517	0	7.22247	10.0158	20.3067	0	0	1.28729	0	1.42055	0
MsaG001171	23.1315	25.8215	25.6922	14.7117	12.3363	13.5414	24.6921	22.7579	21.6743	14.3153	13.4566	11.3186	33.3784	3.82875	3.65769	13.3313	23.3776	18.6333	5.7375	7.89735	21.5528	16.2406	21.7144	18.4974	14.568	16.0231	16.231	35.2149	32.6118	26.4594	31.1084	18.531	14.5417	13.2684	26.0671	13.2834	16.8524	16.4967	24.8757	10.886	17.1994	14.1602	26.336	25.5699	20.489
MsaG001172	0	0	0	0	3.36445	0	2.59917	0	2.2815	5.50588	0	1.13186	3.33784	5.74313	14.6308	0.784195	0	0	0	3.94868	0	0	1.77987	0.804237	1.65545	1.56323	0.754931	6.03684	4.65883	0	0	1.37267	0	0	0	0	0	0	0.507668	2.7215	1.43328	5.14915	6.58399	2.8411	17.6951
MsaG001173	10.2806	12.9107	13.36	0	2.24297	1.35414	1.29959	1.62557	9.126	9.91059	1.34566	5.65928	0	0	0	3.92098	14.8058	6.77576	0	1.97434	35.9214	0	4.27169	5.62966	2.97981	2.73566	4.15212	1.50921	4.65883	1.76396	11.9648	1.37267	6.78612	3.61866	1.40903	3.12551	2.40749	0	4.06135	3.62866	12.8996	7.72373	0	0	0
MsaG001174	0	1.43453	0	0	0	0	2.59917	4.8767	2.2815	0	4.03698	0	0	0	4.87693	0	0	0.423485	5.7375	1.97434	0	0	2.49182	5.62966	7.61508	2.34485	8.30424	0	0	0	0	0.686335	0.969445	0.603109	2.11355	1.56275	0	1.17834	0.507668	9.97882	7.88306	18.022	0	0	0.931319
MsaG001175	100.236	73.1609	75.0213	92.2825	77.3824	92.0813	210.533	130.045	135.749	104.612	83.431	113.186	292.061	382.875	143.869	94.1034	128.966	100.366	86.0626	99.7041	79.027	124.511	141.678	136.72	131.774	132.484	125.318	316.934	309.812	164.048	104.094	113.245	106.639	117.003	119.768	98.4535	146.857	141.4	136.055	152.404	177.727	130.016	461.611	379.286	333.412
MsaG001176	46.2629	43.0358	50.3568	78.9082	67.2891	74.4775	24.6921	45.5158	42.2078	36.3388	59.2091	31.6919	66.7567	55.5169	54.8654	73.7143	90.0037	78.3447	68.85	58.243	86.2113	48.7217	47.7006	57.1008	50.3257	37.9084	55.8649	56.3439	69.8824	70.5583	38.2873	52.8478	60.1056	54.2798	41.5665	49.2268	24.8774	34.7609	60.9202	72.5732	72.3809	78.5246	94.3705	98.0179	74.5055
MsaG001177	326.411	272.56	288.781	32.0983	80.7469	66.3527	54.5826	58.5204	46.7708	107.915	33.6415	90.5484	61.75	105.291	70.7154	204.675	252.868	189.298	100.406	99.7041	57.4742	54.1352	57.3119	43.4288	92.0431	83.2421	83.0424	51.8163	48.9177	28.2233	175.882	183.251	197.767	96.4975	54.2478	95.328	44.1373	38.8851	41.1211	48.0798	74.5308	41.1932	43.1617	61.0836	42.8407
MsaG001178	12.8508	0	1.02769	0	1.12148	0	1.29959	0	1.14075	1.10118	9.41962	4.52742	0	0	6.09616	12.5471	7.4029	5.92879	5.7375	2.96151	35.9214	0	0.711949	4.02118	2.97981	1.56323	0	11.0675	10.4824	0	0	0.686335	0	1.80933	0	1.56275	0.802496	2.35667	0	0	0.716642	3.86186	7.31554	2.8411	0
MsaG001179	46.2629	24.387	42.1352	41.4603	43.7379	37.9158	42.8863	45.5158	38.7855	25.3271	47.0981	39.6149	66.7567	36.3731	31.7	43.1307	39.7419	37.6901	40.1625	79.9607	43.1056	24.3608	42.3609	45.8415	59.5963	47.6786	59.262	48.2948	50.0824	31.7512	35.8944	48.7298	32.9611	42.8208	42.9755	41.413	22.4699	50.0792	38.0751	49.8941	39.4153	37.3314	52.6719	51.1397	54.0165
MsaG001180	113.087	129.107	98.6581	163.166	195.138	197.704	188.44	208.072	141.453	231.247	197.812	114.317	128.507	76.575	240.189	142.724	128.187	103.33	436.05	484.7	280.187	189.473	148.797	178.541	181.106	144.599	169.859	107.657	69.8824	88.1979	136.399	115.304	145.417	227.372	274.057	218.786	248.774	229.775	146.716	204.112	273.757	288.353	81.9341	136.373	94.0633
MsaG001181	15.421	7.17264	8.22151	4.01228	6.72891	5.41655	7.79751	4.8767	7.98525	2.20235	6.7283	4.52742	13.3513	45.945	15.85	1.56839	17.9228	19.0568	5.7375	13.8204	7.18427	5.41352	4.98364	11.2593	13.2436	8.98858	18.4958	23.1412	16.3059	3.52791	11.9648	8.92235	12.6028	15.0777	14.7948	16.4089	2.40749	5.30251	9.64569	12.7003	16.4828	20.5966	11.7049	17.0466	12.1072
MsaG001182	2.57016	4.30358	0	46.81	15.7008	18.9579	19.4938	34.1369	12.5483	39.6424	1.34566	1.13186	65.0878	82.3182	28.0423	2.35259	4.67552	4.23485	8.60626	22.7049	14.3685	37.8946	19.9346	14.4763	7.61508	8.59777	5.66198	15.5952	15.1412	10.5837	0	1.37267	0	9.04664	23.9536	17.1903	17.6549	13.5509	7.61502	16.329	12.1829	12.8729	28.5306	22.7288	133.179
MsaG001183	41.1226	34.4287	71.9382	10.6994	5.60742	6.77068	15.595	11.379	7.98525	7.70824	9.41962	9.05484	20.027	36.3731	18.2885	39.2098	25.7153	46.5833	37.2938	24.6792	0	8.12028	16.0188	15.2805	17.8789	18.7588	21.893	28.675	53.5765	31.7512	31.1084	37.0621	20.3584	13.2684	14.0903	27.3482	20.0624	24.1559	12.6917	19.0505	15.7661	15.4475	27.0675	22.7288	14.9011
MsaG001184	61.6839	136.28	131.544	97.6322	188.409	69.061	62.3801	60.1459	59.319	33.0353	36.3328	28.2964	46.7297	76.575	73.1539	400.724	390.406	335.4	378.675	350.445	100.58	100.15	130.643	140.741	47.677	32.0463	38.124	32.1965	53.5765	19.4035	376.891	352.09	460.487	282.255	157.812	212.535	127.597	263.947	181.745	35.3794	48.015	37.3314	80.471	63.9247	89.4067
MsaG001185	7.71049	0	0	0	0	1.35414	1.29959	0	0	1.10118	0	0	0	0	0	1.56839	0	0	0	0	0	0	1.06792	0	0.33109	0.781616	0	0	0	0	1.19648	3.43167	2.90834	7.23731	5.63613	2.34413	0.802496	7.65918	0.507668	5.44299	0.716642	1.28729	0	1.42055	0
MsaG001186	0	0	1.02769	14.7117	15.7008	24.3745	6.49793	4.8767	0	5.50588	0	5.65928	5.00676	0	0	1.56839	2.33776	1.69394	43.0313	28.6279	0	8.12028	7.83143	5.62966	5.95963	3.51727	0.754931	0	0	1.76396	4.78591	4.11801	0.969445	19.9026	32.4078	13.2834	13.6424	8.24835	6.59969	3.62866	3.58321	10.2983	0	1.42055	2.79396
MsaG001189	0	1.43453	0	0	1.12148	2.70827	5.19834	1.62557	0	8.80941	10.7653	2.26371	0	0	3.65769	0	0.389626	0	2.86875	0	0	0	0.355974	0	8.93944	13.2875	13.9662	1.00614	1.16471	0	0	1.37267	2.90834	1.20622	0	0	0	0.589168	0.507668	6.35016	10.7496	9.01102	0	0	0
MsaG001190	5.14032	0	0	38.7854	65.0461	41.9782	118.262	152.803	146.016	132.141	68.6287	119.977	221.966	76.575	332.85	17.2523	23.3776	11.4341	218.025	282.33	208.344	132.631	341.023	332.954	204.614	137.174	169.859	848.177	850.236	167.576	10.7683	14.413	22.2972	112.178	257.853	109.393	203.834	235.667	150.27	84.3664	148.345	104.27	141.19	120.747	238.418
MsaG001192	5.14032	17.2143	19.5261	30.7608	24.6727	10.8331	27.2913	26.009	20.5335	33.0353	48.4438	30.5601	33.3784	32.5444	10.9731	16.4681	27.2739	17.3629	8.60626	9.87169	14.3685	18.9473	39.8691	25.7356	47.3459	71.9087	79.6452	30.6873	34.9412	86.4339	32.3049	24.0217	18.4195	29.5524	31.7032	24.2227	29.6924	25.9234	32.4908	34.4723	42.2819	29.6076	10.2418	8.52329	22.3517
MsaG001193	223.604	173.578	212.732	196.602	277.007	219.37	162.448	154.429	135.749	168.48	290.663	221.844	108.48	74.6607	107.292	196.049	300.402	246.468	134.831	136.229	165.238	162.406	251.674	219.557	236.067	306.393	335.944	118.725	103.659	102.31	193.83	201.782	175.47	161.03	122.586	117.988	151.672	139.044	160.931	98.881	113.946	118.431	121.438	100.859	79.1621
MsaG001196	0	0	0	2.67486	0	0	9.0971	0	0	5.50588	0	0	1.66892	1.91438	1.21923	0	1.16888	0	0	0	0	0	2.84779	0.804237	3.64199	10.161	2.64226	1.50921	2.32941	1.76396	0	1.37267	0	0.603109	0	0	0	0	3.55368	9.07165	4.29985	7.72373	2.19466	9.94384	8.38187
MsaG001197	131.078	103.286	121.267	196.602	154.765	232.912	259.917	212.949	222.446	248.866	137.257	259.195	163.554	245.04	120.704	112.924	111.044	123.234	209.419	128.332	222.712	240.902	265.913	275.853	187.728	210.645	195.904	162.995	194.506	172.868	185.454	176.388	196.797	203.248	220.514	201.595	294.516	305.189	309.17	290.293	223.592	217.552	186.546	160.522	193.714
MsaG001198	120.798	110.459	134.627	76.2334	69.532	97.4979	110.465	55.2692	71.8673	118.927	88.8136	79.2299	43.3919	91.8901	115.827	94.8876	129.746	110.106	63.1125	76.9992	50.2899	54.1352	61.5836	59.5135	67.5424	66.4373	56.2423	69.4237	54.7412	77.6141	67.0028	99.5185	69.8001	73.5793	88.7691	67.1984	78.6446	78.9484	77.6732	68.0374	59.4813	51.4915	66.5714	88.074	79.1621
MsaG001199	0	0	0	0	0	0	0	1.62557	1.14075	1.10118	0	0	3.33784	0	0	0	1.55851	0	0	1.97434	0	0	0.355974	4.82542	0.993271	0	0	7.04299	2.32941	1.76396	1.19648	0	1.93889	1.20622	3.52258	0	0	2.35667	1.01534	0	0.716642	0	0	0	0
MsaG001200	0	0	0	0	0	0	0	0	0	0	0	0	0	1.91438	7.31539	0	0	0	8.60626	1.97434	0	2.70676	0.711949	0.804237	0	0.781616	0.754931	3.01842	0	0	0	0	0.969445	1.80933	4.93162	3.90689	8.02496	5.89168	2.03067	0.907165	0	0	1.46311	1.42055	2.79396
MsaG001201	35.9823	40.1668	65.7721	42.7977	28.0371	40.6241	42.8863	35.7624	44.4893	56.16	53.8264	57.7246	193.595	283.328	123.142	44.6991	56.1062	51.2417	57.375	46.3969	71.8427	73.0825	67.2791	67.5559	80.786	82.4605	87.1945	233.928	207.318	222.259	59.8239	37.7484	48.4723	62.1203	66.9291	64.0729	69.8172	46.5442	50.7668	51.7084	78.8306	72.0881	67.303	76.7096	169.5
MsaG001203	46.2629	48.7739	56.5229	70.8837	82.9898	60.9362	16.8946	32.5113	34.2225	40.7435	99.5789	66.7795	265.358	491.995	262.135	52.5411	54.1581	85.9674	63.1125	89.8324	107.764	97.4433	67.6351	49.8627	31.7847	26.9657	19.2507	965.392	616.13	807.892	41.8767	67.2608	34.9	27.743	47.9071	40.6316	64.1997	104.872	59.9048	17.2361	19.3493	21.8839	539.887	563.958	422.819
MsaG001204	25.7016	14.3453	12.3323	12.0369	19.0652	12.1872	25.9917	29.2602	21.6743	35.2377	14.8023	12.4504	25.0338	44.0307	26.8231	27.4468	29.222	22.0212	28.6875	33.5637	7.18427	35.1879	23.8503	10.4551	16.5545	18.7588	19.6282	26.6627	17.4706	15.8756	21.5366	18.531	15.5111	19.9026	16.2039	28.1296	15.2474	22.3884	21.8297	13.6075	14.3328	19.3093	35.8462	24.1493	31.6649
MsaG001205	46.2629	51.643	34.9414	66.8714	44.8594	35.2076	25.9917	47.1414	75.2895	47.3506	47.0981	56.5928	66.7567	49.7738	63.4	17.2523	39.3523	48.2773	60.2438	48.3713	64.6585	35.1879	53.3961	49.0584	61.2517	54.7131	46.8057	86.5281	81.5295	74.0862	39.4838	33.6304	32.9611	46.4394	50.0207	42.9757	62.5947	48.9009	60.4125	49.8941	66.6477	42.4805	79.7394	76.7096	54.0165
MsaG001206	7.71049	5.73811	12.3323	32.0983	43.7379	14.8955	32.4896	19.5068	42.2078	20.9224	5.38264	13.5823	30.0405	67.0032	45.1116	20.3891	12.8577	20.7508	5.7375	37.5124	7.18427	13.5338	17.4427	28.1483	15.8923	23.4485	16.9859	38.7364	52.4118	40.571	39.4838	29.5124	30.0528	26.5368	30.9987	38.2875	31.2974	23.5667	30.9678	26.3078	22.9325	16.7347	38.7724	32.6726	60.5358
MsaG001207	20.5613	4.30358	12.3323	10.6994	14.5793	17.6038	6.49793	4.8767	7.98525	3.30353	8.07396	23.769	6.67567	38.2875	26.8231	7.05776	15.1954	17.3629	20.0813	3.94868	0	48.7217	16.3748	15.2805	7.28399	17.9772	10.9465	15.0921	15.1412	26.4594	15.5542	14.413	16.4806	19.2995	9.86323	17.1903	12.8399	18.2642	19.7991	19.0505	27.949	18.022	18.2889	26.9904	28.8709
MsaG001208	30.8419	27.256	19.5261	16.0491	19.0652	28.4369	23.3925	27.6346	17.1113	45.1482	9.41962	20.3734	61.75	53.6025	32.9193	20.3891	17.9228	16.9394	14.3438	24.6792	35.9214	35.1879	20.6465	28.1483	17.2167	19.5404	13.9662	30.1842	33.7765	35.2791	16.7507	20.59	21.3278	25.9337	24.6581	34.3806	14.4449	18.2642	26.9064	44.4511	20.7826	24.4585	45.3564	49.7192	76.3682
MsaG001209	0	1.43453	0	0	0	1.35414	0	0	0	1.10118	1.34566	2.26371	0	0	1.21923	0	0.389626	2.54091	2.86875	0	0	0	1.4239	0	0	1.56323	1.50986	1.00614	0	1.76396	1.19648	4.80434	2.90834	3.61866	2.11355	1.56275	0	2.35667	0.507668	3.62866	4.29985	1.28729	0	0	0.931319
MsaG001210	0	2.86906	1.02769	0	0	0	7.79751	3.25113	3.42225	3.30353	2.69132	1.13186	41.723	45.945	30.4808	0	3.11701	3.38788	2.86875	1.97434	0	0	2.49182	5.62966	1.65545	4.29889	5.66198	34.2088	37.2706	26.4594	2.39296	5.49068	0	3.01555	2.81807	3.12551	0.802496	4.12417	4.06135	6.35016	4.29985	2.57458	19.0204	31.2521	42.8407
MsaG001211	23.1315	58.8156	24.6645	9.362	21.3082	28.4369	79.2747	47.1414	120.92	86.993	49.7894	24.9008	694.27	449.878	515.735	21.9575	44.4174	41.078	20.0813	42.4483	35.9214	13.5338	28.122	41.0161	43.7039	43.3797	67.5663	446.727	463.553	455.101	31.1084	25.3944	35.8695	26.5368	31.7032	30.4737	8.82746	34.1717	25.8911	127.91	83.1305	57.928	250.923	281.269	193.714
MsaG001212	2.57016	2.86906	4.11076	1.33743	2.24297	4.06241	1.29959	0	1.14075	1.10118	0	1.13186	11.6824	5.74313	18.2885	0.784195	3.89626	1.27045	8.60626	5.92301	7.18427	2.70676	3.20377	1.60847	1.32436	1.17242	1.1324	3.52149	3.49412	0	0	2.74534	2.90834	3.61866	3.52258	2.34413	2.40749	2.94584	5.58435	9.97882	2.86657	2.57458	1.46311	0	0
MsaG001213	38.5524	14.3453	1.02769	6.68714	8.97188	9.47896	18.1942	9.75339	7.98525	11.0118	6.7283	4.52742	20.027	13.4006	6.09616	10.9787	6.62365	8.04621	22.95	17.769	14.3685	0	16.0188	3.21695	7.94617	6.64373	9.8141	6.53992	3.49412	10.5837	13.1613	8.23602	11.6333	23.5213	17.6129	12.502	4.01248	10.605	17.7684	20.8648	15.0495	16.7347	5.12088	4.26165	4.6566
MsaG001214	25.7016	12.9107	8.22151	9.362	7.85039	8.12482	16.8946	13.0045	39.9263	14.3153	17.4936	11.3186	96.7973	55.5169	81.6885	1.56839	16.3643	7.62273	11.475	10.8589	14.3685	8.12028	10.6792	11.2593	17.2167	22.2761	30.5747	110.172	85.0236	93.4897	5.98239	9.60869	13.5722	7.23731	13.3858	17.9717	4.81498	4.71334	7.61502	36.2866	36.5487	11.5856	86.3234	107.962	105.239
MsaG001215	61.6839	70.2919	125.378	53.4971	12.3363	71.7693	49.3843	92.6572	36.504	30.8329	10.7653	3.39557	151.872	155.064	20.7269	105.866	63.1195	53.3591	48.7688	65.1532	57.4742	18.9473	49.1245	22.5186	11.2571	41.8164	35.4817	85.0189	114.141	107.601	98.1112	105.696	76.5862	90.4664	59.8839	82.0446	18.4574	61.8626	26.3987	80.7377	44.4318	63.0771	52.6719	71.0274	74.5055
MsaG001216	12.8508	12.9107	5.13844	2.67486	8.97188	8.12482	7.79751	0	4.563	20.9224	2.69132	0	15.0203	32.5444	14.6308	27.4468	11.2992	18.6333	0	16.7819	0	0	7.11949	2.41271	5.29745	4.29889	6.79438	50.307	37.2706	33.5152	8.37535	4.11801	4.84723	7.23731	11.2723	4.68826	7.22247	8.24835	6.09202	32.6579	10.033	9.01102	16.8257	17.0466	17.6951
MsaG001217	25.7016	8.60717	29.803	14.7117	11.2148	5.41655	12.9959	9.75339	9.126	3.30353	8.07396	20.3734	26.7027	61.26	9.75385	13.3313	29.222	11.4341	14.3438	7.89735	21.5528	13.5338	11.7472	12.0635	12.5814	14.0691	15.0986	36.7241	43.0942	49.3908	19.1437	17.8447	12.6028	18.0933	14.0903	7.03239	12.0374	12.3725	18.2761	11.7931	7.16642	9.01102	38.7724	32.6726	27.0083
MsaG001218	79.675	28.6906	57.5506	44.1351	51.5883	35.2076	80.5743	37.388	55.8968	109.017	157.442	84.8891	674.243	939.959	337.727	126.255	65.8469	77.4977	77.4563	62.1916	86.2113	35.1879	36.3094	43.4288	65.887	82.4605	67.9438	246.001	108.318	141.117	45.4662	58.3385	52.35	44.6301	42.271	39.8502	74.6321	37.1176	56.8588	146.961	181.31	217.552	155.09	323.885	283.121
MsaG001220	77.1049	71.7264	41.1076	80.2457	106.541	113.748	166.347	164.182	224.728	209.224	131.875	138.086	1261.7	715.977	816.885	156.839	142.603	74.9568	504.9	340.573	273.002	151.578	228.18	242.879	195.343	232.531	190.243	356.677	450.742	373.959	129.22	146.876	361.603	316.029	241.649	285.984	156.487	233.31	158.392	477.169	482.3	450.551	563.297	463.099	950.877
MsaG001221	359.823	378.715	285.698	106.994	63.9246	70.4151	55.8822	58.5204	55.8968	69.3741	47.0981	52.0653	33.3784	49.7738	59.7423	283.879	239.62	187.604	120.488	108.589	93.3956	51.4284	44.8528	54.6881	61.5828	74.2535	79.6452	44.2702	73.3766	37.0431	214.17	158.543	215.217	130.272	78.2013	168.777	81.8546	55.9709	53.3052	66.2231	57.3314	64.3644	46.0879	35.5137	38.1841
MsaG001222	35.9823	70.2919	59.606	80.2457	74.018	82.6024	63.6797	40.6391	78.7118	40.7435	199.158	109.79	71.7635	109.119	34.1385	40.7781	65.0676	74.5333	48.7688	35.5381	21.5528	48.7217	51.6163	56.2966	118.861	146.553	144.192	17.1044	19.8	74.0862	65.8063	78.2422	77.5556	60.3109	57.0658	48.4454	51.3598	60.6843	58.8895	54.4299	49.4483	48.917	92.1758	122.167	73.5742
MsaG001224	69.3944	68.8573	17.4707	6.68714	13.4578	16.2496	11.6963	4.8767	25.0965	26.4282	10.7653	18.1097	33.3784	28.7156	31.7	22.7417	9.35103	13.128	20.0813	1.97434	7.18427	5.41352	4.27169	2.41271	1.65545	3.90808	6.79438	2.01228	1.16471	5.29187	20.3401	11.6677	12.6028	15.0777	11.9768	16.4089	14.4449	7.65918	13.707	9.97882	10.7496	5.14915	9.51021	18.4671	10.2445
MsaG001226	0	0	1.02769	0	0	0	3.89876	0	5.70375	4.40471	0	2.26371	20.027	15.315	8.53462	0	0.389626	0.84697	2.86875	0	0	2.70676	1.06792	8.8466	4.30417	3.12646	2.26479	13.5829	5.82354	14.1117	0	0.686335	0	0	2.81807	0	0	0	0	0.907165	0.716642	1.28729	6.58399	2.8411	5.58792
MsaG001227	244.165	309.858	199.372	81.5831	107.663	106.977	90.971	100.785	188.224	183.897	95.5419	244.481	111.818	155.064	102.415	130.961	165.591	145.255	120.488	139.191	86.2113	119.097	79.7382	99.7253	91.712	60.966	73.6057	103.129	110.647	75.8502	134.006	124.913	123.12	95.8944	97.9278	123.458	101.917	101.337	104.58	74.3876	91.0135	81.0992	109.002	110.803	86.6127
MsaG001228	0	4.30358	3.08307	4.01228	4.48594	0	10.3967	9.75339	4.563	7.70824	2.69132	13.5823	78.4392	178.037	49.9885	2.35259	4.67552	5.08182	0	2.96151	7.18427	10.827	4.27169	8.8466	6.9529	7.03454	4.15212	93.5711	73.3766	118.185	2.39296	5.49068	4.84723	3.61866	7.74968	3.90689	12.8399	8.24835	9.13803	5.44299	10.033	1.28729	59.9875	93.7562	73.5742
MsaG001229	25.7016	30.1251	40.0799	52.1597	31.4016	35.2076	42.8863	45.5158	39.9263	42.9459	43.0611	38.4831	125.169	118.691	75.5924	26.6626	35.456	28.3735	8.60626	37.5124	43.1056	29.7743	58.3798	59.5135	47.3459	69.173	53.6001	103.129	116.471	179.924	23.9296	24.0217	31.0222	21.1088	35.2258	21.8786	52.1623	28.28	42.1365	29.0293	44.4318	43.7678	37.3093	59.663	63.3297
MsaG001230	30.8419	30.1251	69.8828	52.1597	33.6445	77.1858	113.064	63.397	124.342	51.7553	113.035	107.526	71.7635	68.9175	73.1539	26.6626	21.4295	31.7614	51.6375	38.4996	129.317	81.2028	80.0942	60.3177	77.1441	58.2304	58.1297	45.7794	41.9295	102.31	37.0908	38.4347	38.7778	66.342	45.7936	55.4778	71.4222	47.7226	68.0275	150.589	108.213	155.762	45.3564	59.663	64.261
MsaG001231	74.5347	93.2443	73.9936	41.4603	37.009	81.2482	49.3843	27.6346	27.378	61.6659	44.4068	101.867	5.00676	63.1744	25.6039	47.8359	52.2099	44.8894	31.5563	28.6279	7.18427	92.0298	29.1899	32.9737	31.7847	36.3451	33.9719	33.2026	25.6236	33.5152	26.3225	46.6708	53.3195	47.0425	21.1355	41.413	55.3722	41.2417	43.6595	13.6075	16.4828	33.4695	15.3626	17.0466	13.9698
MsaG001235	59.1137	35.8632	62.689	65.534	48.2238	32.4993	35.0888	34.1369	31.941	60.5647	45.7525	72.4387	11.6824	34.4588	21.9462	32.9362	52.2099	36.4197	37.2938	30.6022	28.7371	37.8946	34.5295	24.9313	54.6299	60.5752	81.91	22.6382	15.1412	14.1117	44.2697	41.8664	44.5945	34.9803	38.7484	36.7247	41.7298	18.8534	29.9524	29.0293	37.2654	20.5966	24.1413	19.8877	20.489
MsaG001236	17.9911	7.17264	6.16613	2.67486	7.85039	5.41655	12.9959	11.379	4.563	3.30353	6.7283	3.39557	0	1.91438	6.09616	10.9787	14.4162	15.6689	11.475	16.7819	21.5528	5.41352	12.4591	14.4763	12.5814	10.161	13.9662	7.04299	8.15295	7.05583	20.3401	10.295	24.2361	16.284	15.4994	16.4089	15.2474	25.3342	29.9524	30.8436	45.1485	27.0331	34.3831	39.7754	31.6649
MsaG001237	12.8508	32.9941	14.3876	13.3743	14.5793	23.0203	23.3925	17.8812	25.0965	28.6306	32.2959	23.769	8.34459	3.82875	10.9731	11.7629	11.6888	12.2811	8.60626	27.6407	0	21.6541	23.1383	32.9737	15.8923	24.2301	24.5352	5.53377	8.15295	8.81979	13.1613	6.17701	16.4806	16.8871	18.3174	16.4089	44.1373	22.3884	21.8297	21.772	23.6492	29.6076	4.38933	15.626	11.1758
MsaG001238	66.8242	38.7322	94.5474	42.7977	52.7098	79.8941	89.6714	76.4016	19.3928	23.1247	39.0242	43.0105	50.0676	86.1469	51.2077	56.4621	90.0037	63.5227	45.9	18.7562	57.4742	105.564	166.24	134.308	90.7188	118.415	79.2677	58.3562	62.8942	68.7943	22.7331	40.4937	30.0528	49.455	19.0219	47.664	28.8899	27.6909	31.9831	9.07165	11.4663	15.4475	10.9733	19.8877	11.1758
MsaG001240	100.236	96.1134	104.824	121.706	116.634	125.935	154.651	154.429	139.172	89.1953	146.677	148.273	100.135	72.7463	40.2346	119.198	128.966	137.209	77.4563	93.7811	100.58	208.42	165.172	143.154	129.125	127.013	134	137.338	131.612	116.421	81.3605	106.382	92.0973	104.338	86.6555	119.551	113.954	100.748	127.425	106.138	103.913	148.038	114.854	140.634	150.874
MsaG001241	133.648	121.935	94.5474	171.191	190.652	215.308	201.436	177.187	111.794	150.861	213.96	148.273	627.513	857.641	584.012	364.651	207.281	180.405	335.644	246.792	251.45	105.564	117.827	115.81	112.902	152.806	139.662	372.775	368.047	546.827	275.19	325.323	273.384	250.893	181.765	281.296	207.044	153.184	180.222	232.234	205.676	231.712	374.556	380.707	477.767
MsaG001242	0	7.17264	1.02769	2.67486	6.72891	1.35414	20.7934	16.2557	18.252	53.9577	152.06	64.5157	322.101	237.383	140.212	10.1945	6.62365	4.65833	14.3438	12.8332	28.7371	2.70676	18.8666	27.344	56.9475	75.0351	53.6001	143.375	92.0119	167.576	7.17887	8.23602	20.3584	15.6808	21.1355	3.90689	0	3.53501	2.53834	228.606	93.8801	90.1102	348.22	309.68	146.217
MsaG001243	0	8.60717	15.4153	42.7977	53.8313	58.2279	55.8822	45.5158	21.6743	177.289	130.529	179.965	10.0135	11.4863	19.5077	137.234	224.814	61.4053	441.788	226.062	86.2113	27.0676	63.3634	51.4711	604.902	424.027	519.392	34.7119	41.9295	8.81979	173.489	177.074	185.164	264.162	185.992	190.656	57.7797	98.9801	47.2131	479.89	697.293	598.589	13.8995	11.3644	17.6951
MsaG001244	74.5347	90.3752	64.7444	21.3988	21.3082	12.1872	6.49793	6.50226	17.1113	24.2259	20.1849	31.6919	10.0135	24.8869	46.3308	89.3982	91.5622	70.722	123.356	94.7682	28.7371	8.12028	16.3748	8.04237	29.467	37.5176	36.2367	33.2026	18.6353	14.1117	106.487	107.755	100.822	91.6726	50.7252	101.579	18.4574	24.1559	21.3221	117.931	171.277	178.933	9.51021	9.94384	27.9396
MsaG001245	179.911	179.316	208.621	119.031	173.83	212.6	191.039	162.557	247.543	169.581	296.045	208.261	211.953	151.236	75.5924	119.982	141.045	120.693	111.881	148.075	179.607	257.142	196.498	204.276	232.757	197.358	193.64	106.148	90.8472	169.34	92.1288	88.5372	84.3417	80.2135	55.6568	79.7005	49.7548	60.6843	91.3803	213.184	142.612	194.381	75.3501	134.952	82.8874
MsaG001246	35.9823	54.5121	42.1352	89.6077	81.8684	108.331	349.589	138.173	187.083	1575.78	1302.6	1303.9	412.223	375.218	445.02	54.8937	95.0688	68.6045	140.569	304.048	237.081	46.0149	102.521	137.524	1027.37	724.558	972.728	185.13	221.294	178.16	68.1993	70.6925	80.464	99.513	243.763	102.36	146.857	108.996	197.483	1764.44	1434.72	1815.08	453.564	372.184	550.41
MsaG001247	15.421	12.9107	42.1352	5.34971	7.85039	9.47896	10.3967	6.50226	18.252	2.20235	17.4936	14.7141	21.6959	5.74313	4.87693	21.9575	24.9361	29.6439	8.60626	3.94868	7.18427	18.9473	11.7472	8.04237	12.2503	18.368	15.0986	3.01842	3.49412	8.81979	28.7155	27.4534	21.3278	4.22176	15.4994	10.9393	10.4325	4.12417	9.13803	4.53583	10.033	10.2983	7.31554	9.94384	9.31319
MsaG001248	0	0	0	0	0	0	0	0	0	0	0	1.13186	0	0	4.87693	5.48937	0.779253	2.96439	0	8.88452	7.18427	0	0.355974	1.60847	0.33109	1.17242	0	20.6259	16.3059	5.29187	0	5.49068	0.969445	0	1.40903	0	0	1.17834	0	0	0	1.28729	2.92622	0	0.931319
MsaG001252	48.8331	61.6847	49.3291	216.663	134.578	204.475	370.382	255.214	197.35	386.513	283.934	255.799	36.7162	17.2294	54.8654	117.629	67.0157	71.9924	174.994	154.986	380.767	194.887	166.24	187.387	247.987	336.095	204.964	52.8224	17.4706	185.215	51.4486	63.8291	133.783	97.7037	158.516	101.579	100.312	91.9101	114.225	560.628	336.105	382.325	64.3768	99.4384	44.7033
MsaG001253	71.9645	37.2977	44.1906	58.8468	52.7098	40.6241	32.4896	40.6391	45.63	22.0235	30.9502	28.2964	33.3784	34.4588	24.3846	44.6991	33.5079	41.925	57.375	52.32	14.3685	29.7743	30.6138	28.1483	36.751	26.9657	19.2507	20.1228	24.4589	22.9314	40.6803	38.4347	23.2667	41.6145	21.84	32.0365	48.9523	35.9392	51.2745	39.9153	29.3823	34.7568	32.9199	19.8877	23.283
MsaG001254	12.8508	11.4762	13.36	5.34971	0	12.1872	1.29959	4.8767	7.98525	22.0235	17.4936	29.4282	0	3.82875	7.31539	15.6839	5.45477	5.5053	17.2125	2.96151	7.18427	27.0676	4.62767	8.04237	4.63527	3.51727	7.17184	2.01228	4.65883	10.5837	3.58944	8.23602	8.72501	4.22176	2.11355	7.03239	2.40749	5.89168	7.10735	4.53583	4.29985	3.86186	3.65777	5.68219	9.31319
MsaG001255	17.9911	5.73811	5.13844	9.362	3.36445	5.41655	25.9917	0	4.563	6.60706	20.1849	13.5823	6.67567	15.315	8.53462	12.5471	8.18216	9.74015	5.7375	4.93585	28.7371	16.2406	9.25533	11.2593	4.96636	7.03454	8.6817	4.52763	6.98824	8.81979	11.9648	6.86335	11.6333	4.82487	1.40903	5.46964	8.02496	4.12417	15.23	9.97882	4.29985	9.01102	5.85243	0	4.6566
MsaG001258	5.14032	22.9524	17.4707	0	1.12148	0	0	0	0	0	0	0	0	3.82875	0	5.48937	6.62365	7.62273	5.7375	5.92301	0	0	0.711949	0	0	0	0	0	0	1.76396	1.19648	1.37267	0	1.20622	0	0.781377	0.802496	0.589168	1.01534	0	0	0	0	0	0
MsaG001259	187.622	154.929	229.175	212.651	327.473	324.993	201.436	208.072	138.031	110.118	16.1479	29.4282	0	1.91438	0	202.322	332.351	211.319	1021.28	1322.81	466.978	216.541	80.0942	115.006	82.1104	33.2187	38.124	0	0	0	159.132	144.13	104.7	291.905	319.851	299.267	170.932	289.87	127.425	16.329	22.9325	38.6186	0	0	0
MsaG001260	20.5613	12.9107	7.19382	30.7608	10.0934	10.8331	10.3967	24.3835	19.3928	26.4282	47.0981	50.9335	5.00676	5.74313	18.2885	7.84195	19.8709	19.4803	14.3438	14.8075	21.5528	37.8946	34.1735	42.6245	32.7779	28.1382	36.2367	0.50307	2.32941	7.05583	22.7331	13.0404	17.45	12.0622	8.4542	8.59515	13.6424	16.4967	15.23	18.1433	22.9325	25.7458	0.731554	8.52329	0.931319
MsaG001261	118.227	121.935	175.735	112.344	88.5973	55.5196	94.8697	108.913	102.668	102.409	86.1223	66.7795	95.1284	139.749	90.2231	122.334	179.618	127.892	80.3251	141.165	107.764	83.9095	105.012	112.593	98.6649	115.679	109.842	144.381	150.247	75.8502	157.935	120.109	159.958	127.256	153.585	153.931	104.325	108.996	118.287	96.1595	146.912	128.729	120.706	119.326	108.964
MsaG001262	33.4121	10.0417	14.3876	32.0983	42.6164	14.8955	31.1901	17.8812	43.3485	35.2377	28.2589	44.1424	21.6959	21.0581	67.0577	25.0942	34.6768	27.103	28.6875	22.7049	50.2899	37.8946	22.0704	19.3017	31.4536	38.2992	40.0113	35.718	38.4353	29.9873	23.9296	32.9441	38.7778	36.1866	26.7716	48.4454	48.9523	37.1176	59.9048	37.1938	56.6147	42.4805	62.9137	53.9808	41.9094
MsaG001263	33.4121	1.43453	4.11076	4.01228	14.5793	2.70827	9.0971	4.8767	3.42225	4.40471	17.4936	11.3186	18.3581	3.82875	0	10.9787	10.5199	11.4341	5.7375	3.94868	14.3685	2.70676	7.47546	7.23813	7.61508	5.86212	9.05917	8.5522	11.6471	10.5837	8.37535	12.354	7.75556	10.856	2.81807	12.502	4.81498	1.7675	5.58435	8.16449	9.31635	15.4475	10.2418	24.1493	22.3517
MsaG001264	118.227	126.238	137.71	176.54	168.223	255.932	283.31	214.575	224.728	178.391	219.343	217.316	128.507	195.266	109.731	147.429	90.0037	108.412	126.225	145.114	280.187	189.473	142.034	131.091	152.964	133.656	130.98	121.24	115.306	119.949	116.058	74.8105	93.0667	141.731	131.04	109.393	109.942	108.996	130.978	162.383	175.577	158.336	182.889	169.045	135.041
MsaG001265	1246.53	856.413	1430.54	1210.37	809.712	1722.46	862.925	819.285	957.089	1080.25	1525.98	1443.12	425.574	618.343	643.754	1324.51	896.92	1242.93	372.938	408.688	955.508	1185.56	737.579	750.353	738.994	1068.08	1145.98	387.867	385.518	1086.6	990.684	1144.81	890.92	695.385	593.908	620.413	892.376	636.301	640.17	642.273	515.266	644.931	346.025	379.286	315.717
MsaG001266	120.798	109.024	62.689	92.2825	125.606	101.56	97.4689	107.287	108.371	131.04	51.1351	64.5157	85.1148	128.263	17.0692	64.304	168.708	94.0136	174.994	129.319	71.8427	102.857	50.9043	41.0161	50.6568	44.1613	38.8789	145.387	96.6707	44.0989	175.882	165.407	175.47	160.427	164.857	146.899	147.659	218.581	120.825	46.2654	38.6987	45.0551	71.6923	134.952	103.376
MsaG001267	17.9911	11.4762	30.8307	22.7363	17.9438	8.12482	15.595	24.3835	21.6743	7.70824	36.3328	14.7141	5.00676	7.6575	7.31539	27.4468	37.0145	39.3841	8.60626	18.7562	14.3685	54.1352	23.8503	28.9525	31.1225	28.529	39.6339	14.086	17.4706	28.2233	29.912	26.7671	22.2972	19.2995	15.4994	36.7247	21.6674	22.3884	21.8297	27.215	25.7991	24.4585	11.7049	11.3644	12.1072
MsaG001268	82.2452	109.024	105.852	131.068	130.092	108.331	135.157	144.675	133.468	161.873	157.442	114.317	56.7432	105.291	73.1539	170.17	96.6274	126.622	74.5875	50.3456	79.027	167.819	126.015	112.593	141.376	119.587	126.828	105.142	101.33	107.601	150.756	127.658	153.172	133.287	123.29	117.207	101.917	134.33	140.624	134.26	113.946	164.773	102.418	157.681	121.072
MsaG001270	69.3944	43.0358	55.4952	90.9451	80.7469	86.6648	72.7768	99.1595	86.697	57.2612	87.4679	80.3617	33.3784	65.0888	28.0423	92.535	57.6647	86.3909	25.8188	26.6536	79.027	127.218	92.5533	89.2703	89.7255	78.1616	95.1213	69.9268	78.0354	81.142	99.3077	99.5185	105.67	60.914	81.0194	62.5102	50.5573	76.0026	97.4723	112.488	83.1305	83.6737	89.2496	73.8685	80.0935
MsaG001272	210.753	142.018	276.448	1.33743	2.24297	1.35414	0	0	0	0	6.7283	0	0	0	0	323.088	191.307	224.447	40.1625	21.7177	21.5528	0	0	0	0	0.781616	0.377465	0	0	0	320.656	216.195	278.231	43.4239	3.52258	35.9433	0.802496	5.30251	2.03067	0.907165	0.716642	0	0	0	0
MsaG001273	2.57016	2.86906	5.13844	2.67486	4.48594	8.12482	0	3.25113	2.2815	13.2141	2.69132	5.65928	38.3851	47.8594	60.9616	4.70517	14.4162	8.04621	22.95	8.88452	14.3685	8.12028	12.1031	8.04237	7.61508	8.59777	4.90705	46.2825	55.9059	15.8756	15.5542	9.60869	28.1139	10.2529	13.3858	11.7207	22.4699	17.675	6.09202	17.2361	23.6492	9.01102	34.3831	26.9904	47.4973
MsaG001274	113.087	103.286	131.544	147.117	144.671	117.81	235.225	172.31	171.113	118.927	224.725	212.789	176.905	101.462	80.4693	119.982	130.135	112.647	126.225	171.767	158.054	173.233	171.936	160.847	144.355	123.495	129.471	147.4	164.224	139.353	98.1112	98.1459	94.0362	89.8633	103.564	103.923	80.2496	100.748	164.992	224.07	217.859	238.148	73.887	66.7658	60.5358
MsaG001275	5.14032	0	1.02769	1.33743	0	1.35414	0	4.8767	3.42225	0	0	0	0	0	1.21923	0.784195	1.16888	2.96439	0	4.93585	0	0	5.69559	3.21695	1.98654	5.47131	0.754931	3.01842	3.49412	1.76396	1.19648	10.295	6.78612	1.20622	2.81807	2.34413	5.61747	2.94584	1.523	2.7215	5.01649	12.8729	0.731554	2.8411	2.79396
MsaG001276	25.7016	48.7739	30.8307	36.1106	54.9527	59.582	61.0805	35.7624	59.319	77.0824	61.9004	71.3069	151.872	195.266	190.2	58.8146	62.3402	41.078	117.619	80.9479	107.764	46.0149	65.4993	79.6194	86.0835	68.0006	75.1156	29.1781	39.6	79.3781	47.8591	49.4161	84.3417	63.9296	38.0439	82.826	50.5573	51.8467	65.9969	91.6237	136.879	101.696	97.2967	92.3357	101.514
MsaG001277	20.5613	4.30358	5.13844	4.01228	5.60742	4.06241	3.89876	1.62557	6.8445	3.30353	14.8023	3.39557	16.6892	1.91438	12.1923	3.13678	12.0784	6.77576	11.475	1.97434	21.5528	5.41352	7.47546	3.21695	7.28399	7.81616	9.8141	21.129	25.6236	19.4035	9.57183	8.92235	5.81667	11.4591	7.04517	13.2834	4.01248	7.07001	6.09202	6.35016	5.01649	10.2983	9.51021	5.68219	10.2445
MsaG001278	20.5613	17.2143	40.0799	42.7977	26.9156	28.4369	68.878	32.5113	33.0818	44.0471	21.5306	45.2742	25.0338	51.6882	43.8923	40.7781	28.8324	32.1848	48.7688	40.4739	14.3685	27.0676	41.649	45.0373	39.3998	46.5061	39.6339	20.1228	29.1177	22.9314	15.5542	13.0404	19.3889	14.4746	44.3845	23.4413	55.3722	52.4359	43.6595	39.0081	35.1155	41.1932	32.1884	17.0466	17.6951
MsaG001279	0	0	0	0	0	0	0	0	1.14075	0	0	0	0	0	0	0	0.389626	0	0	0	0	0	0	0	0.33109	0.390808	0	0.50307	0	0	4.78591	1.37267	4.84723	2.41244	2.81807	0	1.60499	2.94584	1.523	3.62866	2.14993	6.43644	2.92622	4.26165	2.79396
MsaG001280	105.377	107.59	128.461	153.804	112.148	93.4355	159.849	173.935	179.098	212.527	188.392	166.383	85.1148	101.462	104.854	50.1885	109.485	110.953	86.0626	96.7426	86.2113	178.646	195.786	150.392	178.458	143.427	154.761	78.9821	89.6825	95.2537	67.0028	81.6738	80.464	82.0229	84.542	78.1377	91.4846	115.477	143.67	111.581	99.6133	123.58	61.4506	45.4576	84.7501
MsaG001281	159.35	154.929	158.264	145.78	136.821	161.142	280.71	271.469	320.551	361.186	240.873	354.271	93.4594	149.321	285.3	157.623	220.529	183.792	243.844	151.037	301.739	343.758	330.344	304.001	339.699	251.68	257.431	193.682	221.294	294.581	96.9148	123.54	107.608	156.205	133.858	151.587	150.869	166.734	244.696	201.391	220.009	177.646	118.512	173.307	149.011
MsaG001282	0	4.30358	10.2769	5.34971	14.5793	4.06241	14.2954	3.25113	3.42225	11.0118	14.8023	13.5823	8.34459	22.9725	19.5077	4.70517	11.6888	11.4341	28.6875	11.846	28.7371	5.41352	13.527	14.4763	9.60162	11.7242	10.569	8.04913	15.1412	5.29187	8.37535	16.472	8.72501	13.8715	16.2039	12.502	31.2974	15.9075	20.8144	9.97882	17.1994	12.8729	20.4835	12.7849	7.45055
MsaG001283	12.8508	38.7322	44.1906	54.8345	50.4668	62.2903	70.1776	68.2737	52.4745	44.0471	63.246	55.4609	18.3581	21.0581	56.0847	39.994	45.9759	39.3841	51.6375	35.5381	71.8427	159.699	121.387	110.985	77.8062	59.7936	73.2283	43.7671	34.9412	67.0304	52.6451	45.2981	42.6556	53.0736	59.8839	47.664	77.0396	54.7926	64.4739	78.0162	78.114	75.95	52.6719	35.5137	56.8105
MsaG001284	118.227	87.5062	113.046	102.982	136.821	115.102	154.651	156.054	204.194	220.235	181.664	203.734	83.4459	34.4588	85.3462	115.277	160.916	117.729	129.094	171.767	143.685	170.526	205.397	176.932	224.81	168.047	187.978	120.737	116.471	162.284	84.95	105.009	87.2501	106.75	99.3368	89.077	113.954	133.741	192.914	167.826	163.394	198.242	76.0816	113.644	124.797
MsaG001285	118.227	88.9407	162.375	159.154	165.98	151.663	262.516	232.456	317.129	279.699	247.602	247.876	80.1081	84.2326	123.142	149.781	166.37	145.679	263.925	171.767	323.292	327.518	318.597	316.065	267.19	256.37	220.062	156.455	138.6	254.01	92.1288	126.972	118.272	167.061	118.359	113.3	106.732	159.075	261.957	185.969	159.095	200.817	122.901	154.84	152.736
MsaG001286	25.7016	20.0834	58.5783	36.1106	14.5793	50.1031	54.5826	87.7805	59.319	25.3271	43.0611	27.1645	48.3986	42.1163	110.95	33.7204	38.1834	35.5727	71.7188	35.5381	50.2899	146.165	156.629	152.001	142.7	114.116	120.034	58.8592	97.8354	225.787	25.126	32.2577	31.9917	37.9959	38.0439	28.911	37.7173	35.9392	39.5981	65.3159	58.048	59.2153	30.7253	1.42055	59.6044
MsaG001287	107.947	70.2919	84.2705	54.8345	58.3172	66.3527	84.4731	112.164	160.846	116.725	87.4679	89.4166	38.3851	32.5444	82.9077	75.2827	70.912	78.7682	57.375	82.9222	71.8427	132.631	145.238	149.588	131.774	107.863	118.524	69.9268	72.2118	112.893	56.2345	58.3385	78.5251	109.766	69.7471	81.2632	113.152	107.228	149.254	83.4592	113.229	118.431	81.9341	73.8685	95.9259
MsaG001288	17.9911	24.387	21.5815	33.4357	14.5793	48.7489	33.7892	65.0226	35.3633	17.6188	24.2219	15.846	18.3581	36.3731	64.6193	19.6049	43.6382	35.1492	48.7688	21.7177	50.2899	92.0298	120.675	131.091	110.253	93.7939	94.7438	61.3746	74.5413	171.104	33.5014	29.5124	33.9306	33.7741	35.9303	45.3199	62.5947	38.2959	60.9202	78.9234	46.5817	73.3754	31.4568	8.52329	76.3682
MsaG001289	254.446	328.507	318.584	363.78	347.66	375.096	556.223	495.797	851	762.014	619.004	671.19	188.588	147.407	309.685	261.921	417.29	363.773	447.525	407.701	352.029	498.044	529.69	562.161	513.852	433.406	445.786	289.265	341.259	349.263	212.973	253.258	212.309	332.916	245.172	263.324	333.838	341.717	511.729	382.824	467.251	453.125	201.909	303.997	223.517
MsaG001290	28.2718	21.5179	23.6368	21.3988	26.9156	23.0203	19.4938	30.8857	23.9558	34.1365	22.8762	52.0653	6.67567	3.82875	23.1654	18.0365	26.105	22.0212	31.5563	11.846	35.9214	37.8946	32.0377	36.1906	38.7376	44.1613	46.0508	10.5645	22.1294	7.05583	11.9648	32.9441	18.4195	14.4746	23.249	21.0972	24.0749	18.2642	23.8604	14.5146	32.9655	24.4585	9.51021	2.8411	11.1758
MsaG001291	0	4.30358	7.19382	2.67486	1.12148	0	5.19834	0	2.2815	5.50588	0	3.39557	0	3.82875	3.65769	2.35259	9.35103	5.92879	8.60626	4.93585	0	2.70676	9.61131	15.2805	6.9529	7.42535	7.54931	2.51535	6.98824	1.76396	5.98239	2.059	5.81667	3.01555	7.04517	1.56275	8.82746	2.35667	4.06135	6.35016	9.31635	9.01102	5.12088	2.8411	6.51924
MsaG001292	123.368	119.066	108.935	627.254	769.338	613.424	917.507	907.065	832.748	921.685	980.987	991.505	585.79	409.676	785.185	387.392	277.804	213.436	1141.76	1234.95	1472.78	1009.62	935.144	992.428	1085.31	581.913	756.818	317.437	230.612	370.431	186.651	240.903	271.445	577.779	888.395	623.539	939.723	1080.53	1320.44	1742.66	1451.2	1835.67	589.633	622.2	834.462
MsaG001294	0	1.43453	7.19382	0	0	0	0	0	0	0	0	0	0	0	2.43846	7.05776	11.6888	12.2811	8.60626	9.87169	0	0	0	0	0	0.390808	0	0	0	0	3.58944	3.43167	0.969445	1.80933	0.704517	0.781377	0.802496	4.12417	0	0.907165	0.716642	0	0	0	0
MsaG001295	77.1049	113.328	85.2982	52.1597	84.1113	69.061	55.8822	34.1369	18.252	58.3624	33.6415	47.5379	43.3919	24.8869	70.7154	81.5563	52.2099	61.4053	106.144	49.3585	21.5528	54.1352	32.3937	24.9313	31.4536	41.4256	40.7663	32.6996	36.1059	35.2791	81.3605	70.6925	77.5556	82.626	42.271	85.1701	44.1373	27.1017	29.9524	44.4511	35.8321	43.7678	37.3093	31.2521	28.8709
MsaG001298	38.5524	17.2143	39.0522	60.1843	37.009	51.4572	116.963	53.6437	130.046	73.7788	64.5917	74.7024	155.209	212.496	240.189	25.8784	47.5344	27.103	94.6688	72.0633	93.3956	67.669	96.825	143.958	102.638	85.9777	86.817	227.891	167.718	246.954	33.5014	21.9627	37.8084	69.9607	85.951	42.1944	67.4097	77.7701	84.2729	112.488	98.18	104.27	224.587	220.185	215.135
MsaG001299	0	0	0	0	14.5793	10.8331	15.595	4.8767	12.5483	3.30353	5.38264	2.26371	0	0	0	0	0.389626	0.84697	5.7375	1.97434	0	2.70676	9.61131	15.2805	5.95963	4.6897	2.64226	0	0	0	3.58944	2.059	1.93889	6.03109	4.93162	7.81377	8.02496	18.2642	11.1687	13.6075	14.3328	15.4475	0	0	0
MsaG001301	0	0	0	4.01228	0	0	0	1.62557	1.14075	0	0	0	1.66892	0	4.87693	0	0	0	0	0	0	0	1.77987	3.21695	3.64199	4.6897	4.90705	0	0	0	0	1.37267	0	12.6653	9.86323	9.37652	5.61747	1.17834	5.58435	0.907165	2.86657	5.14915	7.31554	2.8411	13.0385
MsaG001302	0	15.7798	3.08307	13.3743	20.1867	8.12482	18.1942	14.6301	11.4075	3.30353	18.8392	12.4504	13.3513	7.6575	9.75385	6.27356	7.01328	8.89318	11.475	5.92301	0	5.41352	3.20377	11.2593	6.62181	6.25293	4.15212	19.6197	12.8118	3.52791	8.37535	8.92235	4.84723	1.80933	9.15872	3.90689	9.62995	1.7675	3.55368	3.62866	8.59971	2.57458	2.92622	8.52329	3.72528
MsaG001303	56.5436	54.5121	66.7998	61.5217	59.4387	55.5196	68.878	66.6482	54.756	135.445	95.5419	70.175	86.7838	72.7463	59.7423	46.2675	37.4041	48.7007	22.95	49.3585	28.7371	27.0676	46.6326	34.5822	70.8533	59.7936	80.0226	22.6382	32.6118	44.0989	41.8767	52.1614	33.9306	44.027	57.0658	42.1944	50.5573	49.4901	69.5505	83.4592	75.9641	83.6737	79.7394	86.6535	92.2006
MsaG001304	2.57016	4.30358	1.02769	81.5831	25.7941	29.791	57.1818	60.1459	43.3485	101.308	51.1351	108.658	140.189	135.921	58.5231	0	1.55851	1.69394	8.60626	3.94868	7.18427	29.7743	24.9182	7.23813	45.3594	32.8279	32.0845	87.0312	129.283	70.5583	3.58944	1.37267	2.90834	12.0622	15.4994	3.12551	17.6549	17.675	16.753	48.0798	35.1155	50.2042	114.122	180.41	106.17
MsaG001306	0	0	1.02769	0	0	0	1.29959	1.62557	1.14075	0	0	3.39557	0	0	0	1.56839	3.11701	2.54091	0	2.96151	0	0	0.711949	1.60847	0.993271	0.390808	3.01972	0.50307	2.32941	0	1.19648	2.059	1.93889	4.82487	0.704517	0.781377	0	2.94584	0	5.44299	5.01649	3.86186	4.38933	1.42055	9.31319
MsaG001308	352.112	278.298	178.818	458.738	641.489	1106.33	2929.27	590.08	895.489	1114.39	2144.98	1076.39	817.77	782.98	687.647	204.675	291.83	149.067	447.525	689.044	510.083	297.743	363.806	450.373	775.083	1562.06	1209.4	1869.41	1447.73	1217.13	80.1641	115.304	196.797	540.386	479.071	321.146	348.283	183.82	233.02	1764.44	462.951	847.036	1014.67	924.777	802.797
MsaG001309	17.9911	5.73811	12.3323	18.724	12.3363	16.2496	48.0847	4.8767	27.378	19.8212	33.6415	22.6371	21.6959	26.8013	26.8231	7.84195	17.9228	10.5871	8.60626	18.7562	7.18427	8.12028	24.9182	18.4974	25.1629	41.4256	38.8789	52.8224	46.5883	17.6396	4.78591	4.80434	6.78612	12.0622	16.2039	8.59515	14.4449	8.24835	11.6764	27.215	10.7496	14.1602	21.2151	2.8411	16.7637
MsaG001310	5.14032	7.17264	12.3323	10.6994	8.97188	58.2279	64.9793	21.1323	22.815	33.0353	64.5917	27.1645	11.6824	19.1438	8.53462	4.70517	12.0784	4.65833	25.8188	24.6792	0	13.5338	12.4591	24.9313	33.4401	82.4605	64.1691	71.9391	60.5648	14.1117	4.78591	4.11801	8.72501	20.5057	27.4761	14.8462	13.6424	7.07001	20.8144	73.4804	25.7991	14.1602	40.2355	15.626	20.489
MsaG001314	23.1315	24.387	7.19382	12.0369	5.60742	18.9579	14.2954	14.6301	15.9705	18.72	13.4566	23.769	0	9.57188	2.43846	3.92098	3.89626	10.5871	11.475	2.96151	0	8.12028	6.76351	10.4551	4.30417	13.2875	5.66198	4.02456	2.32941	1.76396	3.58944	6.17701	5.81667	10.2529	4.93162	5.46964	8.02496	4.12417	2.53834	7.25732	7.16642	3.86186	0	0	0
MsaG001315	5.14032	7.17264	22.6092	9.362	7.85039	18.9579	3.89876	24.3835	11.4075	8.80941	20.1849	12.4504	11.6824	15.315	8.53462	12.5471	32.7286	26.6795	17.2125	2.96151	28.7371	16.2406	34.5295	22.5186	26.8183	31.2646	36.6141	9.55834	8.15295	38.8071	7.17887	17.8447	19.3889	10.856	14.0903	6.25102	20.0624	15.9075	14.7224	13.6075	8.59971	10.2983	13.168	18.4671	24.2143
MsaG001318	0	0	2.05538	0	0	0	0	0	0	0	0	0	0	0	0	0.784195	1.16888	2.54091	0	0	0	0	0	0	0	0	0	0	0	0	7.17887	7.54968	2.90834	0	3.52258	1.56275	0	0	0	0	0	0	0	0	0
MsaG001322	0	0	13.36	0	1.12148	5.41655	0	6.50226	1.14075	7.70824	0	0	0	0	0	9.41034	8.57178	8.4697	8.60626	39.4868	7.18427	5.41352	1.06792	2.41271	1.65545	0	0	0	0	0	11.9648	4.11801	11.6333	3.61866	7.74968	3.90689	1.60499	1.7675	1.01534	0.907165	0	0	0.731554	1.42055	0
MsaG001323	2.57016	2.86906	0	17.3866	22.4297	25.7286	22.093	16.2557	11.4075	17.6188	12.1109	31.6919	66.7567	78.4894	96.3193	7.05776	7.79253	4.23485	14.3438	22.7049	21.5528	73.0825	38.0892	33.7779	40.7241	27.3566	28.3099	100.614	131.612	162.284	5.98239	4.80434	3.87778	15.6808	23.9536	19.5344	34.5073	22.9775	20.8144	19.9576	24.3658	15.4475	55.5981	72.448	57.7418
MsaG001326	1755.42	1326.94	566.257	607.192	807.469	765.087	335.293	536.437	323.973	376.602	64.5917	52.0653	1.66892	0	1.21923	748.906	1186.02	505.217	2897.44	4163.88	1659.57	541.352	333.192	598.352	288.711	141.863	177.786	4.52763	1.16471	1.76396	1368.77	668.49	1071.24	1329.25	1737.34	1245.52	440.57	1232.54	400.042	45.3583	148.345	272.905	1.46311	0	0
MsaG001327	69.3944	22.9524	46.246	78.9082	93.0832	98.852	81.8739	95.9084	112.934	107.915	74.0113	124.504	23.3649	45.945	115.827	38.4256	34.6768	22.0212	88.9313	42.4483	71.8427	127.218	82.942	73.9898	39.3998	50.4142	43.786	33.7057	33.7765	75.8502	28.7155	37.0621	23.2667	31.9648	40.862	34.3806	50.5573	58.3276	53.8128	39.0081	41.5652	50.2042	29.9937	41.1959	40.0467
MsaG001328	79.675	97.5479	89.4089	56.172	68.4105	70.4151	83.1735	112.164	69.5858	51.7553	40.3698	53.1972	43.3919	53.6025	48.7693	80.7721	68.1846	93.1666	126.225	127.345	158.054	184.06	127.439	123.852	40.7241	57.058	38.8789	25.1535	29.1177	21.1675	123.237	88.5372	112.456	98.9099	135.267	91.4211	160.499	192.658	109.149	38.1009	52.3149	45.0551	33.6515	44.037	43.772
MsaG001329	151.64	236.697	238.424	125.718	125.606	120.518	105.266	147.926	112.934	164.075	173.59	117.713	153.541	248.869	173.131	200.754	167.929	166.006	212.288	156.96	150.87	246.315	219.28	180.953	138.065	171.955	128.716	128.786	146.753	153.464	137.595	126.286	141.539	116.4	107.087	138.304	150.067	104.872	122.856	137.889	136.879	121.005	72.4239	89.4946	103.376
MsaG001331	5.14032	15.7798	13.36	24.0737	8.97188	6.77068	15.595	8.12783	9.126	8.80941	9.41962	11.3186	10.0135	9.57188	9.75385	6.27356	14.0266	11.4341	0	6.91018	14.3685	13.5338	17.4427	16.889	8.93944	10.5518	11.324	7.54606	11.6471	12.3477	9.57183	7.54968	6.78612	13.2684	6.34065	5.46964	7.22247	5.89168	11.1687	9.97882	5.73314	2.57458	8.77865	7.10274	10.2445
MsaG001332	2.57016	5.73811	4.11076	1.33743	6.72891	8.12482	6.49793	3.25113	3.42225	5.50588	5.38264	7.92299	0	0	0	3.92098	3.50664	5.08182	2.86875	1.97434	0	8.12028	4.62767	9.65084	3.3109	6.64373	6.03944	4.02456	2.32941	0	4.78591	1.37267	3.87778	4.22176	1.40903	0	2.40749	5.30251	3.55368	3.62866	2.14993	2.57458	5.12088	2.8411	2.79396
MsaG001333	275.007	289.775	304.196	200.614	185.045	299.264	146.853	138.173	154.001	150.861	154.751	155.064	86.7838	51.6882	108.512	276.037	270.401	239.692	134.831	176.703	107.764	219.247	149.509	135.916	154.95	148.507	157.026	160.983	167.718	146.408	270.404	289.633	287.925	194.201	135.267	243.79	170.129	151.416	167.53	100.695	78.114	123.58	158.016	133.532	101.514
MsaG001334	77.1049	45.9049	40.0799	58.8468	90.8402	181.454	36.3884	37.388	60.4598	59.4635	40.3698	14.7141	0	0	0	81.5563	58.0543	30.0674	209.419	135.242	93.3956	73.0825	34.5295	47.45	33.7712	22.2761	21.5155	0	0	3.52791	55.038	87.1645	64.9528	176.711	109.905	175.028	82.6571	108.407	72.5965	14.5146	30.099	24.4585	0	1.42055	3.72528
MsaG001335	236.455	175.012	43.1629	38.7854	65.0461	69.061	23.3925	71.5249	27.378	44.0471	10.7653	15.846	5.00676	11.4863	15.85	120.766	68.9639	27.103	292.613	211.254	114.948	32.4811	26.3421	32.1695	17.5478	23.0577	27.1775	18.6136	17.4706	1.76396	67.0028	103.637	123.12	170.077	69.7471	163.308	44.9398	75.4134	44.1671	18.1433	26.5158	24.4585	22.6782	17.0466	29.8022
MsaG001336	12.8508	20.0834	10.2769	45.4725	42.6164	52.8113	51.9834	45.5158	61.6005	17.6188	25.5676	38.4831	18.3581	19.1438	39.0154	23.5259	9.74066	21.5977	31.5563	26.6536	43.1056	48.7217	37.7333	41.0161	32.4469	30.0922	27.555	23.1412	22.1294	45.8629	29.912	28.1397	24.2361	29.5524	42.9755	37.5061	41.7298	25.3342	40.1058	55.3371	27.2324	30.8949	12.4364	29.8315	21.4203
MsaG001337	48.8331	60.2502	79.132	62.8591	34.766	36.5617	48.0847	37.388	47.9115	58.3624	61.9004	44.1424	20.027	17.2294	112.169	26.6626	29.222	30.0674	28.6875	47.3841	43.1056	56.8419	35.5974	28.9525	26.8183	34.0003	27.9324	26.1597	25.6236	19.4035	34.6979	13.0404	27.1445	42.8208	32.4078	32.0365	47.3473	28.28	35.0291	30.8436	37.2654	23.1712	9.51021	25.5699	16.7637
MsaG001338	0	0	0	0	0	0	0	0	0	0	0	0	0	0	0	0	0.779253	0	0	1.97434	0	0	0	0	0	3.90808	0.377465	0	0	0	1.19648	0	0	0	4.93162	0	0	0	0	5.44299	0.716642	1.28729	0	0	0
MsaG001339	0	0	1.02769	0	3.36445	1.35414	9.0971	1.62557	10.2668	0	0	2.26371	0	0	0	0	0	0	0	1.97434	7.18427	10.827	7.83143	8.8466	2.64872	1.95404	0	0	0	0	0	0	0	3.01555	9.86323	3.12551	8.82746	10.605	5.58435	4.53583	2.86657	1.28729	0	0	0
MsaG001341	0	0	0	2.67486	0	4.06241	0	0	0	0	0	0	0	0	0	0	0	0	5.7375	10.8589	0	0	0	0	0	0	0	0	0	0	0	0	0	12.0622	0.704517	2.34413	0.802496	1.7675	3.04601	0	2.86657	0	0	0	0
MsaG001342	0	0	0	17.3866	8.97188	5.41655	2.59917	0	0	3.30353	1.34566	5.65928	0	0	0	0	0.389626	0	2.86875	6.91018	0	5.41352	0.711949	0	0.993271	1.17242	0	0	0	0	0	0	0	1.80933	6.34065	0.781377	2.40749	1.17834	1.01534	0	0	0	0	0	0
MsaG001345	10.2806	14.3453	9.2492	0	1.12148	0	0	0	1.14075	0	0	0	0	0	0	8.62615	15.1954	10.1636	5.7375	3.94868	0	0	0.711949	0	0.662181	0	0	0	0	0	4.78591	9.60869	2.90834	1.20622	0	0	0	0.589168	0	0.907165	0	0	0	0	0
MsaG001348	0	0	0	0	0	0	0	0	1.14075	0	0	0	0	0	0	0	0	0	0	0	0	0	1.77987	0.804237	6.9529	12.115	4.52958	0	0	0	0	0	0	0	0.704517	0	0	0	0	5.44299	4.29985	1.28729	0	0	0
MsaG001349	0	0	0	2.67486	0	0	12.9959	1.62557	1.14075	8.80941	4.03698	0	0	0	0	0	0	0	0	0	0	0	10.6792	14.4763	16.5545	26.5749	16.231	1.00614	0	0	0	0	0.969445	0	0.704517	0	0	3.53501	1.01534	1.81433	4.29985	3.86186	0	0	0
MsaG001350	776.189	480.567	416.214	254.111	342.053	371.034	254.719	305.606	390.137	572.612	246.256	436.896	390.527	434.563	365.769	287.015	325.338	249.009	556.538	625.865	553.189	368.119	320.021	299.176	258.913	285.29	273.285	423.585	418.13	312.22	285.958	258.748	289.864	401.068	369.167	418.037	389.211	367.641	299.017	238.584	298.84	257.458	348.22	389.23	388.36
MsaG001351	0	0	0	1.33743	0	0	0	6.50226	3.42225	11.0118	2.69132	2.26371	0	0	0	0	0	0	0	6.91018	0	2.70676	0.355974	5.62966	3.3109	1.17242	1.50986	0	0	0	0	0	0	0	3.52258	0	0	0	0	0.907165	3.58321	2.57458	0	0	0
MsaG001352	0	4.30358	1.02769	0	5.60742	1.35414	0	1.62557	3.42225	8.80941	5.38264	3.39557	0	0	0	0	4.28589	0	5.7375	1.97434	14.3685	2.70676	3.91572	4.02118	6.62181	1.56323	3.77465	2.01228	1.16471	1.76396	0	0.686335	0.969445	1.80933	2.81807	2.34413	9.62995	5.89168	3.04601	1.81433	10.033	5.14915	0	1.42055	0
MsaG001356	12.8508	5.73811	9.2492	0	0	2.70827	1.29959	6.50226	7.98525	8.80941	2.69132	6.79113	1.66892	0	0	2.35259	1.94813	1.69394	0	5.92301	0	2.70676	3.55974	4.02118	2.64872	2.34485	1.88733	1.00614	0	0	1.19648	0.686335	0.969445	1.20622	1.40903	7.03239	1.60499	1.7675	0.507668	1.81433	1.43328	0	0	0	1.86264
MsaG001358	7.71049	14.3453	14.3876	30.7608	25.7941	59.582	25.9917	19.5068	13.689	5.50588	12.1109	20.3734	10.0135	11.4863	4.87693	14.8997	26.8842	17.7864	25.8188	17.769	21.5528	27.0676	21.3585	38.6034	17.5478	12.5059	12.8338	13.5829	5.82354	10.5837	10.7683	18.531	17.45	13.8715	19.0219	19.5344	26.4824	14.7292	24.8757	17.2361	13.6162	11.5856	11.7049	9.94384	21.4203
MsaG001359	159.35	212.31	112.018	80.2457	69.532	79.8941	72.7768	68.2737	60.4598	95.8024	87.4679	86.021	76.7703	55.5169	20.7269	110.572	90.783	86.8144	86.0626	108.589	79.027	48.7217	39.5131	28.9525	55.9543	51.9775	44.5409	35.718	34.9412	65.2664	128.023	114.618	95.0056	59.1047	38.7484	42.9757	32.0998	36.5284	58.3818	33.5651	27.949	25.7458	24.1413	21.3082	22.3517
MsaG001360	23.1315	30.1251	45.2183	16.0491	43.7379	32.4993	101.368	48.767	77.571	91.3977	119.764	208.261	30.0405	82.3182	226.777	58.0304	68.5743	54.6295	129.094	129.319	79.027	203.007	177.275	186.583	161.903	84.0237	111.73	73.9513	94.3413	65.2664	10.7683	24.7081	27.1445	28.9492	67.6336	35.9433	94.6945	91.9101	92.3956	106.138	124.696	99.1212	33.6515	32.6726	74.5055
MsaG001361	2.57016	17.2143	11.3046	9.362	14.5793	14.8955	3.89876	8.12783	10.2668	7.70824	10.7653	4.52742	13.3513	15.315	63.4	10.1945	13.2473	16.0924	0	11.846	7.18427	13.5338	23.8503	24.1271	15.8923	17.9772	14.3437	31.1904	22.1294	44.0989	13.1613	16.472	5.81667	4.82487	8.4542	12.502	21.6674	14.14	15.23	6.35016	6.44978	10.2983	11.7049	24.1493	20.489
MsaG001362	0	0	0	0	1.12148	0	5.19834	14.6301	12.5483	0	0	0	0	0	0	0	1.94813	0.423485	0	0	0	0	10.6792	20.9102	0.33109	0	0	0	0	0	0	2.059	0.969445	1.80933	0.704517	3.12551	10.4325	8.24835	12.184	0	0	0	0	0	0
MsaG001363	5.14032	12.9107	3.08307	29.4234	21.3082	18.9579	29.8905	40.6391	15.9705	31.9341	49.7894	57.7246	10.0135	36.3731	21.9462	16.4681	15.1954	8.4697	31.5563	20.7305	28.7371	8.12028	27.41	26.5398	26.4872	32.0463	27.1775	31.6934	32.6118	24.6954	16.7507	25.3944	30.0528	22.9182	19.0219	25.7854	18.4574	20.0317	21.3221	41.7296	50.8816	48.917	2.19466	7.10274	9.31319
MsaG001364	143.929	156.364	229.175	156.479	140.186	182.808	106.566	152.803	107.231	198.212	160.134	136.954	165.223	179.951	141.431	174.876	231.438	232.07	149.175	119.447	179.607	140.751	137.406	127.069	177.133	205.565	183.448	135.326	147.918	142.881	174.686	153.739	198.736	115.194	122.586	118.769	113.954	98.391	103.057	187.783	163.394	166.06	129.485	88.074	97.7885
MsaG001365	31124.7	28073.7	11115.5	11793.4	12841	13655.1	7750.73	9844.42	6642.59	5448.62	2365.67	1300.5	0	44.0307	0	17785.5	9587.54	6749.08	48502	67412.8	27415.2	12743.4	4111.5	9747.35	4297.88	1922.38	2034.16	2.01228	0	1.76396	10998	11032.8	11118.6	18714.5	13774.7	16941	7504.14	18182.9	7090.6	534.32	1085.71	2556.55	0.731554	5.68219	4.6566
MsaG001366	118.227	166.405	152.098	6.68714	6.72891	2.70827	6.49793	14.6301	6.8445	1.10118	4.03698	13.5823	0	1.91438	2.43846	148.997	151.954	153.301	28.6875	14.8075	0	8.12028	6.40754	5.62966	7.28399	3.12646	2.26479	1.50921	0	3.52791	111.272	109.127	97.914	23.5213	4.2271	25.0041	6.41997	7.65918	2.53834	2.7215	2.14993	5.14915	1.46311	0	0
MsaG001368	0	1.43453	18.4984	5.34971	4.48594	2.70827	11.6963	4.8767	5.70375	8.80941	5.38264	7.92299	20.027	1.91438	4.87693	13.3313	19.4813	10.1636	2.86875	4.93585	7.18427	18.9473	2.49182	8.04237	1.98654	1.56323	4.52958	2.51535	4.65883	1.76396	4.78591	2.74534	5.81667	3.01555	3.52258	1.56275	9.62995	5.89168	7.10735	3.62866	2.14993	3.86186	8.0471	2.8411	4.6566
MsaG001369	28.2718	24.387	20.5538	32.0983	49.3453	41.9782	36.3884	40.6391	26.2373	22.0235	24.2219	32.8238	50.0676	9.57188	20.7269	24.3101	25.3257	33.0318	34.425	60.2173	43.1056	46.0149	38.8012	36.1906	22.8452	21.4944	35.8592	47.2886	38.4353	26.4594	26.3225	34.3167	40.7167	31.3617	57.0658	36.7247	19.2599	27.6909	32.9984	58.9657	37.982	34.7568	73.1554	73.8685	37.2528
MsaG001370	221.034	176.447	134.627	161.829	172.709	219.37	188.44	199.945	278.343	278.598	232.799	252.404	106.811	93.8044	136.554	123.119	192.865	131.704	223.763	180.652	273.002	284.21	255.946	209.102	180.775	187.197	160.8	122.246	101.33	111.129	145.97	130.404	169.653	148.365	152.176	139.866	257.601	192.658	229.974	174.176	164.111	182.795	140.458	133.532	149.942
MsaG001371	2.57016	31.5596	71.9382	155.142	12.3363	89.373	83.1735	139.799	142.594	346.871	26.9132	52.0653	0	0	1.21923	11.7629	69.3535	59.2879	106.144	26.6536	79.027	162.406	142.746	107.768	116.213	202.048	109.087	0	0	0	62.2169	40.4937	28.1139	187.567	169.789	161.745	95.497	160.254	27.9217	115.21	68.7976	60.5025	0	0	1.86264
MsaG001373	228.744	243.87	114.073	267.486	259.063	176.038	258.618	266.593	394.7	416.245	236.836	298.81	4906.62	6572.05	5638.95	162.328	468.721	315.92	315.563	335.637	114.948	278.796	338.176	332.954	442.999	437.314	417.099	6180.22	5159.65	2801.16	308.691	271.789	404.259	263.559	526.978	328.96	538.475	554.996	543.713	462.654	769.674	508.479	3605.1	4015.89	3024.93
MsaG001374	128.508	67.4228	53.4398	136.418	98.6906	93.4355	168.946	169.059	91.26	73.7788	103.616	67.9113	300.405	57.4313	110.95	130.176	120.784	69.875	238.106	312.933	280.187	70.3757	165.884	177.736	267.19	175.864	218.552	65.9022	62.8942	44.0989	55.038	74.1242	84.3417	83.2291	135.267	77.3563	66.6072	130.206	58.8895	185.969	169.128	142.889	40.2355	39.7754	82.8874
MsaG001375	0	0	0	0	0	1.35414	0	0	0	27.5294	1.34566	11.3186	73.4324	65.0888	74.3731	10.9787	3.50664	4.23485	0	6.91018	0	0	0	1.60847	13.9058	26.9657	20.3831	151.927	109.482	22.9314	3.58944	5.49068	12.6028	1.80933	1.40903	0.781377	0	4.71334	1.523	11.7931	32.9655	21.8839	47.551	149.158	103.376
MsaG001376	2.57016	0	0	1.33743	4.48594	4.06241	3.89876	0	5.70375	149.76	60.5547	95.0758	231.98	86.1469	48.7693	42.3465	18.3124	20.3273	94.6688	79.9607	114.948	5.41352	1.06792	3.21695	97.0095	115.679	97.7635	169.535	229.447	149.936	11.9648	13.0404	23.2667	11.4591	52.1342	9.37652	2.40749	10.0158	4.06135	187.783	232.192	226.563	119.243	80.9713	77.2995
MsaG001377	2.57016	5.73811	1.02769	0	1.12148	0	11.6963	4.8767	9.126	0	4.03698	1.13186	15.0203	28.7156	18.2885	18.0365	7.4029	23.7151	0	25.6664	14.3685	0	3.55974	0	2.64872	11.7242	12.0789	131.301	121.13	146.408	7.17887	2.74534	2.90834	5.42798	4.2271	0	1.60499	20.6209	1.523	31.7508	17.1994	23.1712	71.6923	55.4014	40.9781
MsaG001378	292.998	259.65	279.531	472.112	436.257	456.344	565.32	684.363	595.472	530.767	497.894	542.159	13.3513	70.8319	152.404	204.675	514.307	318.884	464.738	379.073	193.975	563.006	578.102	571.812	671.12	681.178	596.773	37.2272	27.953	58.2106	399.624	319.146	384.87	379.356	406.506	365.684	323.406	273.963	343.691	498.034	470.117	408.07	19.0204	4.26165	20.489
MsaG001379	0	1.43453	0	1.33743	0	0	0	6.50226	0	0	5.38264	1.13186	0	0	0	0.784195	1.94813	0.423485	0	0	0	0	5.69559	3.21695	4.63527	3.90808	3.39719	0.50307	1.16471	1.76396	0	3.43167	2.90834	6.6342	9.86323	3.90689	16.0499	12.3725	8.63036	14.5146	24.3658	7.72373	2.92622	4.26165	4.6566
MsaG001380	56.5436	57.3811	15.4153	49.4848	43.7379	14.8955	55.8822	40.6391	65.0228	86.993	59.2091	96.2077	155.209	185.694	58.5231	31.3678	15.1954	25.4091	20.0813	42.4483	43.1056	5.41352	22.4264	24.9313	20.5276	19.5404	17.3634	91.5588	79.2001	35.2791	32.3049	16.472	24.2361	12.0622	21.1355	19.5344	47.3473	31.815	39.5981	24.4935	31.5323	27.0331	22.6782	25.5699	18.6264
MsaG001381	10.2806	15.7798	26.7199	29.4234	32.523	36.5617	49.3843	40.6391	52.4745	31.9341	55.1721	63.3839	143.527	51.6882	69.4962	34.5046	53.3788	28.797	20.0813	15.7947	0	73.0825	67.9911	65.1432	55.9543	43.3797	60.3944	306.37	379.695	433.933	55.038	50.1024	45.5639	31.9648	40.862	24.2227	70.6197	65.3976	78.6886	77.109	85.2804	75.95	185.083	122.167	93.1319
MsaG001382	41.1226	44.4704	33.9137	60.1843	102.055	102.914	83.1735	56.8948	54.756	93.6	71.32	168.646	8.34459	17.2294	28.0423	16.4681	24.1568	13.128	120.488	181.639	93.3956	35.1879	40.2251	62.7305	102.638	44.9429	89.4593	62.8838	23.2941	65.2664	7.17887	16.472	31.0222	39.8052	78.2013	45.3199	116.362	50.0792	63.9662	96.1595	139.029	133.878	14.6311	35.5137	28.8709
MsaG001384	15.421	15.7798	11.3046	6.68714	7.85039	9.47896	22.093	14.6301	18.252	9.91059	14.8023	12.4504	5.00676	11.4863	17.0692	10.1945	19.0917	16.5159	2.86875	15.7947	21.5528	16.2406	27.766	24.9313	16.5545	12.115	13.5888	9.55834	2.32941	8.81979	11.9648	10.9814	16.4806	16.284	24.6581	14.0648	7.22247	15.9075	15.7377	14.5146	21.4993	6.43644	24.1413	11.3644	9.31319
MsaG001385	23.1315	27.256	23.6368	25.4111	30.2801	29.791	44.1859	19.5068	29.6595	44.0471	22.8762	20.3734	15.0203	9.57188	26.8231	29.7994	49.8722	32.1848	34.425	26.6536	43.1056	24.3608	34.1735	23.3229	44.6972	54.7131	61.1494	10.5645	17.4706	5.29187	22.7331	24.7081	30.0528	36.1866	30.9987	35.9433	33.7048	31.815	36.0444	41.7296	43.7152	48.917	14.6311	0	7.45055
MsaG001387	61.6839	45.9049	26.7199	26.7486	40.3734	46.0407	12.9959	8.12783	19.3928	20.9224	28.2589	31.6919	8.34459	5.74313	23.1654	14.1155	23.3776	24.1386	11.475	36.5253	14.3685	10.827	14.5949	14.4763	22.1831	25.7933	27.9324	17.6075	9.31766	10.5837	23.9296	31.5714	18.4195	31.9648	23.249	40.6316	28.0874	25.9234	16.753	9.07165	10.7496	12.8729	19.0204	19.8877	5.58792
MsaG001388	0	0	6.16613	0	6.72891	2.70827	1.29959	0	3.42225	3.30353	0	0	3.33784	5.74313	7.31539	5.48937	4.67552	8.4697	0	0	0	0	1.4239	1.60847	2.97981	2.73566	3.01972	2.51535	2.32941	5.29187	11.9648	1.37267	0	0.603109	2.81807	3.12551	0.802496	0	1.01534	5.44299	1.43328	5.14915	9.51021	1.42055	0.931319
MsaG001389	15.421	4.30358	15.4153	13.3743	21.3082	5.41655	18.1942	9.75339	10.2668	24.2259	14.8023	21.5052	10.0135	17.2294	23.1654	3.92098	20.6502	17.3629	22.95	21.7177	28.7371	13.5338	19.5786	20.1059	17.8789	18.7588	23.7803	19.1167	22.1294	17.6396	14.3577	14.413	12.6028	9.04664	27.4761	18.753	13.6424	10.605	13.1994	19.0505	20.066	11.5856	38.7724	19.8877	24.2143
MsaG001390	7.71049	4.30358	14.3876	16.0491	13.4578	10.8331	15.595	16.2557	22.815	15.4165	9.41962	5.65928	16.6892	9.57188	1.21923	9.41034	8.96141	16.0924	14.3438	5.92301	7.18427	16.2406	10.3233	10.4551	12.2503	12.5059	10.569	8.04913	5.82354	10.5837	16.7507	17.8447	9.69445	8.44353	12.6813	9.37652	7.22247	13.5509	9.13803	3.62866	10.033	11.5856	1.46311	11.3644	6.51924
MsaG001392	416.366	437.531	200.399	181.89	264.67	208.537	174.144	208.072	111.794	197.111	208.577	218.448	73.4324	141.664	170.692	238.395	304.298	262.984	143.438	237.908	143.685	181.353	222.484	200.255	257.919	358.371	374.823	200.222	239.93	162.284	369.712	262.18	366.45	331.107	274.057	288.328	250.379	263.947	146.716	143.332	155.511	155.762	133.874	93.7562	99.6512
MsaG001393	15.421	11.4762	34.9414	0	0	0	0	0	0	0	0	0	0	0	0	10.9787	4.28589	11.4341	0	0	0	0	0	0	0	1.56323	0.377465	0	0	0	1.19648	11.6677	6.78612	1.20622	0	0	0	0.589168	2.03067	0.907165	2.86657	0	0	0	0.931319
MsaG001394	0	0	0	0	0	0	22.093	1.62557	0	74.88	2.69132	4.52742	0	0	1.21923	0	0.389626	1.27045	2.86875	0	0	21.6541	21.7144	28.9525	29.136	82.0697	69.0761	0.50307	0	0	2.39296	2.059	0	0	8.4542	1.56275	12.8399	21.21	23.3527	68.0374	90.2969	55.3534	0	0	0
MsaG001397	2.57016	11.4762	12.3323	9.362	4.48594	31.1452	0	13.0045	6.8445	7.70824	2.69132	1.13186	0	0	0	12.5471	19.4813	22.8682	2.86875	11.846	28.7371	10.827	9.61131	6.43389	5.29745	8.20697	3.77465	2.51535	4.65883	1.76396	8.37535	13.7267	17.45	16.284	13.3858	9.37652	15.2474	17.0859	17.2607	6.35016	4.29985	2.57458	5.85243	0	6.51924
MsaG001398	118.227	170.709	134.627	108.332	93.0832	185.517	118.262	104.036	100.386	102.409	96.8876	107.526	86.7838	116.777	74.3731	131.745	165.591	169.394	80.3251	126.358	86.2113	189.473	119.251	138.329	98.3338	87.9318	100.406	111.682	102.494	102.31	123.237	129.031	150.264	135.096	134.563	102.36	80.2496	116.655	119.81	114.303	87.4303	109.42	155.821	142.055	117.346
MsaG001399	51.4032	32.9941	15.4153	34.7731	30.2801	48.7489	22.093	43.8903	12.5483	19.8212	25.5676	44.1424	0	15.315	12.1923	7.05776	18.3124	24.1386	14.3438	30.6022	35.9214	21.6541	11.7472	11.2593	24.1696	28.529	15.0986	2.51535	0	7.05583	27.519	28.1397	25.2056	35.5834	39.4529	30.4737	50.5573	31.2259	29.4448	19.9576	9.31635	24.4585	3.65777	0	0
MsaG001400	1074.33	1184.92	836.539	711.512	657.19	751.546	660.189	617.715	596.612	484.518	674.176	431.237	278.709	199.095	257.258	1493.89	1010.3	1106.57	1047.09	924.977	977.061	668.569	451.731	521.95	706.878	695.638	695.669	290.775	301.659	368.667	1018.2	1286.19	1270.94	989.099	653.791	773.563	369.951	610.378	600.064	831.871	517.416	644.931	381.871	309.68	323.168
MsaG001403	257.016	228.09	263.088	484.149	469.902	503.739	678.384	710.372	868.111	553.892	714.546	719.86	302.074	300.557	252.381	281.526	289.492	280.77	407.363	566.635	495.715	457.442	613.7	674.755	704.891	466.625	577.899	392.395	344.753	338.68	283.565	341.795	374.206	559.082	526.274	434.446	426.125	570.903	626.97	806.47	688.693	862.483	373.093	441.791	363.215
MsaG001406	2.57016	8.60717	1.02769	24.0737	16.8223	14.8955	3.89876	4.8767	5.70375	3.30353	0	0	16.6892	0	7.31539	2.35259	5.06514	5.5053	20.0813	3.94868	0	10.827	3.55974	3.21695	0.33109	0.781616	2.26479	17.6075	16.3059	15.8756	8.37535	3.43167	0.969445	10.2529	18.3174	5.46964	8.02496	7.65918	14.7224	10.886	7.16642	11.5856	3.65777	9.94384	15.8324
MsaG001407	64.2541	64.5537	152.098	25.4111	20.1867	25.7286	19.4938	14.6301	9.126	26.4282	14.8023	7.92299	8.34459	45.945	6.09616	83.1247	77.146	69.028	20.0813	8.88452	7.18427	5.41352	12.4591	19.3017	7.28399	14.4599	11.324	15.0921	19.8	12.3477	84.95	56.2794	43.625	22.315	13.3858	28.1296	25.6799	18.2642	16.2454	11.7931	10.7496	16.7347	7.31554	8.52329	22.3517
MsaG001410	0	0	4.11076	0	0	0	0	0	0	0	1.34566	0	0	0	6.09616	2.35259	0.389626	4.65833	0	0	0	0	0	0	0.33109	0.390808	0	5.0307	2.32941	7.05583	0	3.43167	0	0	0	0	0	0	0	0	0.716642	7.72373	0.731554	1.42055	3.72528
MsaG001411	20.5613	24.387	32.886	25.4111	17.9438	25.7286	15.595	32.5113	19.3928	14.3153	29.6045	22.6371	20.027	36.3731	18.2885	9.41034	27.2739	26.2561	0	9.87169	0	27.0676	27.054	25.7356	26.1561	19.1496	29.0648	7.54606	27.953	28.2233	9.57183	25.3944	8.72501	11.4591	15.4994	12.502	19.2599	13.5509	16.2454	12.7003	11.4663	14.1602	8.0471	8.52329	12.1072
MsaG001412	0	0	0	0	0	0	0	0	0	5.50588	0	0	0	3.82875	7.31539	4.70517	5.8444	4.23485	2.86875	0	0	0	2.49182	4.82542	2.31763	5.47131	1.1324	3.52149	13.9765	3.52791	2.39296	0.686335	6.78612	1.20622	2.81807	0.781377	0	0	0.507668	0	0	1.28729	3.65777	4.26165	4.6566
MsaG001413	10.2806	14.3453	5.13844	9.362	8.97188	9.47896	9.0971	4.8767	9.126	5.50588	5.38264	5.65928	26.7027	21.0581	48.7693	23.5259	38.9626	16.5159	22.95	13.8204	7.18427	16.2406	11.0352	21.7144	9.60162	4.29889	14.3437	51.8163	51.2471	28.2233	26.3225	14.413	35.8695	16.8871	15.4994	23.4413	19.2599	10.0158	15.7377	7.25732	7.16642	12.8729	37.3093	45.4576	52.1539
MsaG001415	7.71049	8.60717	9.2492	8.02457	4.48594	6.77068	9.0971	1.62557	18.252	4.40471	2.69132	10.1867	5.00676	28.7156	40.2346	8.62615	9.74066	11.8576	2.86875	5.92301	0	2.70676	13.527	13.672	13.5747	13.2875	7.92677	50.8101	43.0942	35.2791	13.1613	18.531	9.69445	14.4746	12.6813	12.502	8.82746	15.3184	18.7837	7.25732	7.88306	6.43644	32.1884	46.8781	34.4588
MsaG001416	0	1.43453	2.05538	0	0	1.35414	0	1.62557	0	1.10118	0	0	0	0	0	0	0.389626	0.84697	2.86875	9.87169	0	0	0.711949	0	0	0	0	0	0	0	2.39296	5.49068	0	1.80933	1.40903	3.90689	2.40749	0.589168	0	0	0	0	0	2.8411	0
MsaG001419	20.5613	11.4762	31.8584	24.0737	12.3363	8.12482	12.9959	17.8812	22.815	12.1129	28.2589	19.2415	56.7432	49.7738	130.458	10.9787	21.4295	7.62273	11.475	17.769	0	29.7743	25.6301	19.3017	15.5612	24.2301	25.2902	91.5588	97.8354	45.8629	7.17887	12.354	8.72501	15.6808	21.84	12.502	9.62995	17.675	14.7224	12.7003	5.73314	9.01102	50.4772	46.8781	35.3901
MsaG001421	66.8242	77.4645	54.4675	112.344	98.6906	77.1858	118.262	95.9084	79.8525	89.1953	88.8136	81.4936	105.142	84.2326	46.3308	110.572	103.641	93.5901	131.963	128.332	71.8427	81.2028	117.827	109.376	100.651	81.288	95.8762	92.0619	86.1883	88.1979	70.5922	94.0279	105.67	93.4819	119.063	115.644	101.115	118.423	129.455	120.653	106.78	118.431	135.338	100.859	74.5055
MsaG001423	20.5613	20.0834	9.2492	18.724	16.8223	23.0203	15.595	35.7624	9.126	8.80941	22.8762	9.05484	30.0405	22.9725	12.1923	11.7629	32.339	27.103	28.6875	38.4996	21.5528	29.7743	32.3937	28.9525	22.5141	20.7128	33.9719	89.0435	69.8824	68.7943	21.5366	23.3354	18.4195	19.2995	15.4994	14.0648	6.41997	25.3342	32.9984	9.97882	14.3328	14.1602	38.7724	34.0932	81.0248
MsaG001424	5.14032	12.9107	4.11076	2.67486	1.12148	0	1.29959	1.62557	3.42225	4.40471	0	2.26371	5.00676	1.91438	0	5.48937	11.2992	9.74015	11.475	7.89735	0	0	3.20377	0.804237	8.93944	3.12646	3.01972	2.01228	4.65883	3.52791	2.39296	4.11801	2.90834	1.80933	2.81807	0.781377	1.60499	0.589168	2.03067	0.907165	0	0	3.65777	0	0
MsaG001425	0	0	0	0	0	0	0	0	0	0	0	0	0	0	0	0	0	0	0	0	0	0	0	0	0	0	0	7.54606	8.15295	1.76396	0	0	0	0	0	0	0	0	0	0	0	0	5.12088	1.42055	0.931319
MsaG001427	110.517	68.8573	120.24	50.8223	51.5883	63.6444	67.5784	42.2647	39.9263	94.7012	55.1721	116.581	26.7027	40.2019	30.4808	98.8086	111.044	94.8606	54.5063	91.8067	28.7371	24.3608	58.0238	52.2754	87.7389	66.4373	68.6987	55.3377	47.753	52.9187	101.701	97.4595	91.1279	84.4353	65.52	73.4494	40.9273	54.2034	76.1502	58.0586	55.1814	69.5136	77.5448	55.4014	51.2226
MsaG001430	12.8508	7.17264	12.3323	12.0369	7.85039	12.1872	2.59917	11.379	2.2815	8.80941	21.5306	2.26371	0	0	0	5.48937	6.23402	11.8576	8.60626	2.96151	0	10.827	6.40754	3.21695	11.9193	9.7702	13.9662	1.50921	1.16471	0	5.98239	7.54968	5.81667	9.64975	9.15872	3.90689	8.82746	4.71334	3.55368	3.62866	5.73314	5.14915	1.46311	0	0.931319
MsaG001431	0	4.30358	5.13844	16.0491	6.72891	10.8331	10.3967	4.8767	10.2668	17.6188	30.9502	11.3186	0	0	2.43846	7.84195	4.67552	4.65833	8.60626	3.94868	7.18427	16.2406	2.84779	2.41271	24.5007	14.0691	13.9662	2.51535	0	14.1117	9.57183	4.11801	2.90834	6.03109	11.2723	13.2834	3.20998	7.07001	11.1687	4.53583	2.14993	12.8729	6.58399	1.42055	2.79396
MsaG001435	2.57016	2.86906	15.4153	0	0	8.12482	3.89876	3.25113	1.14075	0	0	0	0	0	0	3.13678	4.28589	0.423485	2.86875	1.97434	0	0	3.20377	4.02118	0.993271	0	0.377465	0	0	0	7.17887	1.37267	0.969445	0	0	0.781377	0	0.589168	0	0	0	0	0	0	0
MsaG001442	48.8331	7.17264	12.3323	13.3743	25.7941	29.791	10.3967	13.0045	12.5483	46.2494	24.2219	24.9008	0	0	0	13.3313	12.8577	11.0106	8.60626	25.6664	28.7371	13.5338	18.1547	16.889	26.1561	28.9198	27.555	0	0	0	23.9296	17.8447	25.2056	42.2176	43.68	36.7247	48.9523	32.4042	55.8435	25.4006	49.4483	30.8949	0	0	0
MsaG001447	0	0	5.13844	0	3.36445	0	0	11.379	0	1.10118	5.38264	5.65928	0	0	0	3.13678	6.62365	2.11742	0	0	0	2.70676	0	0.804237	2.97981	2.73566	0.754931	0	0	0	0	0	1.93889	1.80933	0	0	0	0.589168	0	0.907165	0	0	0	0	0
MsaG001449	0	1.43453	6.16613	2.67486	1.12148	4.06241	0	3.25113	1.14075	0	1.34566	5.65928	0	0	0	3.13678	14.8058	6.35227	2.86875	1.97434	0	0	2.49182	8.8466	4.96636	5.86212	5.66198	1.00614	0	0	8.37535	4.80434	5.81667	0	1.40903	3.12551	2.40749	2.94584	0.507668	6.35016	6.44978	3.86186	4.38933	0	0
MsaG001450	2.57016	1.43453	0	0	1.12148	0	0	3.25113	0	0	5.38264	4.52742	0	0	0	0	0.779253	3.38788	0	0.987169	7.18427	16.2406	1.4239	0	2.64872	0.781616	4.52958	1.50921	0	0	3.58944	4.11801	0	1.20622	0	2.34413	0	0.589168	2.03067	3.62866	2.86657	3.86186	0	0	0
MsaG001461	0	0	0	0	0	0	0	0	3.42225	11.0118	0	0	0	0	0	0	0	0.423485	0	0	0	0	1.06792	0	0	0	1.1324	0	0	0	4.78591	0.686335	0	3.01555	4.93162	0	0	0.589168	0.507668	0	0	0	0	0	0
MsaG001463	5.14032	5.73811	1.02769	6.68714	4.48594	1.35414	1.29959	1.62557	0	5.50588	2.69132	1.13186	0	0	0	1.56839	2.72739	2.11742	0	2.96151	0	0	5.33961	8.8466	9.60162	11.3334	7.54931	0	0	0	2.39296	0	2.90834	6.03109	7.74968	3.12551	0.802496	4.12417	6.59969	6.35016	4.29985	9.01102	0	0	0
MsaG001464	5.14032	2.86906	0	0	24.6727	2.70827	6.49793	11.379	5.70375	8.80941	4.03698	5.65928	0	7.6575	13.4115	5.48937	14.0266	11.0106	2.86875	4.93585	14.3685	0	6.40754	12.0635	11.5882	13.6783	11.324	8.04913	11.6471	12.3477	11.9648	5.49068	12.6028	12.6653	14.7948	5.46964	17.6549	24.745	16.2454	7.25732	5.73314	5.14915	13.8995	1.42055	8.38187
MsaG001465	59.1137	57.3811	34.9414	36.1106	48.2238	36.5617	72.7768	61.7715	65.0228	27.5294	63.246	53.1972	56.7432	32.5444	41.4539	31.3678	30.3909	27.95	37.2938	36.5253	35.9214	37.8946	52.6842	56.2966	53.6366	44.1613	55.8649	74.9575	61.7295	45.8629	31.1084	27.4534	27.1445	36.1866	43.68	31.2551	43.3348	35.9392	44.1671	33.5651	41.5652	52.7788	53.4035	55.4014	37.2528
MsaG001466	59.1137	38.7322	31.8584	33.4357	48.2238	33.8534	37.688	26.009	52.4745	51.7553	16.1479	24.9008	31.7095	24.8869	36.5769	24.3101	17.9228	16.5159	34.425	17.769	21.5528	13.5338	8.18741	4.82542	14.568	21.4944	15.8535	16.6013	26.7883	21.1675	15.5542	24.0217	25.2056	34.9803	22.5445	41.413	79.4471	41.2417	63.9662	25.4006	25.0825	33.4695	23.4097	19.8877	15.8324
MsaG001468	0	1.43453	2.05538	4.01228	1.12148	2.70827	0	0	4.563	1.10118	1.34566	5.65928	0	0	0	1.56839	0.389626	0.84697	0	0.987169	0	0	1.77987	0.804237	0	0.781616	1.1324	0	0	0	0	0.686335	0	1.80933	0.704517	0.781377	0	3.53501	0.507668	0.907165	1.43328	0	0.731554	0	0
MsaG001473	0	1.43453	0	0	0	0	0	0	0	2.20235	0	3.39557	0	0	7.31539	0	3.50664	1.27045	0	3.94868	0	0	1.06792	0	0.662181	0.781616	0.754931	1.00614	0	0	0	0	0.969445	0.603109	1.40903	0	3.20998	2.35667	2.03067	3.62866	7.88306	3.86186	0	0	0
MsaG001474	0	0	1.02769	1.33743	0	0	1.29959	4.8767	3.42225	0	0	0	51.7365	13.4006	42.6731	5.48937	4.28589	0.84697	5.7375	2.96151	0	0	1.4239	0	1.98654	3.12646	1.88733	47.7917	57.0707	58.2106	2.39296	4.11801	2.90834	10.2529	8.4542	3.12551	0	1.7675	2.53834	3.62866	1.43328	0	29.9937	18.4671	39.1154
MsaG001475	0	1.43453	0	8.02457	0	9.47896	0	4.8767	0	0	0	0	1.66892	1.91438	0	3.92098	1.16888	0.423485	37.2938	0	0	0	0.355974	0	0	1.17242	0.377465	3.52149	3.49412	1.76396	3.58944	3.43167	8.72501	41.6145	39.4529	39.8502	7.22247	41.8309	4.06135	1.81433	0	0	1.46311	1.42055	6.51924
MsaG001476	2.57016	0	1.02769	0	2.24297	0	0	1.62557	0	1.10118	1.34566	0	0	0	0	3.92098	2.33776	1.27045	0	0.987169	0	0	0.711949	1.60847	0.33109	3.51727	1.88733	1.50921	1.16471	3.52791	0	2.74534	0	2.41244	0.704517	2.34413	0	1.7675	0	5.44299	0.716642	5.14915	0.731554	2.8411	0
MsaG001477	0	0	0	1.33743	0	8.12482	0	0	0	0	0	0	1.66892	0	0	3.13678	4.28589	1.27045	28.6875	0	7.18427	0	0	0	0.33109	0	0	1.00614	4.65883	3.52791	1.19648	11.6677	4.84723	58.5016	35.2258	66.417	24.8774	61.8626	7.10735	1.81433	0	0	0	0	8.38187
MsaG001478	0	2.86906	5.13844	0	1.12148	6.77068	5.19834	3.25113	5.70375	9.91059	10.7653	5.65928	45.0608	34.4588	36.5769	5.48937	7.4029	2.11742	11.475	11.846	0	0	4.27169	4.82542	7.94617	8.20697	6.79438	85.522	93.1766	72.3222	14.3577	11.6677	17.45	10.856	3.52258	14.8462	0.802496	12.3725	4.06135	3.62866	6.44978	6.43644	38.0408	14.2055	30.7335
MsaG001479	0	0	1.02769	4.01228	2.24297	6.77068	2.59917	1.62557	3.42225	0	1.34566	0	38.3851	57.4313	28.0423	2.35259	1.16888	0.423485	2.86875	4.93585	0	2.70676	2.13585	4.02118	4.30417	3.90808	1.88733	53.8285	87.353	35.2791	0	1.37267	0.969445	0.603109	4.2271	0	3.20998	7.07001	5.07668	8.16449	5.73314	5.14915	37.3093	24.1493	25.1456
MsaG001482	0	1.43453	0	0	1.12148	5.41655	0	1.62557	0	5.50588	0	0	0	0	1.21923	3.13678	0.779253	0.84697	2.86875	4.93585	7.18427	0	0	0	0.662181	0	0	0	0	3.52791	1.19648	1.37267	0.969445	2.41244	0	3.12551	0.802496	2.35667	3.04601	0	0	0	0	0	0
MsaG001485	20.5613	25.8215	15.4153	4.01228	20.1867	8.12482	18.1942	4.8767	10.2668	24.2259	6.7283	20.3734	10.0135	1.91438	28.0423	47.0517	57.6647	50.8182	37.2938	34.5509	14.3685	10.827	19.2226	16.889	20.8587	21.8852	24.1578	25.6566	12.8118	26.4594	21.5366	15.0994	16.4806	13.2684	9.86323	13.2834	7.22247	15.9075	18.7837	25.4006	20.066	28.3203	8.0471	18.4671	12.1072
MsaG001488	71.9645	35.8632	27.7476	33.4357	31.4016	37.9158	16.8946	21.1323	23.9558	33.0353	20.1849	19.2415	35.0473	32.5444	20.7269	44.6991	14.8058	17.3629	43.0313	36.5253	50.2899	16.2406	11.3912	14.4763	9.27053	11.3334	7.54931	16.6013	10.4824	7.05583	26.3225	30.1987	31.9917	24.7275	7.74968	18.753	22.4699	8.83751	12.184	18.1433	7.88306	11.5856	8.0471	5.68219	9.31319
MsaG001489	35.9823	88.9407	56.5229	44.1351	38.1305	32.4993	37.688	43.8903	23.9558	25.3271	57.8634	44.1424	100.135	72.7463	57.3039	72.9302	57.2751	60.5583	63.1125	43.4354	35.9214	67.669	72.9747	103.747	72.1777	78.5524	70.586	84.5158	58.2354	67.0304	86.1464	57.6521	103.731	73.5793	69.7471	57.0405	67.4097	57.7384	51.2745	71.6661	60.9146	66.939	70.2292	61.0836	59.6044
MsaG001490	0	0	0	0	0	0	2.59917	0	3.42225	11.0118	17.4936	9.05484	1.66892	57.4313	34.1385	0	0	0.423485	0	0	7.18427	0	12.4591	15.2805	17.2167	36.7359	30.9522	11.0675	20.9647	8.81979	0	0	0	0	1.40903	0	0	0	2.03067	22.6791	23.6492	14.1602	26.336	24.1493	34.4588
MsaG001498	0	0	0	5.34971	0	0	42.8863	3.25113	36.504	75.9812	83.431	78.098	135.182	139.749	254.819	0	0	0	2.86875	4.93585	7.18427	2.70676	35.9534	29.7568	45.6905	69.5638	70.586	34.7119	27.953	97.0176	0	0	0.969445	1.20622	2.81807	0	0	0	2.03067	40.8224	31.5323	33.4695	86.3234	90.9151	135.973
MsaG001499	0	0	0	0	0	0	5.19834	3.25113	7.98525	8.80941	18.8392	15.846	53.4054	36.3731	71.9347	0	0.389626	0	0	0	0	0	14.239	21.7144	6.29072	16.0231	14.3437	15.0921	11.6471	28.2233	0	0	0	0.603109	0	0	0	0	0.507668	3.62866	3.58321	1.28729	31.4568	25.5699	51.2226
MsaG001500	0	11.4762	4.11076	4.01228	4.48594	4.06241	15.595	4.8767	4.563	4.40471	5.38264	7.92299	25.0338	15.315	15.85	4.70517	7.4029	6.35227	8.60626	15.7947	0	21.6541	16.3748	9.65084	11.5882	6.64373	13.5888	61.8777	48.9177	33.5152	8.37535	6.86335	6.78612	5.42798	5.63613	7.03239	4.81498	7.65918	10.1534	5.44299	10.033	7.72373	35.1146	21.3082	29.8022
MsaG001502	59.1137	34.4287	44.1906	25.4111	28.0371	27.0827	25.9917	55.2692	34.2225	15.4165	57.8634	15.846	155.209	45.945	41.4539	36.073	67.4054	36.4197	22.95	53.3071	14.3685	29.7743	53.3961	50.6669	27.4805	24.6209	32.0845	162.995	170.047	112.893	35.8944	43.9254	41.6861	35.5834	32.4078	21.0972	22.4699	37.1176	36.5521	25.4006	24.3658	42.4805	49.7457	55.4014	166.706
MsaG001504	38.5524	27.256	18.4984	42.7977	39.252	41.9782	48.0847	58.5204	45.63	18.72	29.6045	31.6919	96.7973	28.7156	35.3577	26.6626	42.8589	43.6189	34.425	51.3328	7.18427	59.5487	63.7194	73.1855	46.0216	37.1268	40.0113	194.688	152.577	97.0176	56.2345	65.2018	27.1445	37.3928	38.7484	39.8502	22.4699	45.9551	54.3205	29.9365	17.1994	42.4805	81.2025	72.448	168.569
MsaG001505	7.71049	8.60717	7.19382	10.6994	10.0934	1.35414	18.1942	6.50226	10.2668	2.20235	18.8392	13.5823	13.3513	7.6575	3.65769	3.92098	10.5199	5.5053	2.86875	14.8075	0	2.70676	7.47546	8.04237	10.5949	12.8967	10.1916	18.1105	6.98824	8.81979	0	2.059	1.93889	1.80933	1.40903	4.68826	2.40749	3.53501	4.06135	6.35016	7.16642	10.2983	7.31554	2.8411	0
MsaG001509	7.71049	17.2143	16.443	10.6994	3.36445	6.77068	10.3967	13.0045	20.5335	4.40471	12.1109	13.5823	80.1081	47.8594	36.5769	13.3313	22.988	11.0106	11.475	15.7947	14.3685	5.41352	29.5459	28.9525	19.8654	8.98858	10.569	98.0987	78.0354	72.3222	11.9648	20.59	23.2667	14.4746	22.5445	9.37652	3.20998	15.9075	17.7684	11.7931	10.033	14.1602	32.9199	58.2425	94.0633
MsaG001511	0	0	6.16613	0	0	0	0	0	0	4.40471	0	0	0	0	1.21923	3.13678	2.72739	7.19924	0	0	0	0	0	0	0.33109	0	0	0	0	0	4.78591	3.43167	0	0	0.704517	2.34413	0.802496	0.589168	1.01534	1.81433	1.43328	2.57458	0	5.68219	0.931319
MsaG001512	12.8508	11.4762	13.36	12.0369	15.7008	9.47896	6.49793	29.2602	6.8445	7.70824	10.7653	5.65928	11.6824	0	6.09616	6.27356	19.4813	16.0924	14.3438	28.6279	7.18427	8.12028	22.4264	24.1271	15.8923	11.7242	13.5888	60.3684	48.9177	37.0431	4.78591	14.413	7.75556	8.44353	11.9768	3.12551	0.802496	16.4967	16.2454	1.81433	6.44978	9.01102	32.9199	15.626	19.5577
MsaG001513	77.1049	84.6371	36.9968	81.5831	70.6535	97.4979	42.8863	68.2737	61.6005	42.9459	75.357	37.3512	63.4189	32.5444	42.6731	49.4043	59.2232	53.7826	86.0626	105.627	43.1056	59.5487	59.0917	61.122	46.6837	34.7819	35.8592	200.222	143.259	130.533	49.0556	53.5341	34.9	41.6145	39.4529	31.2551	20.0624	60.0951	52.2898	27.215	22.2159	41.1932	59.2559	63.9247	129.453
MsaG001515	0	0	1.02769	2.67486	0	0	0	0	3.42225	4.40471	0	0	1.66892	3.82875	9.75385	0.784195	1.94813	0	0	0	0	0	1.4239	1.60847	0.662181	0.390808	1.88733	1.50921	2.32941	10.5837	1.19648	0.686335	0.969445	0	0.704517	0	0	0	1.01534	0	0.716642	1.28729	0	0	0
MsaG001516	0	1.43453	0	0	0	0	0	0	0	0	0	0	0	1.91438	1.21923	0	0	0	0	0	0	0	0.355974	0.804237	0	0.781616	0.377465	0	0	0	10.7683	10.9814	5.81667	9.04664	14.0903	7.81377	10.4325	3.53501	13.707	4.53583	5.01649	2.57458	5.12088	12.7849	6.51924
MsaG001518	12.8508	15.7798	20.5538	16.0491	42.6164	32.4993	36.3884	32.5113	23.9558	8.80941	21.5306	21.5052	98.4662	82.3182	71.9347	7.05776	31.9494	27.103	37.2938	42.4483	21.5528	32.4811	49.8364	57.905	38.0754	21.4944	29.8198	145.387	100.165	98.7816	61.0204	42.5528	30.0528	33.171	33.1123	31.2551	26.4824	37.7067	36.0444	14.5146	16.4828	27.0331	71.6923	69.6069	96.8572
MsaG001519	25.7016	15.7798	28.7753	14.7117	11.2148	35.2076	20.7934	17.8812	19.3928	2.20235	28.2589	16.9778	13.3513	34.4588	69.4962	22.7417	17.5332	20.7508	2.86875	25.6664	7.18427	67.669	30.2578	57.1008	23.1763	24.2301	23.4028	35.718	46.5883	28.2233	22.7331	19.2174	13.5722	24.7275	9.86323	14.0648	24.0749	34.7609	22.8451	20.8648	25.0825	20.5966	40.2355	41.1959	28.8709
MsaG001521	10.2806	15.7798	10.2769	17.3866	8.97188	16.2496	15.595	8.12783	20.5335	1.10118	16.1479	11.3186	8.34459	1.91438	8.53462	9.41034	24.1568	15.6689	8.60626	19.7434	7.18427	10.827	21.3585	20.9102	13.5747	10.5518	19.6282	24.6504	27.953	19.4035	7.17887	8.92235	6.78612	4.82487	12.6813	6.25102	4.01248	20.0317	20.8144	13.6075	7.88306	12.8729	29.9937	25.5699	31.6649
MsaG001522	33.4121	87.5062	67.8275	40.1228	40.3734	33.8534	23.3925	30.8857	26.2373	20.9224	53.8264	47.5379	41.723	22.9725	23.1654	39.994	64.678	59.7114	37.2938	36.5253	21.5528	62.2554	30.6138	25.7356	57.6097	46.897	61.5268	28.1719	25.6236	24.6954	74.1817	52.1614	69.8001	65.7389	64.8155	90.6397	38.5198	55.3817	66.5045	29.0293	37.982	47.6297	57.7928	72.448	60.5358
MsaG001523	236.455	229.524	331.944	201.952	202.989	162.496	192.339	237.333	174.535	123.332	275.86	158.46	123.5	139.749	107.292	277.605	353.391	283.735	238.106	308.984	344.845	305.864	266.625	250.922	248.318	183.68	231.764	194.185	181.694	153.464	240.492	234.04	211.339	273.812	253.626	232.069	166.117	220.349	266.526	238.584	206.393	261.32	298.474	255.699	163.912
MsaG001526	0	0	4.11076	0	0	2.70827	0	0	0	7.70824	0	0	0	0	0	0	0.389626	1.27045	0	0	0	2.70676	0.355974	0	1.98654	0	1.1324	0	0	0	0	2.059	0.969445	6.03109	2.81807	1.56275	2.40749	1.7675	4.06135	0.907165	1.43328	3.86186	0	0	0
MsaG001527	0	1.43453	1.02769	4.01228	1.12148	2.70827	3.89876	4.8767	1.14075	1.10118	6.7283	2.26371	0	0	12.1923	3.13678	3.11701	3.38788	5.7375	0.987169	0	5.41352	2.84779	1.60847	3.3109	2.73566	3.39719	4.52763	4.65883	1.76396	0	3.43167	1.93889	0	2.11355	0	0	1.7675	0.507668	0.907165	0.716642	0	4.38933	2.8411	2.79396
MsaG001528	7.71049	20.0834	3.08307	9.362	4.48594	6.77068	12.9959	3.25113	6.8445	17.6188	2.69132	3.39557	6.67567	9.57188	45.1116	3.13678	6.62365	5.5053	8.60626	5.92301	0	5.41352	5.69559	6.43389	10.5949	7.42535	6.41691	9.55834	6.98824	15.8756	0	2.059	0	1.80933	2.81807	2.34413	2.40749	1.17834	3.55368	3.62866	1.43328	1.28729	5.12088	4.26165	3.72528
MsaG001529	20.5613	14.3453	4.11076	2.67486	1.12148	6.77068	2.59917	0	1.14075	2.20235	2.69132	4.52742	0	0	0	3.92098	13.6369	10.1636	0	4.93585	0	0	0	0	0.33109	1.56323	2.64226	2.51535	1.16471	0	3.58944	0.686335	9.69445	0.603109	2.11355	1.56275	0.802496	0	0	1.81433	0	0	1.46311	0	0
MsaG001531	95.096	74.5954	48.3014	50.8223	67.2891	62.2903	28.5909	65.0226	25.0965	16.5177	17.4936	10.1867	18.3581	15.315	13.4115	79.2037	72.0809	52.9356	169.256	173.742	57.4742	62.2554	25.6301	27.344	31.1225	30.483	33.9719	24.1474	23.2941	15.8756	72.9852	96.7732	100.822	140.524	64.8155	104.705	54.5697	95.4451	37.0598	29.0293	25.7991	30.8949	28.5306	39.7754	15.8324
MsaG001532	100.236	109.024	106.88	74.896	54.9527	70.4151	45.4855	69.8993	66.1635	47.3506	45.7525	19.2415	11.6824	3.82875	9.75385	116.845	107.147	110.53	94.6688	141.165	114.948	67.669	50.5484	51.4711	67.8735	50.805	47.9381	31.1904	25.6236	37.0431	87.3429	106.382	87.2501	70.5638	79.6104	87.5142	45.7423	82.4835	45.6901	35.3794	29.3823	36.0441	23.4097	21.3082	35.3901
MsaG001533	110.517	96.1134	97.6304	14.7117	16.8223	6.77068	5.19834	4.8767	1.14075	8.80941	1.34566	2.26371	1.66892	3.82875	4.87693	118.413	142.603	131.704	68.85	65.1532	14.3685	5.41352	6.76351	13.672	1.98654	1.95404	1.1324	2.01228	0	0	108.88	102.95	87.2501	53.6767	10.5677	49.2268	1.60499	14.7292	3.04601	1.81433	2.14993	7.72373	0	0	0
MsaG001534	118.227	123.369	99.6858	77.5708	61.6816	83.9565	11.6963	43.8903	14.8298	8.80941	6.7283	5.65928	13.3513	0	4.87693	152.134	129.356	101.213	192.206	207.305	93.3956	24.3608	24.2063	41.0161	16.8856	10.161	13.5888	12.0737	8.15295	7.05583	150.756	137.267	126.997	123.637	72.5652	75.7936	16.0499	89.5535	47.7208	12.7003	14.3328	19.3093	12.4364	5.68219	7.45055
MsaG001535	0	0	0	0	0	0	0	0	0	0	0	0	0	1.91438	0	0	0	0.84697	0	0	0	0	2.13585	1.60847	0.33109	0	0.377465	2.01228	0	0	0	0	0	0	0	0	0	0	0	0	3.58321	0	10.9733	5.68219	8.38187
MsaG001537	0	0	0	0	1.12148	0	1.29959	1.62557	1.14075	0	0	0	0	0	0	0	1.94813	1.27045	2.86875	0	0	0	1.77987	0.804237	2.64872	0.781616	1.50986	0	0	0	2.39296	0	3.87778	0.603109	0.704517	0.781377	0.802496	2.94584	2.03067	3.62866	7.16642	1.28729	0	0	2.79396
MsaG001538	0	0	0	1.33743	2.24297	1.35414	6.49793	3.25113	5.70375	4.40471	2.69132	0	0	1.91438	1.21923	0	1.16888	0	0	10.8589	0	8.12028	2.13585	3.21695	2.31763	1.17242	1.88733	1.00614	1.16471	0	0	2.059	3.87778	7.23731	6.34065	3.12551	1.60499	2.35667	5.07668	5.44299	2.14993	5.14915	0	0	1.86264
MsaG001539	17.9911	60.2502	56.5229	22.7363	11.2148	36.5617	22.093	45.5158	22.815	14.3153	43.0611	15.846	26.7027	17.2294	26.8231	33.7204	74.4186	65.6401	34.425	9.87169	50.2899	16.2406	17.7987	12.8678	20.8587	33.6095	35.1043	14.589	9.31766	22.9314	56.2345	43.2391	41.6861	25.3306	21.1355	50.0081	20.8649	24.1559	19.7991	22.6791	22.2159	19.3093	23.4097	17.0466	23.283
MsaG001540	0	5.73811	7.19382	2.67486	1.12148	2.70827	0	0	3.42225	5.50588	8.07396	2.26371	35.0473	3.82875	20.7269	0.784195	2.72739	4.65833	0	0.987169	0	0	3.20377	1.60847	1.65545	1.95404	0.377465	81.4974	65.2236	21.1675	4.78591	0.686335	0.969445	2.41244	4.2271	0	0.802496	0	1.523	0	0.716642	0	19.752	17.0466	41.9094
MsaG001541	2.57016	15.7798	6.16613	10.6994	3.36445	1.35414	12.9959	8.12783	2.2815	2.20235	4.03698	4.52742	1.66892	3.82875	1.21923	12.5471	7.79253	7.62273	0	3.94868	7.18427	2.70676	2.49182	5.62966	6.9529	3.12646	6.03944	6.53992	2.32941	7.05583	3.58944	2.059	3.87778	5.42798	1.40903	8.59515	3.20998	4.71334	9.13803	2.7215	4.29985	6.43644	5.12088	0	11.1758
MsaG001542	7.71049	5.73811	9.2492	8.02457	12.3363	6.77068	3.89876	4.8767	17.1113	23.1247	21.5306	21.5052	28.3716	11.4863	23.1654	5.48937	5.8444	12.7045	17.2125	14.8075	0	0	15.3069	8.8466	5.62854	2.73566	7.17184	16.0983	5.82354	5.29187	10.7683	2.74534	3.87778	3.01555	5.63613	8.59515	13.6424	7.07001	21.3221	19.0505	25.7991	30.8949	14.6311	28.411	26.0769
MsaG001545	172.201	96.1134	175.735	218.001	94.2047	180.1	114.364	123.543	115.216	144.254	161.479	112.054	136.851	193.352	82.9077	167.818	96.2377	98.6719	51.6375	79.9607	64.6585	48.7217	63.0075	53.0796	66.5492	75.0351	67.1888	37.7303	31.4471	74.0862	129.22	141.385	102.761	92.8788	53.5433	98.4535	111.547	62.4518	96.9646	101.603	85.2804	104.27	49.7457	123.588	83.8187
MsaG001546	0	4.30358	3.08307	0	2.24297	0	0	0	0	1.10118	0	0	0	0	0	21.9575	17.1436	31.7614	2.86875	3.94868	7.18427	0	0.355974	0	0	0	0	0	0	0	14.3577	14.413	8.72501	4.82487	1.40903	9.37652	0.802496	0.589168	0.507668	0	3.58321	0	0	1.42055	0.931319
MsaG001551	0	0	0	0	7.85039	0	9.0971	0	5.70375	17.6188	20.1849	13.5823	66.7567	233.554	97.5385	1.56839	1.55851	3.38788	5.7375	0	0	37.8946	8.18741	8.04237	20.8587	7.03454	11.7014	107.154	114.141	72.3222	1.19648	3.43167	0.969445	0.603109	1.40903	2.34413	2.40749	4.12417	8.12269	7.25732	13.6162	19.3093	90.7127	166.204	62.3984
MsaG001552	15.421	32.9941	34.9414	8.02457	11.2148	6.77068	0	3.25113	0	0	0	0	0	0	0	13.3313	20.6502	18.2098	11.475	6.91018	0	0	0	3.21695	0.662181	0	0	0	0	0	16.7507	13.7267	11.6333	8.44353	1.40903	7.81377	0	1.17834	2.53834	0	0.716642	0	0.731554	1.42055	0
MsaG001554	2.57016	5.73811	8.22151	1.33743	3.36445	4.06241	1.29959	0	4.563	0	0	0	0	0	1.21923	2.35259	1.16888	2.54091	0	1.97434	0	0	1.77987	0.804237	0.33109	0	0.377465	1.50921	1.16471	3.52791	1.19648	0	0.969445	0	2.11355	0	0	0.589168	2.53834	0	2.14993	0	1.46311	5.68219	0
MsaG001557	84.8153	61.6847	52.4121	115.019	79.6254	77.1858	90.971	81.2783	88.9785	74.88	76.7027	69.0432	128.507	63.1744	69.4962	78.4195	69.7431	66.9106	43.0313	64.166	57.4742	46.0149	75.1106	104.551	74.4953	62.5293	78.8902	66.4053	50.0824	84.6699	86.1464	65.2018	71.7389	77.198	88.7691	61.7288	77.0396	89.5535	73.1042	111.581	85.9971	105.558	100.954	86.6535	77.2995
MsaG001558	2.57016	7.17264	3.08307	4.01228	4.48594	1.35414	3.89876	6.50226	3.42225	8.80941	5.38264	4.52742	0	0	0	0	0.389626	2.11742	0	5.92301	14.3685	8.12028	3.55974	4.02118	5.29745	3.90808	4.90705	0	0	0	4.78591	1.37267	6.78612	8.44353	5.63613	7.03239	5.61747	18.2642	8.12269	8.16449	15.7661	15.4475	0	0	0
MsaG001559	5.14032	2.86906	1.02769	12.0369	3.36445	1.35414	1.29959	1.62557	5.70375	3.30353	1.34566	7.92299	0	3.82875	2.43846	7.84195	15.1954	7.62273	8.60626	10.8589	0	2.70676	8.18741	9.65084	8.60835	7.81616	8.6817	12.5768	11.6471	8.81979	7.17887	10.9814	12.6028	6.6342	9.15872	4.68826	5.61747	10.605	4.56901	9.07165	7.16642	15.4475	11.7049	8.52329	13.0385
MsaG001563	69.3944	106.155	128.461	40.1228	66.1676	63.6444	58.4813	63.397	53.6153	100.207	61.9004	64.5157	108.48	57.4313	82.9077	48.6201	81.8216	93.1666	57.375	48.3713	28.7371	54.1352	65.1433	50.6669	88.7322	95.3571	76.248	67.9145	80.3648	45.8629	65.8063	69.3198	62.0445	50.0581	59.8839	57.0405	62.5947	38.8851	42.1365	54.4299	61.6312	64.3644	60.719	58.2425	40.9781
MsaG001564	3444.02	2070.02	1316.47	0	13.4578	5.41655	0	1.62557	1.14075	2.20235	0	0	0	0	0	1606.03	1014.98	972.744	682.763	141.165	610.663	0	0.711949	0.804237	0	1.17242	0	0	0	0	2452.78	1525.04	2472.09	505.406	7.04517	598.535	4.81498	11.7834	18.7837	2.7215	0	2.57458	0.731554	1.42055	0.931319
MsaG001565	2480.21	1388.62	549.814	4.01228	2.24297	1.35414	0	1.62557	1.14075	4.40471	0	0	0	0	0	1367.64	1134.2	725.853	424.575	99.7041	208.344	0	0.711949	0.804237	0.993271	0.390808	0.377465	0	0	0	1541.06	915.571	1887.51	239.434	11.9768	415.693	4.01248	12.3725	5.58435	0	0	5.14915	0	5.68219	2.79396
MsaG001566	4418.11	2787.29	1535.37	2.67486	1.12148	6.77068	2.59917	9.75339	0	4.40471	0	1.13186	0	0	0	1786.4	1395.25	1056.59	487.688	131.293	452.609	0	1.06792	1.60847	0	0	0.377465	0	0	0	2014.87	1282.76	2474.02	414.336	4.93162	679.017	15.2474	14.7292	13.707	1.81433	1.43328	1.28729	0.731554	0	5.58792
MsaG001567	154.21	146.322	178.818	270.16	256.82	292.494	359.985	247.086	313.706	423.953	262.404	260.327	105.142	139.749	135.335	133.313	140.266	136.362	218.025	221.126	352.029	300.45	169.088	248.509	204.614	215.335	191.752	200.222	188.683	269.885	160.328	165.407	167.714	278.636	271.239	253.166	304.146	311.67	312.216	168.733	146.912	194.381	93.639	90.9151	102.445
MsaG001571	51.4032	76.03	52.4121	97.6322	72.8965	98.852	94.8697	94.2828	74.1488	50.6541	59.2091	38.4831	18.3581	13.4006	18.2885	60.383	81.0423	75.8038	91.8001	76.9992	14.3685	59.5487	100.385	80.4237	95.0229	84.4145	74.7381	93.5711	43.0942	26.4594	75.3781	89.9098	80.464	85.6415	90.8826	62.5102	44.1373	70.7001	85.7959	65.3159	50.8816	69.5136	32.9199	34.0932	53.0852
MsaG001572	33.4121	43.0358	69.8828	90.9451	88.5973	59.582	98.7685	177.187	82.134	38.5412	72.6657	61.1202	78.4392	49.7738	86.5654	50.1885	52.5996	60.1348	51.6375	47.3841	35.9214	181.353	94.6892	106.963	81.7793	83.2421	63.4142	63.3869	65.2236	74.0862	67.0028	63.8291	46.5334	60.914	79.6104	82.0446	80.2496	85.4293	100.011	48.9869	74.5308	92.6848	59.9875	80.9713	89.4067
MsaG001573	251.876	199.399	186.012	362.443	290.464	253.224	474.349	359.25	457.441	276.395	212.614	243.349	171.899	170.379	243.846	166.249	197.93	252.82	266.794	240.869	316.108	300.45	357.754	357.081	238.385	263.405	227.989	246.001	231.777	199.327	187.847	175.015	195.828	226.166	289.556	245.352	290.504	363.516	424.411	172.361	183.46	159.624	193.862	183.251	180.676
MsaG001574	2.57016	0	6.16613	1.33743	5.60742	0	1.29959	4.8767	1.14075	4.40471	0	0	1.66892	3.82875	0	0.784195	0.779253	2.54091	11.475	3.94868	0	0	0.355974	0.804237	0.993271	0	0	0.50307	0	0	0	0	0	0.603109	0	0	0	0	3.04601	0.907165	1.43328	0	0.731554	0	0
MsaG001575	125.938	189.358	192.178	205.964	189.531	186.871	253.419	230.83	217.883	184.998	265.095	190.152	113.486	145.493	92.6616	191.344	200.658	203.273	197.944	142.152	201.16	251.729	202.549	186.583	198.654	202.829	236.671	175.572	171.212	215.203	112.469	156.484	150.264	148.968	125.404	150.806	129.202	163.789	201.544	146.054	113.229	162.198	190.936	174.727	172.294
MsaG001579	0	2.86906	7.19382	1.33743	3.36445	0	2.59917	1.62557	2.2815	0	0	0	0	0	0	3.13678	3.50664	1.27045	0	0.987169	0	0	1.77987	2.41271	1.98654	2.73566	4.52958	0	0	0	0	2.059	0.969445	0.603109	1.40903	0	0	1.7675	0.507668	0.907165	0	0	1.46311	0	0
MsaG001580	33.4121	51.643	146.96	24.0737	41.4949	51.4572	70.1776	45.5158	49.0523	64.9694	56.5177	89.4166	60.0811	76.575	75.5924	80.7721	128.577	80.4621	45.9	66.1403	43.1056	86.6163	56.5999	51.4711	82.1104	85.9777	70.2085	51.8163	54.7412	63.5025	57.431	52.1614	58.1667	53.6767	37.3394	41.413	101.115	51.8467	64.9815	115.21	85.9971	109.42	46.8195	32.6726	56.8105
MsaG001584	318.7	269.691	321.667	333.02	254.577	308.743	197.537	235.707	278.343	244.461	188.392	229.767	297.067	250.783	199.954	276.821	150.006	200.308	192.206	238.895	237.081	167.819	151.289	120.635	96.3473	94.5755	75.1156	137.338	157.235	239.898	187.847	185.31	124.089	103.735	83.8375	107.049	134.017	91.9101	116.256	106.138	122.546	105.558	122.901	146.317	137.835
MsaG001585	43.6928	17.2143	34.9414	12.0369	7.85039	17.6038	9.0971	11.379	17.1113	6.60706	24.2219	14.7141	15.0203	9.57188	10.9731	14.8997	42.8589	35.1492	2.86875	12.8332	0	27.0676	22.0704	8.8466	14.2369	21.8852	20.7606	28.675	34.9412	28.2233	21.5366	18.531	17.45	15.6808	16.2039	12.502	8.82746	5.89168	14.2147	13.6075	15.7661	14.1602	16.8257	8.52329	12.1072
MsaG001586	2.57016	0	0	1.33743	3.36445	0	1.29959	8.12783	9.126	2.20235	13.4566	11.3186	1.66892	5.74313	2.43846	0.784195	0.779253	1.27045	0	1.97434	0	0	3.91572	4.02118	1.98654	7.03454	4.52958	18.1105	24.4589	14.1117	1.19648	1.37267	0	0.603109	0.704517	0	0.802496	1.7675	8.63036	5.44299	8.59971	11.5856	35.8462	11.3644	11.1758
MsaG001587	0	0	0	0	0	1.35414	2.59917	0	4.563	9.91059	9.41962	10.1867	11.6824	74.6607	9.75385	0	0.389626	2.11742	0	0	0	0	2.49182	0	2.97981	1.95404	2.64226	22.1351	12.8118	17.6396	2.39296	0	0	0	0	0	0	1.17834	4.56901	2.7215	2.14993	5.14915	21.9466	14.2055	22.3517
MsaG001588	53.9734	53.0775	72.9659	58.8468	45.9809	58.2279	38.9876	79.6527	36.504	96.9036	106.307	86.021	0	0	24.3846	19.6049	25.7153	33.0318	17.2125	16.7819	50.2899	59.5487	25.9861	22.5186	37.0821	66.8282	47.9381	6.53992	10.4824	37.0431	38.2873	28.8261	38.7778	40.4083	41.5665	42.9757	46.5448	37.1176	42.1365	27.215	22.2159	39.9059	3.65777	7.10274	4.6566
MsaG001589	2.57016	4.30358	0	0	0	0	0	0	2.2815	0	2.69132	7.92299	11.6824	15.315	15.85	0	0	1.27045	0	0	0	0	0.711949	0	2.97981	1.95404	0.754931	46.7855	66.3883	24.6954	2.39296	2.059	0.969445	2.41244	1.40903	0	1.60499	1.17834	1.01534	1.81433	0.716642	0	79.0079	86.6535	40.0467
MsaG001590	0	4.30358	7.19382	0	1.12148	0	6.49793	0	31.941	3.30353	0	1.13186	103.473	63.1744	29.2616	3.13678	1.94813	2.54091	2.86875	0	0	0	2.49182	8.04237	3.97308	2.73566	2.26479	108.663	122.294	68.7943	1.19648	2.74534	2.90834	3.61866	0.704517	0.781377	0.802496	1.7675	5.07668	4.53583	2.86657	5.14915	398.697	481.566	224.448
MsaG001591	0	5.73811	1.02769	0	0	1.35414	3.89876	3.25113	5.70375	1.10118	4.03698	0	13.3513	30.63	28.0423	0.784195	2.72739	3.38788	0	4.93585	0	0	1.06792	0.804237	2.31763	2.73566	3.01972	13.0798	23.2941	8.81979	0	2.059	0	1.20622	2.81807	0	0.802496	1.17834	1.01534	1.81433	4.29985	2.57458	19.0204	12.7849	9.31319
MsaG001592	28.2718	40.1668	9.2492	1.33743	0	2.70827	5.19834	0	12.5483	6.60706	4.03698	5.65928	70.0946	298.643	453.554	6.27356	7.4029	3.38788	11.475	7.89735	0	0	2.84779	3.21695	3.3109	1.17242	2.64226	306.37	436.765	305.165	2.39296	4.11801	2.90834	1.80933	0	3.90689	3.20998	0.589168	1.523	3.62866	0.716642	5.14915	659.862	534.126	295.228
MsaG001595	0	0	2.05538	0	3.36445	0	0	4.8767	0	2.20235	1.34566	2.26371	3.33784	7.6575	2.43846	3.13678	3.11701	0.84697	0	0.987169	0	0	1.77987	2.41271	3.3109	0.390808	1.1324	10.0614	8.15295	0	0	0	0	0.603109	0	0	0	0.589168	5.58435	5.44299	2.86657	6.43644	7.31554	4.26165	6.51924
MsaG001596	2.57016	18.6489	29.803	50.8223	22.4297	41.9782	46.7851	73.1504	69.5858	221.337	122.455	135.823	148.534	93.8044	381.619	17.2523	21.8191	16.0924	63.1125	30.6022	21.5528	51.4284	59.0917	62.7305	101.976	94.9663	142.682	102.123	60.5648	82.906	8.37535	13.7267	12.6028	36.1866	69.7471	17.1903	36.9148	34.1717	49.7515	627.758	399.886	427.38	298.474	240.073	325.962
MsaG001597	138.789	192.227	156.209	131.068	128.971	56.8738	116.963	105.662	144.875	124.433	103.616	96.2077	130.176	139.749	81.6885	138.803	130.914	148.22	97.5376	178.678	143.685	129.924	103.944	110.18	141.376	132.093	155.893	127.277	118.8	84.6699	149.56	153.053	140.57	131.478	128.927	125.802	92.2871	117.244	102.549	116.117	192.777	139.027	116.317	134.952	152.736
MsaG001598	5.14032	12.9107	2.05538	4.01228	1.12148	0	0	0	5.70375	3.30353	0	0	0	0	4.87693	3.92098	3.89626	5.08182	0	2.96151	0	0	4.27169	1.60847	3.97308	1.17242	0.754931	0.50307	4.65883	0	7.17887	4.80434	3.87778	4.22176	2.11355	3.12551	1.60499	1.7675	7.61502	2.7215	9.31635	2.57458	2.92622	1.42055	2.79396
MsaG001600	7.71049	1.43453	1.02769	0	8.97188	1.35414	7.79751	0	19.3928	3.30353	1.34566	2.26371	5.00676	0	0	4.70517	3.50664	4.23485	5.7375	1.97434	0	2.70676	6.05156	8.04237	3.97308	2.73566	1.88733	6.53992	6.98824	7.05583	3.58944	9.60869	9.69445	12.0622	4.93162	5.46964	5.61747	5.89168	12.6917	7.25732	10.033	7.72373	5.12088	5.68219	3.72528
MsaG001601	2.57016	0	0	1.33743	2.24297	0	0	3.25113	4.563	8.80941	1.34566	0	0	0	0	0	2.72739	0.84697	8.60626	1.97434	0	5.41352	5.33961	7.23813	2.31763	4.29889	0.754931	0	0	0	4.78591	0	1.93889	0.603109	2.11355	0.781377	5.61747	2.94584	5.07668	0.907165	0	1.28729	0	0	0
MsaG001602	23.1315	14.3453	23.6368	184.565	327.473	90.7272	188.44	69.8993	217.883	509.845	320.267	383.699	0	11.4863	0	220.359	288.324	125.351	186.469	267.523	35.9214	27.0676	33.8176	9.65084	80.786	54.3223	53.2226	1.00614	0	0	273.994	234.04	493.448	212.898	331.123	362.559	1101.02	673.418	477.208	874.507	1360.9	1831.81	0	1.42055	0
MsaG001603	118.227	127.673	76.049	52.1597	49.3453	29.791	19.4938	61.7715	52.4745	57.2612	45.7525	55.4609	43.3919	65.0888	59.7423	61.9514	63.5091	64.3697	54.5063	71.0762	21.5528	18.9473	40.2251	25.7356	36.4199	32.0463	40.3888	36.2211	24.4589	31.7512	71.7887	57.6521	99.8529	40.4083	41.5665	57.8219	36.9148	25.9234	38.5828	64.4087	83.8471	87.5356	61.4506	63.9247	25.1456
MsaG001604	1120.59	820.55	404.909	264.811	319.623	343.951	124.76	273.095	84.4155	115.624	25.5676	28.2964	0	0	0	918.293	430.537	265.525	1724.12	1434.36	1084.83	251.729	56.2439	169.694	57.2786	31.6554	37.3691	0	1.16471	0	479.788	593.68	499.264	818.419	219.809	507.895	157.289	417.72	180.73	10.886	22.2159	48.917	0	0	0
MsaG001605	873.855	679.966	310.362	541.658	576.443	702.797	331.394	596.582	255.528	307.228	44.4068	38.4831	0	5.74313	1.21923	967.697	277.804	196.497	2705.23	2367.23	1939.75	576.54	124.947	322.499	159.917	50.0234	69.4536	3.52149	4.65883	1.76396	449.876	691.825	503.142	1252.05	447.368	832.948	196.612	665.759	334.046	13.6075	32.2489	57.928	0	0	0.931319
MsaG001606	66.8242	53.0775	59.606	21.3988	31.4016	31.1452	35.0888	26.009	43.3485	69.3741	64.5917	84.8891	121.831	44.0307	84.127	34.5046	62.7299	43.6189	28.6875	12.8332	64.6585	35.1879	28.4779	36.9949	56.2854	67.6098	73.2283	106.148	107.153	111.129	49.0556	46.6708	51.3806	32.5679	39.4529	36.7247	41.7298	32.9934	48.7361	31.7508	55.8981	61.7898	102.418	116.485	57.7418
MsaG001607	10.2806	7.17264	17.4707	1.33743	4.48594	8.12482	5.19834	9.75339	3.42225	12.1129	4.03698	5.65928	3.33784	3.82875	12.1923	5.48937	14.0266	7.62273	5.7375	3.94868	7.18427	0	4.27169	5.62966	5.62854	8.59777	8.30424	6.53992	12.8118	0	9.57183	8.23602	4.84723	7.84042	9.15872	1.56275	8.02496	2.94584	7.10735	9.97882	7.88306	9.01102	10.9733	5.68219	4.6566
MsaG001608	172.201	104.721	264.116	69.5463	82.9898	109.685	74.0764	86.155	55.8968	85.8918	145.331	123.372	33.3784	38.2875	70.7154	189.775	115.329	182.522	31.5563	33.5637	50.2899	75.7892	49.1245	61.122	92.3742	126.622	123.431	25.1535	29.1177	74.0862	130.416	137.953	101.792	50.6612	64.111	63.2915	88.2746	48.9009	62.4432	48.9869	50.8816	78.5246	38.0408	58.2425	68.9176
MsaG001611	1608.92	1414.44	1110.93	904.101	866.907	1002.06	487.345	429.149	439.189	650.795	567.869	559.136	1351.82	920.815	838.831	1726.01	1142.77	1349.22	1064.31	1070.09	1012.98	479.096	434.645	418.203	586.03	755.823	633.009	1449.35	1734.25	1349.43	1548.24	1501.7	1625.76	1461.33	808.785	1362.72	750.334	729.979	575.696	420.925	468.684	444.114	1594.79	1048.36	945.289
MsaG001612	136.219	129.107	176.762	88.2702	78.5039	88.0189	72.7768	84.5294	106.09	111.219	98.2332	82.6254	534.054	581.97	341.385	96.456	111.433	140.597	37.2938	52.32	79.027	89.323	52.3282	58.7093	81.1171	109.817	86.817	287.756	364.553	396.89	138.791	97.4595	104.7	81.4198	95.8143	95.328	69.8172	62.4518	73.6119	100.695	68.7976	82.3864	360.656	450.314	362.283
MsaG001613	56.5436	28.6906	45.2183	161.829	217.568	138.122	209.233	191.817	161.987	67.1718	119.764	90.5484	1443.61	1721.02	248.723	58.0304	60.7817	57.5939	160.65	133.268	100.58	92.0298	108.928	127.069	139.72	85.5869	90.2142	1648.06	1860.04	1167.74	55.038	64.5155	54.2889	109.163	184.583	160.182	133.214	271.017	151.793	88.9022	96.7467	90.1102	1114.16	961.711	1578.59
MsaG001618	123.368	38.7322	82.2151	175.203	132.335	159.788	210.533	151.178	346.788	382.108	172.245	169.778	781.054	982.075	1186.31	45.4833	47.5344	50.3947	68.85	81.935	165.238	251.729	168.732	153.609	147.335	193.841	207.983	1469.97	1366.2	1735.73	40.6803	48.7298	68.8306	153.19	87.3601	117.988	254.391	146.114	278.202	270.335	274.474	182.795	1414.83	1225.93	753.437
MsaG001619	0	10.0417	1.02769	1.33743	4.48594	5.41655	6.49793	1.62557	5.70375	0	0	0	0	0	0	8.62615	1.16888	0	2.86875	1.97434	0	0	1.4239	0.804237	0	0.390808	0.377465	2.51535	8.15295	1.76396	8.37535	8.23602	2.90834	15.0777	11.2723	17.9717	2.40749	14.14	3.04601	1.81433	0.716642	2.57458	10.9733	59.663	19.5577
MsaG001620	159.35	124.804	48.3014	69.5463	65.0461	25.7286	18.1942	16.2557	6.8445	17.6188	12.1109	13.5823	0	15.315	7.31539	140.371	150.785	120.27	117.619	156.96	14.3685	32.4811	11.3912	8.8466	12.2503	21.1036	18.8733	10.5645	6.98824	8.81979	159.132	144.817	253.025	237.625	100.746	183.624	97.9045	117.244	119.302	5.44299	32.9655	15.4475	25.6044	1.42055	13.9698
MsaG001621	0	0	5.13844	2.67486	3.36445	0	0	0	0	0	0	0	5.00676	0	0	0.784195	1.55851	3.81136	5.7375	6.91018	0	0	1.06792	0.804237	0	0	0.377465	0	0	0	3.58944	0.686335	0	1.20622	0	0	0	2.35667	1.01534	0.907165	0	0	0	0	0
MsaG001622	7.71049	2.86906	5.13844	4.01228	1.12148	1.35414	0	0	3.42225	1.10118	4.03698	1.13186	0	0	3.65769	1.56839	1.94813	0	0	6.91018	0	0	1.4239	0.804237	0.33109	0.390808	0.377465	4.52763	3.49412	0	0	2.059	0.969445	3.61866	0.704517	0	4.01248	1.17834	2.53834	5.44299	1.43328	2.57458	3.65777	0	2.79396
MsaG001631	0	0	0	6.68714	0	4.06241	2.59917	1.62557	1.14075	2.20235	0	1.13186	11.6824	28.7156	2.43846	0	1.94813	1.27045	0	0	0	5.41352	2.13585	0.804237	2.97981	3.12646	4.15212	50.307	41.9295	12.3477	2.39296	4.11801	1.93889	8.44353	10.5677	2.34413	2.40749	8.24835	17.7684	3.62866	10.033	0	24.1413	21.3082	28.8709
MsaG001632	0	0	0	0	0	0	11.6963	0	0	0	0	0	0	0	0	0	0	0	0	0	0	0	1.4239	1.60847	6.29072	0	0.754931	0	0	0	0	0	0.969445	1.20622	0	0.781377	0.802496	1.17834	3.04601	2.7215	4.29985	1.28729	0	0	0
MsaG001634	0	0	0	0	0	0	0	0	0	0	1.34566	1.13186	0	0	0	0	0	0	0	0	0	0	1.4239	1.60847	1.65545	0	1.1324	0	0	0	0	0	0	0	1.40903	0	5.61747	0.589168	3.04601	8.16449	10.7496	5.14915	0	0	0
MsaG001636	0	0	0	0	0	0	0	0	0	0	1.34566	0	0	0	0	0	0	0	0	0	0	0	1.77987	2.41271	1.32436	2.34485	0.754931	0	0	0	0	0	0	0	0	0	0	0.589168	2.53834	4.53583	3.58321	1.28729	0	0	0
MsaG001639	107.947	88.9407	149.015	153.804	151.4	153.017	126.06	134.922	111.794	113.421	153.405	115.449	70.0946	36.3731	69.4962	165.465	170.267	146.949	131.963	142.152	208.344	170.526	156.985	176.932	155.944	153.978	170.992	168.529	206.153	174.632	142.381	150.307	156.081	154.396	218.4	142.992	117.967	159.075	193.929	188.69	134.012	187.944	152.163	144.896	135.973
MsaG001641	228.744	44.4704	63.7167	80.2457	80.7469	63.6444	23.3925	39.0136	51.3338	59.4635	32.2959	48.6698	15.0203	13.4006	78.0308	64.304	63.1195	66.4871	45.9	56.2686	71.8427	8.12028	17.0868	14.4763	34.4334	29.3106	24.1578	210.283	195.671	285.761	62.2169	70.6925	68.8306	100.116	64.8155	98.4535	93.8921	66.5759	91.3803	56.2442	69.5143	54.0661	93.639	96.5973	62.3984
MsaG001642	64.2541	45.9049	64.7444	37.448	33.6445	82.6024	45.4855	40.6391	33.0818	30.8329	17.4936	21.5052	0	1.91438	0	29.7994	53.7684	38.5371	22.95	15.7947	21.5528	59.5487	53.7521	32.1695	79.7928	71.9087	80.0226	0	2.32941	0	81.3605	63.8291	54.2889	41.6145	38.7484	34.3806	35.3098	29.4584	14.2147	58.9657	37.2654	25.7458	2.19466	0	0.931319
MsaG001645	0	0	0	0	0	0	0	0	0	1.10118	0	0	3.33784	0	7.31539	0	0	0.423485	0	0	0	0	2.84779	3.21695	0	12.5059	0.754931	10.5645	5.82354	15.8756	0	0	0	0.603109	0	0	0	1.7675	0	0.907165	1.43328	0	2.19466	0	5.58792
MsaG001646	25.7016	12.9107	10.2769	18.724	6.72891	9.47896	11.6963	21.1323	7.98525	1.10118	22.8762	1.13186	16.6892	0	1.21923	7.05776	5.8444	4.23485	5.7375	28.6279	7.18427	0	3.55974	4.82542	3.64199	1.95404	1.88733	6.03684	5.82354	1.76396	4.78591	18.531	16.4806	25.9337	27.4761	18.753	8.82746	31.2259	16.2454	8.16449	10.033	2.57458	8.0471	2.8411	13.9698
MsaG001651	0	0	6.16613	4.01228	1.12148	0	11.6963	8.12783	15.9705	1.10118	9.41962	2.26371	205.277	480.508	335.289	0.784195	1.16888	2.11742	2.86875	3.94868	0	5.41352	9.96728	9.65084	9.27053	7.03454	6.03944	329.511	342.424	370.431	3.58944	4.80434	0.969445	7.23731	2.11355	8.59515	5.61747	10.605	4.06135	8.16449	8.59971	7.72373	209.225	173.307	295.228
MsaG001652	0	1.43453	0	0	0	0	0	0	0	0	0	0	16.6892	0	1.21923	0	0	0	0	0	0	0	0	0	1.32436	0	0	20.6259	23.2941	8.81979	0	0	0	0	1.40903	0	0	0.589168	0	0.907165	0	0	56.3297	35.5137	10.2445
MsaG001653	5.14032	2.86906	4.11076	2.67486	1.12148	6.77068	5.19834	0	4.563	1.10118	13.4566	5.65928	3.33784	1.91438	0	3.92098	8.96141	7.62273	2.86875	3.94868	0	0	2.84779	3.21695	6.62181	1.95404	5.66198	2.01228	3.49412	0	7.17887	3.43167	3.87778	3.61866	4.2271	3.12551	1.60499	4.71334	5.58435	1.81433	3.58321	7.72373	2.19466	2.8411	5.58792
MsaG001655	5.14032	21.5179	5.13844	0	2.24297	2.70827	6.49793	1.62557	13.689	3.30353	1.34566	1.13186	255.345	551.34	302.369	2.35259	1.94813	4.65833	0	2.96151	0	0	4.98364	1.60847	7.61508	11.7242	3.77465	229.4	225.953	241.662	5.98239	5.49068	1.93889	6.6342	11.9768	14.8462	1.60499	3.53501	3.55368	8.16449	6.44978	5.14915	234.097	194.615	205.822
MsaG001656	5.14032	0	3.08307	0	1.12148	0	9.0971	8.12783	15.9705	5.50588	1.34566	0	155.209	426.906	188.981	0.784195	3.50664	1.69394	0	0	0	5.41352	2.13585	2.41271	6.9529	3.51727	8.30424	238.455	218.965	215.203	1.19648	6.17701	2.90834	10.2529	5.63613	8.59515	2.40749	3.53501	3.55368	3.62866	2.14993	0	271.407	301.156	304.541
MsaG001657	20.5613	5.73811	13.36	14.7117	5.60742	8.12482	0	11.379	11.4075	3.30353	17.4936	13.5823	6.67567	0	2.43846	7.84195	9.74066	12.7045	11.475	3.94868	7.18427	5.41352	6.05156	8.04237	6.62181	5.0805	6.41691	3.01842	4.65883	7.05583	19.1437	11.6677	10.6639	5.42798	4.93162	7.03239	3.20998	17.0859	7.10735	3.62866	6.44978	7.72373	2.92622	2.8411	10.2445
MsaG001658	23.1315	27.256	21.5815	72.2211	103.177	100.206	24.6921	37.388	29.6595	28.6306	24.2219	35.0875	103.473	36.3731	78.0308	44.6991	37.4041	35.9962	74.5875	61.2045	50.2899	51.4284	88.2816	70.7728	29.136	46.897	50.5803	108.16	78.0354	40.571	26.3225	21.2764	27.1445	57.2954	103.564	75.7936	77.0396	106.05	63.9662	19.0505	16.4828	21.8839	73.1554	25.5699	39.1154
MsaG001659	30.8419	57.3811	56.5229	53.4971	88.5973	41.9782	87.0722	60.1459	61.6005	46.2494	64.5917	73.5706	63.4189	88.0613	21.9462	83.1247	82.6008	80.4621	63.1125	46.3969	86.2113	94.7366	101.097	83.6406	67.5424	48.851	66.4339	52.8224	54.7412	47.6268	70.5922	63.8291	67.8612	59.7078	50.0207	52.3523	51.3598	69.5218	77.6732	52.6156	28.6657	51.4915	70.2292	76.7096	55.8792
MsaG001660	10.2806	1.43453	2.05538	1.33743	4.48594	8.12482	38.9876	6.50226	34.2225	50.6541	25.5676	23.769	103.473	91.8901	145.089	1.56839	5.06514	4.65833	8.60626	7.89735	0	18.9473	36.6654	36.1906	23.5074	36.3451	28.3099	86.025	79.2001	44.0989	4.78591	4.80434	4.84723	6.6342	7.04517	6.25102	7.22247	14.7292	9.64569	43.5439	36.5487	29.6076	140.458	169.045	84.7501
MsaG001661	7.71049	10.0417	5.13844	6.68714	17.9438	4.06241	11.6963	22.7579	14.8298	28.6306	20.1849	23.769	350.473	484.337	370.646	11.7629	24.9361	16.5159	34.425	10.8589	21.5528	37.8946	24.2063	24.1271	25.1629	37.1268	28.6874	393.401	455.401	213.439	21.5366	7.54968	16.4806	6.03109	16.2039	15.6275	12.0374	23.5667	35.0291	23.5863	55.1814	32.1822	286.769	232.97	294.297
MsaG001662	0	24.387	14.3876	13.3743	4.48594	12.1872	3.89876	3.25113	11.4075	15.4165	16.1479	11.3186	21.6959	7.6575	8.53462	4.70517	5.45477	6.35227	0	17.769	0	8.12028	5.69559	11.2593	11.5882	13.6783	10.569	29.6812	17.4706	24.6954	7.17887	6.17701	7.75556	6.6342	6.34065	7.03239	4.01248	6.48084	6.59969	9.97882	13.6162	16.7347	31.4568	18.4671	31.6649
MsaG001663	56.5436	101.851	110.99	100.307	97.5691	109.685	98.7685	82.9038	106.09	95.8024	150.714	126.768	236.986	235.468	229.216	87.8299	105.589	105.871	74.5875	57.2558	71.8427	135.338	130.999	106.963	129.787	91.0582	103.425	309.891	285.353	250.482	99.3077	114.618	102.761	74.7855	109.2	69.5426	119.572	96.0343	96.4569	133.353	121.113	150.613	216.54	258.54	323.168
MsaG001664	0	0	0	0	0	0	0	0	0	0	0	0	0	0	0	0	0	0	0	0	0	0	0	0	0	0	0	0	0	0	0	2.74534	1.93889	6.03109	25.3626	12.502	32.0998	68.9326	29.9524	3.62866	22.2159	7.72373	0	177.569	69.849
[truncated: 29,554 more rows]

## Sheet: Average DESeq2 (per tissue)
gene	FB	CF	OF	PF	L	Total
MsaG000004	345.568	242.693	175.19	148.632	176.496
[truncated: 30,745 more rows]
