# Supplementary material for: RNA-seq analyses on gametogenic tissues of alfalfa (Medicago sativa) revealed plant reproduction- and ploidy-related genes
Source: BMC Plant Biol. 2024 Sep 3;24:826. doi: 10.1186/s12870-024-05542-2 (PMC11370029; doi:10.1186/s12870-024-05542-2)
Supplement: Supplementary file 5 — Supplementary Material 5 [file 12870_2024_5542_MOESM5_ESM.xlsx]

## Sheet: Supplementary Table 5
Table S5. WGCNA modules. For each gene, the corresponding gene and function in M. truncatula (based on Supplementary Table 1), the best clustering tissue, the gene significance, the gene signficance p-value, the module and the module membership are reported.
ms_genes	mt_genes	mt_funct	clustering_tissue	gene_significance	gene_significance_pval	module	module_membership	TF family
MsaG000004	XP_013466230.1	UDP-rhamnose/UDP-galactose transporter 2	flower buds	0.740196	6.21488e-09	greenyellow	0.873027
MsaG000005	XP_024631230.1	uncharacterized protein At1g76660	leaves	-0.596167	1.55153e-05	darkgreen	0.834735
MsaG000006	XP_013466227.1	chlorophyll a-b binding protein 7%2C chloroplastic isoform X1	leaves	0.9523	8.66738e-24	salmon	0.942409
MsaG000007	XP_013466225.1	short-chain dehydrogenase/reductase family 42E member 1	flower buds	-0.514921	0.000295573	grey60	0.638596
MsaG000008	XP_024626517.1	uncharacterized protein LOC112416537 isoform X2	flower buds	0.607311	9.71011e-06	magenta	0.86918
MsaG000009	XP_013466223.1	Fanconi anemia group J protein homolog isoform X1	flower buds	0.662938	6.98593e-07	purple	0.737881
MsaG000010	XP_013462297.1	putative 12-oxophytodienoate reductase 11	pollinated flower	0.336265	0.0239165	grey60	0.679035
MsaG000012	XP_013466211.1	4-coumarate--CoA ligase-like 5	leaves	0.49436	0.000557149	cyan	0.789577
MsaG000013	XP_039689180.1	U-box domain-containing protein 40 isoform X4	flower buds	0.515411	0.000290997	blue	0.582099
MsaG000014	XP_013466206.1	ubiquitin-like domain-containing protein CIP73 isoform X2	closed flower	0.421651	0.00391699	darkturquoise	0.465656
MsaG000015	XP_013466217.1	L-ascorbate oxidase homolog	closed flower	0.820796	5.08733e-12	darkturquoise	0.927033
MsaG000016	XP_013466216.1	tRNA pseudouridine synthase Pus10	open flower	0.378333	0.0103907	tan	0.667159
MsaG000017	XP_013466215.1	prolyl endopeptidase	leaves	0.72455	1.83535e-08	darkgrey	0.770945
MsaG000021	XP_003589571.2	probable alpha-amylase 2	leaves	0.775365	4.01253e-10	red	0.884765
MsaG000022	XP_024631217.1	serine/threonine-protein kinase STY8 isoform X2	pollinated flower	0.345209	0.0202076	orange	0.611622
MsaG000023	XP_003589566.1	glutathione S-transferase	leaves	0.836611	8.25578e-13	darkgrey	0.852833
MsaG000024	XP_013466200.2	thioredoxin-like protein CDSP32%2C chloroplastic	leaves	0.986043	4.05776e-35	darkgrey	0.963143
MsaG000025	XP_003589562.1	uncharacterized protein At1g76070	pollinated flower	0.628444	3.79589e-06	orange	0.809016
MsaG000026	XP_003589561.1	uncharacterized protein LOC11422501	flower buds	0.264791	0.0787795	purple	0.416146
MsaG028922	XP_003626807.1	putative invertase inhibitor	flower buds	0.967384	2.84225e-27	blue	0.949789
MsaG000031	XP_024631212.1	calcium-dependent protein kinase 29 isoform X2	leaves	0.409375	0.00523154	red	0.711045
MsaG000032	XP_039685895.1	E3 ubiquitin-protein ligase ATL23-like	pollinated flower	0.770091	6.23886e-10	orange	0.755388
MsaG000033	XP_013466196.1	pentatricopeptide repeat-containing protein At2g15820%2C chloroplastic	open flower	0.37041	0.0122568	midnightblue	0.414075
MsaG000034	XP_003589555.1	probable 26S proteasome non-ATPase regulatory subunit 3	flower buds	0.725226	1.75404e-08	blue	0.821549
MsaG000036	XP_003589549.1	UPF0496 protein At1g20180	pollinated flower	0.755116	2.05537e-09	orange	0.897494
MsaG000037	XP_003589548.1	probable cinnamyl alcohol dehydrogenase 6	pollinated flower	0.475044	0.000975775	orange	0.81872
MsaG000038	XP_003589546.2	la-related protein 1B isoform X1	flower buds	0.46252	0.0013795	greenyellow	0.475249
MsaG000039	XP_039688714.1	uncharacterized protein LOC120579978	flower buds	0.636065	2.65866e-06	yellow	0.678358
MsaG000040	XP_003589545.1	GDSL esterase/lipase At1g23500	leaves	-0.333204	0.0253096	darkgreen	0.517556
MsaG000041	XP_003589543.2	FBD-associated F-box protein At5g27750	open flower	0.599724	1.33855e-05	midnightblue	0.726067
MsaG000044	XP_039685082.1	uncharacterized protein LOC11443183	closed flower	0.811477	1.36948e-11	darkturquoise	0.924877
MsaG000045	XP_003589529.1	GDSL esterase/lipase EXL1 isoform X1	leaves	0.511648	0.000327832	red	0.822976
MsaG000046	XP_003589529.1	GDSL esterase/lipase EXL1 isoform X1	closed flower	0.808362	1.88393e-11	darkturquoise	0.859097
MsaG000047	XP_003603778.1	GDSL esterase/lipase EXL3	leaves	0.918726	5.84061e-19	darkgrey	0.921939
MsaG000050	XP_003589520.1	axoneme-associated protein mst101(2)	flower buds	-0.300479	0.0449029	midnightblue	0.420572
MsaG000051	XP_003589519.1	vacuolar protein sorting-associated protein 35B	leaves	0.637336	2.50306e-06	pink	0.764746
MsaG000053	XP_003589516.2	ABC transporter B family member 13	leaves	0.408298	0.00536333	red	0.685365
MsaG000054	XP_003589515.1	synaptotagmin-2	leaves	0.886556	5.45883e-16	salmon	0.888218
MsaG000056	XP_003589511.1	dentin sialophosphoprotein	open flower	0.216189	0.153765	midnightblue	0.279251
MsaG000060	XP_003589505.1	endoplasmin homolog	leaves	0.663165	6.90381e-07	pink	0.793871
MsaG000061	XP_003589504.2	thaumatin-like protein 1	leaves	-0.589569	2.03108e-05	darkred	0.700309
MsaG000063	XP_039689301.1	protein PSK SIMULATOR 2 isoform X2	leaves	0.821519	4.70004e-12	cyan	0.854111
MsaG000065	XP_003608844.1	conserved oligomeric Golgi complex subunit 2	flower buds	0.527245	0.000198194	yellow	0.836526
MsaG000068	XP_003589491.1	uncharacterized protein LOC11414292	leaves	0.934673	6.26946e-21	green	0.924953
MsaG000069	XP_003589486.1	snakin-2	open flower	0.879729	1.78689e-15	lightyellow	0.81358
MsaG000070	XP_003589486.1	snakin-2	open flower	0.679054	2.93289e-07	lightyellow	0.661551
MsaG000071	XP_003589482.3	uncharacterized protein LOC11409234 isoform X3	leaves	0.698324	9.65091e-08	darkgrey	0.751383
MsaG000072	XP_003589483.1	AP-2 complex subunit sigma	leaves	0.717685	2.88501e-08	salmon	0.728604
MsaG026246	XP_003612973.2	probable mannitol dehydrogenase	flower buds	0.935715	4.48376e-21	black	0.982082
MsaG000074	XP_024640788.1	uncharacterized protein LOC112422185	leaves	0.266794	0.0764587	pink	0.332422
MsaG000075	XP_003589335.1	DEAD-box ATP-dependent RNA helicase 10	NA	NA	NA	lightgreen	0.166801
MsaG000079	XP_013466185.1	ABC transporter E family member 2 isoform X1	flower buds	0.536615	0.000144739	yellow	0.573187
MsaG000080	XP_013466185.1	ABC transporter E family member 2 isoform X1	flower buds	0.472264	0.00105493	blue	0.568245
MsaG000081	XP_003589472.1	uncharacterized protein LOC11428088	leaves	-0.498972	0.000484964	darkgreen	0.681812	C2H2
MsaG000082	XP_039689271.1	tRNA (adenine(58)-N(1))-methyltransferase non-catalytic subunit trm6	flower buds	0.445377	0.00217069	blue	0.364316
MsaG000083	XP_003589468.1	HVA22-like protein i	leaves	0.884216	8.26432e-16	darkgrey	0.956128
MsaG000084	XP_024633711.1	L10-interacting MYB domain-containing protein	flower buds	0.534163	0.000157288	blue	0.550106
MsaG000085	XP_003589458.2	transcription factor bHLH140	leaves	-0.646984	1.56907e-06	purple	0.687325
MsaG045360	XP_003609083.1	oleosin	flower buds	0.88389	8.75026e-16	greenyellow	0.976963
MsaG000087	XP_013466182.1	elongation factor 1-alpha isoform X1	open flower	0.064507	0.673764	tan	0.657249
MsaG000089	XP_003589478.1	hexokinase-2%2C chloroplastic	flower buds	0.507109	0.000377839	greenyellow	0.681638
MsaG000090	XP_003589478.1	hexokinase-2%2C chloroplastic	flower buds	0.359144	0.0153987	purple	0.437693
MsaG000091	XP_013466182.1	elongation factor 1-alpha isoform X1	flower buds	0.461181	0.00143045	blue	0.717772
MsaG000093	XP_039689257.1	putative proline-rich receptor-like protein kinase PERK6	flower buds	0.532334	0.000167279	greenyellow	0.627535
MsaG000095	XP_024631200.1	5'-3' exoribonuclease 3 isoform X2	pollinated flower	0.616387	6.54149e-06	darkgreen	0.632841
MsaG000096	XP_024631197.1	filament-like plant protein 4	pollinated flower	-0.686087	1.97397e-07	darkturquoise	0.446418
MsaG000098	XP_013466175.1	auxin-induced protein 6B	flower buds	0.593113	1.75884e-05	greenyellow	0.755849
MsaG000100	XP_024631195.1	auxin response factor 5	leaves	-0.843466	3.53215e-13	darkred	0.856543	ARF
MsaG000101	XP_024631195.1	auxin response factor 5	flower buds	0.531016	0.000174838	greenyellow	0.756979
MsaG000102	XP_024631195.1	auxin response factor 5	leaves	-0.344564	0.0204578	darkred	0.337162
MsaG000103	XP_013466170.1	uncharacterized protein LOC25482191	leaves	0.0663607	0.664933	red	0.402133
MsaG000104	XP_013466168.2	probable pre-mRNA-splicing factor ATP-dependent RNA helicase DEAH5	leaves	-0.483743	0.000761213	magenta	0.570037
MsaG000105	XP_003602127.1	putative transcription elongation factor SPT5 homolog 1	flower buds	0.803421	3.08832e-11	magenta	0.854979
MsaG000106	XP_024631247.2	small RNA degrading nuclease 1-like	open flower	0.0962715	0.529284	tan	0.631975
MsaG000108	XP_003589396.1	protein IQ-DOMAIN 32	leaves	-0.658399	8.83727e-07	darkred	0.614511
MsaG000109	XP_003589391.2	cytochrome P450 83B1 isoform X1	leaves	0.609747	8.74407e-06	grey60	0.789382
MsaG000110	XP_024631191.1	bZIP transcription factor 29	pollinated flower	0.553805	7.93345e-05	orange	0.7199	bZIP
MsaG000111	XP_039689203.1	protein BASIC PENTACYSTEINE6	flower buds	-0.451238	0.00186389	midnightblue	0.41084	BBR-BPC
MsaG000112	XP_024637698.2	histone H3,3	leaves	0.361271	0.0147582	green	0.614868
MsaG000113	XP_003625123.1	transcription initiation factor IIB-2	flower buds	0.316374	0.0342342	blue	0.438582
MsaG000114	XP_039690167.1	putative disease resistance protein RGA1	leaves	0.595764	1.57752e-05	pink	0.94263
MsaG044344	XP_039684632.1	vacuolar sorting protein 39-like	flower buds	0.960617	1.53089e-25	black	0.980651
MsaG000117	XP_024640397.1	DEAD-box ATP-dependent RNA helicase 10 isoform X1	NA	NA	NA	lightgreen	0.175808
MsaG000118	XP_003589380.1	60S ribosomal protein L13a-4	leaves	-0.418724	0.00420079	turquoise	0.900186
MsaG000119	XP_003589379.1	aldehyde oxidase GLOX1	pollinated flower	0.884399	8.00357e-16	orange	0.848829
MsaG000120	XP_039689188.1	lysine-specific histone demethylase 1 homolog 3 isoform X2	leaves	0.207282	0.171859	pink	0.549776
MsaG000121	XP_003589372.2	DNA-directed RNA polymerase II subunit RPB2	open flower	0.413599	0.00474138	tan	0.551086
MsaG000123	XP_039687425.1	uncharacterized protein LOC120579408	flower buds	0.760498	1.35239e-09	blue	0.874166
MsaG000126	XP_003589364.2	uncharacterized protein LOC11414557	closed flower	0.205908	0.174783	brown	0.449061
MsaG000127	XP_003589359.2	probable 1-acylglycerol-3-phosphate O-acyltransferase	pollinated flower	0.550845	8.81951e-05	orange	0.791341
MsaG000128	XP_024633297.1	mediator of RNA polymerase II transcription subunit 11	flower buds	0.413593	0.00474199	blue	0.444072
MsaG000129	XP_003589356.1	protein ACCUMULATION AND REPLICATION OF CHLOROPLASTS 6%2C chloroplastic	leaves	0.564703	5.32548e-05	darkgrey	0.668241
MsaG000133	XP_003589349.4	protein EXPRESSION OF TERPENOIDS 1-like	leaves	-0.719548	2.55509e-08	darkred	0.628028
MsaG000134	XP_003589348.2	cysteine proteinase 15A	flower buds	-0.618935	5.84198e-06	darkgreen	0.764617
MsaG000135	XP_003589345.1	protein WALLS ARE THIN 1	closed flower	0.536541	0.000145105	darkturquoise	0.695398
MsaG000137	XP_003589343.2	probable GTP-binding protein OBGC2	leaves	0.562449	5.78986e-05	darkgrey	0.617909
MsaG000138	XP_003589341.1	thioredoxin H-type	leaves	0.736874	7.8712e-09	royalblue	0.926176
MsaG000139	XP_003589339.1	beta-galactosidase 5	pollinated flower	0.637756	2.45344e-06	orange	0.62839
MsaG000140	XP_024631180.1	BEL1-like homeodomain protein 3	flower buds	-0.65414	1.09793e-06	grey60	0.583711	TALE
MsaG000141	XP_013466154.1	peptide-N4-(N-acetyl-beta-glucosaminyl)asparagine amidase A	NA	NA	NA	lightgreen	0.119513
MsaG000142	XP_013466154.1	peptide-N4-(N-acetyl-beta-glucosaminyl)asparagine amidase A	flower buds	0.501731	0.000445927	yellow	0.806364
MsaG000143	XP_003590123.1	40S ribosomal protein S3-3	flower buds	0.522396	0.000232364	purple	0.838881
MsaG000144	XP_003589327.1	GTPase HflX	leaves	0.92196	2.5212e-19	darkgrey	0.90987
MsaG000145	XP_003589326.1	peroxidase 9	leaves	-0.266961	0.076268	lightcyan	0.854518
MsaG000146	XP_024631173.1	DDB1- and CUL4-associated factor 13	open flower	0.160334	0.292749	tan	0.698693
MsaG000147	XP_024631179.1	TLC domain-containing protein 5	leaves	0.2885	0.0546131	red	0.488561
MsaG000148	XP_003589321.2	protein YeeZ isoform X3	open flower	0.612149	7.87879e-06	lightyellow	0.708753
MsaG000149	XP_024631175.1	uncharacterized protein LOC25482179	leaves	0.58924	2.0582e-05	green	0.624234
MsaG010577	XP_003597162.1	vicilin-like seed storage protein At2g28490	flower buds	0.956267	1.39419e-24	black	0.975818
MsaG000152	XP_013449675.1	RNA demethylase ALKBH10B	flower buds	0.344069	0.0206515	greenyellow	0.493071
MsaG000153	XP_024631172.1	bifunctional nuclease 1	leaves	0.586955	2.25608e-05	royalblue	0.648615
MsaG000154	XP_013466142.1	phosphatidylinositol/phosphatidylcholine transfer protein SFH8 isoform X2	leaves	0.878451	2.21303e-15	salmon	0.851944
MsaG000155	XP_013466139.1	inositol-pentakisphosphate 2-kinase	leaves	0.640229	2.17965e-06	salmon	0.705481
MsaG000156	XP_013466138.1	probable jasmonic acid carboxyl methyltransferase 2	leaves	0.925007	1.10462e-19	darkgrey	0.944135
MsaG000157	XP_013466137.1	probable jasmonic acid carboxyl methyltransferase 2	leaves	-0.774838	4.19578e-10	darkred	0.703361
MsaG000158	XP_013466135.1	50S ribosomal protein L31%2C chloroplastic isoform X2	leaves	0.856474	6.27093e-14	green	0.960645
MsaG000159	XP_013466134.1	dihydroflavonol 4-reductase	flower buds	-0.510031	0.000344916	lightyellow	0.597763
MsaG000160	XP_013466133.1	dihydroflavonol 4-reductase	open flower	0.476673	0.000931895	tan	0.705891
MsaG000161	XP_013466132.1	ornithine carbamoyltransferase%2C chloroplastic	leaves	-0.443435	0.00228179	darkred	0.515501
MsaG000162	XP_013466131.1	auxilin-like protein 1	open flower	0.578677	3.12825e-05	tan	0.693968
MsaG000163	XP_013466130.1	proteasome subunit alpha type-1-B	leaves	0.194522	0.200388	green	0.375617
MsaG040955	XP_003626619.1	soluble inorganic pyrophosphatase 1	flower buds	0.919354	4.97548e-19	black	0.975685
MsaG000165	XP_013466128.1	pentatricopeptide repeat-containing protein At5g09450%2C mitochondrial	flower buds	0.568654	4.59286e-05	yellow	0.491137
MsaG000166	XP_013466127.1	uncharacterized protein LOC25482161	pollinated flower	0.361892	0.0145754	darkgreen	0.356029
MsaG000167	XP_024640794.1	uncharacterized protein LOC112422186	leaves	0.0892951	0.559677	green	0.378109
MsaG000169	XP_024631234.1	60S ribosomal protein L7-2	flower buds	0.530776	0.000176246	purple	0.917251
MsaG000170	XP_024638175.1	putative disease resistance protein RGA1	leaves	0.55805	6.80393e-05	pink	0.9181
MsaG000171	XP_024631168.1	tubby-like F-box protein 5	pollinated flower	-0.415017	0.00458605	magenta	0.404492
MsaG000172	XP_013466122.1	proteoglycan 4	flower buds	0.477377	0.000913503	yellow	0.581009
MsaG000173	XP_013466120.2	uncharacterized protein LOC25482154	flower buds	0.587276	2.22727e-05	purple	0.831955
MsaG000174	XP_013466119.1	U-box domain-containing protein 5	leaves	0.519343	0.000256528	royalblue	0.72786
MsaG000175	XP_024631167.1	FACT complex subunit SSRP1	open flower	0.306078	0.0408727	tan	0.674028
MsaG000176	XP_013466117.1	vegetative cell wall protein gp1	closed flower	0.656343	9.81757e-07	brown	0.952845
MsaG000177	XP_013466115.1	4-hydroxyphenylpyruvate dioxygenase	flower buds	-0.279143	0.0633175	darkgreen	0.31582
MsaG000179	XP_013466113.1	sugar transporter ERD6-like 6	flower buds	-0.375294	0.0110754	lightyellow	0.427428
MsaG000180	XP_013466108.1	7-methyl-GTP pyrophosphatase isoform X3	flower buds	0.206687	0.173121	greenyellow	0.377751
MsaG000181	XP_013466107.1	protein RADIALIS-like 4	leaves	-0.305773	0.0410844	purple	0.546413	MYB_related
MsaG000183	XP_013466103.1	probable LRR receptor-like serine/threonine-protein kinase At2g16250	leaves	0.86752	1.25806e-14	darkgrey	0.931688
MsaG000184	XP_024631155.1	5'-nucleotidase domain-containing protein 4	leaves	-0.143703	0.346315	purple	0.504313
MsaG000185	XP_013466100.1	probable methyltransferase PMT28	open flower	0.1087	0.477226	tan	0.560285
MsaG000186	XP_024638160.1	uncharacterized protein LOC112421287	leaves	-0.453403	0.00176069	purple	0.490018
MsaG000189	XP_013466092.1	uncharacterized protein At1g01500	leaves	0.726881	1.56926e-08	darkgrey	0.723647
MsaG041854	XP_024627589.1	soluble inorganic pyrophosphatase 1	flower buds	0.90563	1.26881e-17	black	0.973748
MsaG000191	XP_013446714.1	protein SIEVE ELEMENT OCCLUSION B	open flower	0.221649	0.143386	tan	0.473217
MsaG000192	XP_013466085.1	glucan endo-1%2C3-beta-glucosidase 7 isoform X1	leaves	-0.619151	5.78579e-06	midnightblue	0.761176
MsaG039649	XP_013449824.1	tryptophan synthase alpha chain	flower buds	0.904147	1.74733e-17	black	0.973481
MsaG000194	XP_013466080.1	protein ESSENTIAL FOR POTEXVIRUS ACCUMULATION 1 isoform X2	leaves	0.301219	0.0443523	red	0.523498
MsaG010920	XP_024631404.2	uncharacterized protein LOC11423278 isoform X1	flower buds	0.97283	5.90693e-29	black	0.973286
MsaG000196	XP_039686402.1	putative F-box protein At3g23260	flower buds	0.646289	1.62365e-06	yellow	0.906029
MsaG000197	XP_013466074.1	uncharacterized protein LOC25482119	closed flower	0.672016	4.31268e-07	brown	0.934791
MsaG000198	XP_013466069.2	uncharacterized membrane protein At1g75140	leaves	0.378148	0.0104313	royalblue	0.467251
MsaG000201	XP_013466067.1	probable protein phosphatase 2C 55	closed flower	0.385693	0.00888099	brown	0.521792
MsaG000202	XP_013466066.1	arabinosyltransferase RRA3	flower buds	0.36661	0.0132489	blue	0.467907
MsaG000203	XP_024631157.1	deSI-like protein At4g17486	flower buds	0.526274	0.000204643	yellow	0.656054
MsaG000205	XP_013467905.1	histidine--tRNA ligase%2C cytoplasmic	NA	NA	NA	lightgreen	0.0454904
MsaG026994	XP_039690146.1	SNF1-related protein kinase regulatory subunit gamma-1-like	flower buds	0.948326	4.65203e-23	black	0.97196
MsaG000207	XP_013466063.1	lysophospholipid acyltransferase LPEAT1 isoform X1	closed flower	0.711223	4.36396e-08	brown	0.931524
MsaG011231	XP_013465738.1	fasciclin-like arabinogalactan protein 3	flower buds	0.956868	1.04171e-24	greenyellow	0.946288
MsaG000209	XP_013466059.2	methyltransferase-like protein 2 isoform X1	open flower	0.250817	0.0965389	tan	0.329536	BES1
MsaG000210	XP_013466057.1	uncharacterized protein LOC25482104 isoform X1	open flower	0.422518	0.00383611	tan	0.691938
MsaG000211	XP_013466055.1	calcium uniporter protein 4%2C mitochondrial	leaves	0.740908	5.90556e-09	salmon	0.802904
MsaG000212	XP_024631148.1	leishmanolysin homolog	closed flower	0.483306	0.000770898	lightyellow	0.625151
MsaG000213	XP_013466052.1	pathogenesis-related thaumatin-like protein 3,5	pollinated flower	0.494024	0.000562771	orange	0.779942
MsaG000214	XP_013466051.1	probable 1-acyl-sn-glycerol-3-phosphate acyltransferase 4	flower buds	0.650755	1.30145e-06	greenyellow	0.73036
MsaG000215	XP_024633305.1	elongation of fatty acids protein 3-like	leaves	0.628667	3.7571e-06	cyan	0.67464
MsaG000217	XP_003616287.1	replication factor A protein 1	NA	NA	NA	lightgreen	-0.0625208
MsaG000218	XP_013466049.1	E3 ubiquitin-protein ligase RNF5	closed flower	0.613533	7.4167e-06	brown	0.831919
MsaG000219	XP_013444256.1	NADP-specific glutamate dehydrogenase isoform X2	NA	NA	NA	lightgreen	-0.00800831
MsaG000220	XP_039688914.1	clumping factor B	flower buds	0.229128	0.130024	midnightblue	0.269195
MsaG000221	XP_013466045.1	probable galacturonosyltransferase-like 1	closed flower	0.731899	1.11392e-08	brown	0.609212
MsaG000223	XP_013466041.1	protein DA1 isoform X2	closed flower	0.641858	2.01501e-06	brown	0.958332
MsaG000224	XP_003589309.3	type IV inositol polyphosphate 5-phosphatase 11 isoform X2	pollinated flower	0.550321	8.98545e-05	orange	0.847384
MsaG000225	XP_024631147.1	F-box/FBD/LRR-repeat protein At1g13570	flower buds	0.261266	0.082997	greenyellow	0.351394
MsaG000226	XP_003589310.2	protein DETOXIFICATION 33	leaves	0.391817	0.00777281	green	0.527426
MsaG000227	XP_003589311.1	30S ribosomal protein S9%2C chloroplastic	leaves	0.907284	8.8245e-18	darkgrey	0.91188
MsaG043803	XP_013446063.1	phosphoenolpyruvate carboxykinase (ATP) 1	flower buds	0.943518	3.00281e-22	black	0.970649
MsaG000229	XP_003589304.2	exocyst complex component SEC3A	leaves	0.250795	0.0965687	pink	0.513665
MsaG000230	XP_013466038.1	allene oxide synthase 1%2C chloroplastic	leaves	0.688845	1.68509e-07	cyan	0.757683
MsaG000231	XP_013466037.1	putative receptor-like protein kinase At4g00960 isoform X1	leaves	0.879175	1.96107e-15	darkgrey	0.884736
MsaG000232	XP_003589297.2	putative receptor-like protein kinase At4g00960	leaves	0.895209	1.08396e-16	darkgrey	0.88787
MsaG000233	XP_003589296.1	protein JINGUBANG	closed flower	0.735286	8.80121e-09	brown	0.991232
MsaG000235	XP_003589294.1	inactive protein kinase SELMODRAFT_444075 isoform X1	leaves	0.374532	0.011253	red	0.423378
MsaG000237	XP_003589289.1	probable transcription factor KAN4	leaves	0.158422	0.298616	red	0.488696	G2-like
MsaG000238	XP_039688837.1	B3 domain-containing transcription factor VRN1-like	leaves	-0.738572	6.97904e-09	turquoise	0.811946	B3
MsaG000239	XP_024636626.1	B3 domain-containing protein REM16	NA	NA	NA	lightgreen	0.0256511
MsaG000242	XP_039688823.1	B3 domain-containing protein REM16 isoform X1	leaves	-0.39433	0.00735379	turquoise	0.753644	B3
MsaG000243	XP_003589271.2	B3 domain-containing protein REM16	flower buds	0.651361	1.26263e-06	greenyellow	0.778155	B3
MsaG000244	XP_024631136.1	uncharacterized protein LOC11411561 isoform X1	leaves	-0.398805	0.00665612	purple	0.617651	B3
MsaG000245	XP_003589268.3	B3 domain-containing protein REM16 isoform X1	leaves	-0.443479	0.00227918	turquoise	0.616298	B3
MsaG000246	XP_003589266.1	B3 domain-containing protein Os11g0197600	flower buds	0.575747	3.50453e-05	yellow	0.76765	B3
MsaG038410	XP_003623798.2	calcium-dependent lipid-binding protein	flower buds	0.92238	2.25486e-19	black	0.970501
MsaG000248	XP_003589258.3	uncharacterized protein LOC11422469	open flower	0.29494	0.0492016	lightyellow	0.385275
MsaG000249	XP_003589256.1	ubiquitin-conjugating enzyme E2-17 kDa	leaves	0.410865	0.0050538	royalblue	0.713748
MsaG000250	XP_003589253.1	nucleobase-ascorbate transporter 3	open flower	0.682328	2.44251e-07	lightyellow	0.732263
MsaG000251	XP_003589252.1	putative disease resistance protein At5g47280	leaves	0.581876	2.75996e-05	grey60	0.807146
MsaG000252	XP_003589251.2	probable disease resistance protein At4g33300	leaves	0.968916	1.02629e-27	salmon	0.94302
MsaG000253	XP_003589249.1	protein OSB1%2C mitochondrial	leaves	0.216011	0.154112	lightcyan	0.551995
MsaG000254	XP_003589248.1	uncharacterized protein LOC11417205	leaves	0.61629	6.56965e-06	royalblue	0.672473
MsaG000255	XP_003589246.1	uncharacterized protein LOC11417890	open flower	0.199493	0.188903	tan	0.449817
MsaG000256	XP_003589243.4	uncharacterized protein LOC11416378	pollinated flower	0.84219	4.14913e-13	orange	0.947121
MsaG000257	XP_013466018.1	polyadenylate-binding protein RBP47C	flower buds	0.769594	6.50002e-10	blue	0.725833
MsaG032344	XP_039690971.1	MA3 DOMAIN-CONTAINING TRANSLATION REGULATORY FACTOR 2	flower buds	0.974037	2.25143e-29	black	0.969863
MsaG000262	XP_013466013.1	uncharacterized protein LOC25482073	leaves	0.456431	0.00162485	cyan	0.628435
MsaG000264	XP_039688769.1	probable inactive heme oxygenase 2%2C chloroplastic	leaves	0.66194	7.35935e-07	darkgrey	0.671523
MsaG000265	XP_013466005.1	uncharacterized protein LOC25482069 isoform X1	closed flower	0.670541	4.66974e-07	brown	0.863793
MsaG000266	XP_003589236.1	patatin-like protein 2	leaves	0.681407	2.57216e-07	royalblue	0.866923
MsaG000267	XP_003589235.1	26S proteasome non-ATPase regulatory subunit 14 homolog	pollinated flower	0.535547	0.000150087	orange	0.755708
MsaG000269	XP_003589230.1	glucose-induced degradation protein 8-B homolog	flower buds	0.404448	0.00585854	blue	0.527902
MsaG000270	XP_039684696.1	uncharacterized protein LOC11423709 isoform X2	NA	NA	NA	lightgreen	0.116948
MsaG007468	XP_024631585.1	polyadenylate-binding protein RBP45 isoform X2	flower buds	0.947697	5.99779e-23	black	0.968883
MsaG000273	XP_003589223.1	uncharacterized protein LOC11422467	leaves	0.917405	8.15044e-19	darkgrey	0.896421
MsaG000274	XP_039688402.1	serine/threonine-protein phosphatase 5 isoform X2	flower buds	0.432717	0.00298977	magenta	0.730182
MsaG005038	XP_024625301.1	protein phosphatase inhibitor 2	flower buds	0.922415	2.23364e-19	black	0.968152
MsaG000276	XP_003589220.1	origin of replication complex subunit 2	leaves	-0.286733	0.0561783	turquoise	0.452422
MsaG000277	XP_003589219.2	probable protein phosphatase 2C 12	flower buds	0.582633	2.67886e-05	magenta	0.912818
MsaG000278	XP_024631127.1	phosphatidate phosphatase PAH2	closed flower	0.467172	0.00121488	brown	0.644059
MsaG000280	XP_003616365.1	calcium-binding protein CML24	pollinated flower	0.717855	2.85322e-08	orange	0.68975
MsaG000282	XP_003589208.1	calmodulin-like protein 5	leaves	0.198187	0.191873	red	0.583056
MsaG000284	XP_039684959.1	phosphopantothenoylcysteine decarboxylase subunit VHS3-like	leaves	0.169435	0.265841	pink	0.416814
MsaG000286	XP_003589210.1	calmodulin-like protein 4	leaves	0.655262	1.03727e-06	darkgrey	0.724819
MsaG000288	XP_003589208.1	calmodulin-like protein 5	leaves	0.476076	0.000947771	royalblue	0.803463
MsaG000289	XP_013449269.1	uncharacterized protein LOC25498858 isoform X3	NA	NA	NA	lightgreen	0.0171888
MsaG000290	XP_024627870.1	ethylene-responsive transcription factor-like protein At4g13040	flower buds	0.521404	0.000239984	purple	0.710784
MsaG000291	XP_024631125.1	cytosolic Fe-S cluster assembly factor NBP35	leaves	0.271205	0.0715384	pink	0.630214
MsaG000292	XP_003589208.1	calmodulin-like protein 5	leaves	-0.259787	0.0848175	brown	0.540091
MsaG000293	XP_003589210.1	calmodulin-like protein 4	closed flower	0.237217	0.116645	brown	0.559896
MsaG000295	XP_024631124.1	TMV resistance protein N	flower buds	0.209336	0.167557	yellow	0.556833
MsaG000296	XP_003589197.1	UDP-glucuronate:xylan alpha-glucuronosyltransferase 2 isoform X1	leaves	0.436618	0.00271245	red	0.535199
MsaG000297	XP_039688728.1	UDP-glucuronate:xylan alpha-glucuronosyltransferase 2-like	open flower	0.554421	7.75954e-05	tan	0.706255
MsaG000298	XP_039686479.1	hydroquinone glucosyltransferase	pollinated flower	0.524487	0.000217022	orange	0.522957
MsaG000299	XP_039686479.1	hydroquinone glucosyltransferase	pollinated flower	0.79168	9.47017e-11	orange	0.916684
MsaG041455	XP_003627038.2	NADP-dependent malic enzyme 4%2C chloroplastic	flower buds	0.953094	6.09013e-24	black	0.967951
MsaG000301	XP_039688717.1	protein WEAK CHLOROPLAST MOVEMENT UNDER BLUE LIGHT 1 isoform X1	closed flower	0.726711	1.58732e-08	brown	0.968305
MsaG000303	XP_003591640.1	general transcription and DNA repair factor IIH subunit TFB1-1	closed flower	0.158541	0.298249	lightcyan	0.635499
MsaG000305	XP_003589186.1	alpha-amylase	pollinated flower	0.759009	1.52015e-09	orange	0.869583
MsaG000306	XP_003589185.1	sterol carrier protein 2	pollinated flower	0.481662	0.000808275	orange	0.690674
MsaG000307	XP_003589183.2	abscisic acid 8'-hydroxylase CYP707A1	leaves	0.61452	7.1026e-06	grey60	0.777573
MsaG000308	XP_003589180.1	cold-regulated protein 27	flower buds	-0.288867	0.0542921	grey60	0.525467
MsaG000309	XP_003589178.1	serine/threonine-protein kinase tricornered isoform X1	closed flower	0.193458	0.202909	darkturquoise	0.236027
MsaG000310	XP_003589174.2	uncharacterized protein LOC11428036 isoform X1	leaves	-0.699188	9.16328e-08	darkred	0.535371
MsaG000312	XP_039684838.1	shikimate kinase 1%2C chloroplastic	leaves	0.723388	1.98316e-08	red	0.74961
MsaG000314	XP_003589173.1	uncharacterized protein LOC11428035	leaves	-0.719561	2.55286e-08	turquoise	0.835223
MsaG000315	XP_003589171.1	triacylglycerol lipase OBL1	flower buds	-0.502383	0.000437114	lightyellow	0.581311
MsaG000316	XP_003589169.1	probable BOI-related E3 ubiquitin-protein ligase 2	flower buds	-0.399602	0.00653799	grey60	0.481291
MsaG000317	XP_003589168.2	transcription factor ALC	flower buds	0.591546	1.87478e-05	blue	0.680059
MsaG000318	XP_024631110.1	probable E3 ubiquitin-protein ligase RHG1A	leaves	0.153834	0.313008	red	0.346272
MsaG000323	XP_003589160.1	polyadenylate-binding protein 2	flower buds	0.729038	1.35556e-08	greenyellow	0.832386
MsaG000324	XP_003589158.1	WUSCHEL-related homeobox 4	leaves	0.62532	4.38032e-06	cyan	0.653356	WOX
MsaG000325	XP_003589157.1	zinc finger CCCH domain-containing protein 6	leaves	0.539554	0.000130902	salmon	0.649349	C3H
MsaG000326	XP_003589156.2	ethylene-responsive transcription factor RAP2-1	leaves	0.291647	0.0519121	grey60	0.55814	ERF
MsaG000328	XP_003589151.2	uncharacterized protein LOC11413050	leaves	0.192396	0.205447	pink	0.581411
MsaG000331	XP_003589151.2	uncharacterized protein LOC11413050	leaves	0.26867	0.0743341	darkgrey	0.259541
MsaG000333	XP_039688670.1	long chain base biosynthesis protein 1	flower buds	0.25629	0.0892471	yellow	0.515065
MsaG000334	XP_003589144.1	kinesin-like protein KIN-4A isoform X2	flower buds	0.685585	2.03131e-07	magenta	0.808586
MsaG000335	XP_003589143.1	uncharacterized protein LOC11414230	NA	NA	NA	lightgreen	0.288251
MsaG000336	XP_003589141.1	uncharacterized protein At4g06744	open flower	0.424373	0.00366816	midnightblue	0.564674
MsaG000337	XP_024641187.1	protein MAIN-LIKE 1-like isoform X2	leaves	-0.501776	0.000445309	midnightblue	0.573124
MsaG000338	XP_003589133.1	cysteine proteinase RD21A	pollinated flower	0.723696	1.94293e-08	darkgreen	0.774238
MsaG000340	XP_003589130.1	protein RICE SALT SENSITIVE 3	leaves	0.671418	4.45429e-07	red	0.927256
MsaG000341	XP_003589129.1	mannose-P-dolichol utilization defect 1 protein homolog 2	leaves	0.294394	0.0496428	salmon	0.290716
MsaG000342	XP_003589128.1	F-box protein At1g47056	leaves	-0.509497	0.000350734	darkturquoise	0.590536
MsaG000343	XP_003589126.1	probable isoaspartyl peptidase/L-asparaginase 2	flower buds	0.491579	0.000605204	blue	0.644348
MsaG000344	XP_003589125.1	probable carbohydrate esterase At4g34215	closed flower	0.218262	0.149761	brown	0.40079
MsaG000345	XP_003589121.1	MFP1 attachment factor 1	leaves	-0.576187	3.44542e-05	turquoise	0.900042
MsaG000347	XP_024636078.1	putative cyclin-A3-1	leaves	-0.403348	0.00600723	lightcyan	0.496405
MsaG000348	XP_024634957.2	E3 ubiquitin-protein ligase APD1	flower buds	-0.406538	0.00558506	darkgreen	0.577357
MsaG000349	XP_003589114.1	peamaclein	closed flower	0.436405	0.00272696	darkturquoise	0.473858
MsaG000350	XP_039688627.1	uncharacterized protein LOC11420386	flower buds	-0.405895	0.00566802	darkgreen	0.365613
MsaG000351	XP_003589112.2	(S)-8-oxocitronellyl enol synthase ISY1	leaves	0.669027	5.0643e-07	green	0.740127
MsaG000352	XP_024628409.1	3-oxo-Delta(4%2C5)-steroid 5-beta-reductase isoform X1	leaves	0.883982	8.61062e-16	darkgrey	0.893015
MsaG000353	XP_003589106.1	uncharacterized protein LOC11417872	flower buds	-0.408972	0.00528051	grey60	0.494941
MsaG000354	XP_003589103.3	subtilisin-like protease SBT1,7	pollinated flower	0.730414	1.23384e-08	darkgreen	0.853438
MsaG000355	XP_013466920.1	acyl-CoA-binding domain-containing protein 3	pollinated flower	0.579816	2.99228e-05	orange	0.78086
MsaG000356	XP_003589100.3	uncharacterized protein LOC11419173	pollinated flower	0.556102	7.30259e-05	orange	0.827079
MsaG000357	XP_003618118.2	epidermal growth factor receptor substrate 15-like 1	flower buds	0.495905	0.000531954	yellow	0.575203
MsaG000358	XP_003589097.1	QWRF motif-containing protein 2	leaves	-0.611012	8.27784e-06	darkred	0.553475
MsaG000359	XP_003589096.1	zinc finger protein ZAT10	pollinated flower	0.496109	0.00052871	grey60	0.751294	C2H2
MsaG000361	XP_003589088.2	uncharacterized protein LOC11414216 isoform X2	open flower	0.515331	0.000291735	midnightblue	0.663251
MsaG000362	XP_013465981.1	mitochondrial outer membrane protein porin 2	flower buds	0.581433	2.80849e-05	purple	0.821677
MsaG000363	XP_003589080.2	beta-galactosidase	leaves	0.824419	3.40848e-12	salmon	0.865725
MsaG000364	XP_003589079.2	U-box domain-containing protein 4	leaves	0.72016	2.45469e-08	salmon	0.780891
MsaG000365	XP_003589086.1	strigolactone esterase RMS3	pollinated flower	0.558595	6.66997e-05	darkgreen	0.795773
MsaG000369	XP_013470428.1	methionine--tRNA ligase%2C chloroplastic/mitochondrial	leaves	0.870418	8.05993e-15	darkgrey	0.886536
MsaG000370	XP_024631259.1	protein NPGR1	flower buds	0.708215	5.27101e-08	blue	0.860744
MsaG000371	XP_039688536.1	serotonin N-acetyltransferase 2%2C chloroplastic	leaves	0.936198	3.83154e-21	green	0.953771
MsaG000372	XP_024631855.1	uncharacterized protein LOC11417871	pollinated flower	0.235708	0.119059	orange	0.481201
MsaG000373	XP_003589064.1	A-kinase anchor protein 17B	leaves	0.340607	0.0220503	green	0.508563
MsaG000374	XP_003589063.1	uncharacterized protein LOC11414211	leaves	0.785958	1.59392e-10	salmon	0.818768
MsaG000375	XP_003588750.2	uncharacterized protein LOC11431776 isoform X1	flower buds	0.677055	3.27579e-07	greenyellow	0.814845
MsaG000376	XP_024640929.1	F-box protein At3g07870	closed flower	0.422697	0.00381969	brown	0.638098
MsaG000377	XP_039688529.1	LIM domain-containing protein WLIM1	leaves	0.141931	0.352355	red	0.502415
MsaG000378	XP_003589057.2	F-box protein At3g12350	closed flower	0.208237	0.169849	magenta	0.4455
MsaG000380	XP_024640929.1	F-box protein At3g07870	closed flower	0.688894	1.68031e-07	brown	0.880467
MsaG000381	XP_039688529.1	LIM domain-containing protein WLIM1	closed flower	0.519632	0.000254153	darkturquoise	0.65277
MsaG000382	XP_003589057.2	F-box protein At3g12350	closed flower	0.286158	0.0566952	magenta	0.453199
MsaG000383	XP_003589055.1	uncharacterized protein LOC11422454	pollinated flower	0.574041	3.74221e-05	orange	0.85205
MsaG000386	XP_003589053.1	myb-like protein X	leaves	-0.440243	0.00247525	turquoise	0.848239
MsaG000388	XP_003589051.1	WD repeat-containing protein PCN	open flower	0.263432	0.0803847	tan	0.459006
MsaG000389	XP_003589050.2	70 kDa peptidyl-prolyl isomerase isoform X2	flower buds	0.632041	3.21252e-06	greenyellow	0.749727
MsaG000391	XP_003589047.1	uncharacterized protein LOC11417187	pollinated flower	0.809988	1.59629e-11	orange	0.834626
MsaG000392	XP_039688498.1	phytosulfokines-like	flower buds	0.427581	0.00339285	yellow	0.636457
MsaG000393	XP_013461806.1	basic leucine zipper 4	closed flower	0.771939	5.35201e-10	darkturquoise	0.761617	bZIP
MsaG000394	XP_013465967.1	kinesin-like protein KIN-7N	leaves	-0.639584	2.24822e-06	darkred	0.703906
MsaG000395	XP_013465965.1	uncharacterized protein LOC25482047 isoform X2	leaves	0.582365	2.70731e-05	cyan	0.879372
MsaG000396	XP_024631092.1	pre-mRNA-processing protein 40A	open flower	-0.224181	0.138752	tan	0.45708
MsaG000397	XP_013465963.1	uncharacterized protein LOC25482045	leaves	0.94542	1.46525e-22	darkgrey	0.948058
MsaG000398	XP_013465961.1	growth-regulating factor 1	pollinated flower	0.588527	2.1182e-05	darkgreen	0.833507	GRF
MsaG000399	XP_013465958.1	uncharacterized protein LOC25482042	leaves	0.94	1.06255e-21	darkgrey	0.93
MsaG000400	XP_024634937.2	uncharacterized protein LOC112420326	pollinated flower	0.523876	0.000221412	grey60	0.670186
MsaG000401	XP_039688487.1	AP2-like ethylene-responsive transcription factor ANT	flower buds	0.14771	0.332888	blue	0.36127	AP2
MsaG000402	XP_013465956.1	ruBisCO large subunit-binding protein subunit beta%2C chloroplastic	leaves	0.653825	1.11554e-06	darkgrey	0.757468
MsaG000403	XP_013465955.1	ruBisCO large subunit-binding protein subunit beta%2C chloroplastic	leaves	0.611157	8.22582e-06	darkgrey	0.703725
MsaG000404	XP_039688498.1	phytosulfokines-like	leaves	0.790007	1.10459e-10	salmon	0.87706
MsaG000405	XP_003589041.1	U-box domain-containing protein 30	pollinated flower	0.528455	0.000190404	orange	0.50772
MsaG000406	XP_003589042.1	40S ribosomal protein S11	flower buds	0.624865	4.47213e-06	purple	0.692035
MsaG000407	XP_003589042.1	40S ribosomal protein S11	flower buds	0.627408	3.98121e-06	purple	0.654398
MsaG000410	XP_013465951.1	transcription factor bHLH74 isoform X1	closed flower	0.414122	0.00468356	darkred	0.55106	bHLH
MsaG044575	XP_003608521.1	calcium-transporting ATPase 2%2C plasma membrane-type	flower buds	0.967043	3.54302e-27	black	0.96775
MsaG000414	XP_013465946.1	uncharacterized protein LOC25482033	NA	NA	NA	lightgreen	0.054782
MsaG000415	XP_013465944.1	squalene monooxygenase SE1	flower buds	0.516319	0.000282685	magenta	0.813731
MsaG010578	XP_003597166.2	vicilin-like seed storage protein At2g28490	flower buds	0.968889	1.04488e-27	black	0.967439
MsaG029498	XP_024637367.1	histone-lysine N-methyltransferase%2C H3 lysine-9 specific SUVH6	flower buds	0.906292	1.09799e-17	greenyellow	0.968318
MsaG003364	XP_024635692.1	myosin-9	flower buds	0.953503	5.0635e-24	black	0.966446
MsaG000420	XP_039688452.1	CSC1-like protein RXW8	leaves	0.443434	0.00228183	salmon	0.47252
MsaG000421	XP_013465938.1	uncharacterized protein LOC25482027	leaves	0.774713	4.24055e-10	green	0.8488
MsaG000422	XP_013465937.1	transcription factor RAX3 isoform X2	leaves	-0.281573	0.0609574	lightcyan	0.724456	MYB
MsaG000425	XP_013465933.1	homeobox-leucine zipper protein HOX15	NA	NA	NA	lightgreen	0.46309
MsaG000426	XP_013465932.1	homeotic protein knotted-1	leaves	-0.475572	0.000961365	darkturquoise	0.812824	TALE
MsaG000427	XP_039688445.1	endo-1%2C4-beta-xylanase 1 isoform X1	leaves	-0.427772	0.00337711	darkgreen	0.440005
MsaG000429	XP_013465930.1	transcription factor MYB36	pollinated flower	0.354024	0.0170384	orange	0.526073	MYB
MsaG000430	XP_013465928.1	clathrin interactor EPSIN 1	leaves	-0.519446	0.00025568	magenta	0.8383
MsaG000431	XP_013465924.1	egalitarian protein homolog	pollinated flower	-0.380146	0.00999955	magenta	0.441633
MsaG000437	XP_024626868.1	replication protein A 70 kDa DNA-binding subunit D	closed flower	0.475303	0.000968688	brown	0.696289
MsaG000438	XP_013465917.1	ELF3-like protein 2 isoform X1	flower buds	-0.627436	3.97605e-06	midnightblue	0.551973
MsaG000440	XP_013465915.1	CXXC motif containing zinc binding protein	leaves	0.464668	0.00130118	royalblue	0.619976
MsaG035892	XP_013451190.1	stress-induced protein KIN2	flower buds	0.931788	1.54205e-20	black	0.966021
MsaG000442	XP_003624630.2	arabinogalactan protein 14	closed flower	0.593874	1.70493e-05	darkturquoise	0.746925
MsaG000443	XP_024631089.1	putative uncharacterized protein DDB_G0274535	leaves	0.402203	0.00616525	salmon	0.467916
MsaG000445	XP_013465905.1	vacuolar-processing enzyme	pollinated flower	0.859923	3.85385e-14	orange	0.912744
MsaG000446	XP_003589035.2	uncharacterized protein LOC11414207	leaves	-0.408321	0.00536046	lightcyan	0.719888
MsaG000448	XP_003589039.2	far upstream element-binding protein 2	open flower	0.444783	0.00220418	midnightblue	0.577862
MsaG000449	XP_003589038.1	26S proteasome non-ATPase regulatory subunit 8 homolog A	pollinated flower	0.581546	2.79607e-05	purple	0.434597
MsaG000450	XP_003589037.2	uncharacterized protein LOC11412552	leaves	-0.745999	4.07814e-09	darkred	0.811938
MsaG000451	XP_003589027.1	protein NDL2	leaves	0.536714	0.000144253	red	0.703835
MsaG010579	XP_003597174.3	vicilin-like seed storage protein At2g28490	flower buds	0.94954	2.82481e-23	black	0.96507
MsaG000454	XP_003589025.2	abscisic acid receptor PYL2	leaves	0.860894	3.35233e-14	green	0.863819
MsaG000455	XP_003589023.3	K(+) efflux antiporter 6	leaves	0.424557	0.00365186	red	0.567646
MsaG000456	XP_003589022.1	histone deacetylase 2	pollinated flower	0.474914	0.000979357	orange	0.726041
MsaG000457	XP_003589020.1	calcineurin B-like protein 10 isoform X3	leaves	0.210367	0.165427	red	0.389606
MsaG000458	XP_003589017.1	uncharacterized protein LOC11414204	flower buds	0.767703	7.59008e-10	greenyellow	0.799462
MsaG000462	XP_024631233.1	protein REVERSION-TO-ETHYLENE SENSITIVITY1	leaves	0.341772	0.0215712	cyan	0.643498
MsaG000463	XP_003589013.1	uncharacterized protein ycf36	leaves	0.811398	1.38071e-11	green	0.942915
MsaG000466	XP_024633171.1	F-box/FBD/LRR-repeat protein At1g13570 isoform X2	flower buds	0.264897	0.0786551	blue	0.31881
MsaG000467	XP_003589007.2	probable serine/threonine-protein kinase SIS8	flower buds	0.532597	0.000165808	blue	0.604774
MsaG000468	XP_003589006.1	protein CHUP1%2C chloroplastic isoform X1	leaves	-0.72694	1.56293e-08	darkred	0.828054
MsaG000469	XP_003589004.1	protein PXR1	pollinated flower	0.145586	0.339965	purple	0.397742
MsaG000470	XP_003589000.1	glycine dehydrogenase (decarboxylating)%2C mitochondrial	leaves	0.963576	2.94095e-26	salmon	0.95469
MsaG000476	XP_024640002.1	uncharacterized protein LOC112421959 isoform X6	open flower	0.469523	0.00113851	midnightblue	0.390061
MsaG000477	XP_013452399.1	DEAD-box ATP-dependent RNA helicase 7	open flower	0.25684	0.0885389	tan	0.858873
MsaG000478	XP_003626793.2	uncharacterized protein LOC11420679	open flower	0.234233	0.121454	midnightblue	0.383273
MsaG000480	XP_003588994.1	GATA transcription factor 21	leaves	0.894251	1.30514e-16	darkgrey	0.940538
MsaG030959	XP_013451195.1	stress-induced protein KIN2	flower buds	0.902167	2.65768e-17	black	0.963749
MsaG000485	XP_003588989.1	zinc transporter 4%2C chloroplastic	pollinated flower	0.851306	1.27085e-13	orange	0.913271
MsaG000486	XP_003588988.1	cytosolic Fe-S cluster assembly factor NBP35	pollinated flower	0.574809	3.63339e-05	grey60	0.710664
MsaG000487	XP_003588987.1	pathogen-associated molecular patterns-induced protein A70	pollinated flower	0.709256	4.93898e-08	darkgreen	0.761918
MsaG000488	XP_024634681.1	uncharacterized protein LOC11412548	leaves	0.43932	0.00253385	darkgrey	0.505461
MsaG000489	XP_003588984.1	delta(8)-fatty-acid desaturase 1	pollinated flower	-0.244481	0.105544	darkturquoise	0.343705
MsaG000491	XP_039686942.1	uncharacterized protein LOC120578329	flower buds	0.592604	1.79574e-05	greenyellow	0.713952
MsaG038175	XP_003623412.2	aldose reductase	flower buds	0.943807	2.6963e-22	black	0.96372
MsaG000493	XP_013465889.1	protein indeterminate-domain 7	leaves	0.976669	2.32042e-30	salmon	0.950332	C2H2
MsaG000494	XP_003588979.2	beta-fructofuranosidase%2C insoluble isoenzyme CWINV6	leaves	0.868617	1.06424e-14	darkgrey	0.89159
MsaG000495	XP_003588978.1	beta-fructofuranosidase%2C insoluble isoenzyme CWINV3	leaves	0.938825	1.5933e-21	darkgrey	0.957786
MsaG000496	XP_039688338.1	LOW QUALITY PROTEIN: beta-fructofuranosidase%2C insoluble isoenzyme CWINV1	leaves	0.368051	0.012865	pink	0.739723
MsaG000497	XP_003588973.1	beta-fructofuranosidase%2C insoluble isoenzyme CWINV6 isoform X1	leaves	0.633081	3.0599e-06	green	0.612518	C2H2
MsaG000498	XP_003603159.1	glutaredoxin-C10	flower buds	-0.399446	0.00656095	grey60	0.55342
MsaG040751	XP_013450544.1	myosin-11	flower buds	0.959889	2.25299e-25	black	0.963371
MsaG000501	XP_013465875.1	17,9 kDa class II heat shock protein	closed flower	0.480335	0.000839653	brown	0.66368
MsaG000502	XP_013442853.1	uncharacterized protein LOC25480156	closed flower	0.498775	0.000487877	brown	0.8086
MsaG000503	XP_003588965.1	cytokinin riboside 5'-monophosphate phosphoribohydrolase LOG8	leaves	0.424999	0.00361296	royalblue	0.626179
MsaG000504	XP_003588964.1	probable magnesium transporter NIPA9	flower buds	0.521314	0.000240687	greenyellow	0.675348
MsaG000505	XP_013465885.1	uncharacterized protein LOC25481992	leaves	-0.0853227	0.57734	lightcyan	0.565366
MsaG000506	XP_024631073.1	uncharacterized protein LOC11423308 isoform X1	leaves	-0.261939	0.0821777	turquoise	0.534791
MsaG045785	XP_024638290.1	UDP-glucuronic acid decarboxylase 2	flower buds	0.913018	2.37115e-18	black	0.963278
MsaG000508	XP_013466453.1	F-box/kelch-repeat protein At3g23880	open flower	0.410205	0.00513191	midnightblue	0.440515
MsaG000511	XP_024639587.1	neurofilament medium polypeptide	flower buds	0.382612	0.0094882	blue	0.545998
MsaG000512	XP_013466453.1	F-box/kelch-repeat protein At3g23880	NA	NA	NA	lightgreen	0.292609
MsaG000514	XP_003588954.1	fatty-acid-binding protein 2	flower buds	0.564739	5.31843e-05	greenyellow	0.630731
MsaG000515	XP_024631072.2	uncharacterized protein LOC11428773	pollinated flower	0.518365	0.00026474	orange	0.716844
MsaG000516	XP_024631071.1	myosin-15-like isoform X1	leaves	0.55241	8.3405e-05	red	0.696242
MsaG000518	XP_003601866.1	ALBINO3-like protein 1%2C chloroplastic	closed flower	0.481619	0.000809277	magenta	0.79971
MsaG000520	XP_003588942.2	LRR receptor-like serine/threonine-protein kinase ERECTA	leaves	-0.803012	3.2153e-11	darkred	0.885008
MsaG000521	XP_024636797.1	serine/threonine-protein kinase tricornered	flower buds	0.485303	0.000727547	greenyellow	0.501843
MsaG040756	XP_039684025.1	peroxygenase 2	flower buds	0.958407	4.84283e-25	black	0.963128
MsaG000523	XP_003588934.3	F-box/LRR-repeat protein 15	NA	NA	NA	lightgreen	0.139952
MsaG000524	XP_003588934.3	F-box/LRR-repeat protein 15	flower buds	0.605762	1.03749e-05	greenyellow	0.650621
MsaG000525	XP_003588931.1	cytokinin dehydrogenase 7	leaves	0.876666	2.97227e-15	darkgrey	0.916197
MsaG000526	XP_003588929.2	peroxisome biogenesis factor 10	leaves	0.530592	0.000177331	grey60	0.656571
MsaG000529	XP_003588923.3	thermospermine synthase ACAULIS5	open flower	0.748746	3.3276e-09	lightyellow	0.669188
MsaG000530	XP_003588922.1	uncharacterized protein LOC11428767	leaves	0.940895	7.76062e-22	green	0.952118
MsaG000531	XP_013465878.1	protein BIG GRAIN 1-like A	leaves	0.824793	3.2686e-12	green	0.823156
MsaG000532	XP_003602630.1	ABC transporter G family member 5	leaves	-0.166388	0.274661	turquoise	0.312269
MsaG000533	XP_013465876.1	PHD finger protein ALFIN-LIKE 4 isoform X2	flower buds	-0.222984	0.14093	lightyellow	0.539412
MsaG000534	XP_024631067.1	PHD finger protein ALFIN-LIKE 4 isoform X1	leaves	-0.254649	0.0913873	darkred	0.308539
MsaG000535	XP_013465875.1	17,9 kDa class II heat shock protein	closed flower	0.340607	0.0220506	lightcyan	0.592836
MsaG000536	XP_013465875.1	17,9 kDa class II heat shock protein	closed flower	0.333433	0.0252028	brown	0.577668
MsaG000537	XP_003588914.1	probable WRKY transcription factor 50	leaves	0.659316	8.43005e-07	pink	0.78047
MsaG000538	XP_024631066.2	protein PLASTID MOVEMENT IMPAIRED 1-RELATED 2	open flower	0.332741	0.0255259	midnightblue	0.426799
MsaG000539	XP_003588912.1	protein phosphatase 2C 50	leaves	0.808037	1.9471e-11	salmon	0.900168
MsaG000540	XP_024631065.1	protein ALP1-like	leaves	0.590327	1.96976e-05	grey60	0.809943
MsaG000541	XP_024633924.2	U-box domain-containing protein 52	closed flower	0.696704	1.06314e-07	brown	0.987589
MsaG000542	XP_003588905.1	proline-rich receptor-like protein kinase PERK2	flower buds	0.460357	0.0014626	yellow	0.751974
MsaG000543	XP_003625981.1	increased DNA methylation 1	leaves	0.2584	0.0865541	green	0.346636
MsaG000544	XP_024631062.1	serine/threonine-protein kinase RIPK	pollinated flower	0.771348	5.62169e-10	orange	0.904338
MsaG000545	XP_024631063.2	G-protein coupled receptor 1 isoform X1	leaves	-0.335646	0.0241928	lightcyan	0.538486
MsaG000546	XP_003588901.1	copper transporter 5	closed flower	0.639155	2.29486e-06	brown	0.809576
MsaG000547	XP_013465872.1	uncharacterized protein LOC25481983	leaves	0.226427	0.134737	royalblue	0.617625
MsaG000548	XP_013465863.1	polyadenylate-binding protein-interacting protein 7	leaves	0.794888	7.0233e-11	darkgrey	0.814136
MsaG000555	XP_013465855.1	uncharacterized protein LOC25481975	leaves	0.940593	8.63104e-22	darkgrey	0.941715
MsaG000556	XP_013465854.1	RNA demethylase ALKBH9B	leaves	0.717869	2.85063e-08	pink	0.812486
MsaG000557	XP_013465853.1	E3 ubiquitin-protein ligase AIP2	flower buds	-0.434162	0.00288426	grey60	0.465455
MsaG000558	XP_013465852.1	F-box only protein 13	leaves	-0.549946	9.10598e-05	lightcyan	0.53497
MsaG000559	XP_024631069.1	tocopherol O-methyltransferase%2C chloroplastic	leaves	0.774435	4.34128e-10	salmon	0.864277
MsaG000560	XP_013465849.1	ubiquitin carboxyl-terminal hydrolase 18	flower buds	0.64575	1.66722e-06	magenta	0.84307
MsaG000561	XP_013465848.1	histidine kinase 5	flower buds	0.77201	5.3203e-10	yellow	0.83575
MsaG000562	XP_003589007.2	probable serine/threonine-protein kinase SIS8	flower buds	0.462449	0.00138219	greenyellow	0.614348
MsaG000563	XP_003588798.2	histidine kinase 5	closed flower	0.759652	1.44547e-09	brown	0.829198
MsaG000564	XP_003588529.2	putative disease resistance RPP13-like protein 1	leaves	-0.37046	0.0122443	purple	0.385061
MsaG000565	XP_039689986.1	F-box/FBD/LRR-repeat protein At1g13570 isoform X1	NA	NA	NA	lightgreen	0.09983
MsaG000566	XP_039687922.1	uncharacterized protein LOC120579562	leaves	-0.510943	0.000335191	purple	0.69705
MsaG000567	XP_003588804.1	protein GLUTAMINE DUMPER 5	leaves	0.686998	1.87378e-07	red	0.823768
MsaG000568	XP_003588806.1	protein GLUTAMINE DUMPER 5	leaves	0.625874	4.27104e-06	green	0.763985
MsaG000569	XP_039688194.1	uncharacterized protein LOC11431903	leaves	0.502045	0.000441671	green	0.81195
MsaG000570	XP_003588808.1	zinc finger protein CONSTANS-LIKE 4	leaves	0.676076	3.45716e-07	salmon	0.751341	CO-like
MsaG000571	XP_013465846.1	probable protein phosphatase 2C 59	flower buds	-0.525145	0.000212387	salmon	0.569067
MsaG000573	XP_003588811.1	F-box/FBD/LRR-repeat protein At1g13570 isoform X1	flower buds	0.235267	0.119771	yellow	0.680133
MsaG000574	XP_013465838.2	F-box/FBD/LRR-repeat protein At1g13570	leaves	0.46437	0.0013118	royalblue	0.590402
MsaG000579	XP_024633628.2	uncharacterized protein LOC11426716	flower buds	0.630216	3.49726e-06	blue	0.754461
MsaG030966	XP_013451190.1	stress-induced protein KIN2	flower buds	0.895492	1.02566e-16	black	0.962449
MsaG000582	XP_039688184.1	F-box/FBD/LRR-repeat protein At1g13570 isoform X2	flower buds	0.754601	2.13813e-09	greenyellow	0.802279
MsaG000584	XP_039684571.1	probable monogalactosyldiacylglycerol synthase%2C chloroplastic isoform X1	leaves	0.880855	1.47681e-15	darkgrey	0.884093
MsaG000585	XP_003588819.1	ER membrane protein complex subunit 4	leaves	0.476442	0.000938004	green	0.463922
MsaG000586	XP_039685813.1	elongation factor 1-alpha	leaves	-0.514788	0.000296824	turquoise	0.648081
MsaG000587	XP_003588823.1	CBL-interacting serine/threonine-protein kinase 25	flower buds	-0.69202	1.40141e-07	lightyellow	0.724238
MsaG000588	XP_003588754.2	probable polygalacturonase At3g15720	open flower	0.459728	0.00148759	lightyellow	0.608932
MsaG000589	XP_003588754.2	probable polygalacturonase At3g15720	closed flower	0.675071	3.65284e-07	brown	0.940514
MsaG000590	XP_003588754.2	probable polygalacturonase At3g15720	closed flower	0.524037	0.000220243	brown	0.806953
MsaG000591	XP_003588828.1	probable WRKY transcription factor 40	leaves	0.783254	2.02738e-10	pink	0.808571	WRKY
MsaG000592	XP_003588831.1	probable WRKY transcription factor 40	leaves	0.742741	5.17357e-09	pink	0.734319	WRKY
MsaG009965	XP_024632011.1	histone H3,3 isoform X2	flower buds	0.884843	7.40148e-16	greenyellow	0.894759
MsaG000594	XP_003588838.2	chorismate mutase 2 isoform X1	leaves	0.443111	0.00230079	red	0.493156
MsaG000596	XP_024633545.1	F-box/FBD/LRR-repeat protein At1g13570	closed flower	0.13328	0.382765	brown	0.395303
MsaG000597	XP_003588857.1	3-hydroxyisobutyryl-CoA hydrolase-like protein 2%2C mitochondrial	flower buds	0.590513	1.95499e-05	purple	0.812963
MsaG030734	XP_024641084.1	glyceraldehyde-3-phosphate dehydrogenase 1%2C cytosolic	flower buds	0.968546	1.31854e-27	black	0.962239
MsaG014429	XP_013460296.1	clathrin heavy chain 1	flower buds	0.971528	1.59566e-28	black	0.96205
MsaG000602	XP_024631056.1	WAT1-related protein At4g15540	flower buds	0.747459	3.66138e-09	greenyellow	0.867737
MsaG000603	XP_003588863.1	uncharacterized protein LOC11437015	open flower	0.833718	1.16779e-12	lightyellow	0.678846
MsaG000605	XP_003588864.1	early nodulin-like protein 1	leaves	-0.64051	2.15037e-06	darkred	0.777874
MsaG000606	XP_003588865.1	uncharacterized protein LOC11432979	flower buds	0.269406	0.0735143	yellow	0.704374
MsaG000607	XP_013468649.1	uncharacterized protein LOC25484389	open flower	0.135635	0.374338	tan	0.502499
MsaG000608	XP_003588866.1	aspartate--tRNA ligase 2%2C cytoplasmic	open flower	0.286901	0.0560279	tan	0.511361
MsaG000609	XP_003588866.1	aspartate--tRNA ligase 2%2C cytoplasmic	flower buds	0.646488	1.60787e-06	greenyellow	0.712856
MsaG000611	XP_003588870.1	protein LURP-one-related 10	pollinated flower	0.477591	0.000907953	orange	0.529978
MsaG000612	XP_024631055.1	probable protein phosphatase 2C 60	leaves	-0.52951	0.000183844	darkred	0.507406
MsaG000613	XP_003588874.1	phospholipid hydroperoxide glutathione peroxidase%2C chloroplastic	leaves	0.895325	1.05962e-16	green	0.933532
MsaG000614	XP_024631051.2	probable folate-biopterin transporter 6	leaves	0.544446	0.000110505	royalblue	0.853754
MsaG000615	XP_003588877.1	L-type lectin-domain containing receptor kinase IX,1	pollinated flower	0.677609	3.1773e-07	orange	0.802846
MsaG000616	XP_003588878.1	probable folate-biopterin transporter 2	leaves	0.775371	4.01057e-10	darkgrey	0.829607
MsaG000617	XP_024631050.1	ubiquitin C-terminal hydrolase 22	open flower	0.343606	0.0208344	tan	0.434313
MsaG000618	XP_024631049.1	triadin isoform X1	leaves	-0.517366	0.000273369	lightcyan	0.542756
MsaG044341	XP_024628855.1	tubby-like F-box protein 2	flower buds	0.943774	2.72964e-22	greenyellow	0.948844
MsaG000622	XP_039688119.1	pentatricopeptide repeat-containing protein At5g27110	open flower	0.397343	0.00687748	tan	0.38774
MsaG000623	XP_003588895.2	U-box domain-containing protein 7	leaves	-0.638861	2.32746e-06	darkred	0.73637
MsaG000625	XP_013465836.3	CHD3-type chromatin-remodeling factor PICKLE	flower buds	0.59898	1.38073e-05	greenyellow	0.762226
MsaG000626	XP_039687011.1	mitochondrial metalloendopeptidase OMA1-like	flower buds	0.436185	0.00274206	yellow	0.626917
MsaG000628	XP_024639089.1	mitochondrial metalloendopeptidase OMA1	leaves	-0.214001	0.158075	lightcyan	0.417966
MsaG000629	XP_039686140.1	replication protein A 70 kDa DNA-binding subunit E	NA	NA	NA	lightgreen	0.292969
MsaG000631	XP_013465836.3	CHD3-type chromatin-remodeling factor PICKLE	flower buds	0.303891	0.0424104	blue	0.382974
MsaG000634	XP_003624762.2	eukaryotic translation initiation factor 3 subunit A isoform X2	flower buds	0.432636	0.00299583	magenta	0.74081
MsaG000636	XP_013465832.1	class V chitinase CHIT5a	leaves	0.935215	5.27031e-21	salmon	0.974083
MsaG000637	XP_013465831.1	zinc finger protein 3	leaves	0.81371	1.08564e-11	royalblue	0.8287
MsaG042415	XP_024629049.1	ADP%2CATP carrier protein 1%2C mitochondrial	flower buds	0.96854	1.32343e-27	black	0.959966
MsaG000639	XP_003630288.1	probable methyltransferase PMT26	closed flower	0.449805	0.00193515	lightcyan	0.623287
MsaG000640	XP_013465829.1	deSI-like protein At4g17486	leaves	-0.622076	5.07434e-06	brown	0.673686
MsaG016863	XP_003603098.1	probable isoaspartyl peptidase/L-asparaginase 2	flower buds	0.973448	3.62421e-29	black	0.959786
MsaG000642	XP_013465827.1	caldesmon	flower buds	0.900043	4.12612e-17	greenyellow	0.93045
MsaG000643	XP_013465849.1	ubiquitin carboxyl-terminal hydrolase 18	leaves	0.0928958	0.543889	red	0.456485
MsaG025486	XP_003611715.1	nicotinate phosphoribosyltransferase 2	flower buds	0.976589	2.49576e-30	black	0.959453
MsaG009171	XP_024632514.1	succinate-semialdehyde dehydrogenase%2C mitochondrial	flower buds	0.936915	3.0263e-21	black	0.959116
MsaG000646	XP_013465826.1	60S ribosomal protein L39-3	flower buds	0.563219	5.62713e-05	purple	0.710218
MsaG007161	XP_013462883.1	F-box protein CPR1	flower buds	0.948015	5.2765e-23	black	0.959081
MsaG000648	XP_013465822.2	probable receptor-like protein kinase At1g80640	leaves	-0.410561	0.00508964	darkred	0.473355
MsaG000649	XP_024638724.1	aberrant root formation protein 4	open flower	0.266047	0.0773177	midnightblue	0.286694
MsaG000651	XP_013465819.1	mediator of RNA polymerase II transcription subunit 25	flower buds	0.384307	0.00914983	turquoise	0.55541
MsaG000652	XP_013465818.1	ribosome biogenesis protein BRX1 homolog 2	open flower	0.16994	0.2644	tan	0.785508
MsaG000653	XP_013465817.2	trafficking protein particle complex II-specific subunit 120 homolog	flower buds	0.751379	2.73139e-09	greenyellow	0.827855
MsaG000654	XP_013465816.1	homeobox protein knotted-1-like 3	flower buds	-0.693118	1.3141e-07	grey60	0.88108	TALE
MsaG000655	XP_013465815.1	uncharacterized protein LOC25481939	closed flower	0.687519	1.81864e-07	brown	0.961596
MsaG000656	XP_013465813.1	hydroxyproline O-arabinosyltransferase 1	open flower	-0.143762	0.346115	tan	0.408296
MsaG000657	XP_024631029.1	uncharacterized protein LOC25481933 isoform X1	NA	NA	NA	lightgreen	0.180701
MsaG000659	XP_024631028.1	calcium uptake protein%2C mitochondrial	flower buds	-0.432059	0.00303895	grey60	0.578573
MsaG000660	XP_024631027.1	protein PHOX1	leaves	0.354737	0.0168016	pink	0.499646
MsaG000661	XP_013465804.1	protein MEMO1	leaves	0.306342	0.04069	green	0.394682
MsaG000662	XP_013465804.1	protein MEMO1	NA	NA	NA	lightgreen	0.121331
MsaG000664	XP_039685635.1	protein TOPLESS-like	flower buds	0.766088	8.65456e-10	greenyellow	0.772968
MsaG000665	XP_013465800.1	uncharacterized vacuolar membrane protein YML018C isoform X1	closed flower	0.391233	0.00787307	brown	0.567059
MsaG041957	XP_013444629.1	dynamin-related protein 1B	flower buds	0.981887	1.05687e-32	black	0.958594
MsaG000667	XP_003588783.1	pEARLI1-like lipid transfer protein 1	leaves	0.837325	7.57076e-13	darkgrey	0.882223
MsaG000668	XP_003588784.3	lipid transfer protein EARLI 1	leaves	0.837542	7.37421e-13	darkgrey	0.854592
MsaG000669	XP_003588784.3	lipid transfer protein EARLI 1	leaves	0.807688	2.01702e-11	darkgrey	0.84073
MsaG000671	XP_003588784.3	lipid transfer protein EARLI 1	open flower	0.291104	0.0523697	tan	0.774836
MsaG000672	XP_024631024.1	centrosome-associated protein CEP250	leaves	0.628859	3.72388e-06	pink	0.774655
MsaG000673	XP_039688045.1	uncharacterized protein LOC11440775 isoform X2	pollinated flower	0.909892	4.90725e-18	orange	0.88893
MsaG030158	XP_039691154.1	formate dehydrogenase 1%2C mitochondrial	flower buds	0.909598	5.24654e-18	black	0.958001
MsaG000675	XP_039688040.1	UDP-N-acetylglucosamine transporter UGNT1	leaves	0.372559	0.0117242	pink	0.527051
MsaG000677	XP_003604024.1	5'-methylthioadenosine/S-adenosylhomocysteine nucleosidase	pollinated flower	0.381137	0.00979139	purple	0.443791
MsaG000678	XP_003588769.1	G-type lectin S-receptor-like serine/threonine-protein kinase SD2-5	leaves	0.49809	0.000498088	red	0.72183
MsaG000679	XP_003588768.1	probable N-acetyl-gamma-glutamyl-phosphate reductase%2C chloroplastic	leaves	0.414824	0.00460695	red	0.610306
MsaG044776	XP_003608684.1	peroxisomal acyl-coenzyme A oxidase 1	flower buds	0.896286	8.77627e-17	black	0.957776
MsaG000681	XP_003588766.1	EIN3-binding F-box protein 1	flower buds	-0.743214	4.99893e-09	darkgreen	0.625681
MsaG000683	XP_013465794.2	uncharacterized protein LOC11435981 isoform X1	leaves	0.713671	3.73568e-08	darkgrey	0.747617
MsaG000684	XP_003588762.1	ethylene-responsive transcription factor WIN1	pollinated flower	0.355373	0.0165929	grey60	0.661027	ERF
MsaG000685	XP_003588760.1	SPX domain-containing protein 2	leaves	0.750957	2.81981e-09	salmon	0.818254
MsaG000686	XP_013448609.1	probable carboxylesterase 12	leaves	0.549942	9.10715e-05	salmon	0.548722
MsaG000687	XP_003588757.1	DEAD-box ATP-dependent RNA helicase 15 isoform X1	open flower	0.489702	0.000639701	tan	0.721581
MsaG000688	XP_003588754.2	probable polygalacturonase At3g15720	closed flower	0.481935	0.000801973	magenta	0.738483
MsaG000689	XP_003588753.2	pentatricopeptide repeat-containing protein At4g21065	flower buds	0.396511	0.00700632	purple	0.51819
MsaG000690	XP_024631016.1	AFG1-like ATPase	NA	NA	NA	lightgreen	0.337128
MsaG000691	XP_003588726.1	adenine nucleotide transporter BT1%2C chloroplastic/mitochondrial	open flower	0.547333	9.98721e-05	midnightblue	0.39913
MsaG000692	XP_024631076.2	CRC domain-containing protein TSO1 isoform X2	leaves	-0.741636	5.60395e-09	darkred	0.86309	CPP
MsaG000693	XP_024631005.1	peptidyl-prolyl cis-trans isomerase CYP95 isoform X1	leaves	0.364818	0.0137402	pink	0.576206
MsaG000694	XP_003588711.2	uncharacterized protein LOC11446052	closed flower	0.747564	3.63309e-09	darkturquoise	0.855604
MsaG000695	XP_003588718.1	cytochrome b-c1 complex subunit 7-2%2C mitochondrial	flower buds	0.580764	2.88317e-05	yellow	0.883644
MsaG000697	XP_024629742.1	potassium channel AKT1	closed flower	0.614165	7.21392e-06	brown	0.925798
MsaG000698	XP_039686854.1	probable boron transporter 7	flower buds	0.709131	4.97768e-08	magenta	0.961441
MsaG000699	XP_003588715.2	probable histone H2A variant 3	leaves	-0.490217	0.000630061	turquoise	0.689199
MsaG000700	XP_013445083.1	annexin-like protein RJ4	leaves	-0.439076	0.00254952	darkred	0.499102
MsaG000701	XP_003588715.2	probable histone H2A variant 3	flower buds	0.414077	0.00468849	yellow	0.567421
MsaG016958	XP_039687702.1	rho GTPase-activating protein REN1 isoform X2	flower buds	0.92324	1.78982e-19	black	0.95743
MsaG000705	XP_003621296.1	inactive poly [ADP-ribose] polymerase RCD1	open flower	0.354171	0.0169896	tan	0.677694
MsaG000706	XP_003588706.3	carbon catabolite repressor protein 4 homolog 6 isoform X2	closed flower	-0.0084729	0.955948	lightcyan	0.378806
MsaG018101	NA	NA	flower buds	0.936644	3.30978e-21	black	0.957356
MsaG000708	XP_003588703.1	6-hydroxynicotinate 3-monooxygenase	pollinated flower	-0.259552	0.08511	darkturquoise	0.256496
MsaG000709	XP_003588703.1	6-hydroxynicotinate 3-monooxygenase	leaves	0.802182	3.48799e-11	darkgrey	0.834741
MsaG000711	XP_003588939.1	50S ribosomal protein L33	open flower	-0.111025	0.467797	tan	0.340818
MsaG000712	XP_003588700.1	protein ECERIFERUM 26-like	open flower	0.200206	0.187294	tan	0.430757
MsaG000713	XP_003588699.2	pleiotropic drug resistance protein 1	leaves	0.732336	1.0808e-08	salmon	0.782094
MsaG000714	XP_003588698.1	pleiotropic drug resistance protein 1	flower buds	0.398782	0.00665945	yellow	0.627212
MsaG000716	XP_003603016.1	probable carboxylesterase 2	closed flower	0.539048	0.000133193	brown	0.850127
MsaG000719	XP_013461078.1	non-structural maintenance of chromosomes element 1 homolog	closed flower	0.454936	0.0016907	lightcyan	0.726972
MsaG000720	NA	NA	pollinated flower	0.393281	0.00752628	orange	0.447969
MsaG000721	XP_003588698.1	pleiotropic drug resistance protein 1	flower buds	0.462283	0.00138841	yellow	0.696177
MsaG000722	XP_003588697.1	probable indole-3-pyruvate monooxygenase YUCCA4	leaves	-0.391548	0.00781882	purple	0.601066
MsaG000725	XP_013465784.1	transcriptional corepressor LEUNIG isoform X1	flower buds	-0.667291	5.55507e-07	grey60	0.661631
MsaG000726	XP_003588694.2	probable 2-oxoglutarate-dependent dioxygenase AOP1	pollinated flower	0.588944	2.08291e-05	orange	0.89389
MsaG000730	XP_024631156.1	pentatricopeptide repeat-containing protein At5g11310%2C mitochondrial	open flower	0.252338	0.0944679	midnightblue	0.363007
MsaG000731	XP_003588686.2	photosynthetic NDH subunit of subcomplex B 3%2C chloroplastic	leaves	0.891431	2.23247e-16	salmon	0.969514
MsaG000733	XP_003588683.2	cyclin-A2-2	leaves	0.620643	5.4121e-06	darkgrey	0.596135
MsaG000734	XP_003588682.1	serine/threonine protein phosphatase 2A 57 kDa regulatory subunit B' kappa isoform	closed flower	0.598713	1.39615e-05	magenta	0.825975
MsaG008666	XP_013464065.1	uncharacterized protein LOC25488394	flower buds	0.880886	1.469e-15	greenyellow	0.955617
MsaG039162	XP_024626369.1	alpha-L-arabinofuranosidase 1	flower buds	0.987884	1.9725e-36	black	0.9567
MsaG000737	XP_003588675.2	LOW QUALITY PROTEIN: E3 ubiquitin-protein ligase At1g63170	flower buds	-0.662788	7.04105e-07	grey60	0.676298
MsaG000738	XP_039687899.1	polyadenylate-binding protein-interacting protein 6	closed flower	0.383462	0.00931724	brown	0.428566
MsaG000739	XP_013465779.1	protein TIC236%2C chloroplastic	leaves	0.57908	3.07943e-05	pink	0.713271
MsaG000740	XP_013465778.1	uncharacterized protein LOC25481914	flower buds	0.443852	0.00225752	greenyellow	0.520182
MsaG000741	XP_039683272.1	probable ADP-ribosylation factor GTPase-activating protein AGD14	closed flower	0.592102	1.83288e-05	brown	0.906907
MsaG000742	XP_013465776.1	molybdate transporter 1	leaves	0.788058	1.31914e-10	salmon	0.874061
MsaG000743	XP_024631002.2	putative wall-associated receptor kinase-like 16	leaves	0.87086	7.52334e-15	salmon	0.831888
MsaG000744	XP_039685920.1	uncharacterized protein LOC25482300	leaves	0.885181	6.97238e-16	darkgrey	0.904666
MsaG000745	XP_024641747.2	uncharacterized protein LOC112422656	leaves	0.0174031	0.909661	cyan	0.439355
MsaG000746	XP_024631001.2	wall-associated receptor kinase 5	leaves	0.894614	1.21667e-16	royalblue	0.881437
MsaG000748	XP_039685920.1	uncharacterized protein LOC25482300	flower buds	0.264279	0.0793806	yellow	0.514555
MsaG000749	XP_024631002.2	putative wall-associated receptor kinase-like 16	leaves	0.80872	1.81682e-11	pink	0.906417
MsaG000750	XP_013465771.2	wall-associated receptor kinase 5	leaves	0.577716	3.24739e-05	darkgrey	0.600211
MsaG000751	XP_013465770.1	molybdate transporter 1	open flower	0.170633	0.262426	tan	0.501199
MsaG000753	XP_013455955.2	F-box/FBD/LRR-repeat protein At1g13570 isoform X1	flower buds	0.299823	0.0453953	greenyellow	0.37155
MsaG000755	XP_039687858.1	probable E3 ubiquitin-protein ligase RZFP34 isoform X1	pollinated flower	0.520481	0.000247271	orange	0.82665
MsaG000756	XP_024626741.1	zinc finger protein 1-like	pollinated flower	0.361619	0.0146555	orange	0.617643
MsaG000757	XP_024630999.1	probable E3 ubiquitin-protein ligase RZFP34 isoform X2	pollinated flower	0.543303	0.000114995	orange	0.791639
MsaG000758	XP_013465765.1	FCS-Like Zinc finger 10	flower buds	0.286521	0.0563687	blue	0.550228
MsaG000759	XP_013465762.1	endonuclease V	leaves	-0.467724	0.00119655	darkred	0.530628
MsaG000760	XP_013465761.1	glucan endo-1%2C3-beta-glucosidase 5	closed flower	0.462966	0.00136291	magenta	0.711544
MsaG000761	XP_039682849.1	uncharacterized protein LOC25481898	closed flower	0.739274	6.63838e-09	brown	0.945267
MsaG000762	XP_024631002.2	putative wall-associated receptor kinase-like 16	leaves	0.790807	1.02636e-10	pink	0.856239
MsaG000763	XP_024630995.1	protein starmaker	open flower	0.372954	0.0116286	tan	0.549774
MsaG000764	XP_013465757.1	uncharacterized protein LOC25481895 isoform X5	leaves	0.754004	2.23803e-09	green	0.84116
MsaG000765	XP_013465755.1	ribosomal RNA small subunit methyltransferase H isoform X1	leaves	0.59311	1.75904e-05	darkgrey	0.671446
MsaG000767	XP_003590556.1	guanine nucleotide-binding protein subunit gamma 2	leaves	0.612547	7.74318e-06	royalblue	0.887768
MsaG000768	XP_024630993.1	ubiquitin carboxyl-terminal hydrolase 26 isoform X1	open flower	0.480012	0.000847429	tan	0.578631
MsaG000770	XP_024635909.1	pre-mRNA-splicing factor ATP-dependent RNA helicase DEAH1 isoform X1	open flower	0.0200023	0.896237	tan	0.386243
MsaG000771	XP_013465747.1	pentatricopeptide repeat-containing protein At5g24830	open flower	0.331468	0.0261294	midnightblue	0.475573
MsaG000772	XP_013465745.1	uncharacterized protein At2g24330	leaves	-0.423125	0.00378048	magenta	0.425093
MsaG000773	XP_013465742.1	probable plastid-lipid-associated protein 8%2C chloroplastic	leaves	0.952908	6.61657e-24	darkgrey	0.954729
MsaG019614	XP_013442810.2	transcription initiation factor TFIID subunit 11	flower buds	0.919959	4.25767e-19	black	0.956651
MsaG000775	NA	NA	leaves	-0.576002	3.47016e-05	darkred	0.708348
MsaG000777	XP_024632519.1	selenoprotein H	leaves	-0.465872	0.00125901	turquoise	0.71456
MsaG000778	XP_013465738.1	fasciclin-like arabinogalactan protein 3	closed flower	0.703948	6.86325e-08	brown	0.966783
MsaG000779	XP_039685831.1	fasciclin-like arabinogalactan protein 3	closed flower	0.71711	2.99453e-08	brown	0.939703
MsaG000780	XP_024632502.2	fasciclin-like arabinogalactan protein 3	closed flower	0.723453	1.97465e-08	brown	0.926186
MsaG000782	XP_024630605.1	uncharacterized protein LOC112418472	leaves	0.298162	0.0466621	royalblue	0.668691
MsaG000783	XP_039685831.1	fasciclin-like arabinogalactan protein 3	closed flower	0.730597	1.21844e-08	brown	0.914485
MsaG000784	XP_039685831.1	fasciclin-like arabinogalactan protein 3	closed flower	0.763621	1.05547e-09	brown	0.905172
MsaG000785	XP_013465734.1	flowering-promoting factor 1-like protein 2	open flower	0.655863	1.00609e-06	midnightblue	0.848512
MsaG000786	XP_013465733.1	replication protein A 32 kDa subunit A	leaves	-0.513265	0.000311515	purple	0.82786
MsaG000789	XP_013465731.1	protein ACTIVITY OF BC1 COMPLEX KINASE 1%2C chloroplastic	leaves	0.968768	1.13446e-27	salmon	0.959398
MsaG018305	NA	NA	flower buds	0.853494	9.45506e-14	blue	0.987811
MsaG000791	XP_024630988.1	uncharacterized protein LOC25481872 isoform X1	flower buds	0.217141	0.151916	yellow	0.381323
MsaG000792	XP_013465724.1	uncharacterized protein LOC25481871	leaves	0.156838	0.303536	cyan	0.51508
MsaG000793	XP_013465723.2	cytoplasmic 60S subunit biogenesis factor REI1 homolog 2	open flower	0.475322	0.000968151	midnightblue	0.67101
MsaG000794	XP_013465721.1	plasma membrane ATPase 4	flower buds	-0.379042	0.0102361	lightyellow	0.539218
MsaG017603	XP_003603726.1	transmembrane and coiled-coil domain-containing protein 4	flower buds	0.943032	3.59169e-22	black	0.955953
MsaG036033	XP_013447868.1	aquaporin TIP1-3	flower buds	0.973733	2.88167e-29	black	0.955923
MsaG033012	XP_013443093.1	non-structural maintenance of chromosomes element 4 homolog A	flower buds	0.912953	2.40801e-18	greenyellow	0.954288
MsaG000798	XP_039687768.1	uncharacterized protein LOC120579462	open flower	0.205811	0.17499	midnightblue	0.320567
MsaG000800	XP_003588660.1	uncharacterized protein LOC11425686	leaves	0.232578	0.124183	pink	0.385748
MsaG000801	XP_003588659.1	uncharacterized protein LOC11433343	leaves	0.51508	0.000294076	pink	0.572505
MsaG000802	XP_003588657.1	myb-like protein X	closed flower	0.517111	0.000275613	brown	0.876546
MsaG000803	XP_024630982.1	pentatricopeptide repeat-containing protein At5g10690	leaves	0.647271	1.54704e-06	darkgrey	0.775386
MsaG000804	XP_003588654.1	uncharacterized protein LOC11421396	flower buds	-0.476248	0.000943165	grey60	0.725643
MsaG000805	XP_003588739.1	vicilin-like seed storage protein At2g18540	closed flower	0.340005	0.0223016	lightcyan	0.647674
MsaG000806	XP_003588653.2	exocyst complex component EXO70I	leaves	-0.675653	3.53824e-07	darkred	0.640764
MsaG000807	XP_003606421.1	uncharacterized protein LOC11426411	open flower	0.0229397	0.881101	tan	0.548694
MsaG000808	XP_003588608.1	F-box protein At1g30790	open flower	0.26581	0.0775923	midnightblue	0.497629
MsaG000810	XP_024628313.1	uncharacterized protein LOC25501325	open flower	0.118104	0.439713	tan	0.527956
MsaG000811	XP_013465713.1	probable WRKY transcription factor 17	NA	NA	NA	lightgreen	-0.249779
MsaG000812	XP_024640397.1	DEAD-box ATP-dependent RNA helicase 10 isoform X1	NA	NA	NA	lightgreen	-0.00594748
MsaG000813	XP_013465713.1	probable WRKY transcription factor 17	flower buds	-0.696819	1.05586e-07	darkgreen	0.552184
MsaG045558	XP_003609435.1	bifunctional purple acid phosphatase 26	flower buds	0.958723	4.12431e-25	black	0.955571
MsaG000815	XP_003588651.1	trifunctional UDP-glucose 4%2C6-dehydratase/UDP-4-keto-6-deoxy-D-glucose 3%2C5-epimerase/UDP-4-keto-L-rhamnose-reductase RHM1	flower buds	0.694463	1.2141e-07	magenta	0.938359
MsaG000816	XP_024630973.1	serine/arginine-rich splicing factor RSZ22A-like	flower buds	0.199499	0.188889	turquoise	0.588301
MsaG000820	XP_039687745.1	DNA topoisomerase 1 isoform X1	flower buds	0.428712	0.00330019	purple	0.619083
MsaG000821	XP_039687750.1	U-box domain-containing protein 35-like	closed flower	0.646613	1.59805e-06	brown	0.950478
MsaG000825	XP_003588620.2	uncharacterized protein LOC11446051	leaves	0.921713	2.69189e-19	darkgrey	0.886969
MsaG000826	XP_013464687.2	GDSL esterase/lipase At5g45910	flower buds	0.374778	0.0111954	purple	0.599663
MsaG000827	XP_003588618.1	uncharacterized protein LOC11421388	flower buds	0.701397	8.01853e-08	blue	0.688175	Trihelix
MsaG030963	XP_013451193.1	late embryogenesis abundant protein 2	flower buds	0.882752	1.06656e-15	black	0.955409
MsaG000830	XP_003588615.1	L-arabinokinase	leaves	-0.632755	3.107e-06	magenta	0.563583
MsaG000832	XP_003588614.2	glycosyltransferase family protein 64 C3	leaves	-0.0627497	0.682176	brown	0.267756
MsaG000833	XP_003588616.1	protein NRT1/ PTR FAMILY 1,2	flower buds	0.41665	0.0044127	magenta	0.510776
MsaG000835	XP_003598201.1	uncharacterized protein LOC11411787	flower buds	0.551969	8.47291e-05	yellow	0.805576
MsaG000839	XP_003592432.1	ARM REPEAT PROTEIN INTERACTING WITH ABF2	leaves	-0.423038	0.00378841	purple	0.550385
MsaG000840	XP_003593691.2	ethylene-response factor C3	flower buds	0.501218	0.000452963	magenta	0.731673
MsaG000841	XP_003617387.2	anaphase-promoting complex subunit 5	flower buds	0.181675	0.232326	greenyellow	0.325194
MsaG001272	XP_024630235.2	dynamin-related protein 1C-like	flower buds	0.959875	2.26921e-25	black	0.955226
MsaG017190	XP_024633416.1	synaptotagmin-5	flower buds	0.960739	1.43365e-25	black	0.954991
MsaG000847	XP_039687726.1	uncharacterized protein LOC11429802	leaves	-0.361156	0.0147922	black	0.486926
MsaG000849	XP_003588599.1	26S proteasome non-ATPase regulatory subunit 11 homolog	open flower	-0.142002	0.352111	tan	0.570071
MsaG000850	XP_003588599.1	26S proteasome non-ATPase regulatory subunit 11 homolog	flower buds	0.592112	1.83208e-05	greenyellow	0.637606
MsaG000851	XP_003588595.1	basic leucine zipper 9	pollinated flower	0.520049	0.00025075	orange	0.708129
MsaG000852	XP_039687718.1	uncharacterized protein LOC11431325	leaves	0.842874	3.80699e-13	salmon	0.894487
MsaG000856	XP_039683985.1	uncharacterized protein LOC25498900 isoform X2	NA	NA	NA	lightgreen	0.082518
MsaG000857	XP_003602426.2	stomatin-like protein 2%2C mitochondrial	NA	NA	NA	lightgreen	0.179382
MsaG005580	XP_013470197.2	exocyst complex component EXO84A	flower buds	0.98675	1.33672e-35	black	0.95487
MsaG000859	XP_003588574.1	protein ATAF2 isoform X1	leaves	0.786271	1.54978e-10	royalblue	0.790859	NAC
MsaG000860	XP_003608388.1	beta-ureidopropionase	leaves	0.519095	0.000258588	pink	0.808853
MsaG000861	XP_039689872.1	protein MICRORCHIDIA 6	NA	NA	NA	lightgreen	-0.271055
MsaG000862	XP_003588562.1	protein TRACHEARY ELEMENT DIFFERENTIATION-RELATED 7A	leaves	0.436016	0.00275368	royalblue	0.517334
MsaG000863	XP_003588568.2	protein ANTI-SILENCING 1 isoform X2	leaves	0.270952	0.0718137	green	0.461335
MsaG000865	XP_003588562.1	protein TRACHEARY ELEMENT DIFFERENTIATION-RELATED 7A	closed flower	0.722176	2.14927e-08	brown	0.511301
MsaG000866	XP_003588561.1	protein ANTI-SILENCING 1	leaves	0.679809	2.81231e-07	salmon	0.71209
MsaG000867	XP_003588560.3	helicase and polymerase-containing protein TEBICHI	leaves	-0.56342	5.58541e-05	darkred	0.663797
MsaG017193	XP_003603362.1	14 kDa proline-rich protein DC2,15	leaves	0.928006	4.73508e-20	green	0.959454
MsaG000872	XP_003588551.1	BURP domain protein RD22	leaves	0.894791	1.17558e-16	darkgrey	0.851168
MsaG000873	XP_003588551.1	BURP domain protein RD22	leaves	0.839417	5.85981e-13	darkgrey	0.814075
MsaG000875	XP_039687687.1	BURP domain protein RD22	pollinated flower	0.397692	0.00682401	orange	0.684567
MsaG000876	XP_024632146.2	BURP domain-containing protein 3	open flower	0.585114	2.42811e-05	lightyellow	0.820339
MsaG000879	XP_003588544.1	indole-3-pyruvate monooxygenase YUCCA6	leaves	0.44465	0.00221168	salmon	0.496303
MsaG000880	XP_024630968.1	2-(3-amino-3-carboxypropyl)histidine synthase subunit 2	open flower	0.359083	0.0154175	tan	0.470304
MsaG000881	XP_003588542.1	pentatricopeptide repeat-containing protein At4g39620%2C chloroplastic	flower buds	0.418815	0.00419173	blue	0.500292
MsaG000882	XP_003588541.1	PXMP2/4 family protein 2	leaves	0.437917	0.0026252	green	0.439546
MsaG000885	XP_003588537.2	pentatricopeptide repeat-containing protein At5g25630	leaves	0.847946	1.98343e-13	green	0.878639
MsaG000886	XP_003588536.2	rhomboid-like protein 11%2C chloroplastic	leaves	0.576455	3.40988e-05	salmon	0.5947
MsaG000887	XP_003588534.2	signal peptide peptidase isoform X2	flower buds	0.379538	0.0101294	blue	0.440595
MsaG000846	NA	NA	flower buds	0.911996	3.01682e-18	black	0.954636
MsaG000889	XP_003588527.1	zinc finger protein CONSTANS-LIKE 12 isoform X1	leaves	0.559404	6.47555e-05	cyan	0.887191
MsaG000890	XP_003588525.2	protein BOBBER 1	leaves	-0.235857	0.118819	lightcyan	0.66238
MsaG000891	XP_003588525.2	protein BOBBER 1	pollinated flower	0.194173	0.201212	orange	0.328353
MsaG000893	XP_003588523.1	protein BOBBER 1	flower buds	0.812966	1.17341e-11	blue	0.894788
MsaG000894	XP_003588522.1	O-acyltransferase WSD1 isoform X2	open flower	0.534044	0.000157921	lightyellow	0.847315
MsaG000896	XP_003588521.1	probable pectinesterase/pectinesterase inhibitor 61 isoform X1	closed flower	0.719016	2.64545e-08	darkturquoise	0.91082
MsaG000897	XP_003588519.1	E3 ubiquitin-protein ligase SINAT5	closed flower	0.601558	1.23952e-05	magenta	0.922831
MsaG000898	XP_003588519.1	E3 ubiquitin-protein ligase SINAT5	flower buds	0.403937	0.00592723	magenta	0.658518
MsaG000900	NA	NA	flower buds	0.104138	0.496012	turquoise	0.559804
MsaG000901	XP_003588516.2	uncharacterized protein LOC11429788	leaves	-0.756919	1.7886e-09	midnightblue	0.683742
MsaG000902	XP_003588515.2	structural maintenance of chromosomes flexible hinge domain-containing protein GMI1 isoform X2	pollinated flower	0.378296	0.0103988	orange	0.544236
MsaG000903	XP_024634823.1	pentatricopeptide repeat-containing protein At1g12775%2C mitochondrial	flower buds	0.808211	1.91313e-11	blue	0.870031
MsaG000905	XP_024632005.2	structural maintenance of chromosomes flexible hinge domain-containing protein GMI1 isoform X2	leaves	-0.639611	2.24528e-06	magenta	0.715596
MsaG000907	XP_003588505.1	protein IQ-DOMAIN 1 isoform X1	closed flower	0.448657	0.00199395	darkturquoise	0.592558
MsaG000908	XP_013465692.1	uncharacterized protein At4g00950	leaves	0.667609	5.46196e-07	cyan	0.756438
MsaG000909	XP_039687639.1	protein ABIL2 isoform X2	NA	NA	NA	lightgreen	-0.0682554
MsaG000910	XP_003588498.1	putative aminoacrylate hydrolase RutD isoform X1	leaves	0.699197	9.15798e-08	green	0.784745
MsaG000911	XP_003588494.1	uncharacterized protein LOC11429785	leaves	0.63868	2.34761e-06	grey60	0.880526
MsaG000912	XP_003588493.3	reticulocalbin-2	closed flower	0.647515	1.52856e-06	brown	0.970349
MsaG000913	XP_003588493.3	reticulocalbin-2	closed flower	0.718777	2.68702e-08	brown	0.972887
MsaG000914	XP_003588492.2	glucan endo-1%2C3-beta-glucosidase	closed flower	0.525121	0.000212559	brown	0.732058
MsaG000915	XP_003588491.1	3-oxoacyl-[acyl-carrier-protein] reductase FabG	leaves	-0.530909	0.000175461	lightyellow	0.647489
MsaG000916	XP_013467376.1	pentatricopeptide repeat-containing protein At1g12775%2C mitochondrial	open flower	0.3007	0.0447375	tan	0.42424
MsaG000917	XP_013453358.1	putative pentatricopeptide repeat-containing protein At1g12700%2C mitochondrial	flower buds	0.37928	0.0101848	blue	0.561944
MsaG000919	XP_024630955.1	WD repeat-containing protein 44	closed flower	0.776183	3.74311e-10	brown	0.967385
MsaG000920	XP_024630955.1	WD repeat-containing protein 44	closed flower	0.770064	6.25258e-10	brown	0.974144
MsaG000921	XP_024640372.1	histone-lysine N-methyltransferase ATXR6 isoform X1	flower buds	0.714728	3.49135e-08	blue	0.81534
MsaG000924	XP_003588480.1	histone-lysine N-methyltransferase ATXR6	leaves	-0.505492	0.000397251	turquoise	0.74833
MsaG000925	XP_024630954.1	Werner syndrome ATP-dependent helicase homolog	open flower	0.0622156	0.684739	tan	0.492393
MsaG000926	XP_003588477.1	macro domain-containing protein XCC3184	leaves	-0.0522156	0.733368	turquoise	0.372826
MsaG039990	XP_024626324.1	S-adenosylmethionine synthase 3	flower buds	0.939164	1.41847e-21	black	0.954396
MsaG000928	XP_003588474.1	pentatricopeptide repeat-containing protein At3g24000%2C mitochondrial	leaves	-0.438912	0.00256015	turquoise	0.486934
MsaG000929	XP_003588473.1	pentatricopeptide repeat-containing protein At2g13600	leaves	-0.273759	0.0688063	turquoise	0.51971
MsaG044297	XP_003604791.1	S-adenosyl-L-methionine:benzoic acid/salicylic acid carboxyl methyltransferase 3	flower buds	0.980521	4.9807e-32	black	0.954344
MsaG000932	XP_039687601.1	metal-nicotianamine transporter YSL3	flower buds	0.653678	1.12384e-06	magenta	0.779546
MsaG000933	XP_024630952.1	metal-nicotianamine transporter YSL3-like isoform X1	leaves	-0.037638	0.806096	red	0.336106
MsaG000934	XP_003588461.2	protein PEP-RELATED DEVELOPMENT ARRESTED 1%2C chloroplastic	leaves	0.592418	1.80944e-05	green	0.811645
MsaG000935	XP_003588460.1	54S ribosomal protein L24%2C mitochondrial	flower buds	0.698864	9.3434e-08	greenyellow	0.654646
MsaG000936	XP_003588458.1	uncharacterized protein LOC11433311	leaves	-0.537899	0.000138538	purple	0.741905
MsaG000937	XP_013461819.1	probable xyloglucan glycosyltransferase 12	closed flower	0.224254	0.138621	lightcyan	0.635892
MsaG000938	XP_024631826.1	F-box only protein 8	flower buds	0.497982	0.00049971	magenta	0.831904
MsaG000939	XP_024631826.1	F-box only protein 8	flower buds	0.45877	0.00152635	magenta	0.629254
MsaG000940	XP_024631104.1	protein FAM135B isoform X1	open flower	0.385178	0.00898004	midnightblue	0.529278
MsaG000942	XP_003588450.1	amino acid permease 6	flower buds	-0.776468	3.65345e-10	lightyellow	0.700958
MsaG000943	XP_003588449.1	RNA polymerase sigma factor sigC	leaves	0.911473	3.40853e-18	salmon	0.960822
MsaG000944	XP_003588448.1	early nodulin-93	closed flower	0.645853	1.65881e-06	brown	0.848657
MsaG039055	XP_003624684.4	uncharacterized protein LOC11430151 isoform X1	flower buds	0.992288	1.24589e-40	black	0.954136
MsaG000946	XP_003588445.2	endoribonuclease YBEY%2C chloroplastic isoform X1	leaves	0.736127	8.29645e-09	green	0.757564
MsaG034309	XP_003620461.2	VQ motif-containing protein 20	flower buds	0.874473	4.24354e-15	blue	0.904976
MsaG038551	XP_024625221.1	uncharacterized protein LOC11435598	flower buds	0.921065	3.19244e-19	black	0.953712
MsaG000950	XP_003606396.2	serine/threonine-protein kinase GRIK1	flower buds	0.497361	0.000509161	greenyellow	0.615097
MsaG000952	XP_003588432.2	amino acid permease 8	leaves	0.825621	2.97811e-12	darkgrey	0.892141
MsaG000953	XP_003588431.1	phosphoribosylglycinamide formyltransferase%2C chloroplastic	leaves	0.411151	0.00502033	red	0.668155
MsaG000954	XP_003588429.1	protein cereblon	open flower	0.244502	0.105514	tan	0.517948
MsaG000955	XP_003588428.2	casein kinase 1-like protein HD16 isoform X1	leaves	0.231654	0.125728	pink	0.457369
MsaG000956	XP_024632009.1	thioredoxin-related transmembrane protein 2	flower buds	0.728877	1.37049e-08	greenyellow	0.805133
MsaG000957	XP_003588420.2	exosome complex component RRP43	flower buds	0.812956	1.17466e-11	greenyellow	0.833047
MsaG000958	XP_003588415.1	subtilisin-like protease SBT4,3	closed flower	0.289542	0.0537066	lightyellow	0.518274
MsaG000959	XP_003588418.1	subtilisin-like protease SBT4,3 isoform X1	flower buds	0.257192	0.0880886	greenyellow	0.344707
MsaG024380	XP_013447280.1	probable serine/threonine-protein kinase PBL17	flower buds	0.960168	1.9445e-25	black	0.953701
MsaG000961	XP_039687545.1	RCC1 and BTB domain-containing protein 2	pollinated flower	0.942473	4.4064e-22	orange	0.776742
MsaG000962	XP_003588386.2	nuclear pore complex protein NUP85	leaves	-0.476366	0.000940025	purple	0.521811
MsaG000963	XP_003588384.1	dehydration-responsive element-binding protein 3	closed flower	0.875782	3.43371e-15	brown	0.719133	ERF
MsaG000964	XP_003588379.2	probable glycosyltransferase At5g03795	leaves	0.554995	7.6006e-05	royalblue	0.615519
MsaG000966	XP_003588369.2	aquaporin TIP4-1	closed flower	0.354007	0.0170441	darkturquoise	0.720474
MsaG000967	XP_024631236.1	casein kinase I isoform X1	pollinated flower	0.629048	3.69154e-06	orange	0.649247
MsaG000969	XP_013452720.1	monoacylglycerol lipase	NA	NA	NA	lightgreen	0.0255332
MsaG000975	XP_039683271.1	uncharacterized protein LOC120575846	pollinated flower	0.723695	1.94305e-08	grey60	0.695239
MsaG000976	XP_024628980.1	L-gulonolactone oxidase 3	leaves	-0.502226	0.00043922	lightyellow	0.867554
MsaG000977	XP_013466239.1	protein NRT1/ PTR FAMILY 1,2 isoform X1	flower buds	0.365323	0.0136002	blue	0.465205
MsaG000978	XP_013466240.2	protein NRT1/ PTR FAMILY 1,2	leaves	-0.508501	0.00036182	lightcyan	0.567991
MsaG000979	XP_039689447.1	uncharacterized protein LOC25482244	leaves	0.258209	0.0867944	royalblue	0.426372
MsaG000980	XP_024630065.2	protein NRT1/ PTR FAMILY 1,2	leaves	0.37619	0.0108695	royalblue	0.559598
MsaG000982	XP_013466245.2	uncharacterized protein LOC25482247	leaves	-0.653981	1.10679e-06	black	0.772058
MsaG000983	XP_039689454.1	uncharacterized protein LOC25482248	leaves	-0.862784	2.54822e-14	darkred	0.781461
MsaG000984	XP_013466249.1	photosystem I reaction center subunit psaK%2C chloroplastic	leaves	0.84005	5.41924e-13	royalblue	0.892377
MsaG002966	XP_024632916.1	uncharacterized protein LOC25483573	flower buds	0.902859	2.29788e-17	black	0.953681
MsaG000986	XP_013466252.1	TOM1-like protein 9	closed flower	0.507549	0.000372711	brown	0.833974
MsaG033112	XP_003622969.1	vesicle-associated membrane protein 722	flower buds	0.911851	3.12095e-18	black	0.953563
MsaG000988	XP_013466255.2	transcription factor MYB3R-1	leaves	-0.710245	4.64143e-08	darkred	0.81393	MYB
MsaG000989	XP_013466257.1	la protein 1	pollinated flower	0.216186	0.15377	purple	0.768196
MsaG000990	XP_013466258.1	sulfite exporter TauE/SafE family protein 3	leaves	0.530632	0.000177094	red	0.850432
MsaG000991	XP_024635047.1	vesicle transport protein SFT2B	flower buds	0.681498	2.55899e-07	greenyellow	0.680536
MsaG000992	XP_013466262.2	rust resistance kinase Lr10	leaves	0.94361	2.90181e-22	salmon	0.958234
MsaG000993	XP_013466263.3	LEAF RUST 10 DISEASE-RESISTANCE LOCUS RECEPTOR-LIKE PROTEIN KINASE-like 2,1 isoform X1	leaves	0.733356	1.00701e-08	salmon	0.746882
MsaG023523	XP_024636745.1	V-type proton ATPase subunit E2	flower buds	0.957657	7.06011e-25	black	0.953548
MsaG000995	XP_013466272.2	L-type lectin-domain containing receptor kinase IX,2	leaves	0.818193	6.74599e-12	darkgrey	0.88993
MsaG000996	XP_013466271.1	rust resistance kinase Lr10	leaves	0.818224	6.72393e-12	green	0.872564
MsaG000997	XP_024637073.2	uncharacterized protein LOC112421092 isoform X2	leaves	-0.336152	0.0239667	darkred	0.315059
MsaG000998	XP_013466274.1	LEAF RUST 10 DISEASE-RESISTANCE LOCUS RECEPTOR-LIKE PROTEIN KINASE-like 2,4	leaves	0.783801	1.93153e-10	darkgrey	0.815893
MsaG000999	XP_013466276.1	rust resistance kinase Lr10 isoform X2	leaves	0.830314	1.74135e-12	royalblue	0.804804
MsaG001002	XP_039686688.1	cell wall protein DAN4-like isoform X2	flower buds	0.772628	5.05265e-10	greenyellow	0.800598
MsaG001003	XP_024628162.1	2-oxoglutarate-dependent dioxygenase 19	flower buds	0.546229	0.000103826	greenyellow	0.701637
MsaG001007	XP_013466288.1	rust resistance kinase Lr10	flower buds	0.538054	0.000137806	blue	0.637167
MsaG001009	XP_013466288.1	rust resistance kinase Lr10	leaves	-0.428743	0.00329774	darkred	0.491385
MsaG001010	XP_013466295.3	LEAF RUST 10 DISEASE-RESISTANCE LOCUS RECEPTOR-LIKE PROTEIN KINASE-like 2,1	open flower	0.607885	9.47431e-06	midnightblue	0.632871
MsaG001011	XP_039685920.1	uncharacterized protein LOC25482300	leaves	-0.623952	4.66165e-06	darkgreen	0.732692
MsaG001012	XP_013466298.3	rust resistance kinase Lr10	leaves	-0.334798	0.024576	lightcyan	0.567548
MsaG001017	XP_013466298.3	rust resistance kinase Lr10	leaves	-0.779905	2.71826e-10	darkred	0.804608
MsaG001018	XP_024634006.1	G-type lectin S-receptor-like serine/threonine-protein kinase SD2-5	NA	NA	NA	lightgreen	-0.148472
MsaG001019	XP_039685920.1	uncharacterized protein LOC25482300	open flower	0.300142	0.0451549	darkgreen	0.351765
MsaG001020	XP_013466309.3	putative wall-associated receptor kinase-like 16	leaves	-0.447673	0.00204556	lightyellow	0.541155
MsaG001023	XP_013466311.2	LEAF RUST 10 DISEASE-RESISTANCE LOCUS RECEPTOR-LIKE PROTEIN KINASE-like 2,1	leaves	0.548817	9.47772e-05	green	0.787879
MsaG001024	XP_013466312.1	rust resistance kinase Lr10	leaves	-0.412575	0.00485633	darkred	0.516623
MsaG001025	XP_013466320.1	rust resistance kinase Lr10	leaves	0.747355	3.68983e-09	green	0.857235
MsaG001026	XP_024631249.2	PR5-like receptor kinase isoform X1	leaves	0.844092	3.26173e-13	salmon	0.92065
MsaG001027	XP_013466313.3	rust resistance kinase Lr10 isoform X1	leaves	0.898099	6.12071e-17	green	0.897931
MsaG001028	XP_013466325.3	LEAF RUST 10 DISEASE-RESISTANCE LOCUS RECEPTOR-LIKE PROTEIN KINASE-like 2,5	leaves	0.728603	1.3963e-08	darkgrey	0.762153
MsaG001029	XP_013466331.1	rust resistance kinase Lr10	leaves	0.891622	2.15396e-16	darkgrey	0.918456
MsaG001030	XP_013466325.3	LEAF RUST 10 DISEASE-RESISTANCE LOCUS RECEPTOR-LIKE PROTEIN KINASE-like 2,5	leaves	0.758284	1.60868e-09	darkgrey	0.8076
MsaG034818	XP_013447450.1	ribulose bisphosphate carboxylase small chain 3A%2C chloroplastic	leaves	0.757586	1.6984e-09	green	0.954915
MsaG001032	XP_039687813.1	rust resistance kinase Lr10	leaves	0.468882	0.00115889	pink	0.769485
MsaG001033	XP_024631250.2	rust resistance kinase Lr10 isoform X2	leaves	0.715151	3.39778e-08	green	0.885173
MsaG001034	XP_013466320.1	rust resistance kinase Lr10	leaves	0.788119	1.31186e-10	pink	0.882552
MsaG001035	XP_013466320.1	rust resistance kinase Lr10	leaves	0.729494	1.31398e-08	pink	0.85322
MsaG001036	XP_013466325.3	LEAF RUST 10 DISEASE-RESISTANCE LOCUS RECEPTOR-LIKE PROTEIN KINASE-like 2,5	leaves	0.901967	2.7711e-17	green	0.971733
MsaG001038	XP_024631253.2	rust resistance kinase Lr10	leaves	0.958123	5.59145e-25	salmon	0.931848
MsaG001039	XP_013466325.3	LEAF RUST 10 DISEASE-RESISTANCE LOCUS RECEPTOR-LIKE PROTEIN KINASE-like 2,5	leaves	0.878145	2.32868e-15	pink	0.849549
MsaG001044	XP_024631250.2	rust resistance kinase Lr10 isoform X2	leaves	0.689775	1.59687e-07	pink	0.792255
MsaG001045	XP_013466325.3	LEAF RUST 10 DISEASE-RESISTANCE LOCUS RECEPTOR-LIKE PROTEIN KINASE-like 2,5	leaves	0.477953	0.000898664	brown	0.486386
MsaG001046	XP_013466325.3	LEAF RUST 10 DISEASE-RESISTANCE LOCUS RECEPTOR-LIKE PROTEIN KINASE-like 2,5	leaves	0.83367	1.17439e-12	darkgrey	0.853787
MsaG001047	XP_024631253.2	rust resistance kinase Lr10	leaves	0.968476	1.3822e-27	darkgrey	0.935387
MsaG001048	XP_003607275.2	uncharacterized protein LOC11442832 isoform X2	flower buds	0.197727	0.192927	blue	0.282525
MsaG001049	XP_013466343.2	rust resistance kinase Lr10	leaves	0.947781	5.79786e-23	green	0.950635
MsaG001050	XP_013466346.2	LEAF RUST 10 DISEASE-RESISTANCE LOCUS RECEPTOR-LIKE PROTEIN KINASE-like 2,4 isoform X1	leaves	0.953962	4.11119e-24	salmon	0.912603
MsaG034833	XP_013447451.1	ribulose bisphosphate carboxylase small chain 3A%2C chloroplastic	leaves	0.746253	4.00246e-09	green	0.952859
MsaG041337	XP_013444093.1	1-deoxy-D-xylulose 5-phosphate reductoisomerase%2C chloroplastic	leaves	0.944103	2.41463e-22	salmon	0.896967
MsaG001057	XP_013466346.2	LEAF RUST 10 DISEASE-RESISTANCE LOCUS RECEPTOR-LIKE PROTEIN KINASE-like 2,4 isoform X1	leaves	0.947149	7.46152e-23	green	0.918135
MsaG001060	XP_013466357.1	protein phosphatase 2C 51	open flower	0.552615	8.27944e-05	midnightblue	0.577097
MsaG001061	XP_039689638.1	polycomb group protein FIE1	flower buds	0.368183	0.0128302	greenyellow	0.311585
MsaG001062	XP_013466359.2	probable 6-phosphogluconolactonase 4%2C chloroplastic	leaves	0.52447	0.000217143	red	0.683067
MsaG001063	XP_013466360.1	probable 6-phosphogluconolactonase 4%2C chloroplastic	flower buds	0.746516	3.92561e-09	yellow	0.763196
MsaG001065	XP_024631260.1	cyclic nucleotide-gated ion channel 1	open flower	0.463627	0.00133862	lightyellow	0.442758
MsaG001067	XP_024631260.1	cyclic nucleotide-gated ion channel 1	leaves	-0.541347	0.000123061	midnightblue	0.567148
MsaG001068	XP_039689653.1	abscisic acid receptor PYL8	open flower	0.537849	0.000138777	midnightblue	0.595833
MsaG001069	XP_013466365.1	ATP-dependent zinc metalloprotease FTSH 11%2C chloroplastic/mitochondrial	leaves	0.904059	1.78075e-17	darkgrey	0.949358
MsaG001070	XP_013466369.1	polypyrimidine tract-binding protein homolog 2	leaves	0.586062	2.33812e-05	darkgrey	0.62236
MsaG001071	XP_013466370.1	bidirectional sugar transporter SWEET3	leaves	-0.579323	3.05037e-05	lightyellow	0.602903
MsaG001072	XP_013466371.1	transcription factor SPEECHLESS	flower buds	0.0634181	0.678971	yellow	0.605491	bHLH
MsaG001075	XP_013466374.1	dihydrofolate synthetase isoform X2	flower buds	0.55886	6.60584e-05	greenyellow	0.54736
MsaG001078	XP_013466377.1	ethylene-responsive transcription factor CRF3	flower buds	0.156052	0.305997	yellow	0.412833	ERF
MsaG001079	XP_013466379.1	plastid division protein PDV1	flower buds	0.642417	1.96126e-06	blue	0.617489
MsaG001082	XP_013466382.1	arabinogalactan protein 41	closed flower	0.80681	2.20372e-11	darkturquoise	0.831561
MsaG001083	XP_013466383.2	clumping factor A isoform X1	leaves	-0.266946	0.076285	midnightblue	0.282491
MsaG001087	XP_039689671.1	probable inactive receptor kinase At4g23740 isoform X1	leaves	-0.497183	0.000511907	darkturquoise	0.761091
MsaG001109	XP_013466425.1	probable glucuronosyltransferase GUT1	flower buds	0.943434	3.09735e-22	black	0.953
MsaG001094	XP_024634575.2	uncharacterized protein LOC112420148	closed flower	0.488605	0.00066067	darkturquoise	0.451615
MsaG001098	XP_024631264.1	putative UDP-glucuronate:xylan alpha-glucuronosyltransferase 3	flower buds	-0.0805372	0.598949	yellow	0.362266
MsaG001099	XP_013466412.1	protein TRACHEARY ELEMENT DIFFERENTIATION-RELATED 7A	leaves	0.422595	0.00382901	pink	0.503458
MsaG001100	XP_013466413.1	stearoyl-[acyl-carrier-protein] 9-desaturase 6%2C chloroplastic	flower buds	0.773627	4.64694e-10	greenyellow	0.869223
MsaG001101	XP_013466414.1	auxin efflux carrier component 6	closed flower	0.520284	0.000248855	darkturquoise	0.61915
MsaG001102	XP_013466414.1	auxin efflux carrier component 6	leaves	-0.393284	0.00752581	darkred	0.445384
MsaG036022	XP_003621803.1	polygalacturonase inhibitor	flower buds	0.837198	7.68903e-13	greenyellow	0.896728
MsaG001110	XP_013466427.1	bidirectional sugar transporter SWEET1	closed flower	0.61669	6.45451e-06	lightyellow	0.721184
MsaG001111	XP_024631265.1	transcriptional corepressor SEUSS	flower buds	-0.513042	0.00031372	midnightblue	0.586221
MsaG001112	XP_013466430.2	small RNA degrading nuclease 5	open flower	0.237392	0.116368	tan	0.621637
MsaG001113	XP_013466430.2	small RNA degrading nuclease 5	leaves	0.139657	0.360202	royalblue	0.343294
MsaG001114	XP_013466432.1	scarecrow-like protein 1	flower buds	-0.730986	1.18632e-08	grey60	0.786939	GRAS
MsaG001115	XP_013466433.1	uncharacterized protein LOC25482426	leaves	0.658618	8.73872e-07	royalblue	0.951948
MsaG001116	XP_013466434.1	ras-related protein RABC1	pollinated flower	0.327054	0.0283139	orange	0.487009
MsaG001118	XP_013466436.1	chaperone protein dnaJ 10	leaves	0.49368	0.000568568	darkgrey	0.607961
MsaG001119	XP_013466439.2	F-box protein SKP2A	pollinated flower	0.801097	3.87792e-11	orange	0.967816
MsaG001120	XP_024631269.1	ACT domain-containing protein ACR3 isoform X1	flower buds	0.350879	0.0181171	yellow	0.468458
MsaG001121	XP_013466442.1	zeatin O-glucosyltransferase	leaves	0.486942	0.000693636	grey60	0.649524
MsaG001122	XP_013466443.1	uncharacterized protein LOC25482436	leaves	0.506518	0.000384836	salmon	0.591951
MsaG001124	XP_013466444.2	mitochondrial metalloendopeptidase OMA1	flower buds	0.791311	9.79839e-11	blue	0.797896
MsaG011195	XP_024632004.1	plasma membrane ATPase 4	flower buds	0.926782	6.71988e-20	black	0.952518
MsaG001126	XP_039688557.1	uncharacterized protein LOC120579883	flower buds	0.421948	0.00388913	greenyellow	0.596181
MsaG001127	XP_003618269.1	mitochondrial metalloendopeptidase OMA1	flower buds	0.587526	2.20511e-05	blue	0.748929
MsaG001129	XP_003618269.1	mitochondrial metalloendopeptidase OMA1	flower buds	0.81855	6.49187e-12	yellow	0.867233
MsaG001130	XP_013466447.2	probable receptor-like protein kinase At1g11050	pollinated flower	0.547157	0.000100494	darkgreen	0.533958
MsaG001131	XP_013466448.2	probable receptor-like protein kinase At1g11050	leaves	0.453786	0.00174299	red	0.738828
MsaG001132	XP_013466449.1	NAD kinase 2%2C chloroplastic	leaves	0.90063	3.65736e-17	salmon	0.943953
MsaG001133	XP_039689705.1	DNA topoisomerase 2-binding protein 1	leaves	-0.669108	5.04246e-07	purple	0.6618
MsaG001134	XP_013466453.1	F-box/kelch-repeat protein At3g23880	flower buds	0.845491	2.72727e-13	greenyellow	0.880332
MsaG001136	XP_013466453.1	F-box/kelch-repeat protein At3g23880	leaves	-0.38976	0.00813095	turquoise	0.54525
MsaG023107	NA	NA	flower buds	0.970482	3.42982e-28	black	0.952418
MsaG001139	XP_003602967.1	thylakoidal processing peptidase 1%2C chloroplastic	leaves	0.124999	0.413277	red	0.338456
MsaG001140	XP_003593822.2	U-box domain-containing protein 17	flower buds	-0.14836	0.330741	midnightblue	0.290598
MsaG001141	XP_013466458.1	uncharacterized protein At1g21580 isoform X1	closed flower	0.4499	0.00193032	darkturquoise	0.526224
MsaG001142	XP_013466466.1	tetratricopeptide repeat protein 33	leaves	0.0839829	0.583354	cyan	0.269478
MsaG001143	XP_013466467.1	probable methyltransferase PMT10	leaves	0.903862	1.85701e-17	darkgrey	0.869955
MsaG001144	XP_024631279.1	amino acid permease 3	flower buds	-0.619342	5.73663e-06	lightyellow	0.728745
MsaG001145	XP_024631281.1	protein CELLULOSE SYNTHASE INTERACTIVE 3	flower buds	0.72468	1.81938e-08	blue	0.81432
MsaG001146	XP_013466473.1	aspartic proteinase Asp1	flower buds	-0.583189	2.6207e-05	lightyellow	0.785519
MsaG001147	XP_013466476.1	aldehyde dehydrogenase family 3 member H1 isoform X1	pollinated flower	0.65277	1.17649e-06	orange	0.784884
MsaG001149	XP_013466478.1	BTB/POZ domain-containing protein At1g21780 isoform X1	open flower	0.540836	0.00012525	lightyellow	0.597963
MsaG001157	XP_024630163.1	uncharacterized protein LOC112418131	flower buds	0.552036	8.45265e-05	yellow	0.763364
MsaG001158	XP_039684197.1	uncharacterized protein LOC120577170	leaves	-0.270482	0.0723272	brown	0.411678
MsaG001161	XP_013466486.1	uncharacterized protein LOC25482468	flower buds	0.527716	0.000195129	greenyellow	0.674023
MsaG001162	XP_003589598.2	chlorophyllide a oxygenase%2C chloroplastic	leaves	0.910569	4.20103e-18	darkgrey	0.966405
MsaG001163	XP_013466487.1	filament-like plant protein isoform X2	leaves	-0.766494	8.3746e-10	darkred	0.866127
MsaG001164	XP_039685632.1	replication protein A 70 kDa DNA-binding subunit-like isoform X1	flower buds	0.280877	0.0616256	turquoise	0.438255
MsaG001167	XP_024631289.1	uncharacterized protein At4g08330%2C chloroplastic	leaves	-0.417527	0.00432198	magenta	0.69646
MsaG001168	XP_003589576.2	esterase	leaves	0.763148	1.09614e-09	salmon	0.854846
MsaG001169	XP_003589577.2	esterase	flower buds	0.468021	0.00118678	yellow	0.782522
MsaG001170	XP_039689749.1	esterase-like	open flower	0.693664	1.27265e-07	midnightblue	0.530518
MsaG001171	XP_039691004.1	probable disease resistance protein At4g27220	leaves	0.293641	0.0502566	red	0.45958
MsaG001172	XP_003589576.2	esterase	leaves	0.644773	1.74889e-06	royalblue	0.721473
MsaG001173	XP_013466495.1	esterase	leaves	-0.31789	0.0333368	lightcyan	0.782973
MsaG001174	XP_039683347.1	uncharacterized protein LOC112416379 isoform X2	pollinated flower	0.601703	1.23203e-05	orange	0.809944
MsaG001175	XP_003589582.1	long chain acyl-CoA synthetase 9%2C chloroplastic isoform X1	leaves	0.837832	7.11756e-13	salmon	0.906544
MsaG001176	XP_003589583.2	small glutamine-rich tetratricopeptide repeat-containing protein isoform X2	leaves	0.359083	0.0154175	pink	0.501026
MsaG037877	XP_003590261.1	glycerol-3-phosphate dehydrogenase SDP6%2C mitochondrial	flower buds	0.864821	1.8871e-14	greenyellow	0.958534
MsaG001178	XP_003589586.2	esterase	closed flower	0.152903	0.315981	lightcyan	0.771403
MsaG001179	XP_003589591.1	uncharacterized protein LOC11417234 isoform X2	leaves	0.17894	0.239551	cyan	0.339781
MsaG001180	XP_003589592.1	uncharacterized protein LOC11418205	closed flower	0.56863	4.5971e-05	brown	0.797462
MsaG001181	XP_003589593.1	gamma-glutamylcyclotransferase 2-3	leaves	0.415133	0.00457352	green	0.622564
MsaG001182	XP_003589594.1	probable calcium-binding protein CML44	leaves	0.525779	0.000208006	salmon	0.664789
MsaG001183	XP_003589595.2	bifunctional protein FolD 1%2C mitochondrial	flower buds	0.588664	2.10654e-05	greenyellow	0.605541
MsaG040377	XP_013450383.2	uncharacterized protein LOC25499617	flower buds	0.940187	9.95392e-22	black	0.952016
MsaG001185	XP_039688785.1	uncharacterized protein LOC112418717 isoform X3	NA	NA	NA	lightgreen	0.246154
MsaG001186	XP_013466499.1	WAT1-related protein At4g08290	closed flower	0.760978	1.30221e-09	brown	0.755665
MsaG001189	XP_013466500.1	heavy metal-associated isoprenylated plant protein 20	pollinated flower	0.878973	2.02836e-15	orange	0.705562
MsaG001190	XP_039689797.1	MLP-like protein 28	leaves	0.482971	0.000778369	red	0.85112
MsaG001192	XP_013466501.1	uncharacterized lipoprotein syc1174_c	open flower	-0.0419722	0.784272	tan	0.439386
MsaG001193	XP_013466502.1	T-complex protein 1 subunit theta	leaves	-0.556225	7.27023e-05	purple	0.897622
MsaG001196	XP_013466508.1	uncharacterized protein At1g66480	pollinated flower	0.435033	0.00282227	grey60	0.629135
MsaG001197	XP_013466509.1	nicotinate-nucleotide pyrophosphorylase [carboxylating]%2C chloroplastic	open flower	0.603087	1.16218e-05	lightyellow	0.62842
MsaG001198	XP_013466510.1	uncharacterized protein LOC25482490	flower buds	0.544574	0.000110016	greenyellow	0.597084
MsaG001199	XP_039689797.1	MLP-like protein 28	leaves	0.246551	0.102535	red	0.551597
MsaG001200	XP_013466514.3	kirola	flower buds	-0.28685	0.0560734	lightyellow	0.564697
MsaG001201	XP_024631307.1	uncharacterized protein LOC25482496	leaves	0.816773	7.85488e-12	green	0.867611
MsaG001203	XP_013466518.1	auxin efflux carrier component 3	leaves	0.89217	1.9425e-16	darkgrey	0.946447
MsaG001204	XP_003601363.2	pentatricopeptide repeat-containing protein At1g62350	leaves	0.361249	0.0147646	green	0.437047
MsaG001205	XP_024631308.1	ATP-dependent DNA helicase homolog RECG%2C chloroplastic isoform X2	leaves	0.59409	1.68986e-05	darkgrey	0.663957
MsaG001206	XP_003589617.1	nudix hydrolase 25	leaves	0.636117	2.6521e-06	green	0.636265
MsaG001207	XP_003589619.1	(+)-neomenthol dehydrogenase	leaves	0.347686	0.0192708	green	0.401001
MsaG001208	XP_003589650.1	rust resistance kinase Lr10	leaves	0.690772	1.50709e-07	salmon	0.790066
MsaG001209	XP_024625692.1	protein argonaute 10	NA	NA	NA	lightgreen	0.176794
MsaG001210	XP_024631310.2	rust resistance kinase Lr10-like	leaves	0.952726	7.17655e-24	salmon	0.939527
MsaG001211	XP_039689822.1	rust resistance kinase Lr10 isoform X2	leaves	0.907853	7.77446e-18	darkgrey	0.904071
MsaG001212	XP_024633790.2	rust resistance kinase Lr10	leaves	0.242664	0.108243	royalblue	0.588034
MsaG001213	XP_003589650.1	rust resistance kinase Lr10	flower buds	0.087348	0.568304	yellow	0.504647
MsaG001214	XP_024631311.1	rust resistance kinase Lr10 isoform X1	leaves	0.94362	2.89106e-22	darkgrey	0.919528
MsaG001215	XP_003589650.1	rust resistance kinase Lr10	leaves	0.413871	0.00471125	cyan	0.506025
MsaG001216	XP_003589651.1	rust resistance kinase Lr10	leaves	0.643616	1.85036e-06	darkgrey	0.726587
MsaG001217	XP_003589652.2	protein ESMERALDA 1	leaves	0.737525	7.51705e-09	darkgrey	0.764227
MsaG001218	XP_024631316.1	uncharacterized protein LOC11418854	leaves	0.678885	2.9606e-07	green	0.905868
MsaG001220	XP_003589656.1	protein C2-DOMAIN ABA-RELATED 9 isoform X2	leaves	0.730927	1.19111e-08	salmon	0.821003
MsaG006235	XP_024633338.1	non-specific lipid transfer protein GPI-anchored 31	flower buds	0.945713	1.30894e-22	black	0.95167
MsaG001222	XP_003589659.2	DNA gyrase subunit A%2C chloroplastic/mitochondrial	pollinated flower	0.459422	0.00149989	purple	0.507179
MsaG001224	XP_003589660.2	geraniol 8-hydroxylase	flower buds	0.43236	0.00301637	yellow	0.728804
MsaG001226	XP_013445609.2	G-type lectin S-receptor-like serine/threonine-protein kinase At4g27290 isoform X1	leaves	0.764174	1.00977e-09	green	0.812506
MsaG001227	XP_024631317.1	pentatricopeptide repeat-containing protein At1g22960%2C mitochondrial	flower buds	0.539215	0.000132432	greenyellow	0.707432
MsaG001228	XP_003589664.1	probable NAD(P)H dehydrogenase subunit CRR3%2C chloroplastic	leaves	0.900897	3.46185e-17	green	0.942146
MsaG001229	XP_039689851.1	LOW QUALITY PROTEIN: uncharacterized protein LOC11434356	leaves	0.746236	4.00751e-09	darkgrey	0.834747
MsaG001230	XP_003589667.2	putative receptor-like protein kinase At4g00960	pollinated flower	0.468685	0.00116523	orange	0.611589
MsaG001231	XP_013466529.1	2-keto-3-deoxy-L-rhamnonate aldolase	flower buds	0.353148	0.0173333	turquoise	0.731798
MsaG001235	XP_024631322.1	uncharacterized protein LOC112418743	leaves	-0.550018	9.08261e-05	purple	0.746755
MsaG001236	XP_024631326.1	uncharacterized protein LOC25482506	NA	NA	NA	lightgreen	-0.0161823
MsaG001237	XP_013466535.1	dynein light chain 1%2C cytoplasmic isoform X1	leaves	-0.514547	0.000299102	darkgreen	0.638921
MsaG001238	XP_013466539.1	glucan endo-1%2C3-beta-glucosidase 3	open flower	0.306089	0.0408652	tan	0.554983
MsaG001240	XP_013466541.1	mediator of RNA polymerase II transcription subunit 23	open flower	0.458135	0.00155257	midnightblue	0.682853
MsaG001241	XP_013466543.1	protein TIFY 6B	leaves	0.806818	2.20199e-11	green	0.883782
MsaG001242	XP_013466556.2	1-aminocyclopropane-1-carboxylate oxidase homolog 4	leaves	0.779341	2.8544e-10	salmon	0.857676
MsaG001243	XP_013466557.1	probable peroxygenase 5	pollinated flower	0.736913	7.8497e-09	orange	0.816464
MsaG037468	XP_013448645.1	uncharacterized protein LOC25498306	flower buds	0.899776	4.35802e-17	black	0.951356
MsaG001245	XP_039689891.1	zinc finger HIT domain-containing protein 2 isoform X1	pollinated flower	0.455072	0.00168462	darkgreen	0.508753
MsaG001246	XP_013466566.1	1-aminocyclopropane-1-carboxylate oxidase homolog 4-like	pollinated flower	0.91836	6.40876e-19	orange	0.875111
MsaG001247	XP_013466567.1	zinc finger protein VAR3%2C chloroplastic	flower buds	0.727489	1.50604e-08	blue	0.765287
MsaG001248	XP_013466570.1	nudix hydrolase 17%2C mitochondrial	leaves	0.436776	0.00270169	red	0.830027
MsaG001252	XP_013466573.1	uncharacterized protein LOC25482540	pollinated flower	0.680472	2.71021e-07	orange	0.750592
MsaG001253	XP_039689905.1	SART-1 family protein DOT2	flower buds	0.264935	0.0786111	yellow	0.526667
MsaG001254	XP_024638642.1	zinc finger CCHC domain-containing protein 10	leaves	-0.209836	0.166522	turquoise	0.611343
MsaG001255	XP_013466576.1	protein WHAT'S THIS FACTOR 1 homolog%2C chloroplastic	leaves	-0.174003	0.252976	lightcyan	0.50053
MsaG001258	XP_039683914.1	protein DETOXIFICATION 34	flower buds	0.616116	6.62049e-06	greenyellow	0.837185
MsaG001259	XP_013466550.1	probable calcium-binding protein CML25	closed flower	0.663455	6.79965e-07	brown	0.957976
MsaG001260	XP_013466552.1	ankyrin repeat-containing protein At2g01680	pollinated flower	0.565441	5.181e-05	darkgreen	0.716487
MsaG001533	XP_013468397.2	myosin-6	flower buds	0.914337	1.73039e-18	black	0.951016
MsaG001262	XP_013466555.1	tRNA:m(4)X modification enzyme TRM13 homolog	leaves	0.238994	0.113852	pink	0.404609
MsaG001263	XP_013466579.1	probable UDP-3-O-acyl-N-acetylglucosamine deacetylase 1%2C mitochondrial	flower buds	0.146381	0.337307	yellow	0.385889
MsaG001264	XP_013466581.1	E3 ubiquitin protein ligase RIE1	flower buds	-0.4263	0.00350057	darkgreen	0.465267
MsaG001265	XP_013466583.1	40S ribosomal protein S2-4	leaves	-0.491244	0.000611227	turquoise	0.851316
MsaG001266	XP_013466587.1	putative UDP-glucose glucosyltransferase	pollinated flower	-0.484494	0.000744847	magenta	0.461035
MsaG001267	XP_013466588.1	cleavage and polyadenylation specificity factor subunit 3-II isoform X1	leaves	-0.446958	0.00208382	purple	0.588473
MsaG001268	XP_013466590.1	microtubule-associated protein 70-2	leaves	-0.309149	0.0387906	darkgreen	0.360359
MsaG001270	XP_013466590.1	microtubule-associated protein 70-2	open flower	0.250998	0.0962912	midnightblue	0.417052
MsaG021314	XP_024636745.1	V-type proton ATPase subunit E2	flower buds	0.957462	7.7749e-25	black	0.950991
MsaG001273	XP_013466593.1	uncharacterized protein LOC25482557	leaves	0.829697	1.87028e-12	salmon	0.794343
MsaG001274	XP_013466594.1	two-component response regulator ORR21 isoform X1	pollinated flower	0.467393	0.0012075	orange	0.579259	ARR-B
MsaG001275	XP_024625614.1	uncharacterized protein LOC112416339	NA	NA	NA	lightgreen	-0.00345998
MsaG001276	XP_013466596.1	sec14 cytosolic factor	leaves	0.455946	0.00164598	green	0.633011
MsaG001277	XP_024635985.1	probable RNA-dependent RNA polymerase 1	leaves	0.422892	0.00380176	red	0.604274
MsaG001278	XP_024632007.1	transcription factor bHLH121 isoform X1	open flower	0.412826	0.00482788	darkgreen	0.449677	bHLH
MsaG001279	XP_039683740.1	uncharacterized protein LOC112416514	NA	NA	NA	lightgreen	-0.0694266
MsaG001280	XP_013466600.1	RNA-dependent RNA polymerase 1	open flower	0.464229	0.00131686	darkgreen	0.813305
MsaG001281	XP_024635985.1	probable RNA-dependent RNA polymerase 1	flower buds	-0.38489	0.00903587	darkgreen	0.687848
MsaG001282	XP_024632007.1	transcription factor bHLH121 isoform X1	flower buds	-0.304894	0.0416991	lightyellow	0.372978	bHLH
MsaG001283	XP_013466600.1	RNA-dependent RNA polymerase 1	open flower	0.559253	6.51158e-05	midnightblue	0.762829
MsaG001284	XP_013466603.1	RNA-dependent RNA polymerase 1	pollinated flower	0.59618	1.55074e-05	darkgreen	0.777522
MsaG001285	XP_013466603.1	RNA-dependent RNA polymerase 1	open flower	0.473322	0.00102415	midnightblue	0.714118
MsaG001286	XP_013466600.1	RNA-dependent RNA polymerase 1	open flower	0.26566	0.0777655	tan	0.542147
MsaG001287	XP_013466603.1	RNA-dependent RNA polymerase 1	open flower	0.62044	5.46175e-06	midnightblue	0.58802
MsaG001288	XP_013466600.1	RNA-dependent RNA polymerase 1	open flower	0.281054	0.061455	tan	0.596445
MsaG001289	XP_013466603.1	RNA-dependent RNA polymerase 1	pollinated flower	0.462615	0.00137596	darkgreen	0.84795
MsaG001290	XP_039689946.1	RNA-dependent RNA polymerase 1-like	leaves	-0.58614	2.33084e-05	darkgreen	0.641665
MsaG001291	XP_039689946.1	RNA-dependent RNA polymerase 1-like	open flower	0.136733	0.370446	tan	0.687729
MsaG001292	XP_013466609.1	alpha%2Calpha-trehalose-phosphate synthase [UDP-forming] 6	pollinated flower	0.467543	0.00120252	orange	0.714772
MsaG001294	XP_013466615.2	cyclin-SDS	flower buds	0.542587	0.000117891	blue	0.766986
MsaG001295	XP_013466616.1	binding partner of ACD11 1	flower buds	0.562215	5.83996e-05	magenta	0.715525
MsaG001298	XP_013466620.1	G-type lectin S-receptor-like serine/threonine-protein kinase At1g34300	leaves	0.877833	2.4523e-15	darkgrey	0.873945
MsaG001299	XP_039685431.1	beta-amyrin 11-oxidase-like	open flower	0.527699	0.000195239	lightyellow	0.587055
MsaG001301	XP_039685431.1	beta-amyrin 11-oxidase-like	NA	NA	NA	lightgreen	-0.189109
MsaG001302	XP_003591383.1	uncharacterized protein LOC11412267	leaves	0.095879	0.530972	red	0.222292
MsaG001303	XP_013466625.1	receptor protein kinase TMK1	pollinated flower	0.564021	5.46224e-05	grey60	0.546623
MsaG001304	XP_013466626.1	receptor protein kinase TMK1	leaves	0.758424	1.59112e-09	salmon	0.823831
MsaG001306	XP_013466627.1	receptor protein kinase TMK1	leaves	0.101112	0.508685	pink	0.465891
MsaG001308	XP_039686002.1	LOW QUALITY PROTEIN: titin	flower buds	-0.46389	0.00132909	grey60	0.518412
MsaG001309	XP_039686002.1	LOW QUALITY PROTEIN: titin	leaves	0.300301	0.0450356	red	0.547134
MsaG001310	XP_039686002.1	LOW QUALITY PROTEIN: titin	pollinated flower	0.48993	0.000635418	grey60	0.427157
MsaG001314	XP_003612019.1	CST complex subunit STN1	leaves	-0.452724	0.00179253	turquoise	0.782205
MsaG001315	XP_003612020.3	GTP-binding protein ERG	open flower	0.0868192	0.570657	tan	0.469276
MsaG034379	XP_024642358.2	ARF guanine-nucleotide exchange factor GNL2	flower buds	0.933778	8.32368e-21	black	0.950986
MsaG001322	XP_013466644.1	F-box only protein 6	closed flower	0.349331	0.0186689	brown	0.648264
MsaG001323	XP_013466645.1	zinc finger protein 7	leaves	0.826254	2.77282e-12	darkgrey	0.901868	C2H2
MsaG001326	XP_013466649.1	probable transmembrane ascorbate ferrireductase 3	closed flower	0.618761	5.88727e-06	brown	0.908383
MsaG001327	XP_013466651.1	probable xyloglucan endotransglucosylase/hydrolase protein 28	flower buds	-0.390657	0.00797303	darkgreen	0.600176
MsaG001328	XP_013466655.1	anthranilate synthase beta subunit 1%2C chloroplastic	open flower	0.553343	8.06611e-05	lightyellow	0.68934
MsaG001329	XP_039689432.1	RNA polymerase II C-terminal domain phosphatase-like 4 isoform X4	flower buds	0.287114	0.0558381	greenyellow	0.422828
MsaG001331	XP_003609733.1	exosome complex component RRP4 homolog	open flower	0.208687	0.168909	midnightblue	0.353022
MsaG001332	XP_003609733.1	exosome complex component RRP4 homolog	leaves	-0.387954	0.00845685	purple	0.468417
MsaG044270	XP_013446373.3	probable methyltransferase PMT24	flower buds	0.979244	1.92686e-31	black	0.950756
MsaG001334	XP_013466659.1	RNA demethylase ALKBH10B isoform X1	closed flower	0.754759	2.11234e-09	brown	0.777089
MsaG001335	XP_013466662.1	annexin D5	closed flower	0.520811	0.000244641	magenta	0.916115
MsaG001336	XP_024631467.1	transcription factor SRM1	flower buds	-0.482783	0.000782607	midnightblue	0.638324	MYB_related
MsaG001337	XP_024631467.1	transcription factor SRM1	leaves	-0.201187	0.185096	turquoise	0.535116
MsaG001338	XP_013466667.1	glycine-rich protein	pollinated flower	0.343841	0.0207415	orange	0.511804
MsaG001339	XP_039689962.1	glycine-rich RNA-binding protein 2-like	open flower	0.765188	9.30738e-10	lightyellow	0.755618
MsaG001341	XP_013449269.1	uncharacterized protein LOC25498858 isoform X3	closed flower	0.627024	4.05201e-06	brown	0.686388
MsaG001342	XP_013464292.1	pathogenesis-related thaumatin-like protein 3,5	closed flower	0.601947	1.21945e-05	darkturquoise	0.74761
MsaG001345	XP_003602730.1	ribonuclease TUDOR 1	flower buds	0.879761	1.77724e-15	greenyellow	0.894659
MsaG001348	XP_013466692.1	uncharacterized protein LOC25482650	open flower	-0.0989023	0.518037	tan	0.55166
MsaG001349	XP_013466681.1	protein SRG1	open flower	0.181499	0.232786	tan	0.707749
MsaG001350	XP_013466685.1	pentatricopeptide repeat-containing protein At5g13770%2C chloroplastic	flower buds	0.0253492	0.868717	yellow	0.540378
MsaG001351	XP_013466687.2	putative clathrin assembly protein At1g25240	pollinated flower	0.408006	0.00539957	darkgreen	0.644231
MsaG001352	XP_024629232.1	uncharacterized protein LOC25482647	leaves	-0.364535	0.0138191	lightcyan	0.57077
MsaG001356	XP_013444706.1	60S ribosomal protein L5	leaves	-0.357116	0.0160314	turquoise	0.642862
MsaG001358	XP_039689966.1	pentatricopeptide repeat-containing protein At5g39710	closed flower	0.421517	0.00392957	darkturquoise	0.667107
MsaG001359	XP_039689979.1	armadillo repeat-containing protein 6 isoform X1	flower buds	0.713688	3.7315e-08	greenyellow	0.832414
MsaG001360	XP_013466699.1	serine/threonine-protein kinase SRK2E	flower buds	-0.429922	0.00320357	darkgreen	0.525944
MsaG001361	XP_024633098.1	uncharacterized protein LOC25482659	leaves	0.585607	2.38087e-05	royalblue	0.793248
MsaG001362	XP_013466706.1	flavonol synthase/flavanone 3-hydroxylase	open flower	0.846529	2.38518e-13	midnightblue	0.626692
MsaG001363	XP_024632263.1	protein DMR6-LIKE OXYGENASE 2 isoform X2	pollinated flower	0.636408	2.61577e-06	orange	0.631902
MsaG001364	XP_013466710.1	uncharacterized protein LOC25482668	flower buds	0.498	0.000499434	blue	0.613153
MsaG001365	XP_013466713.2	pollen-specific leucine-rich repeat extensin-like protein 3	closed flower	0.580269	2.93964e-05	brown	0.920287
MsaG001366	XP_013466714.1	uncharacterized protein LOC25482670	flower buds	0.9726	7.06853e-29	greenyellow	0.945965
MsaG001368	XP_039685372.1	linoleate 13S-lipoxygenase 2-1%2C chloroplastic-like	flower buds	0.232671	0.124029	blue	0.454237
MsaG001369	XP_039690005.1	B3 domain-containing transcription factor VRN1 isoform X3	leaves	0.2216	0.143477	pink	0.561013	B3
MsaG001370	XP_013466718.1	B3 domain-containing transcription factor VRN1	leaves	-0.570792	4.23608e-05	darkgreen	0.707353	B3
MsaG001371	XP_013452627.1	kunitz-type trypsin inhibitor-like 1 protein	leaves	-0.537411	0.000140865	darkgreen	0.630221
MsaG001373	XP_039690012.1	uncharacterized protein LOC25482675	leaves	0.94634	1.02625e-22	green	0.92464
MsaG001374	XP_003606510.1	L-ascorbate peroxidase%2C cytosolic	closed flower	0.269834	0.0730398	brown	0.478807
MsaG001375	XP_024625991.1	serine/threonine-protein kinase STN8%2C chloroplastic isoform X2	leaves	0.853026	1.00759e-13	darkgrey	0.837614
MsaG001376	XP_013457947.1	probable LRR receptor-like serine/threonine-protein kinase At1g74360	pollinated flower	0.506706	0.000382605	grey60	0.755151
MsaG001377	XP_013466723.1	extra-large guanine nucleotide-binding protein 1 isoform X2	leaves	0.737503	7.52886e-09	red	0.892807
MsaG001378	XP_013466725.1	allene oxide synthase 3	leaves	-0.801573	3.70217e-11	darkgreen	0.719354
MsaG001379	XP_013466726.1	allene oxide synthase 3	pollinated flower	0.3524	0.0175886	orange	0.629084
MsaG001380	XP_013466727.1	cold-regulated 413 plasma membrane protein 1	leaves	0.453	0.00177951	green	0.723187
MsaG001381	XP_039690021.1	long chain acyl-CoA synthetase 2	leaves	0.699089	9.21753e-08	red	0.874493
MsaG001382	XP_013466730.1	uncharacterized protein LOC25482684	pollinated flower	0.489122	0.000650705	darkgreen	0.579487
MsaG001384	XP_013466735.1	pyridine nucleotide-disulfide oxidoreductase domain-containing protein 2	open flower	0.352692	0.0174886	tan	0.41307
MsaG001385	XP_013466737.1	UPF0496 protein At4g34320	leaves	-0.67457	3.75419e-07	darkred	0.621939
MsaG001387	XP_013466738.1	deSI-like protein At4g17486	flower buds	0.326642	0.0285253	yellow	0.638345
MsaG001388	XP_013466739.1	G-box-binding factor 1	flower buds	0.250476	0.0970081	blue	0.353408	bZIP
MsaG001389	XP_024633463.1	rRNA N6-adenosine-methyltransferase METTL5	leaves	0.306707	0.0404391	pink	0.4571
MsaG001390	XP_024633423.1	pentatricopeptide repeat-containing protein At3g48810	leaves	-0.324872	0.0294492	midnightblue	0.370802
MsaG001392	XP_024633584.2	pyrophosphate--fructose 6-phosphate 1-phosphotransferase subunit alpha	flower buds	0.545694	0.000105789	purple	0.632993
MsaG001393	XP_024633863.1	pre-rRNA-processing protein TSR2	flower buds	0.752563	2.49738e-09	greenyellow	0.822064
MsaG001394	XP_024633812.2	cytochrome P450 71D11	pollinated flower	0.77111	5.73398e-10	orange	0.800964
MsaG001397	XP_024634113.1	cytochrome P450 71D11	leaves	-0.454907	0.00169203	lightcyan	0.522634
MsaG001398	XP_024632378.1	splicing factor U2af small subunit B	flower buds	0.450952	0.00187795	blue	0.456905	C3H
MsaG001399	XP_003589688.1	mitotic spindle checkpoint protein BUBR1	leaves	-0.649489	1.38621e-06	darkred	0.743824
MsaG001400	XP_024634386.1	plectin	flower buds	0.727009	1.55571e-08	magenta	0.82045
MsaG001403	XP_003589683.1	squamosa promoter-binding-like protein 14	flower buds	-0.567148	4.86047e-05	darkgreen	0.764286	SBP
MsaG001406	XP_003589678.1	uncharacterized protein LOC11428552	closed flower	0.377183	0.0106452	darkturquoise	0.412125
MsaG010656	XP_003597290.2	uncharacterized protein LOC11417377	flower buds	0.986853	1.13144e-35	black	0.950753
MsaG001410	XP_013442314.1	protein PHR1-LIKE 3	leaves	0.430128	0.00318738	royalblue	0.460936	G2-like
MsaG001411	XP_013466742.1	protein ROOT INITIATION DEFECTIVE 3	flower buds	0.0983385	0.520437	purple	0.452805
MsaG001412	XP_024641575.1	protein indeterminate-domain 5%2C chloroplastic	leaves	0.483881	0.000758172	red	0.594171
MsaG001413	XP_024641575.1	protein indeterminate-domain 5%2C chloroplastic	leaves	0.762017	1.19938e-09	darkgrey	0.700563
MsaG001415	XP_024634627.1	protein indeterminate-domain 5%2C chloroplastic	leaves	0.825733	2.9408e-12	darkgrey	0.83327
MsaG001416	XP_003625775.2	ABC transporter G family member 39 isoform X1	closed flower	0.385492	0.00891947	brown	0.614991
MsaG001419	XP_024634627.1	protein indeterminate-domain 5%2C chloroplastic	leaves	0.807841	1.98607e-11	royalblue	0.877055
MsaG001421	XP_013466746.1	protein CHROMATIN REMODELING 19 isoform X1	flower buds	-0.269224	0.0737159	lightyellow	0.437526
MsaG001423	XP_039690153.1	uncharacterized protein LOC25479472 isoform X5	leaves	0.635655	2.71081e-06	red	0.786218
MsaG001424	XP_039689179.1	uncharacterized protein LOC11429521 isoform X3	flower buds	0.495525	0.000538065	greenyellow	0.550061
MsaG001425	XP_013466748.1	peptidyl-prolyl cis-trans isomerase CYP21-4	leaves	0.624284	4.59179e-06	red	0.933228
MsaG020204	XP_003605929.1	aconitate hydratase%2C cytoplasmic	flower buds	0.935361	5.02684e-21	black	0.950669
MsaG001430	XP_003630166.2	ribonucleoside-diphosphate reductase large subunit	leaves	-0.598316	1.41938e-05	darkred	0.689381
MsaG001431	XP_003630166.2	ribonucleoside-diphosphate reductase large subunit	pollinated flower	0.520756	0.000245074	darkgreen	0.582971
MsaG001435	XP_013453358.1	putative pentatricopeptide repeat-containing protein At1g12700%2C mitochondrial	flower buds	0.476758	0.00092965	greenyellow	0.566186
MsaG001442	XP_013466770.1	alkane hydroxylase MAH1	leaves	-0.661281	7.61544e-07	darkred	0.677683
MsaG001447	XP_024630376.2	B3 domain-containing transcription factor VRN1	leaves	-0.282705	0.0598814	purple	0.420132
MsaG001449	XP_039688434.1	B3 domain-containing transcription factor VRN1-like	flower buds	0.427504	0.00339923	blue	0.603586
MsaG001450	XP_039685240.1	uncharacterized protein LOC120577621	leaves	-0.292868	0.0508936	midnightblue	0.386474
MsaG001461	XP_013466779.1	kunitz-type trypsin inhibitor-like 2 protein	leaves	-0.180066	0.236558	darkgreen	0.373307
MsaG001463	XP_013466770.1	alkane hydroxylase MAH1	open flower	0.00372523	0.980624	tan	0.553708
MsaG001464	XP_013466771.1	uncharacterized protein LOC25482726	open flower	0.194713	0.199938	lightyellow	0.414054
MsaG001465	XP_013466773.1	uncharacterized protein LOC25482727 isoform X6	leaves	0.240008	0.11228	red	0.396775
MsaG001466	XP_013466776.2	probable xyloglucan galactosyltransferase GT17	open flower	0.240782	0.111092	lightyellow	0.420212
MsaG001468	XP_039688504.1	LOW QUALITY PROTEIN: alkane hydroxylase MAH1	leaves	-0.339589	0.0224764	turquoise	0.483233
MsaG001473	XP_013466770.1	alkane hydroxylase MAH1	pollinated flower	0.373775	0.0114318	orange	0.581514
MsaG032577	XP_013452121.1	kunitz-type trypsin inhibitor-like 2 protein	leaves	0.585303	2.40984e-05	royalblue	0.774303
MsaG001475	XP_013466798.3	alkane hydroxylase MAH1	closed flower	0.543204	0.000115391	lightyellow	0.567703
MsaG001476	XP_003602573.1	40S ribosomal protein SA	pollinated flower	0.311599	0.0371929	orange	0.407341
MsaG001477	XP_013466798.3	alkane hydroxylase MAH1	closed flower	0.460225	0.00146781	lightyellow	0.606698
MsaG001478	XP_013466801.2	alkane hydroxylase MAH1	leaves	0.821038	4.95455e-12	red	0.917924
MsaG001479	XP_013466802.1	peroxisomal nicotinamide adenine dinucleotide carrier	leaves	0.878067	2.35906e-15	darkgrey	0.931344
MsaG001482	XP_003603522.1	uncharacterized protein At2g24330	closed flower	0.498809	0.000487366	brown	0.559069
MsaG001485	XP_013456526.1	E3 ubiquitin-protein ligase RNF4 isoform X2	flower buds	0.44912	0.00197004	blue	0.617873
MsaG001488	XP_003614559.1	probable leucine-rich repeat receptor-like protein kinase At1g68400	flower buds	0.398355	0.00672359	yellow	0.662019
MsaG001489	XP_013466814.1	nucleolin 1 isoform X2	leaves	0.220323	0.145858	cyan	0.406686
MsaG001490	XP_013466815.1	isoliquiritigenin 2'-O-methyltransferase	leaves	0.540758	0.000125585	grey60	0.71978
MsaG001498	XP_013466817.1	isoliquiritigenin 2'-O-methyltransferase	leaves	0.700939	8.24437e-08	royalblue	0.851183
MsaG001499	XP_013466818.2	isoliquiritigenin 2'-O-methyltransferase	leaves	0.790301	1.07519e-10	royalblue	0.841918
MsaG001500	XP_024631523.1	uncharacterized protein LOC112419027	leaves	0.784409	1.83017e-10	red	0.898955
MsaG001502	XP_039686700.1	uncharacterized protein LOC25487592 isoform X3	leaves	0.725119	1.7667e-08	red	0.753079
MsaG001504	XP_039690148.1	uncharacterized protein LOC25479472 isoform X2	leaves	0.674293	3.81136e-07	red	0.800615
MsaG001505	XP_039687321.1	THO complex subunit 4D	open flower	-0.00741028	0.961468	tan	0.240169
MsaG001509	XP_039686700.1	uncharacterized protein LOC25487592 isoform X3	leaves	0.875738	3.45862e-15	darkgrey	0.878021
MsaG001511	XP_024625342.1	mitochondrial uncoupling protein 1	flower buds	0.51045	0.000340414	blue	0.630162
MsaG001512	XP_039690153.1	uncharacterized protein LOC25479472 isoform X5	leaves	0.467975	0.0011883	red	0.832075
MsaG001513	XP_039685414.1	uncharacterized protein LOC25501253 isoform X4	leaves	0.488816	0.000656573	red	0.735377
MsaG001515	XP_013466859.1	pentatricopeptide repeat-containing protein At1g66345%2C mitochondrial	leaves	0.461274	0.00142686	royalblue	0.673244
MsaG001516	XP_039691198.1	uncharacterized protein LOC120580930	NA	NA	NA	lightgreen	0.00694815
MsaG001518	XP_039686071.1	uncharacterized protein LOC112421171	leaves	0.862295	2.73645e-14	darkgrey	0.877843
MsaG001519	XP_024635271.1	uncharacterized protein LOC112420403	leaves	0.426854	0.00345362	royalblue	0.567206
MsaG001521	XP_013466859.1	pentatricopeptide repeat-containing protein At1g66345%2C mitochondrial	leaves	0.380046	0.0100209	pink	0.660852
MsaG001522	XP_039690177.1	sister chromatid cohesion protein PDS5 homolog A isoform X6	NA	NA	NA	lightgreen	0.262542
MsaG001523	XP_013466864.1	sacsin isoform X1	flower buds	0.33315	0.025335	blue	0.485601
MsaG001526	XP_013466866.1	endoglucanase 15	leaves	-0.319825	0.032219	darkred	0.406759
MsaG001527	XP_013466867.2	geraniol 8-hydroxylase	leaves	0.267762	0.0753563	royalblue	0.566152
MsaG001528	XP_013466867.2	geraniol 8-hydroxylase	leaves	0.359549	0.0152749	royalblue	0.751194
MsaG001529	XP_013466867.2	geraniol 8-hydroxylase	flower buds	0.707715	5.43784e-08	yellow	0.830161
MsaG001531	XP_013466871.1	uncharacterized protein LOC25482819	closed flower	0.576626	3.38751e-05	magenta	0.872389
MsaG001532	XP_024638285.1	ENHANCER OF AG-4 protein 2 isoform X1	flower buds	0.612127	7.88626e-06	magenta	0.836169
MsaG040037	XP_039683269.1	polyadenylate-binding protein 7	flower buds	0.917593	7.77488e-19	black	0.950425
MsaG001534	XP_013468397.2	myosin-6	flower buds	0.60378	1.12864e-05	magenta	0.949379
MsaG001535	XP_013466877.1	uncharacterized protein At5g23160	leaves	0.537808	0.000138971	pink	0.870236
MsaG001537	XP_013466879.1	cytochrome P450 86B1	pollinated flower	0.288105	0.05496	orange	0.55553
MsaG001538	XP_013466879.1	cytochrome P450 86B1	open flower	0.349768	0.0185117	midnightblue	0.462362
MsaG001539	XP_024638780.1	uncharacterized protein LOC11443644 isoform X1	flower buds	0.655055	1.0482e-06	blue	0.718148
MsaG001540	XP_013466883.1	abscisic acid 8'-hydroxylase 2	leaves	0.76567	8.95182e-10	red	0.886555
MsaG001541	XP_039690194.1	pentatricopeptide repeat-containing protein At2g35030%2C mitochondrial isoform X1	flower buds	0.239272	0.113419	greenyellow	0.323144
MsaG001542	XP_003589724.1	nicotinamidase 2	leaves	0.331563	0.0260841	grey60	0.644069
MsaG001545	XP_039689384.1	proteasome subunit alpha type-1-B	flower buds	0.323969	0.0299295	turquoise	0.588081
MsaG001546	XP_039689384.1	proteasome subunit alpha type-1-B	flower buds	0.708781	5.08802e-08	blue	0.793049
MsaG001551	XP_003589717.2	chaperone protein dnaJ C76%2C chloroplastic	leaves	0.86545	1.71829e-14	green	0.923562
MsaG001552	XP_003589715.1	lysine-specific demethylase JMJ706	flower buds	0.831047	1.59893e-12	greenyellow	0.931898
MsaG001554	XP_003607856.1	protein argonaute 2	flower buds	0.345448	0.0201158	greenyellow	0.49442
MsaG001557	XP_024639120.2	protein MOS2	flower buds	-0.195575	0.197915	grey60	0.384532
MsaG001558	XP_024631764.1	protein TRANSPARENT TESTA 16	pollinated flower	0.365579	0.0135297	orange	0.556703
MsaG001559	XP_003607000.1	V-type proton ATPase subunit a3	open flower	-0.187925	0.21638	tan	0.393634
MsaG001563	XP_003589727.2	AUGMIN subunit 3	flower buds	0.372482	0.0117431	greenyellow	0.453431
MsaG015992	XP_024634758.2	WPP domain-interacting tail-anchored protein 1 isoform X1	flower buds	0.934436	6.76123e-21	black	0.950336
MsaG017224	XP_003603415.1	probable sugar phosphate/phosphate translocator At5g25400	flower buds	0.93935	1.33066e-21	greenyellow	0.92988
MsaG001566	XP_039686097.1	sugar transport protein 10-like	flower buds	0.868097	1.15223e-14	yellow	0.901089
MsaG001567	XP_024639364.1	transcription factor TCP7	leaves	-0.448921	0.00198027	darkgreen	0.634517	TCP
MsaG001571	XP_039690267.1	myosin-1	leaves	-0.58348	2.59072e-05	darkred	0.562187
MsaG001572	XP_039690272.1	uncharacterized protein LOC11423618	open flower	0.644777	1.74848e-06	midnightblue	0.723657
MsaG001573	XP_003589752.1	65-kDa microtubule-associated protein 6	open flower	0.774148	4.44741e-10	midnightblue	0.75495
MsaG001574	XP_039690277.1	type IV inositol polyphosphate 5-phosphatase 9 isoform X2	closed flower	0.262684	0.0812794	brown	0.515068
MsaG001575	XP_013466908.1	RNA helicase aquarius	open flower	0.320962	0.0315771	midnightblue	0.576941
MsaG001579	XP_024640466.1	pentatricopeptide repeat-containing protein At2g13600	flower buds	0.37787	0.0104924	purple	0.581253
MsaG001580	XP_003589763.1	aminoacylase-1	flower buds	0.219452	0.147499	blue	0.464427
MsaG001584	XP_013466911.1	aminoacylase-1 isoform X1	flower buds	0.277812	0.0646407	turquoise	0.578829
MsaG001585	XP_024640266.1	probable protein arginine N-methyltransferase 6	flower buds	0.520934	0.000243669	blue	0.569406
MsaG001586	XP_039688887.1	probable leucine-rich repeat receptor-like protein kinase At1g35710	leaves	0.591356	1.88931e-05	pink	0.742884
MsaG001587	XP_039688887.1	probable leucine-rich repeat receptor-like protein kinase At1g35710	leaves	0.693119	1.31402e-07	green	0.890004
MsaG001588	XP_003589787.2	protein ASPARTIC PROTEASE IN GUARD CELL 2	leaves	-0.583678	2.5705e-05	turquoise	0.818545
MsaG001589	XP_003589785.4	MDIS1-interacting receptor like kinase 2	leaves	0.807721	2.01036e-11	pink	0.911778
MsaG011270	XP_003629836.2	pollen receptor-like kinase 5	leaves	0.486907	0.00069434	pink	0.809867
MsaG001591	XP_039690306.1	MDIS1-interacting receptor like kinase 2-like	leaves	0.860894	3.35255e-14	green	0.899035
MsaG001592	XP_024630545.1	probable leucine-rich repeat receptor-like protein kinase At1g35710	leaves	0.898222	5.97041e-17	darkgrey	0.850024
MsaG001595	XP_039690306.1	MDIS1-interacting receptor like kinase 2-like	leaves	0.601071	1.26512e-05	darkgrey	0.629872
MsaG001596	XP_039690308.1	uncharacterized protein LOC120580559	pollinated flower	0.53088	0.000175631	grey60	0.847401
MsaG001597	XP_003589795.1	phytochrome-associated serine/threonine-protein phosphatase	flower buds	0.402148	0.00617301	greenyellow	0.433784
MsaG001598	XP_003589799.2	probable uridine nucleosidase 2	flower buds	0.464451	0.0013089	greenyellow	0.502155
MsaG001600	XP_003589799.2	probable uridine nucleosidase 2	NA	NA	NA	lightgreen	-0.0207474
MsaG001601	XP_003616489.2	aspartic proteinase CDR1	open flower	0.490696	0.000621204	midnightblue	0.456198
MsaG001602	XP_039686086.1	ervatamin-B-like isoform X2	pollinated flower	0.454406	0.00171462	orange	0.73903
MsaG001603	XP_003589800.2	probable uridine nucleosidase 2	flower buds	0.607254	9.73386e-06	greenyellow	0.680984
MsaG001604	XP_013466915.1	cellulose synthase-like protein D4	closed flower	0.528259	0.000191651	magenta	0.952043
MsaG001605	XP_003589804.2	cellulose synthase-like protein D4 isoform X1	closed flower	0.678041	3.1023e-07	brown	0.963099
MsaG001606	XP_024640955.1	3-dehydroquinate synthase homolog	leaves	0.721218	2.28966e-08	darkgrey	0.749528
MsaG001607	XP_003589826.1	pentatricopeptide repeat-containing protein At5g56310	flower buds	0.345448	0.0201156	blue	0.418935
MsaG001608	XP_024641041.1	uncharacterized protein LOC11418865	flower buds	0.712723	3.9681e-08	blue	0.718341
MsaG018937	NA	NA	flower buds	0.957981	6.00335e-25	black	0.949927
MsaG001612	XP_013466929.1	protein BOLA4%2C chloroplastic/mitochondrial	leaves	0.936865	3.07676e-21	green	0.925228
MsaG001613	XP_013466930.2	DNA-binding protein SMUBP-2	leaves	0.910884	3.90731e-18	darkgrey	0.925854
MsaG001618	XP_024641644.2	benzyl alcohol O-benzoyltransferase	leaves	0.936753	3.1928e-21	darkgrey	0.970013
MsaG001619	XP_013466935.1	benzyl alcohol O-benzoyltransferase	leaves	0.309338	0.0386656	pink	0.607484
MsaG010581	XP_003597181.2	vicilin-like seed storage protein At2g28490	flower buds	0.952387	8.33883e-24	black	0.949599
MsaG001621	XP_024628675.1	probable choline kinase 2	closed flower	0.326752	0.0284688	brown	0.558772
MsaG001622	XP_013466940.1	benzyl alcohol O-benzoyltransferase	flower buds	0.129284	0.397318	yellow	0.43338
MsaG001631	XP_024641644.2	benzyl alcohol O-benzoyltransferase	leaves	0.766736	8.21145e-10	darkgrey	0.824421
MsaG001632	XP_013466944.1	non-specific lipid-transfer protein	pollinated flower	0.208618	0.169052	orange	0.351316
MsaG001634	XP_039690358.1	non-specific lipid-transfer protein	pollinated flower	0.517789	0.000269681	orange	0.823373
MsaG001636	XP_039690358.1	non-specific lipid-transfer protein	pollinated flower	0.567068	4.87515e-05	orange	0.749884
MsaG001639	XP_013466945.1	DNA topoisomerase 1 alpha	open flower	0.0395021	0.796691	tan	0.402244
MsaG001641	XP_013466946.1	protein SIEVE ELEMENT OCCLUSION B	leaves	0.39761	0.00683661	red	0.620212
MsaG001642	XP_013459243.1	serine carboxypeptidase-like 45	leaves	-0.705338	6.3008e-08	darkred	0.71288
MsaG001645	XP_013466953.1	transcription factor bHLH92 isoform X1	leaves	0.562172	5.84931e-05	darkgrey	0.654072	bHLH
MsaG001646	XP_003623659.1	uncharacterized protein LOC11430067	closed flower	0.355922	0.0164143	lightyellow	0.414759
MsaG001651	XP_039690373.1	MDIS1-interacting receptor like kinase 2 isoform X1	leaves	0.946407	9.99771e-23	darkgrey	0.938176
MsaG001652	XP_039690373.1	MDIS1-interacting receptor like kinase 2 isoform X1	leaves	0.710734	4.50086e-08	pink	0.875862
MsaG001653	XP_039690387.1	pentatricopeptide repeat-containing protein At5g16860	pollinated flower	0.277711	0.064742	purple	0.422296
MsaG032593	XP_013452121.1	kunitz-type trypsin inhibitor-like 2 protein	leaves	0.574178	3.72257e-05	royalblue	0.816537
MsaG009541	XP_013464497.2	uncharacterized protein LOC25487177	leaves	0.937515	2.4793e-21	darkgrey	0.968409
MsaG001657	XP_039690387.1	pentatricopeptide repeat-containing protein At5g16860	flower buds	0.458178	0.00155077	yellow	0.484268
MsaG001658	XP_013466973.1	auxin-induced protein IAA4	closed flower	0.445756	0.0021496	lightyellow	0.506111
MsaG001659	XP_003613905.2	pentatricopeptide repeat-containing protein At2g25580	open flower	0.37265	0.0117022	midnightblue	0.434545
MsaG001660	XP_003613904.2	serine/threonine receptor-like kinase NFP	leaves	0.859959	3.83413e-14	salmon	0.898658
MsaG001661	XP_003613903.1	photosynthetic NDH subunit of subcomplex B 5%2C chloroplastic	leaves	0.953409	5.28334e-24	darkgrey	0.932752
MsaG001662	XP_003613902.2	acylamino-acid-releasing enzyme	leaves	0.624027	4.64585e-06	pink	0.668064
MsaG001663	XP_003613901.1	acylamino-acid-releasing enzyme isoform X2	leaves	0.925869	8.69019e-20	darkgrey	0.917295
MsaG001664	XP_024628783.1	replication protein A 70 kDa DNA-binding subunit C	leaves	0.290165	0.0531699	pink	0.574229
MsaG001668	XP_013466981.1	pentatricopeptide repeat-containing protein At3g23020	flower buds	0.393225	0.00753564	purple	0.547917
MsaG001669	XP_003596198.1	cysteine-rich and transmembrane domain-containing protein WIH2	pollinated flower	0.421392	0.00394132	orange	0.677218
MsaG001671	XP_013464309.1	protein PAT1 homolog	open flower	0.214564	0.156956	lightyellow	0.308673
MsaG001673	XP_039690399.1	CBL-interacting serine/threonine-protein kinase 7	leaves	0.449054	0.00197341	pink	0.70306
MsaG001675	XP_024636939.1	U-box domain-containing protein 44	flower buds	0.333025	0.0253932	turquoise	0.656984
MsaG001676	XP_024626917.1	glycogen synthase kinase-3 homolog MsK-3	NA	NA	NA	lightgreen	0.314489
MsaG001678	XP_039682535.1	uncharacterized protein LOC25483361 isoform X1	closed flower	0.312229	0.036791	magenta	0.732277
MsaG001679	XP_013467000.1	3-ketoacyl-CoA synthase 11	leaves	0.877494	2.59368e-15	darkgrey	0.922879
MsaG001680	XP_013467002.1	armadillo repeat-containing protein LFR	pollinated flower	0.544389	0.000110728	orange	0.563782
MsaG001682	XP_013467004.1	uncharacterized protein LOC25482936	leaves	0.722198	2.14614e-08	salmon	0.877237
MsaG001684	XP_013467008.1	non-classical arabinogalactan protein 31	leaves	0.139541	0.360607	green	0.44507
MsaG001685	XP_013467009.1	uncharacterized protein LOC25482941	leaves	0.845084	2.87359e-13	salmon	0.92658
MsaG001686	XP_013467010.1	calmodulin-like protein 11	leaves	0.602397	1.19654e-05	royalblue	0.707644
MsaG001687	XP_024626538.1	MATH and LRR domain-containing protein PFE0570w	flower buds	0.600714	1.28422e-05	magenta	0.832255
MsaG001688	XP_024635938.1	pentatricopeptide repeat-containing protein At4g21300	flower buds	0.490108	0.000632093	magenta	0.728402
MsaG001691	XP_013467015.1	50S ribosomal protein L28%2C chloroplastic	leaves	0.923054	1.88215e-19	darkgrey	0.927547
MsaG001693	XP_039690412.1	protein argonaute 10	leaves	-0.718432	2.74814e-08	darkgreen	0.63636
MsaG001695	XP_024637698.2	histone H3,3	open flower	-0.119686	0.433564	tan	0.669635
MsaG001697	XP_013467020.1	stem-specific protein TSJT1	pollinated flower	0.705562	6.2145e-08	orange	0.73088
MsaG001700	XP_013467022.1	chlorophyllase-2	leaves	0.859714	3.97058e-14	darkgrey	0.864196
MsaG001701	XP_013467026.1	VAN3-binding protein isoform X2	leaves	0.329948	0.0268655	pink	0.496487
MsaG001702	XP_013467029.1	CCR4-NOT transcription complex subunit 11	leaves	-0.185503	0.222466	turquoise	0.420511
MsaG001703	XP_013467030.1	uncharacterized protein LOC25482958	flower buds	-0.49187	0.000600006	midnightblue	0.385183
MsaG001704	XP_013467033.2	protein IQ-DOMAIN 14	leaves	-0.800001	4.31287e-11	darkred	0.853704
MsaG001705	XP_013467035.1	U-box domain-containing protein 70	flower buds	0.434793	0.0028392	purple	0.779153
MsaG001706	XP_013463822.1	uncharacterized protein LOC25488301	flower buds	0.167584	0.271176	yellow	0.55004
MsaG001710	XP_013467040.1	uncharacterized protein LOC25482967	leaves	-0.723084	2.02372e-08	darkred	0.73647
MsaG001711	XP_013467041.1	putative protein phosphatase 2C-like protein 44 isoform X2	leaves	0.330766	0.0264669	royalblue	0.477952
MsaG001712	XP_013467044.1	glycolipid transfer protein 1 isoform X2	flower buds	0.542624	0.000117738	greenyellow	0.544349
MsaG001713	XP_039689082.1	uncharacterized protein LOC25482971 isoform X1	closed flower	0.730713	1.20876e-08	brown	0.959223
MsaG001714	XP_013458375.1	WD repeat-containing protein 3	leaves	0.330801	0.0264502	cyan	0.679779
MsaG001716	XP_003591146.1	26S proteasome regulatory subunit 6A homolog	open flower	-0.101786	0.505849	tan	0.554823
MsaG001718	XP_024630218.1	uncharacterized protein LOC112418168	flower buds	0.0391153	0.79864	yellow	0.403085
MsaG001720	XP_013467060.1	KIN14B-interacting protein At4g14310	leaves	-0.804867	2.67643e-11	darkred	0.882879
MsaG001721	XP_013467061.1	phosphate transporter PHO1	pollinated flower	0.765739	8.90192e-10	orange	0.837985
MsaG001723	XP_013467067.1	uncharacterized protein LOC25482990 isoform X1	open flower	0.270094	0.0727539	tan	0.452612
MsaG001724	XP_013467069.1	multiple organellar RNA editing factor 2%2C chloroplastic	leaves	0.255483	0.0902948	green	0.393585
MsaG001726	XP_013467072.1	cyanate hydratase-like	leaves	0.610422	8.4922e-06	royalblue	0.752752
MsaG001727	XP_013467074.1	protein NRT1/ PTR FAMILY 5,2	leaves	0.353832	0.0171028	red	0.663751
MsaG001728	XP_013467076.1	protein NRT1/ PTR FAMILY 5,2	flower buds	0.735011	8.97244e-09	blue	0.833236
MsaG001729	XP_024632552.1	protein DETOXIFICATION 42 isoform X2	open flower	0.16596	0.275913	tan	0.40162
MsaG001730	XP_013467077.1	protein NRT1/ PTR FAMILY 5,2	leaves	0.671413	4.45555e-07	pink	0.847361
MsaG001732	XP_013467079.1	uncharacterized protein LOC25483001	leaves	0.544901	0.000108764	green	0.684558
MsaG018027	NA	NA	flower buds	0.954983	2.56386e-24	black	0.949507
MsaG001735	XP_003589957.2	casein kinase 1-like protein 10	leaves	0.668589	5.18429e-07	darkgrey	0.72279
MsaG001743	XP_039690476.1	serine/threonine-protein kinase 38-like	leaves	0.17593	0.247679	royalblue	0.505531
MsaG001744	XP_024628340.1	serine/threonine-protein kinase tricornered isoform X1	leaves	0.242907	0.107879	red	0.535459
MsaG001745	XP_024628439.2	nucleolar protein 14-like	open flower	0.100514	0.511208	tan	0.661521
MsaG028792	XP_003616628.1	sugar transport protein 10	flower buds	0.946512	9.59262e-23	greenyellow	0.929751
MsaG001748	XP_039690484.1	protein LIGHT-DEPENDENT SHORT HYPOCOTYLS 4	flower buds	0.482895	0.000780098	yellow	0.620133
MsaG001750	XP_003590003.1	protein tas	leaves	0.850266	1.4603e-13	green	0.951473
MsaG001753	XP_013447590.1	non-specific lipid transfer protein GPI-anchored 14	leaves	-0.131174	0.390395	turquoise	0.399482
MsaG001755	XP_024630651.1	PH%2C RCC1 and FYVE domains-containing protein 1	leaves	-0.334675	0.0246318	midnightblue	0.364861
MsaG001756	XP_003590823.1	cell division control protein 2 homolog D	leaves	-0.43108	0.00311345	purple	0.626846
MsaG042350	XP_003627646.1	probable carboxylesterase 9	flower buds	0.926579	7.1172e-20	black	0.949399
MsaG001758	XP_003590011.1	uncharacterized protein LOC11430389	closed flower	0.648278	1.472e-06	lightyellow	0.879896
MsaG044340	XP_003629451.1	tubby-like F-box protein 2	flower buds	0.957104	9.27728e-25	black	0.948638
MsaG001764	XP_003590026.1	transcription factor MYB4 isoform X1	leaves	0.625807	4.28408e-06	royalblue	0.895347	MYB
MsaG001765	XP_039690520.1	transcription factor MYB14 isoform X2	leaves	0.654796	1.06209e-06	royalblue	0.884445
MsaG001766	XP_039684197.1	uncharacterized protein LOC120577170	leaves	-0.336191	0.023949	purple	0.503856
MsaG001768	XP_003590036.1	cryptochrome-1	open flower	0.438095	0.00261348	tan	0.760344
MsaG001771	XP_003630669.1	asparagine--tRNA ligase%2C cytoplasmic 1	flower buds	0.511266	0.000331805	turquoise	0.585605
MsaG001772	XP_003590040.1	serine/threonine-protein phosphatase PP1 isozyme 3 isoform X1	flower buds	-0.556217	7.27222e-05	grey60	0.727699
MsaG001773	XP_003598139.1	60S ribosomal protein L11	flower buds	0.739692	6.44338e-09	blue	0.754819
MsaG001777	XP_024633216.2	LOW QUALITY PROTEIN: pentatricopeptide repeat-containing protein At1g05750%2C chloroplastic-like	leaves	0.230806	0.127158	green	0.612191
MsaG001780	XP_003598232.1	pectinesterase inhibitor 4	leaves	0.271121	0.0716295	green	0.495705
MsaG001781	XP_003590048.1	ethylene-responsive transcription factor 1B	leaves	0.829368	1.94287e-12	royalblue	0.895355	ERF
MsaG001782	XP_003590054.1	RING-H2 finger protein ATL16	leaves	0.878468	2.20682e-15	green	0.972363
MsaG001783	XP_003590056.1	transcription factor bHLH104	flower buds	0.385014	0.00901192	yellow	0.466089	bHLH
MsaG001785	XP_003590058.1	CASP-like protein 5B3 isoform X1	leaves	0.447397	0.00206025	green	0.527456
MsaG001788	XP_003590081.2	1-aminocyclopropane-1-carboxylate oxidase homolog 1	pollinated flower	0.422541	0.00383399	orange	0.624953
MsaG001789	XP_003590082.2	1-aminocyclopropane-1-carboxylate oxidase homolog 1	leaves	-0.387406	0.00855801	turquoise	0.376784
MsaG001790	XP_013467105.1	DNA repair protein RAD5B	leaves	-0.652208	1.21017e-06	darkred	0.741689
MsaG001791	XP_013467106.1	uncharacterized protein At4g14450%2C chloroplastic	leaves	-0.31326	0.0361412	darkred	0.422242
MsaG001792	XP_013467108.1	protein PSK SIMULATOR 1	leaves	0.442142	0.00235848	grey60	0.679565
MsaG001794	XP_024642279.1	replication protein A 70 kDa DNA-binding subunit B-like	flower buds	0.529928	0.000181306	greenyellow	0.64103
MsaG001795	XP_024630792.1	AT-hook motif nuclear-localized protein 20	leaves	0.662384	7.19098e-07	royalblue	0.900787
MsaG001797	XP_024631074.1	ethylene receptor 2	closed flower	0.696631	1.06773e-07	darkturquoise	0.66678
MsaG001800	XP_039684281.1	protein FAR1-RELATED SEQUENCE 5-like	flower buds	0.652482	1.19361e-06	blue	0.746539
MsaG001803	XP_024630820.1	TNF receptor-associated factor homolog 1b	closed flower	0.659021	8.55949e-07	brown	0.903527
MsaG009636	XP_013462611.1	precursor of CEP14	pollinated flower	0.745911	4.10446e-09	orange	0.909035
MsaG001805	XP_003593700.2	acyl-CoA--sterol O-acyltransferase 1	closed flower	0.392578	0.00764374	magenta	0.736455
MsaG001806	XP_003606510.1	L-ascorbate peroxidase%2C cytosolic	closed flower	0.445007	0.00219151	darkturquoise	0.614083
MsaG001807	XP_003590110.1	protein unc-13 homolog	closed flower	0.710276	4.63247e-08	brown	0.979299
MsaG001809	XP_024630827.1	CAX-interacting protein 4	closed flower	0.307977	0.039575	brown	0.620104
MsaG001811	XP_039687213.1	DExH-box ATP-dependent RNA helicase DExH11 isoform X2	leaves	0.292418	0.051267	red	0.474548
MsaG001812	XP_003612461.2	probable carotenoid cleavage dioxygenase 4%2C chloroplastic	leaves	0.733071	1.02716e-08	royalblue	0.935071
MsaG023643	XP_003629906.2	potassium transporter 5	flower buds	0.960194	1.91841e-25	black	0.948584
MsaG001816	XP_003590123.1	40S ribosomal protein S3-3	flower buds	0.423921	0.00370846	purple	0.887048
MsaG001818	XP_024630846.1	pre-mRNA-processing factor 19	pollinated flower	0.481448	0.000813259	purple	0.708392
MsaG001820	XP_013467121.3	putative uncharacterized protein DDB_G0277255	leaves	-0.624533	4.54027e-06	black	0.671785
MsaG001822	XP_003624633.1	tubulin alpha-1 chain	flower buds	0.489232	0.000648601	greenyellow	0.642861
MsaG001824	XP_003590156.2	acid phosphatase 1	closed flower	0.715896	3.23886e-08	darkturquoise	0.725652
MsaG001826	XP_003590157.1	eukaryotic translation initiation factor	flower buds	0.515409	0.000291017	blue	0.514634
MsaG001827	XP_003590158.1	protein PROTON GRADIENT REGULATION 5%2C chloroplastic	leaves	0.960311	1.80236e-25	salmon	0.952927
MsaG001828	XP_039687805.1	protein FAR1-RELATED SEQUENCE 5-like	flower buds	0.482602	0.000786701	yellow	0.807393
MsaG001834	XP_003590149.2	uncharacterized protein LOC11425486	flower buds	0.744952	4.4039e-09	yellow	0.758317
MsaG001835	XP_013467124.2	actin-related protein 2/3 complex subunit 2B	leaves	0.292354	0.0513201	red	0.400908
MsaG001836	XP_003590164.1	uncharacterized protein LOC11428578	open flower	0.0501756	0.743424	tan	0.436539
MsaG001838	XP_024637221.1	MADS-box protein EJ2 isoform X2	leaves	-0.325846	0.0289379	magenta	0.469164
MsaG001841	XP_003591273.1	glutamate--tRNA ligase%2C cytoplasmic	flower buds	0.383788	0.00925239	blue	0.604945
MsaG001842	XP_003590168.1	60S ribosomal protein L4	flower buds	0.31759	0.0335128	turquoise	0.754463
MsaG001845	XP_039682692.1	uncharacterized protein LOC120575895	open flower	0.227767	0.132384	tan	0.572627
MsaG001846	XP_024639788.1	uncharacterized protein LOC112421906	flower buds	0.738355	7.08756e-09	blue	0.733242
MsaG001849	XP_013449604.1	cytoplasmic tRNA 2-thiolation protein 2	leaves	0.393592	0.00747475	green	0.753188
MsaG001850	XP_013446794.1	uncharacterized protein LOC25501905	open flower	0.660551	7.90938e-07	midnightblue	0.781391
MsaG001851	XP_003590173.2	uncharacterized TPR repeat-containing protein At1g05150	leaves	-0.504466	0.000410033	darkturquoise	0.585114
MsaG001852	XP_003603684.2	phosphoenolpyruvate carboxykinase (ATP) 1	flower buds	0.0626529	0.68264	yellow	0.589163
MsaG001853	XP_003626314.1	basic 7S globulin	flower buds	0.437084	0.00268082	blue	0.623777
MsaG001854	XP_003626313.1	putative elongation of fatty acids protein DDB_G0272012	leaves	0.790934	1.01443e-10	pink	0.807159
MsaG001856	XP_013467127.1	mitochondrial import receptor subunit TOM9-2	flower buds	0.641054	2.09483e-06	blue	0.685486
MsaG001857	XP_003590174.2	28 kDa ribonucleoprotein%2C chloroplastic	leaves	0.952424	8.20285e-24	salmon	0.947274
MsaG001858	XP_003590175.2	uncharacterized protein LOC11424294	leaves	0.924356	1.32119e-19	green	0.929524
MsaG001859	XP_039686687.1	uncharacterized protein LOC112418982 isoform X1	NA	NA	NA	lightgreen	0.0491141
MsaG001861	XP_003590177.1	ammonium transporter 1 member 1	leaves	0.907888	7.71455e-18	darkgrey	0.943679
MsaG001864	XP_003590182.1	uncharacterized protein LOC11431096	open flower	0.263422	0.080396	tan	0.410716
MsaG027722	XP_003615096.1	annexin D1	flower buds	0.851676	1.20924e-13	black	0.948351
MsaG001873	XP_003590190.1	3-isopropylmalate dehydratase large subunit%2C chloroplastic	pollinated flower	0.642442	1.95884e-06	grey60	0.681342
MsaG001875	XP_003590190.1	3-isopropylmalate dehydratase large subunit%2C chloroplastic	open flower	0.0414527	0.78688	tan	0.764523
MsaG001876	XP_003590193.1	uncharacterized protein LOC11424298	pollinated flower	0.451278	0.00186194	darkgreen	0.586372
MsaG006207	XP_003593129.1	serine decarboxylase	flower buds	0.907961	7.58997e-18	black	0.948161
MsaG001878	XP_024638297.2	cation/H(+) antiporter 15	flower buds	0.10342	0.499006	yellow	0.570436
MsaG001879	XP_039690639.1	pentatricopeptide repeat-containing protein At2g32630	open flower	0.133755	0.381055	tan	0.348196
MsaG001880	XP_024630994.1	small acidic protein 1	flower buds	0.31081	0.0377016	greenyellow	0.398813
MsaG001881	XP_003590204.1	thioredoxin-like protein YLS8	leaves	0.719063	2.63745e-08	green	0.823302
MsaG001882	XP_024631004.2	uncharacterized protein LOC11421212 isoform X2	pollinated flower	0.541279	0.000123351	grey60	0.756484
MsaG001883	XP_039689463.1	late embryogenesis abundant protein 7-like	flower buds	0.74342	4.92452e-09	magenta	0.94503
MsaG001885	XP_039689440.1	late embryogenesis abundant protein 1	flower buds	0.603858	1.1249e-05	magenta	0.927543
MsaG001886	XP_013467131.1	probable DNA double-strand break repair Rad50 ATPase	pollinated flower	0.517881	0.000268891	darkgreen	0.702153
MsaG001896	XP_024633048.2	ADP%2CATP carrier protein 1%2C chloroplastic-like	closed flower	0.30708	0.0401834	magenta	0.668382
MsaG001897	XP_024639923.1	uncharacterized protein LOC112421945	leaves	-0.251126	0.0961162	lightcyan	0.436258
MsaG001900	XP_039686178.1	B3 domain-containing protein At4g34400-like	leaves	-0.509127	0.000354822	darkred	0.548648	B3
MsaG001902	XP_039686174.1	F-box/kelch-repeat protein At3g06240-like	closed flower	0.446795	0.00209267	brown	0.543119
MsaG001903	XP_039686178.1	B3 domain-containing protein At4g34400-like	leaves	-0.78969	1.13707e-10	darkred	0.814002	B3
MsaG001904	XP_013467139.2	LOW QUALITY PROTEIN: alpha-1%2C6-mannosyl-glycoprotein 2-beta-N-acetylglucosaminyltransferase	flower buds	-0.616673	6.45937e-06	grey60	0.605625
MsaG001906	XP_039682599.1	protein APEM9 isoform X2	flower buds	0.604114	1.1128e-05	yellow	0.835086
MsaG001907	XP_039683068.1	protein MAIN-LIKE 1-like	flower buds	0.428561	0.00331251	blue	0.696162
MsaG001909	XP_013467142.1	7-hydroxymethyl chlorophyll a reductase%2C chloroplastic	leaves	0.86144	3.09833e-14	darkgrey	0.907536
MsaG001912	XP_039686178.1	B3 domain-containing protein At4g34400-like	leaves	-0.72324	2.0028e-08	darkred	0.693306
MsaG001913	XP_039686178.1	B3 domain-containing protein At4g34400-like	leaves	-0.615196	6.89438e-06	purple	0.643099	B3
MsaG001914	XP_013467149.1	protein BLISTER	closed flower	0.614989	6.95764e-06	brown	0.896397
MsaG001915	XP_013467152.1	NADH dehydrogenase [ubiquinone] 1 alpha subcomplex subunit 13-B	flower buds	0.721792	2.2046e-08	greenyellow	0.803323
MsaG001916	XP_013467156.1	PHD finger protein ING1	leaves	0.0544556	0.722377	royalblue	0.327406
MsaG001919	XP_013467159.1	dirigent protein 18	leaves	0.221668	0.143352	green	0.556791
MsaG001920	XP_013467160.2	hydroxyethylthiazole kinase	closed flower	-0.449705	0.00194022	grey60	0.50128
MsaG001924	XP_013467164.1	ankyrin repeat domain-containing protein 13C-B	pollinated flower	0.779189	2.89206e-10	orange	0.748504
MsaG001925	XP_013467166.1	UPF0678 fatty acid-binding protein-like protein At1g79260	leaves	0.709219	4.95053e-08	cyan	0.775049
MsaG001926	XP_013467168.1	uncharacterized protein sll0005	leaves	0.944239	2.29421e-22	salmon	0.964446
MsaG001927	XP_024631134.2	polyubiquitin 9	NA	NA	NA	lightgreen	0.132322
MsaG001928	XP_039690689.1	E3 ubiquitin-protein ligase SINA-like 10 isoform X2	open flower	0.218889	0.148566	tan	0.600317
MsaG001931	XP_013467173.1	E3 ubiquitin-protein ligase SINA-like 10 isoform X1	closed flower	0.156944	0.303204	lightcyan	0.489375
MsaG001932	XP_024633438.1	mechanosensitive ion channel protein 10	open flower	0.384498	0.00911241	lightyellow	0.315574
MsaG001933	XP_013467175.1	GATA transcription factor 1	leaves	0.669486	4.94164e-07	darkgrey	0.72203	GATA
MsaG001934	XP_013467179.1	protein PAM71-homolog%2C chloroplastic	leaves	0.603728	1.13112e-05	grey60	0.834039
MsaG001935	XP_013467180.1	beta-glucuronosyltransferase GlcAT14A	flower buds	0.470937	0.00109468	yellow	0.627018
MsaG001936	XP_013467160.2	hydroxyethylthiazole kinase	leaves	0.466189	0.00124814	cyan	0.81728
MsaG001937	XP_013467160.2	hydroxyethylthiazole kinase	leaves	0.275502	0.0669891	pink	0.448237
MsaG001939	XP_013467159.1	dirigent protein 18	closed flower	0.221687	0.143316	brown	0.444384
MsaG001946	XP_013467189.2	uncharacterized protein LOC25483086	leaves	0.795088	6.89199e-11	darkgrey	0.861608
MsaG001949	XP_013467194.1	ankyrin repeat domain-containing protein 13C	closed flower	0.565562	5.15777e-05	brown	0.904242
MsaG001951	XP_013467196.1	probable calcium-binding protein CML27	flower buds	0.741739	5.56249e-09	blue	0.928407
MsaG001955	XP_013467196.1	probable calcium-binding protein CML27	NA	NA	NA	lightgreen	0.277873
MsaG001956	XP_024626726.1	endo-1%2C4-beta-xylanase 5-like isoform X1	flower buds	0.707103	5.64881e-08	greenyellow	0.84698
MsaG001962	XP_039690702.1	50S ribosomal protein L24	flower buds	0.697682	1.00289e-07	purple	0.85085
MsaG001963	XP_013467211.1	uncharacterized protein LOC25483106 isoform X2	flower buds	0.354954	0.01673	blue	0.393539
MsaG001964	XP_024630537.1	receptor-like protein EIX1	leaves	0.837106	7.77552e-13	salmon	0.824783
MsaG001968	XP_013467213.1	transcription initiation factor TFIID subunit 11	leaves	0.304896	0.0416976	grey60	0.52551
MsaG024212	XP_013447056.1	clathrin light chain 1	flower buds	0.979755	1.13246e-31	black	0.948026
MsaG001970	XP_013467217.1	probable voltage-gated potassium channel subunit beta	NA	NA	NA	lightgreen	-0.136914
MsaG027891	XP_024639880.1	protein SABRE isoform X1	flower buds	0.97426	1.8743e-29	black	0.947423
MsaG001973	XP_013467217.1	probable voltage-gated potassium channel subunit beta	pollinated flower	0.318555	0.0329488	orange	0.464726
MsaG001980	XP_013467221.1	probable pectate lyase 8	flower buds	0.570634	4.26153e-05	magenta	0.771776
MsaG001981	XP_013467222.1	inosine triphosphate pyrophosphatase	flower buds	0.506753	0.000382044	greenyellow	0.617804
MsaG001985	XP_024637399.2	uncharacterized protein LOC25482787	leaves	0.595908	1.56821e-05	red	0.784113
MsaG001990	XP_013467229.1	agamous-like MADS-box protein AGL29	flower buds	0.416904	0.00438621	magenta	0.732991
MsaG004492	XP_039685778.1	acyl-CoA-binding domain-containing protein 6	flower buds	0.905158	1.40576e-17	black	0.947299
MsaG001994	NA	NA	pollinated flower	0.600996	1.26915e-05	darkgreen	0.731578
MsaG001995	XP_024630697.1	uncharacterized protein LOC25483132	flower buds	0.565383	5.19235e-05	magenta	0.978753
MsaG001997	XP_003591273.1	glutamate--tRNA ligase%2C cytoplasmic	closed flower	0.453827	0.00174111	magenta	0.819431
MsaG001998	XP_013467236.1	probable leucine-rich repeat receptor-like protein kinase At2g33170	leaves	-0.41625	0.00445457	magenta	0.465417
MsaG002000	XP_039689039.1	vesicle-associated membrane protein 722 isoform X2	closed flower	0.641359	2.0642e-06	brown	0.93167
MsaG002002	XP_039690723.1	E3 ubiquitin-protein ligase RZFP34	closed flower	0.54254	0.00011808	brown	0.653627
MsaG002004	XP_013455209.1	repetitive proline-rich cell wall protein 2	open flower	0.508521	0.0003616	darkgreen	0.571181
MsaG002005	XP_013455206.2	receptor kinase-like protein Xa21	leaves	0.766796	8.17153e-10	pink	0.898635
MsaG002007	XP_013455207.1	repetitive proline-rich cell wall protein	leaves	0.576565	3.39549e-05	pink	0.88345
MsaG002009	XP_013455209.1	repetitive proline-rich cell wall protein 2	open flower	0.594995	1.62826e-05	midnightblue	0.556887
MsaG002010	XP_013467242.1	chromosome transmission fidelity protein 18 homolog	leaves	-0.684121	2.2075e-07	darkred	0.748738
MsaG002011	XP_013467243.1	putative disease resistance RPP13-like protein 1	leaves	0.58065	2.89617e-05	darkgrey	0.577244
MsaG002012	XP_013467253.1	polygalacturonase inhibitor	open flower	0.464902	0.0012929	midnightblue	0.590107
MsaG002014	XP_013467253.1	polygalacturonase inhibitor	leaves	0.0777728	0.61159	cyan	0.537107
MsaG002015	XP_024631303.1	sufE-like protein 1%2C chloroplastic/mitochondrial	leaves	0.941888	5.44594e-22	salmon	0.936161
MsaG002017	XP_013467256.1	elongation factor 2	leaves	0.32345	0.0302085	turquoise	0.505878
MsaG002018	XP_039684542.1	uncharacterized protein LOC120577364	NA	NA	NA	lightgreen	-0.183245
MsaG002019	XP_013467256.1	elongation factor 2	leaves	0.459803	0.00148459	red	0.577838
MsaG002020	XP_003612658.1	uncharacterized protein LOC11406507	flower buds	0.640932	2.10717e-06	greenyellow	0.714443
MsaG002021	XP_013467257.1	guanine nucleotide-binding protein-like NSN1 isoform X1	leaves	-0.230216	0.12816	purple	0.691567
MsaG002022	XP_003623010.2	UPF0481 protein At3g47200 isoform X1	NA	NA	NA	lightgreen	-0.0161159
MsaG002023	XP_013467260.1	pentatricopeptide repeat-containing protein At5g04810%2C chloroplastic	leaves	0.754662	2.12811e-09	darkgrey	0.806756
MsaG002024	XP_013450316.1	sister-chromatid cohesion protein 3 isoform X1	leaves	-0.440392	0.00246591	darkturquoise	0.483839
MsaG029974	XP_013450919.1	inositol hexakisphosphate and diphosphoinositol-pentakisphosphate kinase VIP2 isoform X2	flower buds	0.916009	1.15223e-18	black	0.947278
MsaG002028	XP_024628382.1	myosin-1-like	leaves	0.242763	0.108095	pink	0.305423
MsaG016029	XP_003601947.2	ras-related protein RABH1e	flower buds	0.924163	1.39292e-19	black	0.946347
MsaG002033	XP_024630700.1	uncharacterized protein LOC25483166	flower buds	0.402645	0.00610383	yellow	0.796972
MsaG002034	XP_024630700.1	uncharacterized protein LOC25483166	closed flower	0.45849	0.00153789	magenta	0.508403
MsaG002040	XP_039686224.1	FBD-associated F-box protein At1g66310-like	leaves	-0.219685	0.147058	lightcyan	0.695244
MsaG002042	XP_039686224.1	FBD-associated F-box protein At1g66310-like	flower buds	0.825226	3.11361e-12	greenyellow	0.839444
MsaG002043	XP_039686224.1	FBD-associated F-box protein At1g66310-like	flower buds	0.783351	2.01009e-10	yellow	0.869986
MsaG002046	XP_013467277.1	uricase-2 isozyme 1	closed flower	0.222172	0.142419	brown	0.376304
MsaG002047	XP_013467278.1	uncharacterized protein LOC25483174	flower buds	0.496149	0.000528085	greenyellow	0.616402
MsaG002048	XP_039690740.1	glycosyltransferase BC10-like	closed flower	0.221861	0.142994	brown	0.55777
MsaG002050	XP_003589912.1	ubiquitin carboxyl-terminal hydrolase 12 isoform X4	leaves	0.27038	0.0724391	red	0.559042
MsaG002051	XP_003589907.1	calcium-dependent protein kinase 1 isoform X1	leaves	0.213293	0.159487	red	0.52195
MsaG002056	XP_039690749.1	calcium-dependent protein kinase 1 isoform X2	leaves	0.147189	0.334615	cyan	0.299162
MsaG020825	XP_003606678.1	ubiquitin recognition factor in ER-associated degradation protein 1	flower buds	0.867116	1.3376e-14	black	0.946143
MsaG002060	XP_003589882.1	serine/threonine protein phosphatase 2A 55 kDa regulatory subunit B beta isoform	flower buds	0.489353	0.000646295	magenta	0.583306
MsaG002061	XP_003589866.2	nuclear pore complex protein NUP1 isoform X1	open flower	0.367374	0.0130442	midnightblue	0.635435
MsaG002062	XP_024631378.1	sucrose-phosphatase 1	flower buds	0.238326	0.114896	yellow	0.471284
MsaG002063	XP_024639390.1	glycerol-3-phosphate acyltransferase RAM2	open flower	0.934082	7.56283e-21	midnightblue	0.881308
MsaG002065	XP_024639390.1	glycerol-3-phosphate acyltransferase RAM2	open flower	0.919139	5.25696e-19	midnightblue	0.834849
MsaG002066	XP_003589853.1	lipid droplet phospholipase 1	leaves	0.336695	0.0237258	red	0.603004
MsaG002067	XP_003589850.2	ethylene-responsive transcription factor ERF107	leaves	0.253228	0.0932719	royalblue	0.82885	ERF
MsaG002068	XP_013467284.1	ethylene-responsive transcription factor ERF104	leaves	0.46635	0.00124264	royalblue	0.764325	ERF
MsaG002069	XP_013467285.1	serine/threonine-protein kinase TIO	leaves	-0.737509	7.52566e-09	darkred	0.818615
MsaG002076	XP_003626022.1	uncharacterized protein LOC11423411	flower buds	0.445561	0.0021604	magenta	0.684277
MsaG002080	XP_024641142.1	TMV resistance protein N	NA	NA	NA	lightgreen	-0.0797364
MsaG002083	XP_013450334.1	probable indole-3-pyruvate monooxygenase YUCCA10	pollinated flower	0.631451	3.30206e-06	orange	0.869517
MsaG002087	XP_039690790.1	histone-lysine N-methyltransferase%2C H3 lysine-9 specific SUVH5	leaves	-0.83808	6.90579e-13	darkred	0.852076
MsaG013476	XP_003599818.2	probable sucrose-phosphate synthase 2	flower buds	0.975077	9.442e-30	black	0.945732
MsaG002089	XP_013467305.1	probable pterin-4-alpha-carbinolamine dehydratase%2C chloroplastic	leaves	0.939755	1.15689e-21	darkgrey	0.953877
MsaG002090	XP_013467307.1	superoxide dismutase [Fe]%2C chloroplastic isoform X1	leaves	0.608752	9.12738e-06	royalblue	0.731978
MsaG002096	XP_039690796.1	polyadenylate-binding protein 2	flower buds	0.620288	5.49914e-06	yellow	0.830592
MsaG002098	XP_039690798.1	uncharacterized protein LOC25483208	leaves	-0.530872	0.000175678	darkgreen	0.585264
MsaG002099	XP_013467316.2	ethylene-responsive transcription factor RAP2-7 isoform X1	leaves	0.779699	2.76724e-10	darkgrey	0.873332	AP2
MsaG002101	XP_013467324.1	protein TAPETUM DETERMINANT 1	leaves	0.657028	9.48031e-07	royalblue	0.934141
MsaG002103	XP_039690667.1	helicase SEN1	closed flower	0.690205	1.5576e-07	brown	0.946751
MsaG002109	XP_013468652.1	cellulose synthase-like protein G2	flower buds	0.095347	0.533264	blue	0.305199
MsaG002110	XP_013467327.1	probable acetyltransferase NATA1-like	flower buds	0.174532	0.251515	turquoise	0.550503
MsaG011077	XP_024633263.1	uncharacterized protein LOC11415634	flower buds	0.861084	3.2619e-14	black	0.94556
MsaG002117	XP_013467336.1	thioredoxin-like 3-2%2C chloroplastic isoform X3	leaves	0.697761	9.98131e-08	green	0.79586
MsaG002118	XP_024633187.1	3-dehydrosphinganine reductase TSC10A	open flower	0.282909	0.0596892	tan	0.509308
MsaG029893	XP_013465324.1	helicase protein MOM1 isoform X2	flower buds	0.889936	2.94977e-16	black	0.945469
MsaG002122	XP_013467346.1	uncharacterized protein LOC25483235	flower buds	0.636469	2.60821e-06	magenta	0.724211
MsaG002123	XP_039683127.1	uncharacterized protein LOC25497184 isoform X1	flower buds	0.559969	6.34295e-05	yellow	0.643492
MsaG025646	XP_003611987.1	uncharacterized protein LOC11405634	flower buds	0.958	5.94759e-25	black	0.944845
MsaG002127	XP_013467356.1	L-aminoadipate-semialdehyde dehydrogenase-phosphopantetheinyl transferase isoform X1	NA	NA	NA	lightgreen	-0.152803
MsaG002128	XP_024631603.1	urease accessory protein D	open flower	0.361982	0.014549	tan	0.323926
MsaG002129	XP_013467358.1	lipoyl synthase%2C chloroplastic	leaves	0.572205	4.01442e-05	darkgrey	0.552498
MsaG002131	XP_013467363.3	protein trichome birefringence-like 36	leaves	-0.701347	8.04295e-08	darkred	0.758646
MsaG002133	XP_013467365.1	uncharacterized protein LOC25483250 isoform X1	leaves	0.72236	2.12328e-08	darkgrey	0.78251
MsaG002134	XP_013467369.1	probable sodium/metabolite cotransporter BASS4%2C chloroplastic	leaves	0.942348	4.61154e-22	darkgrey	0.976098
MsaG002136	XP_024631987.1	protein FAR1-RELATED SEQUENCE 7-like	open flower	0.355287	0.0166209	midnightblue	0.472253
MsaG002138	XP_013467371.1	ribonucleoside-diphosphate reductase small chain	leaves	-0.561856	5.918e-05	turquoise	0.794171
MsaG002139	XP_039683763.1	probable methyltransferase At1g27930	flower buds	0.805036	2.63177e-11	yellow	0.907129
MsaG002140	XP_039683559.1	zinc finger protein 511 isoform X4	flower buds	0.588251	2.14179e-05	greenyellow	0.759838
MsaG002141	XP_024631649.1	cleavage and polyadenylation specificity factor subunit 2	flower buds	0.28068	0.0618161	purple	0.661976
MsaG002142	XP_013467378.1	bZIP transcription factor 60	flower buds	0.629465	3.62103e-06	greenyellow	0.720413	bZIP
MsaG002145	XP_013467381.1	exocyst complex component SEC15A	pollinated flower	0.26089	0.0834568	purple	0.277163
MsaG002146	XP_013467383.1	uncharacterized protein LOC25483262	open flower	0.413091	0.00479809	midnightblue	0.531352
MsaG002147	XP_039687607.1	PP2A regulatory subunit TAP46 isoform X2	leaves	0.392009	0.00774013	grey60	0.610075
MsaG002148	XP_013467385.2	pleiotropic drug resistance protein 2	pollinated flower	0.667508	5.49116e-07	orange	0.680724
MsaG002149	XP_013467386.2	eEF1A lysine and N-terminal methyltransferase	flower buds	0.318698	0.0328663	turquoise	0.510723
MsaG002152	XP_013467388.1	protein FLOWERING LOCUS D	flower buds	0.464427	0.00130977	magenta	0.570324
MsaG002153	XP_024632464.1	BLOC-1-related complex subunit 8 homolog	flower buds	0.53319	0.000162532	magenta	0.893201
MsaG002154	XP_013467392.1	serine carboxypeptidase-like	leaves	0.406735	0.00555986	green	0.544404
MsaG002156	XP_003590254.1	subtilisin-like protease SBT3,17	pollinated flower	0.361653	0.0146454	grey60	0.614442
MsaG002157	XP_013467393.2	uncharacterized protein LOC11423949	flower buds	-0.325915	0.028902	midnightblue	0.474979
MsaG002161	XP_024631703.1	serine/threonine-protein kinase CTR1 isoform X2	leaves	0.620016	5.56647e-06	pink	0.695765
MsaG002162	XP_003590259.1	uncharacterized protein LOC11419874	leaves	0.832092	1.41493e-12	royalblue	0.798612
MsaG002163	XP_003590261.1	glycerol-3-phosphate dehydrogenase SDP6%2C mitochondrial	closed flower	0.554526	7.73039e-05	darkturquoise	0.602456
MsaG002164	XP_003590262.1	pre-mRNA-processing ATP-dependent RNA helicase prp5	flower buds	0.568457	4.62712e-05	blue	0.686775
MsaG002165	XP_003590263.2	phosphatidylinositol 4-phosphate 5-kinase 5	closed flower	0.54073	0.000125706	magenta	0.933054
MsaG002166	XP_003590264.2	pentatricopeptide repeat-containing protein At1g80270%2C mitochondrial	flower buds	0.448466	0.00200387	purple	0.818997
MsaG002167	XP_039690886.1	uncharacterized CRM domain-containing protein At3g25440%2C chloroplastic isoform X1	leaves	-0.205092	0.176535	lightcyan	0.470907
MsaG002168	XP_039690889.1	arginine/serine-rich coiled-coil protein 2 isoform X1	open flower	0.344123	0.0206304	midnightblue	0.341675
MsaG002169	XP_003590246.1	protein kinase and PP2C-like domain-containing protein	leaves	0.583674	2.57089e-05	pink	0.609322
MsaG002170	XP_003590247.2	uncharacterized protein SYNPCC7002_A1590	leaves	0.854638	8.085e-14	green	0.911525
MsaG002172	XP_003590250.1	protein NUCLEAR FUSION DEFECTIVE 4	leaves	0.815872	8.64415e-12	salmon	0.863472
MsaG002176	XP_039686026.1	B3 domain-containing transcription factor VRN1-like	open flower	0.283952	0.0587147	tan	0.606276
MsaG002183	XP_039688434.1	B3 domain-containing transcription factor VRN1-like	flower buds	0.556632	7.16378e-05	blue	0.663003
MsaG002184	XP_039690067.1	B3 domain-containing transcription factor VRN1 isoform X1	leaves	0.145758	0.339389	green	0.291052
MsaG002185	XP_024630388.1	B3 domain-containing transcription factor VRN1-like	flower buds	0.413109	0.00479606	yellow	0.692556
MsaG002186	XP_039685240.1	uncharacterized protein LOC120577621	pollinated flower	0.428345	0.00333003	orange	0.430387
MsaG002187	XP_039688434.1	B3 domain-containing transcription factor VRN1-like	leaves	-0.434546	0.00285677	purple	0.484725
MsaG002191	XP_003590232.1	transcriptional corepressor LEUNIG_HOMOLOG isoform X2	open flower	0.0637969	0.677158	tan	0.375655
MsaG002192	XP_003590233.2	L-galactono-1%2C4-lactone dehydrogenase%2C mitochondrial	flower buds	0.504674	0.00040741	blue	0.659688
MsaG002194	XP_003612224.1	diaminopimelate decarboxylase 1%2C chloroplastic	pollinated flower	0.306866	0.0403303	purple	0.609583
MsaG002195	XP_013459489.2	U4/U6 small nuclear ribonucleoprotein PRP4-like protein isoform X2	leaves	0.566034	5.06756e-05	darkgrey	0.627609
MsaG002196	XP_003612227.1	SKP1-like protein 1B	closed flower	0.134077	0.379901	lightcyan	0.322475
MsaG002197	XP_039689732.1	glutelin type-D 1	closed flower	0.392678	0.00762699	lightcyan	0.623159
MsaG002198	XP_039689732.1	glutelin type-D 1	flower buds	0.49219	0.000594329	magenta	0.685952
MsaG002199	XP_003612227.1	SKP1-like protein 1B	flower buds	-0.303359	0.0427911	grey60	0.331014
MsaG002200	XP_039690563.1	pentatricopeptide repeat-containing protein At3g51320	leaves	-0.386207	0.00878307	turquoise	0.543379
MsaG002201	XP_024640929.1	F-box protein At3g07870	leaves	-0.419503	0.00412352	magenta	0.556571
MsaG002202	XP_013467409.1	BTB/POZ domain and ankyrin repeat-containing protein NOOT2	closed flower	0.466079	0.0012519	darkturquoise	0.718794
MsaG008643	XP_024632001.1	glycerophosphodiester phosphodiesterase GDPDL7	flower buds	0.96453	1.6774e-26	black	0.943685
MsaG002207	XP_013467414.1	probable E3 ubiquitin-protein ligase RHC1A	leaves	0.662101	7.29775e-07	royalblue	0.717906
MsaG002208	XP_039690944.1	exportin-7 isoform X2	open flower	0.0910072	0.552143	tan	0.555736
MsaG002209	XP_039688606.1	transportin MOS14 isoform X2	NA	NA	NA	lightgreen	0.16631
MsaG002210	XP_013467418.1	uncharacterized protein LOC25483290	flower buds	0.313581	0.0359404	yellow	0.515182
MsaG002211	XP_013467419.1	3-oxoacyl-[acyl-carrier-protein] reductase FabG	flower buds	0.55558	7.4418e-05	greenyellow	0.685421
MsaG002212	XP_003608078.1	uncharacterized protein LOC11445173	closed flower	0.529317	0.000185028	magenta	0.963595
MsaG002213	XP_024638270.1	nuclear intron maturase 3%2C mitochondrial-like	flower buds	0.197434	0.193602	turquoise	0.285977
MsaG002214	XP_013459243.1	serine carboxypeptidase-like 45	leaves	0.400275	0.0064397	darkgrey	0.456437
MsaG002215	XP_003628237.1	60S ribosomal protein L11	leaves	-0.359914	0.0151643	turquoise	0.611629
MsaG039703	XP_039684239.1	inorganic phosphate transporter 1-4	flower buds	0.942958	3.6912e-22	greenyellow	0.938028
MsaG002217	XP_013467425.1	uncharacterized protein LOC25483297	flower buds	-0.214062	0.157952	turquoise	0.54703
MsaG024282	XP_013447151.1	V-type proton ATPase subunit E isoform X1	flower buds	0.936925	3.01654e-21	black	0.943531
MsaG002221	XP_039683610.1	polyubiquitin 11	pollinated flower	0.686234	1.95754e-07	orange	0.871042
MsaG002222	XP_013467435.1	uncharacterized protein LOC25483306	leaves	-0.530783	0.0001762	brown	0.574734
MsaG002224	XP_013467432.1	condensin complex subunit 1 isoform X1	leaves	-0.756356	1.86822e-09	darkred	0.771526
MsaG002225	XP_024631923.1	tubulin-folding cofactor B isoform X1	flower buds	0.629676	3.58585e-06	blue	0.660056
MsaG002226	XP_013467427.1	pentatricopeptide repeat-containing protein At3g42630	leaves	0.27642	0.0660481	pink	0.609094
MsaG002227	XP_013467425.1	uncharacterized protein LOC25483297	pollinated flower	0.359905	0.015167	darkgreen	0.554331
MsaG002230	XP_039683610.1	polyubiquitin 11	pollinated flower	0.676594	3.36009e-07	orange	0.865476
MsaG002233	XP_024631234.1	60S ribosomal protein L7-2	pollinated flower	0.250929	0.0963854	purple	0.451532
MsaG002235	XP_024636599.1	lysine--tRNA ligase-like	open flower	0.25444	0.0916632	tan	0.836795
MsaG002236	XP_013443608.1	heat shock 22 kDa protein%2C mitochondrial isoform X2	leaves	-0.145531	0.34015	lightcyan	0.620309
MsaG002240	XP_039691016.1	probable F-box protein At5g04010	flower buds	0.623027	4.86116e-06	yellow	0.889889
MsaG002241	XP_024634070.1	peptide chain release factor PrfB3%2C chloroplastic	leaves	0.876746	2.93341e-15	darkgrey	0.930119
MsaG002251	XP_003609685.2	uncharacterized protein LOC11422873	pollinated flower	0.104828	0.493147	darkgreen	0.184228
MsaG002253	XP_024636914.2	uncharacterized protein At2g29880-like	NA	NA	NA	lightgreen	0.0575293
MsaG002254	XP_039691047.1	DNA topoisomerase 2-like isoform X2	NA	NA	NA	lightgreen	-0.00157315
MsaG002257	XP_024633247.1	folylpolyglutamate synthase isoform X2	leaves	0.562259	5.83046e-05	royalblue	0.86451
MsaG002258	XP_013467444.1	DNA-(apurinic or apyrimidinic site) endonuclease%2C chloroplastic isoform X1	pollinated flower	0.11141	0.466247	purple	0.345821
MsaG032764	XP_013452364.1	uncharacterized protein LOC25496530	flower buds	0.967179	3.24569e-27	black	0.943265
MsaG002260	XP_013459489.2	U4/U6 small nuclear ribonucleoprotein PRP4-like protein isoform X2	pollinated flower	0.472921	0.00103571	darkgreen	0.520176
MsaG002262	XP_013467473.2	probable inactive purple acid phosphatase 16	leaves	0.545139	0.000107863	grey60	0.679033
MsaG002265	XP_013467475.1	protein IQ-DOMAIN 14	flower buds	-0.397879	0.00679554	lightyellow	0.475603
MsaG002271	XP_039685380.1	ATP-dependent DNA helicase Q-like SIM isoform X4	flower buds	-0.205566	0.175516	turquoise	0.330128
MsaG002272	XP_013467475.1	protein IQ-DOMAIN 14	pollinated flower	0.382927	0.0094245	purple	0.789936
MsaG002273	XP_013467477.1	eukaryotic translation initiation factor 3 subunit E	flower buds	0.521857	0.000236476	purple	0.837858
MsaG002276	XP_039691067.1	structural maintenance of chromosomes protein 3	open flower	0.313784	0.0358138	tan	0.845277
MsaG000949	XP_003588437.1	amino acid permease 1	flower buds	0.982936	2.96281e-33	black	0.943009
MsaG002278	XP_013467486.1	calcium-binding protein CBP	flower buds	-0.497573	0.000505925	darkgreen	0.459306
MsaG002279	XP_024631264.1	putative UDP-glucuronate:xylan alpha-glucuronosyltransferase 3	leaves	0.23193	0.125265	cyan	0.591612
MsaG002281	XP_013467692.1	notchless protein homolog	flower buds	0.223341	0.140279	blue	0.444032
MsaG002282	XP_039691091.1	disease resistance-like protein DSC1	leaves	0.637377	2.49811e-06	pink	0.751966
MsaG002284	XP_024631098.1	uncharacterized protein LOC11414216 isoform X1	open flower	0.700708	8.36015e-08	midnightblue	0.748086
MsaG002286	XP_013467519.1	uncharacterized protein LOC25483380 isoform X1	leaves	0.210089	0.165998	royalblue	0.362899
MsaG002287	XP_013467519.1	uncharacterized protein LOC25483380 isoform X1	leaves	0.262711	0.0812464	cyan	0.520493
MsaG002289	XP_039691091.1	disease resistance-like protein DSC1	leaves	0.564544	5.35705e-05	darkgrey	0.607205
MsaG002290	XP_039691101.1	S-formylglutathione hydrolase isoform X2	leaves	0.462689	0.00137321	pink	0.481356
MsaG002293	XP_013467519.1	uncharacterized protein LOC25483380 isoform X1	closed flower	-0.198127	0.192011	lightcyan	0.45581
MsaG002296	XP_039691101.1	S-formylglutathione hydrolase isoform X2	leaves	0.602106	1.2113e-05	green	0.640576
MsaG002297	XP_013454617.1	S-formylglutathione hydrolase	leaves	0.213469	0.159135	turquoise	0.430662
MsaG002298	XP_013454616.2	calcium-transporting ATPase 4%2C plasma membrane-type	leaves	0.83676	8.10819e-13	darkgrey	0.860375
MsaG002299	XP_013454616.2	calcium-transporting ATPase 4%2C plasma membrane-type	leaves	0.369073	0.0125983	green	0.643374
MsaG002300	XP_013454613.1	zeatin O-glucosyltransferase	leaves	0.420985	0.00398003	green	0.516761
MsaG002306	XP_013467595.2	transcription initiation factor IIB	flower buds	0.607214	9.75094e-06	blue	0.747023
MsaG002310	XP_013467596.1	agamous-like MADS-box protein AGL18	closed flower	0.637154	2.52484e-06	brown	0.895001	MIKC_MADS
MsaG002312	XP_013467599.1	protein MIZU-KUSSEI 1	leaves	-0.42284	0.00380655	darkgreen	0.479274
MsaG002314	XP_013467601.1	NADPH-dependent thioredoxin reductase 3	leaves	0.970054	4.65379e-28	darkgrey	0.951851
MsaG002315	XP_013467608.1	tyrosine--tRNA ligase 1%2C cytoplasmic	pollinated flower	0.307711	0.0397544	purple	0.653934
MsaG002317	XP_013467605.1	RRP12-like protein	leaves	-0.29488	0.0492499	purple	0.618348
MsaG002319	XP_013463768.1	vacuolar protein sorting-associated protein 54%2C chloroplastic	leaves	0.306597	0.0405143	green	0.448645
MsaG002320	XP_013463768.1	vacuolar protein sorting-associated protein 54%2C chloroplastic	leaves	0.410426	0.0051056	cyan	0.617129
MsaG002324	XP_039691219.1	villin-3-like isoform X3	flower buds	0.591047	1.91318e-05	magenta	0.935636
MsaG002328	XP_039691220.1	magnesium-chelatase subunit ChlH%2C chloroplastic	leaves	0.952169	9.18027e-24	darkgrey	0.968905
MsaG002329	XP_039691221.1	probable glycosyltransferase STELLO1	closed flower	0.443449	0.00228095	darkturquoise	0.506673
MsaG002332	XP_039691223.1	zinc finger AN1 and C2H2 domain-containing stress-associated protein 11	leaves	0.451656	0.00184358	royalblue	0.569566	C2H2
MsaG002334	XP_013467524.3	polygalacturonase	closed flower	0.537265	0.000141571	brown	0.866439
MsaG002336	XP_039687152.1	DNA replication complex GINS protein PSF1	flower buds	0.336858	0.0236541	purple	0.491101
MsaG002337	XP_013467543.1	probable inactive purple acid phosphatase 27	leaves	-0.552282	8.37861e-05	lightyellow	0.695108
MsaG002339	XP_039686071.1	uncharacterized protein LOC112421171	leaves	0.261538	0.082665	red	0.687408
MsaG002340	XP_024632091.1	uncharacterized protein LOC11424934 isoform X2	leaves	0.695281	1.1568e-07	green	0.812507
MsaG002342	XP_039687152.1	DNA replication complex GINS protein PSF1	leaves	-0.421643	0.00391769	purple	0.647671
MsaG002343	XP_013467543.1	probable inactive purple acid phosphatase 27	leaves	-0.483665	0.000762938	lightyellow	0.603792
MsaG002344	XP_013467545.2	probable galactinol--sucrose galactosyltransferase 2 isoform X1	leaves	-0.149731	0.326244	turquoise	0.281176
MsaG002345	XP_013467548.1	calcium-dependent protein kinase 32	closed flower	0.418742	0.00419896	darkturquoise	0.457925
MsaG002346	XP_013467546.1	uncharacterized protein LOC25483407	flower buds	0.516814	0.000278243	greenyellow	0.522216
MsaG002347	XP_013467550.1	putative elongation factor TypA-like SVR3%2C chloroplastic	leaves	0.951839	1.06093e-23	salmon	0.964062
MsaG002350	XP_013467551.1	remorin 4,2	leaves	0.494264	0.000558741	salmon	0.57399
MsaG002353	XP_013441999.1	NAD(P)H-dependent 6'-deoxychalcone synthase	leaves	0.781447	2.37626e-10	green	0.852545
MsaG002354	XP_013441999.1	NAD(P)H-dependent 6'-deoxychalcone synthase	leaves	0.597282	1.48163e-05	red	0.786983
MsaG002357	XP_039683851.1	LEAF RUST 10 DISEASE-RESISTANCE LOCUS RECEPTOR-LIKE PROTEIN KINASE-like 2,1	leaves	0.890348	2.73298e-16	darkgrey	0.916866
MsaG002358	XP_024638203.1	ribulose bisphosphate carboxylase/oxygenase activase%2C chloroplastic	leaves	0.924602	1.23485e-19	salmon	0.911886
MsaG002359	XP_003602165.2	endoglucanase 25	closed flower	0.475791	0.00095542	brown	0.818839
MsaG002360	XP_024639788.1	uncharacterized protein LOC112421906	flower buds	0.809344	1.70481e-11	blue	0.861931
MsaG002362	XP_039682488.1	uncharacterized protein LOC25483423 isoform X2	pollinated flower	0.484927	0.000735538	orange	0.747188
MsaG002363	XP_039682488.1	uncharacterized protein LOC25483423 isoform X2	pollinated flower	0.54877	9.4936e-05	orange	0.559065
MsaG002364	XP_013467570.1	uncharacterized protein LOC25483423 isoform X1	pollinated flower	0.630164	3.50566e-06	orange	0.793598
MsaG002365	XP_024640193.1	probable helicase MAGATAMA 3	leaves	-0.30884	0.0389965	purple	0.533173
MsaG002366	XP_013467565.1	1-acyl-sn-glycerol-3-phosphate acyltransferase 2	flower buds	0.479313	0.000864541	blue	0.582802
MsaG002367	XP_013467564.1	uncharacterized protein LOC25483418	pollinated flower	0.28004	0.0624381	orange	0.559237
MsaG002371	XP_024638802.1	zinc finger protein WIP2-like	open flower	0.745162	4.33662e-09	midnightblue	0.758643
MsaG002373	XP_003611759.1	calcium-binding protein CML24	pollinated flower	0.551653	8.56922e-05	grey60	0.692909
MsaG002378	XP_013467507.1	carboxyl-terminal-processing peptidase 3%2C chloroplastic	leaves	0.862196	2.77649e-14	salmon	0.926036
MsaG002379	XP_003602710.1	cleft lip and palate transmembrane protein 1 homolog	pollinated flower	0.718573	2.72303e-08	darkgreen	0.716276
MsaG000994	XP_013466268.1	glutamate synthase [NADH]%2C amyloplastic isoform X1	flower buds	0.816468	8.11424e-12	blue	0.884517
MsaG002381	XP_013457447.1	probable beta-1%2C4-xylosyltransferase IRX14H	closed flower	0.67404	3.8642e-07	brown	0.880119
MsaG002382	XP_024632238.1	serine/threonine-protein kinase Nek4 isoform X1	flower buds	-0.666675	5.73948e-07	grey60	0.600406
MsaG002383	XP_013467498.1	chaperone protein dnaJ 6	leaves	-0.37267	0.0116972	purple	0.679119
MsaG002384	XP_013456488.2	putative disease resistance RPP13-like protein 3	leaves	0.519447	0.000255671	pink	0.602866
MsaG002385	XP_013467497.2	pentatricopeptide repeat-containing protein At3g49740	leaves	-0.534342	0.00015634	turquoise	0.540428
MsaG002386	XP_003603652.2	putative lipase ROG1	leaves	0.0834545	0.585734	red	0.562609
MsaG002387	XP_024630521.1	eukaryotic initiation factor 4A-6	open flower	0.484931	0.000735446	tan	0.447029
MsaG002389	YP_001381687.1	locus_tag=MetrCp017	leaves	0.721232	2.28762e-08	cyan	0.702153
MsaG002390	XP_039685654.1	uncharacterized protein LOC120577827	flower buds	0.680024	2.77877e-07	blue	0.840293
MsaG002393	XP_024626539.1	cysteine-rich receptor-like protein kinase 10 isoform X2	leaves	0.651213	1.272e-06	cyan	0.836708
MsaG002394	XP_003615209.1	putative receptor-like protein kinase At4g00960	leaves	0.885785	6.26457e-16	royalblue	0.829212
MsaG002395	XP_024626533.1	cysteine-rich receptor-like protein kinase 10 isoform X1	leaves	0.601205	1.25806e-05	pink	0.77391
MsaG002399	XP_024630176.1	zinc finger A20 and AN1 domain-containing stress-associated protein 8 isoform X2	pollinated flower	0.0697652	0.648832	orange	0.439064
MsaG002404	XP_003590352.1	F-box protein CPR1	flower buds	0.559114	6.54473e-05	greenyellow	0.641389
MsaG002405	XP_003590365.1	protein NUCLEAR FUSION DEFECTIVE 4	leaves	0.722096	2.16069e-08	pink	0.800056
MsaG002406	XP_003590366.2	uncharacterized protein LOC11420781 isoform X2	leaves	-0.49491	0.000548066	lightcyan	0.425415
MsaG002407	XP_003590374.1	uncharacterized protein LOC11425041	flower buds	0.767239	7.88251e-10	greenyellow	0.864659
MsaG002408	XP_039682558.1	putative pentatricopeptide repeat-containing protein At3g13770%2C mitochondrial	leaves	-0.384804	0.0090527	purple	0.470843
MsaG002409	XP_003590372.1	transcription factor bHLH48 isoform X1	leaves	-0.549195	9.35176e-05	darkturquoise	0.631603	bHLH
MsaG002411	XP_039684800.1	ornithine aminotransferase%2C mitochondrial	open flower	-0.0736068	0.630852	tan	0.371436
MsaG002412	XP_013467004.1	uncharacterized protein LOC25482936	closed flower	0.681811	2.5145e-07	brown	0.954516
MsaG002414	XP_013442112.2	protein cornichon homolog 1	flower buds	0.294358	0.0496719	yellow	0.593398
MsaG002415	XP_024637210.1	diphthamide biosynthesis protein 3	leaves	0.378735	0.0103027	green	0.585786
MsaG002417	XP_039682584.1	OVARIAN TUMOR DOMAIN-containing deubiquitinating enzyme 4	leaves	0.693422	1.29085e-07	darkgrey	0.688835
MsaG002418	XP_013467534.1	receptor protein kinase-like protein ZAR1	leaves	-0.610597	8.42831e-06	darkred	0.716104
MsaG002420	XP_013467539.1	transcription factor bHLH130	leaves	0.602654	1.18362e-05	cyan	0.635468	bHLH
MsaG002422	XP_013467540.1	ras-related protein RABA4d	flower buds	0.432348	0.0030173	magenta	0.724296
MsaG002426	XP_024629385.1	serine/arginine-rich splicing factor RS31 isoform X1	leaves	-0.37498	0.0111483	lightcyan	0.476398
MsaG002428	XP_013469270.1	putative disease resistance RPP13-like protein 3	leaves	0.457749	0.0015687	red	0.575842
MsaG002429	XP_024640215.1	uncharacterized protein LOC25484816	leaves	0.738815	6.85936e-09	red	0.840209
MsaG002431	XP_013442455.2	3%2C9-dihydroxypterocarpan 6A-monooxygenase	closed flower	0.462526	0.00137928	lightyellow	0.751482
MsaG002432	XP_013442456.1	3%2C9-dihydroxypterocarpan 6A-monooxygenase	closed flower	0.379083	0.0102272	lightyellow	0.503973
MsaG034835	XP_013447451.1	ribulose bisphosphate carboxylase small chain 3A%2C chloroplastic	leaves	0.861993	2.85945e-14	salmon	0.909746
MsaG002440	XP_013442140.1	FT-interacting protein 1	leaves	0.608167	9.36005e-06	darkgrey	0.606578
MsaG002441	XP_024630289.1	bZIP transcription factor TGA10	leaves	-0.489044	0.000652196	darkred	0.562861	bZIP
MsaG002446	XP_039682626.1	FT-interacting protein 3	leaves	-0.797533	5.46694e-11	darkred	0.680348
MsaG002448	XP_013467617.1	TBCC domain-containing protein 1	flower buds	0.757512	1.70821e-09	yellow	0.841647
MsaG002449	XP_013466453.1	F-box/kelch-repeat protein At3g23880	flower buds	0.422552	0.00383305	blue	0.588181
MsaG002450	XP_003588957.1	F-box/kelch-repeat protein At3g23880	leaves	-0.177419	0.243635	turquoise	0.36282
MsaG046389	XP_003610420.1	uncharacterized protein LOC11444180	flower buds	0.936697	3.25185e-21	black	0.942992
MsaG004971	XP_003592215.2	protein DETOXIFICATION 35	flower buds	0.901205	3.24749e-17	black	0.942932
MsaG002464	XP_013467648.1	uncharacterized protein LOC25483498	open flower	0.0543057	0.723111	tan	0.50225
MsaG002465	XP_013467649.1	squamosa promoter-binding-like protein 15	leaves	-0.521145	0.000242005	darkred	0.594714	SBP
MsaG002469	XP_013467656.1	myb family transcription factor PHL5	flower buds	-0.502799	0.000431582	darkgreen	0.441878	G2-like
MsaG002470	XP_003602919.2	probable ubiquitin-like-specific protease 2B isoform X3	closed flower	0.598186	1.42712e-05	brown	0.789298
MsaG002471	XP_024633540.1	uncharacterized protein LOC25483509	leaves	0.733544	9.93916e-09	royalblue	0.938906
MsaG002474	XP_013467260.1	pentatricopeptide repeat-containing protein At5g04810%2C chloroplastic	leaves	0.193102	0.203758	red	0.668924
MsaG002475	XP_024632690.1	protein EMSY-LIKE 1	NA	NA	NA	lightgreen	-0.0933407
MsaG002476	XP_024633540.1	uncharacterized protein LOC25483509	leaves	0.813805	1.07493e-11	royalblue	0.849266
MsaG002478	XP_013467260.1	pentatricopeptide repeat-containing protein At5g04810%2C chloroplastic	leaves	0.18868	0.214506	red	0.651566
MsaG002479	XP_024632690.1	protein EMSY-LIKE 1	flower buds	0.115259	0.450884	turquoise	0.447241
MsaG002480	XP_013467661.1	uncharacterized protein LOC25483511	leaves	0.274194	0.0683496	cyan	0.556464
MsaG002481	XP_013467663.1	protein PHOTOPERIOD-INDEPENDENT EARLY FLOWERING 1 isoform X2	open flower	0.299931	0.0453138	midnightblue	0.425497
MsaG002482	XP_013467665.1	zinc finger CCCH domain-containing protein 44	leaves	0.482105	0.000798052	royalblue	0.668309	C3H
MsaG002483	XP_013467666.1	11 kDa late embryogenesis abundant protein	flower buds	0.604648	1.08784e-05	magenta	0.946071
MsaG031218	XP_003618538.1	transmembrane emp24 domain-containing protein p24delta9	flower buds	0.912091	2.95004e-18	black	0.942925
MsaG002487	XP_013467673.1	probable plastid-lipid-associated protein 13%2C chloroplastic	leaves	0.926094	8.15755e-20	darkgrey	0.916967
MsaG002489	XP_013443411.1	probable protein phosphatase 2C 25	leaves	0.273457	0.0691244	red	0.472248
MsaG002490	XP_024630547.1	actin	flower buds	0.649885	1.35916e-06	magenta	0.935358
MsaG002491	XP_024630543.1	uncharacterized protein LOC25479626 isoform X1	closed flower	0.405106	0.00577121	magenta	0.604264
MsaG002494	XP_039688975.1	LOW QUALITY PROTEIN: ATP synthase subunit beta%2C chloroplastic-like	leaves	0.794906	7.01128e-11	red	0.862084
MsaG002495	XP_013443401.1	probable L-type lectin-domain containing receptor kinase S,5	leaves	0.604127	1.11217e-05	pink	0.692428
MsaG002496	XP_003631055.2	beta-1%2C2-xylosyltransferase XYXT1 isoform X1	open flower	0.872508	5.80645e-15	midnightblue	0.742518
MsaG002497	XP_024632783.1	uncharacterized protein LOC25483531 isoform X2	leaves	0.8773	2.67818e-15	darkgrey	0.852461
MsaG011274	XP_039687259.1	cysteine-rich receptor-like protein kinase 10 isoform X2	leaves	0.493321	0.000574686	pink	0.835419
MsaG031027	XP_013451101.1	UDP-arabinopyranose mutase 1	flower buds	0.843135	3.683e-13	black	0.942857
MsaG002504	XP_039687206.1	uncharacterized protein LOC120579319	NA	NA	NA	lightgreen	0.047001
MsaG002505	XP_039690784.1	E3 ubiquitin-protein ligase RMA2-like	flower buds	0.528429	0.000190568	greenyellow	0.675108
MsaG002511	XP_039690784.1	E3 ubiquitin-protein ligase RMA2-like	flower buds	0.246753	0.102244	blue	0.305083
MsaG002512	XP_013467691.1	homeobox-leucine zipper protein HOX11	leaves	-0.523144	0.000226766	turquoise	0.522099	HD-ZIP
MsaG002513	XP_013467763.2	probable pectinesterase/pectinesterase inhibitor 7	leaves	0.160504	0.292229	red	0.335946
MsaG002514	XP_003607505.1	26S proteasome non-ATPase regulatory subunit 2 homolog A	closed flower	0.237461	0.116259	darkturquoise	0.413736
MsaG002515	XP_003617643.1	65-kDa microtubule-associated protein 1	closed flower	0.586863	2.26441e-05	lightcyan	0.755501
MsaG002516	XP_013467763.2	probable pectinesterase/pectinesterase inhibitor 7	flower buds	0.681954	2.49437e-07	yellow	0.919274
MsaG002517	XP_013454382.1	uncharacterized protein LOC11428830 isoform X4	leaves	0.0660186	0.66656	pink	0.285138
MsaG002519	XP_039688374.1	putative disease resistance RPP13-like protein 1 isoform X1	pollinated flower	0.211882	0.162332	orange	0.45549
MsaG002524	XP_013467763.2	probable pectinesterase/pectinesterase inhibitor 7	leaves	0.756578	1.8364e-09	royalblue	0.848507
MsaG002525	XP_013466499.1	WAT1-related protein At4g08290	NA	NA	NA	lightgreen	0.556464
MsaG002526	XP_013466499.1	WAT1-related protein At4g08290	NA	NA	NA	lightgreen	0.455104
MsaG002527	XP_013467763.2	probable pectinesterase/pectinesterase inhibitor 7	leaves	0.110433	0.470187	lightcyan	0.338388
MsaG002531	XP_013468456.1	piriformospora indica-insensitive protein 2	open flower	0.286373	0.0565016	lightyellow	0.429845
MsaG002533	XP_013467763.2	probable pectinesterase/pectinesterase inhibitor 7	leaves	0.815575	8.92063e-12	darkgrey	0.81527
MsaG002534	XP_013466499.1	WAT1-related protein At4g08290	NA	NA	NA	lightgreen	0.525649
MsaG002535	XP_013467763.2	probable pectinesterase/pectinesterase inhibitor 7	NA	NA	NA	lightgreen	0.528285
MsaG002536	XP_013466499.1	WAT1-related protein At4g08290	leaves	-0.545192	0.000107663	darkred	0.612512
MsaG002543	XP_003602740.1	uncharacterized protein LOC11431219	leaves	0.255335	0.0904879	green	0.302561
MsaG002547	XP_013467763.2	probable pectinesterase/pectinesterase inhibitor 7	leaves	0.877998	2.38611e-15	darkgrey	0.872712
MsaG002548	XP_013466499.1	WAT1-related protein At4g08290	leaves	-0.577157	3.31851e-05	darkred	0.609627
MsaG002549	XP_039691223.1	zinc finger AN1 and C2H2 domain-containing stress-associated protein 11	leaves	0.229809	0.128856	pink	0.3693
MsaG002550	XP_013467763.2	probable pectinesterase/pectinesterase inhibitor 7	leaves	0.5921	1.83297e-05	royalblue	0.705701
MsaG002551	XP_024640794.1	uncharacterized protein LOC112422186	leaves	0.449392	0.00195608	green	0.730282
MsaG002552	XP_013442574.1	protein trichome birefringence	flower buds	-0.497157	0.000512298	lightyellow	0.668868
MsaG002553	XP_013442577.1	activator of 90 kDa heat shock protein ATPase homolog	closed flower	0.312185	0.0368193	brown	0.353803
MsaG002554	XP_013467697.1	E3 ubiquitin-protein ligase SINAT2	closed flower	0.611566	8.08122e-06	magenta	0.892142
MsaG002555	XP_013467698.1	probable protein kinase At2g41970	closed flower	0.698742	9.41197e-08	brown	0.981855
MsaG002556	XP_013467901.2	LOW QUALITY PROTEIN: probable fructokinase-7	leaves	-0.224281	0.138573	turquoise	0.547323
MsaG031200	XP_003601987.1	inositol-3-phosphate synthase	flower buds	0.887335	4.74485e-16	black	0.942848
MsaG002558	XP_039682753.1	uncharacterized protein LOC120575930	leaves	-0.526977	0.000199954	darkred	0.532585
MsaG002559	XP_013458265.1	probable acylpyruvase FAHD1%2C mitochondrial isoform X2	flower buds	0.188138	0.21585	blue	0.325214
MsaG002563	XP_013467701.1	uncharacterized protein LOC25483553	open flower	0.125966	0.409645	tan	0.491316
MsaG002564	XP_013467701.1	uncharacterized protein LOC25483553	leaves	-0.619914	5.59191e-06	darkgreen	0.592773
MsaG002565	XP_024631146.1	uncharacterized protein LOC25483556	open flower	0.480044	0.000846663	midnightblue	0.72534
MsaG002568	XP_024631146.1	uncharacterized protein LOC25483556	leaves	-0.604897	1.0764e-05	lightcyan	0.691023
MsaG002580	XP_013467705.1	zinc finger protein 8	leaves	0.646106	1.6383e-06	red	0.900991
MsaG002581	XP_013467706.1	uncharacterized protein LOC25483559	flower buds	0.288533	0.0545837	blue	0.520709
MsaG002585	XP_013467712.1	dirigent protein 22	leaves	0.57347	3.82503e-05	red	0.67402
MsaG002587	XP_024632858.2	carbon catabolite repressor protein 4 homolog 2	flower buds	-0.583518	2.5868e-05	midnightblue	0.542556
MsaG016131	XP_013461321.1	UDP-sugar pyrophospharylase	flower buds	0.902671	2.39061e-17	black	0.942818
MsaG002598	XP_024632880.2	carbon catabolite repressor protein 4 homolog 2	leaves	-0.128136	0.40156	lightcyan	0.541848
MsaG002599	XP_013467730.2	uncharacterized protein LOC25483580 isoform X2	flower buds	0.224545	0.138096	purple	0.377617
MsaG002600	XP_024632901.2	ankyrin repeat domain-containing protein 2A	open flower	0.147043	0.335102	tan	0.604217
MsaG002601	XP_013467730.2	uncharacterized protein LOC25483580 isoform X2	closed flower	0.197197	0.194147	lightcyan	0.311045
MsaG002602	XP_024632880.2	carbon catabolite repressor protein 4 homolog 2	open flower	0.379856	0.0100613	midnightblue	0.701748
MsaG002603	XP_024632901.2	ankyrin repeat domain-containing protein 2A	leaves	0.193041	0.203903	green	0.295104
MsaG002604	XP_024632901.2	ankyrin repeat domain-containing protein 2A	open flower	0.10754	0.481965	midnightblue	0.324623
MsaG002605	XP_013467732.1	F-box protein At3g58530	flower buds	0.169115	0.26676	yellow	0.509686
MsaG002606	XP_013467733.1	DEAD-box ATP-dependent RNA helicase 37	closed flower	0.728444	1.41153e-08	brown	0.871454
MsaG002607	XP_013467734.1	fatty acyl-CoA reductase 2%2C chloroplastic	open flower	0.635007	2.795e-06	lightyellow	0.852906
MsaG002608	XP_024638206.1	histone-lysine N-methyltransferase ATXR4	flower buds	0.453945	0.00173565	greenyellow	0.518832
MsaG002609	XP_013467739.1	uncharacterized protein LOC25483589	leaves	-0.56186	5.91693e-05	darkred	0.683826
MsaG002610	XP_013467740.1	serine/arginine-rich SC35-like splicing factor SCL33	closed flower	0.382203	0.00957148	brown	0.48222
MsaG002611	XP_013467743.1	rRNA biogenesis protein RRP5 isoform X1	leaves	-0.550838	8.82163e-05	purple	0.638431
MsaG002612	XP_013467744.1	uncharacterized protein LOC25483594	closed flower	0.50743	0.000374088	magenta	0.918621
MsaG002618	XP_013452038.1	peroxidase 12	flower buds	0.0875116	0.567576	turquoise	0.446647
MsaG002619	XP_024641400.2	uncharacterized protein LOC112422540	closed flower	0.503397	0.000423746	brown	0.59471
MsaG002621	XP_013451635.2	transcription factor GTE6	leaves	-0.392491	0.00765849	lightcyan	0.625054
MsaG002622	XP_039686586.1	IQ domain-containing protein IQM6	closed flower	0.732265	1.08612e-08	brown	0.977955
MsaG002623	XP_013467692.1	notchless protein homolog	leaves	-0.430516	0.00315705	purple	0.599454
MsaG002624	XP_013467693.1	homogentisate solanesyltransferase%2C chloroplastic	leaves	0.898061	6.16682e-17	darkgrey	0.933603
MsaG002625	XP_013467694.1	40S ribosomal protein S5	flower buds	0.474933	0.000978833	purple	0.905936
MsaG002626	XP_013467695.1	EEF1A lysine methyltransferase 1	pollinated flower	0.455586	0.00166178	darkgreen	0.315139
MsaG002628	XP_003613171.1	lipase	closed flower	0.300286	0.0450475	lightyellow	0.477576
MsaG002629	XP_039686588.1	probable LRR receptor-like serine/threonine-protein kinase At3g47570	leaves	0.847706	2.04642e-13	green	0.913119
MsaG002631	XP_039682852.1	uncharacterized protein LOC120575979	leaves	-0.366665	0.0132341	darkturquoise	0.412721
MsaG002635	XP_039690808.1	universal stress protein PHOS34	leaves	0.370998	0.012109	grey60	0.562821
MsaG002636	XP_039690808.1	universal stress protein PHOS34	leaves	0.308115	0.0394819	cyan	0.677609
MsaG002637	XP_024632996.1	MATH domain and coiled-coil domain-containing protein At3g58210-like isoform X1	leaves	0.688256	1.74328e-07	royalblue	0.756489
MsaG002639	XP_039682852.1	uncharacterized protein LOC120575979	leaves	-0.476524	0.000935846	turquoise	0.482956
MsaG002640	XP_039682870.1	myosin-binding protein 7	closed flower	0.713985	3.66146e-08	brown	0.978092
MsaG002644	XP_024631282.1	calcium-dependent protein kinase 20	flower buds	0.524044	0.000220197	magenta	0.954551
MsaG002645	XP_039682884.1	APO protein 3%2C mitochondrial-like	leaves	-0.318013	0.0332646	turquoise	0.42624
MsaG002646	XP_013467768.1	ABC transporter G family member 22 isoform X1	open flower	0.841865	4.32213e-13	midnightblue	0.818441
MsaG002647	XP_039682891.1	ABC transporter G family member 22 isoform X2	leaves	0.493343	0.000574298	red	0.818702
MsaG002648	XP_013467775.1	prolycopene isomerase%2C chloroplastic isoform X1	leaves	0.801958	3.56553e-11	darkgrey	0.841936
MsaG011043	XP_013465538.1	coatomer subunit beta'-2	flower buds	0.940576	8.68431e-22	black	0.942774
MsaG002650	XP_013467778.1	uncharacterized protein LOC25483626	closed flower	0.601661	1.23418e-05	brown	0.906231
MsaG002652	XP_003610633.1	magnesium transporter MRS2-3	leaves	-0.6163	6.56688e-06	darkred	0.623103
MsaG002658	XP_039686687.1	uncharacterized protein LOC112418982 isoform X1	leaves	0.415657	0.00451735	pink	0.503399
MsaG002659	XP_003600756.1	ultraviolet-B receptor UVR8 isoform X2	leaves	0.431006	0.00311913	pink	0.649195
MsaG002665	XP_039684606.1	uncharacterized protein LOC112417241	flower buds	0.533356	0.000161629	blue	0.563853
MsaG002666	XP_003601651.2	cysteine desulfurase 1%2C chloroplastic	leaves	0.530899	0.000175522	darkgrey	0.596757
MsaG002670	XP_013467789.1	putative RNA polymerase II subunit B1 CTD phosphatase RPAP2 homolog	pollinated flower	0.527792	0.000194636	darkgreen	0.677739
MsaG002671	XP_024633077.1	protein WVD2-like 4	closed flower	0.837681	7.25022e-13	darkturquoise	0.778128
MsaG002674	XP_024635934.1	AUGMIN subunit 4	NA	NA	NA	lightgreen	-0.0822862
MsaG002675	XP_024635934.1	AUGMIN subunit 4	NA	NA	NA	lightgreen	-0.0968524
MsaG002677	XP_024635934.1	AUGMIN subunit 4	flower buds	0.302268	0.0435816	yellow	0.803986
MsaG002678	XP_039688531.1	uncharacterized protein LOC120579867	flower buds	0.797026	5.73722e-11	greenyellow	0.896181
MsaG002679	XP_013467901.2	LOW QUALITY PROTEIN: probable fructokinase-7	leaves	-0.294566	0.0495039	turquoise	0.548506
MsaG002680	XP_013467798.1	uncharacterized protein LOC25483645	flower buds	0.628378	3.80747e-06	blue	0.717218
MsaG002682	XP_013467809.1	calcium-dependent protein kinase 26	closed flower	0.533921	0.000158579	magenta	0.934747
MsaG002684	XP_013467813.1	putative pentatricopeptide repeat-containing protein At5g06400%2C mitochondrial	flower buds	0.61499	6.95717e-06	purple	0.670904
MsaG002685	XP_024633118.1	uncharacterized protein LOC25483662 isoform X1	flower buds	-0.479749	0.000853839	grey60	0.521192
MsaG002688	XP_013442530.1	uncharacterized protein LOC25480466	flower buds	0.154057	0.312297	turquoise	0.548195
MsaG002691	XP_013446884.1	lipase-like PAD4	leaves	0.86589	1.60884e-14	darkgrey	0.931948
MsaG002692	XP_003626582.1	AAA-ATPase At2g46620	leaves	0.165815	0.276339	royalblue	0.534624
MsaG002693	XP_003630305.2	protein CHROMATIN REMODELING 24 isoform X1	leaves	-0.552594	8.28562e-05	darkred	0.593229
MsaG002697	XP_024633145.1	uncharacterized protein LOC25483665	leaves	-0.676569	3.36474e-07	darkred	0.596639
MsaG033143	XP_003622969.1	vesicle-associated membrane protein 722	flower buds	0.905685	1.25363e-17	black	0.942576
MsaG002699	YP_001381740.1	locus_tag=MetrCp070	leaves	0.870198	8.33988e-15	darkgrey	0.915651
MsaG002700	XP_013466770.1	alkane hydroxylase MAH1	leaves	-0.685196	2.07675e-07	darkred	0.699397
MsaG002701	XP_039688257.1	uncharacterized protein LOC120579670	leaves	-0.49003	0.000633537	darkgreen	0.740517
MsaG002702	XP_003590299.1	uncharacterized protein LOC11431185	leaves	0.342687	0.0212009	red	0.661926
MsaG002703	XP_039682963.1	putative phosphatidylglycerol/phosphatidylinositol transfer protein DDB_G0282179 isoform X3	flower buds	-0.579745	3.00056e-05	lightyellow	0.6322
MsaG002709	XP_013454616.2	calcium-transporting ATPase 4%2C plasma membrane-type	leaves	0.9062	1.12032e-17	salmon	0.92107
MsaG002711	XP_003590316.1	uncharacterized protein LOC11431189	leaves	-0.3536	0.0171808	turquoise	0.654752
MsaG002712	XP_013454616.2	calcium-transporting ATPase 4%2C plasma membrane-type	leaves	0.79254	8.74533e-11	salmon	0.811075
MsaG002713	XP_039684996.1	uncharacterized protein LOC120577503	NA	NA	NA	lightgreen	-0.151154
MsaG002714	XP_039683001.1	nuclear transcription factor Y subunit A-10	leaves	0.193945	0.201754	lightcyan	0.440414	NF-YA
MsaG002715	XP_003590324.1	RNA-binding protein CP33%2C chloroplastic	leaves	0.784012	1.89569e-10	green	0.866203
MsaG002716	XP_013467901.2	LOW QUALITY PROTEIN: probable fructokinase-7	flower buds	0.520994	0.000243192	greenyellow	0.636583
MsaG002718	XP_003590328.1	syntaxin-121	leaves	0.916458	1.03142e-18	darkgrey	0.958718
MsaG002719	XP_003590329.1	syntaxin-121	leaves	0.574088	3.73537e-05	red	0.671536
MsaG002721	XP_003590323.3	DExH-box ATP-dependent RNA helicase DExH1 isoform X1	open flower	0.312628	0.0365383	tan	0.646143
MsaG002722	XP_024638784.2	CCR4-NOT transcription complex subunit 9 isoform X1	pollinated flower	0.299846	0.0453776	orange	0.574047
MsaG002723	XP_003590320.2	VPS35 endosomal protein-sorting factor-like isoform X1	leaves	-0.550307	8.99002e-05	midnightblue	0.476397
MsaG002724	XP_013467834.1	glucan endo-1%2C3-beta-glucosidase 14	pollinated flower	0.598595	1.40302e-05	orange	0.821796
MsaG002727	XP_013458275.1	pro-resilin	leaves	-0.257052	0.0882674	brown	0.271227
MsaG002728	XP_013467841.1	protein virilizer homolog isoform X1	open flower	0.519733	0.000253322	midnightblue	0.720433
MsaG002729	XP_013467842.1	dof zinc finger protein DOF3,5	leaves	0.426411	0.00349112	cyan	0.695426	Dof
MsaG002732	XP_013467846.2	E3 ubiquitin-protein ligase PUB23	leaves	0.693178	1.30948e-07	darkgrey	0.799599
MsaG002733	XP_013467846.2	E3 ubiquitin-protein ligase PUB23	leaves	0.650477	1.31966e-06	red	0.833783
MsaG002734	XP_039683038.1	E3 ubiquitin-protein ligase PUB23-like	leaves	0.530747	0.000176418	red	0.752621
MsaG002735	XP_024633271.1	DNA-directed RNA polymerases II%2C IV and V subunit 8B	leaves	0.476946	0.000924718	grey60	0.521097
MsaG002736	XP_013467848.1	E3 ubiquitin-protein ligase PUB24	leaves	0.726954	1.56152e-08	royalblue	0.909275
MsaG002737	XP_039683103.1	BEL1-like homeodomain protein 1	flower buds	-0.680561	2.69678e-07	grey60	0.875083	TALE
MsaG002738	XP_013467893.1	digalactosyldiacylglycerol synthase 1%2C chloroplastic	leaves	-0.574709	3.64741e-05	darkred	0.503291
MsaG002741	XP_013467890.1	protein LEAD-SENSITIVE 1	flower buds	-0.426096	0.00351801	darkgreen	0.589454
MsaG002743	XP_013441806.1	ribosome biogenesis protein NSA2 homolog	leaves	-0.471367	0.00108164	purple	0.697426
MsaG020700	XP_003606505.2	V-type proton ATPase subunit a1 isoform X1	flower buds	0.948447	4.42992e-23	black	0.942566
MsaG002757	XP_039683080.1	protein NRT1/ PTR FAMILY 1,2 isoform X1	leaves	0.496129	0.000528394	cyan	0.593008
MsaG002758	XP_024633341.2	protein NRT1/ PTR FAMILY 1,2 isoform X2	leaves	0.509241	0.000353557	green	0.63304
MsaG002761	XP_013467883.2	protein NRT1/ PTR FAMILY 1,2 isoform X1	leaves	0.491346	0.000609388	cyan	0.564303
MsaG002763	XP_013468354.1	kinetochore-associated protein KNL-2 homolog isoform X2	open flower	0.232359	0.124549	midnightblue	0.31918
MsaG002764	XP_013467879.1	NDR1/HIN1-like protein 1	leaves	0.903576	1.9738e-17	green	0.938865
MsaG002766	XP_013467877.1	NDR1/HIN1-like protein 10	flower buds	0.104318	0.495265	blue	0.227987
MsaG002767	XP_013467869.1	NDR1/HIN1-like protein 3	leaves	0.515504	0.000290132	royalblue	0.640098
MsaG002768	XP_013467867.1	NDR1/HIN1-like protein 3	leaves	-0.408492	0.00533935	turquoise	0.585402
MsaG040708	XP_003626387.1	aldehyde oxidase GLOX	flower buds	0.793409	8.06619e-11	blue	0.96834
MsaG002770	XP_013467863.1	uncharacterized protein LOC25483706	leaves	-0.664298	6.50571e-07	darkred	0.610472
MsaG002772	XP_013467860.1	protein SMAX1-LIKE 3	pollinated flower	0.426388	0.00349306	orange	0.475469
MsaG002773	XP_024633291.2	protein TRANSPARENT TESTA 9 isoform X1	open flower	0.372007	0.0118591	midnightblue	0.468596
MsaG002774	XP_003622126.2	protein FAR1-RELATED SEQUENCE 5	flower buds	0.838605	6.47581e-13	greenyellow	0.85194
MsaG002775	XP_013456846.1	pentatricopeptide repeat-containing protein At2g01860	NA	NA	NA	lightgreen	0.154546
MsaG002777	XP_003606223.2	cytochrome P450 94C1	open flower	0.245173	0.104531	lightyellow	0.398845
MsaG002778	XP_013467854.1	cytokinin riboside 5'-monophosphate phosphoribohydrolase LOG7	closed flower	0.400589	0.0063943	brown	0.686928
MsaG002779	XP_003592451.2	2-Cys peroxiredoxin BAS1%2C chloroplastic	leaves	0.873136	5.25613e-15	darkgrey	0.931401
MsaG002780	XP_003592452.2	transcription factor E2FA isoform X2	leaves	-0.330193	0.0267457	turquoise	0.558724	E2F/DP
MsaG017936	NA	NA	flower buds	0.903099	2.18388e-17	black	0.942505
MsaG002784	XP_013467905.1	histidine--tRNA ligase%2C cytoplasmic	flower buds	0.41145	0.00498543	purple	0.556323
MsaG024319	XP_013447190.1	long chain acyl-CoA synthetase 4 isoform X1	flower buds	0.974067	2.19553e-29	black	0.94246
MsaG002786	XP_039683155.1	uncharacterized protein LOC112422220	flower buds	0.767113	7.96385e-10	greenyellow	0.859357
MsaG002787	XP_003625712.2	protein SHOOT GRAVITROPISM 6 isoform X1	open flower	-0.0589033	0.700719	tan	0.530596
MsaG002788	XP_013467910.1	HVA22-like protein j	closed flower	0.675573	3.55379e-07	brown	0.908224
MsaG002789	XP_013441486.1	transcription repressor OFP6	leaves	-0.509401	0.000351793	lightcyan	0.641577
MsaG002792	XP_039683134.1	probable CCR4-associated factor 1 homolog 11	leaves	0.134295	0.379118	green	0.373375
MsaG002793	XP_024633363.1	probable CCR4-associated factor 1 homolog 11	flower buds	0.466104	0.00125105	blue	0.433143
MsaG002795	XP_013467919.1	ubiquitin-conjugating enzyme E2 variant 1C isoform X2	leaves	0.710309	4.62277e-08	royalblue	0.695735
MsaG002796	XP_013467920.1	serine/arginine-rich splicing factor 4	open flower	0.650995	1.28597e-06	lightyellow	0.552601
MsaG002797	XP_024629609.1	protein GL2-INTERACTING REPRESSOR 1	leaves	-0.718924	2.66135e-08	darkred	0.767133
MsaG032809	XP_003616602.1	uncharacterized protein LOC11411216	flower buds	0.950938	1.5661e-23	black	0.942266
MsaG002799	XP_013467927.1	40S ribosomal protein S17	flower buds	0.282026	0.0605251	turquoise	0.722577
MsaG002800	XP_013467929.2	uncharacterized protein LOC25483768	flower buds	0.688359	1.73294e-07	greenyellow	0.865849
MsaG002801	XP_024634118.1	B3 domain-containing protein At5g06250	pollinated flower	0.898698	5.42479e-17	orange	0.925679	B3
MsaG002803	XP_013467933.3	protein trichome birefringence-like 8	leaves	0.886148	5.87179e-16	salmon	0.921918
MsaG002804	XP_039683154.1	uncharacterized protein LOC25483773 isoform X1	leaves	0.85779	5.21588e-14	pink	0.881235
MsaG002805	XP_013467939.1	probable F-box protein At2g36090	leaves	0.628038	3.86752e-06	pink	0.690197
MsaG002807	XP_039682852.1	uncharacterized protein LOC120575979	flower buds	0.542441	0.000118486	blue	0.693713
MsaG002810	XP_039683157.1	probable UDP-N-acetylglucosamine--peptide N-acetylglucosaminyltransferase SPINDLY	open flower	0.413634	0.00473747	midnightblue	0.595959
MsaG002812	XP_013467962.1	sorting nexin 1	leaves	0.533125	0.000162891	salmon	0.488468
MsaG002813	XP_013467963.1	uncharacterized protein LOC25483798	leaves	0.896193	8.93944e-17	green	0.966561
MsaG002814	XP_013467964.1	protein ORANGE-LIKE%2C chloroplastic	leaves	0.77888	2.97048e-10	green	0.847661
MsaG002815	XP_013467965.1	ubiquitin-60S ribosomal protein L40	flower buds	0.485044	0.000733048	purple	0.631729
MsaG002816	XP_039683157.1	probable UDP-N-acetylglucosamine--peptide N-acetylglucosaminyltransferase SPINDLY	open flower	0.353917	0.0170744	tan	0.573087
MsaG002817	XP_013467962.1	sorting nexin 1	leaves	0.434271	0.00287645	pink	0.482919
MsaG002818	XP_013467963.1	uncharacterized protein LOC25483798	leaves	0.820633	5.17841e-12	green	0.931427
MsaG002819	XP_013467964.1	protein ORANGE-LIKE%2C chloroplastic	leaves	0.69799	9.84593e-08	green	0.845194
MsaG002820	XP_013467965.1	ubiquitin-60S ribosomal protein L40	flower buds	0.640071	2.1963e-06	blue	0.664844
MsaG002821	XP_024633157.2	beta-fructofuranosidase%2C insoluble isoenzyme 1	leaves	-0.458913	0.00152051	darkturquoise	0.561693
MsaG002822	XP_024637376.1	pentatricopeptide repeat-containing protein At2g03880%2C mitochondrial	flower buds	0.147793	0.332614	turquoise	0.429197
MsaG002823	XP_013467968.1	kinesin-like protein KIN-5C isoform X1	leaves	-0.45674	0.00161154	magenta	0.539925
MsaG002825	XP_024639530.1	uncharacterized protein LOC112421829 isoform X1	leaves	-0.639948	2.20925e-06	darkred	0.630213
MsaG014282	XP_024625614.1	uncharacterized protein LOC112416339	flower buds	0.935353	5.04111e-21	black	0.942266
MsaG002827	XP_013467970.1	auxin-responsive protein SAUR15	flower buds	0.572205	4.01435e-05	greenyellow	0.676577
MsaG002828	XP_039683159.1	4'-phosphopantetheinyl transferase	flower buds	0.36948	0.0124935	yellow	0.720215
MsaG002829	XP_013467973.1	putative pentatricopeptide repeat-containing protein At3g11460%2C mitochondrial	leaves	-0.422314	0.00385505	purple	0.512687
MsaG017487	XP_003603669.1	xylulose kinase 2	flower buds	0.961	1.24555e-25	black	0.941697
MsaG002831	XP_013467976.1	ABC transporter B family member 29%2C chloroplastic	pollinated flower	-0.607491	9.63561e-06	magenta	0.435948
MsaG002832	XP_039683160.1	F-box/kelch-repeat protein At1g57790	leaves	-0.0667584	0.663044	lightcyan	0.451116
MsaG002833	XP_013467980.1	uncharacterized protein LOC25483815	leaves	0.709037	5.00718e-08	darkgrey	0.73091
MsaG002834	XP_013467983.1	alpha carbonic anhydrase 1%2C chloroplastic	leaves	0.629836	3.55941e-06	red	0.880466
MsaG002837	XP_013467985.1	alpha carbonic anhydrase 1%2C chloroplastic	leaves	0.95085	1.6263e-23	salmon	0.957086
MsaG002838	XP_013467987.2	uncharacterized protein LOC25483820	leaves	0.897054	7.5405e-17	darkgrey	0.94112
MsaG002840	XP_013467988.2	protein BIC1	leaves	0.85226	1.11781e-13	darkgrey	0.898516
MsaG002841	XP_013467989.1	cell division protein FtsZ homolog 2-2%2C chloroplastic	leaves	0.554934	7.61756e-05	red	0.760129
MsaG002842	XP_013467994.1	iron-sulfur assembly protein IscA-like 1%2C mitochondrial	closed flower	0.493632	0.000569384	brown	0.458858
MsaG002843	XP_039686407.1	uncharacterized protein LOC120578168	leaves	0.26429	0.0793684	green	0.350198
MsaG002844	XP_013467991.1	F-box/LRR-repeat protein At1g67190	flower buds	0.454207	0.00172369	magenta	0.732782
MsaG002845	XP_013467996.1	PI-PLC X-box domain-containing protein DDB_G0293730	closed flower	0.595032	1.62582e-05	darkturquoise	0.798629
MsaG002846	XP_003597914.2	pre-mRNA-processing-splicing factor 8A	open flower	0.439992	0.00249108	lightyellow	0.477764
MsaG002847	XP_013467999.1	germin-like protein subfamily 3 member 2	leaves	0.309929	0.0382759	red	0.516636
MsaG002848	XP_013468000.1	uncharacterized protein LOC25483834 isoform X1	flower buds	-0.334293	0.0248062	darkgreen	0.43718
MsaG002849	XP_013468001.2	uncharacterized protein LOC25483835	leaves	-0.451859	0.0018338	turquoise	0.662761
MsaG017771	XP_003603942.1	SNF1-related protein kinase regulatory subunit gamma-1	flower buds	0.91877	5.77615e-19	black	0.941602
MsaG002856	XP_013468008.2	CAAX prenyl protease 2	flower buds	0.122787	0.421659	turquoise	0.497345
MsaG002858	XP_024631228.1	protein LITTLE ZIPPER 3	leaves	-0.305962	0.040953	darkgreen	0.488986
MsaG005416	XP_013470057.1	precursor of CEP16	pollinated flower	0.719528	2.55839e-08	orange	0.888976
MsaG002861	XP_013468011.1	zinc finger A20 and AN1 domain-containing stress-associated protein 6	closed flower	0.630218	3.49694e-06	lightyellow	0.704943
MsaG002862	XP_013468014.1	transcription initiation factor TFIID subunit 12	leaves	-0.42319	0.00377455	turquoise	0.581691
MsaG002863	XP_013468015.1	uncharacterized protein LOC25483847	open flower	0.416489	0.00442953	lightyellow	0.631907
MsaG002866	XP_013468019.1	GDSL esterase/lipase At5g03610	pollinated flower	0.344646	0.0204258	orange	0.625651
MsaG002867	XP_013468020.1	GDSL esterase/lipase At5g03610	NA	NA	NA	lightgreen	0.0791492
MsaG002868	XP_013468020.1	GDSL esterase/lipase At5g03610	NA	NA	NA	lightgreen	0.125034
MsaG002869	XP_013468024.1	cytochrome P450 94C1	leaves	0.721356	2.26892e-08	darkgrey	0.801665
MsaG002870	XP_024633586.1	uncharacterized protein LOC25483858 isoform X1	NA	NA	NA	lightgreen	0.0489815
MsaG002871	XP_013468027.1	IQ domain-containing protein IQM3	leaves	0.856568	6.18992e-14	darkgrey	0.876861
MsaG002872	XP_013468028.1	60S acidic ribosomal protein P2-4	flower buds	0.476276	0.000942438	turquoise	0.846178
MsaG002873	XP_039683211.1	54S ribosomal protein L19%2C mitochondrial	flower buds	0.503369	0.000424105	turquoise	0.575958
MsaG002874	XP_013468030.1	monodehydroascorbate reductase	leaves	0.800137	4.25647e-11	salmon	0.861708
MsaG002875	XP_024632116.1	uncharacterized protein LOC25486955	flower buds	0.710737	4.49978e-08	blue	0.879406
MsaG002876	XP_013464235.1	transcription factor bHLH52	flower buds	0.780476	2.58647e-10	blue	0.909769
MsaG002878	XP_013468035.1	putative rRNA methylase YtqB	leaves	0.515501	0.000290165	darkgrey	0.545758
MsaG002881	XP_039688247.1	putative disease resistance RPP13-like protein 1	closed flower	0.2421	0.109091	lightcyan	0.531087
MsaG002883	XP_013468040.1	serine/threonine-protein kinase D6PK	leaves	-0.549143	9.36905e-05	darkred	0.613739
MsaG002884	XP_039683229.1	uncharacterized protein LOC112417493	flower buds	0.618484	5.96037e-06	greenyellow	0.756418
MsaG002886	XP_039683229.1	uncharacterized protein LOC112417493	flower buds	0.297779	0.0469586	turquoise	0.679844
MsaG002888	XP_003622864.1	cyclin-C1-2	leaves	0.2448	0.105077	green	0.370112
MsaG002889	XP_013467901.2	LOW QUALITY PROTEIN: probable fructokinase-7	flower buds	0.762182	1.18377e-09	blue	0.789028
MsaG016245	XP_024635500.1	probable protein phosphatase 2C 76	flower buds	0.932281	1.32569e-20	black	0.941359
MsaG002892	XP_013468045.1	tyrosine-protein phosphatase RLPH2	leaves	0.332373	0.0256994	cyan	0.427981
MsaG002893	XP_013468047.1	uncharacterized protein LOC25483879	flower buds	0.361282	0.014755	blue	0.392019
MsaG002896	XP_013468051.1	trihelix transcription factor PTL	leaves	-0.521663	0.000237975	darkred	0.569976	Trihelix
MsaG045150	XP_013457865.1	LOB domain-containing protein 27	flower buds	0.979296	1.82597e-31	greenyellow	0.94963
MsaG002898	XP_013468054.1	peptidyl-prolyl cis-trans isomerase FKBP17-1%2C chloroplastic isoform X1	leaves	0.803563	3.04543e-11	green	0.926768
MsaG002902	XP_013468059.1	phytosulfokines 2	flower buds	-0.358362	0.0156403	lightyellow	0.448882
MsaG002903	XP_013468061.1	uncharacterized protein LOC25483891	closed flower	0.418725	0.00420066	magenta	0.68078
MsaG002904	XP_013468062.1	ribosome production factor 2 homolog	open flower	0.593796	1.71037e-05	darkgreen	0.787008
MsaG002905	XP_013468066.1	serine/threonine-protein kinase CTR1	leaves	0.273542	0.0690354	red	0.616445	HSF
MsaG039010	XP_039683447.1	glutamate dehydrogenase 1	flower buds	0.894037	1.36029e-16	black	0.940995
MsaG002907	XP_039683266.1	delta(14)-sterol reductase	flower buds	0.415723	0.00451042	purple	0.729297
MsaG002908	XP_013468072.1	glucomannan 4-beta-mannosyltransferase 9 isoform X1	closed flower	0.607258	9.73237e-06	lightyellow	0.819974
MsaG002909	XP_013468076.1	glucomannan 4-beta-mannosyltransferase 9	closed flower	0.552543	8.30069e-05	magenta	0.59256
MsaG002911	XP_013468076.1	glucomannan 4-beta-mannosyltransferase 9	leaves	0.414681	0.00462246	red	0.532017
MsaG002912	XP_003590384.2	glucomannan 4-beta-mannosyltransferase 9	closed flower	0.504715	0.000406898	lightyellow	0.820909
MsaG002913	XP_003590386.2	AT-hook motif nuclear-localized protein 7	leaves	-0.635555	2.72366e-06	darkred	0.698753
MsaG002914	XP_003590387.1	protein PSK SIMULATOR 1	pollinated flower	0.525373	0.000210804	purple	0.424552
MsaG002915	XP_003590390.1	auxin-induced protein X15	closed flower	0.687308	1.84086e-07	darkturquoise	0.812114
MsaG002916	XP_003590391.1	leucine-rich repeat receptor-like protein kinase PXC1	pollinated flower	0.513813	0.00030616	darkgreen	0.758796
MsaG002917	XP_003590392.1	uncharacterized protein LOC11425045	NA	NA	NA	lightgreen	-0.0517894	Trihelix
MsaG002918	XP_003590395.1	pyruvate kinase 1%2C cytosolic	leaves	0.839445	5.84025e-13	darkgrey	0.802539
MsaG034514	XP_013453143.1	sugar transport protein 14	flower buds	0.962736	4.76105e-26	black	0.940957
MsaG002920	XP_003590399.1	putative homeobox-leucine zipper protein ATHB-51	closed flower	0.456234	0.0016334	lightcyan	0.526899	HD-ZIP
MsaG002921	XP_003590400.1	60S ribosomal protein L24	flower buds	0.683525	2.28312e-07	blue	0.847398
MsaG002922	XP_003590402.1	SRSF protein kinase 1 isoform X1	leaves	0.284859	0.0578779	midnightblue	0.350991
MsaG002923	XP_039683306.1	sulfite exporter TauE/SafE family protein 4	leaves	0.736445	8.11285e-09	green	0.864955
MsaG002924	XP_039683317.1	extensin-like isoform X5	leaves	0.204347	0.178146	red	0.572054
MsaG002925	XP_013448036.1	DNA replication complex GINS protein PSF2	pollinated flower	0.492167	0.000594742	purple	0.548672
MsaG002926	XP_003590405.2	late embryogenesis abundant protein At3g53040	pollinated flower	0.355725	0.0164782	orange	0.569263
MsaG002927	XP_003590407.3	probable glycosyltransferase At5g03795	pollinated flower	0.376944	0.010699	orange	0.573649
MsaG005967	XP_003592868.1	methionine S-methyltransferase isoform X2	flower buds	0.949479	2.89718e-23	black	0.940765
MsaG002932	XP_039690255.1	elongation factor 1-alpha isoform X1	NA	NA	NA	lightgreen	0.00799981
MsaG002934	XP_003590411.2	threonine dehydratase biosynthetic%2C chloroplastic isoform X2	leaves	-0.00218264	0.988647	cyan	0.32024
MsaG002935	XP_003590414.2	protein CHUP1%2C chloroplastic	leaves	0.594755	1.6444e-05	salmon	0.695959
MsaG002936	XP_003590415.2	peptidyl-prolyl cis-trans isomerase FKBP16-4%2C chloroplastic	leaves	0.944683	1.94071e-22	darkgrey	0.947605
MsaG002937	XP_003590416.1	cactin	leaves	-0.644338	1.78639e-06	brown	0.697526
MsaG002938	XP_003590417.4	polyadenylate-binding protein 7	flower buds	0.645176	1.71471e-06	magenta	0.779916
MsaG002939	XP_024633823.1	aspartic proteinase 36 isoform X2	flower buds	0.363265	0.0141782	blue	0.397943
MsaG002940	XP_003590425.1	DEAD-box ATP-dependent RNA helicase 38	leaves	0.339758	0.0224054	pink	0.505102
MsaG002941	XP_003590444.1	dnaJ homolog subfamily C member 28	open flower	0.337849	0.0232211	midnightblue	0.297034
MsaG002943	XP_003590439.1	protein RGF1 INDUCIBLE TRANSCRIPTION FACTOR 1	flower buds	-0.467713	0.00119689	salmon	0.527301
MsaG002944	XP_003590437.1	purine-uracil permease NCS1	flower buds	-0.500983	0.000456221	lightyellow	0.513915
MsaG002945	XP_024633871.1	uncharacterized protein LOC112419910	leaves	-0.324382	0.0297087	lightcyan	0.776036
MsaG002948	XP_003590442.2	LOW QUALITY PROTEIN: carotene epsilon-monooxygenase%2C chloroplastic	leaves	0.86462	1.9444e-14	green	0.945723
MsaG002949	XP_003590443.2	nucleoprotein TPR isoform X2	leaves	0.373149	0.0115816	red	0.669249
MsaG002952	XP_039686429.1	DEAD-box ATP-dependent RNA helicase 28	open flower	0.495456	0.000539167	tan	0.735597
MsaG002957	XP_013468083.1	uncharacterized protein LOC25483909	pollinated flower	0.564904	5.28585e-05	orange	0.573152
MsaG002959	XP_013468083.1	uncharacterized protein LOC25483909	open flower	0.0116785	0.939308	tan	0.453671
MsaG002961	XP_039683387.1	thaumatin-like protein 1b	leaves	0.352165	0.0176694	green	0.669729
MsaG002965	XP_003603762.2	ER lumen protein-retaining receptor erd-2,2	flower buds	0.584706	2.46778e-05	blue	0.756032
MsaG028774	XP_003616595.1	60S acidic ribosomal protein P0	flower buds	0.880042	1.69494e-15	greenyellow	0.885853
MsaG002967	XP_013468100.1	thaumatin-like protein 1b	leaves	0.809045	1.7577e-11	salmon	0.882281
MsaG002968	XP_013468103.2	protein fluG isoform X1	leaves	0.808258	1.90394e-11	darkgrey	0.86039
MsaG002969	XP_013468105.1	thaumatin-like protein 1b	leaves	0.880707	1.51429e-15	darkgrey	0.890689
MsaG002970	XP_013468103.2	protein fluG isoform X1	leaves	0.455063	0.00168505	pink	0.52202
MsaG002973	XP_013468111.1	protein fluG	leaves	0.263713	0.080051	pink	0.521567
MsaG002974	XP_024633940.1	phosphatidylinositol 4-phosphate 5-kinase 9	flower buds	-0.674396	3.78988e-07	grey60	0.787035
MsaG002975	XP_013468114.1	ras-related protein RABC2a	leaves	-0.401202	0.00630656	magenta	0.407534
MsaG002976	XP_013468115.1	poly [ADP-ribose] polymerase tankyrase-2	flower buds	0.500367	0.000464858	purple	0.647159
MsaG002977	XP_013468116.1	zinc finger protein ZAT5	closed flower	0.649955	1.35443e-06	brown	0.726447	C2H2
MsaG002983	XP_039687591.1	uncharacterized protein LOC120579436	NA	NA	NA	lightgreen	0.303949
MsaG010974	XP_003597695.2	mavicyanin	flower buds	0.815339	9.14682e-12	blue	0.935709
MsaG002988	XP_013468121.1	alpha carbonic anhydrase 7	closed flower	0.471547	0.00107624	lightyellow	0.792378
MsaG002990	XP_013468123.1	probable pectate lyase 12	leaves	-0.66805	5.33526e-07	darkred	0.820169
MsaG002992	XP_013468125.1	serine/threonine protein phosphatase 2A 57 kDa regulatory subunit B' beta isoform	flower buds	0.453662	0.00174872	magenta	0.559382
MsaG002995	XP_013468128.1	ACT domain-containing protein ACR10	flower buds	0.301006	0.0445101	yellow	0.353664
MsaG002996	XP_013468129.1	uncharacterized protein LOC25483952 isoform X2	closed flower	0.240579	0.111403	lightcyan	0.642219
MsaG002997	XP_013468131.1	probable xyloglucan endotransglucosylase/hydrolase protein 32	flower buds	0.749557	3.13202e-09	greenyellow	0.827358
MsaG002998	XP_003626364.1	protein HASTY 1	flower buds	0.353623	0.0171728	purple	0.616566
MsaG002999	XP_024634035.1	S-adenosylmethionine synthase 3	closed flower	0.57761	3.26076e-05	magenta	0.954364
MsaG003000	XP_024639171.1	uncharacterized protein LOC25483957	leaves	0.792086	9.12158e-11	salmon	0.805223
MsaG003001	XP_039683430.1	protein PTST homolog 3%2C chloroplastic isoform X3	open flower	0.210241	0.165685	tan	0.284882
MsaG003002	XP_013468138.1	exosome complex component RRP45B	flower buds	0.328561	0.0275519	blue	0.439207
MsaG003003	XP_013468144.1	uncharacterized protein LOC25483960	leaves	0.726676	1.59111e-08	royalblue	0.833521
MsaG017180	XP_003603337.2	flotillin-like protein 1	flower buds	0.933906	7.99609e-21	black	0.940724
MsaG003006	XP_013468145.2	4-coumarate--CoA ligase-like 7	closed flower	0.290183	0.053155	lightcyan	0.544297
MsaG003011	XP_013468145.2	4-coumarate--CoA ligase-like 7	leaves	-0.243368	0.107192	darkred	0.272362
MsaG003012	XP_013468150.1	ABC transporter B family member 1	flower buds	0.457725	0.00156968	yellow	0.635798
MsaG003014	XP_013468152.1	nuclear pore complex protein NUP160 isoform X1	leaves	-0.669922	4.82738e-07	purple	0.75124
MsaG032977	XP_024640929.1	F-box protein At3g07870	flower buds	0.983248	1.99744e-33	black	0.940446
MsaG003016	XP_013468277.1	probable protein phosphatase 2C 38	open flower	0.611834	7.9874e-06	lightyellow	0.767237
MsaG003017	XP_013468276.1	thylakoid membrane protein TERC%2C chloroplastic	leaves	0.522728	0.00022987	grey60	0.785562
MsaG003018	XP_013468274.1	glutathione S-transferase L3 isoform X2	leaves	0.632249	3.18142e-06	royalblue	0.808786
MsaG003019	XP_013468274.1	glutathione S-transferase L3 isoform X2	leaves	0.747393	3.67949e-09	royalblue	0.909725
MsaG045643	XP_013458159.1	dual specificity protein phosphatase 1	flower buds	0.925771	8.93125e-20	black	0.940443
MsaG003021	XP_013468267.1	probable serine/threonine-protein kinase PBL7 isoform X2	flower buds	0.60125	1.25569e-05	magenta	0.859196
MsaG003022	NA	NA	flower buds	0.263662	0.0801113	yellow	0.324217
MsaG003023	XP_039683626.1	two-component response regulator-like APRR7	flower buds	-0.589883	2.00545e-05	grey60	0.651935
MsaG003024	XP_013468262.1	probable adenylate kinase 1%2C chloroplastic	leaves	0.507002	0.000379101	darkgrey	0.56331
MsaG003025	XP_024634514.1	DNA topoisomerase 6 subunit A	leaves	-0.422451	0.00384231	turquoise	0.791677
MsaG003026	XP_024634510.1	zinc finger CCCH domain-containing protein 11	leaves	0.229586	0.129237	green	0.36866	C3H
MsaG003027	XP_003624076.4	C-terminal binding protein AN	leaves	-0.326042	0.0288361	turquoise	0.479382
MsaG003028	XP_039683609.1	protein REVEILLE 8 isoform X1	leaves	0.857707	5.27698e-14	salmon	0.909433	MYB_related
MsaG003029	XP_013468257.1	60S ribosomal protein L4	leaves	-0.449016	0.00197535	turquoise	0.866687
MsaG003030	XP_024634464.1	uncharacterized protein LOC25484052 isoform X1	flower buds	0.360493	0.0149897	blue	0.451967
MsaG003031	XP_013468254.1	probable LRR receptor-like serine/threonine-protein kinase At1g67720	leaves	-0.653398	1.13986e-06	darkred	0.601723
MsaG003032	XP_024634455.1	E3 ubiquitin-protein ligase UPL4 isoform X2	leaves	-0.556797	7.12086e-05	lightcyan	0.499969
MsaG003033	XP_013468250.1	riboflavin synthase	leaves	0.832579	1.33618e-12	green	0.92382
MsaG003034	XP_013468247.1	pentatricopeptide repeat-containing protein At3g09650%2C chloroplastic	leaves	0.842522	3.97938e-13	salmon	0.925754
MsaG003035	XP_013468246.1	uncharacterized protein LOC25484045	flower buds	0.711157	4.3821e-08	blue	0.728785
MsaG003036	XP_039683578.1	uncharacterized protein LOC25484044 isoform X3	flower buds	0.794912	7.00715e-11	yellow	0.835091
MsaG003037	XP_013468244.1	40S ribosomal protein S23	flower buds	0.586085	2.33594e-05	purple	0.806536
MsaG003038	XP_024634420.1	interactor of constitutive active ROPs 2%2C chloroplastic	leaves	0.194818	0.19969	pink	0.32963
MsaG003039	XP_013468239.1	mitochondrial import inner membrane translocase subunit TIM14-2	closed flower	0.653452	1.13676e-06	brown	0.882724
MsaG003040	XP_013468238.1	protein IQ-DOMAIN 1	leaves	0.54633	0.000103457	green	0.576228
MsaG003041	XP_013468238.1	protein IQ-DOMAIN 1	leaves	0.500941	0.000456806	red	0.8064
MsaG003042	XP_013468235.1	lipid phosphate phosphatase gamma	flower buds	0.49927	0.000480603	magenta	0.708387
MsaG003043	XP_013468235.1	lipid phosphate phosphatase gamma	flower buds	0.662815	7.03115e-07	greenyellow	0.788989
MsaG003044	XP_013468234.1	importin subunit alpha-9	leaves	0.169494	0.265674	cyan	0.320259
MsaG003046	XP_003625593.1	uncharacterized protein LOC11429895	leaves	0.664525	6.42862e-07	green	0.714326
MsaG003047	XP_013457500.1	formin-like protein 6	leaves	0.311503	0.0372544	pink	0.663495
MsaG003048	XP_039683551.1	peroxidase 21 isoform X2	pollinated flower	0.77899	2.94227e-10	orange	0.887868
MsaG003049	XP_013468229.1	peroxidase 21	leaves	0.597602	1.46209e-05	red	0.750558
MsaG003050	XP_013468227.1	peroxidase 21 isoform X3	pollinated flower	0.777984	3.20864e-10	orange	0.702499
MsaG003051	XP_024629125.1	ABC transporter F family member 4	leaves	-0.590442	1.96067e-05	darkred	0.560201
MsaG003053	XP_003590494.2	polyubiquitin 11	pollinated flower	0.606189	1.01877e-05	orange	0.883819
MsaG003054	XP_003590492.1	peroxidase 21	pollinated flower	0.915695	1.2443e-18	orange	0.851799
MsaG003055	XP_024634339.1	nuclear pore complex protein NUP98B isoform X1	flower buds	0.440155	0.00248078	greenyellow	0.661986
MsaG003057	XP_024629421.2	histone-lysine N-methyltransferase SUVR4	leaves	-0.399014	0.00662497	lightcyan	0.719442
MsaG003058	XP_039683534.1	probable E3 ubiquitin-protein ligase HIP1	flower buds	0.528378	0.000190895	greenyellow	0.622809
[truncated: 28,714 more rows]
