# Supplementary material for: RNA-seq analyses on gametogenic tissues of alfalfa (Medicago sativa) revealed plant reproduction- and ploidy-related genes
Source: BMC Plant Biol. 2024 Sep 3;24:826. doi: 10.1186/s12870-024-05542-2 (PMC11370029; doi:10.1186/s12870-024-05542-2)
Supplement: Supplementary file 6 — Supplementary Material 6 [file 12870_2024_5542_MOESM6_ESM.xlsx]

## Sheet: DEGs FB vs all
Table S6. Differentially expressed genes (DEGs) in flower buds (FB) in the pair wise comparison with all the other tissues (i.e. Closed flower, CF; Open flower, OF; Pollinated flower, PF; leaf, L). For each DEG, the Log2FoldChange (Log2FC) and the adjusted P-value (padj) are reported.
M. sativa	M. truncatula	Putative function	CF_log2FC	CF_padj	OF_log2FC	OF_padj	PF_log2FC	PF_padj	L_log2FC	L_padj
MsaG040708	XP_003626387.1	aldehyde oxidase GLOX	10.2038	4.62429e-09	11.0633	8.01205e-11	11.3738	1.78517e-11	10.7262	1.30822e-10
MsaG029664	XP_003625068.1	gibberellin-regulated protein 13	9.21216	0.00330098	9.74494	0.00120821	10.0616	0.000723773	9.41393	0.00112987
MsaG018305	#N/A	#N/A	8.63003	6.29486e-26	11.1226	3.60914e-32	11.1041	4.14389e-33	11.1071	2.23565e-32
MsaG027125	XP_003614065.2	NDR1/HIN1-like protein 26	8.52129	2.13233e-12	11.0177	2.60395e-18	10.5786	1.15256e-17	10.6806	9.80756e-18
MsaG011623	XP_003598055.2	lysine histidine transporter-like 5	8.0073	1.17921e-07	10.3214	1.27737e-11	10.6224	2.29909e-12	9.9748	2.49786e-11
MsaG023610	XP_003629862.1	nodulin-26	7.93665	5.00503e-25	8.03344	1.05092e-26	7.42331	5.42053e-24	3.49928	1.21938e-06
MsaG018855	#N/A	#N/A	7.49653	2.65074e-22	8.36535	4.24096e-28	8.98718	2.12367e-32	8.33953	1.32518e-28
MsaG035595	XP_024626124.1	protein NRT1/ PTR FAMILY 7.1	7.48348	4.32048e-10	8.54236	1.04111e-12	9.21444	1.90797e-14	8.88344	8.08077e-14
MsaG023072	#N/A	#N/A	7.45914	5.35187e-17	8.47024	1.12409e-20	6.58689	1.01168e-15	4.00472	5.10863e-07
MsaG016398	#N/A	#N/A	7.10669	6.01401e-18	7.97571	7.33956e-23	8.27671	1.07142e-24	7.62906	1.37293e-21
MsaG008326	XP_024635962.1	probable E3 ubiquitin-protein ligase RNF217	7.09309	4.5019e-15	6.87316	1.00187e-16	9.19063	5.67239e-23	8.54298	2.00017e-20
MsaG002769	XP_013458252.2	NDR1/HIN1-like protein 3	6.74034	0.00575702	6.93916	0.00304981	7.58975	0.00100149	6.94211	0.00195511
MsaG001728	XP_013467076.1	protein NRT1/ PTR FAMILY 5.2	6.73441	4.82695e-06	8.34452	9.35423e-09	7.47838	1.14569e-07	6.85638	9.43377e-07
MsaG014986	XP_003600817.2	uncharacterized protein LOC11417976	6.71092	2.9925e-37	9.40281	5.97634e-36	9.07342	2.69363e-36	9.37562	2.33681e-36
MsaG010974	#N/A	#N/A	6.6227	4.9745e-13	8.81566	1.73897e-18	9.78087	4.0219e-22	9.13772	8.61331e-20
MsaG017793	XP_024635428.1	uncharacterized protein LOC11415342	6.61345	2.01309e-23	8.4066	1.29179e-27	8.63287	2.94464e-28	9.25013	9.94519e-29
MsaG044341	XP_024628855.1	tubby-like F-box protein 2	6.58678	1.29465e-20	7.72095	3.88896e-25	8.34014	1.72911e-28	8.01309	6.62549e-27
MsaG010138	XP_013464898.1	AT-hook motif nuclear-localized protein 5	6.54259	1.95739e-12	7.08156	4.15156e-15	6.58471	9.78169e-15	6.09059	3.87811e-12
MsaG033152	#N/A	#N/A	6.52247	4.47636e-18	7.09638	9.34666e-22	8.31971	2.46491e-27	7.67206	6.96047e-24
MsaG027721	XP_003615094.3	putative pumilio homolog 10	6.51469	5.59721e-17	6.27652	4.66581e-18	8.67733	1.40453e-22	6.3707	1.03582e-17
MsaG004578	XP_003591765.1	GDSL esterase/lipase At5g03610 isoform X1	6.48826	4.52901e-12	7.26668	7.03077e-15	6.89033	4.92729e-15	7.80711	1.17292e-16
MsaG000790	XP_013465729.1	multiple organellar RNA editing factor 8%2C chloroplastic/mitochondrial	6.37324	1.49981e-17	6.10417	8.27069e-22	6.52078	1.41422e-25	6.44663	3.72902e-21
MsaG046419	XP_003610463.2	probable WRKY transcription factor 31	6.37145	1.2978e-63	5.55895	9.4165e-64	4.6719	1.20066e-51	3.4411	2.33568e-30
MsaG004670	XP_024638501.1	BTB/POZ domain-containing protein At5g03250	6.32387	3.16644e-16	10.1415	1.29594e-28	9.96117	2.66217e-29	11.2964	1.63661e-30
MsaG045849	XP_003609756.2	outer envelope pore protein 16-2%2C chloroplastic	6.29889	9.70504e-11	10.5409	2.4367e-22	9.88472	4.60792e-21	10.4317	1.61193e-21
MsaG044189	XP_024627816.2	uncharacterized protein LOC11438685	6.22255	5.50536e-39	9.47241	6.95249e-37	10.3782	2.76724e-40	8.60781	1.84385e-33
MsaG000960	XP_003588383.1	#N/A	6.222	1.25784e-16	9.83614	3.98979e-27	10.6142	1.05541e-28	10.6348	1.93424e-28
MsaG019670	XP_024630607.1	putative calcium-transporting ATPase 11%2C plasma membrane-type isoform X2	6.16637	1.79872e-19	9.71799	7.19218e-32	11.4809	1.32846e-34	10.8282	9.75317e-32
MsaG024106	XP_003630569.2	mitochondrial phosphate carrier protein 3%2C mitochondrial	6.13907	4.94714e-15	9.55873	9.82311e-27	9.847	3.46285e-28	9.3718	3.73732e-25
MsaG037926	XP_024626716.1	F-box/kelch-repeat protein At3g23880	6.12703	8.96762e-12	5.73981	2.68151e-12	7.62015	3.45162e-18	6.97251	9.01787e-16
MsaG019881	XP_003605735.3	uncharacterized protein LOC11439370	6.12307	0.0011522	6.29787	0.000518778	6.9661	9.98676e-05	6.31461	0.000304925
MsaG014778	XP_024635112.2	importin-5-like	6.09649	7.50562e-09	4.78024	2.34052e-07	5.90584	2.22474e-09	3.72028	1.2889e-05
MsaG010010	XP_039687044.1	protein disulfide isomerase-like 5-4	6.07563	1.07027e-25	7.84184	2.75965e-27	8.41372	6.27397e-32	6.97076	2.07811e-25
MsaG018998	#N/A	#N/A	6.06884	2.96608e-20	8.42647	2.94017e-25	9.05007	7.31644e-29	8.40243	1.52564e-25
MsaG034359	XP_039691162.1	mediator of RNA polymerase II transcription subunit 25 isoform X3	6.02815	5.2309e-09	4.113	3.1058e-06	3.02798	0.00015311	3.15944	0.000114423
MsaG014057	#N/A	#N/A	6.00816	5.49833e-05	6.84529	1.89244e-06	7.1737	4.83766e-07	6.84052	1.02854e-06
MsaG005574	XP_013470189.2	protein trichome birefringence-like 42	5.98228	1.1109e-47	7.3848	2.91374e-59	3.34424	7.25793e-22	9.32221	9.79365e-41
MsaG028085	#N/A	#N/A	5.97062	1.00245e-13	7.55328	1.42581e-18	8.1882	2.0799e-21	7.54696	1.35946e-18
MsaG000948	XP_003588440.1	#N/A	5.92927	1.93273e-06	8.64473	7.04399e-11	9.58953	2.85665e-13	6.75762	3.54414e-08
MsaG028922	#N/A	#N/A	5.91272	1.85801e-10	11.5064	6.85091e-28	13.5936	1.55083e-33	12.946	4.10196e-31
MsaG009112	#N/A	#N/A	5.85202	0.0145833	6.72103	0.0030529	7.02204	0.00171973	6.37439	0.00336811
MsaG036033	XP_013447868.1	aquaporin TIP1-3	5.85149	5.34261e-24	9.61221	8.1734e-36	10.0196	6.08345e-35	10.5974	2.53407e-35
MsaG029955	#N/A	#N/A	5.84192	1.9838e-10	6.71081	7.76799e-14	6.68841	5.89425e-14	6.03991	6.59814e-12
MsaG044274	XP_039685285.1	folate transporter 1%2C chloroplastic	5.80086	5.48387e-14	6.00329	1.26827e-16	5.97872	1.1737e-17	6.98886	2.90468e-17
MsaG042205	XP_013448756.1	DEAD-box ATP-dependent RNA helicase 10	5.78893	5.69722e-11	5.11689	2.05516e-10	6.34242	2.61385e-14	6.3113	1.14228e-13
MsaG044192	XP_039684765.1	uncharacterized protein LOC120577429	5.76348	6.86701e-19	9.35221	7.24138e-28	9.96838	3.88366e-30	7.53432	4.56916e-23
MsaG019785	XP_013455560.1	putative F-box/FBD/LRR-repeat protein At4g03220	5.76222	1.42086e-14	7.524	1.11735e-21	7.82536	1.84224e-23	7.17771	2.43725e-20
MsaG035218	XP_003621005.2	protein NRT1/ PTR FAMILY 7.1	5.72643	1.98232e-09	10.4482	9.08908e-23	10.5673	1.91782e-23	11.6069	5.07507e-25
MsaG014072	XP_024634199.1	zinc finger CCCH domain-containing protein 18 isoform X2	5.72452	0.00887436	6.56808	0.00155502	6.88785	0.000784191	6.23603	0.0017704
MsaG025288	XP_003611390.1	glutamate dehydrogenase 2	5.72269	2.54914e-30	6.40554	1.63283e-37	5.09465	1.54009e-28	5.14068	3.3772e-28
MsaG037918	XP_024626716.1	F-box/kelch-repeat protein At3g23880	5.66299	4.64692e-10	6.52555	1.05487e-13	6.82802	6.5746e-15	6.18053	9.74202e-13
MsaG000621	XP_003588885.1	NADP-dependent glyceraldehyde-3-phosphate dehydrogenase	5.65299	3.45617e-19	6.40557	1.23068e-23	6.92777	4.74768e-26	3.98987	2.15139e-13
MsaG032474	XP_013452020.1	protein argonaute 4	5.64903	1.42676e-18	8.65509	7.41893e-28	9.2096	7.97728e-34	8.48515	8.70836e-27
MsaG027654	XP_039690642.1	uncharacterized protein LOC11435454	5.64092	1.67286e-10	5.93816	1.13711e-12	7.13163	8.29314e-17	6.48334	1.85383e-14
MsaG016676	XP_003602745.1	protein UNIFOLIATA	5.61458	4.00033e-13	5.41305	3.5845e-14	8.2455	7.54011e-20	7.91845	8.53398e-19
MsaG014650	XP_013465717.1	plasma membrane ATPase 4	5.55328	2.01561e-08	6.7349	1.86244e-12	7.04127	1.54285e-13	5.348	7.00181e-09
MsaG035013	XP_003621005.2	protein NRT1/ PTR FAMILY 7.1	5.5372	2.46325e-10	10.1039	2.56892e-24	11.5137	1.09773e-27	11.239	4.99131e-26
MsaG031595	XP_024629063.1	GPI mannosyltransferase 1	5.51949	5.86299e-09	6.66525	5.18309e-12	7.93535	8.62592e-16	7.28714	7.73888e-14
MsaG017054	XP_039685017.1	ATP-dependent zinc metalloprotease FTSH 4%2C mitochondrial-like	5.51032	3.86775e-18	5.61228	2.48999e-20	6.99482	3.76608e-26	6.78977	4.72763e-23
MsaG035384	XP_039683500.1	coatomer subunit zeta-3-like	5.49263	7.93992e-14	6.00486	6.0424e-17	6.59587	2.12985e-19	6.22827	2.9945e-16
MsaG006084	XP_003592967.1	multiple organellar RNA editing factor 1%2C mitochondrial	5.48351	0.0171807	6.06916	0.00533006	6.2341	0.00368475	5.99263	0.0039867
MsaG029793	XP_039689344.1	uncharacterized protein LOC120580153	5.47146	7.93308e-31	8.98969	8.21068e-33	8.97008	7.63787e-33	8.64304	3.65327e-31
MsaG033117	XP_003622969.1	vesicle-associated membrane protein 722	5.43674	5.12679e-19	8.51062	1.05369e-25	8.52965	2.02154e-27	7.84716	6.04029e-23
MsaG019504	XP_013455383.1	probable BOI-related E3 ubiquitin-protein ligase 3	5.43228	3.3818e-08	6.93378	6.49536e-13	6.58606	2.45662e-12	5.93308	2.65577e-10
MsaG014177	XP_024629909.1	uncharacterized protein LOC112417971	5.4099	1.4489e-05	8.88019	1.77795e-11	8.48577	7.46389e-11	8.53354	4.4324e-11
MsaG013552	XP_039687902.1	multicystatin-like	5.40044	7.97346e-09	5.61505	2.01665e-10	6.88656	2.34152e-14	6.23799	2.60959e-12
MsaG010135	XP_013464898.1	AT-hook motif nuclear-localized protein 5	5.39898	4.50457e-07	5.91525	7.35503e-09	6.88588	2.03477e-11	6.23655	7.57333e-10
MsaG020134	XP_013455560.1	putative F-box/FBD/LRR-repeat protein At4g03220	5.39642	5.36194e-16	7.38843	7.84272e-21	8.0108	2.36376e-24	7.36315	3.54204e-21
MsaG004818	XP_024641705.1	polyadenylate-binding protein 3	5.39419	1.58575e-16	8.74153	7.48697e-38	7.99617	8.1644e-35	11.7218	8.25575e-42
MsaG016732	XP_003602789.1	palmitoyl-acyl carrier protein thioesterase%2C chloroplastic	5.39094	7.45181e-32	5.44675	5.02465e-36	4.95391	5.67856e-34	7.78431	2.02246e-35
MsaG015616	XP_003601506.1	endoglucanase 12	5.38803	1.09832e-17	5.6476	1.3278e-20	6.05195	1.62149e-23	6.77643	4.20517e-23
MsaG044976	XP_013457745.3	protein JOKA2	5.3829	0.000132369	5.22754	0.000113855	6.78336	1.21425e-06	5.87833	1.55717e-05
MsaG011331	XP_003598649.1	annexin-like protein RJ4 isoform X1	5.3778	5.23712e-06	4.64511	3.02065e-05	5.76637	1.21742e-07	2.70673	0.00687616
MsaG013879	XP_013459851.1	probable WRKY transcription factor 31	5.37139	0.0355521	5.89519	0.014461	5.89955	0.0132395	5.56403	0.0153943
MsaG004440	XP_003591648.2	uncharacterized protein LOC11422350	5.34615	4.89596e-22	8.67405	1.08346e-28	9.91122	4.14372e-33	8.94298	1.04586e-27
MsaG044386	#N/A	#N/A	5.34114	4.02301e-06	10.7839	3.45707e-17	11.4427	4.78472e-19	10.3659	2.2218e-16
MsaG019178	#N/A	#N/A	5.33604	8.32678e-19	7.24272	7.31674e-23	6.68614	5.5925e-26	5.69117	5.09049e-20
MsaG017688	XP_024634874.1	uncharacterized protein LOC25490293	5.32317	3.18263e-27	7.03418	1.1321e-30	5.24564	3.5358e-34	8.10641	6.64248e-27
MsaG005595	#N/A	#N/A	5.3219	9.31107e-15	8.3537	9.57548e-28	9.01425	3.46578e-30	9.44263	9.46168e-28
MsaG002031	XP_003588383.1	#N/A	5.31787	3.23516e-20	7.81549	8.69633e-26	8.4314	6.69952e-29	7.78354	2.25236e-25
MsaG041723	XP_003627318.1	probable F-box protein At2g36090	5.31314	3.62034e-24	7.04503	2.59678e-27	8.74444	5.54253e-32	8.70066	3.35572e-29
MsaG017845	XP_003604051.2	probable BOI-related E3 ubiquitin-protein ligase 3 isoform X1	5.30333	1.23363e-08	6.56064	3.34499e-12	4.5315	2.63789e-08	7.65279	2.33383e-14
MsaG032878	XP_024640929.1	F-box protein At3g07870	5.30284	7.07928e-20	7.69712	2.77401e-24	7.67998	6.18388e-25	7.34658	1.34716e-22
MsaG007726	XP_039686376.1	chaperone protein dnaJ 49	5.29815	5.12206e-06	5.19789	4.59223e-06	6.14757	3.86057e-08	5.49992	5.92602e-07
MsaG039890	XP_003610034.2	mucin-1	5.27127	1.42064e-09	6.78539	7.09583e-15	6.76579	6.42706e-15	6.43874	5.87956e-14
MsaG016844	XP_024635866.2	agamous-like MADS-box protein AGL104	5.24188	4.66477e-20	7.95829	1.88771e-25	9.14574	1.75545e-28	8.8187	4.39998e-27
MsaG045751	XP_024636902.1	cullin-1 isoform X2	5.23514	0.0485449	5.18958	0.0392208	6.0765	0.0133785	5.42435	0.0221143
MsaG005856	XP_013470446.1	aquaporin TIP1-3	5.23113	9.83903e-13	7.3366	8.93903e-22	9.80012	1.96523e-26	7.98041	2.89124e-22
MsaG013584	#N/A	#N/A	5.22776	4.60374e-09	6.09984	2.51734e-12	6.39976	1.45926e-13	6.07271	1.22685e-12
MsaG003426	XP_003590628.1	late embryogenesis abundant protein D-34	5.19176	2.18827e-05	6.50169	7.99759e-08	4.90703	1.61948e-05	6.46676	7.95357e-08
MsaG013560	#N/A	#N/A	5.16626	0.00359845	6.28158	0.000185035	5.86751	0.000374247	5.94834	0.000252578
MsaG040106	XP_003625782.2	subtilisin-like protease SBT4.15	5.16427	1.87714e-28	7.91441	6.96131e-57	9.90758	1.06104e-65	12.5381	1.0744e-53
MsaG012833	XP_003599197.1	F-box protein SKIP23	5.08491	3.94313e-07	5.53731	1.30567e-08	4.82228	1.06517e-07	5.55135	1.20005e-08
MsaG031391	XP_024642125.1	ATPase family AAA domain-containing protein FIGL1	5.08362	6.33145e-07	5.29024	6.43268e-08	5.0948	4.76448e-08	5.60531	7.4497e-09
MsaG044297	XP_003604791.1	S-adenosyl-L-methionine:benzoic acid/salicylic acid carboxyl methyltransferase 3	5.08065	2.00149e-11	9.09804	4.30842e-25	9.57648	1.95945e-26	10.5368	3.33509e-27
MsaG001393	#N/A	#N/A	5.08032	1.17432e-06	4.93105	7.00347e-07	4.17339	7.0331e-06	5.54139	5.68553e-08
MsaG044342	XP_024628461.1	tubby-like F-box protein 2	5.0753	5.02103e-15	7.11628	3.77676e-22	8.66741	1.82949e-24	8.01082	1.39794e-22
MsaG006907	XP_003594047.2	uncharacterized protein LOC11443360	5.07094	2.2929e-08	5.10273	2.80147e-09	5.62975	1.88807e-11	5.91391	8.36065e-12
MsaG045466	XP_003609284.1	NADH-cytochrome b5 reductase-like protein	5.05967	1.20915e-06	6.27788	1.88306e-09	7.20977	5.01529e-12	6.92783	4.08779e-11
MsaG018233	XP_013454764.1	F-box/kelch-repeat protein At3g23880	5.04724	1.15587e-07	5.91627	1.66861e-10	6.21726	1.30076e-11	5.56962	8.40061e-10
MsaG032809	XP_003616602.1	uncharacterized protein LOC11411216	5.03009	1.12781e-18	7.26047	1.08473e-22	6.94895	4.76538e-23	6.46027	1.20597e-19
MsaG006201	XP_003593121.1	fructose-1%2C6-bisphosphatase%2C cytosolic	5.02428	1.21173e-10	6.60074	4.18233e-15	3.72307	2.18479e-09	7.33213	5.34291e-17
MsaG042670	XP_013445176.3	CO(2)-response secreted protease	5.00108	1.49962e-10	6.40899	9.26391e-15	3.92736	1.22213e-10	3.73856	1.0202e-08
MsaG018568	XP_013458671.1	DEAD-box ATP-dependent RNA helicase 21	5.00078	1.85463e-07	5.28133	6.81914e-09	6.4914	2.02999e-12	5.84375	1.49829e-10
MsaG026765	XP_039682823.1	F-box/kelch-repeat protein At3g23880-like	4.97878	0.0293103	5.52347	0.0105109	5.8282	0.00616366	5.18056	0.011881
MsaG017964	#N/A	#N/A	4.96872	5.62885e-25	6.89826	1.0439e-30	5.58573	3.29703e-33	6.30019	3.19284e-28
MsaG014923	XP_013460695.1	thaumatin-like protein	4.96651	5.46638e-07	4.61017	4.86894e-07	5.92245	1.31349e-09	5.21599	6.18969e-08
MsaG009802	XP_013464687.2	GDSL esterase/lipase At5g45910	4.95329	7.34296e-07	5.82231	1.98822e-09	4.88439	2.41541e-07	5.47566	8.33554e-09
MsaG042478	XP_039690670.1	polyubiquitin-like	4.94811	0.0452952	5.81714	0.0118907	6.11813	0.007273	5.47049	0.0130627
MsaG010431	XP_024632924.2	callose synthase 12-like	4.93492	7.93064e-10	8.66669	1.19206e-23	9.4682	9.35988e-27	11.1836	1.84313e-28
MsaG026200	#N/A	#N/A	4.93291	4.71065e-10	9.72443	4.1089e-24	10.172	7.7791e-25	9.30644	3.17698e-22
MsaG036101	XP_013447868.1	aquaporin TIP1-3	4.90107	2.94386e-08	8.34679	4.16937e-20	11.293	1.17546e-26	11.233	1.18704e-25
MsaG017498	XP_003603684.2	phosphoenolpyruvate carboxykinase (ATP) 1	4.87416	6.09022e-15	6.12302	3.79324e-20	5.85466	5.48042e-21	2.79755	1.76467e-07
MsaG003798	XP_039684950.1	GDSL esterase/lipase At5g33370	4.86869	0.00519286	7.97838	3.02054e-06	8.27938	9.93131e-07	7.63173	4.33048e-06
MsaG038460	XP_039683726.1	SPX domain-containing membrane protein At4g22990	4.8629	5.96196e-09	5.00376	9.22743e-11	6.62659	1.53065e-15	-2.67254	5.97442e-09
MsaG022831	#N/A	#N/A	4.82923	2.72552e-12	7.57646	1.07561e-20	9.33264	8.2663e-25	8.68499	4.42845e-22
MsaG027115	#N/A	#N/A	4.81026	1.24421e-06	8.60291	1.61698e-14	9.54899	2.88055e-17	8.90134	1.62754e-15
MsaG001951	XP_013467196.1	probable calcium-binding protein CML27	4.80935	9.98411e-09	5.20256	1.37593e-10	4.15621	7.47568e-09	5.49357	1.42884e-10
MsaG023626	XP_024628220.1	alpha%2Calpha-trehalose-phosphate synthase [UDP-forming] 1	4.79883	8.20624e-27	8.39848	1.50424e-29	7.72585	9.80852e-33	8.67768	2.0775e-30
MsaG002807	XP_039682852.1	uncharacterized protein LOC120575979	4.7691	0.000834449	5.30421	0.000106077	5.61797	3.41719e-05	5.29147	6.51742e-05
MsaG028991	XP_003616929.1	protein ACCELERATED CELL DEATH 6	4.76581	1.24608e-07	5.30815	5.72639e-10	5.67205	6.25516e-12	3.06643	5.45527e-06
MsaG046447	XP_003610517.1	rho GDP-dissociation inhibitor 1 isoform X1	4.75756	8.96778e-13	7.80083	1.08598e-27	9.10227	3.4621e-33	9.46594	7.5063e-31
MsaG039055	XP_003624684.4	uncharacterized protein LOC11430151 isoform X1	4.75211	1.7264e-14	8.73277	1.19357e-26	7.97394	7.13092e-28	6.47054	5.15582e-23
MsaG029436	XP_003617525.2	heat shock 70 kDa protein 16	4.74914	1.16158e-07	7.42057	1.0718e-15	8.09047	1.10578e-18	7.58239	1.94337e-16
MsaG034814	XP_039683500.1	coatomer subunit zeta-3-like	4.73598	5.06849e-07	5.60532	8.89025e-10	6.21662	9.55702e-12	5.24449	5.51871e-09
MsaG042171	XP_039690635.1	protein FAR1-RELATED SEQUENCE 5-like	4.73105	7.81862e-06	6.55512	2.88178e-10	6.55327	1.16266e-10	6.21395	1.18418e-09
MsaG040428	XP_013451190.1	stress-induced protein KIN2	4.71909	2.89057e-17	9.77647	2.09491e-32	10.6621	3.00244e-35	10.3392	1.64655e-33
MsaG027794	#N/A	#N/A	4.70654	4.15504e-10	6.31073	4.95605e-14	6.28313	1.1628e-14	6.28786	4.90832e-14
MsaG004940	XP_003592181.3	SPX domain-containing membrane protein At4g22990	4.70173	4.22257e-20	7.75731	1.8472e-27	7.07345	5.07557e-31	5.59103	1.85403e-25
MsaG004179	XP_024629861.2	exocyst complex component SEC15A-like	4.69924	1.10857e-16	7.39569	1.0697e-21	8.01814	3.21069e-25	7.3705	6.34079e-22
MsaG038084	XP_003610179.2	xylose isomerase	4.69074	1.51591e-17	8.23192	1.67002e-31	7.97807	3.60543e-33	9.09185	1.5136e-29
MsaG037922	XP_013449043.1	F-box/kelch-repeat protein At3g23880	4.68322	0.0027597	4.87585	0.001139	5.17647	0.000458466	4.88448	0.000716317
MsaG039251	XP_003625003.3	amino acid transporter AVT1A	4.67924	1.41374e-39	5.01471	2.59213e-47	4.78682	4.06902e-46	7.08869	6.91026e-55
MsaG029633	XP_003617789.1	pectinesterase QRT1	4.67919	5.68392e-06	5.33426	1.02894e-07	4.97831	1.72337e-07	5.03069	4.16502e-07
MsaG007083	XP_013462889.1	lysine-specific demethylase JMJ25	4.66492	4.96365e-05	5.20312	3.35255e-06	5.50364	6.72543e-07	5.17659	1.90845e-06
MsaG020464	XP_024636359.1	uncharacterized protein LOC11428478	4.65639	1.2649e-22	7.7767	2.25466e-39	9.48435	5.79587e-42	8.55741	1.25929e-35
MsaG026107	#N/A	#N/A	4.64898	7.56056e-15	6.35765	3.27153e-17	7.61209	2.84118e-22	6.64384	1.30333e-17
MsaG045353	XP_003609130.2	mavicyanin	4.64515	1.27335e-05	6.29524	1.05575e-08	7.26558	4.10017e-11	6.28232	7.80147e-09
MsaG000949	XP_003588437.1	#N/A	4.64255	3.38641e-14	7.32554	7.02193e-27	7.87329	1.56728e-29	5.84893	2.43613e-21
MsaG034103	XP_013452478.1	uncharacterized protein LOC25497161	4.64237	5.49145e-09	4.08982	1.41682e-08	4.87249	5.0727e-11	5.40727	3.34383e-11
MsaG014050	XP_003600264.2	zinc finger CCCH domain-containing protein 18 isoform X1	4.64031	0.00464854	6.46232	5.42686e-05	7.81736	8.92655e-07	7.16617	4.44175e-06
MsaG039162	XP_024626369.1	alpha-L-arabinofuranosidase 1	4.63768	2.78078e-18	8.70105	2.03743e-54	10.6759	2.82631e-63	13.2723	4.34037e-54
MsaG007085	XP_013455686.1	uncharacterized protein LOC25492164	4.63747	8.1189e-26	7.60121	3.97255e-33	8.19966	2.5624e-35	8.61035	6.52636e-30
MsaG004942	XP_003592183.2	probable WRKY transcription factor 27	4.63708	1.2603e-07	4.31219	4.68569e-08	4.81156	1.85798e-09
MsaG017418	XP_013462024.1	carotenoid 9%2C10(9'%2C10')-cleavage dioxygenase	4.63536	1.4947e-08	6.83702	1.19058e-13	6.23522	1.23028e-12	6.1661	8.55455e-12
MsaG038616	XP_003624064.1	F-box/kelch-repeat protein At3g23880	4.62463	5.19353e-11	4.65503	7.05589e-13	5.87302	2.58536e-14	6.1902	8.40436e-15
MsaG039380	XP_013449625.1	U3 small nucleolar RNA-associated protein 14	4.6229	1.38097e-08	5.40357	1.97087e-11	6.82212	1.30171e-15	6.49574	4.65937e-14
MsaG023707	XP_039684451.1	lysine-specific demethylase JMJ18-like	4.6226	1.4716e-07	5.50781	6.20991e-11	5.24322	4.66418e-11	5.46195	6.74398e-11
MsaG005477	XP_003592582.2	ATP synthase subunit beta%2C mitochondrial	4.61664	3.61558e-18	8.29089	3.44404e-52	10.0801	3.75726e-66	10.2452	4.00268e-60
MsaG003955	XP_039685334.1	uncharacterized GPI-anchored protein At3g06035-like	4.60426	3.96599e-14	7.27904	7.64335e-20	8.21885	7.83504e-24	7.57082	7.55814e-21
MsaG031207	XP_003618105.1	uncharacterized protein LOC11418710	4.59522	4.18576e-15	5.60814	2.92585e-21	5.20105	3.74068e-20	8.1568	1.07253e-25
MsaG045697	XP_039689443.1	pyruvate%2C phosphate dikinase%2C chloroplastic	4.59302	5.10887e-33	5.02522	4.14073e-40	3.37544	7.833e-20	3.58199	2.35479e-22
MsaG038462	XP_039683726.1	SPX domain-containing membrane protein At4g22990	4.59067	2.59895e-06	3.88034	2.00692e-05	5.43039	5.39878e-09	-2.87244	2.32353e-06
MsaG046119	XP_003610027.1	plant intracellular Ras-group-related LRR protein 6	4.58964	6.47746e-08	10.2864	1.63473e-25	9.12207	2.01443e-24	8.27087	2.92174e-21
MsaG037196	XP_024625270.1	serpin-ZX isoform X2	4.58651	0.00227237	4.75165	0.000924985	4.98949	0.000372834	5.10502	0.000226095
MsaG006937	XP_003594095.2	elongation factor Tu%2C mitochondrial	4.57274	1.54984e-36	7.30902	2.51386e-56	6.13194	4.83932e-58	7.47763	3.50945e-49
MsaG020233	XP_003605959.2	dirigent protein 2	4.56997	0.00102984	5.43487	4.36172e-05	5.40441	4.02626e-05	5.09545	7.95233e-05
MsaG027447	XP_013457802.1	uncharacterized protein LOC25493758	4.55504	2.69707e-06	5.10347	6.24074e-08	5.40446	7.26403e-09	5.07741	3.34469e-08
MsaG014539	XP_013460396.1	F-box protein At3g44326	4.54076	4.36325e-06	6.27985	3.1395e-10	5.84774	7.44429e-10	4.49431	1.40584e-06
MsaG035429	#N/A	#N/A	4.53643	0.000959458	5.71874	1.19781e-05	6.03146	3.20323e-06	5.38141	2.29283e-05
MsaG033347	XP_039691176.1	methyl-CpG-binding domain-containing protein 11	4.52631	0.00579814	4.54195	0.0038475	5.37573	0.000496431	2.94355	0.0495932
MsaG041722	XP_013455812.1	mitochondrial inner membrane protease ATP23	4.52512	4.27324e-15	4.08792	7.44608e-16	3.86567	9.41609e-16	3.41597	1.67042e-12
MsaG030637	XP_024642125.1	ATPase family AAA domain-containing protein FIGL1	4.52276	0.000849828	4.07644	0.00150498	5.36291	2.97778e-05	4.01933	0.00133588
MsaG033607	XP_024642252.1	WPP domain-associated protein	4.52275	1.65889e-08	6.02073	1.88934e-12	6.96981	1.88047e-15	6.32216	3.09994e-13
MsaG000123	XP_039687425.1	uncharacterized protein LOC120579408	4.51452	0.000627027	5.04181	6.66713e-05	6.37476	3.79985e-07	5.72712	3.48182e-06
MsaG042482	XP_013453098.1	F-box protein CPR1	4.51368	5.77742e-05	6.21446	1.22946e-08	6.17179	9.24572e-09	5.87439	3.9901e-08
MsaG034707	XP_024642252.1	WPP domain-associated protein	4.50313	5.59583e-07	4.92583	1.50189e-08	6.47608	1.45139e-12	5.82844	1.15428e-10
MsaG035982	XP_003621766.2	F-box/kelch-repeat protein At3g06240	4.49802	1.61697e-07	6.38966	2.95253e-12	6.69066	1.81116e-13	6.04301	1.75977e-11
MsaG031286	XP_013451503.1	probable arabinosyltransferase ARAD1	4.49739	4.59785e-17	8.55203	2.56419e-31	10.6	8.92177e-36	9.95234	2.65803e-32
MsaG041264	XP_003626859.1	uncharacterized protein LOC11421221	4.47494	2.53668e-08	6.66129	2.75743e-14	6.74759	2.95732e-15	4.66726	1.02439e-09
MsaG037165	XP_039683753.1	pentatricopeptide repeat-containing protein At4g21880%2C mitochondrial-like	4.47438	5.25775e-06	3.53361	5.80281e-05	4.10924	5.84147e-06	3.86179	2.46262e-05
MsaG025582	#N/A	#N/A	4.47433	0.00134907	5.34158	6.06764e-05	5.64435	1.833e-05	4.6868	0.000285687
MsaG029058	#N/A	#N/A	4.46912	1.64402e-19	5.89229	3.50845e-26	5.6759	1.88888e-28	6.03594	2.49331e-23
MsaG016277	XP_003600264.2	zinc finger CCCH domain-containing protein 18 isoform X1	4.4688	2.05886e-07	5.28276	6.77608e-10	6.31505	3.68594e-12	5.60845	5.71522e-10
MsaG011231	#N/A	#N/A	4.4681	8.59531e-32	6.75792	2.1467e-68	7.91196	2.31183e-88	7.35703	2.74813e-77
MsaG041930	XP_013444598.1	serpin-ZX	4.46762	1.49607e-05	4.37032	6.4174e-06	4.96525	4.74599e-07	6.26359	4.2163e-09
MsaG047120	XP_003608851.1	putative F-box/LRR-repeat protein At4g15060 isoform X1	4.46048	7.98097e-07	4.1911	1.64915e-07	4.65711	4.26712e-09	4.73061	2.65143e-08
MsaG007605	XP_003594780.1	outer envelope pore protein 16-2%2C chloroplastic isoform X1	4.4589	0.000979222	5.32096	3.73395e-05	3.92307	0.00166078	4.98127	7.12034e-05
MsaG015605	XP_003601483.3	vacuolar cation/proton exchanger 3 isoform X1	4.44362	7.18973e-29	7.19875	1.81275e-29	8.54816	2.90735e-30	7.89863	1.328e-26
MsaG016104	XP_003602053.1	metal transporter Nramp5	4.4416	9.26801e-18	4.77803	2.24924e-21	3.48431	1.77245e-13	4.81119	2.5018e-21
MsaG006309	#N/A	#N/A	4.43243	1.28291e-14	6.27291	5.86956e-20	6.62278	2.29177e-21	7.15367	8.81461e-20
MsaG043628	XP_013445935.1	plasma membrane ATPase 4 isoform X1	4.42693	3.19757e-06	3.55185	1.61085e-05	5.17762	5.32603e-09	3.87709	4.56479e-06
MsaG032977	XP_024640929.1	F-box protein At3g07870	4.4219	2.95466e-38	6.71708	1.13263e-41	8.6467	1.46945e-36	8.91667	2.05978e-34
MsaG038693	#N/A	#N/A	4.42075	0.000348182	5.79321	1.45936e-06	6.09421	3.06391e-07	5.44656	3.29555e-06
MsaG026760	XP_039682823.1	F-box/kelch-repeat protein At3g23880-like	4.41852	0.00817148	5.28754	0.000834024	5.58853	0.00034384	4.94089	0.00118056
MsaG031677	#N/A	#N/A	4.41117	2.14088e-21	3.15481	7.4907e-16	3.12923	5.28789e-16	3.22719	3.37095e-16
MsaG043050	#N/A	#N/A	4.40993	1.35758e-07	5.81118	1.33442e-10	7.29445	7.83244e-15	6.64681	8.06817e-13
MsaG020840	XP_024638721.1	RHOMBOID-like protein 1	4.40723	1.03604e-13	6.29101	1.79568e-17	7.84312	6.74429e-23	7.19547	7.28743e-20
MsaG041523	XP_013444242.1	protein HEADING DATE 3B isoform X1	4.39238	1.24033e-19	6.61242	9.89851e-38	4.23902	1.24592e-19	5.86054	2.43449e-32
MsaG000797	XP_013465717.1	plasma membrane ATPase 4	4.38748	1.44816e-20	4.14221	6.04207e-21	6.33082	4.357e-33	5.31687	1.62154e-26
MsaG009716	XP_013465729.1	multiple organellar RNA editing factor 8%2C chloroplastic/mitochondrial	4.38013	0.000283186	4.14404	0.000329144	5.23488	1.23856e-05	3.16225	0.00431168
MsaG018826	#N/A	#N/A	4.3735	0.00110361	4.52789	0.00040876	6.29928	1.20972e-06	5.65163	9.2836e-06
MsaG024782	XP_024639859.1	COBRA-like protein 10	4.36756	5.59977e-06	9.64171	2.60988e-21	11.2273	3.88817e-25	12.0384	1.25092e-26
MsaG026368	#N/A	#N/A	4.36558	0.00716119	3.82309	0.0141778	4.57875	0.00249211	3.85956	0.00945636
MsaG039788	XP_003625409.1	eukaryotic translation initiation factor 3 subunit A	4.36283	0.00387215	4.62178	0.00134324	5.20804	0.000249613	4.26772	0.00211567
MsaG040930	XP_003626585.1	cytochrome b5	4.36035	1.10148e-15	7.77397	1.80575e-33	8.78385	1.11638e-35	10.4685	1.26823e-34
MsaG035820	XP_039683741.1	probable disease resistance protein At4g27220	4.35373	6.14245e-10	3.31781	4.37637e-09	5.43926	1.62135e-14	2.73686	4.31935e-07
MsaG021122	#N/A	#N/A	4.3428	0.00010443	5.45356	6.32185e-07	6.08992	2.16449e-08	5.44227	3.8068e-07
MsaG016426	XP_013461489.3	protein NETWORKED 4B	4.33739	3.91018e-07	6.25823	4.30792e-12	6.88847	3.23866e-14	6.23975	3.44005e-12
MsaG036855	XP_024627338.1	F-box/kelch-repeat protein At3g23880	4.33146	0.0121668	4.87988	0.00293698	5.18088	0.00136354	4.53323	0.00397504
MsaG040184	XP_024625714.1	uncharacterized protein LOC25499443	4.32593	1.06192e-20	7.74806	3.69772e-30	6.22579	2.60228e-33	7.5009	7.53607e-27
MsaG012177	XP_003598354.1	ABSCISIC ACID-INSENSITIVE 5-like protein 2	4.31639	2.19699e-06	4.28447	4.44433e-07	3.41995	6.68791e-06	6.03053	1.54736e-10
MsaG032200	#N/A	#N/A	4.31575	0.000476193	3.17123	0.0066187	4.5562	8.07246e-05	4.51262	8.76765e-05
MsaG021862	#N/A	#N/A	4.31094	1.66256e-21	7.08538	1.15816e-48	8.89729	6.10399e-57	8.80135	1.56656e-48
MsaG000260	XP_013462288.1	probable serine/threonine-protein kinase PBL21	4.31014	0.00114338	5.7235	7.59157e-06	6.02449	1.8997e-06	5.37685	1.50115e-05
MsaG004178	XP_024629861.2	exocyst complex component SEC15A-like	4.30964	6.27309e-17	7.49189	3.34785e-26	8.80664	1.92735e-28	8.79819	2.41058e-27
MsaG041023	XP_003626733.1	transcription factor DUO1	4.30761	1.12253e-07	6.76839	1.47468e-13	7.06426	7.20277e-15	6.75167	1.15232e-13
MsaG041957	XP_013444629.1	dynamin-related protein 1B	4.30455	2.15574e-09	9.62239	1.72429e-26	10.255	1.61142e-28	10.1933	9.87254e-27
MsaG006419	XP_013443875.3	equilibrative nucleotide transporter 3	4.29824	8.7692e-05	5.49512	4.12587e-07	4.96152	1.45817e-06	5.82551	5.23743e-08
MsaG030807	XP_003618759.2	uridine kinase-like protein 5	4.2912	1.82242e-12	6.51203	6.28065e-22	8.13392	4.69987e-25	8.88875	5.43413e-26
MsaG038617	XP_003624067.2	F-box/kelch-repeat protein At3g23880	4.27602	0.01519	4.81654	0.00388204	5.12543	0.00184489	4.47779	0.00513494
MsaG004936	XP_003592173.1	reticulon-like protein B1	4.27244	5.90874e-09	7.70621	9.09473e-25	9.19699	1.00007e-30	10.1425	2.87185e-29
MsaG038034	XP_024626097.1	protein yippee-like At3g08990	4.25918	1.4298e-05	5.75264	1.90473e-09	5.38415	6.85993e-09	5.40903	8.79785e-09
MsaG013771	#N/A	#N/A	4.25426	5.6932e-08	7.21174	8.71181e-15	7.51274	4.37519e-16	6.86509	5.89779e-14
MsaG039945	XP_024625181.1	auxin response factor 18	4.2482	1.09234e-12	6.52627	2.83869e-18	6.74972	6.38045e-20	7.06224	3.31013e-18
MsaG041726	XP_013460396.1	F-box protein At3g44326	4.24181	0.000194835	3.54781	0.000742987	4.1636	7.2757e-05	4.65945	1.98361e-05
MsaG025532	XP_003611784.3	uncharacterized protein LOC11410605 isoform X1	4.2416	2.24149e-18	6.93688	1.972e-42	8.86152	2.05509e-53	8.46359	6.42228e-47
MsaG012453	XP_003598354.1	ABSCISIC ACID-INSENSITIVE 5-like protein 2	4.23594	9.65778e-14	5.22487	6.44088e-18	4.51048	7.21246e-18	7.528	7.73708e-21
MsaG038091	XP_003610179.2	xylose isomerase	4.23203	1.20829e-23	7.0233	2.526e-38	7.27408	1.40097e-41	9.33809	1.2675e-33
MsaG044660	#N/A	#N/A	4.22504	1.61759e-09	6.05517	1.38154e-13	5.60022	1.1162e-13	4.88154	5.98238e-11
MsaG016236	#N/A	#N/A	4.22501	3.2992e-47	7.55748	1.50059e-55	8.69156	1.74242e-49	9.61426	3.00195e-40
MsaG037063	XP_039684631.1	uncharacterized protein LOC120577392	4.22374	1.71811e-17	5.10432	6.25166e-23	7.61423	1.30441e-23	7.58843	2.03897e-22
MsaG005580	XP_013470197.2	exocyst complex component EXO84A	4.2219	1.31356e-20	8.06525	9.72043e-36	8.88629	4.20484e-35	9.38659	3.17783e-32
MsaG018948	#N/A	#N/A	4.22119	0.0220032	6.4721	0.000209096	5.13652	0.00259551	6.56786	0.000109544
MsaG032915	#N/A	#N/A	4.21989	7.54246e-07	6.3034	2.2995e-11	7.18761	8.91357e-14	6.53892	6.62426e-12
MsaG028392	#N/A	#N/A	4.21422	0.0254974	4.76265	0.00753266	5.06364	0.00392433	4.416	0.00952227
MsaG013551	XP_039687902.1	multicystatin-like	4.21064	0.0123091	4.72455	0.00298829	5.0313	0.00134863	3.38722	0.0276506
MsaG012961	#N/A	#N/A	4.20543	0.0202095	4.41399	0.0103774	5.05485	0.00275799	4.40721	0.00721104
MsaG006976	XP_013462883.1	F-box protein CPR1	4.20405	9.36911e-08	4.87517	6.74255e-11	4.93781	9.2866e-13	5.34293	1.32914e-11
MsaG030346	XP_024641740.1	RAB11-binding protein RELCH homolog	4.20037	8.66636e-13	7.53427	2.49961e-29	7.88225	5.65481e-32	8.82214	1.17872e-29
MsaG032239	#N/A	#N/A	4.19976	0.00141741	4.40631	0.000483687	5.36978	1.50406e-05	4.72213	0.000104558
MsaG036920	XP_013442483.1	zinc finger protein ZAT9 isoform X2	4.19841	6.15443e-10	5.20154	1.61079e-13	5.99468	9.11625e-18	4.75465	8.23455e-12
MsaG019232	XP_024636196.1	cation/H(+) antiporter 2	4.1945	2.87034e-12	7.7027	1.06825e-20	8.63354	2.51073e-24	7.98589	2.07426e-21
MsaG038561	XP_003623993.3	F-box/kelch-repeat protein At3g23880	4.19068	6.33598e-05	4.93307	9.44334e-07	5.67136	7.69744e-09	5.78832	9.72242e-09
MsaG045002	XP_024636679.1	protein NBR1 homolog	4.18068	1.73254e-16	6.37813	4.1867e-26	7.65495	1.41575e-27	8.5627	2.77226e-26
MsaG028382	XP_003616122.2	ubiquitin	4.18017	0.000253004	4.69568	1.96666e-05	5.65993	2.07635e-07	5.01229	2.97924e-06
MsaG037703	#N/A	#N/A	4.17757	2.38087e-05	5.65047	5.19789e-09	5.95146	5.54082e-10	5.30382	2.11503e-08
MsaG044885	#N/A	#N/A	4.17342	0.0233917	4.72184	0.0066568	5.02284	0.00338703	4.37519	0.00854959
MsaG030741	XP_024641084.1	glyceraldehyde-3-phosphate dehydrogenase 1%2C cytosolic	4.16099	9.18688e-10	7.22914	9.24749e-18	7.82796	6.27095e-19	7.17242	8.50929e-17
MsaG042320	XP_013444978.2	F-box protein CPR1	4.16026	3.91192e-05	5.11949	1.12294e-07	5.34652	1.22044e-08	4.98045	1.54512e-07
MsaG016396	XP_024634777.2	uncharacterized protein C16G5.07c-like	4.1596	0.00953662	5.03841	0.000914708	5.3394	0.000367013	4.03516	0.00605619
MsaG030734	XP_024641084.1	glyceraldehyde-3-phosphate dehydrogenase 1%2C cytosolic	4.15722	1.68037e-08	7.93278	1.37926e-24	11.1469	5.92444e-32	11.0619	2.23527e-30
MsaG031772	#N/A	#N/A	4.15363	8.50493e-07	5.5162	2.01796e-10	5.83832	7.24512e-12	5.49134	1.80227e-10
MsaG004294	XP_024629861.2	exocyst complex component SEC15A-like	4.15361	1.38155e-19	7.67838	6.58131e-32	9.37918	6.62482e-34	9.01526	2.69752e-30
MsaG007021	XP_013462804.1	uncharacterized protein LOC25486139	4.1481	0.000149674	5.68519	1.45301e-07	5.39992	2.27236e-07	5.38014	3.75016e-07
MsaG015615	XP_039688362.1	uncharacterized protein LOC120575716	4.14714	1.36902e-12	6.92026	1.6005e-20	7.72199	4.58405e-24	8.4804	8.7429e-24
MsaG010656	XP_003597290.2	uncharacterized protein LOC11417377	4.1431	8.39581e-10	8.24243	2.28304e-30	10.136	2.55941e-36	11.7585	3.93517e-36
MsaG010577	XP_003597162.1	vicilin-like seed storage protein At2g28490	4.14223	1.21617e-14	9.11516	7.23113e-55	11.0797	3.9584e-64	13.2234	2.96859e-54
MsaG017452	XP_024641577.2	uncharacterized protein LOC112422594 isoform X2	4.13311	0.0165022	4.36477	0.00784794	3.91659	0.0158088	4.33674	0.00557751
MsaG039733	#N/A	#N/A	4.13247	0.000153161	4.02763	0.000124702	4.98189	1.68607e-06	3.72052	0.000251906
MsaG041968	XP_003603668.2	cation/H(+) antiporter 1	4.11891	3.15449e-12	7.51397	9.53943e-26	8.60016	3.01298e-28	9.63828	2.40839e-28
MsaG035682	#N/A	#N/A	4.11543	0.00554185	4.39637	0.00174439	4.94216	0.000310389	4.61147	0.000643023
MsaG024314	XP_013447190.1	long chain acyl-CoA synthetase 4 isoform X1	4.10855	5.57703e-13	7.08475	9.33911e-21	7.49161	1.15768e-21	7.77595	6.80042e-21
MsaG045961	XP_024637339.1	cation/H(+) antiporter 19	4.10848	4.89095e-07	9.04314	6.64969e-28	10.6381	1.78922e-34	11.1792	8.26037e-34
MsaG022534	#N/A	#N/A	4.10835	0.000141597	5.10263	6.73949e-07	5.61901	3.03048e-08	5.28249	1.75905e-07
MsaG023522	#N/A	#N/A	4.08088	2.78683e-07	5.38775	2.07818e-10	4.50007	4.39755e-09	6.34044	2.29203e-12
MsaG002505	#N/A	#N/A	4.07961	0.000143827	3.38586	0.000404478	5.23543	6.1829e-07
MsaG018937	#N/A	#N/A	4.07664	2.22908e-15	5.74107	1.0896e-19	5.98615	1.57304e-20	7.17083	5.25475e-21
MsaG043914	XP_039685450.1	transcription factor bHLH18	4.07591	6.6227e-08	5.40803	2.7195e-12	4.47341	2.45666e-10	8.00803	1.82062e-17
MsaG013476	XP_003599818.2	probable sucrose-phosphate synthase 2	4.07587	1.10733e-08	8.60601	1.5384e-25	10.1007	1.68894e-29	10.7429	2.08833e-29
MsaG038754	XP_003624251.1	UDP-glycosyltransferase 74G1	4.06987	0.00142902	5.08922	2.78174e-05	4.43987	0.000134767	5.17209	1.24922e-05
MsaG007542	XP_013454067.2	ribosomal RNA small subunit methyltransferase nep-1	4.06787	0.000162335	4.74324	4.5666e-06	4.96628	6.11702e-07	3.62685	0.00019757
MsaG003079	XP_013468188.1	BTB/POZ domain-containing protein At5g03250	4.06784	3.48567e-13	6.32666	1.33673e-24	8.30028	2.11776e-30	9.51032	6.93295e-30
MsaG038624	XP_024626772.1	F-box/kelch-repeat protein At3g23880	4.06322	0.00202344	4.31961	0.000589069	4.59486	0.000202694	4.25927	0.000457793
MsaG020095	XP_039688636.1	equilibrative nucleotide transporter 3	4.05342	0.000601279	4.92035	1.30262e-05	5.22882	2.96715e-06	4.90177	7.80981e-06
MsaG020716	XP_003606544.2	uncharacterized protein LOC11412123	4.04845	2.5457e-08	6.82239	1.07785e-19	11.0197	8.90239e-30	10.3705	4.51298e-27
MsaG008115	XP_013463484.2	acidic endochitinase SE2	4.04545	0.0203859					3.59807	0.0230839
MsaG042442	XP_039684194.1	jasmonoyl--L-amino acid synthetase JAR4	4.04463	1.23488e-05	6.62961	7.25497e-11	7.2787	2.82795e-12	6.07995	1.39976e-09
MsaG025224	XP_003611293.1	uncharacterized protein LOC11430243	4.03174	3.47844e-06	2.91169	2.79947e-05	2.77069	2.94961e-05	3.66174	2.77097e-06
MsaG015209	#N/A	#N/A	4.03145	0.0170191	4.57987	0.00417734			4.23322	0.00573059
MsaG041593	#N/A	#N/A	4.02741	0.00360293	4.84222	0.000211061	5.48136	2.11315e-05	5.18661	4.35523e-05
MsaG013989	#N/A	#N/A	4.02168	0.0159662	3.77444	0.0164333	5.55156	0.000340429	4.90391	0.00118314
MsaG010491	XP_024632931.1	hyaluronan mediated motility receptor	4.01676	3.94647e-05	3.49127	6.0447e-05	4.23856	6.91887e-07	4.84615	1.09838e-07
MsaG014166	#N/A	#N/A	4.01028	9.2342e-12	3.94337	1.08913e-12	4.41512	1.86896e-15	4.1408	1.97835e-13
MsaG030763	XP_013451348.1	cystinosin homolog	3.9997	8.99453e-10	7.13818	7.12428e-18	7.11128	4.10263e-20	7.41532	1.11563e-18
MsaG017486	XP_003603668.2	cation/H(+) antiporter 1	3.99783	1.77628e-15	6.29812	3.82332e-24	6.6312	5.23532e-26	8.4641	6.99975e-26
MsaG014411	#N/A	#N/A	3.98799	2.51823e-06	5.55083	4.36558e-10	6.73474	1.00867e-13	6.089	1.09743e-11
MsaG039791	XP_039683292.1	pleiotropic drug resistance protein 1	3.98526	9.1644e-12	5.85412	2.51869e-17	6.91585	4.52286e-21	7.65604	9.20776e-21
MsaG026762	XP_039682823.1	F-box/kelch-repeat protein At3g23880-like	3.98513	0.00812665	5.15512	0.000316446	5.45611	0.000112573	4.80847	0.00050138
MsaG017053	XP_003603156.2	ATP-dependent zinc metalloprotease FTSH 4%2C mitochondrial	3.98	8.70211e-15	7.62591	6.16773e-34	6.56545	1.21197e-32	7.62201	6.0512e-32
MsaG014865	XP_013460638.3	putative F-box/LRR-repeat protein 23	3.97974	0.0316728	4.52816	0.00947712	4.82916	0.00495198	4.18151	0.0121161
MsaG030198	XP_013444273.1	FBD-associated F-box protein At4g10400	3.97967	0.0473741	4.52809	0.0161457	4.49791	0.0156713	4.18144	0.0196765
MsaG044343	XP_013446416.3	tubby-like F-box protein 5	3.9788	0.00014563	3.74543	0.000114061	6.37358	3.94486e-09	3.58256	0.000181597
MsaG005609	XP_013470227.1	40S ribosomal protein S3-3	3.97138	3.62849e-32	4.91613	7.76072e-48	4.36613	2.27983e-40	6.23863	1.29497e-60
MsaG033603	#N/A	#N/A	3.97064	0.000149401	5.68825	1.18853e-07	6.58958	9.66184e-10	5.94193	2.26083e-08
MsaG035780	XP_039682568.1	putative defensin-like protein 244	3.96506	2.30898e-05	6.18905	1.17256e-10	5.90435	1.54394e-10	5.51843	4.24782e-09
MsaG027959	XP_003610897.1	pentatricopeptide repeat-containing protein At1g71420	3.9649	0.00542649	3.7203	0.00638761	3.23074	0.0145379	4.15874	0.00145658
MsaG043309	#N/A	#N/A	3.96322	4.78951e-07	6.52013	8.00824e-14	6.51673	1.85931e-14	6.17484	7.68532e-13
MsaG032886	#N/A	#N/A	3.95644	2.65671e-10	5.70792	1.48717e-14	5.54358	1.15049e-15	6.66171	2.32775e-16
MsaG010455	#N/A	#N/A	3.95421	4.72168e-07	5.72369	4.70628e-11	7.62806	6.51123e-16	7.31599	8.62003e-15
MsaG037917	XP_024626716.1	F-box/kelch-repeat protein At3g23880	3.94921	0.0480954	4.48078	0.0166436	4.4537	0.0159036	4.14733	0.0200622
MsaG032950	XP_024640929.1	F-box protein At3g07870	3.94356	7.01983e-12	5.44034	4.28356e-16	5.95223	4.00089e-18	6.80211	7.90951e-18
MsaG031288	XP_024632687.1	homeobox-leucine zipper protein HDG11	3.9432	1.11798e-12	4.77989	1.01096e-16	4.58853	7.20883e-18	4.23296	2.03723e-14
MsaG009933	#N/A	#N/A	3.94151	1.74786e-09	5.54343	4.89276e-14	6.35184	3.72377e-15	6.02342	3.27174e-14
MsaG029087	XP_003618095.1	AP-1 complex subunit sigma-1	3.93762	7.68554e-11	7.14541	1.64947e-20	7.67027	2.37442e-21	8.33466	2.93911e-22
MsaG027610	XP_024637987.1	pentatricopeptide repeat-containing protein At4g21880%2C mitochondrial isoform X3	3.92771	4.83077e-33	5.66242	5.50474e-43	5.54014	1.3571e-51	6.93277	2.70152e-30
MsaG005938	XP_003592843.1	inositol transporter 1	3.92768	7.95447e-11	6.75059	1.65431e-25	7.82077	3.24586e-30	8.49607	6.22811e-28
MsaG032864	XP_003622762.1	cytochrome b561 and DOMON domain-containing protein At3g25290	3.91772	0.000171056	6.27426	3.08905e-09	6.57188	3.75321e-10	5.93339	1.12981e-08
MsaG029003	XP_024639806.2	protein FAM91A1	3.91148	5.84953e-11	6.07966	5.51399e-22	6.62227	5.53702e-25	6.05913	2.78068e-21
MsaG028371	XP_013457131.1	G-type lectin S-receptor-like serine/threonine-protein kinase At1g11410	3.90684	0.0278053			4.22634	0.0101109	3.88283	0.0152366
MsaG012910	#N/A	#N/A	3.90677	3.0868e-05	6.05936	5.47704e-10	6.36035	5.23706e-11	5.71271	2.35896e-09
MsaG004543	XP_039685782.1	geraniol 8-hydroxylase	3.90505	3.22961e-05	7.9394	2.70601e-16	6.4965	6.25225e-13	2.62703	0.00319933
MsaG038976	XP_039688118.1	uncharacterized protein LOC120579642	3.90456	1.663e-07	4.66953	2.18177e-09	5.14912	4.94124e-11	4.27653	2.57379e-08
MsaG007331	XP_003594458.1	O-fucosyltransferase 23	3.89909	4.33333e-10	3.3159	2.93586e-10	4.93803	6.23505e-14	6.16525	1.23336e-14
MsaG013236	XP_013459501.1	transcription factor MYB35	3.89751	2.37217e-05	5.7182	4.76148e-09	5.35789	2.29445e-08	5.69215	2.42324e-09
MsaG021388	#N/A	#N/A	3.89335	1.0619e-05	6.85634	7.0364e-12	7.15734	5.58847e-13	6.50969	3.24561e-11
MsaG006902	XP_003594047.2	uncharacterized protein LOC11443360	3.88869	0.000170752	5.41924	6.80628e-08	5.39964	6.26881e-08	5.07259	2.32989e-07
MsaG038627	#N/A	#N/A	3.88444	0.000401684	5.48205	1.61274e-06	5.46137	8.8542e-07	6.13108	4.28222e-08
MsaG027431	#N/A	#N/A	3.87976	0.00045644	3.11741	0.00125354	3.77378	0.000102763	5.3981	2.02214e-07
MsaG001272	XP_024630235.2	dynamin-related protein 1C-like	3.87425	3.58856e-07	8.15917	3.74339e-21	8.04345	6.70772e-22	10.1695	4.2001e-25
MsaG009798	XP_003611326.2	surfeit locus protein 6	3.86883	1.09009e-07	4.54155	4.59895e-10	3.37434	9.31376e-08	3.42882	1.74059e-07
MsaG010273	XP_003596950.1	probable WRKY transcription factor 31 isoform X1	3.86489	0.000133642	2.12686	0.00949686	2.7242	0.000873846
MsaG031855	XP_024641367.1	PXMP2/4 family protein 4	3.8631	5.23274e-10	5.8136	3.63902e-15	7.55789	6.61367e-20	6.90987	3.21803e-17
MsaG032978	XP_003622762.1	cytochrome b561 and DOMON domain-containing protein At3g25290	3.86249	1.62002e-06	6.33874	5.17599e-13	6.63874	3.0136e-14	5.99337	4.50659e-12
MsaG024760	#N/A	#N/A	3.86124	3.91938e-15	5.19121	5.12677e-24	5.72915	1.13997e-27	5.69632	5.10574e-24
MsaG039746	XP_024626975.2	subtilisin-like protease SBT5.4	3.86083	0.0151334	3.7011	0.0144682	3.74922	0.0109713	4.06826	0.00486197
MsaG036336	XP_039683763.1	probable methyltransferase At1g27930	3.85572	0.000814722	9.12873	2.43303e-14	10.2531	1.35451e-16	9.97075	7.40374e-16
MsaG032785	XP_013443270.1	cytokinin hydroxylase	3.85473	5.94199e-07	7.17511	5.30548e-14	5.86648	5.45728e-13	7.92011	1.30711e-16
MsaG002042	#N/A	#N/A	3.85386	0.0119504	4.0089	0.00599434	5.3626	0.000195226	4.71495	0.000802221
MsaG043518	XP_003628644.2	protein ZINC INDUCED FACILITATOR-LIKE 1	3.85322	4.61999e-20	6.02631	2.04672e-26	6.67953	3.57224e-27	5.44307	1.04748e-23
MsaG034072	XP_024641906.1	TMV resistance protein N	3.84712	7.41711e-07	5.04857	7.41627e-11	4.14194	1.14385e-08	4.64861	6.9015e-10
MsaG030886	XP_024641219.2	kunitz-type trypsin inhibitor-like 2 protein	3.84647	0.00103184	3.86555	0.000549209	2.64588	0.0099537	4.36885	5.70299e-05
MsaG000735	#N/A	#N/A	3.84629	8.56072e-08	6.56552	4.84624e-15	5.91191	1.70386e-14	6.23056	1.86047e-13
MsaG008992	XP_013464908.1	histone deacetylase HDT1	3.84508	0.0173574	3.35448	0.0294711			4.02361	0.00588192
MsaG005520	XP_003592606.1	putative glutamine amidotransferase GAT1_2.1	3.84186	1.22709e-09	7.0206	2.08881e-20	8.22457	2.05553e-23	8.82672	2.28543e-23
MsaG043275	XP_003628375.1	SKP1-like protein 1A	3.84148	0.0181831	5.05209	0.00091954	5.03249	0.000865671	4.38484	0.00289832
MsaG004444	XP_003591655.2	UDP-glycosyltransferase 79A6	3.83647	5.84277e-09	5.08717	1.00576e-12	5.71325	1.86931e-14	4.95542	1.77446e-11
MsaG042072	XP_039684377.1	UDP-glycosyltransferase 91A1-like	3.83591	0.000286639	5.94784	3.78879e-08	5.60745	1.95761e-07	5.60119	1.1496e-07
MsaG037016	XP_024632916.1	uncharacterized protein LOC25483573	3.83176	0.000165279	6.14943	8.58695e-09	6.45043	1.13688e-09	5.80278	2.79956e-08
MsaG010308	XP_039686692.1	putative zinc finger protein CONSTANS-LIKE 11 isoform X1	3.83105	3.5024e-16	3.4557	4.51931e-15	3.51838	4.51211e-16	3.39872	8.13812e-15
MsaG024319	XP_013447190.1	long chain acyl-CoA synthetase 4 isoform X1	3.82769	1.20004e-09	7.30621	4.71803e-21	7.59032	4.39607e-22	8.74941	4.44118e-23
MsaG020497	XP_013464908.1	histone deacetylase HDT1	3.82317	0.0161143	4.98953	0.000773251	4.63389	0.00146598	4.65394	0.00114782
MsaG034183	XP_024642352.1	protein DETOXIFICATION 16	3.82261	1.03132e-06	4.11575	2.38096e-08	5.25981	4.71329e-11	6.01999	4.29891e-12
MsaG037201	#N/A	#N/A	3.81716	0.00179899	3.95795	0.000663119	4.65683	4.79453e-05	4.70129	3.51619e-05
MsaG038303	XP_003593794.1	26S proteasome non-ATPase regulatory subunit 14 homolog	3.81216	0.00243753	5.03703	2.43074e-05	5.88272	5.91808e-07	5.25408	6.4033e-06
MsaG013809	#N/A	#N/A	3.80596	1.66439e-05	7.25884	1.1297e-12	7.55983	8.63148e-14	6.91219	5.20215e-12
MsaG039070	XP_013450011.1	uncharacterized protein LOC25499330	3.79732	9.43168e-06	3.83278	3.58173e-06	2.91086	0.000230492	2.5411	0.00140357
MsaG005321	XP_013445904.1	paired amphipathic helix protein Sin3-like 3 isoform X2	3.78853	0.0100392	4.43886	0.00135132	5.12949	0.000147955	4.79885	0.00032665
MsaG006044	XP_003593047.1	transmembrane emp24 domain-containing protein p24delta3	3.78138	3.03445e-16	4.11612	3.38013e-21	4.188	1.34805e-23	7.34708	5.2062e-23
MsaG027943	XP_003616287.1	replication factor A protein 1	3.78018	0.0498631	4.64228	0.00961138	4.3666	0.0137799	4.30255	0.0120035
MsaG002876	XP_013464235.1	transcription factor bHLH52	3.77494	0.0432498	4.97798	0.00405814	5.28141	0.00199093	4.63376	0.00524766
MsaG032887	XP_003622762.1	cytochrome b561 and DOMON domain-containing protein At3g25290	3.77433	6.47959e-06	7.43935	4.55449e-14	7.16209	7.15912e-14	7.0976	2.86395e-13
MsaG004018	#N/A	#N/A	3.77327	8.61938e-17	4.92891	3.47893e-22	4.6695	9.83411e-25	3.9575	9.51734e-19
MsaG015076	XP_003600966.3	probable methyltransferase PMT23	3.76743	1.27331e-14	6.75776	1.12089e-26	7.62803	1.65827e-28	8.21849	4.3941e-25
MsaG015012	#N/A	#N/A	3.76432	5.29213e-11	3.98848	3.58448e-13	3.47232	6.95905e-12	4.99333	1.22111e-14
MsaG031583	#N/A	#N/A	3.76379	2.72891e-10	5.1732	2.67651e-17	5.92666	1.02719e-20	5.79122	4.39301e-18
MsaG014516	XP_013460361.1	alanine--glyoxylate aminotransferase 2 homolog 2%2C mitochondrial	3.76174	1.23383e-09	4.1879	2.46696e-12	3.90099	6.38884e-12	4.67624	1.33795e-13
MsaG037823	XP_024628475.1	probable splicing factor 3A subunit 1	3.75933	0.000162606	1.88348	0.0193441	4.27204	1.30184e-06	3.55444	8.51396e-05
MsaG038479	XP_024626116.2	serine/threonine-protein kinase RIO1-like isoform X2	3.75623	0.00162132	4.94384	2.00489e-05	4.30519	0.000119239	5.55487	1.94524e-06
MsaG005131	#N/A	#N/A	3.7532	0.0102934	4.22774	0.0023445	5.24694	0.000164755	4.27555	0.00160751
MsaG010415	#N/A	#N/A	3.74796	0.000820145	5.37848	7.21968e-07	5.95689	3.54589e-08	5.30855	6.08032e-07
MsaG034513	XP_013453143.1	sugar transport protein 14	3.74491	1.80932e-05	9.60678	3.52513e-29	12.7498	1.3288e-38	13.9488	1.78395e-39
MsaG039558	#N/A	#N/A	3.74002	5.42885e-10	3.67652	1.12479e-11	3.81434	5.13313e-13	4.8331	9.6877e-13
MsaG044033	XP_039691201.1	polypyrimidine tract-binding protein homolog 3 isoform X2	3.73645	0.0189117	4.0086	0.00758849	4.52778	0.00207616	4.25178	0.0030475
MsaG018107	#N/A	#N/A	3.73504	5.59583e-07	4.87236	1.83805e-10	5.42005	4.27609e-13	5.85082	1.78948e-12
MsaG031791	XP_039690994.1	polyadenylate-binding protein 3-like	3.73399	1.00777e-06	4.49264	1.93914e-09	7.70368	1.04654e-16	8.01291	5.07429e-17
MsaG028421	XP_039690670.1	polyubiquitin-like	3.73061	0.000569939	3.12443	0.00113854	3.9471	7.98724e-05	4.91316	1.50506e-06
MsaG036856	XP_039682823.1	F-box/kelch-repeat protein At3g23880-like	3.72915	3.18416e-09	5.64741	4.98978e-15	7.25001	2.78959e-17	7.24356	1.16056e-17
MsaG016645	#N/A	#N/A	3.72835	4.45193e-08	5.53659	4.38383e-12	5.58437	6.48716e-14	4.3229	1.05199e-09
MsaG031681	XP_013457196.1	uncharacterized protein LOC25493275	3.72829	2.65434e-05	3.42588	1.4805e-05	4.44839	8.55502e-08	4.49607	5.09213e-07
MsaG031609	XP_024642229.1	uncharacterized protein LOC11443252	3.72477	3.89549e-11	5.55462	1.7613e-15	7.33652	5.719e-21	7.00519	7.97681e-19
MsaG044340	XP_003629451.1	tubby-like F-box protein 2	3.72438	3.12382e-15	8.20668	2.62648e-25	8.18708	2.34376e-25	7.86003	6.28459e-24
MsaG011917	XP_003598649.1	annexin-like protein RJ4 isoform X1	3.7236	0.00125896	4.60123	3.15024e-05	4.57824	2.9407e-05
MsaG009153	XP_013464185.1	mediator of RNA polymerase II transcription subunit 20a	3.71755	5.62328e-11	4.67679	3.72447e-15	5.52464	9.39738e-17	5.19236	8.64685e-14
MsaG022388	#N/A	#N/A	3.716	8.94023e-11	5.81451	9.10504e-22	6.58881	2.08541e-25	7.19924	4.29777e-23
MsaG038532	XP_003623956.2	uncharacterized protein LOC11433772	3.71273	0.00293426	5.10801	1.41818e-05	4.67051	3.44834e-05	3.52266	0.00174015
MsaG017034	XP_003603119.3	transcription factor ICE1	3.70485	0.0140544	3.78156	0.00832304	4.86899	0.000651456	4.54194	0.00106536
MsaG010136	#N/A	#N/A	3.6971	0.0396814	4.24553	0.0119214	3.64438	0.0294905	3.89888	0.0155381
MsaG045339	XP_039688745.1	tetraspanin-11	3.69492	1.09187e-05	7.4907	1.35013e-16	10.1222	2.13877e-22	9.78965	1.45673e-21
MsaG044270	XP_013446373.3	probable methyltransferase PMT24	3.67849	1.5998e-11	6.55633	3.66615e-33	7.75315	2.13275e-43	10.894	7.47402e-42
MsaG036327	XP_013447980.2	probable serine/threonine-protein kinase WNK11	3.67733	0.0129202	4.23273	0.0025651	4.85432	0.000416855	3.23281	0.0166274
MsaG009082	XP_003595830.2	uncharacterized protein LOC11443739	3.67072	7.02922e-27	4.12569	1.05842e-34	4.67869	1.24594e-42	7.72493	2.5659e-33
MsaG032547	XP_039684606.1	uncharacterized protein LOC112417241	3.669	0.000116214	4.26939	3.96958e-06	4.84674	2.76656e-07	5.05487	1.53899e-07
MsaG019323	XP_003605495.1	immune-associated nucleotide-binding protein 9	3.66701	0.0244597	4.39227	0.00374382	5.23343	0.000376316	4.95308	0.000678879
MsaG017432	#N/A	#N/A	3.66422	1.08815e-35	4.538	4.344e-52	4.41991	3.63878e-53	4.10386	2.12464e-44
MsaG038089	XP_003610179.2	xylose isomerase	3.6631	4.17769e-18	7.33654	2.63343e-31	6.16339	2.5573e-35	8.43306	5.71031e-29
MsaG029527	XP_003617642.1	phosphatidate cytidylyltransferase 1	3.66207	8.65101e-11	6.32723	2.13959e-22	5.74162	3.56613e-22	6.79791	4.08837e-21
MsaG041279	XP_003626876.1	uncharacterized protein At5g48480	3.66032	2.20653e-05	3.36244	1.83519e-05	4.14032	1.00416e-06	4.74371	5.14718e-08
MsaG027217	XP_013443330.1	putative phospholipid-transporting ATPase 9	3.65996	1.40931e-07	6.43234	3.08547e-15	8.70512	3.94909e-21	8.05748	1.17562e-18
MsaG000645	XP_003598201.1	uncharacterized protein LOC11411787	3.65911	7.31138e-10	4.83083	6.82388e-16	5.97351	2.56124e-21	5.34902	1.45752e-17
MsaG040318	XP_024625586.1	zinc finger protein GAI-ASSOCIATED FACTOR 1-like	3.65679	0.00142955	2.47059	0.0164109	4.51386	3.33253e-05	3.86593	0.000289916
MsaG041808	XP_024626416.1	zinc finger CCCH domain-containing protein 1 isoform X2	3.65379	0.00114035	4.42075	2.52213e-05	5.3003	2.44309e-07	3.79404	0.000193208
MsaG033323	#N/A	#N/A	3.6499	0.0102138	4.37413	0.00102973	4.68571	0.000292973	4.37976	0.00065406
MsaG041104	#N/A	#N/A	3.64661	2.43228e-22	4.8205	2.96565e-34	4.84492	1.02801e-36	6.06402	2.45728e-32
MsaG013423	XP_003599818.2	probable sucrose-phosphate synthase 2	3.64426	4.15073e-07	9.36542	4.22578e-25	9.25662	6.06845e-26	10.4287	1.49152e-27
MsaG008544	XP_003595578.1	agamous-like MADS-box protein AGL11	3.63822	0.0181968	4.46057	0.00202752	4.76994	0.000822548	4.46406	0.0013185
MsaG039622	#N/A	#N/A	3.61815	1.30367e-15	6.29792	2.63021e-34	6.07718	1.38211e-35	2.27261	7.66684e-08
MsaG016933	XP_039687708.1	serpin-ZX	3.61791	0.0128213	4.46886	0.00116959	4.8486	0.000300994	4.54116	0.000617771
MsaG029680	XP_003617863.2	nucleotide-sugar uncharacterized transporter 2	3.61683	1.03468e-33	4.58679	2.25364e-52	4.69539	2.6056e-56	3.53611	1.11764e-34
MsaG026912	#N/A	#N/A	3.61438	0.000153121	3.4303	0.000109966	4.49946	3.85046e-06	1.73909	0.0252719
MsaG016863	XP_003603098.1	probable isoaspartyl peptidase/L-asparaginase 2	3.61414	2.83662e-07	7.53359	1.24146e-27	8.3513	3.69294e-33	12.7887	4.96177e-41
MsaG040534	#N/A	#N/A	3.61199	2.79772e-11	4.81991	1.59822e-19	3.26385	6.68562e-10	11.1299	1.23649e-39
MsaG038623	XP_024626772.1	F-box/kelch-repeat protein At3g23880	3.60824	0.00010697	5.20516	1.44829e-07	7.10243	6.80316e-12	6.45478	2.74362e-10
MsaG012799	XP_003626160.2	protein transport protein Sec24-like At3g07100	3.6053	0.000894759	4.47311	2.37502e-05	4.43663	2.03396e-05	4.46236	1.5614e-05
MsaG037705	XP_039683681.1	telomere repeat-binding protein 5 isoform X2	3.60504	1.27835e-56	4.06562	2.91787e-73	3.88702	6.05231e-70
MsaG023828	#N/A	#N/A	3.60473	0.0133415	4.45687	0.00111758	5.09535	0.0001529	4.4477	0.000724534
MsaG028390	XP_003621859.2	E3 ubiquitin-protein ligase SINA-like 10 isoform X1	3.59676	0.0048965	4.45027	0.000225556	5.0841	1.94073e-05	4.12005	0.000425634
MsaG010036	#N/A	#N/A	3.59382	0.0481237	4.12073	0.0153391	4.43757	0.00804064	4.1181	0.0108382
MsaG037066	XP_024632916.1	uncharacterized protein LOC25483573	3.59335	2.96947e-09	4.83884	1.28061e-13	3.78909	9.11893e-12	3.27994	3.70328e-09
MsaG011321	XP_003598643.2	serpin-ZX	3.59256	0.0176033	4.45331	0.00175739	4.05432	0.00394543	3.778	0.00589238
MsaG021711	#N/A	#N/A	3.59113	0.000542474	3.17617	0.000973571	2.99257	0.00139466	3.77799	0.000139051
MsaG035500	XP_039683514.1	CSC1-like protein HYP1	3.58512	7.08102e-15	6.40992	2.28535e-28	8.82364	6.28068e-29	8.81154	1.68192e-28
MsaG034515	XP_024641241.1	F-box/kelch-repeat protein At3g23880	3.584	0.0152617	5.20924	0.000193847	5.51023	6.57362e-05	4.86259	0.00031988
MsaG032896	#N/A	#N/A	3.57486	6.75843e-07	5.13904	1.55436e-11	6.21967	4.62128e-13	6.2136	2.45669e-13
MsaG038086	XP_003610179.2	xylose isomerase	3.57388	4.46675e-14	7.18407	2.73595e-32	7.33714	4.89935e-35	8.26076	3.53742e-28
MsaG038294	XP_013455146.1	B3 domain-containing transcription repressor VAL2 isoform X2	3.56707	0.00508678	3.53022	0.00301155	5.09135	2.25172e-05	4.76485	4.99978e-05
MsaG032129	XP_013451651.1	low temperature-induced protein lt101.2	3.56651	8.18464e-07	6.54374	2.30531e-13	7.1606	6.44276e-15	7.49241	3.65924e-16
MsaG032385	#N/A	#N/A	3.56593	2.31848e-06	4.67428	5.35681e-09	5.51046	4.31738e-12	5.08178	6.2563e-10
MsaG000674	#N/A	#N/A	3.56513	2.16087e-47	2.98385	1.68854e-38	2.5333	1.07467e-29	3.99719	6.98642e-59
MsaG036340	XP_013462264.1	pre-rRNA-processing protein TSR1 homolog	3.56303	0.000820493	3.3997	0.000531162	4.43464	7.37105e-06	4.05974	5.15515e-05
MsaG045643	XP_013458159.1	dual specificity protein phosphatase 1	3.56156	8.57456e-09	4.44434	9.18414e-13	4.40328	3.39378e-13	5.32302	2.75399e-13
MsaG037447	#N/A	#N/A	3.5598	1.58131e-08	5.59117	2.15638e-12	5.89653	3.90931e-14	5.03797	5.69271e-11
MsaG041111	XP_013443875.3	equilibrative nucleotide transporter 3	3.55535	0.000476647	5.37888	1.03076e-07	5.67987	1.41985e-08	4.13413	2.57536e-05
MsaG039797	XP_003625421.1	nuclear pore complex protein Nup58	3.55382	7.1338e-09	6.18984	3.75062e-15	6.57428	2.01812e-18	6.64002	2.47771e-16
MsaG009973	#N/A	#N/A	3.55305	0.00128574	4.52063	2.79996e-05	4.79725	8.26219e-06	5.09377	2.12765e-06
MsaG036264	XP_024626558.1	SNF2 domain-containing protein CLASSY 1	3.55162	0.000218905	2.24339	0.010576	2.12013	0.0149736	4.63301	5.06344e-07
MsaG025646	XP_003611987.1	uncharacterized protein LOC11405634	3.551	6.06698e-13	3.3099	1.85584e-12	3.86614	1.66172e-16	5.05586	3.96093e-22
MsaG009319	#N/A	#N/A	3.55071	3.50551e-11	5.93042	1.17688e-17	7.05647	1.21902e-22	7.21194	6.29093e-20
MsaG016067	XP_003602013.2	short-chain dehydrogenase RED1	3.54803	5.50853e-14	5.4371	3.21673e-30	6.42739	1.9264e-39	8.20258	1.18733e-37
MsaG014858	XP_024633457.2	putative F-box/LRR-repeat protein 23	3.54754	0.00929131	4.19211	0.00109266	4.71293	0.000200863	4.39456	0.000386142
MsaG002774	#N/A	#N/A	3.54263	0.00982741	5.06457	8.42702e-05	5.05878	7.36804e-05	4.7218	0.000156767
MsaG002890	XP_013467901.2	LOW QUALITY PROTEIN: probable fructokinase-7	3.54043	5.25867e-07	3.54113	4.30709e-08	2.93465	4.1102e-07	3.37409	3.67633e-07
MsaG032344	XP_039690971.1	MA3 DOMAIN-CONTAINING TRANSLATION REGULATORY FACTOR 2	3.53986	3.9047e-13	7.06123	1.82316e-38	4.89991	1.11919e-24	9.52143	6.47942e-36
MsaG024212	XP_013447056.1	clathrin light chain 1	3.53981	7.93156e-14	5.75689	1.96498e-33	6.71317	5.04508e-43	11.1518	1.14799e-42
MsaG014544	XP_013460396.1	F-box protein At3g44326	3.53614	0.00063912	4.33823	2.74752e-05	5.62196	4.26178e-08	4.97432	8.61491e-07
MsaG016755	XP_024634781.2	O-fucosyltransferase 7	3.53479	0.00423425	4.56835	0.000132108	4.92832	3.09178e-05
MsaG025158	#N/A	#N/A	3.53477	6.20054e-10	3.56755	9.8846e-12	3.39346	3.35512e-12	4.76318	1.05628e-11
MsaG006713	XP_003593824.2	transcription repressor OFP5	3.53257	0.000277989	1.73359	0.0293885	2.4166	0.00242117	2.2376	0.00590327
MsaG018786	#N/A	#N/A	3.52659	4.14114e-11	5.60497	5.70732e-22	7.20608	5.18964e-25	6.43377	2.28551e-21
MsaG004195	#N/A	#N/A	3.52404	7.2258e-05	4.56092	2.7895e-07	5.62662	1.5863e-09	5.65298	4.89751e-09
MsaG035776	XP_039682568.1	putative defensin-like protein 244	3.52313	5.42379e-06	5.45991	4.03299e-10	7.04309	1.29932e-14	6.06823	1.30276e-11
MsaG035837	XP_039683741.1	probable disease resistance protein At4g27220	3.52286	0.000864062	5.03704	1.84493e-06	5.01233	1.63815e-06	4.69309	5.15825e-06
MsaG002114	#N/A	#N/A	3.52127	0.00311103	3.45449	0.00201437	4.99454	9.29447e-06	4.3469	8.5149e-05
MsaG017520	#N/A	#N/A	3.51972	2.00122e-06	4.47434	1.10144e-09	4.69294	8.37865e-11	3.87831	4.00814e-08
MsaG001134	XP_013466453.1	F-box/kelch-repeat protein At3g23880	3.51433	0.0446027	4.3805	0.00712313	4.68434	0.00348486	3.729	0.0169413
MsaG010016	XP_003596665.1	homeobox-leucine zipper protein ROC1	3.51055	6.40205e-07	6.07271	4.3733e-14	6.4215	2.16073e-15	7.73142	2.61168e-17
MsaG041736	#N/A	#N/A	3.50729	5.83206e-07	4.97347	1.5276e-10	5.95289	1.23825e-12	5.28692	2.11211e-10
MsaG010920	XP_024631404.2	uncharacterized protein LOC11423278 isoform X1	3.50675	9.09148e-11	7.04428	4.63604e-33	9.35737	6.78655e-38	10.4402	4.6715e-35
MsaG000893	XP_003588523.1	#N/A	3.50653	4.2369e-05	3.41639	1.1085e-05	2.34309	0.000577684	3.84972	4.56186e-06
MsaG005350	XP_024627297.1	uncharacterized protein LOC112416796	3.50633	0.000704107	4.78542	2.60188e-06	4.03306	1.70558e-05	4.12203	3.00025e-05
MsaG040082	XP_039683373.1	fructose-bisphosphate aldolase 6%2C cytosolic	3.50267	5.60859e-15	3.62564	1.69194e-17	1.63286	3.71402e-05	3.0276	2.19104e-13
MsaG032420	XP_013452008.2	uncharacterized protein LOC11437659 isoform X2	3.50127	2.83451e-12	5.13438	2.20133e-17	7.37354	2.273e-21	7.04398	7.92616e-20
MsaG041900	#N/A	#N/A	3.50126	3.90737e-05	5.87645	3.60768e-10	5.37097	1.49957e-09	5.83421	3.01924e-10
MsaG004538	XP_039685782.1	geraniol 8-hydroxylase	3.49785	8.7692e-05	6.65764	7.87729e-12	5.07146	5.96124e-09	2.1261	0.00916736
MsaG039567	XP_003610545.2	pentatricopeptide repeat-containing protein At4g21880%2C mitochondrial isoform X1	3.49562	1.42021e-12	4.21079	4.8031e-18	4.42678	3.10469e-20	4.59047	1.49189e-19
MsaG038175	XP_003623412.2	aldose reductase	3.49472	0.000163748	8.63564	3.35017e-19	8.1671	6.34867e-19	11.3209	6.27585e-26
MsaG024094	XP_039685127.1	uncharacterized protein LOC11430157	3.49094	3.09721e-13	4.85844	4.69772e-19	5.48238	1.16358e-21	5.53349	2.37539e-16
MsaG041493	XP_024627893.1	probable LRR receptor-like serine/threonine-protein kinase At1g05700 isoform X2	3.48912	3.70315e-11	3.16082	2.55935e-10	2.55642	1.82656e-07	-3.54562	1.73262e-14
MsaG032048	#N/A	#N/A	3.48128	0.0014711	3.38008	0.000885209	5.56704	2.05012e-07	4.9194	3.10322e-06
MsaG032823	XP_024640929.1	F-box protein At3g07870	3.47676	2.24412e-09	4.41492	6.11211e-14	5.08077	9.82799e-17	6.73346	3.08484e-16
MsaG027543	#N/A	#N/A	3.4695	0.00208095	3.18813	0.00270769	4.24731	0.000105596	3.09965	0.00289445
MsaG045150	XP_013457865.1	LOB domain-containing protein 27	3.46775	4.29181e-21	5.76774	1.62529e-50	7.80783	3.88821e-66	11.0684	9.58367e-47
MsaG029919	XP_003618108.1	protein NLP5	3.46438	6.26638e-09	4.95046	2.62426e-13	6.16006	1.15471e-14	6.15464	6.62141e-15
MsaG001565	XP_039686097.1	sugar transport protein 10-like	3.46112	0.000142761	9.52429	5.13656e-25	10.3527	2.23618e-28	11.1288	1.17834e-28
MsaG031816	XP_039690971.1	MA3 DOMAIN-CONTAINING TRANSLATION REGULATORY FACTOR 2	3.45816	9.12115e-07	7.26426	1.78651e-23	4.65766	5.71624e-12	9.72577	7.28575e-28
MsaG005489	XP_024634341.1	uncharacterized protein LOC25488899	3.45173	2.75808e-08	3.79694	2.08771e-10	3.76931	4.32203e-11	3.96776	1.0112e-10
MsaG043771	XP_024627549.1	probable calcium-binding protein CML18	3.44828	1.66229e-34	4.24776	2.9028e-50	4.27506	1.54385e-53	2.06401	2.189e-16
MsaG005559	XP_039685962.1	zinc finger protein JAGGED	3.44818	0.00307126	4.30094	0.000101115	3.71377	0.000562029	4.27451	6.37404e-05
MsaG040616	XP_024626885.2	uncharacterized protein LOC11423161	3.44741	1.21419e-07	5.19821	9.45254e-12	3.80708	5.02458e-11	5.97376	5.16058e-14
MsaG043352	XP_013445809.1	paired amphipathic helix protein Sin3-like 1	3.44693	2.87999e-05	6.35223	2.89008e-11	7.29278	4.79556e-14	6.64513	3.75756e-12
MsaG004833	XP_024632080.1	uncharacterized protein LOC112419182	3.44676	0.00256506	4.49029	5.28801e-05	4.15563	0.000123408	4.15445	0.000120511
MsaG040756	XP_039684025.1	peroxygenase 2	3.44166	2.57005e-12	6.00669	3.87479e-32	6.53418	4.80451e-37	7.00693	4.22978e-36
MsaG039603	#N/A	#N/A	3.43936	0.000447411	4.94366	1.01403e-06	5.26294	1.63936e-07	4.60134	3.25292e-06
MsaG038056	XP_013449138.1	GDSL esterase/lipase CPRD49	3.43781	1.03765e-12	5.08281	4.32818e-21	5.76132	4.98103e-24	5.51695	1.80746e-19
MsaG042441	XP_039684194.1	jasmonoyl--L-amino acid synthetase JAR4	3.43723	3.62622e-07	5.26836	1.85783e-11	5.42146	2.18048e-11	4.32413	5.79627e-09
MsaG032910	XP_003622762.1	cytochrome b561 and DOMON domain-containing protein At3g25290	3.42733	2.81461e-06	7.48379	4.5496e-16	8.09551	3.07577e-18	7.78563	6.48716e-17
MsaG023107	#N/A	#N/A	3.42502	7.46414e-16	5.64619	3.5306e-27	6.94009	2.85544e-27	6.15729	6.81156e-23
MsaG031430	XP_039691044.1	lysine histidine transporter 1	3.42389	0.0295844	4.26152	0.00359654			3.26257	0.0208315
MsaG036746	XP_013442483.1	zinc finger protein ZAT9 isoform X2	3.42298	6.77498e-07	5.44333	5.63549e-12	6.04647	3.53239e-14	5.08794	1.08386e-10
MsaG036389	XP_039687685.1	putative F-box/FBD/LRR-repeat protein At5g56810	3.42246	2.49264e-07	4.10272	3.15506e-10	4.83822	5.7806e-13	4.52334	5.93821e-11
MsaG015892	XP_003601786.1	REF/SRPP-like protein At1g67360	3.42162	0.000101872	3.55024	8.4999e-06	3.63119	1.50166e-06
MsaG032893	XP_024640929.1	F-box protein At3g07870	3.41852	0.00203316	3.47177	0.000817806	5.33541	9.21608e-07	5.00836	2.65161e-06
MsaG028961	XP_013454288.1	uncharacterized protein LOC11429822	3.41503	9.03662e-06	3.77127	3.43134e-07	1.90043	0.001024
MsaG015876	XP_003601776.1	probable methyltransferase At1g27930	3.41376	1.96615e-13	6.53655	5.1297e-32	6.6353	1.45342e-34	3.75081	6.8066e-17
MsaG002678	#N/A	#N/A	3.40776	2.63716e-06	4.00345	2.12139e-08	6.81756	2.52914e-14	6.49374	2.4273e-13
MsaG040183	#N/A	#N/A	3.40751	1.45559e-10	3.6626	7.50528e-13	3.57736	6.20306e-13	2.77456	1.67192e-08
MsaG044978	XP_013457746.1	uncharacterized protein LOC25493713	3.40195	4.77162e-05	3.67163	2.90463e-06	1.84268	0.00704302	4.42943	3.17685e-07
MsaG026930	XP_024626145.2	F-box/LRR-repeat protein At3g59210	3.39942	0.0100211	3.68557	0.00295464	4.88583	6.32297e-05	4.57925	0.000134919
MsaG034514	XP_013453143.1	sugar transport protein 14	3.39838	0.0042515	10.0906	3.89086e-19	12.3893	1.80387e-24	13.5379	7.52508e-27
MsaG018901	#N/A	#N/A	3.39799	0.0328136	6.38699	3.35907e-05	6.40126	2.4188e-05	6.79513	6.41751e-06
MsaG008183	XP_013460045.1	elongation factor 1-gamma	3.38139	0.00311547	4.5059	5.5686e-05	3.30138	0.00161346	2.9994	0.0040664
MsaG025569	XP_003611848.1	uncharacterized protein LOC11413487	3.3791	6.04311e-06	3.13947	1.49303e-06	3.80884	1.72024e-08	2.99134	5.70435e-06
MsaG008071	#N/A	#N/A	3.37251	0.00154991	3.14767	0.00164838	4.52036	1.02496e-05	2.14651	0.0204093
MsaG018913	#N/A	#N/A	3.37172	1.66608e-13	4.89866	6.5816e-22	7.07416	1.21678e-22	7.88249	6.14185e-24
MsaG038560	XP_003623993.3	F-box/kelch-repeat protein At3g23880	3.37091	0.000748266	4.52737	8.95563e-06	5.79412	1.39924e-08	5.14648	3.16165e-07
MsaG046684	XP_039683068.1	protein MAIN-LIKE 1-like	3.37044	0.0372333	3.81046	0.0114776	3.25832	0.0267053	3.94628	0.00606202
MsaG040673	XP_003626333.2	receptor-like cytosolic serine/threonine-protein kinase RBK2 isoform X2	3.36315	1.32616e-07	4.17832	1.5513e-10	5.66686	3.77808e-14	6.12412	7.98279e-14
MsaG035268	XP_039683279.1	uncharacterized protein LOC11410543	3.36259	1.72879e-11	4.94573	1.62321e-18	5.66001	5.16142e-22	7.05471	2.09656e-20
MsaG008673	XP_024629390.1	uncharacterized protein LOC112417517	3.35914	0.000523835	5.36254	9.37301e-08	5.72337	6.43119e-09	5.65255	1.51699e-08
MsaG019832	#N/A	#N/A	3.35877	2.12617e-09	3.48643	2.60141e-11	5.92933	1.91502e-16	6.86763	1.34083e-17
MsaG023523	XP_024636745.1	V-type proton ATPase subunit E2	3.35736	0.000204441	7.89508	8.88396e-18	9.56892	4.27363e-22	10.9585	1.82944e-24
MsaG033295	#N/A	#N/A	3.3571	0.00013422	3.32268	7.88295e-05	3.58043	1.43942e-05	3.64736	1.0881e-05
MsaG041804	#N/A	#N/A	3.3547	0.000210109	5.4333	5.253e-08	6.04736	1.04553e-09	5.08097	2.06992e-07
MsaG015854	XP_003601738.1	oil body-associated protein 1A	3.3545	0.000390903	4.21356	4.04454e-06	5.03722	1.16348e-07	5.2086	1.08962e-07
MsaG020800	XP_013456113.3	E3 ubiquitin-protein ligase RNF144A	3.34827	0.000738169	3.6711	0.000110503	5.97995	1.18031e-08	5.6529	4.24303e-08
MsaG045083	XP_039688950.1	uncharacterized protein LOC112421396 isoform X2	3.3469	0.00348746	3.70777	0.000657875	3.83725	0.00036591	4.42692	4.7421e-05
MsaG012031	XP_003610545.2	pentatricopeptide repeat-containing protein At4g21880%2C mitochondrial isoform X1	3.34526	1.85606e-09	4.77446	2.3169e-16	5.20566	1.00214e-18	5.51582	3.49603e-17
MsaG043148	XP_024640349.1	UBP1-associated protein 2A	3.34337	6.59098e-08	5.41029	3.03618e-13	6.27154	1.75373e-13	5.39654	5.91954e-12
MsaG031024	XP_013451106.2	hyoscyamine 6-dioxygenase	3.34	0.000991246	8.49547	1.83124e-14	7.08981	4.49411e-12	6.53859	1.41724e-10
MsaG045342	#N/A	#N/A	3.33893	9.163e-08	6.26796	4.12111e-14	7.21407	8.56185e-18	6.56642	2.73632e-15
MsaG031259	#N/A	#N/A	3.33701	0.00108159	5.27972	5.33333e-07	4.62954	4.83768e-06	5.25774	3.02303e-07
MsaG002985	#N/A	#N/A	3.33635	0.0344439	5.15164	0.000581465	5.80467	8.50043e-05	5.15702	0.000357547
MsaG026568	#N/A	#N/A	3.33528	3.91798e-06	2.83088	2.67055e-05	3.79344	1.78884e-08	3.32174	1.07585e-06
MsaG042909	XP_013445128.1	zinc-finger homeodomain protein 1	3.33199	0.0138286	3.19243	0.0116014	4.40281	0.000566963
MsaG015992	#N/A	#N/A	3.33196	1.2623e-10	6.04315	9.24749e-18	7.76158	2.39898e-22	7.11393	2.33e-19
MsaG031691	#N/A	#N/A	3.32812	0.00322447	3.92834	0.000287189
MsaG015799	XP_003601776.1	probable methyltransferase At1g27930	3.32472	3.36113e-17	5.95053	1.41306e-36	6.47253	5.47942e-40	3.58742	5.55779e-21
MsaG015211	XP_024634719.1	LOB domain-containing protein 11	3.32299	4.86129e-09	4.42303	4.45934e-13	7.28366	1.60489e-19	6.31373	1.34365e-15
MsaG032926	#N/A	#N/A	3.32069	0.000797854	3.86527	6.93765e-05	3.36803	0.000226088	2.66448	0.00262912
MsaG032837	XP_024638293.1	bifunctional dethiobiotin synthetase/7%2C8-diamino-pelargonic acid aminotransferase%2C mitochondrial isoform X2	3.32021	6.15152e-05	4.16786	6.14343e-07	4.01637	3.8144e-07	4.34663	4.64938e-07
MsaG046658	#N/A	#N/A	3.30603	1.35126e-06	4.77803	4.81253e-10	4.18567	5.49603e-10	4.79213	2.05142e-09
MsaG025062	XP_003611060.2	meiotic recombination protein SPO11-2	3.3047	1.29826e-05	3.03743	6.24559e-06	3.64498	1.62316e-07	3.93643	4.17134e-07
MsaG001366	XP_013466714.1	uncharacterized protein LOC25482670	3.30451	9.79334e-20	4.28543	2.78041e-31	4.91804	1.54906e-38	6.83831	4.88504e-33
MsaG046865	XP_003615540.1	DEAD-box ATP-dependent RNA helicase 10 isoform X2	3.29383	2.61107e-05	3.89977	2.60842e-07	3.84335	2.89309e-07	3.18327	1.63455e-05
MsaG013006	XP_003630102.2	putative F-box/LRR-repeat protein 9	3.29128	0.000925478	2.59286	0.00595458	3.03048	0.00116604	3.5585	0.000178864
MsaG027156	XP_003614031.1	dentin sialophosphoprotein	3.28917	1.15652e-11	4.70648	3.89945e-19	6.49232	2.64758e-23	7.67676	1.6051e-22
MsaG019276	XP_003605393.2	F-box/kelch-repeat protein At3g23880	3.2827	0.027867	4.146	0.00293568	5.13422	0.000177188	4.48657	0.000802657
MsaG040089	#N/A	#N/A	3.26848	0.0019116	2.36458	0.00943683	2.63407	0.00349534
MsaG023625	XP_024628220.1	alpha%2Calpha-trehalose-phosphate synthase [UDP-forming] 1	3.26659	0.00805662	5.01567	1.78623e-05	4.94812	1.49614e-05	4.67633	3.98083e-05
MsaG012626	XP_039684846.1	putative F-box/LRR-repeat protein At3g18150 isoform X6	3.26579	0.0132311	3.59172	0.00395873	3.64543	0.0031513	3.42847	0.00480429
MsaG029842	XP_039689665.1	negative regulator of systemic acquired resistance SNI1 isoform X2	3.25794	2.43828e-05	6.21692	6.91368e-12	5.37099	1.02595e-10	5.83198	6.36402e-11
MsaG033100	XP_024639609.1	MORC family CW-type zinc finger protein 4 isoform X3	3.25736	0.00212405	3.03052	0.00266515	3.64748	0.00021766	2.57241	0.00831963
MsaG000987	XP_013466254.1	D-amino-acid transaminase%2C chloroplastic	3.24761	3.05191e-15	3.84769	2.8864e-21	2.28261	1.11839e-10	2.85341	3.61332e-14
MsaG025486	XP_003611715.1	nicotinate phosphoribosyltransferase 2	3.23748	2.07451e-22	5.38728	1.91419e-39	6.02156	4.31297e-43	7.25233	3.21038e-28
MsaG013578	#N/A	#N/A	3.2324	0.000489238	5.28492	1.73806e-08	4.7338	1.17622e-07	4.63446	4.1305e-07
MsaG046145	XP_013451190.1	stress-induced protein KIN2	3.23035	0.00202663	9.6522	2.76784e-17	10.3261	1.45638e-18	10.3291	6.64886e-19
MsaG029915	XP_003618102.1	protein ROOT HAIR SPECIFIC 17	3.22825	0.000444892			2.13684	0.00704391	2.3555	0.00312638
MsaG044999	XP_013457746.1	uncharacterized protein LOC25493713	3.21962	0.000176928	3.27854	2.97236e-05	2.41475	0.000510586	4.21203	1.44137e-06
MsaG027737	XP_013454064.2	putative protease Do-like 14	3.21953	9.88886e-06	3.85853	9.07803e-08	5.71206	2.1807e-11	6.04678	4.41218e-12
MsaG021314	XP_024636745.1	V-type proton ATPase subunit E2	3.2176	0.00313037	8.06302	4.93874e-14	10.3164	2.806e-18	10.916	4.94768e-20
MsaG024188	XP_039684335.1	cysteine proteinase inhibitor-like	3.21749	0.0187152	4.72427	0.000242875	5.02628	7.68622e-05	4.37863	0.000433876
MsaG013791	#N/A	#N/A	3.21504	0.00102888	5.52716	6.53057e-08	5.82816	8.92014e-09	5.18051	2.1594e-07
MsaG025120	XP_003611140.1	cytochrome P450 87A3	3.20825	0.00134135	4.82182	3.15228e-06	4.49505	6.81972e-06	2.84602	0.00177219
MsaG031540	XP_024633901.1	uncharacterized calcium-binding protein At1g02270 isoform X2	3.20173	0.0131241	3.40781	0.00451056	2.34819	0.0384655	3.7543	0.00126959
MsaG000903	#N/A	#N/A	3.2001	0.000156153	4.14141	1.0068e-06	4.0643	7.67525e-07	2.88539	0.000172003
MsaG017107	XP_003603231.1	serine/threonine-protein kinase RIPK	3.19355	0.000772731	2.50948	0.00287201			3.40734	0.000120292
MsaG027803	#N/A	#N/A	3.18848	0.000312442	3.04815	0.000252932	4.10439	9.8409e-07	6.16474	7.27029e-10
MsaG030906	XP_024640477.1	protein FAR1-RELATED SEQUENCE 5-like	3.18809	1.04169e-05	4.49943	1.45751e-08	6.3369	8.65764e-14	5.68862	1.20571e-11
MsaG026925	XP_024626145.2	F-box/LRR-repeat protein At3g59210	3.186	6.39239e-05	3.79899	1.00356e-06	4.69041	1.66253e-08	5.5632	4.8282e-10
MsaG019030	XP_039689811.1	F-box/LRR-repeat protein At2g42730-like	3.18004	0.0332822			2.79055	0.0415127	3.02476	0.0241469
MsaG026585	XP_039690298.1	RNA-binding protein 25 isoform X2	3.17769	0.000105179	5.2814	3.13569e-09	4.85605	4.30888e-09	4.51497	1.98391e-07
MsaG039628	XP_039690635.1	protein FAR1-RELATED SEQUENCE 5-like	3.1723	0.00895582	3.00226	0.00812327	5.20096	1.31219e-05	3.79153	0.000855874
MsaG040259	XP_024625795.1	probable E3 ubiquitin-protein ligase BAH1-like	3.16999	5.36487e-11	3.9963	8.9123e-17	4.01335	1.73542e-17	2.70582	2.2724e-09
MsaG039194	XP_024625304.1	cell division control protein 48 homolog B	3.16802	0.00132122	1.60319	0.0396279	2.45265	0.00203419
MsaG027930	XP_003617296.1	serine--glyoxylate aminotransferase	3.16769	3.01911e-08	4.61369	8.98308e-14	5.47623	1.14988e-16	5.27067	9.08855e-14
MsaG035205	#N/A	#N/A	3.16493	0.0129034	2.87065	0.0166715	3.31656	0.00538907	2.66298	0.0214679
MsaG021747	#N/A	#N/A	3.1636	0.000359936	1.85584	0.0127807	1.53705	0.0302404	1.54235	0.0314677
MsaG035892	XP_013451190.1	stress-induced protein KIN2	3.16234	5.39301e-05	8.71309	9.30117e-25	11.0372	2.02063e-30	11.2929	8.02074e-30
MsaG014178	XP_024629909.1	uncharacterized protein LOC112417971	3.15987	0.000113562	3.5555	4.09331e-06	3.8486	2.50531e-07	4.89102	2.80527e-10
MsaG028834	XP_003616688.1	gamma-glutamyl peptidase 5	3.15452	1.8938e-06	0.833413	0.0462934			5.2565	5.24121e-12
MsaG000582	XP_039688184.1	F-box/FBD/LRR-repeat protein At1g13570 isoform X2	3.15181	0.0278912	3.14561	0.0189696	3.52201	0.00690101	3.97506	0.0019373
MsaG012326	XP_039683764.1	uncharacterized protein LOC120576957	3.15068	0.0152781	3.25641	0.0071272	4.30382	0.000279195	2.35242	0.0411143
MsaG017180	XP_003603337.2	flotillin-like protein 1	3.14766	1.80742e-08	6.58447	2.99299e-31	6.90345	2.1923e-34	10.3437	6.02034e-36
MsaG021745	#N/A	#N/A	3.1387	3.38677e-27	3.73792	6.41321e-39	3.67085	6.39157e-38
MsaG006297	#N/A	#N/A	3.13854	0.0263376	4.17941	0.00184022	3.71867	0.0044597	4.5163	0.000506295
MsaG014429	XP_013460296.1	clathrin heavy chain 1	3.13608	2.91531e-22	5.11816	1.08516e-55	4.78167	2.34573e-50	6.11309	7.27429e-72
MsaG025979	XP_003613601.2	uncharacterized protein LOC11419070 isoform X2	3.13432	0.000272011	4.02968	1.28308e-06	5.02274	8.05381e-09	4.85805	8.39617e-08
MsaG032945	XP_003630507.1	uncharacterized protein LOC11446397	3.13256	0.0144084	4.38872	0.000292	4.38427	0.000169228	3.78318	0.00124173
MsaG028712	XP_003615710.1	protein PMR5	3.1304	1.98602e-18	4.13054	3.90737e-30	3.75235	9.5548e-28	3.70655	1.61801e-25
MsaG038480	XP_039683910.1	serine/threonine-protein kinase rio1	3.12775	0.00160604	4.90036	1.08918e-06	5.70062	3.64341e-08	5.69179	3.66819e-08
MsaG006970	XP_024632649.2	pentatricopeptide repeat-containing protein At2g25580	3.12287	0.00942521	4.51607	6.82917e-05	4.75837	1.84907e-05	4.4439	5.75992e-05
MsaG036434	XP_024632422.1	YTH domain-containing protein ECT1 isoform X2	3.11996	0.0346314	3.70819	0.00744985
MsaG027216	XP_024630663.1	phosphoenolpyruvate carboxylase 4	3.11807	7.54047e-09	6.92398	6.43421e-38	9.05006	1.62486e-53	11.8925	2.78866e-45
MsaG016912	XP_039688039.1	uncharacterized protein LOC11432298	3.1177	6.9517e-09	6.05676	1.00116e-19	6.98541	3.52404e-23	8.07761	6.49161e-23
MsaG007161	XP_013462883.1	F-box protein CPR1	3.11745	8.06673e-09	5.32837	4.78915e-14	6.16792	3.66223e-16	5.82561	6.13381e-14
MsaG013012	XP_003630102.2	putative F-box/LRR-repeat protein 9	3.11569	0.000345377	3.15047	0.000111446	3.78498	7.74225e-06	3.2329	9.52547e-05
MsaG001566	XP_039686097.1	sugar transport protein 10-like	3.11349	0.0013914	8.90433	5.79678e-22	11.2146	9.01206e-30	11.8671	2.33724e-29
MsaG032372	XP_039690994.1	polyadenylate-binding protein 3-like	3.11111	3.04326e-06	4.65225	3.19406e-12	6.09698	4.90862e-17	8.4457	1.65622e-20
MsaG009857	#N/A	#N/A	3.11072	0.0128383	4.96827	5.2102e-05	5.59853	3.83614e-06	4.95088	3.18284e-05
MsaG029366	#N/A	#N/A	3.10834	0.00495748	2.72553	0.0076298
MsaG032304	XP_024641367.1	PXMP2/4 family protein 4	3.10693	1.22615e-10	3.82178	7.27084e-15	2.91969	7.87161e-13	4.89781	2.49262e-13
MsaG013762	XP_024634879.1	uncharacterized protein LOC112420313	3.1058	1.46884e-12	3.41653	6.29505e-16	3.08947	2.34338e-14	1.48928	0.000130773
MsaG018936	#N/A	#N/A	3.10027	1.79233e-11	5.3318	3.56047e-25	6.51701	4.43144e-29	8.75659	9.48895e-28
MsaG032832	XP_024640929.1	F-box protein At3g07870	3.09402	1.36824e-12	4.20754	2.13398e-19	7.34496	2.04899e-22	7.32366	8.44469e-22
MsaG009426	XP_013464389.2	F-box/LRR-repeat protein 13 isoform X1	3.09336	0.0131122	3.33721	0.00434351	4.26699	0.000313573	3.10567	0.00631371
MsaG003736	XP_013468862.1	probable WRKY transcription factor 3	3.09156	1.01656e-06	4.41082	3.93657e-11	5.10912	6.43052e-13	4.69977	1.84078e-10
MsaG035852	XP_039683741.1	probable disease resistance protein At4g27220	3.09133	7.81764e-12	1.29467	0.000559901	3.05072	1.7131e-14	2.25708	6.53508e-09
MsaG028753	XP_039682852.1	uncharacterized protein LOC120575979	3.0912	0.0323253	3.60614	0.00841368	3.59105	0.00790664	4.23238	0.00118559
MsaG031202	XP_003601987.1	inositol-3-phosphate synthase	3.08637	5.18173e-12	4.47915	2.44184e-23	4.23967	3.65941e-22	3.71308	1.43438e-17
MsaG044467	XP_039684441.1	cyclin-dependent kinase inhibitor 7-like	3.08571	0.024093			2.51697	0.0407473
MsaG041439	XP_039685085.1	F-box/FBD/LRR-repeat protein At5g56420	3.08474	0.00062706	5.39418	2.10318e-08	5.69843	2.19619e-09	5.37944	1.50207e-08
MsaG019324	XP_039689800.1	immune-associated nucleotide-binding protein 9	3.08272	0.045699	3.35074	0.0195585	4.17358	0.00277683	3.62919	0.00788922
MsaG041508	XP_013442192.3	uncharacterized protein LOC25480788	3.07482	0.0209442	4.44771	0.000507399	3.8129	0.00219525	4.02593	0.00117951
MsaG006605	#N/A	#N/A	3.07038	0.00318574	5.01467	1.04561e-06	3.67282	0.000110838	2.78499	0.00289716
MsaG006652	XP_024628783.1	replication protein A 70 kDa DNA-binding subunit C	3.06638	0.0131699	3.04516	0.009355	2.95885	0.00819476	3.2066	0.00486286
MsaG009876	XP_013464753.3	ABC transporter G family member 9	3.06617	3.30268e-08	5.78094	6.1232e-20	5.75189	3.65317e-21	8.52501	4.37529e-24
MsaG025037	XP_003613959.1	putative exosome complex component rrp40	3.06333	1.35015e-05	3.16079	1.97011e-06	3.70961	3.40358e-08	1.94208	0.0015896
MsaG008643	XP_024632001.1	glycerophosphodiester phosphodiesterase GDPDL7	3.06257	2.63205e-13	5.9335	1.17157e-41	6.52925	1.2439e-48	6.41638	3.15518e-44
MsaG031244	#N/A	#N/A	3.06144	0.000984124	5.02283	4.36785e-07	5.9504	3.91971e-09	5.30275	1.03032e-07
MsaG046031	XP_039688805.1	uncharacterized protein LOC25494176	3.05761	0.0105405	4.65774	6.9017e-05	5.63206	1.52266e-06	4.98441	1.48966e-05
MsaG012998	XP_024629459.1	FBD-associated F-box protein At1g66310	3.0576	0.00796007	4.77472	1.75263e-05	5.36672	1.19297e-06	4.71715	1.38888e-05
MsaG036807	XP_039682823.1	F-box/kelch-repeat protein At3g23880-like	3.05674	5.50293e-07	5.98606	2.08343e-14	7.19567	4.71565e-18	7.4532	4.45319e-18
MsaG015576	XP_024633849.1	uncharacterized protein LOC25489623	3.05617	0.00797302	6.80036	1.0143e-08	6.32379	3.81465e-08	7.84991	9.16528e-11
MsaG039071	XP_024628981.1	protein ALP1-like	3.05559	0.0003122	2.89536	0.00035171	2.96233	0.000158452	2.50752	0.00145453
MsaG032851	XP_024640929.1	F-box protein At3g07870	3.05533	4.94416e-10	7.02524	5.11979e-23	7.80106	7.58183e-29	8.58141	9.10327e-27
MsaG040244	XP_039684469.1	(+)-neomenthol dehydrogenase	3.05364	6.03973e-08	2.80556	3.63507e-08	3.74152	3.359e-12	6.40816	2.11878e-15
MsaG001800	#N/A	#N/A	3.05296	0.00107383	2.42101	0.00204582	2.37852	0.00109865	1.56299	0.0286858
MsaG019387	#N/A	#N/A	3.05138	0.0131564	4.27064	0.000203485	4.01222	0.000315792	3.5444	0.00144717
MsaG012461	XP_003598367.2	protein ZINC INDUCED FACILITATOR-LIKE 1 isoform X1	3.05012	3.51097e-05	3.20424	3.15354e-06	2.83509	9.63002e-06	2.0047	0.00124334
MsaG001564	XP_039686097.1	sugar transport protein 10-like	3.04922	0.00133106	9.58562	4.40367e-25	11.4469	2.67185e-31	12.4427	5.9277e-32
MsaG007468	XP_024631585.1	polyadenylate-binding protein RBP45 isoform X2	3.04446	3.19475e-10	5.30882	5.70732e-22	7.53121	9.30447e-26	7.63317	1.93529e-22
MsaG008264	XP_039686435.1	protein LAZ1 homolog 2	3.04409	2.50441e-06	3.65991	5.21735e-09	3.36535	2.79089e-08	2.95257	9.48602e-07
MsaG031199	XP_003601987.1	inositol-3-phosphate synthase	3.03813	6.95014e-14	4.10578	5.17028e-24	3.58629	5.28081e-20	3.51	6.3052e-19
MsaG002306	XP_013467595.2	transcription initiation factor IIB	3.03688	0.0164638	3.345	0.00472161	4.49202	0.000160033	4.51858	0.00013428
MsaG003675	XP_013468797.1	22.7 kDa class IV heat shock protein	3.03366	1.57383e-07	5.79342	3.96582e-17	7.27845	1.93397e-18	7.25554	1.00147e-18
MsaG038683	XP_039683314.1	probable WRKY transcription factor 33	3.03184	3.69452e-10	4.52085	2.60725e-21	7.56928	2.10345e-43	10.8172	9.30192e-40
MsaG006145	XP_003593047.1	transmembrane emp24 domain-containing protein p24delta3	3.03136	2.08405e-09	4.28866	4.11955e-15	4.7658	1.11051e-17	6.71899	3.07825e-18
MsaG001125	XP_003618269.1	mitochondrial metalloendopeptidase OMA1	3.01766	0.0331265	4.14711	0.00163818	4.79958	0.000220621	4.14935	0.0010791
MsaG016246	XP_003598266.2	dehydrogenase/reductase SDR family member on chromosome X isoform X1	3.0154	8.76446e-27	2.8084	1.7494e-26	3.63064	8.88586e-41	2.23119	3.65477e-18
MsaG040670	XP_003626330.1	histone H3.v1	3.01192	1.87536e-12	4.65657	1.41465e-26	5.41453	2.23637e-33	3.29989	1.37642e-15
MsaG001007	XP_013466288.1	rust resistance kinase Lr10	3.01098	0.0425935			3.59324	0.00700412	3.50561	0.00764081
MsaG010578	XP_003597166.2	vicilin-like seed storage protein At2g28490	3.00788	0.000112175	7.57078	3.09686e-25	10.7284	9.05042e-46	14.786	2.06946e-50
MsaG016056	XP_003601994.1	coumaroyl-CoA:anthocyanidin 3-O-glucoside-6''-O-coumaroyltransferase 1	3.00725	0.00566161	6.42702	3.55853e-10	5.46516	5.0163e-08	7.81563	1.8326e-13
MsaG047038	#N/A	#N/A	3.00613	0.0408597	2.9801	0.0307667			3.54022	0.0069857
MsaG032880	XP_003622762.1	cytochrome b561 and DOMON domain-containing protein At3g25290	3.00058	0.00203316	5.75203	3.03577e-08	6.33417	9.94715e-10	5.68522	2.63545e-08
MsaG017624	#N/A	#N/A	3.00032	5.16103e-06	1.98813	0.00106247	2.41719	3.45407e-05	1.6407	0.00492833
MsaG011595	XP_003598025.2	putative B3 domain-containing protein Os03g0621600 isoform X1	2.99311	0.000424687	2.86209	0.000176491	2.06315	0.00272214	4.68559	1.60153e-07
MsaG046427	XP_024636622.2	histone-lysine N-methyltransferase SUVR5	2.99217	7.23888e-06	5.13153	2.4018e-11	6.29203	4.20484e-15	6.96292	1.52971e-15
MsaG006776	XP_024641184.1	ABC transporter B family member 9 isoform X3	2.98886	3.93153e-14	4.0608	3.304e-25	4.26277	4.72093e-28	7.60405	2.56908e-41
MsaG017334	XP_003616287.1	replication factor A protein 1	2.98824	0.00765089	4.14899	0.000137378	4.65116	2.51563e-05	3.81253	0.000356937
MsaG046446	XP_003610515.2	importin subunit alpha-2	2.98816	4.03635e-09	5.75437	2.70364e-17	7.49068	1.78075e-22	7.46265	1.15522e-20
MsaG006238	XP_013457205.1	3-hydroxyacyl-[acyl-carrier-protein] dehydratase FabZ	2.98736	5.16101e-07	3.02069	2.04874e-08	4.32835	1.25785e-12	2.53108	1.16505e-06
MsaG027138	XP_003614052.1	putative fasciclin-like arabinogalactan protein 20	2.98666	5.05964e-05	3.25111	3.84244e-06	4.32872	2.4908e-08	4.62082	3.93562e-09
MsaG024282	XP_013447151.1	V-type proton ATPase subunit E isoform X1	2.98215	1.59992e-19	4.33159	5.41315e-35	3.98694	2.70045e-34	7.51207	1.18457e-28
MsaG023706	XP_003630006.2	gamma-soluble NSF attachment protein	2.98134	2.70969e-09	4.14343	7.33036e-15	3.99582	1.08258e-15	4.5958	6.9261e-14
MsaG017492	XP_013462077.1	sucrose transport protein SUC4	2.98057	2.03756e-23	3.98798	5.73455e-41	4.22483	4.06902e-46	3.75839	3.6517e-37
MsaG037672	XP_003623087.4	F-box/kelch-repeat protein At3g23880	2.97917	0.0255722	3.16758	0.0116057	5.05191	5.25096e-05	4.40427	0.000318737
MsaG027819	#N/A	#N/A	2.97744	0.00695422	3.77457	0.000405252	4.08506	0.00011163	3.75802	0.000272033
MsaG029788	#N/A	#N/A	2.9771	4.61627e-07	6.54593	1.14215e-17	8.23334	3.37119e-23	7.24515	3.48835e-18
MsaG019086	#N/A	#N/A	2.97647	0.0142508	2.60385	0.0178808	4.28834	8.68218e-05	4.2148	0.000153886
MsaG019614	XP_013442810.2	transcription initiation factor TFIID subunit 11	2.97576	7.456e-08	6.52097	5.79868e-23	6.61669	1.53454e-24	6.82896	8.75725e-22
MsaG040491	XP_003626099.2	glucose-1-phosphate adenylyltransferase large subunit 1	2.96814	0.00137853	3.6021	5.5596e-05	2.92237	0.000217534	3.12877	0.000315002
MsaG001002	XP_039686688.1	cell wall protein DAN4-like isoform X2	2.96623	0.000581039	3.18573	0.000119443	4.71228	2.77656e-07	2.5261	0.00126368
MsaG031200	XP_003601987.1	inositol-3-phosphate synthase	2.96476	1.04539e-13	4.7224	5.55026e-31	4.21416	5.34888e-27	3.77233	4.83656e-22
MsaG018027	#N/A	#N/A	2.96288	1.02464e-24	4.18978	1.87426e-39	3.6625	6.19557e-39	6.52998	3.74466e-26
MsaG029548	#N/A	#N/A	2.9625	0.0094207					3.1695	0.00296356
MsaG009647	XP_003596347.1	tubby-like F-box protein 7	2.95899	2.82635e-06	7.21943	7.61651e-23	9.89418	1.12856e-27	9.56713	1.83154e-26
MsaG001345	#N/A	#N/A	2.95867	9.32083e-05	4.64919	2.05068e-08	5.20381	8.65984e-11	5.40443	1.93497e-10
MsaG000812	XP_024640397.1	DEAD-box ATP-dependent RNA helicase 10 isoform X1	2.95842	0.00082482	3.0823	0.000278983	2.7829	0.00078762	2.83608	0.000585748
MsaG017986	#N/A	#N/A	2.95725	3.40657e-06	3.38384	3.20235e-08	3.06273	1.39758e-07	4.96647	1.06488e-10
MsaG045063	XP_003600668.2	60S ribosomal export protein NMD3	2.95599	1.11889e-12	2.90335	1.33937e-13	3.32396	2.52733e-17	5.94399	1.83816e-23
MsaG007568	XP_024632708.1	uncharacterized protein LOC112419347	2.95457	0.00611861	4.56762	3.52324e-05	3.84098	0.000195396	5.54892	4.7308e-07
MsaG005658	XP_013470295.1	uncharacterized protein At4g15970	2.95454	2.05759e-19	3.90254	1.83051e-31	2.89239	5.55537e-22	5.76747	6.67559e-33
MsaG026922	XP_003628373.1	cullin-3A	2.95322	0.0154741	4.50088	0.000148384	4.29623	0.00022508	4.17143	0.000303253
MsaG042278	XP_013444960.1	uncharacterized protein LOC25500969	2.95175	0.0144782	3.03688	0.00674686	2.47174	0.0197434
MsaG017031	XP_039687739.1	uncharacterized protein LOC11420920 isoform X1	2.95118	0.0291734	2.99816	0.0183611			2.42717	0.0469939
MsaG031032	XP_013451093.2	COBRA-like protein 1	2.94895	1.99019e-06	4.51624	1.31058e-12	4.60766	1.21408e-13	7.92046	1.29149e-19
MsaG046002	XP_013458389.1	pectinesterase inhibitor 3	2.94631	0.00908345	2.82642	0.00641146	3.8323	0.000205437
MsaG018914	#N/A	#N/A	2.94477	6.10597e-12	5.47252	1.40792e-31	7.38799	1.50176e-36	9.48026	5.88556e-33
MsaG020906	XP_003606773.1	uncharacterized protein LOC11414451	2.94187	0.000808803	3.79113	1.8934e-05	4.29951	2.87501e-06	3.46837	7.77542e-05
MsaG004227	XP_039685755.1	sucrose synthase 2	2.94144	6.0125e-08	7.58714	1.33602e-24	7.54004	3.78016e-26	8.64285	4.23833e-25
MsaG004063	XP_013469086.1	nuclear envelope-associated protein 2	2.94041	9.81297e-13	2.06512	7.3103e-09	2.13879	7.7142e-10	1.95634	3.7276e-08
MsaG007826	#N/A	#N/A	2.93778	0.0193423	5.09477	2.89099e-05	5.39577	7.48098e-06	4.74812	5.93199e-05
MsaG044917	XP_003608851.1	putative F-box/LRR-repeat protein At4g15060 isoform X1	2.93683	0.000687463	3.90241	1.04813e-05	3.57998	1.46699e-05	4.2389	5.56944e-06
MsaG042473	XP_003616122.2	ubiquitin	2.93484	0.0418819	4.39296	0.00121603	4.02604	0.00279952	4.04631	0.00195723
MsaG028197	#N/A	#N/A	2.93349	0.000277375	4.49336	1.1428e-07	5.49139	1.91846e-10	5.64174	3.9419e-10
MsaG044575	XP_003608521.1	calcium-transporting ATPase 2%2C plasma membrane-type	2.93265	3.07448e-05	6.62675	6.7434e-23	8.35588	1.03053e-33	12.3101	3.34718e-39
MsaG031198	XP_003601987.1	inositol-3-phosphate synthase	2.93171	2.56885e-12	4.62142	5.76837e-27	3.99594	1.91e-22	3.39296	6.77355e-17
MsaG001511	#N/A	#N/A	2.92745	0.0251363	3.46552	0.00521788			2.44416	0.0394128
MsaG023898	XP_024628894.1	glucan endo-1%2C3-beta-glucosidase 8	2.92293	0.00983925	7.15673	1.26184e-11	11.6038	2.78801e-21	11.2767	1.38568e-20
MsaG028711	XP_024640704.2	uncharacterized protein LOC11410633	2.92183	3.55623e-14	4.47167	5.00986e-29	5.88463	1.50029e-40	9.06138	6.53077e-33
MsaG014964	#N/A	#N/A	2.92097	0.000386179	4.30698	9.98759e-08	4.13343	8.68922e-08	3.94219	4.70011e-07
MsaG034203	#N/A	#N/A	2.91962	0.000449621	5.12955	2.01931e-08	5.74491	2.60075e-10	5.09727	1.33765e-08
MsaG017348	XP_003603574.1	protein mago nashi homolog	2.91783	0.00129704	4.4717	8.60798e-07	3.80694	8.18532e-06	5.26723	1.08491e-07
MsaG002897	XP_013468053.1	fructose-bisphosphate aldolase 6%2C cytosolic	2.91779	9.90364e-36	2.8452	1.15419e-35	3.04619	3.19619e-41	0.840587	0.000234701
MsaG000193	XP_013466082.1	protein LIKE COV 3	2.91491	1.05999e-18	3.76428	2.13571e-29	5.39728	4.10147e-40	5.86455	5.78771e-30
MsaG042967	#N/A	#N/A	2.91484	0.0239564	4.10109	0.000898349	2.68264	0.0237918
MsaG014763	XP_003600631.2	UTP--glucose-1-phosphate uridylyltransferase	2.91424	0.00144437	3.93415	1.59756e-05	4.29044	3.14418e-06	4.68421	1.26396e-06
MsaG029686	XP_003617891.2	F-box protein CPR1	2.91214	1.08806e-05	4.47731	3.14921e-09	4.1729	1.07518e-09	5.70664	1.41293e-11
MsaG036948	#N/A	#N/A	2.9061	0.000295317	2.81546	9.66877e-05	2.26651	0.00061733	3.72866	4.67478e-06
MsaG026307	XP_003604749.1	receptor-like protein 7	2.90525	0.0171108	4.13775	0.000454706	3.55522	0.00219483	4.1213	0.000301006
MsaG034460	XP_024630976.1	protein MLP1 isoform X2	2.90523	2.16834e-05	4.41081	2.40597e-09	6.07728	3.90709e-12	6.39798	2.7185e-13
MsaG019621	XP_013455483.1	receptor-like protein EIX1	2.90291	0.0372295	2.75267	0.0328855	3.18868	0.0101698	2.88913	0.0192067
MsaG005184	XP_039685894.1	cysteine synthase	2.9022	2.15162e-07	4.1505	3.1393e-12	3.76871	2.93062e-12	-1.05431	0.0123705
MsaG008046	XP_003595145.1	probable xyloglucan endotransglucosylase/hydrolase protein 23	2.90186	0.00384637	6.7637	6.17384e-12	9.38415	7.45376e-18	10.0494	3.29804e-19
MsaG018563	#N/A	#N/A	2.89904	0.0396814	3.96586	0.00276523	5.51737	3.17594e-05	4.5258	0.000485161
MsaG014533	XP_013460386.1	peroxidase 4	2.8987	3.52883e-07	1.88355	0.000797222	1.3936	0.0140472
MsaG005009	XP_003592283.1	uncharacterized protein LOC11421575	2.89567	1.03391e-05					-1.576	0.00357841
MsaG037514	#N/A	#N/A	2.89346	0.00139852	2.82813	0.0011651	3.1748	0.000259898	2.71744	0.00133474
MsaG029845	XP_003618041.1	uncharacterized protein LOC11419651	2.886	4.56095e-09	3.45268	7.62926e-13	5.38133	2.9767e-19	7.31844	2.33839e-20
MsaG023165	#N/A	#N/A	2.88087	1.13438e-05	2.66114	9.33278e-06	3.89465	2.13471e-09	5.03121	1.46095e-09
MsaG004324	XP_039685755.1	sucrose synthase 2	2.87943	9.76125e-07	6.3729	7.41759e-19	6.62904	2.00546e-20	8.12665	2.49611e-21
MsaG024084	XP_003602735.1	(+)-neomenthol dehydrogenase	2.87938	8.21071e-05	6.99314	5.25127e-21	10.6498	7.90248e-30	10.0112	3.84957e-26
MsaG032868	XP_003622969.1	vesicle-associated membrane protein 722	2.8746	4.82139e-05	6.72134	2.35053e-14	7.35595	9.603e-16	7.66813	8.57533e-17
MsaG009505	XP_013464465.1	F-box/FBD/LRR-repeat protein At3g14710	2.87334	0.0240037			4.04764	0.000552293
MsaG013482	XP_003599808.2	putative bark agglutinin LECRPA3	2.87209	0.0452525	3.82624	0.00477727	3.49445	0.00845127	4.80345	0.000283455
MsaG026246	XP_003612973.2	probable mannitol dehydrogenase	2.87056	7.35541e-05	7.42404	1.65474e-26	10.7768	4.63581e-42	11.8836	5.62415e-40
MsaG006235	XP_024633338.1	non-specific lipid transfer protein GPI-anchored 31	2.86816	4.45944e-11	4.80414	1.28578e-29	3.48246	1.86442e-16	7.46133	7.62933e-61
MsaG045158	XP_003608982.1	protein NRT1/ PTR FAMILY 2.8	2.86709	4.89565e-11	6.56924	2.08667e-35	8.85765	1.22849e-34	8.71095	1.90324e-29
MsaG013765	XP_039687245.1	uncharacterized protein LOC11421712 isoform X3	2.86691	0.000169609	1.68264	0.0136805	2.06492	0.00185012	1.98491	0.00286
MsaG023616	#N/A	#N/A	2.86524	0.00369304	2.0253	0.0287089			2.61842	0.00412243
MsaG006431	XP_013462476.1	external alternative NAD(P)H-ubiquinone oxidoreductase B2%2C mitochondrial	2.8608	2.36108e-05	3.81838	3.97308e-08	2.05347	0.000239866	5.46658	5.36062e-11
MsaG042884	#N/A	#N/A	2.86071	0.0100156	3.56027	0.000718851	3.77733	0.00036008	4.62693	1.76162e-05
MsaG017719	XP_024636902.1	cullin-1 isoform X2	2.8598	0.00743006	1.88024	0.0463153	3.7784	0.000210192	3.71835	0.000279934
MsaG043411	#N/A	#N/A	2.85894	2.35892e-07	3.69756	4.30369e-11	3.63283	8.20091e-12	3.77066	2.3391e-10
MsaG038092	#N/A	#N/A	2.8588	1.09307e-10	5.39347	2.51136e-31	5.14289	2.35766e-30	5.60749	4.607e-32
MsaG031201	XP_003601987.1	inositol-3-phosphate synthase	2.85744	3.78788e-11	4.54746	1.99908e-25	3.75865	3.24493e-19	3.43674	2.09768e-16
MsaG015101	XP_003601007.1	cation/H(+) antiporter 15	2.85564	4.98809e-11	4.84372	4.83834e-28	4.28808	6.94504e-24	5.89576	4.592e-35
MsaG046948	XP_003588523.1	#N/A	2.85196	0.00110331	3.37209	5.97802e-05	2.63048	0.000474594	4.61142	4.54621e-07
MsaG005188	XP_039685894.1	cysteine synthase	2.84913	4.3454e-06	4.75243	1.39385e-11	4.38765	1.18221e-11
MsaG042534	XP_024628686.1	protein FAR1-RELATED SEQUENCE 3-like	2.8482	0.0210925	3.85119	0.00109654	3.8462	0.00092184	4.1887	0.000251961
MsaG006833	XP_003593929.1	probable hexosyltransferase MUCI70	2.84622	1.48925e-10	3.48794	1.75339e-15	3.85558	1.7193e-18	2.40041	3.9099e-09
MsaG000039	#N/A	#N/A	2.84616	0.000658726	2.50825	0.00109921	3.46834	1.4782e-05
MsaG002665	#N/A	#N/A	2.84306	0.00607669	2.02761	0.0277639			1.735	0.0494472
MsaG006040	XP_024632160.1	increased DNA methylation 3	2.84131	0.000378699	3.00697	6.55711e-05	5.43783	1.75428e-09	5.11078	9.2088e-09
MsaG015089	#N/A	#N/A	2.84107	0.00498704	2.56954	0.00573349	2.7643	0.00246201
MsaG021300	#N/A	#N/A	2.84094	0.000561218	3.21352	3.59843e-05	3.53537	3.26613e-06	2.58227	0.000649047
MsaG016599	XP_024634969.1	uncharacterized protein LOC11435044 isoform X1	2.84066	0.000220883	6.17195	1.94328e-15	9.1214	5.36641e-22	9.29785	1.69999e-21
MsaG005662	XP_013470295.1	uncharacterized protein At4g15970	2.8397	4.35767e-15	3.65491	7.88278e-24	2.9655	7.65207e-19	4.89181	2.39773e-27
MsaG004019	#N/A	#N/A	2.8394	0.0466659					3.01059	0.0173472
MsaG019522	XP_003622614.2	uncharacterized protein LOC11442440	2.83758	8.19827e-08	2.41942	7.18497e-07	3.16565	9.74704e-11	1.6988	0.000303334
MsaG043929	XP_013446187.2	inorganic pyrophosphatase TTM2	2.83752	1.45527e-05	4.29964	2.9135e-11	6.73351	4.95214e-19	8.32793	1.55502e-20
MsaG020078	XP_013455574.1	external alternative NAD(P)H-ubiquinone oxidoreductase B1%2C mitochondrial	2.83475	1.54928e-49	3.53801	4.14883e-77	3.34004	3.50185e-71	3.02889	1.06937e-58
MsaG034201	#N/A	#N/A	2.83407	0.0373286	3.58909	0.00583368	5.27357	4.54281e-05	4.62593	0.000260035
MsaG028792	XP_003616628.1	sugar transport protein 10	2.83254	1.078e-05	6.39398	5.52302e-25	7.35297	5.34365e-32	12.0113	4.00895e-40
MsaG031197	XP_003601987.1	inositol-3-phosphate synthase	2.83139	4.82795e-14	3.89129	2.30922e-25	3.46809	1.39311e-21	3.24558	4.93801e-19
MsaG040415	XP_039684116.1	histone-lysine N-methyltransferase EZA1 isoform X1	2.83014	0.0153839			3.80811	0.000518527
MsaG046390	XP_003610420.1	uncharacterized protein LOC11444180	2.82788	1.85892e-05	4.75448	7.13721e-12	6.97042	8.70481e-16	7.60352	1.76031e-17
MsaG023643	XP_003629906.2	potassium transporter 5	2.82591	2.32259e-17	3.97396	8.6261e-28	4.57605	4.70578e-32	4.16406	1.65885e-24
MsaG022559	#N/A	#N/A	2.82365	0.0036624	2.31526	0.0104482	2.16685	0.0134199	3.00126	0.00106405
MsaG018818	#N/A	#N/A	2.82285	0.000444387	2.28304	0.000722893	3.69849	1.66455e-07	4.96944	2.92601e-09
MsaG011816	#N/A	#N/A	2.8214	3.90751e-07	3.68186	2.76796e-11	3.87555	8.99244e-13	5.13903	2.74621e-15
MsaG033953	#N/A	#N/A	2.8212	1.55821e-07	5.44598	1.96635e-13	6.34983	9.27148e-17	6.32132	9.90127e-16
MsaG005697	XP_003609480.1	protein S-acyltransferase 24	2.82008	5.53953e-15	3.889	3.03268e-26	5.05002	8.12376e-37	5.94604	2.90858e-32
MsaG032429	#N/A	#N/A	2.81943	8.75517e-09	4.26623	4.47339e-18	5.76199	3.37512e-27	7.70756	6.44378e-26
MsaG042907	#N/A	#N/A	2.81799	0.0129034	3.64419	0.00102257	2.69963	0.00748021	2.53224	0.0132042
MsaG045412	#N/A	#N/A	2.81645	1.71994e-06	4.37	7.06607e-12	6.13471	4.03116e-15	5.49147	5.59376e-12
MsaG027997	XP_003615481.1	uncharacterized protein LOC11409356	2.81112	5.65345e-11	3.98817	2.82515e-19	1.75447	3.65596e-06	5.3516	1.52307e-20
MsaG040672	XP_003626332.1	sugar transporter ERD6-like 5 isoform X1	2.80884	1.68117e-08	2.46585	1.2515e-07	1.70929	0.000185358	1.22284	0.00678302
MsaG000945	XP_039687575.1	LOW QUALITY PROTEIN: tyrosine--tRNA ligase 2%2C cytoplasmic	2.80877	2.77769e-28	3.54301	3.16998e-44	3.30881	7.39205e-41	2.69423	4.10796e-28
MsaG008909	#N/A	#N/A	2.80354	0.00141027	3.1121	0.000183375	4.83353	1.61254e-07	5.11317	4.75024e-08
MsaG031669	#N/A	#N/A	2.80306	7.99021e-09	1.40473	0.00175695	1.04548	0.0201643
MsaG029364	XP_024640077.1	ubiquitin carboxyl-terminal hydrolase 12 isoform X2	2.8018	2.10778e-06	3.10309	3.93779e-08	2.8173	2.71988e-07	2.21563	3.71173e-05
MsaG042906	#N/A	#N/A	2.8008	0.000544518	3.97896	3.14591e-06	3.48429	7.3556e-06	2.315	0.00125037
MsaG040751	XP_013450544.1	myosin-11	2.80067	1.42954e-12	5.36789	1.47918e-42	7.58566	1.94542e-72	7.33765	4.16027e-66
MsaG015132	XP_003601062.1	WAT1-related protein At4g08290	2.80017	1.01837e-05			-2.09095	0.000232481	7.29793	4.70649e-17
MsaG036172	XP_013470433.1	WUSCHEL-related homeobox 8	2.7986	5.76854e-08	5.25028	6.75249e-15	6.18704	9.68151e-20	6.685	5.6822e-18
MsaG014260	XP_013460092.2	proteasome activator subunit 4	2.79853	1.0135e-39	3.37763	5.23585e-58	3.27645	1.62186e-56	2.89801	1.39234e-44
MsaG000196	XP_039686402.1	putative F-box protein At3g23260	2.79747	0.0194336	5.22932	1.66861e-05	6.14359	3.26007e-07	5.17028	1.2615e-05
MsaG010581	XP_003597181.2	vicilin-like seed storage protein At2g28490	2.79505	0.000317335	7.86906	1.16299e-27	11.0006	1.63648e-48	14.0063	2.82961e-48
MsaG020683	XP_003606476.2	vicilin-like seed storage protein At2g28490	2.79065	7.31399e-05	4.1905	1.18871e-08	7.05075	4.07252e-15	6.4031	5.56974e-13
MsaG033065	XP_013451526.1	uncharacterized protein LOC25495824	2.78564	2.3206e-07	4.66705	1.7151e-15	5.61047	5.49343e-19	5.53779	3.33835e-16
MsaG006149	XP_024632160.1	increased DNA methylation 3	2.7852	0.00142229	3.1215	0.000147013	4.13133	1.43652e-06	5.33992	1.6834e-08
MsaG040869	XP_013467486.1	calcium-binding protein CBP	2.78471	2.16325e-16	2.71015	4.70382e-18	2.72915	2.55772e-19	4.74166	4.62177e-26
MsaG000921	XP_024640372.1	histone-lysine N-methyltransferase ATXR6 isoform X1	2.78439	0.0309995	4.01094	0.00112034	3.59212	0.00250577	2.53714	0.0276801
MsaG031166	#N/A	#N/A	2.78134	0.00191231	4.12445	5.68669e-06	2.80286	0.000588134	3.52879	7.235e-05
MsaG041400	#N/A	#N/A	2.77839	4.24663e-06	1.89058	0.000210165	2.15852	1.48975e-05	3.57962	2.87957e-08
MsaG026994	XP_039690146.1	SNF1-related protein kinase regulatory subunit gamma-1-like	2.77838	3.86347e-12	5.01646	8.81207e-36	5.37742	3.83437e-41	5.02206	4.98192e-36
MsaG041455	XP_003627038.2	NADP-dependent malic enzyme 4%2C chloroplastic	2.77729	3.20888e-07	5.50367	3.82332e-24	6.33098	9.45806e-31	5.73755	1.04035e-25
MsaG045733	XP_003621644.2	RNA polymerase II C-terminal domain phosphatase-like 3	2.77643	4.30566e-07	4.97542	2.65667e-13	5.87065	4.63599e-15	5.73762	2.58496e-13
MsaG019184	XP_039689730.1	non-specific lipid-transfer protein 1-like	2.77194	5.58517e-07	6.27316	1.19472e-32	9.93765	1.26719e-74	14.1851	3.09523e-78
MsaG026222	#N/A	#N/A	2.77181	3.44938e-07	3.47009	7.39377e-11	3.08938	1.20863e-09	4.3604	3.41978e-13
MsaG041932	#N/A	#N/A	2.77168	0.000514866	5.2467	6.53027e-09	4.42169	6.90347e-08	5.22234	5.40337e-09
MsaG034377	XP_024642358.2	ARF guanine-nucleotide exchange factor GNL2	2.76994	4.66715e-05	5.10456	2.4379e-11	6.51003	2.57327e-14	7.06142	2.80527e-15
MsaG003630	XP_039687029.1	E3 ubiquitin protein ligase DRIP2	2.76969	0.000734768	4.77176	8.98953e-08	4.9145	5.78026e-09	5.39569	2.14064e-09
MsaG044872	XP_013457655.1	expansin-A18	2.76952	0.0277997	4.23598	0.000354671	3.55165	0.00228492	3.88933	0.000683207
MsaG003597	#N/A	#N/A	2.76815	0.00949627	3.06161	0.00164823	3.06006	0.00078776	3.89248	5.63548e-05
MsaG028069	XP_003599501.1	N-terminal acetyltransferase A complex catalytic subunit NAA10	2.76488	2.88076e-05	5.35708	2.03065e-13	8.50527	6.40618e-21	7.85652	1.9271e-18
MsaG026837	XP_003613837.1	transcription factor MYB105	2.76173	0.0011477	3.3988	5.88578e-05	2.81259	0.000185358	4.25135	2.34125e-06
MsaG029210	XP_003617332.2	60S ribosomal export protein NMD3	2.76065	1.8459e-05	3.05744	4.86411e-07	3.49902	1.27955e-08	5.44725	3.12137e-11
MsaG005204	XP_039683280.1	uncharacterized protein At2g29880-like isoform X2	2.7603	0.00473265	4.07345	3.24505e-05	5.06415	9.64006e-07	3.59227	0.000184139
MsaG004776	XP_013469536.2	uncharacterized protein LOC25484984	2.75993	0.00175613	2.02392	0.00664015	1.93795	0.00630892	2.45217	0.00206621
MsaG030762	#N/A	#N/A	2.75833	7.27431e-08			3.28913	9.59981e-12	2.1947	2.03917e-06
MsaG044344	XP_039684632.1	vacuolar sorting protein 39-like	2.75766	4.33217e-08	4.58788	2.50787e-19	4.43773	2.12596e-19	6.42816	1.32533e-25
MsaG021140	#N/A	#N/A	2.75642	8.70935e-06	6.19957	8.42387e-14	6.61583	3.6842e-16	4.50999	6.45796e-11
MsaG027891	XP_024639880.1	protein SABRE isoform X1	2.75317	5.11721e-20	4.4998	5.59114e-50	5.48042	3.08992e-69	5.24008	4.132e-62
MsaG015993	XP_003601907.1	putative clathrin assembly protein At4g40080	2.74879	0.0115603	2.06842	0.0326331
MsaG008691	#N/A	#N/A	2.74502	0.0216563	3.63103	0.00105014	3.83708	0.0002903	2.55743	0.0150279
MsaG017825	XP_039688144.1	auxin-responsive protein SAUR50 isoform X4	2.7446	0.0100205	4.56575	1.4204e-05	5.75866	1.14107e-07	4.82529	5.3722e-06
MsaG032286	XP_013455531.1	serpin-ZX isoform X1	2.74416	0.00334409	3.56163	9.40233e-05	5.04261	1.6325e-07	3.77201	5.34861e-05
MsaG011862	XP_003598740.1	G-type lectin S-receptor-like serine/threonine-protein kinase At4g27290	2.74272	0.0107616	2.95916	0.00302395	1.83133	0.0450323	-2.66339	7.63732e-05
MsaG004501	XP_013469302.1	GRIP and coiled-coil domain-containing protein 2	2.74139	0.00442508	4.37045	6.94285e-06	2.02163	0.0157205	3.35471	0.000276056
MsaG026134	XP_024639038.1	uncharacterized protein LOC112421736	2.74027	0.0106852	5.54272	7.03811e-07	5.4389	5.73002e-07	5.11226	3.07347e-06
MsaG025380	XP_003611547.1	ACT domain-containing protein ACR1	2.73946	1.19288e-08	5.22782	4.29521e-27	6.08572	1.05277e-34	4.00247	6.59804e-18
MsaG032060	XP_039687032.1	putative ubiquitin-conjugating enzyme E2 38	2.73534	0.000188228	4.70656	1.94215e-08	6.7202	1.24092e-13	6.07256	1.25384e-11
MsaG003128	XP_024634602.1	ecotropic viral integration site 5 protein homolog isoform X2	2.73161	1.21514e-09	4.533	1.09032e-18	3.76441	2.38967e-17	3.59061	1.41923e-14
MsaG023928	#N/A	#N/A	2.73159	0.00633989	1.77151	0.0415864	3.65812	0.000100159	4.68626	2.16366e-06
MsaG039512	XP_003625319.1	pterocarpan synthase 1	2.72895	0.0268461					-5.82106	1.24192e-12
MsaG011385	XP_003598740.1	G-type lectin S-receptor-like serine/threonine-protein kinase At4g27290	2.72641	0.00299546	1.79852	0.0129721	1.46531	0.0245952	-2.63244	4.8735e-08
MsaG034936	XP_024626430.1	V-type proton ATPase subunit G1 isoform X2	2.72508	1.06279e-07	5.49737	1.30352e-24	6.75305	5.00448e-31	9.02914	1.68885e-28
MsaG001991	XP_039686193.1	dephospho-CoA kinase	2.72408	0.0149867	2.78742	0.00630404	3.43658	0.000577991	2.87823	0.00414093
MsaG016772	XP_003602860.2	purine permease 3	2.72359	5.23686e-17	2.74186	1.56479e-18	2.52935	1.33058e-16	2.38441	8.17708e-15
MsaG020388	#N/A	#N/A	2.72334	0.0011511	2.03786	0.00350758			4.30245	6.42621e-07
MsaG022099	#N/A	#N/A	2.723	1.03468e-33	3.35238	3.76537e-51	3.30736	3.19594e-51	3.80254	3.68849e-61
MsaG018365	#N/A	#N/A	2.72223	8.07971e-05	2.23652	0.000282741	3.54973	1.02194e-07	5.8462	1.12725e-11
MsaG028561	XP_003615966.1	probable O-methyltransferase 3	2.71991	0.0416869	2.57524	0.038801	4.3488	0.000479889	5.37632	2.16831e-05
MsaG046228	XP_039683985.1	uncharacterized protein LOC25498900 isoform X2	2.71039	0.0187264	3.27096	0.00279581	4.87314	2.31299e-05	5.41419	2.50474e-06
MsaG008642	#N/A	#N/A	2.71011	1.13038e-06	2.78888	4.99403e-08	2.87931	6.3737e-09	2.84774	7.92599e-08
MsaG040643	XP_003626300.3	uncharacterized GPI-anchored protein At3g06035	2.70922	0.00063548	5.61147	2.34379e-10	5.23621	3.86437e-10	3.96663	5.98969e-07
MsaG044734	XP_024634520.2	protein FAR1-RELATED SEQUENCE 5-like	2.70837	0.0197494	5.67926	2.03019e-06	6.66116	2.0735e-08	6.01881	2.80011e-07
MsaG029705	XP_003617903.2	subtilisin-like protease SBT5.3	2.70426	1.24595e-14	3.36767	7.99454e-23	3.53746	1.18501e-25	5.03983	1.8298e-41
MsaG004540	XP_039685782.1	geraniol 8-hydroxylase	2.70378	0.0458985	4.13806	0.00130783	2.70864	0.0274689
MsaG043206	#N/A	#N/A	2.70322	0.00269255	3.7648	4.30132e-05	4.64948	3.7872e-07	4.6392	4.30136e-07
MsaG007182	XP_039686310.1	uncharacterized protein LOC25486244	2.70312	7.82779e-43	2.88537	2.46716e-52	2.91328	1.90151e-55	3.0873	3.72782e-55
MsaG001721	XP_013467061.1	phosphate transporter PHO1	2.70175	0.0063364			-2.51002	0.0030475
MsaG039796	XP_003625424.2	GATA zinc finger domain-containing protein 14	2.70043	0.00042912	4.20188	2.37297e-07	3.47076	1.87277e-06	5.12153	7.03886e-09
MsaG015582	XP_039688017.1	transcriptional adapter ADA2b	2.69849	0.00111247	1.72635	0.0154598	4.63606	2.91874e-07	4.63387	2.90476e-07
MsaG007552	XP_003594693.1	desiccation-related protein PCC13-62	2.69604	0.00192911	3.56904	4.10861e-05	1.94351	0.00868933	3.32507	0.000136253
MsaG011142	XP_024631858.1	zinc finger BED domain-containing protein DAYSLEEPER-like	2.69549	0.00723653	1.66903	0.0461732			1.95599	0.0202314
MsaG022481	#N/A	#N/A	2.69337	1.82058e-16	3.04007	7.01186e-22	2.52478	6.54344e-17	4.10878	7.5924e-31
MsaG014107	#N/A	#N/A	2.69095	7.15093e-07	2.35963	1.82994e-06	2.71606	2.60683e-08	2.42062	1.09271e-06
MsaG027628	XP_003614798.2	F-box/kelch-repeat protein At3g06240	2.69059	0.0150686	3.67677	0.000620531	4.50597	2.04329e-05	4.45591	2.35657e-05
MsaG034121	XP_013443716.1	ribonuclease S-3	2.68758	0.00125498	1.99089	0.00666181	3.27712	2.14701e-05	3.83777	5.85847e-06
MsaG017190	XP_024633416.1	synaptotagmin-5	2.68727	1.50467e-13	4.50367	2.09491e-32	4.52397	2.35988e-34	2.84181	3.5745e-16
MsaG034659	#N/A	#N/A	2.68655	3.36084e-07	3.65727	5.66886e-12	4.92392	1.71038e-15	5.13478	8.67537e-14
MsaG010755	#N/A	#N/A	2.685	0.0325948	3.92103	0.000887032	4.22621	0.00028244
MsaG025491	XP_003611722.1	eukaryotic translation initiation factor 3 subunit G	2.68464	0.00181766	4.8261	2.72377e-07	4.19085	3.36079e-06	1.47495	0.0393232
MsaG040590	XP_013454585.1	coatomer subunit beta-1	2.68174	1.99881e-20	4.00131	2.57434e-40	4.50208	5.08318e-49	2.86291	1.8639e-24
MsaG034379	XP_024642358.2	ARF guanine-nucleotide exchange factor GNL2	2.67957	2.97156e-08	5.38159	1.60411e-28	6.39649	2.1016e-37	10.5252	1.88419e-38
MsaG004629	XP_013469438.1	probable cysteine protease RD19D	2.67865	0.00191385	2.94039	0.000316446	4.08878	2.05259e-06	3.93131	8.43148e-06
MsaG029769	XP_003617965.2	tetraspanin-8	2.67813	0.00107407	4.85412	3.8061e-08	4.30144	1.17635e-07	4.12693	7.44475e-07
MsaG006347	XP_003593340.2	protein PARTING DANCERS isoform X1	2.67654	0.000790046	3.19381	4.54172e-05	1.90796	0.00487909	2.53546	0.000662882
MsaG044973	XP_013457739.2	pentatricopeptide repeat-containing protein At3g48250%2C chloroplastic	2.66569	1.72262e-05	2.48696	9.50095e-06	1.42199	0.0070686	2.8282	1.41939e-06
MsaG007162	XP_013463140.2	F-box protein CPR1	2.66449	0.0287697	3.78888	0.00118409	4.09217	0.000405547	4.03661	0.000412113
MsaG025402	XP_003611595.1	cyclin-D5-1	2.66384	0.00187835	2.97983	0.00013819	2.59481	0.000377292
MsaG018075	XP_024631134.2	polyubiquitin 9	2.66319	9.86717e-05	4.99297	1.46269e-12	7.60088	1.47368e-19	8.00364	8.27144e-19
MsaG046538	XP_013458695.1	putative F-box protein At1g32420	2.66319	1.12379e-14	3.24278	6.51631e-22	3.6792	6.22903e-28	10.401	1.62015e-42
MsaG015757	XP_024634236.2	protein PUTATIVE RECOMBINATION INITIATION DEFECT 1 isoform X1	2.66127	0.000468418	1.48382	0.023343	1.92026	0.00265706	4.36976	4.7209e-07
MsaG039629	#N/A	#N/A	2.6602	0.00838139	4.7576	6.9506e-06	6.07169	2.07313e-08	5.74464	6.88138e-08
MsaG012170	XP_003598367.2	protein ZINC INDUCED FACILITATOR-LIKE 1 isoform X1	2.65854	5.83027e-05	3.01185	1.61785e-06	2.82818	2.37293e-06	1.78993	0.001873
MsaG012472	XP_024630663.1	phosphoenolpyruvate carboxylase 4	2.65743	0.0053844	3.22648	0.000338953	3.54612	8.41325e-05	3.33076	0.000285289
MsaG042018	XP_013444713.1	uncharacterized protein LOC25500773	2.65541	2.14624e-06	4.19017	3.25124e-13	7.31103	1.48751e-20	7.48898	3.44368e-19
MsaG029868	XP_024629672.1	lysine-specific demethylase JMJ25	2.65529	0.039274	4.10436	0.000889206	5.30316	1.40324e-05	4.65334	0.000101582
MsaG044328	XP_003629419.2	sugar transporter ERD6-like 6	2.65412	1.31277e-05	7.37926	1.00452e-26	7.28789	5.37318e-28	8.77889	5.0867e-26
MsaG010579	XP_003597174.3	vicilin-like seed storage protein At2g28490	2.65359	0.00115795	7.42661	5.65611e-23	10.9954	8.61131e-45	14.1434	5.59033e-46
MsaG003286	XP_024635334.1	vacuolar protein sorting-associated protein 2 homolog 3	2.64944	3.37994e-05	1.61998	0.00160887			2.84069	3.48617e-06
MsaG013699	XP_024634575.2	uncharacterized protein LOC112420148	2.64884	0.0077628					3.79824	4.41521e-05
MsaG003557	XP_003590780.1	#N/A	2.64751	7.5452e-19	3.21861	4.65234e-28	2.8593	2.1261e-23	2.54875	5.73085e-19
MsaG001750	XP_003590003.1	#N/A	2.64694	8.99136e-07	3.31454	7.57719e-10	2.10467	4.41204e-06	-3.57591	1.29249e-20
MsaG002125	XP_039690162.1	uncharacterized protein LOC25482797	2.64575	0.0264711	3.78307	0.000630323	3.13455	0.00299754	2.82397	0.00821472
MsaG045232	#N/A	#N/A	2.64373	0.0138788	3.69413	0.000400294	4.31901	3.1837e-05	1.91293	0.0427772
MsaG014829	#N/A	#N/A	2.64145	1.69929e-07	3.99835	2.82838e-13	4.52362	1.33339e-15	5.87589	3.51252e-14
MsaG043380	XP_039685026.1	probable LRR receptor-like serine/threonine-protein kinase At3g47570	2.63654	0.0200993					-5.10344	5.04212e-13
MsaG034597	XP_024630393.1	F-box protein CPR1	2.63363	0.0257462					2.4917	0.0169886
MsaG037375	XP_013448575.1	F-box/kelch-repeat protein At3g23880	2.6325	0.00253261
MsaG037877	#N/A	#N/A	2.63146	0.000124451	5.02293	1.27463e-14	7.36345	1.25861e-27	11.3466	3.92922e-34
MsaG029547	#N/A	#N/A	2.63063	0.000135775	6.39127	5.22406e-16	7.66252	9.90251e-19	8.40778	6.95451e-20
MsaG046125	XP_003610035.2	uncharacterized protein LOC11424701	2.62974	9.06626e-07	3.69177	2.87451e-12	3.54326	3.61482e-12	5.74891	2.11405e-16
MsaG025119	XP_003611139.1	protein HAPLESS 2	2.62713	2.07536e-09	4.85058	8.56569e-19	4.30822	1.27886e-19	3.94396	1.41193e-15
MsaG038035	XP_024626097.1	protein yippee-like At3g08990	2.62373	1.56111e-06	4.25751	6.17074e-13	5.40028	3.32248e-16	7.03894	7.55434e-18
MsaG000994	XP_013466268.1	glutamate synthase [NADH]%2C amyloplastic isoform X1	2.61931	1.46607e-34	2.90193	7.59296e-43	2.67337	9.6261e-37	4.385	1.76823e-96
MsaG014423	#N/A	#N/A	2.61819	0.00030132	4.58602	6.28419e-09	4.10481	7.62088e-08	4.15849	1.2025e-07
MsaG036225	XP_039684959.1	phosphopantothenoylcysteine decarboxylase subunit VHS3-like	2.61743	0.00464386	3.80138	2.22673e-05	4.21216	2.38467e-06	2.88404	0.000783561
MsaG044739	XP_013457588.1	glutamate dehydrogenase 2	2.615	1.83991e-22	2.48948	5.66983e-22	2.98547	8.42858e-31	4.67518	3.31054e-54
MsaG045251	XP_013457946.1	putative leucine-rich repeat-containing protein DDB_G0290503	2.61225	1.65149e-05	4.88961	3.84265e-11	5.90901	8.32752e-14	5.84208	1.14629e-12
MsaG000642	#N/A	#N/A	2.60962	6.31996e-09	4.48121	2.43018e-20	4.78664	5.33096e-23	5.53574	3.03057e-20
MsaG036292	XP_003622129.1	licodione synthase	2.60611	0.0438134			-2.93631	0.00149326	-3.15674	0.000408445
MsaG022698	#N/A	#N/A	2.60312	3.47184e-05	1.88767	0.000521165	2.00253	0.000142928
MsaG032189	XP_024630443.1	methyl-CpG-binding domain protein 4-like protein	2.60283	4.62661e-06	1.92602	8.13952e-05	1.94836	3.61972e-05	1.71229	0.000380223
MsaG014576	XP_039687986.1	uncharacterized protein LOC11438061	2.60273	0.0016768	2.70307	0.000458562	3.36038	2.81223e-05	3.78279	2.31326e-05
MsaG006124	#N/A	#N/A	2.601	0.000615754	3.05862	2.90408e-05	3.34539	3.76919e-06	3.46451	1.72423e-05
MsaG016328	XP_003603086.1	low-temperature-induced cysteine proteinase	2.59979	0.00560642	2.37349	0.00558302	3.24872	0.000489019	3.52794	0.000175235
MsaG021615	#N/A	#N/A	2.59849	3.41219e-05	4.56619	3.38323e-12	4.32465	3.42881e-12	3.87144	6.46559e-10
MsaG043035	XP_003628448.1	pathogen-related protein isoform X1	2.59419	0.00844584	3.58246	8.4512e-05	3.11412	0.000195982	2.55608	0.00279747
MsaG030027	XP_003618412.2	ABC transporter B family member 15	2.59328	0.000557176	2.56624	9.31614e-05			-1.53854	0.0016251
MsaG016655	XP_024634791.1	protein SUPPRESSOR OF GENE SILENCING 3	2.59159	5.19285e-15	2.56749	1.01003e-16	2.23789	3.95065e-14	2.77244	3.98955e-18
MsaG015577	#N/A	#N/A	2.58907	5.3619e-09	3.81443	5.88867e-18	4.24943	7.52486e-22	1.88418	6.16312e-06
MsaG026135	XP_024639038.1	uncharacterized protein LOC112421736	2.58836	3.53899e-05	3.76495	3.23222e-09	6.68808	1.11745e-14	6.04621	1.18694e-12
MsaG015810	XP_003601754.1	uncharacterized protein LOC11442683	2.58717	0.0190576	3.01744	0.00425743	2.13095	0.0317098	4.42372	4.26653e-05
MsaG000257	XP_013466018.1	polyadenylate-binding protein RBP47C	2.58675	3.92352e-35	2.96512	1.94772e-47	2.41065	8.94124e-34	0.65759	0.00096798
MsaG046151	XP_003610072.1	mitochondrial outer membrane import complex protein METAXIN	2.58639	2.34798e-17	2.78108	6.93019e-22	2.49922	6.80746e-20	3.66576	3.57067e-27
MsaG015336	XP_039688350.1	uncharacterized protein LOC120579719	2.58602	0.00502136	2.95793	0.000799392	3.64705	4.74785e-05	3.22316	0.000248715
MsaG018140	XP_003603104.1	uncharacterized protein LOC11420917	2.58525	0.00813585	4.10684	5.80624e-05	5.36952	1.21229e-07	4.72188	2.30284e-06
MsaG031245	#N/A	#N/A	2.5849	3.57938e-06	3.9844	1.35479e-11	6.33107	5.21496e-17	6.11998	1.66762e-14
MsaG003020	XP_024634591.1	ecotropic viral integration site 5 protein homolog isoform X1	2.58388	6.63594e-13	4.26616	1.03999e-28	4.51245	2.75806e-32	3.67549	2.97285e-23
MsaG028082	XP_003615587.1	beta-glucosidase BoGH3B	2.58248	9.24177e-06	3.6262	2.4829e-10	4.90362	1.51967e-15	6.13487	2.65429e-15
MsaG014575	XP_024634173.1	uncharacterized protein LOC11438060 isoform X2	2.58234	0.0293005	2.29363	0.0350558			2.2808	0.0316377
MsaG046072	XP_013468625.2	flotillin-like protein 1	2.5812	6.43428e-05	2.95361	1.34775e-06	2.20117	3.75421e-05	5.01386	6.74074e-10
MsaG031031	XP_039682614.1	protein COBRA	2.57966	1.5041e-21	3.38803	7.80063e-36	2.62476	3.87407e-25	5.30294	1.78475e-47
MsaG045177	XP_003609016.1	delta-1-pyrroline-5-carboxylate dehydrogenase 12A1%2C mitochondrial	2.57947	9.93917e-17	2.14073	2.68129e-12	1.09304	0.00051106	3.7406	6.7905e-35
MsaG027359	XP_003616258.2	uncharacterized protein LOC11433655	2.57769	9.42802e-07	2.92311	5.59752e-09	2.99402	7.47097e-10	1.68163	0.000258508
MsaG038756	XP_003624245.2	UDP-glycosyltransferase 74G1	2.57765	0.00807981	3.85678	8.22812e-05			3.84037	8.54933e-05
MsaG044288	XP_003629399.1	AAA-ATPase At3g50940	2.57736	0.00240131	2.18298	0.00370839	2.23688	0.00201233	2.62838	0.000805159
MsaG036916	XP_013442222.1	ras-related protein RABA4d	2.57452	1.68858e-07	5.77072	8.6746e-17	7.098	2.1032e-19	7.09101	4.85562e-19
MsaG018235	XP_013454764.1	F-box/kelch-repeat protein At3g23880	2.57403	0.0083274	4.60157	9.72946e-06	5.83786	1.88965e-08	5.19022	3.92978e-07
MsaG019533	XP_013455414.1	F-box protein At5g07670	2.57314	2.07057e-25	2.61652	3.57711e-29	2.49089	1.77921e-28	1.29836	2.66103e-09
MsaG023189	#N/A	#N/A	2.57115	0.00766399	5.05602	1.18889e-06	5.59093	1.29343e-07	4.71067	4.44844e-06
MsaG003666	#N/A	#N/A	2.5706	0.00823882			2.72605	0.00116392	3.40064	0.000177371
MsaG002043	XP_039686224.1	FBD-associated F-box protein At1g66310-like	2.5697	0.00850896	4.24523	1.19781e-05	3.50177	0.000126788	3.60272	0.000131423
MsaG042255	XP_039682822.1	protein GAMETE EXPRESSED 3	2.56729	0.016314	3.80812	0.00025479	4.54832	2.10756e-05	4.54868	1.38347e-05
MsaG041464	XP_003588968.2	#N/A	2.56371	0.0106315	3.69631	0.000119375	2.89993	0.00146598	2.02731	0.0226824
MsaG000707	XP_039687950.1	protein STABILIZED1	2.56234	0.00798291	3.54974	8.87191e-05	2.90229	0.000816358	3.90408	2.22654e-05
MsaG016215	XP_003602157.1	dof zinc finger protein DOF1.2	2.56054	0.000387343	4.83811	1.2779e-10	4.50134	3.52554e-10	3.11036	4.93155e-06
MsaG039703	XP_039684239.1	inorganic phosphate transporter 1-4	2.5584	1.56871e-14	4.08776	1.04984e-35	2.43912	5.7819e-14	7.14939	1.32685e-78
MsaG018240	#N/A	#N/A	2.55805	4.97457e-17	2.86143	4.79647e-22	1.70967	2.47626e-09	1.87226	6.40558e-11
MsaG025908	XP_003612375.1	probable protein phosphatase 2C 47	2.55587	2.87954e-06	6.52627	1.5561e-29	7.6064	2.5128e-35	4.64438	1.72426e-18
MsaG042480	XP_039690670.1	polyubiquitin-like	2.5542	0.0023474	4.45602	9.50633e-07	5.33464	4.23346e-09	3.81397	1.50581e-05
MsaG019298	XP_003605424.2	queuine tRNA-ribosyltransferase accessory subunit 2	2.55107	0.0280875	2.1115	0.0441543
MsaG044095	XP_039685520.1	protein PIN-LIKES 7-like	2.55061	7.09061e-05	5.32335	2.9783e-15	8.23748	1.41884e-20	7.87484	4.60984e-19
MsaG033139	#N/A	#N/A	2.54911	5.51908e-05	5.05243	1.18102e-14	7.72181	2.00166e-20	8.47728	1.8189e-21
MsaG030174	#N/A	#N/A	2.54828	0.00577684			1.91567	0.013595	4.62675	9.12723e-07
MsaG007707	XP_024640461.2	protein GAMETE EXPRESSED 2	2.54688	1.93911e-05	5.812	1.66871e-12	5.2113	6.00755e-12	6.10495	1.09446e-13
MsaG039862	XP_024625452.1	uncharacterized protein LOC25499304	2.54659	0.017139	5.94334	4.26982e-08	6.54904	2.90668e-09
MsaG041959	XP_024627993.1	trafficking protein particle complex subunit 3 isoform X4	2.54606	1.2251e-08	2.96805	5.11013e-12	2.464	7.5039e-10	3.20301	1.65519e-12
MsaG041463	XP_003627048.1	hexokinase-1	2.54538	6.57126e-52	2.88569	6.73248e-69	2.42074	2.1939e-52	3.72867	1.77163e-97
MsaG019234	XP_013455199.1	transcription factor DUO1	2.54522	0.000185252	4.09293	6.34859e-09	6.79191	3.19507e-15	6.74898	2.42273e-14
MsaG014223	#N/A	#N/A	2.54306	0.0079153	3.33917	0.000238413	3.93401	8.9098e-06	4.99546	4.69182e-08
MsaG007033	#N/A	#N/A	2.5427	0.0115604	3.76393	0.000104395	3.04529	0.00113724	1.8302	0.0429211
MsaG008258	XP_003595473.1	putative F-box/LRR-repeat protein At5g54820	2.54247	0.0499098
MsaG016334	XP_003602323.3	early nodulin-like protein 2	2.53998	0.00812747					3.61819	0.000202149
MsaG030443	XP_039687502.1	protein BREAST CANCER SUSCEPTIBILITY 2 homolog B isoform X3	2.53926	1.01261e-05	3.976	2.03665e-10	2.5577	4.16148e-07	5.26393	9.27503e-12
MsaG009241	#N/A	#N/A	2.53903	0.00196549	3.13792	7.70073e-05	5.55451	8.76937e-10	5.21783	9.02802e-09
MsaG011195	XP_024632004.1	plasma membrane ATPase 4	2.53698	5.74454e-05	7.38338	7.68201e-36	9.42802	4.91055e-56	10.2607	2.84611e-62
MsaG033816	XP_003619869.1	glutamine synthetase nodule isozyme	2.53581	6.39934e-15	3.35341	5.75539e-26	2.65689	7.27342e-17	3.6499	3.15831e-31
MsaG045005	#N/A	#N/A	2.53516	7.06518e-06	1.98342	0.00010839	2.41975	1.62887e-06	3.5594	1.60935e-09
MsaG043803	XP_013446063.1	phosphoenolpyruvate carboxykinase (ATP) 1	2.5332	0.000102113	6.46739	7.37149e-26	9.85508	6.53128e-49	12.2427	3.876e-44
MsaG040377	XP_013450383.2	uncharacterized protein LOC25499617	2.53263	2.35309e-05	5.80347	2.44792e-23	7.28139	1.71213e-33	5.67411	7.48805e-23
MsaG009531	XP_039686607.1	uncharacterized protein LOC25487164 isoform X1	2.53035	0.0029013	5.60131	2.47607e-12	8.5159	1.41935e-21	9.88487	4.31155e-22
MsaG042491	XP_024632916.1	uncharacterized protein LOC25483573	2.52952	5.60506e-11	5.13161	4.75654e-22	6.329	5.99507e-23	6.97673	1.11015e-20
MsaG027887	#N/A	#N/A	2.52868	1.23488e-05	6.2225	1.16399e-14	6.53577	1.23682e-16	6.19007	1.48761e-14
MsaG018440	#N/A	#N/A	2.52784	1.11674e-07	1.87214	6.08686e-06	1.76207	9.90799e-06	-0.890987	0.0146812
MsaG025642	XP_003611979.2	pterin-4-alpha-carbinolamine dehydratase 2%2C mitochondrial isoform X1	2.5265	0.0159013	4.91257	2.29104e-06	4.77583	2.09902e-06
MsaG033272	XP_013452347.2	probable NADH dehydrogenase [ubiquinone] 1 alpha subcomplex subunit 5%2C mitochondrial	2.52636	4.59147e-13	2.71317	3.87956e-16	2.66596	1.9834e-16	1.89213	3.7216e-09
MsaG013988	#N/A	#N/A	2.52577	0.0172302	4.75324	7.7749e-06	4.73363	7.25831e-06	4.08599	8.10397e-05
MsaG010043	XP_003622526.1	elongation factor G-2%2C mitochondrial	2.52507	1.15967e-12	2.05278	8.15079e-10	2.49488	6.19494e-14	2.70357	2.66812e-15
MsaG003883	XP_003591012.1	#N/A	2.52286	8.47049e-05	4.82617	4.96028e-12	4.902	6.05839e-13	6.84561	1.8108e-15
MsaG017251	XP_039686429.1	DEAD-box ATP-dependent RNA helicase 28	2.5219	0.0176411					2.00278	0.027088
MsaG029813	XP_003597124.1	phosphoenolpyruvate carboxylase 2	2.52179	0.00504614	5.68544	6.68192e-09	7.45338	5.42519e-13	6.80574	2.63781e-11
MsaG036176	#N/A	#N/A	2.52003	0.00191089	1.37893	0.0460665	1.90527	0.00494819	4.22073	1.79868e-06
MsaG027980	XP_003615455.1	cysteine-rich receptor-like protein kinase 10	2.51909	0.0102561	-1.45591	0.0156981	-1.53138	0.00873208	-8.99914	9.15993e-71
MsaG040955	XP_003626619.1	soluble inorganic pyrophosphatase 1	2.51276	0.000322337	6.97504	4.70833e-25	9.37692	1.44587e-36	10.1553	7.35452e-35
MsaG044491	XP_039688861.1	uncharacterized protein LOC25493456	2.51139	1.112e-10	3.27463	9.86065e-18	2.98506	1.7991e-15	4.29055	2.66769e-26
MsaG046389	XP_003610420.1	uncharacterized protein LOC11444180	2.50622	4.44084e-06	4.55505	5.72892e-16	7.66717	3.51561e-23	8.45057	1.31479e-23
MsaG012036	XP_003598465.2	ATP-dependent RNA helicase DEAH11%2C chloroplastic	2.50609	0.00314396	2.44401	0.00141507	4.0214	1.86764e-06	4.61244	3.2645e-07
MsaG001846	XP_024639788.1	uncharacterized protein LOC112421906	2.50458	0.0229459	4.18125	0.000114609	3.60219	0.000598232	2.56847	0.0106533
MsaG035787	XP_013441776.1	protein GLUTAMINE DUMPER 6	2.50374	0.000110369	3.28094	2.57812e-07	1.9487	0.000508539	2.7648	6.21316e-06
MsaG036402	#N/A	#N/A	2.50363	0.0206048	2.99892	0.00345416			3.74239	0.000223477
MsaG011117	#N/A	#N/A	2.50107	5.19457e-07	2.99475	4.88321e-10	2.99151	1.30972e-10	6.83673	7.44142e-18
MsaG006621	XP_003593727.1	GDSL esterase/lipase At5g45920	2.5007	9.077e-11	4.89544	5.59792e-26	6.06905	7.03825e-29	4.56649	6.26351e-23
MsaG040551	XP_013450453.1	probable protein disulfide-isomerase A6	2.49702	1.1354e-06	5.58711	1.23265e-25	7.4443	2.57462e-33	8.34375	1.10285e-27
MsaG022535	#N/A	#N/A	2.49481	0.000314027	2.87602	1.10943e-05	3.13622	1.33027e-06	4.42444	5.89817e-08
MsaG029072	XP_003617079.1	alcohol dehydrogenase-like 7	2.49002	0.00144087	2.13305	0.00202851	1.81571	0.0059557	-1.85489	0.000995981
MsaG028070	XP_003617643.1	65-kDa microtubule-associated protein 1	2.48542	1.34852e-07	4.98904	1.33103e-13	6.06022	4.36605e-17	5.99749	2.63376e-15
MsaG015704	XP_024633668.1	non-specific lipid transfer protein GPI-anchored 6	2.48452	6.07157e-10	3.31849	3.58093e-17	1.07704	0.00583055	5.38377	2.80414e-29
MsaG029904	XP_024632508.1	helicase protein MOM1 isoform X3	2.4804	4.06079e-05	2.85782	6.73862e-07	4.49433	1.03967e-10	4.71954	9.66955e-10
MsaG033395	XP_039691028.1	uncharacterized protein LOC25479493	2.48023	0.0131163			1.69304	0.043096	3.2201	0.000879595
MsaG041797	XP_013469442.1	protein MOR1 isoform X1	2.47807	3.41656e-11	3.52396	8.77973e-21	4.15297	6.30247e-27	5.38786	5.20648e-28
MsaG022425	#N/A	#N/A	2.47775	9.76353e-05	3.93115	4.98405e-09	1.99138	0.000410053	4.37563	7.201e-09
MsaG015885	XP_013461219.1	uncharacterized protein LOC25489672	2.47312	0.00032868	2.93509	7.64527e-06	3.93077	2.25911e-08
MsaG019574	#N/A	#N/A	2.47159	0.000543291	2.10593	0.000820706	1.65019	0.00504105	1.61986	0.00721995
MsaG043415	#N/A	#N/A	2.46745	2.63704e-06	4.14229	2.4497e-12	4.30272	9.53451e-14	4.57056	9.16613e-12
MsaG032176	XP_013451608.1	uncharacterized protein LOC25495897	2.46638	9.92398e-11	4.24973	5.53479e-23	3.77159	2.50937e-22
MsaG041854	XP_024627589.1	soluble inorganic pyrophosphatase 1	2.46612	5.23641e-09	3.72451	2.5842e-19	4.48675	4.39802e-27	5.14838	4.21232e-31
MsaG019693	#N/A	#N/A	2.46571	0.00416929	1.78399	0.0151665	1.40431	0.0429182	2.48972	0.00179757
MsaG042258	XP_013450371.1	RING-H2 finger protein ATL64	2.46568	8.56525e-05	4.78644	5.01517e-11	5.91063	6.69452e-13	6.56702	1.62674e-14
MsaG020350	XP_024636346.2	gene=LOC11444696	2.46536	0.000302028	4.51339	4.15679e-09	5.73564	3.44867e-12	4.88388	4.27764e-09
MsaG035821	#N/A	#N/A	2.46313	0.000141875	4.95557	7.56318e-11	5.44158	1.05044e-12	6.1839	4.03175e-13
MsaG034309	XP_003620461.2	VQ motif-containing protein 20	2.46261	0.00109602	5.13868	4.75317e-13	8.19606	5.60262e-26	5.93661	6.73947e-17
MsaG041517	#N/A	#N/A	2.46255	0.0376634	3.08155	0.00603319	3.35757	0.00281894	3.64282	0.000966746
MsaG028793	XP_003616631.1	FACT complex subunit SSRP1	2.46124	3.68462e-13	2.86705	2.61126e-18	2.39848	2.02642e-14	3.87991	9.29926e-26
MsaG024840	XP_003610736.1	40S ribosomal protein S3a	2.46085	3.16272e-08	2.47572	1.25039e-08	2.36	4.96237e-08	3.09308	6.33847e-13
MsaG007436	XP_013463022.2	spore coat protein SP70	2.45786	0.00626588	3.75394	4.46103e-05	5.42588	4.25873e-08	5.09884	1.62834e-07
MsaG014750	XP_024634304.1	uncharacterized protein At5g08430	2.45392	1.22238e-11	2.8843	2.00522e-16	3.03074	1.53379e-18	5.53001	3.63855e-26
MsaG017786	XP_003593431.2	OVARIAN TUMOR DOMAIN-containing deubiquitinating enzyme 1	2.4525	0.0120934	2.90996	0.00142135	2.15741	0.0114926	3.12623	0.000831589
MsaG009105	XP_024631515.1	protein SOMBRERO	2.45234	0.0266887			2.29933	0.0200022
MsaG036748	XP_013442222.1	ras-related protein RABA4d	2.45167	0.000267299	4.23996	2.52013e-10	6.30632	4.93072e-16	8.07499	3.00819e-19
MsaG016634	XP_039687657.1	myb-related protein 308	2.45052	3.93928e-12	2.97702	5.29304e-18	3.73363	1.71306e-25	0.682207	0.030994
MsaG029498	#N/A	#N/A	2.45013	0.00311282	6.19597	4.61419e-15	9.16489	8.54551e-23	10.5177	2.14587e-25
MsaG045151	#N/A	#N/A	2.44791	0.0402398	2.52415	0.0221996			3.2213	0.00389919
MsaG023884	XP_003630113.1	uncharacterized protein LOC11439951	2.44695	8.46169e-17	3.67889	5.73066e-36	4.82518	1.85602e-56	4.53932	4.65938e-49
MsaG018639	#N/A	#N/A	2.44651	0.000249571	1.41607	0.0191718	2.17936	0.000224154	3.23414	1.94097e-06
MsaG006207	XP_003593129.1	serine decarboxylase	2.44602	5.27831e-19	2.60033	1.54283e-22	2.81684	8.84276e-27	3.20271	3.27325e-32
MsaG023086	#N/A	#N/A	2.44481	6.04609e-06	3.16118	4.54387e-09	2.04137	5.85996e-06	4.34563	5.74429e-10
MsaG044963	XP_013457731.1	manganese-dependent ADP-ribose/CDP-alcohol diphosphatase	2.44358	3.10957e-05	4.74941	4.26077e-12	3.66618	2.17758e-10	2.69669	1.12615e-06
MsaG020825	XP_003606678.1	ubiquitin recognition factor in ER-associated degradation protein 1	2.44233	1.94953e-05	4.63084	5.98739e-13	5.61961	7.58501e-15	6.00983	1.76407e-14
MsaG016029	XP_003601947.2	ras-related protein RABH1e	2.44215	1.42359e-08	4.44334	2.53272e-23	5.40013	2.04492e-30	4.70786	2.9764e-24
MsaG007166	XP_013463140.2	F-box protein CPR1	2.44089	3.44077e-06	1.31018	0.00298446	2.08228	2.59499e-06	4.29749	1.06175e-09
MsaG036505	#N/A	#N/A	2.43883	1.10274e-08	4.13713	2.24453e-21	6.33711	1.75464e-32	8.894	1.9851e-29
MsaG005572	XP_013470187.1	alpha-xylosidase 1	2.4383	2.62811e-14	2.24708	5.26391e-13	2.19976	8.96304e-13	3.10994	2.30217e-23
MsaG000284	XP_039684959.1	phosphopantothenoylcysteine decarboxylase subunit VHS3-like	2.43505	0.0246613			2.60704	0.00925933
MsaG021033	XP_013456352.1	putative pentatricopeptide repeat-containing protein At3g18840	2.43252	0.0444694					3.61194	0.000818518
MsaG031630	XP_003616869.1	SWI/SNF complex subunit SWI3B	2.43236	0.0142294	2.39944	0.00776768	1.99563	0.0191983	2.7987	0.00264608
MsaG041001	#N/A	#N/A	2.4302	1.13469e-06	5.58045	5.87516e-30	7.28872	1.89539e-44	10.8433	1.1059e-40
MsaG037670	#N/A	#N/A	2.42768	2.37558e-07	3.79278	3.55427e-15	3.78086	6.03959e-16	3.71399	2.63817e-14
MsaG028513	XP_024639635.1	probable polyol transporter 6	2.42746	5.60144e-05	5.28103	4.46799e-17	6.75964	6.8464e-22	6.8605	1.74018e-19
MsaG018101	#N/A	#N/A	2.42625	2.33328e-09	5.64431	9.77237e-47	6.50438	7.0419e-61	8.07842	4.99144e-83
MsaG016031	XP_003626105.1	anaphase-promoting complex subunit 13	2.42571	3.25188e-08	1.83474	3.21207e-06	1.60782	2.33827e-05	1.75556	6.93681e-06
MsaG003351	XP_024635623.1	myosin-9 isoform X1	2.42075	3.64416e-10	4.58592	2.03827e-31	4.74388	3.31017e-34	5.29322	5.43095e-37
MsaG001757	XP_024630651.1	PH%2C RCC1 and FYVE domains-containing protein 1	2.42062	2.31824e-17	3.42412	2.93379e-33	7.03052	5.37573e-63	6.587	1.68017e-50
MsaG019457	XP_003605682.1	chloroplast envelope quinone oxidoreductase homolog	2.41928	9.57356e-07	5.54289	4.30127e-28	6.93973	1.02926e-37	6.84816	1.54566e-33
MsaG019141	#N/A	#N/A	2.41883	0.0105956	3.9802	5.13004e-05	3.32479	0.00067792	2.98076	0.0014909
MsaG036659	XP_039682823.1	F-box/kelch-repeat protein At3g23880-like	2.41873	0.00205957	3.92685	9.44839e-07	4.42889	1.33475e-08	1.57613	0.024418
MsaG026369	XP_024626433.1	uncharacterized protein LOC25498850	2.41815	0.0243369	3.07013	0.00267767	4.63097	5.07397e-06
MsaG041926	XP_013444597.1	uncharacterized protein LOC25500659 isoform X1	2.41705	0.0402078			3.42882	0.00215938	4.12149	0.000213337
MsaG017205	#N/A	#N/A	2.41599	1.61953e-06	3.11604	3.2923e-10	2.78107	1.79306e-09	3.24676	3.97347e-10
MsaG037161	#N/A	#N/A	2.41368	0.0188564	3.09969	0.00180809	1.88623	0.0399006	2.03856	0.027179
MsaG044147	XP_003629179.1	protein STRICTOSIDINE SYNTHASE-LIKE 7 isoform X2	2.41105	5.59814e-05	2.54496	3.21382e-06	1.71837	0.000475244
MsaG039604	XP_024626036.1	F-box protein At3g60790-like	2.40945	0.0482632	2.37262	0.0339634	3.68452	0.00111821	3.81168	0.000722077
MsaG020166	XP_039688651.1	traB domain-containing protein-like	2.40775	0.000235578	4.09365	2.64865e-09	5.28211	7.7796e-12	6.71548	1.7655e-14
MsaG032839	#N/A	#N/A	2.4042	8.40509e-05	1.81664	0.00179452	1.93416	0.000667033	2.03293	0.000290931
MsaG045832	XP_013458305.1	importin subunit alpha	2.40175	0.00868912	2.61487	0.00207682	3.11938	0.000169365	5.02636	4.39001e-08
MsaG031503	XP_024641517.1	caldesmon	2.40092	0.000569681	3.72319	4.90706e-08	4.35902	3.11935e-10	7.0713	5.15972e-15
MsaG040817	XP_039683177.1	F-box/LRR-repeat protein At3g03360	2.39136	0.0214003	3.29771	0.0011044	4.53113	9.74403e-06	3.21785	0.00122564
MsaG032310	#N/A	#N/A	2.391	0.00650614	3.31924	0.000139999	2.38543	0.00175783
MsaG003753	XP_039684797.1	nuclear pore complex protein NUP98A-like isoform X2	2.38867	0.000145034	2.95911	9.48126e-07	2.97522	3.73922e-07	5.01102	7.73193e-10
MsaG018815	#N/A	#N/A	2.38767	0.0464658	2.21532	0.040712	2.84666	0.00789344	3.81797	0.000420218
MsaG007158	XP_003594229.1	E3 ubiquitin-protein ligase UPL5 isoform X1	2.38651	0.0147311	2.97537	0.00126002	3.54755	0.000110043	4.33947	1.74445e-05
MsaG036950	XP_003622528.2	cell number regulator 6	2.3857	0.000378535	5.15474	6.51547e-13	6.78189	8.20639e-17	7.92369	1.99013e-18
MsaG043351	XP_013445809.1	paired amphipathic helix protein Sin3-like 1	2.38295	9.30852e-06	4.41001	1.63756e-14	3.37238	1.08255e-10	5.58668	4.31732e-16
MsaG030204	XP_013444273.1	FBD-associated F-box protein At4g10400	2.38085	0.000130578	3.12764	2.17519e-07	3.93286	2.55341e-10	6.27515	9.68512e-14
MsaG021147	XP_039689551.1	phosphatidylinositol/phosphatidylcholine transfer protein SFH6 isoform X2	2.37973	0.000312682	5.76138	1.27356e-11	5.75197	8.47248e-13	5.40175	1.5638e-10
MsaG014258	XP_013460088.1	probable amino acid permease 7	2.37968	2.15999e-12	3.72196	1.94825e-28	1.82439	2.24979e-08	3.36736	2.71465e-24
MsaG039585	XP_039683947.1	ent-copalyl diphosphate synthase%2C chloroplastic	2.37964	0.000161579	5.9147	6.58945e-14	6.75241	3.27377e-16	5.75263	1.47433e-12
MsaG033052	XP_024632916.1	uncharacterized protein LOC25483573	2.3785	8.10457e-08	4.83232	1.22935e-19	6.75499	4.98448e-22	6.88342	2.15967e-19
MsaG003174	XP_003590513.1	#N/A	2.37632	0.0145783	6.07306	5.62303e-10			7.44569	9.83201e-13
MsaG006058	#N/A	#N/A	2.37449	0.00170552	5.78394	3.71878e-10	5.77614	8.32757e-11	6.09219	3.30157e-11
MsaG002139	XP_039683763.1	probable methyltransferase At1g27930	2.37399	9.48566e-05	4.3113	2.30182e-11	5.87653	1.04067e-14	6.83576	1.83995e-15
MsaG014854	XP_039687328.1	albumin-1 isoform X1	2.37248	0.0111555			2.72429	0.00148748	3.0763	0.000421123
MsaG036502	XP_024625769.1	protein ALTERED XYLOGLUCAN 4 isoform X20	2.37246	0.0106454	2.9531	0.000476771			-5.52338	6.86758e-33
MsaG008540	XP_003595571.1	phytochrome E	2.37232	0.00655833	3.81135	1.61076e-05	4.48906	6.07974e-07	4.97697	1.62937e-07
MsaG023980	XP_024629631.1	callose synthase 5	2.37113	3.87589e-09	4.68254	1.37388e-32	5.94127	1.16612e-49	4.75923	5.16844e-34
MsaG040083	XP_039683373.1	fructose-bisphosphate aldolase 6%2C cytosolic	2.36974	1.15888e-16	3.21329	3.06775e-30	1.58101	1.41985e-08	2.68558	2.61709e-22
MsaG045975	XP_039688917.1	DNA damage-repair/toleration protein DRT100-like	2.36493	0.000381459	3.10405	1.48294e-06	2.92487	1.88694e-06
MsaG037172	#N/A	#N/A	2.36094	0.0285002	3.6106	0.000525197	2.15111	0.0279531	3.16033	0.00190595
MsaG015791	XP_013461219.1	uncharacterized protein LOC25489672	2.35972	7.03559e-05	2.84979	5.64588e-07	3.12673	2.79247e-08
MsaG012118	XP_039688213.1	transcription factor MYB65	2.35957	3.5474e-21	3.01881	1.46803e-34	4.01356	2.96705e-57	2.98594	4.32378e-34
MsaG007797	XP_013463290.1	uncharacterized protein LOC25488169	2.35844	0.0113957	2.78905	0.00152914	2.27808	0.00615706	4.63797	3.05168e-06
MsaG046497	#N/A	#N/A	2.35813	0.001304	2.04487	0.0019052	2.54209	0.000113105	1.24905	0.0436373
MsaG029782	XP_024640535.1	F-box/kelch-repeat protein At3g06240	2.35747	0.00262204	4.44071	4.9373e-07	5.73268	5.14299e-10	5.40563	2.69739e-09
MsaG046378	XP_024636902.1	cullin-1 isoform X2	2.35557	0.00167402	2.32445	0.000547403	1.38968	0.022229	3.09295	3.51462e-05
MsaG046519	XP_039689202.1	uncharacterized protein LOC11435794	2.35377	0.00684296	2.4991	0.00261433	2.88785	0.000590889	2.51644	0.00220623
MsaG020472	#N/A	#N/A	2.35306	0.0157187			1.64621	0.0417735
MsaG014909	XP_024635194.1	protein INVOLVED IN DE NOVO 2	2.3515	0.00613219	2.84404	0.000391629	3.24687	3.94472e-05	3.11484	0.000149263
MsaG046211	XP_003610166.3	flavonoid 3-O-glucosyltransferase	2.34981	2.75441e-05	5.86723	5.72669e-26	8.24857	8.23864e-38	9.49999	1.21398e-32
MsaG028384	XP_039690689.1	E3 ubiquitin-protein ligase SINA-like 10 isoform X2	2.34945	0.0276387	3.92382	0.000171245	1.97282	0.0345343	3.53298	0.000470737
MsaG004586	XP_003591772.1	hippocampus abundant transcript-like protein 1	2.34623	0.0122725	2.91283	0.000871859	4.29702	7.02092e-06	4.60291	1.88441e-06
MsaG033934	XP_039683081.1	ribosomal RNA processing protein 36 homolog	2.34588	0.00705307	2.85449	0.000552725	3.69808	1.91563e-05	1.81552	0.0161923
MsaG028114	XP_003615634.2	ABC transporter G family member 31 isoform X1	2.34254	3.09574e-28	2.71712	1.08771e-38	3.48348	2.09882e-61	2.58833	8.93006e-36
MsaG002932	#N/A	#N/A	2.34229	0.000366298	1.9533	0.00134803	2.24619	0.000120892	2.00864	0.000730938
MsaG037789	XP_039683892.1	transcriptional adapter ADA2b	2.3415	0.0208684	5.30026	6.14275e-07	4.06769	4.16538e-05	5.29144	3.9337e-07
MsaG043413	#N/A	#N/A	2.34037	6.55999e-06	3.31775	5.19407e-10	3.56499	1.16594e-11	3.00903	1.87919e-08
MsaG004351	#N/A	#N/A	2.33709	0.00888773
MsaG040400	XP_039684274.1	phospholipase A1 PLIP2%2C chloroplastic	2.33603	0.0110019	3.15858	0.000331354			2.03548	0.0132051
MsaG019431	XP_039689110.1	uncharacterized protein LOC25491788	2.33497	1.70443e-06	3.2312	7.34566e-12	4.80696	1.35591e-23	3.61739	1.02956e-14
MsaG016956	XP_039687703.1	rho GTPase-activating protein REN1 isoform X3	2.3308	0.000743051	5.13371	2.34867e-10	5.70215	1.11169e-11	6.58712	1.66448e-13
MsaG027982	#N/A	#N/A	2.32982	0.00818019					-6.47043	1.32026e-47
MsaG002884	XP_039683229.1	uncharacterized protein LOC112417493	2.32942	0.0297087	2.31417	0.0188002	3.60115	0.000514557	2.26631	0.0201983
MsaG003364	XP_024635692.1	myosin-9	2.32894	3.99154e-11	3.76327	5.3383e-26	4.27506	1.62525e-32	4.61049	6.20091e-33
MsaG030963	XP_013451193.1	late embryogenesis abundant protein 2	2.32714	0.000912579	6.32391	3.83996e-20	9.71501	3.5526e-31	10.7671	4.34588e-31
MsaG009109	#N/A	#N/A	2.32661	2.89855e-08	3.11224	8.31908e-14	1.06178	0.00458505
MsaG032897	XP_024636117.2	uncharacterized protein LOC112420737	2.3258	2.44218e-05	2.5627	8.15219e-07	2.02973	3.86105e-05	1.5447	0.00166309
MsaG027933	XP_013467173.1	E3 ubiquitin-protein ligase SINA-like 10 isoform X1	2.32366	2.02763e-05	3.24652	2.37808e-09	2.67715	9.41335e-08	4.72055	1.85351e-11
MsaG044539	XP_013457476.1	probable receptor-like protein kinase At2g23200	2.32282	0.0275412	2.88201	0.00316382			-5.6479	8.43974e-22
MsaG002966	XP_024632916.1	uncharacterized protein LOC25483573	2.32229	2.24809e-06	4.55748	4.23227e-16	6.31857	2.13659e-20	7.32406	4.70492e-20
MsaG036951	XP_003622528.2	cell number regulator 6	2.32152	4.01751e-06	4.37336	2.84753e-16	6.9052	6.26564e-21	7.25074	2.83997e-19
MsaG029699	XP_003617894.2	uridine kinase-like protein 4	2.31847	4.71774e-22	3.0385	5.0164e-37	2.81931	1.55819e-34	3.1149	5.69431e-37
MsaG042472	XP_039690670.1	polyubiquitin-like	2.31691	0.00955129	4.55882	2.22732e-06	5.73289	5.95785e-09	5.39903	3.33011e-08
MsaG045360	XP_003609083.1	oleosin	2.31678	8.26381e-09	3.16156	4.48833e-16	4.59358	1.36418e-32	4.03157	7.94308e-26
MsaG030966	XP_013451190.1	stress-induced protein KIN2	2.31248	4.52211e-05	6.14811	1.04795e-26	8.6349	7.68046e-37	10.6397	6.01463e-35
MsaG032764	XP_013452364.1	uncharacterized protein LOC25496530	2.31222	3.56817e-20	2.65476	2.28959e-27	2.17506	6.26682e-20	2.90914	1.3271e-31
MsaG037987	#N/A	#N/A	2.30952	2.62247e-07	3.59703	2.5945e-14	5.20324	7.833e-20	5.79133	5.09024e-16
MsaG038753	XP_003624250.1	UDP-glycosyltransferase 74G1	2.30212	0.0496471	2.79283	0.00953257	2.37063	0.0235024	3.74971	0.00047181
MsaG012512	XP_039688213.1	transcription factor MYB65	2.30205	2.27799e-27	2.98849	2.04974e-45	3.9388	1.25236e-69	2.83325	1.06256e-40
MsaG027969	XP_013454107.1	methylesterase 17	2.30134	0.0130798	3.49116	0.000150924	4.3397	2.68652e-06
MsaG035003	#N/A	#N/A	2.29911	0.000760982	1.23712	0.0326799	1.52594	0.00663638	1.29361	0.0238496
MsaG005679	#N/A	#N/A	2.29726	0.000317335	5.05661	1.5758e-10	5.79752	1.14281e-12	6.07066	8.51565e-13
MsaG008758	#N/A	#N/A	2.2967	0.0268879	1.99523	0.0439233	2.6216	0.00790371	2.48442	0.00895656
MsaG009217	XP_024631681.1	F-box/kelch-repeat protein At3g06240	2.29098	3.61509e-07	2.72425	2.30914e-10	2.79137	1.77609e-11	5.24513	1.79648e-13
MsaG000247	XP_003589262.2	#N/A	2.29036	6.43428e-05	3.87142	2.136e-11	5.41789	4.60492e-17	7.76486	3.74312e-20
MsaG042470	#N/A	#N/A	2.28934	6.72555e-06	5.31063	1.67555e-15	7.10171	5.62947e-19	7.09458	1.59083e-18
MsaG032902	XP_039683280.1	uncharacterized protein At2g29880-like isoform X2	2.28762	0.00271284	3.34879	4.21615e-06	4.13472	1.78497e-08
MsaG033542	#N/A	#N/A	2.28715	0.000122487	1.48594	0.00413946
MsaG007159	XP_039686294.1	E3 ubiquitin-protein ligase UPL5 isoform X1	2.2809	0.0364011	3.71017	0.000534525	4.04937	0.000177109	2.30824	0.0207313
MsaG047123	XP_024638765.1	eukaryotic peptide chain release factor subunit 1-2	2.28038	0.0102954	1.79585	0.0231103	1.86133	0.0158266	3.80709	2.3957e-05
MsaG009141	XP_024632387.1	protein FORGETTER 1 isoform X2	2.28	0.00177642	3.65117	1.11045e-06	4.47389	1.88891e-08	5.34448	1.89753e-09
MsaG030960	XP_013451188.1	stress-induced protein KIN2	2.2795	5.2671e-06	6.4629	2.69687e-38	9.15419	9.35716e-55	11.8611	1.54755e-46
MsaG002119	XP_024631568.1	amino acid transporter AVT1C	2.27804	4.05961e-19	4.53259	1.20577e-61	7.56172	9.01002e-71	9.88808	6.80121e-42
MsaG006132	#N/A	#N/A	2.27585	0.00246729	6.12088	2.00378e-11	6.11649	7.01911e-12	5.77672	1.32574e-10
MsaG007164	#N/A	#N/A	2.27481	0.000288742	3.99035	1.64116e-08	4.97332	1.65168e-10	4.64844	1.05281e-08
MsaG009439	XP_024631622.1	pentatricopeptide repeat-containing protein At1g53600%2C mitochondrial	2.27236	0.0106897	1.93727	0.012888			2.85809	0.000990457
MsaG042627	#N/A	#N/A	2.27216	0.0138599	2.61516	0.00258061	3.51164	9.76267e-05	4.71199	1.13933e-06
MsaG043912	XP_013446163.2	uncharacterized protein LOC25501471	2.27203	7.86912e-05	5.42779	1.07507e-22	7.89726	8.37069e-39	11.1912	4.11413e-38
MsaG044042	XP_003629019.1	abscisic acid 8'-hydroxylase CYP707A2	2.27092	0.00160496	2.24624	0.00048131	3.43187	3.86957e-07
MsaG011486	XP_003598897.1	dolichyl-diphosphooligosaccharide--protein glycosyltransferase subunit DAD1	2.26978	6.28032e-07	2.73375	4.24244e-10	2.73007	1.09451e-10	2.03763	1.05338e-06
MsaG013707	XP_024634932.1	uncharacterized protein LOC11421712 isoform X2	2.2696	0.00147678	3.32902	4.24287e-06	3.21747	2.42644e-06	1.55048	0.0125467
MsaG038769	#N/A	#N/A	2.26878	0.00919823			2.45998	0.00177785	5.06851	9.70861e-08
MsaG030959	XP_013451195.1	stress-induced protein KIN2	2.26828	0.00941519	7.64109	3.4554e-21	10.9047	1.43097e-33	12.6894	2.2967e-35
MsaG025845	XP_003612316.1	probable acyl-activating enzyme 1%2C peroxisomal	2.26813	0.00914572					-2.86029	2.2449e-06
MsaG037671	XP_003623087.4	F-box/kelch-repeat protein At3g23880	2.26783	0.0214192	4.69064	5.0697e-06	4.34433	1.31237e-05	4.65582	3.38462e-06
MsaG030788	XP_024642072.1	glycerol-3-phosphate dehydrogenase [NAD(+)]	2.26174	7.79127e-17	2.76111	1.77736e-25	2.43795	2.23764e-21	2.3859	5.10946e-20
MsaG040820	XP_003626493.1	GDSL esterase/lipase At5g33370	2.25899	0.017185	8.63875	1.02064e-20	7.75399	8.40886e-19	5.78372	8.19822e-12
MsaG046696	XP_013469086.1	nuclear envelope-associated protein 2	2.25747	4.23674e-15	2.09112	4.64965e-15	1.69108	3.36739e-11	1.56409	1.82315e-09
MsaG005394	XP_013470028.1	uncharacterized protein LOC25485381	2.25471	0.000975614	3.49867	5.71423e-07	3.10941	1.64349e-06	3.72863	5.48671e-07
MsaG012088	#N/A	#N/A	2.25301	0.00299212	2.06131	0.00349349	3.8042	4.34444e-07	2.2692	0.00105796
MsaG003307	XP_013468483.1	uncharacterized protein LOC25484257	2.2508	1.35754e-17	2.53197	1.75416e-23	1.2088	3.80421e-07	2.44793	9.09632e-22
MsaG002753	XP_013467885.1	exocyst complex component EXO70A1	2.24955	4.16078e-10	4.68182	2.02627e-36	6.00734	1.20052e-50	3.03924	3.05991e-18
MsaG028604	XP_024639238.1	uncharacterized protein LOC11407534	2.24877	1.01837e-05	4.50605	1.34423e-18	6.44399	3.2083e-28	7.96892	6.72558e-24
MsaG045513	XP_003609181.2	serine protease SPPA%2C chloroplastic	2.24869	0.000167888	2.40102	1.4241e-05	2.22763	2.5968e-05	2.43982	1.32734e-05
MsaG006996	XP_039686259.1	protein trichome birefringence-like 10	2.24572	0.00535069	2.48908	0.000950721	2.16271	0.00226348	2.45566	0.00119197
MsaG040707	XP_003626386.1	benzyl alcohol O-benzoyltransferase	2.24435	0.0489948					-5.99568	2.33383e-14
MsaG030967	XP_013451188.1	stress-induced protein KIN2	2.24383	0.001026	6.16675	1.20059e-20	7.68844	3.95549e-28	10.9187	9.81681e-33
MsaG014282	#N/A	#N/A	2.24214	2.14353e-06	4.20421	2.10971e-14	4.31015	4.9006e-16	3.54356	7.81712e-12
MsaG034018	XP_003620263.1	uncharacterized protein LOC11419328	2.2383	0.0188025	1.75506	0.0343562
MsaG039964	XP_024625297.1	eukaryotic translation initiation factor 5B isoform X1	2.23689	0.000347634	2.43431	3.71962e-05	3.31846	3.59542e-08	3.19631	1.9885e-07
MsaG003036	XP_039683578.1	uncharacterized protein LOC25484044 isoform X3	2.23532	7.82048e-07	2.45897	8.12596e-09	2.3377	1.10951e-08	2.35292	3.52822e-08
MsaG020162	XP_013455616.2	traB domain-containing protein	2.23327	0.00462874	3.33346	9.76903e-06	5.67444	4.06532e-11	5.66723	3.71126e-10
MsaG042360	XP_024627338.1	F-box/kelch-repeat protein At3g23880	2.23126	0.0258754	3.33411	0.000733184	3.42053	0.000323403	3.42711	0.000569312
MsaG012978	#N/A	#N/A	2.2302	0.00385475	2.20065	0.00145711	2.8251	5.85066e-05	3.57611	1.22768e-05
MsaG018514	#N/A	#N/A	2.23	0.0204925	4.49339	1.02037e-05	2.38719	0.00613663	5.41016	1.15898e-07
MsaG030158	XP_039691154.1	formate dehydrogenase 1%2C mitochondrial	2.22872	4.6425e-06	5.90725	4.14102e-37	6.19514	5.79327e-41	7.4895	8.41251e-56
MsaG018611	#N/A	#N/A	2.22798	0.0053844	1.62549	0.0225342	2.11578	0.00275245	2.9822	0.000189648
MsaG004635	XP_024640994.1	glycerol-3-phosphate dehydrogenase SDP6%2C mitochondrial isoform X1	2.22783	6.34133e-22	2.25384	1.08358e-23	2.27065	1.41555e-24	1.71849	7.92278e-15
MsaG002026	XP_013467265.1	protein BONZAI 3	2.22767	0.00973533	3.04326	0.000289986	3.39823	5.36087e-05	5.07608	7.5333e-08
MsaG013757	XP_024634879.1	uncharacterized protein LOC112420313	2.22662	2.3965e-08	3.2972	1.47301e-16	2.75149	3.1168e-13	1.60854	1.26528e-05
MsaG033012	XP_013443093.1	non-structural maintenance of chromosomes element 4 homolog A	2.22507	1.13792e-06	4.76138	2.08682e-27	7.0169	1.96353e-53	11.9871	6.53321e-51
MsaG025410	XP_039690839.1	queuosine salvage protein	2.22497	6.2015e-08	3.15742	1.82388e-14	2.75259	1.18209e-12	1.14655	0.00189891
MsaG020796	XP_039687329.1	uncharacterized protein LOC120579369	2.21949	0.0221789	3.95425	6.54484e-05	5.19283	2.45439e-07	4.54518	4.47085e-06
MsaG034508	XP_003620573.2	probable lactoylglutathione lyase%2C chloroplastic	2.21882	9.12721e-19	2.68505	5.99272e-28	2.36668	8.38413e-24	2.80613	4.27638e-29
MsaG014114	XP_039687154.1	uncharacterized protein LOC25489115	2.21774	0.000244494	3.51069	2.91427e-08	1.50181	0.00407596
MsaG042415	XP_024629049.1	ADP%2CATP carrier protein 1%2C mitochondrial	2.2175	4.23839e-26	3.57793	2.59189e-67	3.80298	4.6364e-76	3.73884	2.69359e-74
MsaG029400	XP_024639730.1	citrate synthase%2C glyoxysomal	2.2163	7.76217e-05	1.91639	0.000404478	1.28369	0.0189191	3.34216	5.87916e-10
MsaG036242	#N/A	#N/A	2.21515	1.00285e-05	5.39647	3.86958e-27	7.49121	3.96809e-40	10.4905	1.06983e-36
MsaG033128	XP_003622614.2	uncharacterized protein LOC11442440	2.21307	2.25512e-06	2.4156	3.29675e-08	1.89344	2.63338e-06	1.6069	9.3037e-05
MsaG023424	#N/A	#N/A	2.20904	0.00380119	5.06312	1.68693e-09	6.4849	1.14209e-12	5.83073	1.56012e-10
MsaG017936	#N/A	#N/A	2.20801	5.21485e-05	3.86217	1.36927e-10	4.15363	6.55112e-12	6.28378	7.90258e-15
MsaG014835	XP_039683280.1	uncharacterized protein At2g29880-like isoform X2	2.20775	0.000494728	3.033	5.33762e-07	3.54176	4.01428e-09
MsaG026094	XP_003612696.2	disease resistance protein RPM1	2.20608	0.00347789			1.64768	0.00591254	-4.00869	6.66024e-24
MsaG041236	XP_003625518.1	pescadillo homolog	2.20515	8.4207e-05	2.21917	1.22253e-05	1.86349	8.88821e-05	5.76243	4.62947e-13
MsaG045006	#N/A	#N/A	2.20418	1.59053e-05	1.88911	7.53924e-05	2.47369	1.41154e-07	3.13581	5.45391e-10
MsaG023973	XP_003630255.1	protein trichome berefringence-like 7	2.19942	3.96599e-14	2.75523	5.53248e-22	3.31594	3.34908e-29	2.55505	9.42729e-19
MsaG031119	XP_039686695.1	uncharacterized protein LOC112419921	2.19923	0.0212889	2.49271	0.00521788	3.2551	0.000595277	2.32773	0.00842227
MsaG046361	XP_039688772.1	uncharacterized protein LOC11437881	2.19826	0.000276701	3.57515	1.12294e-07	4.44928	2.75336e-09	4.9699	6.32623e-10
MsaG028562	XP_003615964.1	protein LURP-one-related 7	2.19766	9.00242e-06	5.91497	1.55832e-15	6.49295	1.34205e-17	6.45438	3.64268e-16
MsaG041869	XP_013444548.1	60S acidic ribosomal protein P1	2.1955	7.23462e-09	2.14074	5.51566e-09	1.6898	3.82701e-06	2.57727	1.19782e-12
MsaG007087	XP_013462883.1	F-box protein CPR1	2.19273	0.000481694	4.63286	7.96164e-14	6.34552	1.18528e-20	8.13751	5.50932e-21
MsaG010617	XP_003597238.1	60S ribosomal protein L12-3	2.18973	1.5888e-06	3.27216	1.20101e-13	2.13601	1.13647e-06	4.81444	3.54135e-25
MsaG003362	#N/A	#N/A	2.18964	9.77086e-06	4.96863	2.66879e-24	7.08198	2.44299e-38	10.3829	1.38279e-36
MsaG033719	XP_003602519.1	ribonuclease P protein subunit p25-like protein	2.18908	3.05446e-09	2.40205	5.25529e-12	2.23827	1.85939e-11	2.14381	5.49096e-10
MsaG021412	#N/A	#N/A	2.18805	2.36812e-12	3.1255	2.07725e-24	2.53131	4.34054e-17	2.43964	4.54686e-16
MsaG005966	XP_013466131.1	auxilin-like protein 1	2.18725	0.0359711
MsaG030604	#N/A	#N/A	2.18559	0.00355526	3.07829	2.39486e-05	2.19385	0.00116392	3.11156	2.38473e-05
MsaG040830	#N/A	#N/A	2.18169	0.0248969					2.24038	0.0113893
MsaG039977	XP_024625297.1	eukaryotic translation initiation factor 5B isoform X1	2.18118	0.00046718	2.66828	7.4775e-06	3.00099	2.85413e-07	3.55492	1.51918e-08
MsaG021359	#N/A	#N/A	2.17965	1.59014e-08	1.97793	2.25189e-08	1.59178	2.52088e-06	1.76258	4.73633e-07
MsaG026910	XP_039690588.1	LOW QUALITY PROTEIN: cullin-3B	2.17865	4.87621e-05	5.7601	1.37334e-14	4.71308	5.05741e-15	7.10372	6.2984e-18
MsaG028351	XP_003616193.3	transmembrane 9 superfamily member 2	2.17834	7.7365e-08	3.5059	3.33341e-18	2.69977	2.583e-12	6.33588	1.61553e-28
MsaG038457	XP_003623873.2	SPX and EXS domain-containing protein 1 isoform X1	2.17798	3.89889e-13	2.63736	1.55572e-19	2.43803	4.78059e-18	2.55502	3.57283e-18
MsaG039193	XP_024625304.1	cell division control protein 48 homolog B	2.17703	0.00044277	1.67816	0.00138962	1.81549	0.000339476
MsaG038690	XP_003624186.1	probable protein phosphatase 2C 33	2.17674	3.27472e-35	2.57798	2.72529e-50	2.97341	1.93237e-66	1.77525	1.69697e-25
MsaG032827	XP_013452086.2	uncharacterized protein LOC25497069	2.17291	0.0313136					3.32479	0.000435722
MsaG039250	XP_024625886.1	amino acid transporter AVT1A	2.17282	1.84503e-15	2.02168	3.30156e-14	1.89629	7.52906e-13	1.18102	7.6267e-06
MsaG026129	XP_003588866.1	#N/A	2.17229	2.51201e-06	2.26625	1.22526e-07	2.13207	2.36748e-07	5.98486	3.55508e-16
MsaG004971	XP_003592215.2	protein DETOXIFICATION 35	2.17222	1.9526e-12	3.43537	5.87432e-28	5.09993	4.57864e-47	7.16739	3.2848e-35
MsaG038252	XP_003623558.2	PH%2C RCC1 and FYVE domains-containing protein 1	2.17197	5.70654e-06	4.73321	6.85343e-24	7.92409	4.56729e-43	4.23178	3.7378e-20
MsaG045787	#N/A	#N/A	2.17162	0.00166333	3.85491	1.42706e-07	3.96323	3.13594e-08	2.63626	5.53977e-05
MsaG016340	XP_003602332.2	GRF1-interacting factor 3	2.17092	1.40216e-08	2.51237	4.76497e-12	3.35991	2.28224e-18	5.25093	2.69031e-17
MsaG015538	#N/A	#N/A	2.1705	0.0349722	3.67152	0.000133334	3.25514	0.00026281	3.46617	0.000234811
MsaG014139	XP_003591227.1	#N/A	2.17009	0.031236			2.55797	0.00533082	3.76522	0.000141992
MsaG007816	#N/A	#N/A	2.16942	0.0488893	3.44986	0.00154181	4.64111	2.15118e-05	4.64875	1.70645e-05
MsaG040806	XP_024625794.1	wall-associated receptor kinase-like 21	2.16936	2.15371e-06	3.01944	3.16481e-11	3.87013	2.33932e-15	6.04002	9.2667e-16
MsaG044277	XP_024627832.1	folate transporter 1%2C chloroplastic isoform X1	2.16667	9.90795e-09	1.55057	9.19412e-07	1.33043	8.66304e-06	2.0327	3.93573e-09
MsaG040394	XP_003625945.1	NDR1/HIN1-like protein 2	2.1653	0.0127777	1.76384	0.0253509	1.85468	0.0152448
MsaG041951	XP_013444613.1	uncharacterized protein LOC25500675 isoform X2	2.16399	0.00926914	4.60073	4.65884e-08	5.95685	8.0436e-11	5.59282	2.96096e-10
MsaG014984	XP_003600817.2	uncharacterized protein LOC11417976	2.16207	6.14254e-22	2.68817	2.34497e-34	0.764621	0.000245319	5.80534	8.23664e-52
MsaG029294	XP_003617350.1	anthocyanidin 3-O-glucosyltransferase 2	2.1618	0.0195706			3.23647	0.000399469	-3.13575	6.03377e-09
MsaG033952	XP_039684365.1	opioid growth factor receptor-like	2.15901	5.82004e-05	4.60661	1.84464e-12	5.03922	3.09376e-14	6.64792	2.6902e-16
MsaG038775	XP_003624277.2	uncharacterized protein LOC11437459	2.15767	2.41412e-07	3.59592	5.93927e-18	3.28335	2.34624e-16	3.84066	1.79404e-19
MsaG020165	#N/A	#N/A	2.15378	1.16869e-08	3.35258	3.8607e-18	6.59771	1.08955e-26	7.53155	1.05788e-23
MsaG014705	XP_024633886.1	uncharacterized protein LOC11408266	2.15227	3.43831e-13	2.40128	3.32688e-17	2.74912	3.7989e-22	2.75413	8.12061e-21
MsaG033112	XP_003622969.1	vesicle-associated membrane protein 722	2.15203	8.96173e-07	5.65757	7.13743e-25	6.5925	8.34e-26	8.27157	1.07797e-25
MsaG021501	#N/A	#N/A	2.1518	0.0128136	4.28345	3.23622e-06	4.56639	6.1155e-07	3.34331	8.2694e-05
MsaG044994	XP_013457989.2	respiratory burst oxidase homolog protein A isoform X1	2.15158	0.000215624	1.86345	0.000413358	2.20054	2.07507e-05
MsaG033381	XP_024642271.2	uncharacterized protein LOC25497208	2.14747	0.000121679	4.26713	1.12653e-11	6.78657	1.2893e-16	6.46119	3.26205e-15
MsaG017758	XP_024633437.1	proline-rich receptor-like protein kinase PERK7	2.14599	1.49847e-07	4.39578	1.38411e-28	6.01523	2.09758e-49	9.42974	2.30186e-48
MsaG017771	XP_003603942.1	SNF1-related protein kinase regulatory subunit gamma-1	2.14274	1.08153e-11	2.80588	1.68072e-19	3.14237	4.15012e-24	6.44049	1.56103e-22
MsaG038075	XP_013449162.1	protein RESPONSE TO ABA AND SALT 1	2.14173	0.0230938
MsaG003144	XP_003599271.2	DNA topoisomerase 2	2.14046	0.0011514	2.30614	0.000132996			4.85691	2.60139e-09
MsaG030495	XP_024625614.1	uncharacterized protein LOC112416339	2.13776	0.0259604	3.46016	0.000200455	4.40093	5.24802e-06	3.25703	0.000413379
MsaG040668	XP_003626327.2	LOW QUALITY PROTEIN: phosphoglycerate mutase-like protein AT74H	2.13707	2.18065e-09	2.40957	1.30024e-12	2.35797	6.93694e-13	3.78441	2.27552e-19
MsaG013899	#N/A	#N/A	2.13678	2.2845e-05	3.59383	8.53313e-12	2.60993	2.95152e-08	6.94066	6.64934e-18
MsaG007589	XP_003594749.2	universal stress protein PHOS32	2.13547	0.00503945	6.22922	8.8318e-17	10.0315	1.94692e-25	10.0352	1.30508e-25
MsaG026927	#N/A	#N/A	2.13405	3.65511e-12	3.03266	7.4445e-22	3.3966	7.55648e-27	2.7482	3.58103e-18
MsaG026924	XP_024633734.1	F-box/LRR-repeat protein At3g58900	2.13368	0.0193531	3.56049	0.00010498	2.02246	0.0137727	2.7459	0.00123853
MsaG042198	#N/A	#N/A	2.13295	0.000199738	2.91633	1.46531e-07	4.6015	5.28237e-13	5.89277	8.6824e-13
MsaG031747	#N/A	#N/A	2.13069	0.0109846	2.71586	0.000514818	3.65532	2.43884e-06	2.37931	0.00158307
MsaG020935	XP_013456244.1	cyanogenic beta-glucosidase	2.12771	0.0306349	4.72341	1.24119e-07	2.84547	0.00164383	9.74804	7.67118e-20
MsaG019403	XP_013455239.1	protein RTF1 homolog	2.12312	3.71511e-06	4.33542	4.67084e-21	5.72569	2.95377e-31	8.0408	1.97579e-28
MsaG015839	XP_024634236.2	protein PUTATIVE RECOMBINATION INITIATION DEFECT 1 isoform X1	2.1217	5.85684e-05	1.66483	0.000243104	2.01742	6.80418e-06	4.60268	1.89167e-09
MsaG030962	XP_013451193.1	late embryogenesis abundant protein 2	2.11855	0.00500852	7.52172	2.41446e-25	10.5697	1.13676e-34	11.8493	5.59898e-35
MsaG016982	XP_013461784.1	increased DNA methylation 1	2.11724	0.0304105	1.82143	0.0378841	2.31185	0.00785584	4.45288	4.43889e-06
MsaG033143	#N/A	#N/A	2.11577	8.28398e-06	3.19223	4.33091e-11	6.55163	9.02036e-18	6.51873	7.4334e-17
MsaG035777	XP_013442438.2	putative FBD-associated F-box protein At5g22720 isoform X1	2.1154	0.00153274	2.32254	0.000118188	2.53672	1.22479e-05	4.31441	4.4645e-08
MsaG022337	#N/A	#N/A	2.11502	1.99048e-07	3.4025	1.17589e-16	3.39105	2.16577e-17	2.24986	5.05867e-09
MsaG016687	#N/A	#N/A	2.11501	0.00248953	3.42674	2.35071e-06	3.4244	6.87157e-07	3.03941	2.1706e-05
MsaG005488	#N/A	#N/A	2.11345	0.00337094	1.34294	0.0428091	1.71906	0.00658926	3.37115	1.93784e-06
MsaG020348	XP_024636346.2	gene=LOC11444696	2.11307	0.000222485	1.78608	0.000354393	1.83291	0.000143563	1.20763	0.0114993
MsaG006775	XP_039686228.1	ABC transporter B family member 9	2.1118	0.000356934	3.25598	6.47684e-08	5.99541	1.67974e-15	6.09791	6.00579e-14
MsaG026041	XP_024639787.1	replication protein A 70 kDa DNA-binding subunit E-like	2.11106	0.00636764					1.77751	0.00687648
MsaG004613	XP_003609480.1	protein S-acyltransferase 24	2.11074	3.65148e-06	3.41292	1.29906e-14	3.8856	1.40739e-18	4.39147	1.25288e-21
MsaG035893	XP_013451188.1	stress-induced protein KIN2	2.10988	0.0184878	8.08226	2.12842e-20	9.60169	3.02508e-24	11.1546	7.7213e-27
MsaG041937	XP_013444602.1	uncharacterized protein LOC25500664	2.10454	0.00903857	4.8266	8.09458e-08	4.05648	8.72336e-07	3.99281	3.69743e-06
MsaG019136	XP_039689811.1	F-box/LRR-repeat protein At2g42730-like	2.10434	1.38619e-05	3.46479	6.34581e-12	3.20585	1.47511e-11	6.9456	7.54841e-19
MsaG005734	XP_024630937.1	lysine-specific demethylase JMJ25	2.10419	0.019043	5.31698	9.6321e-08	5.94997	2.089e-09	5.30233	6.19819e-08
MsaG026909	XP_039690588.1	LOW QUALITY PROTEIN: cullin-3B	2.10345	0.0179507	4.1808	5.2853e-06	2.7565	0.00070393	2.72158	0.00104767
MsaG012736	XP_039691047.1	DNA topoisomerase 2-like isoform X2	2.10165	1.5793e-05	2.37242	2.83035e-07	2.38427	1.05208e-07	2.07124	4.1051e-06
MsaG017603	XP_003603726.1	transmembrane and coiled-coil domain-containing protein 4	2.10097	7.10385e-12	3.27896	5.91648e-27	3.92053	5.6182e-37	4.22871	4.11413e-38
MsaG028054	XP_003615564.1	uncharacterized protein LOC11405791	2.1001	8.41023e-06	4.03223	6.84556e-16	5.42612	7.4409e-22	5.76449	6.3512e-19
MsaG029847	#N/A	#N/A	2.09928	0.00114035	3.20486	1.5515e-07	2.86029	1.83665e-06	3.40323	1.61963e-08
MsaG020204	XP_003605929.1	aconitate hydratase%2C cytoplasmic	2.09877	1.26771e-22	2.78238	3.13901e-39	2.37725	1.54038e-31	2.62487	4.07311e-35
MsaG017518	XP_013462096.1	exocyst complex component SEC3A isoform X1	2.0981	1.66877e-15	2.98818	3.69772e-30	2.64301	1.23841e-25	2.69198	2.84709e-25
MsaG020414	XP_003606129.1	UDP-D-apiose/UDP-D-xylose synthase 2	2.09796	0.000591059	5.72309	1.67913e-22	6.10416	1.16856e-25	1.49496	0.00950909
MsaG032347	#N/A	#N/A	2.09729	0.00554063	1.48663	0.0272197	2.9068	9.76896e-05	1.97312	0.00476222
MsaG016501	XP_003602521.2	ribonuclease P protein subunit p25-like protein	2.09724	1.12821e-16	2.33548	1.54226e-21	2.22404	2.57295e-20	1.88728	4.74337e-15
MsaG042350	XP_003627646.1	probable carboxylesterase 9	2.09714	5.83849e-05	5.58236	3.20787e-28	8.21071	1.3757e-46	4.59552	9.40045e-21
MsaG041628	XP_003627168.1	eukaryotic initiation factor 4A-10	2.0952	3.88596e-27	2.61726	8.09866e-43	2.63306	2.89682e-44	3.76102	1.36939e-77
MsaG032377	XP_024641263.2	DEAD-box ATP-dependent RNA helicase 39-like	2.09111	0.0428859					2.05498	0.0257062
MsaG043319	XP_013445778.1	F-box/LRR-repeat protein At3g26922	2.08346	0.0041587	2.01611	0.0023001	1.32019	0.0321248	2.50951	0.00039738
MsaG040235	XP_039683955.1	cellulose synthase A catalytic subunit 3 [UDP-forming]-like	2.08227	0.00070844	2.05931	0.000268845	2.94056	3.6035e-07	2.4324	2.59849e-05
MsaG027971	XP_013454107.1	methylesterase 17	2.08083	0.0378145	3.42842	0.000434415	3.66718	7.02579e-05
MsaG021995	#N/A	#N/A	2.08023	0.00346996	1.36112	0.0326726			2.02923	0.00166098
MsaG044870	XP_013457652.3	subtilisin-like protease 4	2.07491	0.0282652	3.1805	0.000533968	4.50792	2.37505e-06	5.42328	7.32127e-08
MsaG031135	XP_003603086.1	low-temperature-induced cysteine proteinase	2.0731	0.0208686	3.06845	0.000457122	2.06487	0.0074883	2.28953	0.00575314
MsaG040459	XP_003626040.2	probable sugar phosphate/phosphate translocator At3g17430	2.07262	1.13324e-13	2.40583	4.7541e-19	2.02979	7.57167e-15	2.48464	7.23102e-20
MsaG003594	XP_039683054.1	probable fructokinase-7	2.07137	0.00852565	3.09722	8.90247e-05	2.67812	0.000157164	4.00357	2.26619e-06
MsaG002096	XP_039690796.1	polyadenylate-binding protein 2	2.06156	0.00176841	1.42091	0.0160282	1.51114	0.00819501	2.39109	0.00013954
MsaG020628	XP_024636757.2	uncharacterized protein LOC25492431	2.0608	4.18461e-10	2.26099	4.94219e-13	2.81795	4.14559e-19	5.39248	2.55802e-23
MsaG030438	XP_039687502.1	protein BREAST CANCER SUSCEPTIBILITY 2 homolog B isoform X3	2.05509	0.000345098	3.95431	1.81517e-09	2.57345	9.42217e-07	5.46916	9.01971e-12
MsaG021879	#N/A	#N/A	2.05484	2.60547e-13	2.03593	1.47446e-14	1.25003	8.13325e-07	1.56263	1.61784e-09
MsaG003829	XP_003606396.2	serine/threonine-protein kinase GRIK1	2.05377	0.00159826	1.53199	0.0114608	1.39566	0.0188673	1.26769	0.0294866
MsaG046283	XP_039689906.1	myosin-binding protein 7	2.05363	1.41313e-08	2.77175	7.16363e-15	2.02556	1.07488e-09	2.35977	1.31661e-11
MsaG029917	XP_003618105.1	uncharacterized protein LOC11418710	2.05318	1.29167e-08	2.1272	5.61478e-10	1.6875	4.25114e-07	2.47524	1.04758e-12
MsaG013467	XP_024634325.1	replication protein A 70 kDa DNA-binding subunit A	2.05277	0.000584157	2.40144	2.01616e-05	2.42473	9.16886e-06	4.23036	1.00608e-10
MsaG012610	XP_003598987.1	mitochondrial substrate carrier family protein E	2.05241	5.19614e-10	1.51925	3.72331e-07	1.34665	3.27215e-06	1.85167	1.43888e-09
MsaG020508	XP_013455878.1	F-box protein At4g22280	2.05031	0.0410833	2.29532	0.0115501	2.35818	0.00753254	3.52722	0.000283346
MsaG017914	#N/A	#N/A	2.04835	0.0375322	2.90229	0.00167242	3.7681	4.29264e-05	3.28761	0.000360911
MsaG029696	XP_003617891.2	F-box protein CPR1	2.04471	0.000730592	4.43423	1.04286e-11	6.9078	3.49175e-16	7.17759	6.48613e-17
MsaG010791	XP_003597479.1	glucose--fructose oxidoreductase	2.04464	3.04023e-20	2.63752	1.46119e-33	1.80319	1.41047e-18	2.45883	2.19251e-29
MsaG044431	#N/A	#N/A	2.04432	0.00710803	2.96735	4.93606e-05	2.14444	0.00150947	2.04469	0.00328449
MsaG025337	#N/A	#N/A	2.04392	0.0180108	2.26897	0.00451955	2.73104	0.000602476
MsaG023164	#N/A	#N/A	2.04347	1.38528e-05	2.81225	9.21951e-10	3.17202	4.309e-12	5.12133	2.75425e-13
MsaG042709	XP_003628108.1	uncharacterized protein LOC11406186	2.04201	0.0324073	1.78913	0.0314645	-3.22111	2.3191e-09	3.14421	0.000419523
MsaG034615	XP_039682746.1	stress response protein nst1 isoform X3	2.04187	0.00226735	3.55695	2.15338e-08	3.8594	6.13616e-10	6.19712	1.12003e-18
MsaG016958	XP_039687702.1	rho GTPase-activating protein REN1 isoform X2	2.04046	1.4803e-06	4.65852	7.93671e-30	7.09546	2.79031e-57	10.4175	1.05095e-44
MsaG021835	#N/A	#N/A	2.03709	2.85719e-06	2.38014	8.07449e-09	1.92426	7.99579e-07	4.51746	1.11994e-14
MsaG034439	#N/A	#N/A	2.03643	0.000421906	4.52273	7.86014e-10	3.96706	4.66521e-10	3.18896	2.49303e-07
MsaG047077	XP_013465360.3	heavy metal-associated isoprenylated plant protein 3	2.03464	0.0491841	2.2549	0.0183487	4.23078	5.14403e-05	5.11997	1.37043e-06
MsaG019261	XP_003605381.1	organic cation/carnitine transporter 3	2.03422	4.91853e-05	1.13166	0.0167637	1.41895	0.00198008	1.86587	5.09073e-05
MsaG046070	XP_013468625.2	flotillin-like protein 1	2.03192	0.00352965	2.57574	0.000100167	1.39001	0.0168194	4.19108	2.71466e-07
MsaG007301	XP_039686886.1	elongation factor G-2%2C mitochondrial	2.03165	1.03714e-07	1.7336	3.57613e-07	2.50148	9.9968e-13	2.93451	5.37514e-13
MsaG047029	#N/A	#N/A	2.03099	0.00497933	2.60623	0.00013911	3.89025	1.18116e-07	5.45154	5.99432e-10
MsaG040667	#N/A	#N/A	2.03022	3.93787e-05	2.9041	4.75002e-09	2.69935	4.5519e-09	3.64046	1.34083e-09
MsaG038536	XP_003623959.3	uncharacterized protein LOC11427526	2.02968	0.00131667	3.79091	3.31698e-08	5.36654	7.79557e-11	5.63118	3.32938e-11
MsaG030603	#N/A	#N/A	2.02889	0.0118127	3.0185	6.51345e-05	2.79247	0.000167454	3.18433	1.73634e-05
MsaG004595	XP_013469412.1	zinc finger protein WIP6	2.02848	0.000358249	4.21551	5.15131e-12	3.6777	4.22981e-11	7.00786	3.39063e-17
MsaG030437	XP_024630443.1	methyl-CpG-binding domain protein 4-like protein	2.02783	0.000117729	2.20355	6.47627e-06	2.12441	5.7051e-06	3.16129	1.47893e-08
MsaG016767	XP_003602854.1	putative clathrin assembly protein At4g40080	2.02672	2.27498e-06	3.37376	2.23081e-15	2.57333	2.10772e-10	0.981304	0.0148096
MsaG027509	XP_003614600.1	uncharacterized protein LOC11411191	2.02609	0.000845733	1.2584	0.0148666	2.18855	3.22667e-05	2.66641	1.25897e-05
MsaG033146	#N/A	#N/A	2.02586	4.03201e-07	5.44518	2.62185e-21	7.54229	1.05115e-23	7.52527	1.04499e-22
MsaG032199	XP_003612805.1	uncharacterized protein At1g32220%2C chloroplastic	2.02574	0.0454989
MsaG037875	XP_003623210.1	probable glutathione S-transferase	2.0256	2.16334e-06	4.81993	2.10119e-30	3.90119	1.19758e-21	2.04592	4.30778e-07
MsaG002216	XP_013467422.1	uncharacterized protein At3g28850	2.02556	0.000141439	2.7595	6.5884e-08	2.85275	1.41946e-08	2.54422	3.87309e-07
MsaG010353	XP_024632435.1	diacylglycerol kinase 5	2.02393	5.96758e-16	2.77834	1.39025e-29	1.18602	1.0047e-06	3.07524	3.51521e-35
MsaG038620	XP_024626771.1	putative F-box protein At2g16220	2.02341	0.049769	2.39864	0.0124084	4.8294	2.9193e-06	4.18176	3.81082e-05
MsaG020010	XP_003605929.1	aconitate hydratase%2C cytoplasmic	2.02252	7.1145e-18	2.5724	3.53114e-29	2.34912	2.34606e-25	2.37816	9.78177e-26
MsaG006612	XP_003593710.1	probable ATP-dependent RNA helicase ddx17	2.02163	0.000339325	2.93232	8.19508e-08	3.18368	3.5478e-09	3.59236	5.36048e-10
MsaG003495	XP_013468620.2	myosin-G heavy chain	2.01925	5.14461e-06	4.49563	7.49111e-26	6.26724	7.44318e-45	10.87	2.06712e-42
MsaG020096	XP_039688636.1	equilibrative nucleotide transporter 3	2.01797	0.00283495	4.07968	6.38039e-10	7.9509	2.72202e-18	6.55372	4.5938e-15
MsaG044064	XP_003629046.2	diacylglycerol O-acyltransferase 2D	2.01775	0.000761217	2.89347	9.4914e-07	2.03751	0.000123321	3.68961	5.13416e-08
MsaG033135	#N/A	#N/A	2.01744	0.00290492	4.76472	2.37283e-10	6.50691	8.3229e-14	6.5063	1.87048e-13
MsaG024214	XP_024627739.1	puromycin-sensitive aminopeptidase isoform X2	2.01735	1.98942e-05	1.18944	0.00730907			3.80056	6.90583e-13
MsaG003901	XP_024626558.1	SNF2 domain-containing protein CLASSY 1	2.01647	0.0324642	2.56484	0.00351547	3.38515	8.20047e-05	2.92352	0.000846287
MsaG005975	XP_013462375.1	glycosyltransferase BC10	2.01496	2.36988e-08	2.98335	4.06064e-17	2.56034	6.72978e-14	4.95023	3.54358e-28
MsaG014527	XP_024633413.1	protein NUCLEAR FUSION DEFECTIVE 4	2.01291	0.0019116	3.18485	1.2958e-06
MsaG001546	XP_039689384.1	proteasome subunit alpha type-1-B	2.01246	0.00529523	4.9931	7.62005e-10	4.71757	9.84433e-10	5.06005	2.32741e-09
MsaG032831	XP_024639807.1	F-box/kelch-repeat protein At3g06240	2.0117	0.00255201	2.80825	1.62657e-05	4.83119	2.58994e-09	4.62847	3.58781e-08
MsaG039274	#N/A	#N/A	2.01162	3.7794e-05	1.50938	0.000298063	1.76101	1.29682e-05
MsaG000846	#N/A	#N/A	2.01111	0.000312501	5.15668	3.07656e-14	6.41311	2.88336e-16	7.03552	2.69276e-17
MsaG032190	XP_024633428.1	protein BREAST CANCER SUSCEPTIBILITY 2 homolog A isoform X2	2.00895	0.0346077	5.09355	5.97154e-07			4.7469	1.8163e-06
MsaG009965	XP_024632011.1	histone H3.3 isoform X2	2.00707	1.05941e-05	4.04183	3.10958e-20	6.07286	2.66042e-39	10.4279	3.82605e-39
MsaG005119	XP_013456330.1	AUGMIN subunit 2	2.00556	0.00971785	2.14801	0.00254125			3.91251	4.81505e-06
MsaG035899	XP_003621620.1	uncharacterized protein LOC11440796	2.00528	1.07887e-07	1.7266	1.053e-06	2.88487	1.99661e-15	4.432	8.57792e-21
MsaG010513	XP_024633339.2	zinc finger protein MAGPIE	2.00486	0.000546157	3.23455	1.12021e-07	1.26407	0.011135	2.26387	4.30702e-05
MsaG044079	XP_003629083.1	plant intracellular Ras-group-related LRR protein 4	2.00458	0.0372247	3.07882	0.00109637	3.38117	0.000311514	-2.43676	3.52716e-05
MsaG024285	XP_013447158.1	ethylene-responsive transcription factor CRF1	2.00431	0.025453	1.61653	0.0490579			5.22898	8.79472e-08
MsaG046625	XP_003626160.2	protein transport protein Sec24-like At3g07100	2.00428	0.0138294	3.58525	1.22986e-05	5.68971	4.58508e-10	5.94451	3.45371e-10
MsaG045473	XP_003609285.1	zinc finger CCCH domain-containing protein 32	2.00372	7.06329e-07	2.71012	4.86321e-12	2.94771	2.99301e-14	5.18812	1.26469e-22
MsaG002889	XP_013467901.2	LOW QUALITY PROTEIN: probable fructokinase-7	2.0037	0.00780851	3.06167	2.9379e-05	2.32397	0.000545941	3.98152	1.18857e-06
MsaG002450	#N/A	#N/A	2.00333	0.0395505
MsaG015261	XP_013460928.1	nucleotide pyrophosphatase/phosphodiesterase	2.00206	1.29707e-06	1.92941	1.78792e-06	2.48457	3.59864e-10	6.76078	6.23833e-51
MsaG038213	XP_039686494.1	uncharacterized protein LOC25480695 isoform X2	2.00115	0.0280842	2.35339	0.00453687	2.18968	0.00596242	3.87808	3.00462e-05
MsaG006973	XP_024632647.1	LOW QUALITY PROTEIN: pentatricopeptide repeat-containing protein At2g25580-like	2.00062	0.027593	3.75923	3.52083e-05	5.13511	1.40082e-07	5.44658	3.72829e-08
MsaG000047	XP_003603778.1	GDSL esterase/lipase EXL3	2.00053	0.00408327					-4.76436	3.32441e-36
MsaG012478	XP_039689844.1	putative multidrug resistance protein	2.00034	0.0145946					1.84973	0.0133753
MsaG001746	XP_024628546.2	probable methyltransferase PMT8	1.99937	1.00948e-20	3.42327	2.91374e-59	3.53861	1.0415e-63	3.36831	4.18441e-58
MsaG000843	#N/A	#N/A	1.99749	1.33258e-10	4.97605	5.49763e-42	5.90618	2.19229e-48	9.12325	1.74948e-34
MsaG014259	XP_013460089.1	transcription factor MYB80	1.99745	0.0161876	1.87439	0.0127424			1.59779	0.0266859
MsaG028652	XP_003622526.1	elongation factor G-2%2C mitochondrial	1.99627	1.11325e-06	1.64412	8.99399e-06	1.57062	1.14202e-05	2.92217	1.32914e-11
MsaG016650	XP_039687658.1	acyl-coenzyme A thioesterase 13-like	1.99511	0.0173705
MsaG001407	XP_013442313.1	uncharacterized protein At4g15970	1.99421	8.67384e-11	2.25002	2.16777e-14	2.54709	2.33728e-18	2.28859	9.82742e-15
MsaG033982	#N/A	#N/A	1.99373	5.73789e-05	2.77128	4.99327e-09	3.00146	1.20843e-10	5.7993	5.09526e-19
MsaG013764	XP_024634879.1	uncharacterized protein LOC112420313	1.99368	1.51818e-06	2.37806	1.76614e-09	1.99342	1.16348e-07	1.75379	4.20345e-06
MsaG030035	XP_013450895.2	paired amphipathic helix protein Sin3-like 2	1.99292	7.54672e-08	1.89567	8.09458e-08	2.40193	9.2985e-12	3.85617	1.09276e-21
MsaG008198	#N/A	#N/A	1.99075	0.00331435	2.47916	0.00012138	2.36082	0.000137097	3.45289	1.18165e-06
MsaG040838	XP_003602519.1	ribonuclease P protein subunit p25-like protein	1.99069	0.00049494	2.76185	7.92558e-07	1.80169	0.000292831	1.67162	0.000984723
MsaG023624	XP_003629880.1	GDSL esterase/lipase At5g45670	1.98954	3.87252e-08	2.71299	1.74621e-14	2.21405	4.77751e-11	4.15211	3.51147e-22
MsaG034370	#N/A	#N/A	1.98852	4.27324e-15	1.32207	1.32293e-08	1.18937	1.64529e-07	1.06755	3.1651e-06
MsaG020670	XP_003606431.2	uncharacterized protein LOC11405615	1.98759	0.00219101	5.48744	4.91649e-11	6.07565	9.12607e-13	6.08257	1.48811e-12
MsaG039990	XP_024626324.1	S-adenosylmethionine synthase 3	1.98241	2.0063e-08	4.57393	4.7829e-41	4.65604	6.90015e-43	5.81147	3.12609e-63
MsaG009664	XP_003596385.1	phosphoenolpyruvate carboxylase	1.98022	3.9007e-26	2.05111	1.01063e-28	1.73635	3.66689e-21	0.739936	7.10026e-05
MsaG017874	XP_003604104.1	monosaccharide-sensing protein 2	1.98008	1.27343e-40	2.08583	3.28671e-46	2.85664	3.18217e-85	2.55728	5.0767e-69
MsaG035112	XP_013444715.1	BTB/POZ domain-containing protein POB1 isoform X2	1.97919	0.0347081	1.83726	0.0281039	1.87886	0.0199554	3.48466	0.000183449
MsaG045402	XP_024637584.1	transcriptional corepressor LEUNIG isoform X2	1.97785	0.00416297	1.80815	0.00288536			1.22579	0.0327794
MsaG005405	XP_013470048.1	limonoid UDP-glucosyltransferase	1.97578	0.0474588	3.92263	3.36165e-05	5.33387	6.19985e-08	6.96089	1.03628e-10
MsaG034762	XP_024625330.1	amino acid transporter AVT1I isoform X1	1.97182	0.000841414	1.26752	0.0188028			-2.77016	9.01812e-10
MsaG011141	XP_024631858.1	zinc finger BED domain-containing protein DAYSLEEPER-like	1.97179	0.0491584					3.05037	0.00108354
MsaG047141	XP_003608901.2	uncharacterized protein LOC11407962 isoform X2	1.97131	0.0106521
MsaG013639	XP_024635229.1	protein MAIN-LIKE 2-like isoform X4	1.96995	0.00162935	1.88635	0.000934441	1.34125	0.0133764	1.46894	0.00752024
MsaG025061	XP_003611057.1	endoglucanase isoform X1	1.96975	0.0333799	2.60973	0.00283486
MsaG021836	#N/A	#N/A	1.96899	0.000345088	5.88055	5.34874e-30	7.12113	3.42105e-42	10.0613	4.24515e-53
MsaG040066	XP_013450080.1	uncharacterized protein LOC25499380	1.96851	0.0214461	5.05561	4.80084e-08	4.40851	3.42517e-07	3.59492	2.07841e-05
MsaG034022	XP_003620267.2	F-box protein CPR1	1.96613	0.0400471					1.8752	0.0282997
MsaG015045	XP_003600913.1	carboxy-terminal domain RNA polymerase II polypeptide A small phosphatase 1	1.96365	5.416e-06	2.21667	1.76977e-08	2.33487	4.64866e-10	-0.703317	0.019592
MsaG026141	XP_003612801.2	glycerol-3-phosphate acyltransferase%2C chloroplastic	1.9593	1.8623e-13	2.17814	1.65096e-17	1.7406	1.89608e-12	-0.505238	0.039283
MsaG006723	XP_003593787.2	aquaporin NIP1-2	1.95766	0.0404913
MsaG006357	XP_003593351.1	DUF21 domain-containing protein At2g14520	1.95638	2.57392e-10	2.95413	6.79779e-22	2.05919	1.67472e-12	2.71837	4.46816e-19
MsaG027915	#N/A	#N/A	1.95576	0.00191022	4.14416	6.36192e-11	6.06201	3.44778e-17	7.78386	7.20926e-19
MsaG007796	#N/A	#N/A	1.95516	3.91018e-07	1.73843	2.24814e-06	1.68292	3.27355e-06	2.11541	6.79128e-09
MsaG045785	XP_024638290.1	UDP-glucuronic acid decarboxylase 2	1.9531	2.3614e-05	4.2921	6.6421e-23	4.56157	6.54621e-26	10.9389	7.27266e-64
MsaG002380	#N/A	#N/A	1.95272	3.24321e-07	3.82428	1.43331e-23	3.11954	2.77899e-17	4.23501	9.8327e-27
MsaG014168	#N/A	#N/A	1.95255	5.74267e-06	2.24466	4.22607e-08	3.50311	7.15373e-17	4.62435	2.80353e-20
MsaG010644	#N/A	#N/A	1.9518	0.0345322	3.43039	0.000232899	4.83273	3.89625e-07	4.84097	7.72198e-07
MsaG044748	XP_013457600.2	vesicle-associated protein 2-1	1.95042	8.85039e-06	2.28893	3.7709e-08	1.94189	9.74853e-07	3.35651	2.21677e-12
MsaG011009	#N/A	#N/A	1.94967	0.00904232	2.40058	0.00075394	2.57292	0.000310304	2.60696	0.000299446
MsaG000086	XP_013466182.1	elongation factor 1-alpha isoform X1	1.94904	3.56666e-06	2.40743	2.55216e-09	2.30864	5.29936e-09	3.71383	2.23123e-16
MsaG016591	XP_003602665.1	auxilin-related protein 2 isoform X1	1.94548	6.68063e-17	3.1604	1.04986e-42	3.33738	4.34687e-48	3.99693	9.64061e-62
MsaG042333	#N/A	#N/A	1.94544	6.09872e-05	1.3675	0.00158369	2.83482	1.7614e-09	-1.70261	2.69049e-06
MsaG011984	XP_003602973.1	serpin-ZX	1.94497	0.00395375	1.5777	0.0110311	2.27003	0.000214632	1.51641	0.0122561
MsaG023762	XP_013446741.1	GDSL esterase/lipase At3g26430 isoform X1	1.94484	0.000568583	5.03165	2.57703e-18	4.62958	1.92633e-17	7.6665	2.40101e-25
MsaG035887	XP_003610640.1	uncharacterized protein LOC11439092	1.94426	9.90721e-05	1.04814	0.0252443			-2.76794	4.79591e-12
MsaG008959	XP_003595691.1	probable thylakoidal processing peptidase 2%2C chloroplastic	1.94217	8.76777e-05	2.01235	1.79081e-05	2.23465	1.20897e-06	1.90626	3.18116e-05
MsaG016357	XP_039687587.1	protein EMBRYO SAC DEVELOPMENT ARREST 30-like isoform X2	1.94189	1.01493e-27	2.6237	2.59629e-50	2.53144	7.32979e-49	2.39165	1.61065e-42
MsaG001100	XP_013466413.1	stearoyl-[acyl-carrier-protein] 9-desaturase 6%2C chloroplastic	1.94184	0.00251293	4.677	5.34747e-11	4.66131	1.08933e-11	2.86717	2.90817e-06
MsaG004451	XP_003591665.2	#N/A	1.94095	5.23087e-05	2.25982	7.41478e-07	1.66567	0.000204687	-1.34337	0.00164175
MsaG006128	XP_013462375.1	glycosyltransferase BC10	1.94093	2.26696e-10	2.38762	5.94027e-16	2.94424	1.08266e-22	5.52652	3.62373e-23
MsaG016974	XP_003602914.1	dnaJ homolog subfamily C member 5	1.93984	4.15638e-09	1.90141	7.83558e-10	2.49189	1.03182e-15	1.47006	1.16941e-06
MsaG037614	XP_039683995.1	B3 domain-containing transcription factor ABI3 isoform X2	1.93961	0.00735083	3.61321	1.34777e-06	6.48325	8.56191e-13	5.8356	7.44676e-11
MsaG020700	XP_003606505.2	V-type proton ATPase subunit a1 isoform X1	1.9394	4.54041e-13	3.26423	1.44544e-33	3.7099	2.03778e-42	4.07733	8.67014e-44
MsaG009913	XP_003596486.2	increased DNA methylation 3	1.9381	2.73837e-11	2.67704	1.25682e-20	3.56566	1.28386e-31	3.2322	1.0667e-24
MsaG015056	XP_024632916.1	uncharacterized protein LOC25483573	1.93738	0.00575702	3.59717	1.7861e-06	5.56791	3.07791e-11	5.21067	1.33659e-09
MsaG003633	#N/A	#N/A	1.93381	0.0136713	1.85366	0.0127494	2.09334	0.00403643	1.47456	0.0403754
MsaG020284	#N/A	#N/A	1.9335	0.00324263	3.18299	3.3723e-07	5.10888	3.85327e-14	7.98906	3.98527e-19
MsaG033151	#N/A	#N/A	1.93345	0.000128686	2.4792	2.50349e-07	1.78298	0.00017879	2.60437	4.02553e-08
MsaG031709	#N/A	#N/A	1.93298	0.00692621	1.35694	0.0428568	1.77882	0.00564829	2.67755	9.56641e-05
MsaG009790	XP_013464672.1	protein DETOXIFICATION 19	1.93258	3.50525e-05	2.39168	9.71959e-08	1.26654	0.00533759	6.07236	5.16856e-25
MsaG010795	#N/A	#N/A	1.9325	8.38115e-15	2.12513	9.01295e-19	1.82262	9.61528e-15	1.28739	4.11443e-08
MsaG042476	XP_039690689.1	E3 ubiquitin-protein ligase SINA-like 10 isoform X2	1.93189	0.0187766	3.70466	2.26987e-05	2.25106	0.00229483	4.27264	2.05931e-06
MsaG016668	XP_003602735.1	(+)-neomenthol dehydrogenase	1.93086	0.00042912	5.23317	4.33163e-24	7.5813	4.75905e-43	11.6726	3.90306e-43
MsaG005038	XP_024625301.1	protein phosphatase inhibitor 2	1.92906	1.63692e-15	2.88173	2.72464e-32	2.50667	3.13003e-27	4.51336	1.98866e-47
MsaG039649	XP_013449824.1	tryptophan synthase alpha chain	1.92795	2.88308e-05	4.76672	6.20456e-25	5.35521	1.90682e-30	9.46701	6.96281e-32
MsaG046564	XP_013458726.1	non-lysosomal glucosylceramidase isoform X1	1.92627	5.72798e-24	2.09631	2.15654e-29	2.78593	1.1115e-50	2.92167	6.20054e-54
MsaG042918	#N/A	#N/A	1.92623	0.000106159	3.36131	1.87959e-11	3.61303	2.46462e-13	4.00561	2.73194e-13
MsaG029068	XP_013460340.1	hyccin	1.92405	0.000354288	4.51474	3.06779e-17	7.78893	5.31937e-27	9.08738	2.54767e-27
MsaG001834	XP_003590149.2	#N/A	1.92389	1.58071e-05	2.51274	5.20412e-09	2.52837	1.13501e-09	1.20452	0.00233344
MsaG021549	#N/A	#N/A	1.92184	0.00738882
MsaG034373	XP_003620505.1	probable sulfate transporter 3.5 isoform X1	1.92083	3.16039e-06	2.99246	7.00189e-14	1.87333	1.86273e-06	7.72009	3.79024e-30
MsaG035109	XP_003626516.2	DNA-directed RNA polymerase III subunit RPC10	1.91912	0.0483411					1.62832	0.0498224
MsaG030702	XP_003618813.1	cytochrome c1-2%2C heme protein%2C mitochondrial	1.91803	8.90194e-07	4.1625	7.99526e-27	4.40519	3.94928e-30	4.40188	4.62059e-29
MsaG042076	XP_013444804.1	ferric reduction oxidase 2	1.91774	0.0189286	1.87914	0.0118605	3.17758	4.31272e-05	5.36218	6.43912e-09
MsaG027789	XP_039685079.1	uncharacterized protein LOC120577557	1.91701	0.000435661	4.54523	1.74655e-12	5.64207	9.6217e-15	6.4527	3.63994e-15
MsaG006897	XP_003622526.1	elongation factor G-2%2C mitochondrial	1.91658	2.88314e-12	1.90866	4.09479e-13	1.95318	4.3544e-14	2.30942	3.1703e-18
MsaG031844	XP_013445228.2	uncharacterized protein LOC25502390	1.91543	0.030199	2.47426	0.00287337	3.15878	0.000186613	1.60953	0.0374282
MsaG009703	#N/A	#N/A	1.9148	0.000128256	4.07635	2.21727e-12	5.60774	1.32192e-14	6.46198	4.24173e-16
MsaG021317	XP_013456490.1	inorganic pyrophosphatase TTM2 isoform X1	1.91376	1.36253e-15	1.33685	2.90702e-10	1.25031	1.05517e-09	2.01406	2.57411e-18
MsaG029974	XP_013450919.1	inositol hexakisphosphate and diphosphoinositol-pentakisphosphate kinase VIP2 isoform X2	1.91339	4.34816e-11	2.97704	2.70726e-25	4.32373	8.47509e-47	5.46398	2.12885e-52
MsaG037468	XP_013448645.1	uncharacterized protein LOC25498306	1.91249	0.000749792	5.16871	1.3036e-20	7.69499	2.35832e-31	8.38524	6.34678e-27
MsaG032881	XP_039682823.1	F-box/kelch-repeat protein At3g23880-like	1.91194	0.049769	3.83447	3.70362e-05	4.76651	2.20225e-07	5.97485	4.55547e-09
MsaG041418	XP_003627012.2	casein kinase 1-like protein HD16	1.90886	0.00425716	2.02437	0.000712577	1.19106	0.025365
MsaG039935	XP_024625217.1	V-type proton ATPase subunit G1	1.90532	2.94692e-14	3.80216	1.71459e-50	3.58503	1.4246e-47	4.48475	2.06399e-61
MsaG034406	#N/A	#N/A	1.90514	0.0191603			1.48543	0.0326916
MsaG032701	XP_024630335.1	arginase%2C mitochondrial-like isoform X2	1.9049	0.0457033	3.67571	0.000105079	5.69074	3.5404e-08	5.3637	1.25954e-07
MsaG041326	XP_003626947.1	FK506-binding protein 2	1.90457	1.45642e-09	1.93261	2.74078e-10	1.46927	1.57087e-06	1.35342	7.17551e-06
MsaG015288	#N/A	#N/A	1.90411	6.9667e-05	3.01227	4.39704e-10	2.80043	9.96047e-10	2.95812	1.64065e-09
MsaG044923	XP_024636805.1	ribonuclease J isoform X1	1.90284	0.000864628	2.03891	0.000102336	2.31973	7.05315e-06	2.45669	9.00583e-06
MsaG038044	XP_003622426.2	U4/U6 small nuclear ribonucleoprotein Prp31 homolog	1.89796	0.00545214			1.77389	0.00491607	1.85249	0.00269778
MsaG005821	XP_013468625.2	flotillin-like protein 1	1.89662	0.0218938	1.87762	0.011688			3.29954	0.000116614
MsaG022444	#N/A	#N/A	1.8963	0.00776109	5.64567	2.08531e-18	8.78633	2.85668e-39	10.3762	7.49459e-41
MsaG013986	XP_003600216.2	sodium/hydrogen exchanger 4	1.89495	0.000557308	4.55503	2.16822e-15	6.85497	1.82724e-21	8.12316	2.69849e-22
MsaG029867	XP_024629672.1	lysine-specific demethylase JMJ25	1.89385	0.0244363	4.03689	9.29006e-06	4.93443	4.14007e-08	3.98974	1.03781e-05
MsaG029869	XP_024629672.1	lysine-specific demethylase JMJ25	1.89291	5.31101e-07	2.78105	7.96481e-14	4.19192	1.89266e-23	4.05239	3.0245e-19
MsaG038140	XP_003623356.1	40S ribosomal protein S4-2	1.8924	2.62966e-07	2.25927	1.76883e-10	1.92354	3.33215e-08	4.0261	1.80431e-25
MsaG002921	XP_003590400.1	#N/A	1.89227	9.38923e-12	2.21593	2.61748e-16	1.45269	6.99226e-08	2.47419	4.17956e-20
MsaG000579	XP_024633628.2	uncharacterized protein LOC11426716	1.89192	0.0489787	3.10535	0.000694165	3.62403	3.3666e-05	4.17769	7.80665e-06
MsaG044275	XP_039685285.1	folate transporter 1%2C chloroplastic	1.88969	0.00495293	2.32229	0.000235145	2.4255	7.05981e-05	3.64937	3.04953e-06
MsaG015077	XP_003600967.1	eukaryotic translation initiation factor 2 subunit alpha homolog	1.88961	1.11953e-09	1.9683	2.24864e-11	1.85895	9.72917e-11	2.74245	3.04224e-18
MsaG014658	XP_003600559.1	metal tolerance protein 4	1.88953	8.51303e-11	1.75506	3.11181e-10	2.8147	1.29875e-23	0.797192	0.00383887
MsaG002931	XP_003604587.1	elongation factor 1-alpha	1.88845	0.000221263	2.76339	1.85037e-08	2.55559	5.79955e-08	2.69318	3.28421e-08
MsaG037709	XP_013455452.2	F-box/kelch-repeat protein At3g23880	1.88843	0.00448121	2.21629	0.000322138	3.26217	1.37573e-06	3.85713	1.43791e-06
MsaG019172	XP_003605324.2	zinc finger protein ZAT1	1.88819	0.000718948	4.92091	4.16053e-20	9.765	2.9931e-35	10.3691	4.39706e-34
MsaG015786	XP_013461221.1	ELMO domain-containing protein A	1.88679	0.00620681					1.76399	0.00401538
MsaG029829	#N/A	#N/A	1.88481	3.46255e-05	1.48534	0.000392333	1.4822	0.000282929
MsaG010391	XP_013453247.2	uncharacterized protein LOC25497023	1.8827	0.0468909	1.91123	0.023988	1.81806	0.0235439
MsaG012846	XP_003603511.1	acetylglutamate kinase%2C chloroplastic	1.88105	1.51614e-07	2.2807	3.08988e-11	2.14103	1.19211e-10	1.88792	1.92547e-08
MsaG022323	#N/A	#N/A	1.88023	0.00206752	1.9812	0.000479698	1.25383	0.0236806	4.43066	3.61777e-09
MsaG012311	#N/A	#N/A	1.87966	0.00507032			1.56071	0.00657239
MsaG026208	XP_039690799.1	phosphoenolpyruvate carboxykinase (ATP) 1	1.87908	2.13639e-06	1.0136	0.0118394	-1.32763	0.000612796	0.926702	0.016002
MsaG042800	XP_003628253.2	prohibitin-3%2C mitochondrial	1.87846	0.000126051	2.3094	6.96033e-07	2.66351	9.42779e-09	3.94418	7.14757e-10
MsaG015202	XP_013460824.1	phosphopantothenate--cysteine ligase 2	1.87787	0.00147225	1.52305	0.00526632	2.44143	6.45364e-06	2.50699	8.16431e-06
MsaG030657	XP_003618859.1	(+)-cis%2Ctrans-nepetalactol synthase NEPS2	1.87703	0.0122746					-1.44343	0.00355126
MsaG034642	XP_024641391.1	F-box/LRR-repeat protein At1g55660	1.87612	0.00243893	1.65194	0.00313517	1.4162	0.00804064	1.90577	0.000820057
MsaG038410	XP_003623798.2	calcium-dependent lipid-binding protein	1.87457	9.24245e-11	4.06924	6.23142e-42	4.31064	1.02412e-47	9.59535	1.09218e-38
MsaG029875	#N/A	#N/A	1.87434	5.01734e-06	4.53378	2.00397e-29	6.5339	6.56748e-50	10.7268	8.74999e-43
MsaG006056	XP_024642279.1	replication protein A 70 kDa DNA-binding subunit B-like	1.87434	0.0390082	2.81416	0.00140866	2.87045	0.000676765	4.18237	5.71425e-06
MsaG021556	#N/A	#N/A	1.87363	0.01548
MsaG003556	XP_013468709.1	protein SIEVE ELEMENT OCCLUSION B	1.87362	4.33355e-06	2.92738	2.20628e-13	2.15797	1.42305e-08	0.954562	0.0119803
MsaG000500	XP_003588968.2	#N/A	1.87339	0.00467153	3.16511	4.93199e-07	2.18779	0.000325924
MsaG045271	XP_013457964.1	zinc finger protein ZAT4	1.87158	0.000129617	1.45049	0.00104834	1.2805	0.00281306	2.00854	1.04169e-05
MsaG007165	XP_013463137.2	F-box protein CPR1	1.87117	0.00772807	3.37504	2.24787e-06	3.76809	1.399e-07	5.13691	2.85668e-09
MsaG036065	#N/A	#N/A	1.8703	0.00419302	4.9969	1.26916e-09	4.54344	7.83085e-10	5.91465	3.80269e-12
MsaG043629	XP_024627397.2	potassium transporter 5	1.86982	0.0159792	6.5469	1.72347e-20	9.96975	4.40878e-35	11.5584	2.88167e-34
MsaG017708	XP_013462292.1	glycosyltransferase family 92 protein RCOM_0530710	1.86939	2.5228e-07	2.23589	1.03208e-10	2.36978	2.44005e-12
MsaG016959	XP_003602936.1	mitochondrial uncoupling protein 4	1.8687	5.93323e-06	3.14294	1.3315e-14	2.9981	3.83411e-14	2.10338	6.09184e-08
MsaG046266	XP_024636862.1	5'-nucleotidase domain-containing protein DDB_G0275467	1.86863	7.73944e-16	2.58614	3.67888e-29	2.18035	8.24738e-24	2.08057	2.15462e-20
MsaG029676	XP_024639758.1	oligopeptide transporter 1	1.86744	1.07502e-05	2.47539	1.11201e-09	2.35953	3.29965e-09	2.92008	7.41138e-13
MsaG034206	#N/A	#N/A	1.86717	7.06523e-05	4.25116	3.73598e-17	7.41763	1.34891e-24	7.26483	1.26471e-20
MsaG043255	XP_024638935.1	uncharacterized protein LOC112421691	1.86689	0.0156215	4.41795	2.10936e-08	4.21967	2.02185e-08	6.59821	3.04567e-12
MsaG006098	#N/A	#N/A	1.86569	0.00535223	2.92049	5.66848e-06	4.23668	4.23781e-10	4.02365	9.23634e-09
MsaG033150	#N/A	#N/A	1.86528	0.0027877	3.11572	2.90174e-07	1.61786	0.00485081	1.7311	0.00222482
MsaG026547	XP_003610545.2	pentatricopeptide repeat-containing protein At4g21880%2C mitochondrial isoform X1	1.86463	0.00867033	3.97947	9.5936e-07	2.40174	0.000206809	2.08411	0.00162053
MsaG029790	XP_024640535.1	F-box/kelch-repeat protein At3g06240	1.86459	0.00153536	3.73016	2.11178e-08	5.53054	2.51063e-12	5.77116	2.08001e-12
MsaG008186	XP_013463624.1	GDSL esterase/lipase 5	1.86458	0.0106108	3.53838	1.14629e-05	4.84887	4.29946e-08	4.84242	2.47296e-08
MsaG041952	XP_013444613.1	uncharacterized protein LOC25500675 isoform X2	1.85909	0.0212353	2.5961	0.00070326	4.5303	2.67767e-07	3.17824	9.3642e-05
MsaG028067	#N/A	#N/A	1.85671	0.0196259	1.82388	0.0105993	2.46352	0.000587524	2.61625	0.000721471
MsaG000189	XP_013466092.1	uncharacterized protein At1g01500	1.85642	2.72463e-10	1.42687	2.54007e-07	2.11251	2.33321e-14	-0.876722	0.000734202
MsaG016410	XP_003602444.2	zinc finger-containing ubiquitin peptidase 1 isoform X1	1.85129	0.0165989
MsaG029943	XP_013450949.1	galactose mutarotase	1.84929	0.00210659	4.48369	2.759e-12	5.31039	2.79341e-15	4.38559	1.17511e-11
MsaG011776	XP_003598897.1	dolichyl-diphosphooligosaccharide--protein glycosyltransferase subunit DAD1	1.8477	1.53631e-08	2.74293	3.34881e-17	2.41836	6.92654e-15	2.39361	8.13575e-14
MsaG045061	#N/A	#N/A	1.84722	0.00177271	5.73667	1.98192e-24	5.20826	2.29488e-21	6.8095	6.91672e-31
MsaG038519	XP_003623947.3	Bowman-Birk type proteinase inhibitor	1.84717	2.6546e-06	1.46991	0.00012971			1.48679	6.44316e-05
MsaG003085	XP_003590484.1	#N/A	1.84623	6.23088e-06	3.14564	1.39526e-14	3.63745	9.20019e-19	3.64349	3.59946e-17
MsaG030911	XP_039682822.1	protein GAMETE EXPRESSED 3	1.84556	0.0023357	3.32417	2.35482e-07	3.26439	9.56723e-08	2.69552	1.32078e-05
MsaG020385	XP_024636699.1	mitochondrial inner membrane protease ATP23	1.84541	1.55766e-15	2.14183	3.33092e-22	1.62346	3.36711e-15	1.09972	1.05809e-07
MsaG038433	XP_003623833.1	probable pectin methyltransferase QUA3	1.84409	4.08327e-16	2.6559	1.67758e-32	2.21199	3.23215e-24	2.13864	1.93529e-22
MsaG021373	#N/A	#N/A	1.84372	0.0117206	2.46534	0.000430278
MsaG040932	XP_003626587.1	auxin-responsive protein SAUR32	1.84352	0.00320166			-1.83856	8.93496e-06	-2.32873	7.16596e-09
MsaG009729	XP_039686638.1	DNA N6-methyl adenine demethylase-like isoform X1	1.84323	0.00867248	2.46628	0.000181553	4.32196	4.08771e-09	5.44004	5.71672e-10
MsaG037807	XP_024626955.1	delta-1-pyrroline-5-carboxylate synthase isoform X1	1.84048	2.30678e-18	1.5788	1.5416e-14	1.05004	3.45526e-07	1.54459	2.48687e-14
MsaG011077	#N/A	#N/A	1.8402	0.000646296	3.19729	8.8781e-10	3.46986	1.40551e-11	4.3196	9.32577e-15
MsaG018002	#N/A	#N/A	1.83985	0.0450604	2.37219	0.00499596	3.50205	2.55447e-05	4.96136	6.38241e-08
MsaG008970	XP_039686527.1	uncharacterized protein LOC120578212	1.83974	0.0309941	2.45938	0.00211941	3.32801	5.09859e-05	5.43916	9.2088e-09
MsaG040963	XP_013450628.1	triacylglycerol lipase OBL1	1.83845	0.000111628	1.37641	0.000969789	1.96695	2.33243e-06	0.934302	0.02081
MsaG043664	XP_013445979.1	polygalacturonase 1 beta-like protein 3	1.83802	3.01611e-06	3.77212	4.81259e-24	2.77921	1.1889e-13	3.77425	1.08062e-24
MsaG032979	#N/A	#N/A	1.83656	0.0211241	3.06211	8.37027e-05	5.27559	2.24006e-09	4.8691	9.80543e-08
MsaG038700	XP_003624196.1	uncharacterized protein LOC11442358	1.83568	5.41149e-18	1.92601	5.54658e-21	2.06364	2.53539e-24	1.73599	1.26391e-17
MsaG043588	XP_003628663.1	methylsterol monooxygenase 2-2	1.83565	1.35927e-05	1.64309	3.13979e-05	1.58517	3.74215e-05	2.79561	3.07661e-11
MsaG030313	#N/A	#N/A	1.83513	0.00230826	2.66716	4.39298e-06	3.58097	5.54559e-09	5.45986	6.25046e-11
MsaG046898	#N/A	#N/A	1.83494	0.00856625	4.325	5.09322e-09	6.16361	1.43569e-12	6.68867	1.06843e-13
MsaG028188	XP_024641057.1	uncharacterized protein At2g39795%2C mitochondrial	1.83477	0.031453	2.1856	0.00502853	1.73151	0.014515	3.59452	3.09201e-05
MsaG011763	#N/A	#N/A	1.83434	0.00488799	2.7441	1.57957e-05	3.51112	1.14855e-07	3.5447	7.74488e-07
MsaG028209	#N/A	#N/A	1.83355	3.75401e-07	2.15798	4.76027e-10	2.39956	2.743e-12	2.38976	5.73523e-12
MsaG003612	XP_024636820.1	protein LIGHT-DEPENDENT SHORT HYPOCOTYLS 4	1.83338	1.79824e-06	2.82378	6.08475e-14	4.77381	1.36251e-27	7.47662	6.66309e-23
MsaG021080	XP_003606883.3	uncharacterized protein LOC11412488	1.83328	0.025994	2.53521	0.000883656			4.35406	4.79893e-07
MsaG030493	#N/A	#N/A	1.83296	1.73877e-05	0.897686	0.0277791	0.861169	0.0316012	-1.10395	0.00265504
MsaG019838	XP_039690670.1	polyubiquitin-like	1.83282	0.0252727	5.96819	2.21737e-11	7.04971	2.49131e-14	7.60213	5.95992e-15
MsaG039150	XP_039684230.1	LOW QUALITY PROTEIN: probable vacuolar amino acid transporter YPQ2	1.83234	6.64321e-06	3.30596	1.47728e-15	4.33079	2.28854e-22	6.87533	3.24401e-20
MsaG043169	XP_024631762.2	uncharacterized protein LOC112419091	1.83193	0.000719468	1.03819	0.0309934	1.44709	0.00188246	0.923206	0.0476228
MsaG005147	XP_013469774.1	E3 ubiquitin-protein ligase RING1 isoform X2	1.8318	5.36525e-07	2.06422	3.00559e-09			-2.8822	2.85874e-20
MsaG012939	XP_003599464.2	amino acid transporter AVT1I	1.83125	0.00476785	3.03643	3.00731e-06	3.80017	3.0179e-08	4.52276	2.05236e-08
MsaG039946	XP_003625636.2	cytokinin riboside 5'-monophosphate phosphoribohydrolase LOG3	1.83083	1.05991e-05	1.38008	0.000353342	1.57073	3.14604e-05	-0.989243	0.00505906
MsaG012612	XP_003598991.1	phosphoserine phosphatase%2C chloroplastic	1.82982	4.4456e-13	2.59066	2.92292e-25	1.83011	1.56392e-14	1.95861	6.56445e-16
MsaG030968	XP_013451190.1	stress-induced protein KIN2	1.82973	0.000800075	5.64836	1.56504e-26	8.53348	5.15209e-41	10.897	1.79825e-38
MsaG041309	XP_003626921.2	disease resistance protein RUN1 isoform X1	1.82765	0.00373193	2.95426	6.54368e-07	2.53513	1.44596e-05
MsaG033786	XP_039682856.1	uncharacterized protein LOC25496623	1.8276	1.55977e-09	2.70043	3.47772e-20	1.33258	7.81054e-06	2.7914	6.51397e-22
MsaG015864	XP_039686697.1	uncharacterized protein LOC11414973	1.82591	0.000418916	1.5973	0.00053757	1.32754	0.00234117	2.91603	4.18967e-07
MsaG015520	XP_003601384.1	glycine-rich RNA-binding protein 4%2C mitochondrial	1.8258	8.08606e-05	1.84281	1.97975e-05	0.885996	0.0378894	1.28174	0.00217779
MsaG020901	XP_024638722.1	E3 ubiquitin-protein ligase BIG BROTHER	1.82162	6.94454e-10	1.93862	5.74564e-12	1.07943	8.70804e-05	0.838396	0.00220342
MsaG014343	XP_024634968.1	phosphomethylpyrimidine synthase%2C chloroplastic isoform X3	1.82035	2.68272e-21	1.14416	8.80185e-10	0.547233	0.00442207	-3.09563	3.06115e-70
MsaG029258	#N/A	#N/A	1.81826	1.40582e-09	1.4403	2.17647e-07	1.43488	1.17364e-07
MsaG009797	XP_013464680.1	protein DETOXIFICATION 19	1.81723	0.000726577	4.27809	1.31894e-11	1.86566	0.000116114	3.66922	1.541e-09
MsaG007156	XP_039686292.1	E3 ubiquitin-protein ligase UPL5	1.81711	0.0284864	2.77253	0.000558287	3.50439	2.24115e-05	4.64073	4.84116e-07
MsaG032340	XP_013451948.1	uncharacterized oxidoreductase At4g09670	1.81699	0.0395773	1.81273	0.0222502	1.54737	0.0390979
MsaG017396	XP_013461996.1	TOM1-like protein 9 isoform X1	1.81515	1.16636e-26	2.47634	9.59411e-50	3.26467	5.73945e-82	3.9164	3.74001e-96
MsaG012041	#N/A	#N/A	1.81446	0.0295658
MsaG019155	XP_024627396.1	uncharacterized protein LOC25500395 isoform X5	1.81371	0.0475203	2.65011	0.00205129	5.00684	9.28542e-08	5.68891	9.65274e-09
MsaG013651	XP_024635229.1	protein MAIN-LIKE 2-like isoform X4	1.81359	0.000834449	1.62482	0.000821209	1.49636	0.00125579
MsaG043942	XP_013446195.1	proline-rich extensin-like protein EPR1	1.8131	0.0349723					-7.6575	5.06543e-48
MsaG002360	XP_024639788.1	uncharacterized protein LOC112421906	1.81301	0.000940878	3.77134	2.2905e-09	5.10562	5.77968e-13	2.66648	1.27615e-06
MsaG017834	XP_024635541.1	probable alkaline/neutral invertase B	1.81239	8.41767e-18	1.84229	1.67283e-19	1.40899	2.75059e-12	3.80896	1.11265e-63
MsaG021005	XP_024637210.1	diphthamide biosynthesis protein 3	1.81103	9.77086e-06	1.53735	4.32294e-05	1.1855	0.00114632	1.30583	0.000395683
MsaG041855	XP_013444529.2	probably inactive receptor-like protein kinase At2g46850	1.80977	0.00103746	1.37188	0.00533561			2.12181	3.94021e-05
MsaG035283	XP_013447467.1	uncharacterized protein LOC25497433	1.8079	0.013911
MsaG013992	#N/A	#N/A	1.80719	1.0901e-06	3.0187	2.01106e-16	2.50437	7.03427e-13	5.05977	5.40197e-25
MsaG020792	#N/A	#N/A	1.80551	0.000358099	4.23676	5.11582e-14	5.20949	1.70828e-16	6.80219	4.54589e-17
MsaG023856	XP_039684589.1	probable E3 ubiquitin-protein ligase XERICO	1.8054	0.0108332	1.44779	0.0263314			2.37345	0.000626283
MsaG027921	XP_003615373.2	uncharacterized protein LOC11433987	1.80255	0.000242278	2.11249	4.24742e-06	2.02155	4.45008e-06	3.00086	1.30427e-08
MsaG034433	XP_024641231.1	tRNA(Ile)-lysidine synthase isoform X4	1.80212	0.0487091	3.02754	0.000522409	2.69757	0.00120093	1.68534	0.0362661
MsaG022115	#N/A	#N/A	1.80207	0.0013017	1.39542	0.00355428	1.02827	0.0224829	1.56872	0.00148964
MsaG029890	XP_013465325.1	helicase protein MOM1 isoform X1	1.80044	1.48911e-06	2.86903	1.31601e-14	3.17028	9.23323e-18	3.47281	1.22963e-17
MsaG046561	XP_013458722.1	dynamin-2A isoform X1	1.80003	5.63859e-31	2.47692	2.69739e-58	2.03547	2.52768e-42	2.81325	2.22331e-70
MsaG028198	XP_003616472.2	probable methyltransferase PMT11 isoform X1	1.79825	7.73944e-16	2.51064	4.48711e-30	2.53042	9.69192e-32	3.29512	7.22593e-42
MsaG039548	#N/A	#N/A	1.79798	0.00398944	2.47291	3.41057e-05	2.8262	1.91105e-06
MsaG044046	XP_003629019.1	abscisic acid 8'-hydroxylase CYP707A2	1.79605	0.0108481	2.66287	9.1838e-05	2.43007	0.000176141
MsaG016325	XP_003602314.2	ATPase family AAA domain-containing protein 1 isoform X1	1.79425	1.0793e-14	2.48365	1.04431e-27	1.99202	2.92075e-19	2.22881	4.49474e-23
MsaG041870	XP_013444549.1	subtilisin-like protease SBT3	1.79384	0.00033672	1.97151	1.8097e-05	1.90158	1.45529e-05	1.49567	0.000760115
MsaG017487	XP_003603669.1	xylulose kinase 2	1.79319	4.2323e-21	2.2254	7.86357e-33	1.88774	2.2377e-24	2.55221	3.79603e-43
MsaG005825	XP_024634937.2	uncharacterized protein LOC112420326	1.79267	0.00343372	4.8845	5.51595e-10	6.30925	5.17917e-14	5.98887	1.00188e-12
MsaG029893	XP_013465324.1	helicase protein MOM1 isoform X2	1.79228	4.57275e-05	3.36184	6.43378e-15	5.5145	7.93119e-29	4.97898	1.26015e-23
MsaG010257	XP_024632406.1	ubiquitin carboxyl-terminal hydrolase 8	1.79122	5.81458e-10	1.45754	3.12506e-08	1.50858	4.17434e-09	1.31645	5.03661e-07
MsaG000991	XP_024635047.1	vesicle transport protein SFT2B	1.79088	5.97834e-08	1.35371	5.2816e-06	1.69483	7.42119e-09	0.591921	0.0411985
MsaG011587	XP_003598002.1	phenylacetaldehyde reductase	1.79073	3.16578e-23	1.16169	5.33595e-11	0.660304	0.000250975	0.871541	6.04133e-07
MsaG011688	XP_013458793.1	glycine--tRNA ligase%2C mitochondrial 1	1.79051	0.00674339	1.74478	0.00305858			1.20916	0.0314338
MsaG024380	XP_013447280.1	probable serine/threonine-protein kinase PBL17	1.78987	1.11368e-34	2.57848	1.48278e-70	2.07302	1.20222e-49	3.10978	1.32299e-91
MsaG004903	XP_003604568.1	40S ribosomal protein S4	1.78913	1.38105e-08	2.77579	7.26482e-19	2.22081	1.33911e-13	4.59842	1.18963e-30
MsaG041873	XP_013444553.2	subtilisin-like protease SBT1.9	1.7884	0.000450763	1.52225	0.000863808	2.09612	4.43064e-06	5.82839	1.28465e-13
MsaG025746	XP_024640929.1	F-box protein At3g07870	1.78724	0.00166626	3.19738	1.32769e-07	3.62953	8.87954e-09	4.59878	5.31124e-09
MsaG001529	XP_013466867.2	geraniol 8-hydroxylase	1.78531	0.012279	4.31792	4.55064e-07	2.43598	0.000180066	3.28971	2.05816e-05
MsaG031218	XP_003618538.1	transmembrane emp24 domain-containing protein p24delta9	1.78042	6.063e-06	3.88135	4.14318e-24	4.4829	2.24652e-31	5.31753	9.7454e-38
MsaG022284	#N/A	#N/A	1.77994	1.0115e-14	1.72885	9.85925e-15	1.99017	2.37571e-19	2.8657	3.62264e-36
MsaG026074	XP_003612658.1	uncharacterized protein LOC11406507	1.77881	9.18603e-05	2.11748	6.50053e-07	1.32456	0.000401041	1.67703	5.22029e-05
MsaG023826	XP_013446826.1	PLAT domain-containing protein 3	1.77867	0.0386967	4.38722	7.53859e-08	4.10785	1.67297e-07	5.08237	3.43361e-09
MsaG023518	XP_013456490.1	inorganic pyrophosphatase TTM2 isoform X1	1.77858	5.51147e-17	1.54817	1.19285e-15	1.52019	4.48606e-16	1.97452	1.6355e-21
MsaG011613	XP_003598046.1	GDSL esterase/lipase At1g33811	1.77835	0.000139152	2.1919	8.0099e-07	1.53525	0.000377292
MsaG017179	XP_003603332.1	flotillin-like protein 2	1.77718	2.0279e-07	1.2677	0.000178711	1.24486	0.000202461	4.84999	4.92216e-43
MsaG025504	#N/A	#N/A	1.77687	0.00140975	2.19886	2.53838e-05	1.18511	0.00993477	4.67155	1.8715e-09
MsaG044661	XP_003608627.1	aluminum-activated malate transporter 12	1.77676	0.0474078	3.08595	0.000239094	5.38998	2.31185e-08	2.12433	0.00751024
MsaG021339	XP_013456519.1	DNA repair protein XRCC2 homolog isoform X1	1.77661	4.47397e-05	1.68251	2.57256e-05	2.21996	2.71921e-08	2.85382	3.59254e-10
MsaG003247	XP_013468417.1	alcohol dehydrogenase class-3	1.77656	0.00825012			2.28552	0.000189882	1.37829	0.0185202
MsaG031588	XP_039685079.1	uncharacterized protein LOC120577557	1.77641	2.0034e-05	4.01797	1.02322e-21	6.3209	2.42593e-34	9.00341	1.87947e-30
MsaG040669	XP_003626328.2	piezo-type mechanosensitive ion channel homolog isoform X1	1.77616	6.48175e-12	2.00752	8.12292e-16	2.41877	1.81485e-22	2.21437	9.41414e-19
MsaG032949	#N/A	#N/A	1.77593	0.0406678					1.80609	0.0195691
MsaG031532	XP_039687114.1	uncharacterized protein LOC112419792 isoform X2	1.77513	0.0470385			1.82562	0.0212563
MsaG045185	XP_039688860.1	ABC transporter A family member 7 isoform X4	1.77298	0.000101126	2.67914	1.0254e-09	2.65765	6.14955e-10	4.92984	1.70984e-19
MsaG023813	#N/A	#N/A	1.77197	0.00621446	2.04411	0.000752142	3.46115	8.69762e-08	3.63673	1.88893e-07
MsaG028088	XP_039691067.1	structural maintenance of chromosomes protein 3	1.77121	0.00243898	1.49068	0.00517686	1.33206	0.0101407
MsaG035324	#N/A	#N/A	1.77084	1.21364e-08	2.21739	1.23737e-13	1.879	1.38783e-10	2.4002	1.09467e-15
MsaG014749	XP_003630407.2	phosphatidylinositol 4-phosphate 5-kinase 8	1.77027	0.0225249	2.25865	0.00140419			2.63748	0.000487255
MsaG045007	XP_013457753.1	plant intracellular Ras-group-related LRR protein 9	1.76984	4.97661e-08	3.44783	4.95354e-27	3.05216	1.63244e-22	6.41558	3.12105e-49
MsaG016273	XP_003602240.2	phosphatidylinositol 4-kinase gamma 3	1.76946	7.90634e-17	1.92475	7.76249e-21	2.02276	2.41909e-23	3.15499	2.8305e-48
MsaG030608	XP_003611360.2	uncharacterized protein LOC11439408	1.76932	0.0248362	1.68956	0.0168402	2.67712	0.000308594	3.60875	3.25911e-05
MsaG030984	XP_039690885.1	uncharacterized protein LOC112422609 isoform X3	1.76822	0.000215235	2.33321	3.21198e-07	2.49518	2.56901e-08	1.19381	0.0060003
MsaG031386	XP_013451414.1	ATPase family AAA domain-containing protein FIGL1 isoform X1	1.76745	0.00731366	1.82045	0.00210702	1.32371	0.0169051	4.0237	4.50428e-07
MsaG035757	#N/A	#N/A	1.76703	0.0115754	3.64533	9.87752e-08	3.65799	3.21037e-08	4.59317	1.92231e-09
MsaG024975	XP_003610913.1	peroxisomal and mitochondrial division factor 2	1.76608	0.000256806	4.51775	5.69539e-20	7.31388	1.22577e-29	8.8964	2.43192e-28
MsaG024073	XP_024628130.1	uncharacterized protein LOC11443110 isoform X1	1.76567	0.0264996	2.96062	0.000174088	2.00148	0.00486459	4.53433	2.34543e-07
MsaG010348	XP_003597101.3	coumaroyl-CoA:anthocyanidin 3-O-glucoside-6''-O-coumaroyltransferase 1	1.76341	0.0121739	1.80242	0.0058336	2.66566	3.2001e-05
MsaG020913	XP_024638153.1	uncharacterized protein LOC11412462	1.76183	3.36876e-09	3.20188	6.7329e-29	3.32409	2.68311e-31	3.06448	3.11616e-27
MsaG043251	XP_013445707.1	60S ribosomal protein L34	1.76182	2.02368e-10	1.75272	4.77256e-11	0.817369	0.00246456	1.78108	1.40847e-11
MsaG024252	XP_013447102.1	monodehydroascorbate reductase%2C chloroplastic/mitochondrial	1.76053	4.36476e-31	1.82936	2.24716e-36	1.32967	1.68329e-21	0.8912	2.25835e-10
MsaG024080	XP_003630450.1	calnexin homolog	1.76052	9.13483e-18	1.9267	4.32683e-22	1.35984	6.4212e-12	1.23601	3.43424e-10
MsaG045463	XP_003594188.1	F-box protein CPR1	1.7599	0.046247	3.35005	0.000194819	2.09298	0.00589251	4.15957	4.02695e-06
MsaG041290	XP_003626900.1	serine/threonine-protein kinase OXI1	1.75859	7.56824e-05	2.61357	9.23243e-10	1.30797	0.00191127
MsaG014935	XP_013460713.1	ARF guanine-nucleotide exchange factor GNOM	1.75706	1.23641e-16	2.43425	1.21754e-31	2.18627	8.02842e-27	2.09285	2.00658e-24
MsaG017271	XP_003603476.2	protein TIC236%2C chloroplastic isoform X1	1.75661	0.000322029	2.31875	7.30776e-07	2.81418	3.72829e-09	1.14745	0.00712744
MsaG027139	XP_003614051.1	14-3-3-like protein GF14 iota	1.75646	1.43301e-09	3.98532	2.31187e-45	3.60831	4.44764e-38	4.63099	7.62418e-60
MsaG011596	XP_003598025.2	putative B3 domain-containing protein Os03g0621600 isoform X1	1.75555	0.0273326			1.41875	0.0412938	4.98718	4.0334e-08
MsaG031007	XP_039691072.1	amino acid transporter AVT6A isoform X1	1.75478	1.01697e-08	2.415	4.77937e-16	2.71816	3.67607e-20	2.49905	5.85251e-17
MsaG044207	XP_003629271.1	rac-like GTP-binding protein RHO1	1.75375	2.34082e-25	1.7678	2.4744e-27	1.90622	4.5397e-32	2.08522	1.01294e-36
MsaG026993	XP_039690145.1	pentatricopeptide repeat-containing protein At2g02750	1.75116	0.0104887	2.12132	0.000841232	2.39072	0.000114594	4.33661	5.28207e-09
MsaG045558	XP_003609435.1	bifunctional purple acid phosphatase 26	1.75065	1.21212e-21	2.77933	8.144e-54	2.39114	4.34301e-41	1.86926	5.58987e-26
MsaG023869	XP_003630102.2	putative F-box/LRR-repeat protein 9	1.74976	0.0141894	4.26295	4.90527e-07	5.18715	2.42871e-09	4.86011	1.37116e-08
MsaG017599	XP_039688100.1	ankyrin repeat domain-containing protein 2A isoform X1	1.74929	0.0159013
MsaG033955	#N/A	#N/A	1.74922	0.00395629	3.7115	9.29008e-09	3.87571	1.26209e-09	5.94638	8.7103e-13
MsaG001533	#N/A	#N/A	1.74694	0.000205781	4.11767	1.24989e-18	5.20014	3.27002e-26	6.40853	3.3375e-25
MsaG015883	XP_003601786.1	REF/SRPP-like protein At1g67360	1.74618	2.11463e-09	0.923011	0.00130366	0.855712	0.00259896	-1.95432	9.14747e-14
MsaG024089	XP_013446937.1	transaldolase	1.74537	4.94413e-09	2.12894	1.47468e-13	1.76497	5.55671e-10	2.53901	1.74425e-18
MsaG025656	XP_003612004.2	GATA transcription factor 19	1.74449	0.00355526	2.26635	5.54833e-05	2.83083	4.84106e-07	4.59117	1.8977e-09
MsaG039675	XP_024626834.1	calmodulin calcium-dependent NAD kinase-like	1.74434	0.000368175	4.719	5.28803e-23	6.41597	4.68905e-35	8.24464	1.77202e-30
MsaG032192	XP_024630441.2	methyl-CpG-binding domain protein 4-like protein	1.74056	0.000958938	1.93869	6.26231e-05	1.72333	0.000165036	3.42358	4.19507e-08
MsaG044971	XP_013457738.1	pentatricopeptide repeat-containing protein At3g48250%2C chloroplastic	1.73941	0.0159032					2.87816	8.68113e-05
MsaG014530	XP_013460383.1	protein TIC110%2C chloroplastic	1.73905	1.09964e-13	1.96826	3.14781e-18	1.8479	9.05566e-17	4.80157	4.20982e-56
MsaG036631	XP_024625504.2	DNA-directed RNA polymerase III subunit rpc9	1.7386	1.72294e-11	1.90267	1.11089e-14	1.53473	1.08454e-10	0.926266	9.99002e-05
MsaG016929	XP_003602984.1	serpin-ZX	1.73766	0.0010911
MsaG041311	#N/A	#N/A	1.73722	0.0467764	3.06249	0.000379326	3.03556	0.000233742
MsaG017557	XP_013446384.1	uncharacterized protein LOC25501618	1.73679	0.00480951					-2.05258	8.77697e-07
MsaG006278	#N/A	#N/A	1.73647	0.0329051	1.56198	0.0374051	2.00656	0.00599521
MsaG042208	XP_003627624.1	methionine adenosyltransferase 2 subunit beta	1.73528	7.78673e-07	2.38143	2.99576e-12	1.54396	1.33027e-06	0.948338	0.00293455
MsaG008677	XP_013463431.1	putative F-box protein At3g16210	1.73452	0.000122541	0.992903	0.00937314	1.01204	0.00576233	2.19835	1.11671e-06
MsaG005105	#N/A	#N/A	1.73364	2.07528e-14	1.64723	6.95367e-14	1.34696	7.07314e-10	0.999784	4.37661e-06
MsaG000638	XP_013465830.1	uncharacterized protein At2g39795%2C mitochondrial	1.73281	3.81455e-10	1.91056	3.7133e-13	1.72996	1.01504e-11	1.7951	7.83487e-12
MsaG032936	XP_024631762.2	uncharacterized protein LOC112419091	1.73268	0.000399167	1.35527	0.00208384	1.6773	8.03927e-05
MsaG032300	XP_013451928.2	uncharacterized oxidoreductase At4g09670	1.73193	9.56638e-06	1.02419	0.00602088	1.109	0.00240933	1.93229	1.68259e-07
MsaG014742	XP_024634304.1	uncharacterized protein At5g08430	1.72926	1.86702e-05	3.64372	3.08305e-15	2.74091	2.59871e-12	4.91151	1.19945e-14
MsaG030852	XP_013451297.2	probable dolichyl pyrophosphate Man9GlcNAc2 alpha-1%2C3-glucosyltransferase	1.72862	5.97184e-11	1.96795	3.67514e-15	1.61227	9.22231e-12	1.6371	3.78348e-11
MsaG031809	#N/A	#N/A	1.72766	5.31872e-15	1.9716	1.19521e-20	1.59073	5.28627e-15	1.30894	1.99192e-10
MsaG026549	XP_003613278.1	protein RICE SALT SENSITIVE 3	1.72763	3.91088e-07	1.9147	5.44842e-09	2.23431	5.21694e-12	4.81685	3.62279e-39
MsaG028064	XP_003615587.1	beta-glucosidase BoGH3B	1.72748	0.00241929	2.5554	3.88729e-06	2.95191	1.00664e-07	3.85735	5.01862e-08
MsaG010281	XP_003596972.1	2-alkenal reductase (NADP(+)-dependent) isoform X1	1.72672	7.2427e-08	3.56276	3.77365e-29	4.51889	1.37071e-43	5.84489	6.20434e-51
MsaG015472	XP_013461085.2	linamarin synthase 1	1.72645	0.00162326	2.03183	5.60317e-05	1.5062	0.00116589	-0.9554	0.0186002
MsaG027916	#N/A	#N/A	1.72422	1.10317e-06	2.22979	5.50257e-11	2.03571	3.4274e-10	5.61106	4.58405e-16
MsaG005200	XP_003626861.1	serine carboxypeptidase-like 20	1.72296	0.0124792	1.61959	0.00784284	2.23109	0.000273943	2.7878	0.000114278
MsaG024288	XP_013447165.1	COP1-interactive protein 1	1.72199	0.000403989	4.09019	2.02974e-18	6.30131	8.32711e-35	10.0601	2.2429e-35
MsaG015816	XP_039686697.1	uncharacterized protein LOC11414973	1.72179	8.48963e-05	1.68437	2.11242e-05	1.19243	0.00119819	4.14236	5.26255e-10
MsaG021188	XP_013455947.2	FT-interacting protein 4	1.72176	0.00163176	6.56348	1.38973e-15	5.66425	2.96292e-14	5.90925	2.1693e-13
MsaG047053	XP_013458793.1	glycine--tRNA ligase%2C mitochondrial 1	1.72137	5.01593e-05	1.64786	2.00382e-05	1.13494	0.00203397
MsaG029625	#N/A	#N/A	1.72093	1.16126e-08	1.86537	1.83565e-10	1.39077	2.14984e-06	4.09629	1.19725e-39
MsaG016405	XP_003602432.1	UNC93-like protein 1	1.72067	1.537e-08	2.16557	1.29913e-13	1.74419	3.32504e-10	1.0274	0.000203283
MsaG016874	XP_003603074.1	polyadenylate-binding protein 2	1.72023	1.5498e-27	1.53181	5.00904e-23	1.46785	1.50859e-21	1.74635	5.82744e-30
MsaG008002	XP_039686042.1	putative clathrin assembly protein At5g57200	1.72023	4.30162e-05	4.15762	1.9993e-23	6.34748	1.73668e-39	9.62606	1.46992e-34
MsaG042905	#N/A	#N/A	1.71971	0.0046812	2.96537	3.21982e-06	2.32963	2.01502e-05
MsaG000858	XP_013444118.1	uncharacterized protein LOC25500293	1.71957	9.11865e-07	2.31425	7.86591e-12	1.91468	1.14916e-09	2.69548	2.61238e-13
MsaG010430	XP_024640795.1	50S ribosomal protein L3-2%2C mitochondrial	1.71843	8.10908e-06	1.61161	8.6068e-06	1.19388	0.000803523	3.05036	3.04483e-14
MsaG039450	XP_003625245.1	myb family transcription factor PHL5	1.71833	0.00144173	3.12615	7.22104e-09	1.23594	0.0120356	6.59266	4.89471e-16
MsaG015926	XP_024635924.1	lysine histidine transporter 2 isoform X3	1.71732	0.00248953	4.86791	1.18535e-20	6.91128	2.36116e-38	11.4965	2.73784e-42
MsaG014113	XP_039687154.1	uncharacterized protein LOC25489115	1.71623	0.00232874	3.10428	1.03146e-07	1.56794	0.00162279
MsaG046001	XP_003609966.1	uncharacterized protein LOC11428331	1.71614	0.0086641	2.46438	6.23527e-05	2.97551	1.11874e-06	-2.66919	7.39943e-07
MsaG002875	XP_024632116.1	uncharacterized protein LOC25486955	1.71599	0.0058189	1.9632	0.000684889	2.74183	2.57733e-06	5.75471	8.84915e-12
MsaG041933	XP_013444598.1	serpin-ZX	1.71595	0.00014507	2.08237	1.06826e-06	2.87792	2.54982e-11	4.0801	6.12197e-15
MsaG031927	XP_024641942.1	polypyrimidine tract-binding protein homolog 3	1.71513	0.00201256
MsaG024942	XP_039690342.1	mitochondrial inner membrane protease subunit 2	1.71495	0.000465741	1.33711	0.00197045	1.21071	0.00355679	2.11095	7.30866e-06
MsaG034141	XP_003620884.1	uncharacterized protein LOC11430141	1.71492	0.000212917	3.44551	4.99043e-11	2.47572	1.09265e-08	3.93699	2.64941e-10
MsaG018576	#N/A	#N/A	1.71379	0.0186029
MsaG011658	XP_003598138.1	60S ribosomal protein L11	1.71343	0.000379339	1.7333	9.9344e-05	1.58056	0.000236183	3.05402	2.14215e-09
MsaG008510	XP_003616287.1	replication factor A protein 1	1.71217	0.0121452	3.78774	2.30062e-07	4.42379	1.30216e-08	4.15217	1.36257e-07
MsaG015330	XP_003601157.1	pyruvate dehydrogenase E1 component subunit beta-3%2C chloroplastic	1.71195	4.36725e-12	2.23918	1.32233e-20	2.12836	2.31715e-19	1.17489	5.27023e-07
MsaG047064	XP_003597279.1	uncharacterized protein YKR070W	1.71179	1.37989e-05	2.01194	7.69375e-08	1.66068	5.34544e-06	1.13511	0.00176363
MsaG031175	XP_003618574.2	lamin-like protein	1.71174	0.000338141	2.53515	6.25502e-08	2.32591	1.26169e-07	2.88116	1.64565e-08
MsaG038522	XP_003623947.3	Bowman-Birk type proteinase inhibitor	1.71143	3.3158e-06	2.07852	4.84807e-09	2.79876	1.16845e-15	2.05209	3.4763e-09
MsaG043113	XP_024626402.1	proline--tRNA ligase%2C cytoplasmic	1.70986	6.03931e-10	1.91809	5.26509e-13	1.4108	5.56431e-08	2.06273	1.02191e-14
MsaG030368	XP_013450684.1	elongation factor Ts%2C mitochondrial	1.70897	7.26248e-13	1.44542	2.96359e-10	0.945644	3.74215e-05	1.88121	1.75579e-16
MsaG017325	XP_003603550.1	probable sarcosine oxidase	1.70826	4.26772e-06	1.93235	5.80351e-08	1.72349	1.01005e-06	4.75166	7.27917e-31
MsaG018800	XP_039688524.1	FT-interacting protein 1	1.70783	5.46863e-05	1.88969	1.91206e-06	1.66567	1.35372e-05	1.38024	0.000333527
MsaG000593	XP_003588832.2	#N/A	1.70777	6.64549e-08	2.25014	1.70017e-13	1.95964	7.53678e-11	4.70464	5.73304e-40
MsaG001129	XP_003618269.1	mitochondrial metalloendopeptidase OMA1	1.70757	0.000759363	3.61428	2.78611e-13	5.42538	1.00491e-22	8.45847	7.96358e-25
MsaG007070	XP_013462866.1	uncharacterized protein LOC25486201	1.70585	1.11276e-12	2.81721	6.77714e-32	2.48009	5.99454e-27	2.27228	2.53634e-22
MsaG004447	XP_024640063.1	putative E3 ubiquitin-protein ligase LIN	1.7051	0.0269567					-1.71184	0.00333211
MsaG027882	XP_003615315.2	serine/threonine-protein kinase CTR1 isoform X1	1.70227	0.000854766	1.03725	0.0329939	2.27677	1.90746e-06	-1.18434	0.00666288
MsaG015480	#N/A	#N/A	1.70183	1.3598e-10	1.86464	2.57642e-13	1.89788	3.79345e-14	1.80853	7.73446e-13
MsaG020753	XP_003606609.3	UDP-galactose/UDP-glucose transporter 5	1.70139	2.50701e-05	1.57346	1.56628e-05	1.13315	0.00106234
MsaG030948	XP_013451203.1	uncharacterized protein LOC25495526	1.70076	0.00354459	1.74001	0.000674195	1.44575	0.0024036	2.10355	0.000136851
MsaG004711	XP_003591950.1	#N/A	1.69975	6.21356e-14	3.00315	2.16761e-40	1.2958	2.665e-09	-1.24096	3.94304e-09
MsaG019031	XP_039689811.1	F-box/LRR-repeat protein At2g42730-like	1.69954	0.0480976					2.39112	0.00338689
MsaG000601	XP_003588860.1	#N/A	1.69932	9.72359e-30	2.5139	1.0175e-64	2.37236	1.30532e-58	2.13493	4.91569e-48
MsaG006326	#N/A	#N/A	1.69926	1.20472e-06	1.19049	0.000429872	1.86466	1.32001e-08	6.92226	4.37442e-26
MsaG013411	XP_024636122.1	uncharacterized protein LOC112420738	1.69859	0.000639143	4.17408	3.31478e-12	6.21927	2.05429e-16	6.47847	4.23786e-16
MsaG023560	XP_003607361.1	ABC transporter G family member 15 isoform X1	1.69752	5.88746e-08	1.56004	1.02991e-07	0.947117	0.000976371	7.83069	3.13687e-26
MsaG034120	XP_013442684.1	exonuclease 1	1.69718	0.018292	3.83551	1.73619e-06			4.54313	9.62266e-08
MsaG003718	XP_013468844.1	NDR1/HIN1-like protein 6	1.69713	0.0421854	2.12942	0.0057311	-1.57892	0.0050491
MsaG043370	XP_039684683.1	probable AMP deaminase	1.69597	3.77732e-07	1.05372	0.00118325	0.848567	0.00887353	1.35003	1.60191e-05
MsaG009140	XP_024641684.1	protein FORGETTER 1	1.69585	0.000194091	3.89347	1.62676e-15	3.77999	5.27812e-16	5.10784	7.28189e-17
MsaG015049	#N/A	#N/A	1.69532	2.12288e-11	1.67289	1.32619e-12	1.52235	2.12479e-11	0.804718	0.00039711
MsaG008981	XP_024632083.1	hexosyltransferase GAUT11	1.69441	0.000133522	2.07547	7.16044e-07	1.52965	7.32916e-05	4.82819	5.71339e-11
MsaG037302	XP_039684115.1	enoyl-[acyl-carrier-protein] reductase [NADH]%2C chloroplastic	1.69426	5.07579e-10	2.77797	5.79231e-25	2.01165	8.11597e-15	3.4006	2.30649e-33
MsaG020574	XP_039689614.1	serine carboxypeptidase-like	1.69316	0.000410092	2.80174	6.58661e-10	3.57653	2.5163e-15	5.93477	2.6009e-25
MsaG010484	XP_039686722.1	kinectin	1.693	1.04746e-13	1.0777	1.88826e-07	1.52667	8.13227e-14	5.92411	1.25701e-30
MsaG026140	XP_003612799.2	alpha/beta hydrolase domain-containing protein 17B	1.69272	2.53032e-07	1.7505	1.66401e-08	2.16902	1.65663e-12	4.7803	2.68267e-25
MsaG002123	XP_039683127.1	uncharacterized protein LOC25497184 isoform X1	1.6924	3.26611e-05	2.14712	3.06853e-08	2.44429	1.90564e-10
MsaG039550	XP_013449693.1	sugar transporter ERD6-like 7	1.69148	2.68186e-06	1.94115	1.18e-08	2.63564	2.91867e-14	2.96647	1.15285e-14
MsaG009958	XP_003596552.1	organic cation/carnitine transporter 4	1.68952	0.00333609	3.67136	1.51578e-09	6.07059	1.25121e-15	6.18986	3.94531e-14
MsaG046976	#N/A	#N/A	1.68937	2.57989e-07	2.19197	4.11506e-12	1.28062	2.72126e-05	2.93471	2.83109e-18
MsaG026920	XP_003628373.1	cullin-3A	1.68751	0.0223146	4.94966	2.69603e-08	5.23393	3.23282e-09	5.22699	3.50995e-09
MsaG042522	#N/A	#N/A	1.6865	0.0153891	1.66844	0.00822897			2.94332	5.92132e-05
MsaG017297	#N/A	#N/A	1.68625	5.29549e-06	2.98858	1.49535e-16	5.15835	3.62366e-35	4.78202	5.28065e-29
MsaG045672	XP_024637937.1	primary amine oxidase	1.68428	0.0451238	2.56671	0.00117623	2.01883	0.0065923	5.06733	5.88749e-08
MsaG022293	#N/A	#N/A	1.67952	0.0322524
MsaG043777	#N/A	#N/A	1.67931	2.66136e-25	2.08597	7.55396e-40	1.91997	5.86589e-35	1.98342	1.58518e-36
MsaG006110	#N/A	#N/A	1.67904	0.000705611
MsaG012475	#N/A	#N/A	1.67898	0.0474248			2.10691	0.00576688	2.70017	0.00111885
MsaG027531	#N/A	#N/A	1.67817	0.0457875					3.21234	6.72314e-05
MsaG029358	XP_039690699.1	ubiquitin carboxyl-terminal hydrolase 13-like	1.67797	0.000265918	2.40828	3.90693e-08	2.07754	1.99598e-06	2.57939	2.80214e-09
MsaG029760	XP_003617961.2	glucan endo-1%2C3-beta-glucosidase 4	1.67704	0.0198454	5.77393	6.60304e-11	5.63398	4.00297e-11	4.87725	4.04742e-09
MsaG001732	XP_013467079.1	uncharacterized protein LOC25483001	1.67636	0.030866	2.12938	0.00311862	2.02344	0.00267638
MsaG000491	#N/A	#N/A	1.67465	0.00337008	1.64602	0.00189737	2.05533	7.72315e-05	1.6889	0.0011194
MsaG038739	XP_003624234.1	acyl carrier protein 1%2C mitochondrial	1.6743	6.54059e-20	1.93158	2.88079e-27	1.63971	1.37901e-20	1.1186	2.15839e-10
MsaG025896	XP_003612406.1	uncharacterized protein LOC11408591	1.67351	1.4229e-07	1.93544	2.11133e-10	1.30235	1.29629e-05	0.650085	0.030499
MsaG020684	XP_003606477.1	exonuclease V%2C chloroplastic	1.67276	3.41356e-05	2.49378	1.16134e-10	-0.982399	0.0116054	1.94626	2.63797e-07
MsaG031975	#N/A	#N/A	1.67265	0.000597559	1.26085	0.00256944			1.68618	0.000157652
MsaG035580	XP_003621415.1	biotin carboxyl carrier protein of acetyl-CoA carboxylase 2%2C chloroplastic	1.67164	1.24922e-13	2.47436	7.1712e-29	2.24154	4.17486e-25	1.56995	2.89833e-13
MsaG024421	#N/A	#N/A	1.66566	2.08611e-05	1.68277	5.41479e-06	1.63399	6.51617e-06	1.98465	8.25166e-08
MsaG014927	XP_013460699.1	AT-hook motif nuclear-localized protein 15	1.66542	0.00744409	1.35569	0.0154955			3.19463	4.00213e-06
MsaG016704	#N/A	#N/A	1.6643	0.0082268			1.80801	0.00131699	2.76067	4.17575e-06
MsaG013485	#N/A	#N/A	1.66374	0.0100156	1.59723	0.00521085	1.19232	0.0258125
MsaG009295	#N/A	#N/A	1.66319	2.63623e-14	1.72795	2.38404e-16	1.20598	7.67972e-09	1.23622	2.6818e-09
MsaG003671	XP_039684671.1	probable fructokinase-5	1.66245	0.0146347	6.1497	9.4046e-24	7.68887	1.50615e-35	5.56754	2.29706e-20
MsaG034123	XP_013442600.1	F-box/kelch-repeat protein At3g06240	1.66198	0.00204221	3.30293	1.2338e-09	4.58134	5.05315e-14	4.46404	1.21444e-11
MsaG036442	#N/A	#N/A	1.66008	0.0025524	1.90928	0.000185404	1.84355	0.000171906	4.25553	4.3978e-09
MsaG017392	XP_013461985.1	aspartate aminotransferase 1	1.6579	1.33811e-24	2.20316	1.03637e-43	1.62564	8.27049e-25	2.42432	3.29217e-53
MsaG038112	XP_003623318.1	pyruvate decarboxylase 2	1.65737	2.54865e-05	1.4372	0.000133334	1.32498	0.000370928	2.11522	1.18344e-08
MsaG043612	XP_039686399.1	3-methyl-2-oxobutanoate hydroxymethyltransferase 1%2C mitochondrial	1.65615	6.36908e-10	1.68776	4.60304e-11	1.33323	1.2794e-07
MsaG041021	XP_003626718.1	hydroquinone glucosyltransferase	1.65456	3.54335e-05	2.26708	4.23208e-09	2.05662	4.31526e-08	1.96126	2.30828e-07
MsaG037472	XP_024631762.2	uncharacterized protein LOC112419091	1.65401	0.00158866	1.07146	0.0232705	1.57745	0.000543955
MsaG039010	XP_039683447.1	glutamate dehydrogenase 1	1.65357	4.82027e-09	2.638	4.54888e-22	2.8493	8.54104e-26	3.09201	3.66178e-30
MsaG031027	XP_013451101.1	UDP-arabinopyranose mutase 1	1.65318	0.00274136	5.87219	2.51148e-31	7.76898	6.10084e-52	8.79457	8.70414e-60
MsaG008366	XP_039686356.1	uncharacterized protein LOC112419133	1.65318	0.00578335	1.53809	0.00548203	1.9553	0.000263982	2.48198	1.92379e-05
MsaG043764	XP_003628763.1	uncharacterized protein LOC11440481	1.65216	4.29255e-08	2.08455	6.00018e-13	1.7919	2.28695e-10	1.33766	2.09429e-06
MsaG043201	#N/A	#N/A	1.65071	0.0197845			1.94124	0.0020288	2.39492	0.000421864
MsaG024307	XP_013447184.1	subtilisin-like protease SBT2.5	1.65021	0.0328403	2.70564	0.000262487	3.58351	3.65634e-06	5.12333	1.67389e-08
MsaG011513	XP_024634335.1	DNA-directed RNA polymerase III subunit RPC7-like	1.65005	0.0482345	1.90897	0.0103487	2.68394	0.000349985	3.34207	7.65939e-05
MsaG034524	XP_013453148.1	lachrymatory-factor synthase	1.64996	0.0056751	5.10357	1.48758e-19	3.88531	1.23753e-12	1.70304	0.00184439
MsaG010831	XP_024631687.1	uncharacterized protein LOC25487912 isoform X2	1.64883	0.0193815	2.9233	2.29495e-05	3.89721	6.5908e-08	2.97637	2.08049e-05
MsaG028357	XP_024639616.1	isocitrate dehydrogenase [NADP]%2C chloroplastic	1.6486	3.10055e-20	1.87421	9.2598e-27	1.12353	1.55777e-10	1.32418	2.03863e-14
MsaG024103	#N/A	#N/A	1.64729	7.03795e-11	2.62567	1.7952e-26	2.77248	6.72063e-30	5.4762	7.25806e-68
MsaG030180	XP_003618281.2	carbonic anhydrase%2C chloroplastic isoform X1	1.64641	3.28487e-05			0.86257	0.0249701	-7.42851	1.01199e-105
MsaG030037	XP_003589400.1	#N/A	1.64635	0.0480954	1.65053	0.0310054			2.36992	0.00188504
MsaG030216	XP_003613278.1	protein RICE SALT SENSITIVE 3	1.64489	0.00197372	2.28373	5.99364e-06	2.91248	2.53357e-08	4.7183	5.80829e-10
MsaG012614	XP_024635751.1	glycine-rich RNA-binding protein 3%2C mitochondrial	1.64287	6.83204e-07	1.62438	3.82396e-07	0.763182	0.0215785	2.28644	3.08676e-13
MsaG030703	XP_003618813.1	cytochrome c1-2%2C heme protein%2C mitochondrial	1.6428	0.00380451	3.69142	5.85023e-09	5.43823	2.69168e-12	5.35088	4.46309e-11
MsaG019916	#N/A	#N/A	1.64269	0.0034842	3.64824	9.52709e-12	6.23644	4.26199e-23	8.73237	6.37672e-25
MsaG021949	#N/A	#N/A	1.63989	0.00488799	1.63962	0.00178834	2.43448	6.23171e-06	3.93197	8.2431e-08
MsaG041317	XP_003626931.1	transcription termination factor MTERF2%2C chloroplastic	1.63666	0.0048247	2.16373	7.13019e-05	2.19091	3.33044e-05	4.27801	6.60034e-10
MsaG021698	#N/A	#N/A	1.63641	1.03486e-09	2.75149	3.13486e-26	2.75958	8.31269e-27	2.90047	2.04031e-29
MsaG017224	XP_003603415.1	probable sugar phosphate/phosphate translocator At5g25400	1.63616	1.62059e-22	1.77155	2.54253e-27	1.94648	3.9922e-33	2.26401	1.2204e-43
MsaG038413	XP_003623805.2	agamous-like MADS-box protein MADS3	1.63573	0.00857793	3.47556	2.61937e-08	4.53159	1.64721e-11	6.71297	5.97225e-15
MsaG014459	XP_013460340.1	hyccin	1.63463	0.00405953	4.72803	1.16819e-17	7.79133	2.46156e-28	9.06313	2.86945e-27
MsaG041987	#N/A	#N/A	1.63444	0.00662185	3.54043	4.35703e-08	4.09644	8.70811e-10	5.27418	1.24749e-10
MsaG024667	XP_003631085.3	mitogen-activated protein kinase 9 isoform X2	1.63389	0.0451303	1.86459	0.0124447	2.35136	0.00139991
MsaG014768	XP_003600642.2	uncharacterized protein LOC11415829	1.63366	0.00033714	1.47271	0.00038255	0.839733	0.0378894	2.86446	4.35815e-09
MsaG040804	#N/A	#N/A	1.63346	0.0112733	2.07829	0.000458806	2.33989	4.75463e-05	2.21579	0.000185538
MsaG030439	XP_003618090.1	ATPase WRNIP1	1.63344	0.00564468	3.04183	8.68745e-08	4.33059	4.82049e-13	6.83337	2.14324e-18
MsaG003481	XP_003590730.2	#N/A	1.63259	0.0216752					2.33568	0.000799996
MsaG004462	XP_003591684.1	#N/A	1.63243	1.01558e-07	1.72527	2.99537e-09	1.22506	1.55567e-05
MsaG039012	XP_024625155.1	adenylyl-sulfate kinase 3	1.63224	1.15305e-11	2.50211	1.85387e-26	2.11552	4.12677e-20	2.19936	2.62451e-21
MsaG024376	XP_024628221.1	probable methyltransferase PMT18	1.6322	0.00753127	5.59526	5.28931e-24	8.42353	1.36955e-47	6.02983	5.52716e-28
MsaG007075	XP_013462873.1	LEAF RUST 10 DISEASE-RESISTANCE LOCUS RECEPTOR-LIKE PROTEIN KINASE-like 2.7	1.63146	0.008849	2.28273	0.000111753	1.3251	0.01471	1.10451	0.0418915
MsaG038400	#N/A	#N/A	1.63111	0.000973282	1.86599	5.24792e-05	1.46434	0.000777436	1.56948	0.000486011
MsaG040889	XP_024625318.1	phospholipase A1 PLIP1%2C chloroplastic	1.62991	4.69479e-10	1.39885	5.02029e-08	4.26184	3.00508e-60	5.27338	7.72419e-76
MsaG044921	XP_024638765.1	eukaryotic peptide chain release factor subunit 1-2	1.62944	0.0165009	1.63996	0.00655487	2.53568	4.5252e-05	2.74453	7.17346e-05
MsaG029609	XP_024633687.2	uncharacterized protein LOC112419870	1.62927	0.00386458	3.23733	5.92619e-09	3.11677	6.16526e-09	6.72334	7.65137e-16
MsaG000641	#N/A	#N/A	1.62925	2.79525e-13	2.58592	2.69563e-31	1.03395	7.34365e-07	2.8892	6.2367e-36
MsaG037004	XP_024642279.1	replication protein A 70 kDa DNA-binding subunit B-like	1.62925	0.0420255	2.01779	0.00576979	2.21158	0.00217395	2.18101	0.00353034
MsaG016549	XP_013461557.1	NAC domain-containing protein 82 isoform X3	1.62833	2.27723e-12	1.64234	1.3754e-13	1.46261	1.85647e-11	0.911703	2.90256e-05
MsaG021798	#N/A	#N/A	1.62785	1.03714e-07	2.52422	6.55712e-17	2.12601	1.45926e-13	1.76559	1.10399e-09
MsaG044769	XP_003608676.1	2-oxoglutarate-Fe(II) type oxidoreductase hxnY isoform X1	1.62777	0.000135775	2.28789	1.92127e-08	1.64645	2.50555e-05	4.45242	1.42753e-16
MsaG009878	XP_013464756.1	NAC transcription factor 56	1.62764	0.00627876	2.5675	3.94022e-06	3.31527	1.54605e-09	1.97014	0.000278724
MsaG040037	XP_039683269.1	polyadenylate-binding protein 7	1.62619	8.89476e-11	2.93628	1.4173e-33	2.93251	7.91702e-34	8.71263	1.61688e-116
MsaG029521	XP_024638978.1	grpE protein homolog 2%2C mitochondrial	1.6244	0.000898221	1.51408	0.000583308	1.48953	0.000440194	2.06231	1.06343e-05
MsaG004856	XP_039685841.1	UDP-rhamnose/UDP-galactose transporter 6	1.62225	2.78046e-21	2.77453	2.91374e-59	2.53757	3.67576e-52	3.23346	3.82107e-74
MsaG010613	XP_024631965.1	probable serine/threonine-protein kinase PBL28 isoform X1	1.62153	5.59142e-05	3.77292	1.11573e-18	2.7846	4.93863e-13	5.3968	4.27727e-20
MsaG016076	XP_003602025.3	LOW QUALITY PROTEIN: long chain acyl-CoA synthetase 9%2C chloroplastic	1.62064	1.83107e-11	2.30813	8.49357e-23	1.41373	8.69495e-10	2.97551	8.31342e-35
MsaG029706	XP_003617905.1	uncharacterized protein LOC11442338	1.61732	1.11588e-06	2.80647	4.96462e-18	0.822722	0.0104693	3.126	5.31932e-21
MsaG030997	XP_039691075.1	amino acid transporter AVT6B isoform X1	1.61652	1.29215e-10	2.07471	1.27189e-17	1.39569	7.83085e-10	1.01264	9.94972e-06
MsaG033028	XP_039683145.1	myosin-7 isoform X1	1.61647	0.00963255	4.39054	5.28218e-12	5.0372	1.18352e-14	7.6724	1.29576e-18
MsaG026326	XP_003613090.1	ATP-dependent 6-phosphofructokinase 5%2C chloroplastic	1.61421	0.00255804	3.60907	8.95592e-12	5.25245	8.48528e-19	4.03305	2.55971e-13
MsaG039172	XP_024634378.1	uncharacterized protein LOC25481847	1.61404	0.0312508	2.29277	0.00107468	2.877	4.2811e-05
MsaG005749	XP_024628375.2	anthranilate synthase alpha subunit 2%2C chloroplastic-like	1.61398	5.52224e-13	2.43066	2.93417e-28	2.15605	8.74277e-24	1.29716	1.01946e-09
MsaG020994	XP_024637206.1	uncharacterized protein LOC11412968	1.61169	0.000183893	4.0707	9.78479e-22	5.83692	3.10106e-35	9.43389	7.19787e-33
MsaG021697	#N/A	#N/A	1.61121	0.0388803					2.87793	0.000170402
MsaG002800	XP_013467929.2	uncharacterized protein LOC25483768	1.6084	8.60069e-05	1.48736	6.81765e-05	1.56033	1.63636e-05	1.80846	2.81612e-06
MsaG036952	XP_003622528.2	cell number regulator 6	1.60816	0.0107174	4.42137	6.96067e-12	7.29063	1.85612e-17	7.6089	2.86806e-18
MsaG007891	XP_013463354.2	potassium transporter 10	1.60729	8.54197e-13	1.01992	1.14543e-06	1.06322	2.1363e-07
MsaG001247	XP_013466567.1	zinc finger protein VAR3%2C chloroplastic	1.60687	2.62861e-05	1.29194	0.000238232	1.09759	0.00133795	1.69929	1.91197e-06
MsaG008049	XP_024632158.2	putative disease resistance protein At3g14460	1.60591	5.97976e-07	2.29973	1.09452e-13	3.21402	1.8867e-25	2.7067	1.25025e-18
MsaG030964	XP_013451188.1	stress-induced protein KIN2	1.6059	0.00897333	5.18594	2.34592e-20	8.02431	3.147e-40	11.6863	1.20151e-40
MsaG046656	XP_003591212.1	#N/A	1.60383	4.71812e-22	2.57721	2.39567e-56	1.55498	1.24457e-21	1.69007	1.12575e-25
MsaG009179	XP_039686564.1	50S ribosomal protein L7/L12	1.60362	1.63913e-07	1.38037	2.01803e-06	1.34137	2.56708e-06	0.921973	0.00120158
MsaG043160	XP_013445554.1	PAP-specific phosphatase HAL2-like	1.60303	5.17291e-09	2.17341	2.28074e-16	1.98605	2.14374e-14	2.22695	3.66503e-17
MsaG020530	XP_024637454.2	protein argonaute 5-like	1.60259	1.1542e-05	1.77275	3.27267e-07	1.67292	8.72825e-07	2.39312	8.05017e-12
MsaG015452	XP_039688009.1	LOW QUALITY PROTEIN: neutral ceramidase 2	1.60213	0.039697	2.47205	0.000651619	2.93778	4.7322e-05	1.49519	0.030803
MsaG015793	XP_003601786.1	REF/SRPP-like protein At1g67360	1.60064	9.78798e-08	0.652244	0.031669	0.708233	0.0168319	-2.08336	8.79842e-15
MsaG035190	#N/A	#N/A	1.59968	4.15073e-07	1.39449	2.76244e-06	1.00132	0.000619099	1.6021	5.99793e-08
MsaG000647	XP_013465824.1	aspartate aminotransferase P2%2C mitochondrial	1.59917	2.62097e-19	1.79546	4.3993e-25	1.43214	8.71165e-17	0.38884	0.0288301
MsaG043117	XP_013445540.1	cold-responsive protein kinase 1 isoform X1	1.59895	2.5557e-05			0.773979	0.0254382
MsaG017259	XP_003603462.2	probable galacturonosyltransferase 3 isoform X1	1.5976	3.55463e-22	1.78209	5.56615e-29	1.69829	2.16126e-27	2.15759	5.47518e-40
MsaG016651	XP_003602708.1	putative esterase C31F10.02	1.59746	1.29488e-11	1.8917	8.0709e-17	1.6988	2.21989e-14
MsaG046252	XP_024637162.1	uncharacterized protein LOC25494263 isoform X1	1.59706	0.000744914	2.98067	1.44625e-10	2.14315	9.06458e-07
MsaG029624	XP_003617758.1	pentatricopeptide repeat-containing protein At3g06920	1.59588	7.01813e-05	1.58956	1.43899e-05	1.25673	0.00031576	2.77309	1.95731e-10
MsaG000213	XP_013466052.1	pathogenesis-related thaumatin-like protein 3.5	1.59526	0.0321927	2.75864	7.21677e-05			3.4665	1.3044e-06
MsaG033313	XP_039682514.1	disease resistance protein RPV1	1.59509	0.0312371	1.76598	0.00817844	1.57011	0.0123396	1.44121	0.0263548
MsaG044830	XP_003608761.2	axial regulator YABBY 1 isoform X2	1.5947	0.00148015	3.16856	1.86116e-10	4.4375	3.07527e-16
MsaG002918	XP_003590395.1	#N/A	1.59267	8.01442e-13	1.33835	6.15623e-10	1.25053	5.43843e-09	-1.26582	9.18698e-10
MsaG037802	XP_013448973.1	NADPH-dependent aldo-keto reductase%2C chloroplastic isoform X1	1.59241	0.000915002	3.56452	2.64222e-13	3.54485	5.00458e-14	3.18526	2.48243e-11
MsaG038459	NP_001365236.1	#N/A	1.59114	3.32374e-07	1.54133	1.87344e-07	0.789559	0.00782912	1.90501	1.40742e-10
MsaG012016	XP_039691018.1	probable cyclic nucleotide-gated ion channel 20%2C chloroplastic isoform X2	1.58929	0.00438641	2.16794	3.44974e-05	1.34894	0.00492689
MsaG038521	XP_003623947.3	Bowman-Birk type proteinase inhibitor	1.58881	5.49508e-06	1.86467	3.47054e-08	2.56554	1.00456e-14	1.44408	1.40095e-05
MsaG032685	#N/A	#N/A	1.58857	0.0486578	1.57304	0.0335717	1.72809	0.0156112	2.68584	0.000362466
MsaG009964	XP_003596593.2	histone H3.3	1.58848	0.00154017	4.30399	3.1499e-18	7.47635	4.12008e-28	9.00529	4.43999e-28
MsaG026573	XP_003613256.1	mitochondrial Rho GTPase 1	1.58788	6.10154e-05	2.9338	9.20926e-14	2.77855	2.38084e-13	2.38764	3.86228e-10
MsaG009063	XP_013457739.2	pentatricopeptide repeat-containing protein At3g48250%2C chloroplastic	1.58685	0.0257508	1.4601	0.0231849
MsaG005801	XP_024628375.2	anthranilate synthase alpha subunit 2%2C chloroplastic-like	1.58631	2.03318e-08	1.85807	6.67991e-12	1.90635	6.67443e-13	0.900336	0.000610129
MsaG013794	XP_003600059.1	uncharacterized protein LOC11437984 isoform X1	1.58591	1.30544e-22	2.03478	4.90044e-38	1.87459	3.07688e-35	2.14405	7.37486e-39
MsaG043863	XP_013446100.1	caffeic acid 3-O-methyltransferase	1.58472	0.0229765			2.1526	0.000728636	2.81337	1.03776e-05
MsaG045611	XP_003609514.2	uncharacterized protein LOC11439273 isoform X1	1.58379	3.57362e-08	3.67842	3.48141e-39	4.81028	1.29345e-62	5.0682	2.7871e-64
MsaG002997	XP_013468131.1	probable xyloglucan endotransglucosylase/hydrolase protein 32	1.58338	0.000188426	1.22471	0.00229335	2.03875	1.78383e-07	2.91162	5.02601e-12
MsaG035891	XP_024626418.1	probable 2%2C3-bisphosphoglycerate-independent phosphoglycerate mutase	1.58297	1.23725e-11	1.55157	8.42696e-12	1.78776	1.55822e-15	1.72851	1.01718e-14
MsaG006884	XP_003594020.2	uncharacterized protein LOC11439331 isoform X1	1.58093	0.0132604	3.82567	1.52506e-08	3.56473	2.18022e-08	1.39041	0.0146725
MsaG031171	#N/A	#N/A	1.58028	4.58527e-05	1.54312	1.66648e-05	1.23033	0.000379214	5.89829	4.50036e-16
MsaG007661	#N/A	#N/A	1.57788	0.00471123	1.49317	0.00320338	1.07832	0.0253219	1.83762	0.000472727
MsaG043925	XP_024638935.1	uncharacterized protein LOC112421691	1.57772	0.0175124	3.41949	2.68262e-07	2.91753	2.37293e-06	2.69581	2.35405e-05
MsaG039847	XP_003625511.1	uncharacterized protein LOC11424572	1.577	1.06946e-07	1.72059	1.08711e-09	1.16766	2.5731e-05	1.54289	3.01373e-08
MsaG009212	XP_039691047.1	DNA topoisomerase 2-like isoform X2	1.57617	0.000729925	2.33795	1.24011e-07	3.45566	8.72433e-15	2.05378	1.94653e-06
MsaG004622	XP_013469425.1	trihelix transcription factor ASR3	1.57314	0.0238687	1.78483	0.00543355	2.25983	0.000294065	6.39848	6.26894e-13
MsaG009770	XP_013464648.1	ethylene-responsive transcription factor 4	1.56983	7.48975e-07	1.56687	4.15887e-07	1.54332	5.09108e-07	1.61042	9.06051e-08
MsaG028408	XP_003616133.1	microsomal glutathione S-transferase 3 isoform X1	1.56941	1.69613e-12	1.47865	4.17254e-12	1.17781	2.26269e-08
MsaG009171	XP_024632514.1	succinate-semialdehyde dehydrogenase%2C mitochondrial	1.5691	8.40072e-16	2.1856	2.1525e-30	2.58034	6.05677e-42	2.28808	9.15879e-33
MsaG034165	#N/A	#N/A	1.56896	2.38956e-06	1.35604	4.17166e-06	1.80893	8.03181e-10	2.13754	2.32051e-10
MsaG037282	XP_013448504.1	40S ribosomal protein S6	1.5685	3.4814e-06	1.19061	0.00015657	0.999728	0.00125923	2.47851	4.61555e-13
MsaG020626	#N/A	#N/A	1.56769	3.66102e-08	1.03705	0.000123376	0.658122	0.0154034	0.703948	0.00786701
MsaG038338	XP_024627249.1	uncharacterized protein LOC11432572	1.56598	5.67589e-20	1.45292	4.83997e-19	1.33399	6.67774e-17	0.970622	1.5077e-09
MsaG011208	XP_024631633.1	metal transporter Nramp6	1.56588	0.000412145					-0.968393	0.0137161
MsaG025292	XP_003611395.1	protein TIFY 10a	1.56492	0.0277578	2.58704	9.12782e-05	3.26252	6.45214e-07	-2.2061	0.000290524
MsaG012302	XP_003598138.1	60S ribosomal protein L11	1.56244	1.42196e-06	1.7718	3.94299e-09	1.33508	2.17705e-06	3.9541	2.19315e-17
MsaG004905	XP_003592128.2	#N/A	1.56139	0.000153273	2.54614	4.39635e-10	2.36362	1.20514e-09
MsaG014055	XP_039684959.1	phosphopantothenoylcysteine decarboxylase subunit VHS3-like	1.56037	0.0178747
MsaG019831	#N/A	#N/A	1.55837	0.000318717	2.50104	4.62452e-09	5.92168	1.06129e-16	6.46957	4.09048e-17
MsaG005451	XP_024627297.1	uncharacterized protein LOC112416796	1.55805	3.377e-08	1.48191	2.45728e-08	1.22397	2.38711e-06	2.43958	8.84338e-18
MsaG034371	#N/A	#N/A	1.55693	1.53164e-09	1.0224	2.10907e-05	0.930629	8.12708e-05	0.843441	0.00035879
MsaG037020	XP_013448363.1	uncharacterized protein LOC25499884	1.55644	3.0402e-07	1.8257	2.10332e-10	1.35167	6.97181e-07	1.31171	2.7254e-06
MsaG029945	#N/A	#N/A	1.55642	0.033042			2.30505	0.000578199	1.37628	0.0318263
MsaG028748	XP_003616555.2	glucan endo-1%2C3-beta-glucosidase 12	1.55604	0.0252328	1.98676	0.0020018	2.61967	4.58825e-05	4.15834	5.12308e-07
MsaG022539	#N/A	#N/A	1.55574	0.0463469
MsaG005217	XP_003592402.1	#N/A	1.55554	1.19289e-05	1.54799	3.25413e-06	1.62951	5.45094e-07	1.53909	3.12012e-06
MsaG019260	XP_013455212.1	organic cation/carnitine transporter 3	1.55516	3.7972e-05	2.15488	2.96785e-09	1.86004	7.32536e-08
MsaG012800	XP_003626861.1	serine carboxypeptidase-like 20	1.5551	0.00211694	4.25495	4.08537e-14	4.34374	1.84696e-15	4.00996	1.17207e-12
MsaG002020	XP_003612658.1	uncharacterized protein LOC11406507	1.55448	2.6743e-05	1.61434	1.53517e-06	1.01755	0.000948708	1.25657	0.000143364
MsaG027665	XP_003614968.1	sulfate transporter 1.3	1.55444	3.88718e-05	1.64832	4.4708e-06			6.39134	6.10101e-27
MsaG045295	XP_013458008.1	kelch domain-containing protein 3 isoform X2	1.5522	2.15976e-15	1.59349	9.49827e-18	1.35474	5.78128e-14	0.943714	1.95455e-07
MsaG037061	XP_039685079.1	uncharacterized protein LOC120577557	1.55212	0.0131709	5.08454	1.63353e-14	6.57216	8.82916e-17	7.87731	1.58558e-19
MsaG036482	XP_013448069.1	surfeit locus protein 2 isoform X2	1.55189	7.37454e-08	1.18105	1.35086e-05	1.14489	1.72655e-05	1.45748	7.00097e-08
MsaG019556	XP_013442399.1	purple acid phosphatase	1.54997	0.000637616	3.80482	7.91987e-15	4.10279	3.95717e-17	3.44965	9.30639e-13
MsaG041738	#N/A	#N/A	1.5489	0.0218317
MsaG008666	XP_013464065.1	uncharacterized protein LOC25488394	1.54877	6.79492e-05	2.3618	1.58939e-10	2.49499	8.46625e-12	3.32112	1.0441e-19
MsaG032188	XP_024634872.1	uncharacterized protein LOC112420308	1.54869	0.00794219	1.18707	0.0263237	1.407	0.0063525	2.42265	1.81403e-05
MsaG000060	XP_003589505.1	#N/A	1.54863	5.00114e-17	2.44063	1.01757e-41	1.31542	4.62715e-13	-0.493553	0.00780322
MsaG038520	XP_003623935.3	Bowman-Birk type proteinase inhibitor	1.54819	0.00841249	1.62598	0.00306009	1.30083	0.0162007	1.04429	0.0492551
MsaG002259	XP_013459491.1	UDP-N-acetylglucosamine--dolichyl-phosphate N-acetylglucosaminephosphotransferase	1.54756	8.59158e-08	1.75751	1.70645e-10	1.2767	1.81044e-06	1.04586	9.44795e-05
MsaG014795	XP_003600699.1	uncharacterized protein LOC11406643 isoform X1	1.54753	0.000173999	1.48616	7.2714e-05	0.920811	0.0104296	0.966408	0.00771786
MsaG001177	XP_003589584.1	#N/A	1.54642	8.33853e-14	2.23994	1.87967e-28	1.65092	6.70818e-17	2.03055	4.7585e-24
MsaG034658	XP_003620941.1	ectonucleotide pyrophosphatase/phosphodiesterase family member 1	1.54642	2.57886e-08	1.56219	4.78245e-09	1.70908	7.9911e-11	0.9255	0.000435514
MsaG004991	XP_003592255.1	#N/A	1.54576	2.06754e-17	1.75402	1.38945e-23	1.81091	8.09131e-26	1.86334	6.3722e-26
MsaG028133	XP_024630501.1	plastid division protein PDV2	1.54469	0.0343117
MsaG029396	XP_039689965.1	60S ribosomal export protein NMD3	1.54433	2.27946e-07	1.50945	7.01059e-08	1.75254	1.86217e-10	4.71639	9.9701e-26
MsaG028321	XP_003616262.1	uncharacterized protein LOC11428716	1.54296	0.0165022			3.12967	9.25777e-07
MsaG043423	XP_003616569.2	coronatine-insensitive protein 1	1.54144	0.00694257	2.25017	2.89853e-05	1.9828	0.000141128
MsaG016916	XP_013461705.1	uncharacterized protein LOC11431804 isoform X4	1.54111	0.00142987	1.31341	0.00345979			2.10017	4.22363e-06
MsaG042780	XP_003628237.1	60S ribosomal protein L11	1.53931	2.61279e-08	2.01951	3.94597e-14	1.2713	2.35965e-06	2.40849	5.92731e-20
MsaG036308	XP_024625689.1	uncharacterized protein LOC25497776	1.53917	2.96981e-07	1.49238	1.24989e-07	1.46512	1.02168e-07	1.33838	1.57343e-06
MsaG030501	XP_039689864.1	disease resistance protein RPV1 isoform X3	1.53863	0.00166834	1.7571	0.000116136	1.74359	7.84775e-05
MsaG012297	XP_003598120.1	bifunctional protein FolD 2 isoform X1	1.53736	0.0136176	1.41652	0.0123657			1.74814	0.00245202
MsaG020088	XP_024636676.1	diacylglycerol kinase 5	1.53681	2.98988e-13	1.26514	2.12958e-10	1.01315	2.27509e-07	0.51404	0.0094033
MsaG016508	XP_003602534.1	uncharacterized protein LOC11420708	1.53638	0.000125729	1.53792	5.8335e-05	1.70292	6.01836e-06	3.62094	1.24918e-18
MsaG037690	#N/A	#N/A	1.53571	0.000846834	2.83118	5.2561e-10	2.77184	2.89566e-10	2.10308	1.27163e-06
MsaG039138	XP_003624824.2	uncharacterized protein LOC11436537	1.53554	9.85046e-13	1.79558	3.12133e-18	1.55513	7.62809e-15	1.86056	3.38575e-19
MsaG017419	XP_013462026.1	probable glycosyltransferase At5g03795 isoform X1	1.53512	9.12198e-18	1.17355	6.57533e-12	0.442253	0.0120377	1.6011	9.62643e-21
MsaG027909	XP_039690413.1	MADS-box transcription factor 23 isoform X1	1.53443	0.0086409	1.08593	0.0393524	1.22665	0.0162512	1.6193	0.00214143
MsaG038889	XP_039683327.1	probable serine/threonine-protein kinase PBL7	1.53204	0.00752133	3.07907	1.50049e-08	4.00818	5.37712e-13	7.47434	9.67557e-19
MsaG010244	XP_003596890.1	E3 ubiquitin-protein ligase PUB23	1.52977	0.0241032	1.95109	0.00187634
MsaG029078	XP_039685813.1	elongation factor 1-alpha	1.52957	0.02604	3.66515	5.14258e-09	3.87332	5.11811e-10	4.6889	1.93951e-13
MsaG040514	XP_003595397.1	uncharacterized protein LOC11441690	1.52862	0.0109774					2.4507	2.18508e-05
MsaG029192	XP_024639473.1	rhodanese-like/PpiC domain-containing protein 12%2C chloroplastic	1.52764	6.62161e-08	1.31179	1.11044e-06	0.60437	0.0279344	-0.568223	0.0294838
MsaG003296	XP_013468472.1	probable methyltransferase PMT3 isoform X2	1.52739	3.79835e-19	1.94772	1.46702e-31	1.79872	8.44106e-28	1.85416	3.82187e-29
MsaG038405	#N/A	#N/A	1.52721	0.000417427	0.918406	0.0219352	1.50648	9.39887e-05	2.10234	4.69348e-07
MsaG037060	XP_039685079.1	uncharacterized protein LOC120577557	1.52713	0.0458582	4.26898	3.22947e-07	5.58575	5.71341e-10	5.82787	2.00088e-10
MsaG036108	XP_003621803.1	polygalacturonase inhibitor	1.52709	0.00852374	2.48192	4.73195e-06	3.6588	1.30448e-11	4.66396	4.0962e-16
MsaG042363	XP_039685637.1	BEACH domain-containing protein C2	1.5253	0.000112047	3.92112	4.22988e-26	5.65221	8.1158e-51	7.1181	1.42789e-66
MsaG025063	XP_003611061.1	endoglucanase	1.52397	0.000519357	7.17943	6.39295e-43	4.34875	4.28422e-25	9.37718	1.4169e-37
MsaG001592	XP_024630545.1	probable leucine-rich repeat receptor-like protein kinase At1g35710	1.52366	0.0231058	1.58551	0.00959132	1.45767	0.0137241	-5.48039	2.82252e-29
MsaG000417	XP_013465941.1	probable pectin methylesterase CGR2	1.52358	4.47933e-17	2.97409	2.76636e-61	2.76864	9.35716e-55	2.21827	3.21389e-36
MsaG014963	XP_024633687.2	uncharacterized protein LOC112419870	1.5234	0.028378	4.78769	3.42535e-10	6.3117	6.38295e-14
MsaG013802	XP_003600052.1	probable folate-biopterin transporter 4	1.52311	1.35917e-07	2.80883	5.68998e-23	2.27524	9.51607e-17	1.1677	1.70504e-05
MsaG022044	#N/A	#N/A	1.52303	0.00449696	4.01986	1.54682e-13	6.15162	9.05243e-21	7.87159	6.61093e-22
MsaG024075	XP_003630450.1	calnexin homolog	1.52299	1.9393e-17	1.74174	2.44792e-23	1.28368	1.96946e-13	1.03591	2.4815e-09
MsaG011689	XP_013458792.2	glycine--tRNA ligase%2C mitochondrial 1	1.52237	0.000120666	2.0182	8.213e-08	1.54157	1.48226e-05
MsaG007712	XP_013463210.1	peroxisomal fatty acid beta-oxidation multifunctional protein MFP2	1.52006	1.90147e-21	1.42463	3.41978e-20	1.22261	1.34773e-15	1.43329	1.00284e-20
MsaG006126	XP_003592890.2	#N/A	1.51929	0.0231714					-2.18633	5.89061e-08
MsaG014505	XP_003599283.1	cation/H(+) antiporter 15	1.51906	0.00793947	5.36972	2.24252e-23	7.19991	8.06871e-35	10.5421	4.72335e-35
MsaG045610	XP_003609512.1	uncharacterized protein LOC11439271	1.51887	0.0352534	1.96662	0.00325737			-1.66692	0.00105478
MsaG009994	XP_003596634.1	pentatricopeptide repeat-containing protein At4g04790%2C mitochondrial	1.5187	1.03066e-09	1.8804	3.60677e-15	1.36855	2.91304e-09	1.58942	1.65659e-11
MsaG010382	XP_013465045.1	secretory carrier-associated membrane protein 1	1.51838	0.00127151	3.27126	5.89171e-13	5.92088	4.79118e-28	8.73571	5.42729e-28
MsaG010447	XP_024633280.1	spindle pole body component 110 isoform X2	1.51825	2.59311e-09	1.60409	5.3582e-11	1.61739	1.8203e-11	6.81896	4.96582e-37
MsaG016198	XP_013461377.1	alcohol dehydrogenase 1	1.51811	2.11463e-08	1.41086	4.44463e-08	1.74393	6.15845e-12
MsaG015255	XP_013460919.1	probable pectin methyltransferase QUA2	1.51779	1.15878e-19	1.42959	6.07701e-19	1.59751	8.18094e-24	1.46598	5.65054e-20
MsaG044211	#N/A	#N/A	1.51699	1.58439e-05	2.03135	1.42567e-09	2.5632	1.25694e-14	2.91514	2.40829e-17
MsaG012683	XP_003599053.1	FT-interacting protein 1	1.51639	0.0229079	1.81971	0.00294707	1.40648	0.0145571
MsaG014697	XP_003617439.2	probable metal-nicotianamine transporter YSL7	1.51626	0.0393249	3.68075	1.32693e-06	2.95512	1.82176e-05	2.83499	8.17501e-05
MsaG022951	#N/A	#N/A	1.51596	0.00216642					-0.999239	0.00750606
MsaG013637	XP_024635227.1	protein MAIN-LIKE 2-like isoform X2	1.51134	0.000258797	1.20071	0.00222763			1.33747	0.000424426
MsaG026032	XP_003612596.2	probable polyamine transporter At1g31830 isoform X1	1.51125	5.10561e-23	1.4104	1.77164e-21	2.00761	3.2869e-42	1.19529	3.6209e-16
MsaG017977	#N/A	#N/A	1.51115	0.0102797	4.20463	7.51758e-10	6.1095	4.22729e-13	6.10305	2.07313e-13
MsaG013191	XP_013459438.1	vacuolar protein sorting-associated protein 26A isoform X1	1.50957	4.68922e-06	1.51954	6.71447e-07	1.52255	2.83739e-07	1.12634	0.000166853
MsaG016133	XP_013461321.1	UDP-sugar pyrophospharylase	1.50881	1.912e-12	2.44116	6.59601e-31	2.59978	2.21625e-35	2.4191	2.38245e-30
MsaG045304	XP_013458019.1	hexosyltransferase GAUT11	1.50747	1.52557e-18	1.56158	1.76934e-21	1.37106	1.24716e-17	1.52985	1.13659e-20
MsaG038305	XP_003623631.1	vacuolar-sorting receptor 1	1.50651	8.90054e-12	1.11994	1.38331e-07	0.700688	0.00106137	1.36456	7.41476e-11
MsaG028081	XP_003615587.1	beta-glucosidase BoGH3B	1.50582	0.0133193	2.66158	4.28372e-06	3.88958	2.92751e-10	4.91796	9.28837e-11
MsaG031210	XP_013446937.1	transaldolase	1.50576	0.000474626	1.16692	0.00293964	0.914631	0.0163401	2.20353	2.10312e-07
MsaG033495	#N/A	#N/A	1.5053	0.0134655	1.57455	0.00526186	1.40971	0.0104301	1.41708	0.00904375
MsaG015666	XP_024635239.1	uncharacterized protein LOC11438947	1.50489	0.000335443	1.92462	1.17144e-06	1.22087	0.00131023	1.71821	1.08883e-05
MsaG030172	#N/A	#N/A	1.50463	4.77428e-20	1.51345	1.62858e-21	1.43896	4.61548e-20	-0.952289	5.52332e-10
MsaG038083	XP_013449172.1	protein SCO1 homolog 1%2C mitochondrial	1.50416	0.00010555	2.29738	7.94097e-10	1.07285	0.00274201	2.02514	3.81276e-08
MsaG006598	XP_039686207.1	WUSCHEL-related homeobox 9 isoform X1	1.50414	0.000806128	1.69232	5.22238e-05	1.49199	0.000232296	6.30779	2.83809e-16
MsaG030175	XP_003618281.2	carbonic anhydrase%2C chloroplastic isoform X1	1.50409	0.000215312	0.992721	0.0129845	1.2364	0.00139881	-7.32726	8.52221e-96
MsaG024369	XP_013447255.2	luminal-binding protein	1.50323	3.77345e-13	2.57564	1.18716e-37	1.60989	1.76696e-15	0.961454	2.08847e-06
MsaG025716	XP_003612101.1	agamous-like MADS-box protein TM6 isoform X2	1.50308	2.56693e-08	1.65917	1.98019e-10	1.79822	2.76129e-12	9.77067	6.22744e-41
MsaG008557	XP_024633286.1	putative pentatricopeptide repeat-containing protein At1g19290	1.50244	0.0281712					2.90498	7.751e-05
MsaG008019	#N/A	#N/A	1.50149	0.0187825	1.80169	0.0021778	1.90066	0.000743237	2.19212	0.00019721
MsaG012568	XP_013458950.1	pentatricopeptide repeat-containing protein At5g50390%2C chloroplastic	1.50117	4.521e-05	1.11436	0.000992399	1.65623	6.57257e-07	1.66809	1.34033e-06
MsaG031541	#N/A	#N/A	1.50084	0.0261022			1.77328	0.00301966
MsaG038329	XP_039683692.1	protein RETICULATA-RELATED 3%2C chloroplastic isoform X1	1.50078	1.23661e-09	0.881904	0.000311857	1.59323	1.40117e-11	1.93115	2.948e-16
MsaG023534	XP_013456473.1	peptidyl-prolyl cis-trans isomerase CYP21-1	1.49988	2.63894e-12	1.75628	4.10089e-18	1.885	1.48043e-21	2.46826	2.56913e-26
MsaG015024	XP_003600878.1	cytochrome P450 90A1	1.49978	8.04547e-06	0.740654	0.0158404	1.60902	8.64709e-08	-2.53165	1.22272e-23
MsaG035811	XP_013447843.1	allene oxide cyclase%2C chloroplastic	1.49922	0.0108847	2.54746	2.79135e-06	1.30363	0.020327	1.7582	0.000965719
MsaG010810	XP_003597515.1	uncharacterized protein LOC11421481	1.49914	6.01643e-05	1.56208	9.61992e-06	2.28347	5.39183e-11	2.80379	2.51678e-14
MsaG000561	XP_013465848.1	histidine kinase 5	1.49904	0.0333625	6.01636	1.40401e-11	4.45125	2.91476e-09	6.30086	1.80047e-12
MsaG023714	XP_024627748.1	protein WHAT'S THIS FACTOR 9%2C mitochondrial	1.49787	0.0149685
MsaG014528	XP_024633413.1	protein NUCLEAR FUSION DEFECTIVE 4	1.4977	0.0111442	2.66969	3.03272e-06
MsaG032148	#N/A	#N/A	1.49764	0.0107675	4.31962	1.04628e-12	6.91057	9.98052e-20	7.62211	1.67432e-19
MsaG028292	XP_003615216.2	lysine-specific demethylase JMJ25	1.49748	0.00994567	1.24246	0.0164042	1.87798	0.00025634	5.36373	2.24021e-11
MsaG006574	XP_039686196.1	tRNA (adenine(58)-N(1))-methyltransferase catalytic subunit TRMT61A isoform X2	1.49711	0.0330871
MsaG028662	XP_024639483.1	clathrin heavy chain 1	1.49673	0.0112414	1.16113	0.0317706	1.51755	0.0033369
MsaG038777	XP_039684207.1	2-dehydro-3-deoxyphosphooctonate aldolase	1.4963	1.57617e-06	2.10509	2.61286e-12	1.60192	3.79877e-08	1.81052	9.9286e-10
MsaG014170	#N/A	#N/A	1.49626	1.18247e-07	1.82792	1.81978e-11	1.92002	8.93557e-13	1.92429	7.92806e-13
MsaG023701	XP_039685284.1	UDP-arabinose 4-epimerase 1	1.4962	6.50039e-08	2.35229	9.93428e-19	2.56908	1.86525e-22	2.0231	1.25023e-14
MsaG025846	XP_003612317.1	isocitrate dehydrogenase [NAD] regulatory subunit 1%2C mitochondrial isoform X1	1.49526	4.22257e-20	1.60153	2.40339e-24	1.68735	1.50893e-27	2.27664	4.63209e-45
MsaG031859	XP_013451928.2	uncharacterized oxidoreductase At4g09670	1.49318	0.00141621			1.14161	0.00898777	1.68039	9.5391e-05
MsaG028993	XP_024639777.1	homeobox protein SBH1 isoform X2	1.49208	0.00734829			1.16823	0.0209784	5.1586	8.52672e-11
MsaG009743	XP_039687028.1	AUGMIN subunit 7-like	1.48852	3.00319e-05	1.16028	0.000347875			0.63754	0.0441607
MsaG030511	XP_013451552.1	5-methyltetrahydropteroyltriglutamate--homocysteine methyltransferase 1	1.48844	0.00276811	5.73173	3.3178e-37	7.96653	7.49345e-70	4.93465	1.30445e-28
MsaG017664	XP_039688396.1	probable prolyl 4-hydroxylase 3	1.48747	0.00717567	1.74877	0.00057935	3.60362	3.61164e-09	3.11091	6.37696e-07
MsaG043979	XP_024629265.1	probable calcium-binding protein CML21 isoform X1	1.48713	2.12886e-14	1.67572	5.12252e-19	1.20663	7.68916e-11	1.29217	3.32182e-12
MsaG010259	XP_024632406.1	ubiquitin carboxyl-terminal hydrolase 8	1.48588	5.75077e-09	1.56294	6.52466e-11	1.29367	2.06133e-08	1.60876	3.21634e-11
MsaG017330	XP_024633404.1	UDP-galactose/UDP-glucose transporter 7	1.4855	3.54827e-11	1.60539	5.39785e-14	1.7614	4.53635e-17	1.08555	2.0829e-07
MsaG020548	XP_024637930.1	uncharacterized protein LOC11410033	1.48532	0.0024939	1.54248	0.000609604	1.37337	0.00153757	1.44676	0.00110634
MsaG037503	XP_039686256.1	uncharacterized protein LOC11424236	1.48487	6.21016e-05	1.28115	0.000229692	1.93528	1.31615e-08	1.35499	6.94204e-05
MsaG025455	XP_003611670.1	phosphatidylinositol 3%2C4%2C5-trisphosphate 3-phosphatase and protein-tyrosine-phosphatase PTEN2A	1.48476	5.50445e-12	2.72608	5.28832e-37	2.19593	3.19708e-26	3.37318	2.58678e-50
MsaG027274	XP_024637153.1	uncharacterized protein LOC25493157	1.4829	0.0094587					1.66452	0.00135671
MsaG015389	XP_003601260.2	dof zinc finger protein DOF5.6	1.48283	1.50857e-11	1.28605	4.20963e-10	1.54642	2.461e-14	1.55665	1.06038e-13
MsaG030547	XP_013451516.1	transcription factor IIIB 90 kDa subunit isoform X1	1.48024	2.07278e-08	1.29803	1.77571e-07	1.41061	7.55454e-09	1.07955	1.04033e-05
MsaG031963	#N/A	#N/A	1.47917	0.0445198	1.51361	0.0224684	4.3513	1.53622e-07	4.90753	1.89086e-08
MsaG028789	XP_003616627.2	cytosolic purine 5'-nucleotidase	1.47834	0.00127223	2.98515	1.05862e-11	5.31331	1.17626e-25	5.36877	4.29744e-22
MsaG002684	XP_013467813.1	putative pentatricopeptide repeat-containing protein At5g06400%2C mitochondrial	1.47797	0.0104281	1.62905	0.00216382			3.01581	6.10393e-07
MsaG030932	#N/A	#N/A	1.47738	5.26072e-05	1.45851	1.1705e-05	1.42337	8.74536e-06	1.74692	4.89197e-07
MsaG023194	#N/A	#N/A	1.47706	4.79079e-06	1.81282	3.22544e-09	2.41424	4.92775e-15	1.82934	2.69547e-09
MsaG046912	XP_013444118.1	uncharacterized protein LOC25500293	1.47517	0.000550075	1.79676	5.8141e-06	1.54026	4.01579e-05	2.65345	4.9537e-09
MsaG010984	XP_003597705.1	ALA-interacting subunit 1	1.47508	0.0112547	5.03584	8.16614e-20	7.52185	1.64649e-31	2.05937	8.78416e-05
MsaG014025	XP_013459955.1	disease resistance protein RPM1	1.47399	0.000365141	1.03436	0.00526003	1.83649	6.93491e-07	2.50362	6.63296e-09
MsaG040844	XP_024625794.1	wall-associated receptor kinase-like 21	1.4739	0.00296775	3.03517	1.20946e-09	4.17265	4.57806e-14	6.33155	2.06825e-15
MsaG009114	XP_003595878.1	isocitrate dehydrogenase [NADP]	1.47343	3.13057e-15	1.43382	5.02552e-16	1.81267	4.7584e-25	1.26028	7.51631e-13
MsaG001449	XP_039688434.1	B3 domain-containing transcription factor VRN1-like	1.47291	0.0469273					2.79775	0.000201666
MsaG000774	XP_013465739.1	glycosyltransferase BC10	1.47256	1.67414e-13	1.99869	7.98696e-25	1.24787	2.17206e-11	1.82585	4.43549e-21
MsaG035118	#N/A	#N/A	1.47144	0.0316514			1.64469	0.00534345
MsaG000644	#N/A	#N/A	1.47131	3.06695e-05	2.80006	2.33469e-16	2.7246	5.00957e-16	4.72531	1.57999e-31
MsaG025709	XP_003612091.2	thioredoxin H1	1.4711	0.00843583	4.689	1.12935e-18	7.10346	2.62095e-30	9.01877	1.66808e-27
MsaG034660	#N/A	#N/A	1.47041	0.00663773	1.96556	0.000131415	2.05129	4.39912e-05	4.23859	8.35064e-09
MsaG014385	XP_013460238.1	peptidyl-prolyl cis-trans isomerase CYP20-1	1.46969	2.46242e-18	1.81791	1.63614e-28	1.61013	3.63692e-23	0.99454	9.1591e-10
MsaG001906	#N/A	#N/A	1.46837	7.54713e-05	1.36901	5.82711e-05	1.18432	0.000297629	0.97494	0.00336601
MsaG038632	XP_003624079.3	sphingoid long-chain bases kinase 2%2C mitochondrial	1.46811	2.12864e-06	1.66389	1.14982e-08	1.03736	0.000219713	2.78444	4.00603e-17
MsaG004017	XP_003591212.1	#N/A	1.46801	1.13111e-19	2.4489	5.67496e-54	1.55017	1.1331e-22	1.60793	1.19645e-24
MsaG010124	XP_013464886.1	protein RETICULATA-RELATED 1%2C chloroplastic	1.46787	7.12793e-08	1.69979	5.35352e-11	1.11694	9.82883e-06	1.36719	8.1072e-08
MsaG015215	XP_013460839.1	sulfate transporter 1.3	1.4664	0.000341676	1.08729	0.00534634	1.1446	0.00270601	-1.24077	0.000488753
MsaG036495	XP_013448069.1	surfeit locus protein 2 isoform X2	1.46484	1.18947e-06	0.8856	0.00158314	0.766629	0.00538202	1.08623	8.24129e-05
MsaG010681	XP_003597337.2	methyl-CpG-binding domain-containing protein 7 isoform X2	1.46482	3.32541e-07	1.1517	2.34211e-05	1.10289	3.707e-05	1.79051	5.97397e-11
MsaG025960	XP_003612492.1	abscisic acid 8'-hydroxylase CYP707A2	1.46471	0.00108523			1.20577	0.00426864	1.93743	3.71153e-06
MsaG024780	XP_003610658.2	uncharacterized protein LOC11440417 isoform X2	1.4639	0.0162337	3.06705	2.4657e-07	5.14754	7.03617e-12	5.8947	3.80281e-12
MsaG035052	XP_003621069.1	uncharacterized protein LOC11411774	1.46211	6.00385e-05	1.34437	7.82082e-05	1.45812	1.15396e-05	0.990931	0.00285357
MsaG044707	XP_013457537.1	pentatricopeptide repeat-containing protein At3g29230	1.4615	0.00386813					3.24743	9.12635e-09
MsaG005550	XP_003592643.2	#N/A	1.46132	6.53181e-05	1.49149	1.54263e-05	1.50787	8.10098e-06	1.77547	2.54146e-07
MsaG018472	#N/A	#N/A	1.46086	0.00116381	3.06519	1.79408e-11	4.37063	7.38913e-18	7.16818	1.32806e-20
MsaG006588	XP_003593671.1	#N/A	1.46015	2.50539e-06	1.71646	4.45111e-09	1.7905	3.39507e-10	0.675251	0.0166396
MsaG017560	XP_024635506.1	inositol-pentakisphosphate 2-kinase isoform X3	1.45914	1.10209e-05	1.45648	2.56937e-06	1.52724	4.47012e-07	2.07589	1.70124e-10
MsaG045651	XP_013458172.1	UPF0613 protein PB24D3.06c	1.4591	3.83763e-12	1.87938	1.82446e-20	2.17809	2.84909e-27	1.6354	5.10113e-16
MsaG037019	#N/A	#N/A	1.45775	0.000111846	2.20302	1.72248e-09	1.74437	3.65058e-07	2.20249	3.7335e-09
MsaG037765	XP_013448907.1	thaumatin-like protein	1.45728	0.00402464	1.55504	0.000787258	1.41869	0.00138871	5.22276	2.38245e-11
MsaG012526	XP_039688397.1	pentatricopeptide repeat-containing protein At5g42450%2C mitochondrial	1.45607	0.000524957	1.03847	0.00519301	0.810456	0.0236832	1.86788	3.93827e-06
MsaG042058	#N/A	#N/A	1.45439	2.8832e-07	2.6184	6.36035e-22	3.23179	9.47299e-33	3.00393	1.39713e-28
MsaG001773	#N/A	#N/A	1.45425	9.23202e-06	1.76368	1.38552e-08	0.943895	0.00184466	2.01032	2.35496e-10
MsaG005202	XP_024626125.1	5'-nucleotidase SurE	1.4535	2.15689e-05	2.49291	5.35537e-14	2.56866	2.94087e-15	2.82168	8.87989e-17
MsaG003844	XP_003590989.1	#N/A	1.45262	0.0059881	1.68555	0.000510392	1.80199	0.000129087	2.93791	3.80115e-07
MsaG032920	#N/A	#N/A	1.45218	0.00785636	1.6351	0.00122967	1.1348	0.0221898	-0.920502	0.0455278
MsaG031230	XP_003594033.1	#N/A	1.45202	0.00336303	2.73851	2.58551e-08	2.22335	1.01057e-06	5.7566	3.09713e-13
MsaG042479	XP_013467173.1	E3 ubiquitin-protein ligase SINA-like 10 isoform X1	1.45132	0.0185214	3.42494	1.25521e-06	4.26444	9.12983e-08	3.16213	1.05449e-05
MsaG022847	#N/A	#N/A	1.45105	0.021226			1.31345	0.0133479	1.87539	0.00133885
MsaG046129	XP_003610042.1	protein SMAX1-LIKE 4	1.44967	0.00508048					1.55785	0.000923026
MsaG026292	#N/A	#N/A	1.44927	0.000392615	2.82504	8.09034e-12	2.69937	7.06212e-12	3.00274	4.79286e-12
MsaG008974	XP_013464080.1	uncharacterized ATP-dependent helicase YprA isoform X1	1.44925	0.00785341	1.23038	0.0119805			1.24225	0.0101204
MsaG014695	XP_013460546.1	probable metal-nicotianamine transporter YSL7 isoform X1	1.44886	0.00428126	3.14624	2.60522e-11	2.89544	5.25458e-10	9.03618	3.74429e-29
MsaG022020	#N/A	#N/A	1.44823	1.18278e-07	0.753036	0.00434235	1.76423	4.78363e-12	1.08439	2.03252e-05
MsaG031759	XP_024638424.1	protein MAIN-LIKE 1-like isoform X1	1.4479	0.0100555	3.06523	5.15121e-08	3.67977	2.12247e-10	4.32509	1.00741e-09
MsaG030605	#N/A	#N/A	1.44706	0.0237118	3.06174	3.26625e-06	3.29499	2.99208e-07	3.07332	6.8286e-06
MsaG001552	XP_003589715.1	#N/A	1.44669	0.001148	4.02183	1.98524e-13	6.20857	2.44763e-16	5.85444	2.9409e-14
MsaG027247	XP_013443518.3	protein SRG1	1.44601	4.73763e-06	1.83902	1.20914e-09	1.75861	3.73279e-09	-0.84881	0.00336742
MsaG010487	XP_013465251.2	stress response protein NST1	1.44591	0.0153366			1.31998	0.011783	2.26165	8.21426e-05
MsaG014904	#N/A	#N/A	1.44556	0.00515557	2.50816	6.95411e-07	2.48463	3.19621e-07	2.39955	2.25913e-06
MsaG034566	#N/A	#N/A	1.44294	0.00133582	2.59308	1.03685e-09	2.8964	4.79735e-12	4.7845	1.17118e-21
MsaG033218	XP_039686688.1	cell wall protein DAN4-like isoform X2	1.44199	0.0181239
MsaG028258	XP_003616380.2	probable aquaporin NIP-type	1.44137	0.001041	3.24378	9.33195e-13	6.00019	2.70275e-20	7.13646	3.976e-20
MsaG011014	XP_003597755.2	lysine histidine transporter 1 isoform X1	1.44134	0.00648465					-5.82755	7.77951e-74
MsaG010800	XP_039686804.1	uncharacterized protein LOC11432351	1.44025	4.01065e-09	1.64513	1.94974e-12	0.782428	0.000754579	0.688648	0.00274074
MsaG006642	XP_024633323.1	macrodontain-1 isoform X1	1.43968	0.023321					-4.95552	1.09505e-30
MsaG030453	XP_013451583.1	apyrase 2	1.43855	4.67119e-11	1.76797	3.99128e-17	1.86115	2.17348e-19	1.77578	3.52152e-17
MsaG030993	XP_039691075.1	amino acid transporter AVT6B isoform X1	1.43807	7.81764e-12	1.43247	9.30052e-13	1.11121	1.58595e-08	0.804598	4.5974e-05
MsaG030080	XP_003618326.2	senescence-associated carboxylesterase 101 isoform X3	1.43758	2.65434e-05	1.91792	4.75162e-09	3.9416	6.05625e-35	2.97688	6.83255e-21
MsaG017985	#N/A	#N/A	1.43752	0.000806535	2.11046	2.56734e-07	1.88885	1.465e-06	1.84995	4.55314e-06
MsaG041489	XP_003592345.2	#N/A	1.43631	0.0206747	3.69384	6.68126e-10	5.17381	3.46914e-15	4.90503	6.42872e-13
MsaG000013	#N/A	#N/A	1.4361	0.0173746	1.08053	0.0395573	1.28406	0.0111324	2.57103	4.28569e-05
MsaG042531	XP_024627797.1	pentatricopeptide repeat-containing protein At5g38730	1.4361	0.00625684	1.97613	5.80919e-05	1.64815	0.000417649	3.78954	7.78561e-09
MsaG014402	XP_013460259.1	molybdate transporter 1	1.43603	0.0331357	2.72877	1.88946e-05	3.89631	8.49608e-09	6.45196	2.28982e-13
MsaG018723	#N/A	#N/A	1.43517	0.0430774			1.43082	0.0177578	-2.72199	2.74576e-09
MsaG034396	#N/A	#N/A	1.43441	0.00222115	3.04812	1.68234e-10	3.03445	3.52569e-11	4.93565	2.69136e-13
MsaG022026	#N/A	#N/A	1.43437	5.03526e-05	2.2236	3.63436e-11	1.37919	4.81348e-05	1.96714	2.51423e-09
MsaG029395	XP_039690635.1	protein FAR1-RELATED SEQUENCE 5-like	1.43358	0.0382839	2.73605	5.29807e-05	5.13501	2.28577e-10	5.22451	1.14063e-09
MsaG000492	XP_003588982.1	#N/A	1.43337	0.00114892	1.39358	0.000533985	1.53769	8.26972e-05	1.2346	0.00177641
MsaG040999	XP_003626678.1	probable WRKY transcription factor 70	1.43306	0.0159274					1.75337	0.0013487
MsaG029812	#N/A	#N/A	1.43296	0.00125644	3.23268	4.98228e-14	5.01317	2.06687e-26	8.65073	6.38787e-28
MsaG018714	#N/A	#N/A	1.43223	3.81885e-07	1.12114	2.25717e-05			-1.36796	8.26889e-09
MsaG007007	XP_013462787.2	N6-mAMP deaminase isoform X1	1.4286	0.00524405	1.73327	0.000218487			-1.83925	5.0498e-07
MsaG005967	XP_003592868.1	#N/A	1.42756	1.82029e-27	1.97569	5.97683e-53	1.85442	1.04854e-47	2.09851	1.36561e-59
MsaG009199	XP_003596038.1	glyceraldehyde-3-phosphate dehydrogenase GAPCP1%2C chloroplastic	1.42754	7.44666e-12	2.03933	7.05145e-24	1.38704	4.06762e-12	2.66841	1.47252e-38
MsaG013766	XP_024634879.1	uncharacterized protein LOC112420313	1.42737	0.00168425	1.73707	3.95742e-05	1.74255	1.83526e-05	1.31585	0.00131957
MsaG030129	#N/A	#N/A	1.42661	0.0249744	2.66189	7.78567e-06	2.29773	6.6135e-05	4.83473	1.35917e-10
MsaG034830	XP_013447446.1	F-box/FBD/LRR-repeat protein At1g51370	1.42605	9.706e-06	1.38245	2.75127e-06	0.947339	0.000761333	1.80978	7.5769e-09
MsaG035168	XP_003621069.1	uncharacterized protein LOC11411774	1.42598	0.0152405	1.68909	0.00167688
MsaG013666	#N/A	#N/A	1.42578	0.0243002	2.24993	0.00011639	2.5432	7.67287e-06	3.71392	4.05839e-10
MsaG043990	XP_013446247.1	WPP domain-interacting protein 1	1.42571	0.0449121			1.18583	0.0494244
MsaG023598	XP_003629838.2	39S ribosomal protein L46%2C mitochondrial isoform X1	1.42436	4.44885e-05	1.44096	9.57797e-06	1.18102	0.000189358	0.82997	0.00878841
MsaG006738	XP_003593775.2	#N/A	1.42424	0.0110681	3.13044	1.53565e-08	4.75812	2.28912e-14	6.99912	6.9656e-18
MsaG046330	XP_039688704.1	formin-like protein 13 isoform X1	1.42396	1.5252e-07	1.58066	1.20003e-09	1.47984	7.21601e-09	1.7958	3.163e-12
MsaG029519	XP_024638978.1	grpE protein homolog 2%2C mitochondrial	1.42335	0.0166532	1.70586	0.00172554			1.40436	0.00789256
MsaG019364	XP_024625949.1	uncharacterized protein LOC11432650	1.42247	0.00071202	1.20778	0.00227062	2.48671	5.71898e-10	1.74127	9.29949e-06
MsaG003149	XP_013468290.1	probable membrane-associated kinase regulator 4	1.42203	0.00382166	1.11451	0.0133832			2.88933	3.40827e-08
MsaG028507	XP_024639172.1	trafficking protein particle complex subunit 4 isoform X1	1.42128	4.4472e-06	2.00975	1.20083e-11	1.44823	5.14648e-07	1.31892	4.87097e-06
MsaG020694	XP_013456039.2	LOW QUALITY PROTEIN: adenosine kinase 2	1.42123	6.7857e-11	2.16359	2.18415e-24	1.57128	5.52917e-14	1.94188	2.45498e-20
[truncated: 23,239 more rows]

## Sheet: log2FC >2 FB vs all
gene	FBvsCF_log2FC	FBvsCF_padj	FBvsOF_log2FC	FBvsOF_padj	FBvsPF_log2FC	FBvsPF_padj	FBvsL_log2FC	FBvsL_padj
MsaG012461	3.05012	3.51097e-05	3.20424	3.15354e-06	2.83509	9.63002e-06	2.0047	0.00124334
MsaG041464	2.56371	0.0106315	3.69631	0.000119375	2.89993	0.00146598	2.02731	0.0226824
MsaG011486	2.26978	6.28032e-07	2.73375	4.24244e-10	2.73007	1.09451e-10	2.03763	1.05338e-06
MsaG044431	2.04432	0.00710803	2.96735	4.93606e-05	2.14444	0.00150947	2.04469	0.00328449
MsaG037875	2.0256	2.16334e-06	4.81993	2.10119e-30	3.90119	1.19758e-21	2.04592	4.30778e-07
MsaG043771	3.44828	1.66229e-34	4.24776	2.9028e-50	4.27506	1.54385e-53	2.06401	2.189e-16
MsaG012736	2.10165	1.5793e-05	2.37242	2.83035e-07	2.38427	1.05208e-07	2.07124	4.1051e-06
MsaG004538	3.49785	8.7692e-05	6.65764	7.87729e-12	5.07146	5.96124e-09	2.1261	0.00916736
MsaG033719	2.18908	3.05446e-09	2.40205	5.25529e-12	2.23827	1.85939e-11	2.14381	5.49096e-10
MsaG008071	3.37251	0.00154991	3.14767	0.00164838	4.52036	1.02496e-05	2.14651	0.0204093
MsaG029364	2.8018	2.10778e-06	3.10309	3.93779e-08	2.8173	2.71988e-07	2.21563	3.71173e-05
MsaG016246	3.0154	8.76446e-27	2.8084	1.7494e-26	3.63064	8.88586e-41	2.23119	3.65477e-18
MsaG022337	2.11502	1.99048e-07	3.4025	1.17589e-16	3.39105	2.16577e-17	2.24986	5.05867e-09
MsaG002884	2.32942	0.0297087	2.31417	0.0188002	3.60115	0.000514557	2.26631	0.0201983
MsaG012088	2.25301	0.00299212	2.06131	0.00349349	3.8042	4.34444e-07	2.2692	0.00105796
MsaG039622	3.61815	1.30367e-15	6.29792	2.63021e-34	6.07718	1.38211e-35	2.27261	7.66684e-08
MsaG031135	2.0731	0.0208686	3.06845	0.000457122	2.06487	0.0074883	2.28953	0.00575314
MsaG007159	2.2809	0.0364011	3.71017	0.000534525	4.04937	0.000177109	2.30824	0.0207313
MsaG042906	2.8008	0.000544518	3.97896	3.14591e-06	3.48429	7.3556e-06	2.315	0.00125037
MsaG031119	2.19923	0.0212889	2.49271	0.00521788	3.2551	0.000595277	2.32773	0.00842227
MsaG012326	3.15068	0.0152781	3.25641	0.0071272	4.30382	0.000279195	2.35242	0.0411143
MsaG003036	2.23532	7.82048e-07	2.45897	8.12596e-09	2.3377	1.10951e-08	2.35292	3.52822e-08
MsaG046283	2.05363	1.41313e-08	2.77175	7.16363e-15	2.02556	1.07488e-09	2.35977	1.31661e-11
MsaG020010	2.02252	7.1145e-18	2.5724	3.53114e-29	2.34912	2.34606e-25	2.37816	9.78177e-26
MsaG031747	2.13069	0.0109846	2.71586	0.000514818	3.65532	2.43884e-06	2.37931	0.00158307
MsaG016772	2.72359	5.23686e-17	2.74186	1.56479e-18	2.52935	1.33058e-16	2.38441	8.17708e-15
MsaG030788	2.26174	7.79127e-17	2.76111	1.77736e-25	2.43795	2.23764e-21	2.3859	5.10946e-20
MsaG006833	2.84622	1.48925e-10	3.48794	1.75339e-15	3.85558	1.7193e-18	2.40041	3.9099e-09
MsaG014107	2.69095	7.15093e-07	2.35963	1.82994e-06	2.71606	2.60683e-08	2.42062	1.09271e-06
MsaG040235	2.08227	0.00070844	2.05931	0.000268845	2.94056	3.6035e-07	2.4324	2.59849e-05
MsaG021412	2.18805	2.36812e-12	3.1255	2.07725e-24	2.53131	4.34054e-17	2.43964	4.54686e-16
MsaG045513	2.24869	0.000167888	2.40102	1.4241e-05	2.22763	2.5968e-05	2.43982	1.32734e-05
MsaG006996	2.24572	0.00535069	2.48908	0.000950721	2.16271	0.00226348	2.45566	0.00119197
MsaG008758	2.2967	0.0268879	1.99523	0.0439233	2.6216	0.00790371	2.48442	0.00895656
MsaG040459	2.07262	1.13324e-13	2.40583	4.7541e-19	2.02979	7.57167e-15	2.48464	7.23102e-20
MsaG039071	3.05559	0.0003122	2.89536	0.00035171	2.96233	0.000158452	2.50752	0.00145453
MsaG046519	2.35377	0.00684296	2.4991	0.00261433	2.88785	0.000590889	2.51644	0.00220623
MsaG001002	2.96623	0.000581039	3.18573	0.000119443	4.71228	2.77656e-07	2.5261	0.00126368
MsaG006238	2.98736	5.16101e-07	3.02069	2.04874e-08	4.32835	1.25785e-12	2.53108	1.16505e-06
MsaG042907	2.81799	0.0129034	3.64419	0.00102257	2.69963	0.00748021	2.53224	0.0132042
MsaG000921	2.78439	0.0309995	4.01094	0.00112034	3.59212	0.00250577	2.53714	0.0276801
MsaG039070	3.79732	9.43168e-06	3.83278	3.58173e-06	2.91086	0.000230492	2.5411	0.00140357
MsaG002216	2.02556	0.000141439	2.7595	6.5884e-08	2.85275	1.41946e-08	2.54422	3.87309e-07
MsaG003557	2.64751	7.5452e-19	3.21861	4.65234e-28	2.8593	2.1261e-23	2.54875	5.73085e-19
MsaG038457	2.17798	3.89889e-13	2.63736	1.55572e-19	2.43803	4.78059e-18	2.55502	3.57283e-18
MsaG023973	2.19942	3.96599e-14	2.75523	5.53248e-22	3.31594	3.34908e-29	2.55505	9.42729e-19
MsaG043035	2.59419	0.00844584	3.58246	8.4512e-05	3.11412	0.000195982	2.55608	0.00279747
MsaG008691	2.74502	0.0216563	3.63103	0.00105014	3.83708	0.0002903	2.55743	0.0150279
MsaG001846	2.50458	0.0229459	4.18125	0.000114609	3.60219	0.000598232	2.56847	0.0106533
MsaG033100	3.25736	0.00212405	3.03052	0.00266515	3.64748	0.00021766	2.57241	0.00831963
MsaG021300	2.84094	0.000561218	3.21352	3.59843e-05	3.53537	3.26613e-06	2.58227	0.000649047
MsaG028114	2.34254	3.09574e-28	2.71712	1.08771e-38	3.48348	2.09882e-61	2.58833	8.93006e-36
MsaG020204	2.09877	1.26771e-22	2.78238	3.13901e-39	2.37725	1.54038e-31	2.62487	4.07311e-35
MsaG004543	3.90505	3.22961e-05	7.9394	2.70601e-16	6.4965	6.25225e-13	2.62703	0.00319933
MsaG044288	2.57736	0.00240131	2.18298	0.00370839	2.23688	0.00201233	2.62838	0.000805159
MsaG045787	2.17162	0.00166333	3.85491	1.42706e-07	3.96323	3.13594e-08	2.63626	5.53977e-05
MsaG035205	3.16493	0.0129034	2.87065	0.0166715	3.31656	0.00538907	2.66298	0.0214679
MsaG032926	3.32069	0.000797854	3.86527	6.93765e-05	3.36803	0.000226088	2.66448	0.00262912
MsaG017518	2.0981	1.66877e-15	2.98818	3.69772e-30	2.64301	1.23841e-25	2.69198	2.84709e-25
MsaG000945	2.80877	2.77769e-28	3.54301	3.16998e-44	3.30881	7.39205e-41	2.69423	4.10796e-28
MsaG044963	2.44358	3.10957e-05	4.74941	4.26077e-12	3.66618	2.17758e-10	2.69669	1.12615e-06
MsaG010043	2.52507	1.15967e-12	2.05278	8.15079e-10	2.49488	6.19494e-14	2.70357	2.66812e-15
MsaG040259	3.16999	5.36487e-11	3.9963	8.9123e-17	4.01335	1.73542e-17	2.70582	2.2724e-09
MsaG011331	5.3778	5.23712e-06	4.64511	3.02065e-05	5.76637	1.21742e-07	2.70673	0.00687616
MsaG037514	2.89346	0.00139852	2.82813	0.0011651	3.1748	0.000259898	2.71744	0.00133474
MsaG026909	2.10345	0.0179507	4.1808	5.2853e-06	2.7565	0.00070393	2.72158	0.00104767
MsaG035820	4.35373	6.14245e-10	3.31781	4.37637e-09	5.43926	1.62135e-14	2.73686	4.31935e-07
MsaG026924	2.13368	0.0193531	3.56049	0.00010498	2.02246	0.0137727	2.7459	0.00123853
MsaG026927	2.13405	3.65511e-12	3.03266	7.4445e-22	3.3966	7.55648e-27	2.7482	3.58103e-18
MsaG014705	2.15227	3.43831e-13	2.40128	3.32688e-17	2.74912	3.7989e-22	2.75413	8.12061e-21
MsaG016655	2.59159	5.19285e-15	2.56749	1.01003e-16	2.23789	3.95065e-14	2.77244	3.98955e-18
MsaG040183	3.40751	1.45559e-10	3.6626	7.50528e-13	3.57736	6.20306e-13	2.77456	1.67192e-08
MsaG006605	3.07038	0.00318574	5.01467	1.04561e-06	3.67282	0.000110838	2.78499	0.00289716
MsaG017498	4.87416	6.09022e-15	6.12302	3.79324e-20	5.85466	5.48042e-21	2.79755	1.76467e-07
MsaG031630	2.43236	0.0142294	2.39944	0.00776768	1.99563	0.0191983	2.7987	0.00264608
MsaG034508	2.21882	9.12721e-19	2.68505	5.99272e-28	2.36668	8.38413e-24	2.80613	4.27638e-29
MsaG002125	2.64575	0.0264711	3.78307	0.000630323	3.13455	0.00299754	2.82397	0.00821472
MsaG012512	2.30205	2.27799e-27	2.98849	2.04974e-45	3.9388	1.25236e-69	2.83325	1.06256e-40
MsaG000812	2.95842	0.00082482	3.0823	0.000278983	2.7829	0.00078762	2.83608	0.000585748
MsaG017190	2.68727	1.50467e-13	4.50367	2.09491e-32	4.52397	2.35988e-34	2.84181	3.5745e-16
MsaG025120	3.20825	0.00134135	4.82182	3.15228e-06	4.49505	6.81972e-06	2.84602	0.00177219
MsaG008642	2.71011	1.13038e-06	2.78888	4.99403e-08	2.87931	6.3737e-09	2.84774	7.92599e-08
MsaG000987	3.24761	3.05191e-15	3.84769	2.8864e-21	2.28261	1.11839e-10	2.85341	3.61332e-14
MsaG040590	2.68174	1.99881e-20	4.00131	2.57434e-40	4.50208	5.08318e-49	2.86291	1.8639e-24
MsaG001991	2.72408	0.0149867	2.78742	0.00630404	3.43658	0.000577991	2.87823	0.00414093
MsaG036225	2.61743	0.00464386	3.80138	2.22673e-05	4.21216	2.38467e-06	2.88404	0.000783561
MsaG000903	3.2001	0.000156153	4.14141	1.0068e-06	4.0643	7.67525e-07	2.88539	0.000172003
MsaG019621	2.90291	0.0372295	2.75267	0.0328855	3.18868	0.0101698	2.88913	0.0192067
MsaG014260	2.79853	1.0135e-39	3.37763	5.23585e-58	3.27645	1.62186e-56	2.89801	1.39234e-44
MsaG032764	2.31222	3.56817e-20	2.65476	2.28959e-27	2.17506	6.26682e-20	2.90914	1.3271e-31
MsaG003901	2.01647	0.0324642	2.56484	0.00351547	3.38515	8.20047e-05	2.92352	0.000846287
MsaG033347	4.52631	0.00579814	4.54195	0.0038475	5.37573	0.000496431	2.94355	0.0495932
MsaG008264	3.04409	2.50441e-06	3.65991	5.21735e-09	3.36535	2.79089e-08	2.95257	9.48602e-07
MsaG019141	2.41883	0.0105956	3.9802	5.13004e-05	3.32479	0.00067792	2.98076	0.0014909
MsaG012118	2.35957	3.5474e-21	3.01881	1.46803e-34	4.01356	2.96705e-57	2.98594	4.32378e-34
MsaG025569	3.3791	6.04311e-06	3.13947	1.49303e-06	3.80884	1.72024e-08	2.99134	5.70435e-06
MsaG008183	3.38139	0.00311547	4.5059	5.5686e-05	3.30138	0.00161346	2.9994	0.0040664
MsaG022559	2.82365	0.0036624	2.31526	0.0104482	2.16685	0.0134199	3.00126	0.00106405
MsaG043413	2.34037	6.55999e-06	3.31775	5.19407e-10	3.56499	1.16594e-11	3.00903	1.87919e-08
MsaG020078	2.83475	1.54928e-49	3.53801	4.14883e-77	3.34004	3.50185e-71	3.02889	1.06937e-58
MsaG002753	2.24955	4.16078e-10	4.68182	2.02627e-36	6.00734	1.20052e-50	3.03924	3.05991e-18
MsaG016687	2.11501	0.00248953	3.42674	2.35071e-06	3.4244	6.87157e-07	3.03941	2.1706e-05
MsaG028991	4.76581	1.24608e-07	5.30815	5.72639e-10	5.67205	6.25516e-12	3.06643	5.45527e-06
MsaG007182	2.70312	7.82779e-43	2.88537	2.46716e-52	2.91328	1.90151e-55	3.0873	3.72782e-55
MsaG024840	2.46085	3.16272e-08	2.47572	1.25039e-08	2.36	4.96237e-08	3.09308	6.33847e-13
MsaG027543	3.4695	0.00208095	3.18813	0.00270769	4.24731	0.000105596	3.09965	0.00289445
MsaG009426	3.09336	0.0131122	3.33721	0.00434351	4.26699	0.000313573	3.10567	0.00631371
MsaG005572	2.4383	2.62811e-14	2.24708	5.26391e-13	2.19976	8.96304e-13	3.10994	2.30217e-23
MsaG016215	2.56054	0.000387343	4.83811	1.2779e-10	4.50134	3.52554e-10	3.11036	4.93155e-06
MsaG030604	2.18559	0.00355526	3.07829	2.39486e-05	2.19385	0.00116392	3.11156	2.38473e-05
MsaG014909	2.3515	0.00613219	2.84404	0.000391629	3.24687	3.94472e-05	3.11484	0.000149263
MsaG029699	2.31847	4.71774e-22	3.0385	5.0164e-37	2.81931	1.55819e-34	3.1149	5.69431e-37
MsaG017786	2.4525	0.0120934	2.90996	0.00142135	2.15741	0.0114926	3.12623	0.000831589
MsaG040491	2.96814	0.00137853	3.6021	5.5596e-05	2.92237	0.000217534	3.12877	0.000315002
MsaG034359	6.02815	5.2309e-09	4.113	3.1058e-06	3.02798	0.00015311	3.15944	0.000114423
MsaG037172	2.36094	0.0285002	3.6106	0.000525197	2.15111	0.0279531	3.16033	0.00190595
MsaG030437	2.02783	0.000117729	2.20355	6.47627e-06	2.12441	5.7051e-06	3.16129	1.47893e-08
MsaG009716	4.38013	0.000283186	4.14404	0.000329144	5.23488	1.23856e-05	3.16225	0.00431168
MsaG046865	3.29383	2.61107e-05	3.89977	2.60842e-07	3.84335	2.89309e-07	3.18327	1.63455e-05
MsaG030603	2.02889	0.0118127	3.0185	6.51345e-05	2.79247	0.000167454	3.18433	1.73634e-05
MsaG034439	2.03643	0.000421906	4.52273	7.86014e-10	3.96706	4.66521e-10	3.18896	2.49303e-07
MsaG039964	2.23689	0.000347634	2.43431	3.71962e-05	3.31846	3.59542e-08	3.19631	1.9885e-07
MsaG006207	2.44602	5.27831e-19	2.60033	1.54283e-22	2.81684	8.84276e-27	3.20271	3.27325e-32
MsaG041959	2.54606	1.2251e-08	2.96805	5.11013e-12	2.464	7.5039e-10	3.20301	1.65519e-12
MsaG006652	3.06638	0.0131699	3.04516	0.009355	2.95885	0.00819476	3.2066	0.00486286
MsaG040817	2.39136	0.0214003	3.29771	0.0011044	4.53113	9.74403e-06	3.21785	0.00122564
MsaG015336	2.58602	0.00502136	2.95793	0.000799392	3.64705	4.74785e-05	3.22316	0.000248715
MsaG031677	4.41117	2.14088e-21	3.15481	7.4907e-16	3.12923	5.28789e-16	3.22719	3.37095e-16
MsaG036327	3.67733	0.0129202	4.23273	0.0025651	4.85432	0.000416855	3.23281	0.0166274
MsaG013012	3.11569	0.000345377	3.15047	0.000111446	3.78498	7.74225e-06	3.2329	9.52547e-05
MsaG031197	2.83139	4.82795e-14	3.89129	2.30922e-25	3.46809	1.39311e-21	3.24558	4.93801e-19
MsaG017205	2.41599	1.61953e-06	3.11604	3.2923e-10	2.78107	1.79306e-09	3.24676	3.97347e-10
MsaG030495	2.13776	0.0259604	3.46016	0.000200455	4.40093	5.24802e-06	3.25703	0.000413379
MsaG037066	3.59335	2.96947e-09	4.83884	1.28061e-13	3.78909	9.11893e-12	3.27994	3.70328e-09
MsaG017914	2.04835	0.0375322	2.90229	0.00167242	3.7681	4.29264e-05	3.28761	0.000360911
MsaG040670	3.01192	1.87536e-12	4.65657	1.41465e-26	5.41453	2.23637e-33	3.29989	1.37642e-15
MsaG026568	3.33528	3.91798e-06	2.83088	2.67055e-05	3.79344	1.78884e-08	3.32174	1.07585e-06
MsaG012472	2.65743	0.0053844	3.22648	0.000338953	3.54612	8.41325e-05	3.33076	0.000285289
MsaG021501	2.1518	0.0128136	4.28345	3.23622e-06	4.56639	6.1155e-07	3.34331	8.2694e-05
MsaG004501	2.74139	0.00442508	4.37045	6.94285e-06	2.02163	0.0157205	3.35471	0.000276056
MsaG001746	1.99937	1.00948e-20	3.42327	2.91374e-59	3.53861	1.0415e-63	3.36831	4.18441e-58
MsaG002890	3.54043	5.25867e-07	3.54113	4.30709e-08	2.93465	4.1102e-07	3.37409	3.67633e-07
MsaG013551	4.21064	0.0123091	4.72455	0.00298829	5.0313	0.00134863	3.38722	0.0276506
MsaG031198	2.93171	2.56885e-12	4.62142	5.76837e-27	3.99594	1.91e-22	3.39296	6.77355e-17
MsaG010308	3.83105	3.5024e-16	3.4557	4.51931e-15	3.51838	4.51211e-16	3.39872	8.13812e-15
MsaG029847	2.09928	0.00114035	3.20486	1.5515e-07	2.86029	1.83665e-06	3.40323	1.61963e-08
MsaG041722	4.52512	4.27324e-15	4.08792	7.44608e-16	3.86567	9.41609e-16	3.41597	1.67042e-12
MsaG042360	2.23126	0.0258754	3.33411	0.000733184	3.42053	0.000323403	3.42711	0.000569312
MsaG012626	3.26579	0.0132311	3.59172	0.00395873	3.64543	0.0031513	3.42847	0.00480429
MsaG009798	3.86883	1.09009e-07	4.54155	4.59895e-10	3.37434	9.31376e-08	3.42882	1.74059e-07
MsaG031201	2.85744	3.78788e-11	4.54746	1.99908e-25	3.75865	3.24493e-19	3.43674	2.09768e-16
MsaG046419	6.37145	1.2978e-63	5.55895	9.4165e-64	4.6719	1.20066e-51	3.4411	2.33568e-30
MsaG006124	2.601	0.000615754	3.05862	2.90408e-05	3.34539	3.76919e-06	3.46451	1.72423e-05
MsaG015538	2.1705	0.0349722	3.67152	0.000133334	3.25514	0.00026281	3.46617	0.000234811
MsaG020906	2.94187	0.000808803	3.79113	1.8934e-05	4.29951	2.87501e-06	3.46837	7.77542e-05
MsaG023610	7.93665	5.00503e-25	8.03344	1.05092e-26	7.42331	5.42053e-24	3.49928	1.21938e-06
MsaG031199	3.03813	6.95014e-14	4.10578	5.17028e-24	3.58629	5.28081e-20	3.51	6.3052e-19
MsaG038532	3.71273	0.00293426	5.10801	1.41818e-05	4.67051	3.44834e-05	3.52266	0.00174015
MsaG020508	2.05031	0.0410833	2.29532	0.0115501	2.35818	0.00753254	3.52722	0.000283346
MsaG016328	2.59979	0.00560642	2.37349	0.00558302	3.24872	0.000489019	3.52794	0.000175235
MsaG031166	2.78134	0.00191231	4.12445	5.68669e-06	2.80286	0.000588134	3.52879	7.235e-05
MsaG029680	3.61683	1.03468e-33	4.58679	2.25364e-52	4.69539	2.6056e-56	3.53611	1.11764e-34
MsaG014282	2.24214	2.14353e-06	4.20421	2.10971e-14	4.31015	4.9006e-16	3.54356	7.81712e-12
MsaG019387	3.05138	0.0131564	4.27064	0.000203485	4.01222	0.000315792	3.5444	0.00144717
MsaG039977	2.18118	0.00046718	2.66828	7.4775e-06	3.00099	2.85413e-07	3.55492	1.51918e-08
MsaG013006	3.29128	0.000925478	2.59286	0.00595458	3.03048	0.00116604	3.5585	0.000178864
MsaG012978	2.2302	0.00385475	2.20065	0.00145711	2.8251	5.85066e-05	3.57611	1.22768e-05
MsaG045697	4.59302	5.10887e-33	5.02522	4.14073e-40	3.37544	7.833e-20	3.58199	2.35479e-22
MsaG044343	3.9788	0.00014563	3.74543	0.000114061	6.37358	3.94486e-09	3.58256	0.000181597
MsaG015799	3.32472	3.36113e-17	5.95053	1.41306e-36	6.47253	5.47942e-40	3.58742	5.55779e-21
MsaG003128	2.73161	1.21514e-09	4.533	1.09032e-18	3.76441	2.38967e-17	3.59061	1.41923e-14
MsaG005204	2.7603	0.00473265	4.07345	3.24505e-05	5.06415	9.64006e-07	3.59227	0.000184139
MsaG006612	2.02163	0.000339325	2.93232	8.19508e-08	3.18368	3.5478e-09	3.59236	5.36048e-10
MsaG002043	2.5697	0.00850896	4.24523	1.19781e-05	3.50177	0.000126788	3.60272	0.000131423
MsaG019431	2.33497	1.70443e-06	3.2312	7.34566e-12	4.80696	1.35591e-23	3.61739	1.02956e-14
MsaG007542	4.06787	0.000162335	4.74324	4.5666e-06	4.96628	6.11702e-07	3.62685	0.00019757
MsaG019324	3.08272	0.045699	3.35074	0.0195585	4.17358	0.00277683	3.62919	0.00788922
MsaG040667	2.03022	3.93787e-05	2.9041	4.75002e-09	2.69935	4.5519e-09	3.64046	1.34083e-09
MsaG041517	2.46255	0.0376634	3.08155	0.00603319	3.35757	0.00281894	3.64282	0.000966746
MsaG033295	3.3571	0.00013422	3.32268	7.88295e-05	3.58043	1.43942e-05	3.64736	1.0881e-05
MsaG033816	2.53581	6.39934e-15	3.35341	5.75539e-26	2.65689	7.27342e-17	3.6499	3.15831e-31
MsaG025224	4.03174	3.47844e-06	2.91169	2.79947e-05	2.77069	2.94961e-05	3.66174	2.77097e-06
MsaG046151	2.58639	2.34798e-17	2.78108	6.93019e-22	2.49922	6.80746e-20	3.66576	3.57067e-27
MsaG003020	2.58388	6.63594e-13	4.26616	1.03999e-28	4.51245	2.75806e-32	3.67549	2.97285e-23
MsaG044064	2.01775	0.000761217	2.89347	9.4914e-07	2.03751	0.000123321	3.68961	5.13416e-08
MsaG028712	3.1304	1.98602e-18	4.13054	3.90737e-30	3.75235	9.5548e-28	3.70655	1.61801e-25
MsaG031202	3.08637	5.18173e-12	4.47915	2.44184e-23	4.23967	3.65941e-22	3.71308	1.43438e-17
MsaG037670	2.42768	2.37558e-07	3.79278	3.55427e-15	3.78086	6.03959e-16	3.71399	2.63817e-14
MsaG014778	6.09649	7.50562e-09	4.78024	2.34052e-07	5.90584	2.22474e-09	3.72028	1.2889e-05
MsaG039733	4.13247	0.000153161	4.02763	0.000124702	4.98189	1.68607e-06	3.72052	0.000251906
MsaG005394	2.25471	0.000975614	3.49867	5.71423e-07	3.10941	1.64349e-06	3.72863	5.48671e-07
MsaG036948	2.9061	0.000295317	2.81546	9.66877e-05	2.26651	0.00061733	3.72866	4.67478e-06
MsaG041463	2.54538	6.57126e-52	2.88569	6.73248e-69	2.42074	2.1939e-52	3.72867	1.77163e-97
MsaG001134	3.51433	0.0446027	4.3805	0.00712313	4.68434	0.00348486	3.729	0.0169413
MsaG042670	5.00108	1.49962e-10	6.40899	9.26391e-15	3.92736	1.22213e-10	3.73856	1.0202e-08
MsaG042415	2.2175	4.23839e-26	3.57793	2.59189e-67	3.80298	4.6364e-76	3.73884	2.69359e-74
MsaG038753	2.30212	0.0496471	2.79283	0.00953257	2.37063	0.0235024	3.74971	0.00047181
MsaG015876	3.41376	1.96615e-13	6.53655	5.1297e-32	6.6353	1.45342e-34	3.75081	6.8066e-17
MsaG031540	3.20173	0.0131241	3.40781	0.00451056	2.34819	0.0384655	3.7543	0.00126959
MsaG027819	2.97744	0.00695422	3.77457	0.000405252	4.08506	0.00011163	3.75802	0.000272033
MsaG017492	2.98057	2.03756e-23	3.98798	5.73455e-41	4.22483	4.06902e-46	3.75839	3.6517e-37
MsaG041628	2.0952	3.88596e-27	2.61726	8.09866e-43	2.63306	2.89682e-44	3.76102	1.36939e-77
MsaG043411	2.85894	2.35892e-07	3.69756	4.30369e-11	3.63283	8.20091e-12	3.77066	2.3391e-10
MsaG032286	2.74416	0.00334409	3.56163	9.40233e-05	5.04261	1.6325e-07	3.77201	5.34861e-05
MsaG031200	2.96476	1.04539e-13	4.7224	5.55026e-31	4.21416	5.34888e-27	3.77233	4.83656e-22
MsaG021711	3.59113	0.000542474	3.17617	0.000973571	2.99257	0.00139466	3.77799	0.000139051
MsaG011321	3.59256	0.0176033	4.45331	0.00175739	4.05432	0.00394543	3.778	0.00589238
MsaG014576	2.60273	0.0016768	2.70307	0.000458562	3.36038	2.81223e-05	3.78279	2.31326e-05
MsaG032945	3.13256	0.0144084	4.38872	0.000292	4.38427	0.000169228	3.78318	0.00124173
MsaG040668	2.13707	2.18065e-09	2.40957	1.30024e-12	2.35797	6.93694e-13	3.78441	2.27552e-19
MsaG039628	3.1723	0.00895582	3.00226	0.00812327	5.20096	1.31219e-05	3.79153	0.000855874
MsaG041808	3.65379	0.00114035	4.42075	2.52213e-05	5.3003	2.44309e-07	3.79404	0.000193208
MsaG022099	2.723	1.03468e-33	3.35238	3.76537e-51	3.30736	3.19594e-51	3.80254	3.68849e-61
MsaG039604	2.40945	0.0482632	2.37262	0.0339634	3.68452	0.00111821	3.81168	0.000722077
MsaG017334	2.98824	0.00765089	4.14899	0.000137378	4.65116	2.51563e-05	3.81253	0.000356937
MsaG042480	2.5542	0.0023474	4.45602	9.50633e-07	5.33464	4.23346e-09	3.81397	1.50581e-05
MsaG018815	2.38767	0.0464658	2.21532	0.040712	2.84666	0.00789344	3.81797	0.000420218
MsaG038775	2.15767	2.41412e-07	3.59592	5.93927e-18	3.28335	2.34624e-16	3.84066	1.79404e-19
MsaG000893	3.50653	4.2369e-05	3.41639	1.1085e-05	2.34309	0.000577684	3.84972	4.56186e-06
MsaG026368	4.36558	0.00716119	3.82309	0.0141778	4.57875	0.00249211	3.85956	0.00945636
MsaG037165	4.47438	5.25775e-06	3.53361	5.80281e-05	4.10924	5.84147e-06	3.86179	2.46262e-05
MsaG040318	3.65679	0.00142955	2.47059	0.0164109	4.51386	3.33253e-05	3.86593	0.000289916
MsaG021615	2.59849	3.41219e-05	4.56619	3.38323e-12	4.32465	3.42881e-12	3.87144	6.46559e-10
MsaG043628	4.42693	3.19757e-06	3.55185	1.61085e-05	5.17762	5.32603e-09	3.87709	4.56479e-06
MsaG038213	2.00115	0.0280842	2.35339	0.00453687	2.18968	0.00596242	3.87808	3.00462e-05
MsaG017520	3.51972	2.00122e-06	4.47434	1.10144e-09	4.69294	8.37865e-11	3.87831	4.00814e-08
MsaG028793	2.46124	3.68462e-13	2.86705	2.61126e-18	2.39848	2.02642e-14	3.87991	9.29926e-26
MsaG044872	2.76952	0.0277997	4.23598	0.000354671	3.55165	0.00228492	3.88933	0.000683207
MsaG003597	2.76815	0.00949627	3.06161	0.00164823	3.06006	0.00078776	3.89248	5.63548e-05
MsaG010136	3.6971	0.0396814	4.24553	0.0119214	3.64438	0.0294905	3.89888	0.0155381
MsaG000707	2.56234	0.00798291	3.54974	8.87191e-05	2.90229	0.000816358	3.90408	2.22654e-05
MsaG004629	2.67865	0.00191385	2.94039	0.000316446	4.08878	2.05259e-06	3.93131	8.43148e-06
MsaG025062	3.3047	1.29826e-05	3.03743	6.24559e-06	3.64498	1.62316e-07	3.93643	4.17134e-07
MsaG014964	2.92097	0.000386179	4.30698	9.98759e-08	4.13343	8.68922e-08	3.94219	4.70011e-07
MsaG025119	2.62713	2.07536e-09	4.85058	8.56569e-19	4.30822	1.27886e-19	3.94396	1.41193e-15
MsaG046684	3.37044	0.0372333	3.81046	0.0114776	3.25832	0.0267053	3.94628	0.00606202
MsaG004018	3.77327	8.61938e-17	4.92891	3.47893e-22	4.6695	9.83411e-25	3.9575	9.51734e-19
MsaG040643	2.70922	0.00063548	5.61147	2.34379e-10	5.23621	3.86437e-10	3.96663	5.98969e-07
MsaG005489	3.45173	2.75808e-08	3.79694	2.08771e-10	3.76931	4.32203e-11	3.96776	1.0112e-10
MsaG000582	3.15181	0.0278912	3.14561	0.0189696	3.52201	0.00690101	3.97506	0.0019373
MsaG002889	2.0037	0.00780851	3.06167	2.9379e-05	2.32397	0.000545941	3.98152	1.18857e-06
MsaG000621	5.65299	3.45617e-19	6.40557	1.23068e-23	6.92777	4.74768e-26	3.98987	2.15139e-13
MsaG041937	2.10454	0.00903857	4.8266	8.09458e-08	4.05648	8.72336e-07	3.99281	3.69743e-06
MsaG000674	3.56513	2.16087e-47	2.98385	1.68854e-38	2.5333	1.07467e-29	3.99719	6.98642e-59
MsaG025380	2.73946	1.19288e-08	5.22782	4.29521e-27	6.08572	1.05277e-34	4.00247	6.59804e-18
MsaG003594	2.07137	0.00852565	3.09722	8.90247e-05	2.67812	0.000157164	4.00357	2.26619e-06
MsaG023072	7.45914	5.35187e-17	8.47024	1.12409e-20	6.58689	1.01168e-15	4.00472	5.10863e-07
MsaG030637	4.52276	0.000849828	4.07644	0.00150498	5.36291	2.97778e-05	4.01933	0.00133588
MsaG041508	3.07482	0.0209442	4.44771	0.000507399	3.8129	0.00219525	4.02593	0.00117951
MsaG045360	2.31678	8.26381e-09	3.16156	4.48833e-16	4.59358	1.36418e-32	4.03157	7.94308e-26
MsaG016396	4.1596	0.00953662	5.03841	0.000914708	5.3394	0.000367013	4.03516	0.00605619
MsaG007162	2.66449	0.0287697	3.78888	0.00118409	4.09217	0.000405547	4.03661	0.000412113
MsaG042473	2.93484	0.0418819	4.39296	0.00121603	4.02604	0.00279952	4.04631	0.00195723
MsaG036340	3.56303	0.000820493	3.3997	0.000531162	4.43464	7.37105e-06	4.05974	5.15515e-05
MsaG039746	3.86083	0.0151334	3.7011	0.0144682	3.74922	0.0109713	4.06826	0.00486197
MsaG013988	2.52577	0.0172302	4.75324	7.7749e-06	4.73363	7.25831e-06	4.08599	8.10397e-05
MsaG017432	3.66422	1.08815e-35	4.538	4.344e-52	4.41991	3.63878e-53	4.10386	2.12464e-44
MsaG022481	2.69337	1.82058e-16	3.04007	7.01186e-22	2.52478	6.54344e-17	4.10878	7.5924e-31
MsaG010036	3.59382	0.0481237	4.12073	0.0153391	4.43757	0.00804064	4.1181	0.0108382
MsaG028390	3.59676	0.0048965	4.45027	0.000225556	5.0841	1.94073e-05	4.12005	0.000425634
MsaG026307	2.90525	0.0171108	4.13775	0.000454706	3.55522	0.00219483	4.1213	0.000301006
MsaG005350	3.50633	0.000704107	4.78542	2.60188e-06	4.03306	1.70558e-05	4.12203	3.00025e-05
MsaG029769	2.67813	0.00107407	4.85412	3.8061e-08	4.30144	1.17635e-07	4.12693	7.44475e-07
MsaG041111	3.55535	0.000476647	5.37888	1.03076e-07	5.67987	1.41985e-08	4.13413	2.57536e-05
MsaG014166	4.01028	9.2342e-12	3.94337	1.08913e-12	4.41512	1.86896e-15	4.1408	1.97835e-13
MsaG037917	3.94921	0.0480954	4.48078	0.0166436	4.4537	0.0159036	4.14733	0.0200622
MsaG001125	3.01766	0.0331265	4.14711	0.00163818	4.79958	0.000220621	4.14935	0.0010791
MsaG004833	3.44676	0.00256506	4.49029	5.28801e-05	4.15563	0.000123408	4.15445	0.000120511
MsaG014423	2.61819	0.00030132	4.58602	6.28419e-09	4.10481	7.62088e-08	4.15849	1.2025e-07
MsaG027959	3.9649	0.00542649	3.7203	0.00638761	3.23074	0.0145379	4.15874	0.00145658
MsaG023643	2.82591	2.32259e-17	3.97396	8.6261e-28	4.57605	4.70578e-32	4.16406	1.65885e-24
MsaG026922	2.95322	0.0154741	4.50088	0.000148384	4.29623	0.00022508	4.17143	0.000303253
MsaG030198	3.97967	0.0473741	4.52809	0.0161457	4.49791	0.0156713	4.18144	0.0196765
MsaG014865	3.97974	0.0316728	4.52816	0.00947712	4.82916	0.00495198	4.18151	0.0121161
MsaG038620	2.02341	0.049769	2.39864	0.0124084	4.8294	2.9193e-06	4.18176	3.81082e-05
MsaG042534	2.8482	0.0210925	3.85119	0.00109654	3.8462	0.00092184	4.1887	0.000251961
MsaG044999	3.21962	0.000176928	3.27854	2.97236e-05	2.41475	0.000510586	4.21203	1.44137e-06
MsaG019086	2.97647	0.0142508	2.60385	0.0178808	4.28834	8.68218e-05	4.2148	0.000153886
MsaG017603	2.10097	7.10385e-12	3.27896	5.91648e-27	3.92053	5.6182e-37	4.22871	4.11413e-38
MsaG013467	2.05277	0.000584157	2.40144	2.01616e-05	2.42473	9.16886e-06	4.23036	1.00608e-10
MsaG038252	2.17197	5.70654e-06	4.73321	6.85343e-24	7.92409	4.56729e-43	4.23178	3.7378e-20
MsaG028753	3.0912	0.0323253	3.60614	0.00841368	3.59105	0.00790664	4.23238	0.00118559
MsaG031288	3.9432	1.11798e-12	4.77989	1.01096e-16	4.58853	7.20883e-18	4.23296	2.03723e-14
MsaG044917	2.93683	0.000687463	3.90241	1.04813e-05	3.57998	1.46699e-05	4.2389	5.56944e-06
MsaG026837	2.76173	0.0011477	3.3988	5.88578e-05	2.81259	0.000185358	4.25135	2.34125e-06
MsaG044033	3.73645	0.0189117	4.0086	0.00758849	4.52778	0.00207616	4.25178	0.0030475
MsaG038624	4.06322	0.00202344	4.31961	0.000589069	4.59486	0.000202694	4.25927	0.000457793
MsaG039788	4.36283	0.00387215	4.62178	0.00134324	5.20804	0.000249613	4.26772	0.00211567
MsaG005559	3.44818	0.00307126	4.30094	0.000101115	3.71377	0.000562029	4.27451	6.37404e-05
MsaG005131	3.7532	0.0102934	4.22774	0.0023445	5.24694	0.000164755	4.27555	0.00160751
MsaG038976	3.90456	1.663e-07	4.66953	2.18177e-09	5.14912	4.94124e-11	4.27653	2.57379e-08
MsaG044491	2.51139	1.112e-10	3.27463	9.86065e-18	2.98506	1.7991e-15	4.29055	2.66769e-26
MsaG027943	3.78018	0.0498631	4.64228	0.00961138	4.3666	0.0137799	4.30255	0.0120035
MsaG035777	2.1154	0.00153274	2.32254	0.000118188	2.53672	1.22479e-05	4.31441	4.4645e-08
MsaG016645	3.72835	4.45193e-08	5.53659	4.38383e-12	5.58437	6.48716e-14	4.3229	1.05199e-09
MsaG042441	3.43723	3.62622e-07	5.26836	1.85783e-11	5.42146	2.18048e-11	4.32413	5.79627e-09
MsaG017452	4.13311	0.0165022	4.36477	0.00784794	3.91659	0.0158088	4.33674	0.00557751
MsaG007158	2.38651	0.0147311	2.97537	0.00126002	3.54755	0.000110043	4.33947	1.74445e-05
MsaG023086	2.44481	6.04609e-06	3.16118	4.54387e-09	2.04137	5.85996e-06	4.34563	5.74429e-10
MsaG032837	3.32021	6.15152e-05	4.16786	6.14343e-07	4.01637	3.8144e-07	4.34663	4.64938e-07
MsaG002114	3.52127	0.00311103	3.45449	0.00201437	4.99454	9.29447e-06	4.3469	8.5149e-05
MsaG026222	2.77181	3.44938e-07	3.47009	7.39377e-11	3.08938	1.20863e-09	4.3604	3.41978e-13
MsaG030886	3.84647	0.00103184	3.86555	0.000549209	2.64588	0.0099537	4.36885	5.70299e-05
MsaG044885	4.17342	0.0233917	4.72184	0.0066568	5.02284	0.00338703	4.37519	0.00854959
MsaG024188	3.21749	0.0187152	4.72427	0.000242875	5.02628	7.68622e-05	4.37863	0.000433876
MsaG033323	3.6499	0.0102138	4.37413	0.00102973	4.68571	0.000292973	4.37976	0.00065406
MsaG043275	3.84148	0.0181831	5.05209	0.00091954	5.03249	0.000865671	4.38484	0.00289832
MsaG000994	2.61931	1.46607e-34	2.90193	7.59296e-43	2.67337	9.6261e-37	4.385	1.76823e-96
MsaG004613	2.11074	3.65148e-06	3.41292	1.29906e-14	3.8856	1.40739e-18	4.39147	1.25288e-21
MsaG014858	3.54754	0.00929131	4.19211	0.00109266	4.71293	0.000200863	4.39456	0.000386142
MsaG037672	2.97917	0.0255722	3.16758	0.0116057	5.05191	5.25096e-05	4.40427	0.000318737
MsaG012961	4.20543	0.0202095	4.41399	0.0103774	5.05485	0.00275799	4.40721	0.00721104
MsaG028392	4.21422	0.0254974	4.76265	0.00753266	5.06364	0.00392433	4.416	0.00952227
MsaG015810	2.58717	0.0190576	3.01744	0.00425743	2.13095	0.0317098	4.42372	4.26653e-05
MsaG022535	2.49481	0.000314027	2.87602	1.10943e-05	3.13622	1.33027e-06	4.42444	5.89817e-08
MsaG045083	3.3469	0.00348746	3.70777	0.000657875	3.83725	0.00036591	4.42692	4.7421e-05
MsaG006970	3.12287	0.00942521	4.51607	6.82917e-05	4.75837	1.84907e-05	4.4439	5.75992e-05
MsaG023828	3.60473	0.0133415	4.45687	0.00111758	5.09535	0.0001529	4.4477	0.000724534
MsaG027628	2.69059	0.0150686	3.67677	0.000620531	4.50597	2.04329e-05	4.45591	2.35657e-05
MsaG012799	3.6053	0.000894759	4.47311	2.37502e-05	4.43663	2.03396e-05	4.46236	1.5614e-05
MsaG008544	3.63822	0.0181968	4.46057	0.00202752	4.76994	0.000822548	4.46406	0.0013185
MsaG038617	4.27602	0.01519	4.81654	0.00388204	5.12543	0.00184489	4.47779	0.00513494
MsaG019276	3.2827	0.027867	4.146	0.00293568	5.13422	0.000177188	4.48657	0.000802657
MsaG014539	4.54076	4.36325e-06	6.27985	3.1395e-10	5.84774	7.44429e-10	4.49431	1.40584e-06
MsaG031681	3.72829	2.65434e-05	3.42588	1.4805e-05	4.44839	8.55502e-08	4.49607	5.09213e-07
MsaG021140	2.75642	8.70935e-06	6.19957	8.42387e-14	6.61583	3.6842e-16	4.50999	6.45796e-11
MsaG032200	4.31575	0.000476193	3.17123	0.0066187	4.5562	8.07246e-05	4.51262	8.76765e-05
MsaG026585	3.17769	0.000105179	5.2814	3.13569e-09	4.85605	4.30888e-09	4.51497	1.98391e-07
MsaG006297	3.13854	0.0263376	4.17941	0.00184022	3.71867	0.0044597	4.5163	0.000506295
MsaG002306	3.03688	0.0164638	3.345	0.00472161	4.49202	0.000160033	4.51858	0.00013428
MsaG036389	3.42246	2.49264e-07	4.10272	3.15506e-10	4.83822	5.7806e-13	4.52334	5.93821e-11
MsaG018563	2.89904	0.0396814	3.96586	0.00276523	5.51737	3.17594e-05	4.5258	0.000485161
MsaG036855	4.33146	0.0121668	4.87988	0.00293698	5.18088	0.00136354	4.53323	0.00397504
MsaG023884	2.44695	8.46169e-17	3.67889	5.73066e-36	4.82518	1.85602e-56	4.53932	4.65938e-49
MsaG016933	3.61791	0.0128213	4.46886	0.00116959	4.8486	0.000300994	4.54116	0.000617771
MsaG017034	3.70485	0.0140544	3.78156	0.00832304	4.86899	0.000651456	4.54194	0.00106536
MsaG020796	2.21949	0.0221789	3.95425	6.54484e-05	5.19283	2.45439e-07	4.54518	4.47085e-06
MsaG042255	2.56729	0.016314	3.80812	0.00025479	4.54832	2.10756e-05	4.54868	1.38347e-05
MsaG006621	2.5007	9.077e-11	4.89544	5.59792e-26	6.06905	7.03825e-29	4.56649	6.26351e-23
MsaG043415	2.46745	2.63704e-06	4.14229	2.4497e-12	4.30272	9.53451e-14	4.57056	9.16613e-12
MsaG026930	3.39942	0.0100211	3.68557	0.00295464	4.88583	6.32297e-05	4.57925	0.000134919
MsaG039567	3.49562	1.42021e-12	4.21079	4.8031e-18	4.42678	3.10469e-20	4.59047	1.49189e-19
MsaG042350	2.09714	5.83849e-05	5.58236	3.20787e-28	8.21071	1.3757e-46	4.59552	9.40045e-21
MsaG023706	2.98134	2.70969e-09	4.14343	7.33036e-15	3.99582	1.08258e-15	4.5958	6.9261e-14
MsaG039603	3.43936	0.000447411	4.94366	1.01403e-06	5.26294	1.63936e-07	4.60134	3.25292e-06
MsaG004586	2.34623	0.0122725	2.91283	0.000871859	4.29702	7.02092e-06	4.60291	1.88441e-06
MsaG003364	2.32894	3.99154e-11	3.76327	5.3383e-26	4.27506	1.62525e-32	4.61049	6.20091e-33
MsaG046948	2.85196	0.00110331	3.37209	5.97802e-05	2.63048	0.000474594	4.61142	4.54621e-07
MsaG035682	4.11543	0.00554185	4.39637	0.00174439	4.94216	0.000310389	4.61147	0.000643023
MsaG012036	2.50609	0.00314396	2.44401	0.00141507	4.0214	1.86764e-06	4.61244	3.2645e-07
MsaG027138	2.98666	5.05964e-05	3.25111	3.84244e-06	4.32872	2.4908e-08	4.62082	3.93562e-09
MsaG034201	2.83407	0.0373286	3.58909	0.00583368	5.27357	4.54281e-05	4.62593	0.000260035
MsaG042884	2.86071	0.0100156	3.56027	0.000718851	3.77733	0.00036008	4.62693	1.76162e-05
MsaG032831	2.0117	0.00255201	2.80825	1.62657e-05	4.83119	2.58994e-09	4.62847	3.58781e-08
MsaG036264	3.55162	0.000218905	2.24339	0.010576	2.12013	0.0149736	4.63301	5.06344e-07
MsaG002876	3.77494	0.0432498	4.97798	0.00405814	5.28141	0.00199093	4.63376	0.00524766
MsaG013578	3.2324	0.000489238	5.28492	1.73806e-08	4.7338	1.17622e-07	4.63446	4.1305e-07
MsaG007797	2.35844	0.0113957	2.78905	0.00152914	2.27808	0.00615706	4.63797	3.05168e-06
MsaG043206	2.70322	0.00269255	3.7648	4.30132e-05	4.64948	3.7872e-07	4.6392	4.30136e-07
MsaG025908	2.55587	2.87954e-06	6.52627	1.5561e-29	7.6064	2.5128e-35	4.64438	1.72426e-18
MsaG007164	2.27481	0.000288742	3.99035	1.64116e-08	4.97332	1.65168e-10	4.64844	1.05281e-08
MsaG034072	3.84712	7.41711e-07	5.04857	7.41627e-11	4.14194	1.14385e-08	4.64861	6.9015e-10
MsaG007816	2.16942	0.0488893	3.44986	0.00154181	4.64111	2.15118e-05	4.64875	1.70645e-05
MsaG029868	2.65529	0.039274	4.10436	0.000889206	5.30316	1.40324e-05	4.65334	0.000101582
MsaG020497	3.82317	0.0161143	4.98953	0.000773251	4.63389	0.00146598	4.65394	0.00114782
MsaG037671	2.26783	0.0214192	4.69064	5.0697e-06	4.34433	1.31237e-05	4.65582	3.38462e-06
MsaG041726	4.24181	0.000194835	3.54781	0.000742987	4.1636	7.2757e-05	4.65945	1.98361e-05
MsaG041264	4.47494	2.53668e-08	6.66129	2.75743e-14	6.74759	2.95732e-15	4.66726	1.02439e-09
MsaG044739	2.615	1.83991e-22	2.48948	5.66983e-22	2.98547	8.42858e-31	4.67518	3.31054e-54
MsaG014516	3.76174	1.23383e-09	4.1879	2.46696e-12	3.90099	6.38884e-12	4.67624	1.33795e-13
MsaG023625	3.26659	0.00805662	5.01567	1.78623e-05	4.94812	1.49614e-05	4.67633	3.98083e-05
MsaG014763	2.91424	0.00144437	3.93415	1.59756e-05	4.29044	3.14418e-06	4.68421	1.26396e-06
MsaG011595	2.99311	0.000424687	2.86209	0.000176491	2.06315	0.00272214	4.68559	1.60153e-07
MsaG025582	4.47433	0.00134907	5.34158	6.06764e-05	5.64435	1.833e-05	4.6868	0.000285687
MsaG035837	3.52286	0.000864062	5.03704	1.84493e-06	5.01233	1.63815e-06	4.69309	5.15825e-06
MsaG003736	3.09156	1.01656e-06	4.41082	3.93657e-11	5.10912	6.43052e-13	4.69977	1.84078e-10
MsaG037201	3.81716	0.00179899	3.95795	0.000663119	4.65683	4.79453e-05	4.70129	3.51619e-05
MsaG016029	2.44215	1.42359e-08	4.44334	2.53272e-23	5.40013	2.04492e-30	4.70786	2.9764e-24
MsaG023189	2.57115	0.00766399	5.05602	1.18889e-06	5.59093	1.29343e-07	4.71067	4.44844e-06
MsaG042627	2.27216	0.0138599	2.61516	0.00258061	3.51164	9.76267e-05	4.71199	1.13933e-06
MsaG002042	3.85386	0.0119504	4.0089	0.00599434	5.3626	0.000195226	4.71495	0.000802221
MsaG012998	3.0576	0.00796007	4.77472	1.75263e-05	5.36672	1.19297e-06	4.71715	1.38888e-05
MsaG029904	2.4804	4.06079e-05	2.85782	6.73862e-07	4.49433	1.03967e-10	4.71954	9.66955e-10
MsaG027933	2.32366	2.02763e-05	3.24652	2.37808e-09	2.67715	9.41335e-08	4.72055	1.85351e-11
MsaG002774	3.54263	0.00982741	5.06457	8.42702e-05	5.05878	7.36804e-05	4.7218	0.000156767
MsaG018140	2.58525	0.00813585	4.10684	5.80624e-05	5.36952	1.21229e-07	4.72188	2.30284e-06
MsaG032239	4.19976	0.00141741	4.40631	0.000483687	5.36978	1.50406e-05	4.72213	0.000104558
MsaG047120	4.46048	7.98097e-07	4.1911	1.64915e-07	4.65711	4.26712e-09	4.73061	2.65143e-08
MsaG040869	2.78471	2.16325e-16	2.71015	4.70382e-18	2.72915	2.55772e-19	4.74166	4.62177e-26
MsaG041279	3.66032	2.20653e-05	3.36244	1.83519e-05	4.14032	1.00416e-06	4.74371	5.14718e-08
MsaG007826	2.93778	0.0193423	5.09477	2.89099e-05	5.39577	7.48098e-06	4.74812	5.93199e-05
MsaG036920	4.19841	6.15443e-10	5.20154	1.61079e-13	5.99468	9.11625e-18	4.75465	8.23455e-12
MsaG023980	2.37113	3.87589e-09	4.68254	1.37388e-32	5.94127	1.16612e-49	4.75923	5.16844e-34
MsaG025158	3.53477	6.20054e-10	3.56755	9.8846e-12	3.39346	3.35512e-12	4.76318	1.05628e-11
MsaG038294	3.56707	0.00508678	3.53022	0.00301155	5.09135	2.25172e-05	4.76485	4.99978e-05
MsaG046658	3.30603	1.35126e-06	4.77803	4.81253e-10	4.18567	5.49603e-10	4.79213	2.05142e-09
MsaG005321	3.78853	0.0100392	4.43886	0.00135132	5.12949	0.000147955	4.79885	0.00032665
MsaG013482	2.87209	0.0452525	3.82624	0.00477727	3.49445	0.00845127	4.80345	0.000283455
MsaG026762	3.98513	0.00812665	5.15512	0.000316446	5.45611	0.000112573	4.80847	0.00050138
MsaG016104	4.4416	9.26801e-18	4.77803	2.24924e-21	3.48431	1.77245e-13	4.81119	2.5018e-21
MsaG010617	2.18973	1.5888e-06	3.27216	1.20101e-13	2.13601	1.13647e-06	4.81444	3.54135e-25
MsaG017825	2.7446	0.0100205	4.56575	1.4204e-05	5.75866	1.14107e-07	4.82529	5.3722e-06
MsaG039558	3.74002	5.42885e-10	3.67652	1.12479e-11	3.81434	5.13313e-13	4.8331	9.6877e-13
MsaG010491	4.01676	3.94647e-05	3.49127	6.0447e-05	4.23856	6.91887e-07	4.84615	1.09838e-07
MsaG025979	3.13432	0.000272011	4.02968	1.28308e-06	5.02274	8.05381e-09	4.85805	8.39617e-08
MsaG034515	3.584	0.0152617	5.20924	0.000193847	5.51023	6.57362e-05	4.86259	0.00031988
MsaG044660	4.22504	1.61759e-09	6.05517	1.38154e-13	5.60022	1.1162e-13	4.88154	5.98238e-11
MsaG020350	2.46536	0.000302028	4.51339	4.15679e-09	5.73564	3.44867e-12	4.88388	4.27764e-09
MsaG037922	4.68322	0.0027597	4.87585	0.001139	5.17647	0.000458466	4.88448	0.000716317
MsaG014178	3.15987	0.000113562	3.5555	4.09331e-06	3.8486	2.50531e-07	4.89102	2.80527e-10
MsaG005662	2.8397	4.35767e-15	3.65491	7.88278e-24	2.9655	7.65207e-19	4.89181	2.39773e-27
MsaG032304	3.10693	1.22615e-10	3.82178	7.27084e-15	2.91969	7.87161e-13	4.89781	2.49262e-13
MsaG020095	4.05342	0.000601279	4.92035	1.30262e-05	5.22882	2.96715e-06	4.90177	7.80981e-06
MsaG013989	4.02168	0.0159662	3.77444	0.0164333	5.55156	0.000340429	4.90391	0.00118314
MsaG028421	3.73061	0.000569939	3.12443	0.00113854	3.9471	7.98724e-05	4.91316	1.50506e-06
MsaG032048	3.48128	0.0014711	3.38008	0.000885209	5.56704	2.05012e-07	4.9194	3.10322e-06
MsaG026760	4.41852	0.00817148	5.28754	0.000834024	5.58853	0.00034384	4.94089	0.00118056
MsaG005975	2.01496	2.36988e-08	2.98335	4.06064e-17	2.56034	6.72978e-14	4.95023	3.54358e-28
MsaG009857	3.11072	0.0128383	4.96827	5.2102e-05	5.59853	3.83614e-06	4.95088	3.18284e-05
MsaG019323	3.66701	0.0244597	4.39227	0.00374382	5.23343	0.000376316	4.95308	0.000678879
MsaG004444	3.83647	5.84277e-09	5.08717	1.00576e-12	5.71325	1.86931e-14	4.95542	1.77446e-11
MsaG017986	2.95725	3.40657e-06	3.38384	3.20235e-08	3.06273	1.39758e-07	4.96647	1.06488e-10
MsaG018818	2.82285	0.000444387	2.28304	0.000722893	3.69849	1.66455e-07	4.96944	2.92601e-09
MsaG046361	2.19826	0.000276701	3.57515	1.12294e-07	4.44928	2.75336e-09	4.9699	6.32623e-10
MsaG014544	3.53614	0.00063912	4.33823	2.74752e-05	5.62196	4.26178e-08	4.97432	8.61491e-07
MsaG008540	2.37232	0.00655833	3.81135	1.61076e-05	4.48906	6.07974e-07	4.97697	1.62937e-07
MsaG042320	4.16026	3.91192e-05	5.11949	1.12294e-07	5.34652	1.22044e-08	4.98045	1.54512e-07
MsaG007605	4.4589	0.000979222	5.32096	3.73395e-05	3.92307	0.00166078	4.98127	7.12034e-05
MsaG046031	3.05761	0.0105405	4.65774	6.9017e-05	5.63206	1.52266e-06	4.98441	1.48966e-05
MsaG015012	3.76432	5.29213e-11	3.98848	3.58448e-13	3.47232	6.95905e-12	4.99333	1.22111e-14
MsaG014223	2.54306	0.0079153	3.33917	0.000238413	3.93401	8.9098e-06	4.99546	4.69182e-08
MsaG032893	3.41852	0.00203316	3.47177	0.000817806	5.33541	9.21608e-07	5.00836	2.65161e-06
MsaG003753	2.38867	0.000145034	2.95911	9.48126e-07	2.97522	3.73922e-07	5.01102	7.73193e-10
MsaG028382	4.18017	0.000253004	4.69568	1.96666e-05	5.65993	2.07635e-07	5.01229	2.97924e-06
MsaG046072	2.5812	6.43428e-05	2.95361	1.34775e-06	2.20117	3.75421e-05	5.01386	6.74074e-10
MsaG026994	2.77838	3.86347e-12	5.01646	8.81207e-36	5.37742	3.83437e-41	5.02206	4.98192e-36
MsaG045832	2.40175	0.00868912	2.61487	0.00207682	3.11938	0.000169365	5.02636	4.39001e-08
MsaG029633	4.67919	5.68392e-06	5.33426	1.02894e-07	4.97831	1.72337e-07	5.03069	4.16502e-07
MsaG023165	2.88087	1.13438e-05	2.66114	9.33278e-06	3.89465	2.13471e-09	5.03121	1.46095e-09
MsaG037447	3.5598	1.58131e-08	5.59117	2.15638e-12	5.89653	3.90931e-14	5.03797	5.69271e-11
MsaG029705	2.70426	1.24595e-14	3.36767	7.99454e-23	3.53746	1.18501e-25	5.03983	1.8298e-41
MsaG032547	3.669	0.000116214	4.26939	3.96958e-06	4.84674	2.76656e-07	5.05487	1.53899e-07
MsaG025646	3.551	6.06698e-13	3.3099	1.85584e-12	3.86614	1.66172e-16	5.05586	3.96093e-22
MsaG001546	2.01246	0.00529523	4.9931	7.62005e-10	4.71757	9.84433e-10	5.06005	2.32741e-09
MsaG006902	3.88869	0.000170752	5.41924	6.80628e-08	5.39964	6.26881e-08	5.07259	2.32989e-07
MsaG002026	2.22767	0.00973533	3.04326	0.000289986	3.39823	5.36087e-05	5.07608	7.5333e-08
MsaG027447	4.55504	2.69707e-06	5.10347	6.24074e-08	5.40446	7.26403e-09	5.07741	3.34469e-08
MsaG041804	3.3547	0.000210109	5.4333	5.253e-08	6.04736	1.04553e-09	5.08097	2.06992e-07
MsaG032385	3.56593	2.31848e-06	4.67428	5.35681e-09	5.51046	4.31738e-12	5.08178	6.2563e-10
MsaG036746	3.42298	6.77498e-07	5.44333	5.63549e-12	6.04647	3.53239e-14	5.08794	1.08386e-10
MsaG009973	3.55305	0.00128574	4.52063	2.79996e-05	4.79725	8.26219e-06	5.09377	2.12765e-06
MsaG020233	4.56997	0.00102984	5.43487	4.36172e-05	5.40441	4.02626e-05	5.09545	7.95233e-05
MsaG034203	2.91962	0.000449621	5.12955	2.01931e-08	5.74491	2.60075e-10	5.09727	1.33765e-08
MsaG007436	2.45786	0.00626588	3.75394	4.46103e-05	5.42588	4.25873e-08	5.09884	1.62834e-07
MsaG037196	4.58651	0.00227237	4.75165	0.000924985	4.98949	0.000372834	5.10502	0.000226095
MsaG006040	2.84131	0.000378699	3.00697	6.55711e-05	5.43783	1.75428e-09	5.11078	9.2088e-09
MsaG026134	2.74027	0.0106852	5.54272	7.03811e-07	5.4389	5.73002e-07	5.11226	3.07347e-06
MsaG008909	2.80354	0.00141027	3.1121	0.000183375	4.83353	1.61254e-07	5.11317	4.75024e-08
MsaG047077	2.03464	0.0491841	2.2549	0.0183487	4.23078	5.14403e-05	5.11997	1.37043e-06
MsaG023164	2.04347	1.38528e-05	2.81225	9.21951e-10	3.17202	4.309e-12	5.12133	2.75425e-13
MsaG039796	2.70043	0.00042912	4.20188	2.37297e-07	3.47076	1.87277e-06	5.12153	7.03886e-09
MsaG034659	2.68655	3.36084e-07	3.65727	5.66886e-12	4.92392	1.71038e-15	5.13478	8.67537e-14
MsaG011816	2.8214	3.90751e-07	3.68186	2.76796e-11	3.87555	8.99244e-13	5.13903	2.74621e-15
MsaG025288	5.72269	2.54914e-30	6.40554	1.63283e-37	5.09465	1.54009e-28	5.14068	3.3772e-28
MsaG038560	3.37091	0.000748266	4.52737	8.95563e-06	5.79412	1.39924e-08	5.14648	3.16165e-07
MsaG041854	2.46612	5.23641e-09	3.72451	2.5842e-19	4.48675	4.39802e-27	5.14838	4.21232e-31
MsaG002985	3.33635	0.0344439	5.15164	0.000581465	5.80467	8.50043e-05	5.15702	0.000357547
MsaG000196	2.79747	0.0194336	5.22932	1.66861e-05	6.14359	3.26007e-07	5.17028	1.2615e-05
MsaG038754	4.06987	0.00142902	5.08922	2.78174e-05	4.43987	0.000134767	5.17209	1.24922e-05
MsaG007083	4.66492	4.96365e-05	5.20312	3.35255e-06	5.50364	6.72543e-07	5.17659	1.90845e-06
MsaG013791	3.21504	0.00102888	5.52716	6.53057e-08	5.82816	8.92014e-09	5.18051	2.1594e-07
MsaG026765	4.97878	0.0293103	5.52347	0.0105109	5.8282	0.00616366	5.18056	0.011881
MsaG041593	4.02741	0.00360293	4.84222	0.000211061	5.48136	2.11315e-05	5.18661	4.35523e-05
MsaG045473	2.00372	7.06329e-07	2.71012	4.86321e-12	2.94771	2.99301e-14	5.18812	1.26469e-22
MsaG018235	2.57403	0.0083274	4.60157	9.72946e-06	5.83786	1.88965e-08	5.19022	3.92978e-07
MsaG009153	3.71755	5.62328e-11	4.67679	3.72447e-15	5.52464	9.39738e-17	5.19236	8.64685e-14
MsaG015854	3.3545	0.000390903	4.21356	4.04454e-06	5.03722	1.16348e-07	5.2086	1.08962e-07
MsaG014923	4.96651	5.46638e-07	4.61017	4.86894e-07	5.92245	1.31349e-09	5.21599	6.18969e-08
MsaG009241	2.53903	0.00196549	3.13792	7.70073e-05	5.55451	8.76937e-10	5.21783	9.02802e-09
MsaG041932	2.77168	0.000514866	5.2467	6.53027e-09	4.42169	6.90347e-08	5.22234	5.40337e-09
MsaG027891	2.75317	5.11721e-20	4.4998	5.59114e-50	5.48042	3.08992e-69	5.24008	4.132e-62
MsaG034814	4.73598	5.06849e-07	5.60532	8.89025e-10	6.21662	9.55702e-12	5.24449	5.51871e-09
MsaG009217	2.29098	3.61509e-07	2.72425	2.30914e-10	2.79137	1.77609e-11	5.24513	1.79648e-13
MsaG016340	2.17092	1.40216e-08	2.51237	4.76497e-12	3.35991	2.28224e-18	5.25093	2.69031e-17
MsaG038303	3.81216	0.00243753	5.03703	2.43074e-05	5.88272	5.91808e-07	5.25408	6.4033e-06
MsaG031259	3.33701	0.00108159	5.27972	5.33333e-07	4.62954	4.83768e-06	5.25774	3.02303e-07
MsaG030443	2.53926	1.01261e-05	3.976	2.03665e-10	2.5577	4.16148e-07	5.26393	9.27503e-12
MsaG017348	2.91783	0.00129704	4.4717	8.60798e-07	3.80694	8.18532e-06	5.26723	1.08491e-07
MsaG027930	3.16769	3.01911e-08	4.61369	8.98308e-14	5.47623	1.14988e-16	5.27067	9.08855e-14
MsaG022534	4.10835	0.000141597	5.10263	6.73949e-07	5.61901	3.03048e-08	5.28249	1.75905e-07
MsaG041736	3.50729	5.83206e-07	4.97347	1.5276e-10	5.95289	1.23825e-12	5.28692	2.11211e-10
MsaG037789	2.3415	0.0208684	5.30026	6.14275e-07	4.06769	4.16538e-05	5.29144	3.9337e-07
MsaG002807	4.7691	0.000834449	5.30421	0.000106077	5.61797	3.41719e-05	5.29147	6.51742e-05
MsaG003351	2.42075	3.64416e-10	4.58592	2.03827e-31	4.74388	3.31017e-34	5.29322	5.43095e-37
MsaG005734	2.10419	0.019043	5.31698	9.6321e-08	5.94997	2.089e-09	5.30233	6.19819e-08
MsaG031244	3.06144	0.000984124	5.02283	4.36785e-07	5.9504	3.91971e-09	5.30275	1.03032e-07
MsaG031031	2.57966	1.5041e-21	3.38803	7.80063e-36	2.62476	3.87407e-25	5.30294	1.78475e-47
MsaG037703	4.17757	2.38087e-05	5.65047	5.19789e-09	5.95146	5.54082e-10	5.30382	2.11503e-08
MsaG010415	3.74796	0.000820145	5.37848	7.21968e-07	5.95689	3.54589e-08	5.30855	6.08032e-07
MsaG000797	4.38748	1.44816e-20	4.14221	6.04207e-21	6.33082	4.357e-33	5.31687	1.62154e-26
MsaG045643	3.56156	8.57456e-09	4.44434	9.18414e-13	4.40328	3.39378e-13	5.32302	2.75399e-13
MsaG006149	2.7852	0.00142229	3.1215	0.000147013	4.13133	1.43652e-06	5.33992	1.6834e-08
MsaG006976	4.20405	9.36911e-08	4.87517	6.74255e-11	4.93781	9.2866e-13	5.34293	1.32914e-11
MsaG009141	2.28	0.00177642	3.65117	1.11045e-06	4.47389	1.88891e-08	5.34448	1.89753e-09
MsaG014650	5.55328	2.01561e-08	6.7349	1.86244e-12	7.04127	1.54285e-13	5.348	7.00181e-09
MsaG000645	3.65911	7.31138e-10	4.83083	6.82388e-16	5.97351	2.56124e-21	5.34902	1.45752e-17
MsaG028561	2.71991	0.0416869	2.57524	0.038801	4.3488	0.000479889	5.37632	2.16831e-05
MsaG000260	4.31014	0.00114338	5.7235	7.59157e-06	6.02449	1.8997e-06	5.37685	1.50115e-05
MsaG041439	3.08474	0.00062706	5.39418	2.10318e-08	5.69843	2.19619e-09	5.37944	1.50207e-08
MsaG007021	4.1481	0.000149674	5.68519	1.45301e-07	5.39992	2.27236e-07	5.38014	3.75016e-07
MsaG035429	4.53643	0.000959458	5.71874	1.19781e-05	6.03146	3.20323e-06	5.38141	2.29283e-05
MsaG041797	2.47807	3.41656e-11	3.52396	8.77973e-21	4.15297	6.30247e-27	5.38786	5.20648e-28
MsaG020628	2.0608	4.18461e-10	2.26099	4.94219e-13	2.81795	4.14559e-19	5.39248	2.55802e-23
MsaG003630	2.76969	0.000734768	4.77176	8.98953e-08	4.9145	5.78026e-09	5.39569	2.14064e-09
MsaG043148	3.34337	6.59098e-08	5.41029	3.03618e-13	6.27154	1.75373e-13	5.39654	5.91954e-12
MsaG027431	3.87976	0.00045644	3.11741	0.00125354	3.77378	0.000102763	5.3981	2.02214e-07
MsaG042472	2.31691	0.00955129	4.55882	2.22732e-06	5.73289	5.95785e-09	5.39903	3.33011e-08
MsaG021147	2.37973	0.000312682	5.76138	1.27356e-11	5.75197	8.47248e-13	5.40175	1.5638e-10
MsaG001345	2.95867	9.32083e-05	4.64919	2.05068e-08	5.20381	8.65984e-11	5.40443	1.93497e-10
MsaG029782	2.35747	0.00262204	4.44071	4.9373e-07	5.73268	5.14299e-10	5.40563	2.69739e-09
MsaG034103	4.64237	5.49145e-09	4.08982	1.41682e-08	4.87249	5.0727e-11	5.40727	3.34383e-11
MsaG038034	4.25918	1.4298e-05	5.75264	1.90473e-09	5.38415	6.85993e-09	5.40903	8.79785e-09
MsaG018514	2.23	0.0204925	4.49339	1.02037e-05	2.38719	0.00613663	5.41016	1.15898e-07
MsaG046228	2.71039	0.0187264	3.27096	0.00279581	4.87314	2.31299e-05	5.41419	2.50474e-06
MsaG044870	2.07491	0.0282652	3.1805	0.000533968	4.50792	2.37505e-06	5.42328	7.32127e-08
MsaG045751	5.23514	0.0485449	5.18958	0.0392208	6.0765	0.0133785	5.42435	0.0221143
MsaG021122	4.3428	0.00010443	5.45356	6.32185e-07	6.08992	2.16449e-08	5.44227	3.8068e-07
MsaG043518	3.85322	4.61999e-20	6.02631	2.04672e-26	6.67953	3.57224e-27	5.44307	1.04748e-23
MsaG038693	4.42075	0.000348182	5.79321	1.45936e-06	6.09421	3.06391e-07	5.44656	3.29555e-06
MsaG006973	2.00062	0.027593	3.75923	3.52083e-05	5.13511	1.40082e-07	5.44658	3.72829e-08
MsaG029210	2.76065	1.8459e-05	3.05744	4.86411e-07	3.49902	1.27955e-08	5.44725	3.12137e-11
MsaG047029	2.03099	0.00497933	2.60623	0.00013911	3.89025	1.18116e-07	5.45154	5.99432e-10
MsaG023707	4.6226	1.4716e-07	5.50781	6.20991e-11	5.24322	4.66418e-11	5.46195	6.74398e-11
MsaG006431	2.8608	2.36108e-05	3.81838	3.97308e-08	2.05347	0.000239866	5.46658	5.36062e-11
MsaG030438	2.05509	0.000345098	3.95431	1.81517e-09	2.57345	9.42217e-07	5.46916	9.01971e-12
MsaG042478	4.94811	0.0452952	5.81714	0.0118907	6.11813	0.007273	5.47049	0.0130627
MsaG009802	4.95329	7.34296e-07	5.82231	1.98822e-09	4.88439	2.41541e-07	5.47566	8.33554e-09
MsaG031772	4.15363	8.50493e-07	5.5162	2.01796e-10	5.83832	7.24512e-12	5.49134	1.80227e-10
MsaG045412	2.81645	1.71994e-06	4.37	7.06607e-12	6.13471	4.03116e-15	5.49147	5.59376e-12
MsaG001951	4.80935	9.98411e-09	5.20256	1.37593e-10	4.15621	7.47568e-09	5.49357	1.42884e-10
MsaG007726	5.29815	5.12206e-06	5.19789	4.59223e-06	6.14757	3.86057e-08	5.49992	5.92602e-07
MsaG012031	3.34526	1.85606e-09	4.77446	2.3169e-16	5.20566	1.00214e-18	5.51582	3.49603e-17
MsaG038056	3.43781	1.03765e-12	5.08281	4.32818e-21	5.76132	4.98103e-24	5.51695	1.80746e-19
MsaG035780	3.96506	2.30898e-05	6.18905	1.17256e-10	5.90435	1.54394e-10	5.51843	4.24782e-09
MsaG014750	2.45392	1.22238e-11	2.8843	2.00522e-16	3.03074	1.53379e-18	5.53001	3.63855e-26
MsaG024094	3.49094	3.09721e-13	4.85844	4.69772e-19	5.48238	1.16358e-21	5.53349	2.37539e-16
MsaG000642	2.60962	6.31996e-09	4.48121	2.43018e-20	4.78664	5.33096e-23	5.53574	3.03057e-20
MsaG033065	2.78564	2.3206e-07	4.66705	1.7151e-15	5.61047	5.49343e-19	5.53779	3.33835e-16
MsaG001393	5.08032	1.17432e-06	4.93105	7.00347e-07	4.17339	7.0331e-06	5.54139	5.68553e-08
MsaG007568	2.95457	0.00611861	4.56762	3.52324e-05	3.84098	0.000195396	5.54892	4.7308e-07
MsaG012833	5.08491	3.94313e-07	5.53731	1.30567e-08	4.82228	1.06517e-07	5.55135	1.20005e-08
MsaG038479	3.75623	0.00162132	4.94384	2.00489e-05	4.30519	0.000119239	5.55487	1.94524e-06
MsaG026925	3.186	6.39239e-05	3.79899	1.00356e-06	4.69041	1.66253e-08	5.5632	4.8282e-10
MsaG013879	5.37139	0.0355521	5.89519	0.014461	5.89955	0.0132395	5.56403	0.0153943
MsaG018233	5.04724	1.15587e-07	5.91627	1.66861e-10	6.21726	1.30076e-11	5.56962	8.40061e-10
MsaG043351	2.38295	9.30852e-06	4.41001	1.63756e-14	3.37238	1.08255e-10	5.58668	4.31732e-16
MsaG004940	4.70173	4.22257e-20	7.75731	1.8472e-27	7.07345	5.07557e-31	5.59103	1.85403e-25
MsaG041951	2.16399	0.00926914	4.60073	4.65884e-08	5.95685	8.0436e-11	5.59282	2.96096e-10
MsaG042072	3.83591	0.000286639	5.94784	3.78879e-08	5.60745	1.95761e-07	5.60119	1.1496e-07
MsaG031391	5.08362	6.33145e-07	5.29024	6.43268e-08	5.0948	4.76448e-08	5.60531	7.4497e-09
MsaG038092	2.8588	1.09307e-10	5.39347	2.51136e-31	5.14289	2.35766e-30	5.60749	4.607e-32
MsaG016277	4.4688	2.05886e-07	5.28276	6.77608e-10	6.31505	3.68594e-12	5.60845	5.71522e-10
MsaG038536	2.02968	0.00131667	3.79091	3.31698e-08	5.36654	7.79557e-11	5.63118	3.32938e-11
MsaG028197	2.93349	0.000277375	4.49336	1.1428e-07	5.49139	1.91846e-10	5.64174	3.9419e-10
MsaG018826	4.3735	0.00110361	4.52789	0.00040876	6.29928	1.20972e-06	5.65163	9.2836e-06
MsaG008673	3.35914	0.000523835	5.36254	9.37301e-08	5.72337	6.43119e-09	5.65255	1.51699e-08
MsaG020800	3.34827	0.000738169	3.6711	0.000110503	5.97995	1.18031e-08	5.6529	4.24303e-08
MsaG004195	3.52404	7.2258e-05	4.56092	2.7895e-07	5.62662	1.5863e-09	5.65298	4.89751e-09
MsaG020162	2.23327	0.00462874	3.33346	9.76903e-06	5.67444	4.06532e-11	5.66723	3.71126e-10
MsaG040377	2.53263	2.35309e-05	5.80347	2.44792e-23	7.28139	1.71213e-33	5.67411	7.48805e-23
MsaG032880	3.00058	0.00203316	5.75203	3.03577e-08	6.33417	9.94715e-10	5.68522	2.63545e-08
MsaG030906	3.18809	1.04169e-05	4.49943	1.45751e-08	6.3369	8.65764e-14	5.68862	1.20571e-11
MsaG019178	5.33604	8.32678e-19	7.24272	7.31674e-23	6.68614	5.5925e-26	5.69117	5.09049e-20
MsaG038480	3.12775	0.00160604	4.90036	1.08918e-06	5.70062	3.64341e-08	5.69179	3.66819e-08
MsaG013236	3.89751	2.37217e-05	5.7182	4.76148e-09	5.35789	2.29445e-08	5.69215	2.42324e-09
MsaG024760	3.86124	3.91938e-15	5.19121	5.12677e-24	5.72915	1.13997e-27	5.69632	5.10574e-24
MsaG029686	2.91214	1.08806e-05	4.47731	3.14921e-09	4.1729	1.07518e-09	5.70664	1.41293e-11
MsaG012910	3.90677	3.0868e-05	6.05936	5.47704e-10	6.36035	5.23706e-11	5.71271	2.35896e-09
MsaG000123	4.51452	0.000627027	5.04181	6.66713e-05	6.37476	3.79985e-07	5.72712	3.48182e-06
MsaG041455	2.77729	3.20888e-07	5.50367	3.82332e-24	6.33098	9.45806e-31	5.73755	1.04035e-25
MsaG045733	2.77643	4.30566e-07	4.97542	2.65667e-13	5.87065	4.63599e-15	5.73762	2.58496e-13
MsaG039629	2.6602	0.00838139	4.7576	6.9506e-06	6.07169	2.07313e-08	5.74464	6.88138e-08
MsaG046125	2.62974	9.06626e-07	3.69177	2.87451e-12	3.54326	3.61482e-12	5.74891	2.11405e-16
MsaG039585	2.37964	0.000161579	5.9147	6.58945e-14	6.75241	3.27377e-16	5.75263	1.47433e-12
MsaG028054	2.1001	8.41023e-06	4.03223	6.84556e-16	5.42612	7.4409e-22	5.76449	6.3512e-19
MsaG005658	2.95454	2.05759e-19	3.90254	1.83051e-31	2.89239	5.55537e-22	5.76747	6.67559e-33
MsaG006132	2.27585	0.00246729	6.12088	2.00378e-11	6.11649	7.01911e-12	5.77672	1.32574e-10
MsaG040820	2.25899	0.017185	8.63875	1.02064e-20	7.75399	8.40886e-19	5.78372	8.19822e-12
MsaG038561	4.19068	6.33598e-05	4.93307	9.44334e-07	5.67136	7.69744e-09	5.78832	9.72242e-09
MsaG031583	3.76379	2.72891e-10	5.1732	2.67651e-17	5.92666	1.02719e-20	5.79122	4.39301e-18
MsaG037987	2.30952	2.62247e-07	3.59703	2.5945e-14	5.20324	7.833e-20	5.79133	5.09024e-16
MsaG037016	3.83176	0.000165279	6.14943	8.58695e-09	6.45043	1.13688e-09	5.80278	2.79956e-08
MsaG006419	4.29824	8.7692e-05	5.49512	4.12587e-07	4.96152	1.45817e-06	5.82551	5.23743e-08
MsaG007161	3.11745	8.06673e-09	5.32837	4.78915e-14	6.16792	3.66223e-16	5.82561	6.13381e-14
MsaG034707	4.50313	5.59583e-07	4.92583	1.50189e-08	6.47608	1.45139e-12	5.82844	1.15428e-10
MsaG023424	2.20904	0.00380119	5.06312	1.68693e-09	6.4849	1.14209e-12	5.83073	1.56012e-10
MsaG029842	3.25794	2.43828e-05	6.21692	6.91368e-12	5.37099	1.02595e-10	5.83198	6.36402e-11
MsaG041900	3.50126	3.90737e-05	5.87645	3.60768e-10	5.37097	1.49957e-09	5.83421	3.01924e-10
MsaG045251	2.61225	1.65149e-05	4.88961	3.84265e-11	5.90901	8.32752e-14	5.84208	1.14629e-12
MsaG018568	5.00078	1.85463e-07	5.28133	6.81914e-09	6.4914	2.02999e-12	5.84375	1.49829e-10
MsaG018365	2.72223	8.07971e-05	2.23652	0.000282741	3.54973	1.02194e-07	5.8462	1.12725e-11
MsaG000949	4.64255	3.38641e-14	7.32554	7.02193e-27	7.87329	1.56728e-29	5.84893	2.43613e-21
MsaG018107	3.73504	5.59583e-07	4.87236	1.83805e-10	5.42005	4.27609e-13	5.85082	1.78948e-12
MsaG041523	4.39238	1.24033e-19	6.61242	9.89851e-38	4.23902	1.24592e-19	5.86054	2.43449e-32
MsaG000193	2.91491	1.05999e-18	3.76428	2.13571e-29	5.39728	4.10147e-40	5.86455	5.78771e-30
MsaG042482	4.51368	5.77742e-05	6.21446	1.22946e-08	6.17179	9.24572e-09	5.87439	3.9901e-08
MsaG014829	2.64145	1.69929e-07	3.99835	2.82838e-13	4.52362	1.33339e-15	5.87589	3.51252e-14
MsaG044976	5.3829	0.000132369	5.22754	0.000113855	6.78336	1.21425e-06	5.87833	1.55717e-05
MsaG042198	2.13295	0.000199738	2.91633	1.46531e-07	4.6015	5.28237e-13	5.89277	8.6824e-13
MsaG015101	2.85564	4.98809e-11	4.84372	4.83834e-28	4.28808	6.94504e-24	5.89576	4.592e-35
MsaG006907	5.07094	2.2929e-08	5.10273	2.80147e-09	5.62975	1.88807e-11	5.91391	8.36065e-12
MsaG019504	5.43228	3.3818e-08	6.93378	6.49536e-13	6.58606	2.45662e-12	5.93308	2.65577e-10
MsaG032864	3.91772	0.000171056	6.27426	3.08905e-09	6.57188	3.75321e-10	5.93339	1.12981e-08
MsaG034309	2.46261	0.00109602	5.13868	4.75317e-13	8.19606	5.60262e-26	5.93661	6.73947e-17
MsaG033603	3.97064	0.000149401	5.68825	1.18853e-07	6.58958	9.66184e-10	5.94193	2.26083e-08
MsaG045063	2.95599	1.11889e-12	2.90335	1.33937e-13	3.32396	2.52733e-17	5.94399	1.83816e-23
MsaG046625	2.00428	0.0138294	3.58525	1.22986e-05	5.68971	4.58508e-10	5.94451	3.45371e-10
MsaG005697	2.82008	5.53953e-15	3.889	3.03268e-26	5.05002	8.12376e-37	5.94604	2.90858e-32
MsaG013560	5.16626	0.00359845	6.28158	0.000185035	5.86751	0.000374247	5.94834	0.000252578
MsaG040616	3.44741	1.21419e-07	5.19821	9.45254e-12	3.80708	5.02458e-11	5.97376	5.16058e-14
MsaG026129	2.17229	2.51201e-06	2.26625	1.22526e-07	2.13207	2.36748e-07	5.98486	3.55508e-16
MsaG006084	5.48351	0.0171807	6.06916	0.00533006	6.2341	0.00368475	5.99263	0.0039867
MsaG032978	3.86249	1.62002e-06	6.33874	5.17599e-13	6.63874	3.0136e-14	5.99337	4.50659e-12
MsaG028070	2.48542	1.34852e-07	4.98904	1.33103e-13	6.06022	4.36605e-17	5.99749	2.63376e-15
MsaG020825	2.44233	1.94953e-05	4.63084	5.98739e-13	5.61961	7.58501e-15	6.00983	1.76407e-14
MsaG044734	2.70837	0.0197494	5.67926	2.03019e-06	6.66116	2.0735e-08	6.01881	2.80011e-07
MsaG034183	3.82261	1.03132e-06	4.11575	2.38096e-08	5.25981	4.71329e-11	6.01999	4.29891e-12
MsaG009933	3.94151	1.74786e-09	5.54343	4.89276e-14	6.35184	3.72377e-15	6.02342	3.27174e-14
MsaG012177	4.31639	2.19699e-06	4.28447	4.44433e-07	3.41995	6.68791e-06	6.03053	1.54736e-10
MsaG029058	4.46912	1.64402e-19	5.89229	3.50845e-26	5.6759	1.88888e-28	6.03594	2.49331e-23
MsaG029955	5.84192	1.9838e-10	6.71081	7.76799e-14	6.68841	5.89425e-14	6.03991	6.59814e-12
MsaG040806	2.16936	2.15371e-06	3.01944	3.16481e-11	3.87013	2.33932e-15	6.04002	9.2667e-16
MsaG035982	4.49802	1.61697e-07	6.38966	2.95253e-12	6.69066	1.81116e-13	6.04301	1.75977e-11
MsaG026135	2.58836	3.53899e-05	3.76495	3.23222e-09	6.68808	1.11745e-14	6.04621	1.18694e-12
MsaG027737	3.21953	9.88886e-06	3.85853	9.07803e-08	5.71206	2.1807e-11	6.04678	4.41218e-12
MsaG029003	3.91148	5.84953e-11	6.07966	5.51399e-22	6.62227	5.53702e-25	6.05913	2.78068e-21
MsaG041104	3.64661	2.43228e-22	4.8205	2.96565e-34	4.84492	1.02801e-36	6.06402	2.45728e-32
MsaG035776	3.52313	5.42379e-06	5.45991	4.03299e-10	7.04309	1.29932e-14	6.06823	1.30276e-11
MsaG005679	2.29726	0.000317335	5.05661	1.5758e-10	5.79752	1.14281e-12	6.07066	8.51565e-13
MsaG032060	2.73534	0.000188228	4.70656	1.94215e-08	6.7202	1.24092e-13	6.07256	1.25384e-11
MsaG013584	5.22776	4.60374e-09	6.09984	2.51734e-12	6.39976	1.45926e-13	6.07271	1.22685e-12
MsaG042442	4.04463	1.23488e-05	6.62961	7.25497e-11	7.2787	2.82795e-12	6.07995	1.39976e-09
MsaG014411	3.98799	2.51823e-06	5.55083	4.36558e-10	6.73474	1.00867e-13	6.089	1.09743e-11
MsaG010138	6.54259	1.95739e-12	7.08156	4.15156e-15	6.58471	9.78169e-15	6.09059	3.87811e-12
MsaG006058	2.37449	0.00170552	5.78394	3.71878e-10	5.77614	8.32757e-11	6.09219	3.30157e-11
MsaG006775	2.1118	0.000356934	3.25598	6.47684e-08	5.99541	1.67974e-15	6.09791	6.00579e-14
MsaG007707	2.54688	1.93911e-05	5.812	1.66871e-12	5.2113	6.00755e-12	6.10495	1.09446e-13
MsaG014429	3.13608	2.91531e-22	5.11816	1.08516e-55	4.78167	2.34573e-50	6.11309	7.27429e-72
MsaG031245	2.5849	3.57938e-06	3.9844	1.35479e-11	6.33107	5.21496e-17	6.11998	1.66762e-14
MsaG040673	3.36315	1.32616e-07	4.17832	1.5513e-10	5.66686	3.77808e-14	6.12412	7.98279e-14
MsaG038627	3.88444	0.000401684	5.48205	1.61274e-06	5.46137	8.8542e-07	6.13108	4.28222e-08
MsaG028082	2.58248	9.24177e-06	3.6262	2.4829e-10	4.90362	1.51967e-15	6.13487	2.65429e-15
MsaG029919	3.46438	6.26638e-09	4.95046	2.62426e-13	6.16006	1.15471e-14	6.15464	6.62141e-15
MsaG023107	3.42502	7.46414e-16	5.64619	3.5306e-27	6.94009	2.85544e-27	6.15729	6.81156e-23
MsaG027803	3.18848	0.000312442	3.04815	0.000252932	4.10439	9.8409e-07	6.16474	7.27029e-10
MsaG007331	3.89909	4.33333e-10	3.3159	2.93586e-10	4.93803	6.23505e-14	6.16525	1.23336e-14
MsaG017418	4.63536	1.4947e-08	6.83702	1.19058e-13	6.23522	1.23028e-12	6.1661	8.55455e-12
MsaG043309	3.96322	4.78951e-07	6.52013	8.00824e-14	6.51673	1.85931e-14	6.17484	7.68532e-13
MsaG037918	5.66299	4.64692e-10	6.52555	1.05487e-13	6.82802	6.5746e-15	6.18053	9.74202e-13
MsaG035821	2.46313	0.000141875	4.95557	7.56318e-11	5.44158	1.05044e-12	6.1839	4.03175e-13
MsaG027887	2.52868	1.23488e-05	6.2225	1.16399e-14	6.53577	1.23682e-16	6.19007	1.48761e-14
MsaG038616	4.62463	5.19353e-11	4.65503	7.05589e-13	5.87302	2.58536e-14	6.1902	8.40436e-15
MsaG034615	2.04187	0.00226735	3.55695	2.15338e-08	3.8594	6.13616e-10	6.19712	1.12003e-18
MsaG032896	3.57486	6.75843e-07	5.13904	1.55436e-11	6.21967	4.62128e-13	6.2136	2.45669e-13
MsaG042171	4.73105	7.81862e-06	6.55512	2.88178e-10	6.55327	1.16266e-10	6.21395	1.18418e-09
MsaG035384	5.49263	7.93992e-14	6.00486	6.0424e-17	6.59587	2.12985e-19	6.22827	2.9945e-16
MsaG000735	3.84629	8.56072e-08	6.56552	4.84624e-15	5.91191	1.70386e-14	6.23056	1.86047e-13
MsaG014072	5.72452	0.00887436	6.56808	0.00155502	6.88785	0.000784191	6.23603	0.0017704
MsaG010135	5.39898	4.50457e-07	5.91525	7.35503e-09	6.88588	2.03477e-11	6.23655	7.57333e-10
MsaG013552	5.40044	7.97346e-09	5.61505	2.01665e-10	6.88656	2.34152e-14	6.23799	2.60959e-12
MsaG005609	3.97138	3.62849e-32	4.91613	7.76072e-48	4.36613	2.27983e-40	6.23863	1.29497e-60
MsaG016426	4.33739	3.91018e-07	6.25823	4.30792e-12	6.88847	3.23866e-14	6.23975	3.44005e-12
MsaG041930	4.46762	1.49607e-05	4.37032	6.4174e-06	4.96525	4.74599e-07	6.26359	4.2163e-09
MsaG030204	2.38085	0.000130578	3.12764	2.17519e-07	3.93286	2.55341e-10	6.27515	9.68512e-14
MsaG045353	4.64515	1.27335e-05	6.29524	1.05575e-08	7.26558	4.10017e-11	6.28232	7.80147e-09
MsaG017936	2.20801	5.21485e-05	3.86217	1.36927e-10	4.15363	6.55112e-12	6.28378	7.90258e-15
MsaG027794	4.70654	4.15504e-10	6.31073	4.95605e-14	6.28313	1.1628e-14	6.28786	4.90832e-14
MsaG017964	4.96872	5.62885e-25	6.89826	1.0439e-30	5.58573	3.29703e-33	6.30019	3.19284e-28
MsaG042205	5.78893	5.69722e-11	5.11689	2.05516e-10	6.34242	2.61385e-14	6.3113	1.14228e-13
MsaG015211	3.32299	4.86129e-09	4.42303	4.45934e-13	7.28366	1.60489e-19	6.31373	1.34365e-15
MsaG019881	6.12307	0.0011522	6.29787	0.000518778	6.9661	9.98676e-05	6.31461	0.000304925
MsaG033953	2.8212	1.55821e-07	5.44598	1.96635e-13	6.34983	9.27148e-17	6.32132	9.90127e-16
MsaG033607	4.52275	1.65889e-08	6.02073	1.88934e-12	6.96981	1.88047e-15	6.32216	3.09994e-13
MsaG028351	2.17834	7.7365e-08	3.5059	3.33341e-18	2.69977	2.583e-12	6.33588	1.61553e-28
MsaG023522	4.08088	2.78683e-07	5.38775	2.07818e-10	4.50007	4.39755e-09	6.34044	2.29203e-12
MsaG027721	6.51469	5.59721e-17	6.27652	4.66581e-18	8.67733	1.40453e-22	6.3707	1.03582e-17
MsaG009112	5.85202	0.0145833	6.72103	0.0030529	7.02204	0.00171973	6.37439	0.00336811
MsaG034460	2.90523	2.16834e-05	4.41081	2.40597e-09	6.07728	3.90709e-12	6.39798	2.7185e-13
MsaG020683	2.79065	7.31399e-05	4.1905	1.18871e-08	7.05075	4.07252e-15	6.4031	5.56974e-13
MsaG040244	3.05364	6.03973e-08	2.80556	3.63507e-08	3.74152	3.359e-12	6.40816	2.11878e-15
MsaG008643	3.06257	2.63205e-13	5.9335	1.17157e-41	6.52925	1.2439e-48	6.41638	3.15518e-44
MsaG044344	2.75766	4.33217e-08	4.58788	2.50787e-19	4.43773	2.12596e-19	6.42816	1.32533e-25
MsaG018786	3.52659	4.14114e-11	5.60497	5.70732e-22	7.20608	5.18964e-25	6.43377	2.28551e-21
MsaG039890	5.27127	1.42064e-09	6.78539	7.09583e-15	6.76579	6.42706e-15	6.43874	5.87956e-14
MsaG017771	2.14274	1.08153e-11	2.80588	1.68072e-19	3.14237	4.15012e-24	6.44049	1.56103e-22
MsaG000790	6.37324	1.49981e-17	6.10417	8.27069e-22	6.52078	1.41422e-25	6.44663	3.72902e-21
MsaG028562	2.19766	9.00242e-06	5.91497	1.55832e-15	6.49295	1.34205e-17	6.45438	3.64268e-16
MsaG038623	3.60824	0.00010697	5.20516	1.44829e-07	7.10243	6.80316e-12	6.45478	2.74362e-10
MsaG032809	5.03009	1.12781e-18	7.26047	1.08473e-22	6.94895	4.76538e-23	6.46027	1.20597e-19
MsaG033381	2.14747	0.000121679	4.26713	1.12653e-11	6.78657	1.2893e-16	6.46119	3.26205e-15
MsaG003426	5.19176	2.18827e-05	6.50169	7.99759e-08	4.90703	1.61948e-05	6.46676	7.95357e-08
MsaG039055	4.75211	1.7264e-14	8.73277	1.19357e-26	7.97394	7.13092e-28	6.47054	5.15582e-23
MsaG027654	5.64092	1.67286e-10	5.93816	1.13711e-12	7.13163	8.29314e-17	6.48334	1.85383e-14
MsaG002678	3.40776	2.63716e-06	4.00345	2.12139e-08	6.81756	2.52914e-14	6.49374	2.4273e-13
MsaG039380	4.6229	1.38097e-08	5.40357	1.97087e-11	6.82212	1.30171e-15	6.49574	4.65937e-14
MsaG033135	2.01744	0.00290492	4.76472	2.37283e-10	6.50691	8.3229e-14	6.5063	1.87048e-13
MsaG021388	3.89335	1.0619e-05	6.85634	7.0364e-12	7.15734	5.58847e-13	6.50969	3.24561e-11
MsaG033143	2.11577	8.28398e-06	3.19223	4.33091e-11	6.55163	9.02036e-18	6.51873	7.4334e-17
MsaG018027	2.96288	1.02464e-24	4.18978	1.87426e-39	3.6625	6.19557e-39	6.52998	3.74466e-26
MsaG031024	3.34	0.000991246	8.49547	1.83124e-14	7.08981	4.49411e-12	6.53859	1.41724e-10
MsaG032915	4.21989	7.54246e-07	6.3034	2.2995e-11	7.18761	8.91357e-14	6.53892	6.62426e-12
MsaG020096	2.01797	0.00283495	4.07968	6.38039e-10	7.9509	2.72202e-18	6.55372	4.5938e-15
MsaG045342	3.33893	9.163e-08	6.26796	4.12111e-14	7.21407	8.56185e-18	6.56642	2.73632e-15
MsaG042258	2.46568	8.56525e-05	4.78644	5.01517e-11	5.91063	6.69452e-13	6.56702	1.62674e-14
MsaG018948	4.22119	0.0220032	6.4721	0.000209096	5.13652	0.00259551	6.56786	0.000109544
MsaG001757	2.42062	2.31824e-17	3.42412	2.93379e-33	7.03052	5.37573e-63	6.587	1.68017e-50
MsaG016956	2.3308	0.000743051	5.13371	2.34867e-10	5.70215	1.11169e-11	6.58712	1.66448e-13
MsaG039797	3.55382	7.1338e-09	6.18984	3.75062e-15	6.57428	2.01812e-18	6.64002	2.47771e-16
MsaG026107	4.64898	7.56056e-15	6.35765	3.27153e-17	7.61209	2.84118e-22	6.64384	1.30333e-17
MsaG043352	3.44693	2.87999e-05	6.35223	2.89008e-11	7.29278	4.79556e-14	6.64513	3.75756e-12
MsaG043050	4.40993	1.35758e-07	5.81118	1.33442e-10	7.29445	7.83244e-15	6.64681	8.06817e-13
MsaG033952	2.15901	5.82004e-05	4.60661	1.84464e-12	5.03922	3.09376e-14	6.64792	2.6902e-16
MsaG032886	3.95644	2.65671e-10	5.70792	1.48717e-14	5.54358	1.15049e-15	6.66171	2.32775e-16
MsaG036172	2.7986	5.76854e-08	5.25028	6.75249e-15	6.18704	9.68151e-20	6.685	5.6822e-18
MsaG020166	2.40775	0.000235578	4.09365	2.64865e-09	5.28211	7.7796e-12	6.71548	1.7655e-14
MsaG006145	3.03136	2.08405e-09	4.28866	4.11955e-15	4.7658	1.11051e-17	6.71899	3.07825e-18
MsaG032823	3.47676	2.24412e-09	4.41492	6.11211e-14	5.08077	9.82799e-17	6.73346	3.08484e-16
MsaG019234	2.54522	0.000185252	4.09293	6.34859e-09	6.79191	3.19507e-15	6.74898	2.42273e-14
MsaG041023	4.30761	1.12253e-07	6.76839	1.47468e-13	7.06426	7.20277e-15	6.75167	1.15232e-13
MsaG000948	5.92927	1.93273e-06	8.64473	7.04399e-11	9.58953	2.85665e-13	6.75762	3.54414e-08
MsaG015616	5.38803	1.09832e-17	5.6476	1.3278e-20	6.05195	1.62149e-23	6.77643	4.20517e-23
MsaG017054	5.51032	3.86775e-18	5.61228	2.48999e-20	6.99482	3.76608e-26	6.78977	4.72763e-23
MsaG018901	3.39799	0.0328136	6.38699	3.35907e-05	6.40126	2.4188e-05	6.79513	6.41751e-06
MsaG029527	3.66207	8.65101e-11	6.32723	2.13959e-22	5.74162	3.56613e-22	6.79791	4.08837e-21
MsaG032950	3.94356	7.01983e-12	5.44034	4.28356e-16	5.95223	4.00089e-18	6.80211	7.90951e-18
MsaG029813	2.52179	0.00504614	5.68544	6.68192e-09	7.45338	5.42519e-13	6.80574	2.63781e-11
MsaG019614	2.97576	7.456e-08	6.52097	5.79868e-23	6.61669	1.53454e-24	6.82896	8.75725e-22
MsaG002139	2.37399	9.48566e-05	4.3113	2.30182e-11	5.87653	1.04067e-14	6.83576	1.83995e-15
MsaG011117	2.50107	5.19457e-07	2.99475	4.88321e-10	2.99151	1.30972e-10	6.83673	7.44142e-18
MsaG001366	3.30451	9.79334e-20	4.28543	2.78041e-31	4.91804	1.54906e-38	6.83831	4.88504e-33
MsaG014057	6.00816	5.49833e-05	6.84529	1.89244e-06	7.1737	4.83766e-07	6.84052	1.02854e-06
MsaG003883	2.52286	8.47049e-05	4.82617	4.96028e-12	4.902	6.05839e-13	6.84561	1.8108e-15
MsaG019457	2.41928	9.57356e-07	5.54289	4.30127e-28	6.93973	1.02926e-37	6.84816	1.54566e-33
MsaG001728	6.73441	4.82695e-06	8.34452	9.35423e-09	7.47838	1.14569e-07	6.85638	9.43377e-07
MsaG028513	2.42746	5.60144e-05	5.28103	4.46799e-17	6.75964	6.8464e-22	6.8605	1.74018e-19
MsaG013771	4.25426	5.6932e-08	7.21174	8.71181e-15	7.51274	4.37519e-16	6.86509	5.89779e-14
MsaG019832	3.35877	2.12617e-09	3.48643	2.60141e-11	5.92933	1.91502e-16	6.86763	1.34083e-17
MsaG033052	2.3785	8.10457e-08	4.83232	1.22935e-19	6.75499	4.98448e-22	6.88342	2.15967e-19
MsaG031855	3.8631	5.23274e-10	5.8136	3.63902e-15	7.55789	6.61367e-20	6.90987	3.21803e-17
MsaG013809	3.80596	1.66439e-05	7.25884	1.1297e-12	7.55983	8.63148e-14	6.91219	5.20215e-12
MsaG045466	5.05967	1.20915e-06	6.27788	1.88306e-09	7.20977	5.01529e-12	6.92783	4.08779e-11
MsaG027610	3.92771	4.83077e-33	5.66242	5.50474e-43	5.54014	1.3571e-51	6.93277	2.70152e-30
MsaG013899	2.13678	2.2845e-05	3.59383	8.53313e-12	2.60993	2.95152e-08	6.94066	6.64934e-18
MsaG002769	6.74034	0.00575702	6.93916	0.00304981	7.58975	0.00100149	6.94211	0.00195511
MsaG019136	2.10434	1.38619e-05	3.46479	6.34581e-12	3.20585	1.47511e-11	6.9456	7.54841e-19
MsaG046427	2.99217	7.23888e-06	5.13153	2.4018e-11	6.29203	4.20484e-15	6.96292	1.52971e-15
MsaG010010	6.07563	1.07027e-25	7.84184	2.75965e-27	8.41372	6.27397e-32	6.97076	2.07811e-25
MsaG037926	6.12703	8.96762e-12	5.73981	2.68151e-12	7.62015	3.45162e-18	6.97251	9.01787e-16
MsaG042491	2.52952	5.60506e-11	5.13161	4.75654e-22	6.329	5.99507e-23	6.97673	1.11015e-20
MsaG044274	5.80086	5.48387e-14	6.00329	1.26827e-16	5.97872	1.1737e-17	6.98886	2.90468e-17
MsaG031609	3.72477	3.89549e-11	5.55462	1.7613e-15	7.33652	5.719e-21	7.00519	7.97681e-19
MsaG040756	3.44166	2.57005e-12	6.00669	3.87479e-32	6.53418	4.80451e-37	7.00693	4.22978e-36
MsaG004595	2.02848	0.000358249	4.21551	5.15131e-12	3.6777	4.22981e-11	7.00786	3.39063e-17
MsaG000846	2.01111	0.000312501	5.15668	3.07656e-14	6.41311	2.88336e-16	7.03552	2.69276e-17
MsaG038035	2.62373	1.56111e-06	4.25751	6.17074e-13	5.40028	3.32248e-16	7.03894	7.55434e-18
MsaG032420	3.50127	2.83451e-12	5.13438	2.20133e-17	7.37354	2.273e-21	7.04398	7.92616e-20
MsaG035268	3.36259	1.72879e-11	4.94573	1.62321e-18	5.66001	5.16142e-22	7.05471	2.09656e-20
MsaG034377	2.76994	4.66715e-05	5.10456	2.4379e-11	6.51003	2.57327e-14	7.06142	2.80527e-15
MsaG039945	4.2482	1.09234e-12	6.52627	2.83869e-18	6.74972	6.38045e-20	7.06224	3.31013e-18
MsaG031503	2.40092	0.000569681	3.72319	4.90706e-08	4.35902	3.11935e-10	7.0713	5.15972e-15
MsaG039251	4.67924	1.41374e-39	5.01471	2.59213e-47	4.78682	4.06902e-46	7.08869	6.91026e-55
MsaG036916	2.57452	1.68858e-07	5.77072	8.6746e-17	7.098	2.1032e-19	7.09101	4.85562e-19
MsaG042470	2.28934	6.72555e-06	5.31063	1.67555e-15	7.10171	5.62947e-19	7.09458	1.59083e-18
MsaG032887	3.77433	6.47959e-06	7.43935	4.55449e-14	7.16209	7.15912e-14	7.0976	2.86395e-13
MsaG026910	2.17865	4.87621e-05	5.7601	1.37334e-14	4.71308	5.05741e-15	7.10372	6.2984e-18
MsaG015992	3.33196	1.2623e-10	6.04315	9.24749e-18	7.76158	2.39898e-22	7.11393	2.33e-19
MsaG039703	2.5584	1.56871e-14	4.08776	1.04984e-35	2.43912	5.7819e-14	7.14939	1.32685e-78
MsaG006309	4.43243	1.28291e-14	6.27291	5.86956e-20	6.62278	2.29177e-21	7.15367	8.81461e-20
MsaG014050	4.64031	0.00464854	6.46232	5.42686e-05	7.81736	8.92655e-07	7.16617	4.44175e-06
MsaG004971	2.17222	1.9526e-12	3.43537	5.87432e-28	5.09993	4.57864e-47	7.16739	3.2848e-35
MsaG018937	4.07664	2.22908e-15	5.74107	1.0896e-19	5.98615	1.57304e-20	7.17083	5.25475e-21
MsaG030741	4.16099	9.18688e-10	7.22914	9.24749e-18	7.82796	6.27095e-19	7.17242	8.50929e-17
MsaG029696	2.04471	0.000730592	4.43423	1.04286e-11	6.9078	3.49175e-16	7.17759	6.48613e-17
MsaG019785	5.76222	1.42086e-14	7.524	1.11735e-21	7.82536	1.84224e-23	7.17771	2.43725e-20
MsaG020840	4.40723	1.03604e-13	6.29101	1.79568e-17	7.84312	6.74429e-23	7.19547	7.28743e-20
MsaG022388	3.716	8.94023e-11	5.81451	9.10504e-22	6.58881	2.08541e-25	7.19924	4.29777e-23
MsaG009319	3.55071	3.50551e-11	5.93042	1.17688e-17	7.05647	1.21902e-22	7.21194	6.29093e-20
MsaG036856	3.72915	3.18416e-09	5.64741	4.98978e-15	7.25001	2.78959e-17	7.24356	1.16056e-17
MsaG029788	2.9771	4.61627e-07	6.54593	1.14215e-17	8.23334	3.37119e-23	7.24515	3.48835e-18
MsaG036951	2.32152	4.01751e-06	4.37336	2.84753e-16	6.9052	6.26564e-21	7.25074	2.83997e-19
MsaG025486	3.23748	2.07451e-22	5.38728	1.91419e-39	6.02156	4.31297e-43	7.25233	3.21038e-28
MsaG003675	3.03366	1.57383e-07	5.79342	3.96582e-17	7.27845	1.93397e-18	7.25554	1.00147e-18
MsaG031595	5.51949	5.86299e-09	6.66525	5.18309e-12	7.93535	8.62592e-16	7.28714	7.73888e-14
MsaG010455	3.95421	4.72168e-07	5.72369	4.70628e-11	7.62806	6.51123e-16	7.31599	8.62003e-15
MsaG029845	2.886	4.56095e-09	3.45268	7.62926e-13	5.38133	2.9767e-19	7.31844	2.33839e-20
MsaG032832	3.09402	1.36824e-12	4.20754	2.13398e-19	7.34496	2.04899e-22	7.32366	8.44469e-22
MsaG002966	2.32229	2.24809e-06	4.55748	4.23227e-16	6.31857	2.13659e-20	7.32406	4.70492e-20
MsaG006201	5.02428	1.21173e-10	6.60074	4.18233e-15	3.72307	2.18479e-09	7.33213	5.34291e-17
MsaG040751	2.80067	1.42954e-12	5.36789	1.47918e-42	7.58566	1.94542e-72	7.33765	4.16027e-66
MsaG032878	5.30284	7.07928e-20	7.69712	2.77401e-24	7.67998	6.18388e-25	7.34658	1.34716e-22
MsaG006044	3.78138	3.03445e-16	4.11612	3.38013e-21	4.188	1.34805e-23	7.34708	5.2062e-23
MsaG011231	4.4681	8.59531e-32	6.75792	2.1467e-68	7.91196	2.31183e-88	7.35703	2.74813e-77
MsaG020134	5.39642	5.36194e-16	7.38843	7.84272e-21	8.0108	2.36376e-24	7.36315	3.54204e-21
MsaG004179	4.69924	1.10857e-16	7.39569	1.0697e-21	8.01814	3.21069e-25	7.3705	6.34079e-22
MsaG030763	3.9997	8.99453e-10	7.13818	7.12428e-18	7.11128	4.10263e-20	7.41532	1.11563e-18
MsaG036807	3.05674	5.50293e-07	5.98606	2.08343e-14	7.19567	4.71565e-18	7.4532	4.45319e-18
MsaG006235	2.86816	4.45944e-11	4.80414	1.28578e-29	3.48246	1.86442e-16	7.46133	7.62933e-61
MsaG046446	2.98816	4.03635e-09	5.75437	2.70364e-17	7.49068	1.78075e-22	7.46265	1.15522e-20
MsaG006937	4.57274	1.54984e-36	7.30902	2.51386e-56	6.13194	4.83932e-58	7.47763	3.50945e-49
MsaG042018	2.65541	2.14624e-06	4.19017	3.25124e-13	7.31103	1.48751e-20	7.48898	3.44368e-19
MsaG030158	2.22872	4.6425e-06	5.90725	4.14102e-37	6.19514	5.79327e-41	7.4895	8.41251e-56
MsaG032129	3.56651	8.18464e-07	6.54374	2.30531e-13	7.1606	6.44276e-15	7.49241	3.65924e-16
MsaG040184	4.32593	1.06192e-20	7.74806	3.69772e-30	6.22579	2.60228e-33	7.5009	7.53607e-27
MsaG024282	2.98215	1.59992e-19	4.33159	5.41315e-35	3.98694	2.70045e-34	7.51207	1.18457e-28
MsaG033146	2.02586	4.03201e-07	5.44518	2.62185e-21	7.54229	1.05115e-23	7.52527	1.04499e-22
MsaG012453	4.23594	9.65778e-14	5.22487	6.44088e-18	4.51048	7.21246e-18	7.528	7.73708e-21
MsaG020165	2.15378	1.16869e-08	3.35258	3.8607e-18	6.59771	1.08955e-26	7.53155	1.05788e-23
MsaG044192	5.76348	6.86701e-19	9.35221	7.24138e-28	9.96838	3.88366e-30	7.53432	4.56916e-23
MsaG028085	5.97062	1.00245e-13	7.55328	1.42581e-18	8.1882	2.0799e-21	7.54696	1.35946e-18
MsaG003955	4.60426	3.96599e-14	7.27904	7.64335e-20	8.21885	7.83504e-24	7.57082	7.55814e-21
MsaG029436	4.74914	1.16158e-07	7.42057	1.0718e-15	8.09047	1.10578e-18	7.58239	1.94337e-16
MsaG037063	4.22374	1.71811e-17	5.10432	6.25166e-23	7.61423	1.30441e-23	7.58843	2.03897e-22
MsaG046390	2.82788	1.85892e-05	4.75448	7.13721e-12	6.97042	8.70481e-16	7.60352	1.76031e-17
MsaG006776	2.98886	3.93153e-14	4.0608	3.304e-25	4.26277	4.72093e-28	7.60405	2.56908e-41
MsaG017053	3.98	8.70211e-15	7.62591	6.16773e-34	6.56545	1.21197e-32	7.62201	6.0512e-32
MsaG016398	7.10669	6.01401e-18	7.97571	7.33956e-23	8.27671	1.07142e-24	7.62906	1.37293e-21
MsaG003798	4.86869	0.00519286	7.97838	3.02054e-06	8.27938	9.93131e-07	7.63173	4.33048e-06
MsaG007468	3.04446	3.19475e-10	5.30882	5.70732e-22	7.53121	9.30447e-26	7.63317	1.93529e-22
MsaG017845	5.30333	1.23363e-08	6.56064	3.34499e-12	4.5315	2.63789e-08	7.65279	2.33383e-14
MsaG039791	3.98526	9.1644e-12	5.85412	2.51869e-17	6.91585	4.52286e-21	7.65604	9.20776e-21
MsaG032868	2.8746	4.82139e-05	6.72134	2.35053e-14	7.35595	9.603e-16	7.66813	8.57533e-17
MsaG033152	6.52247	4.47636e-18	7.09638	9.34666e-22	8.31971	2.46491e-27	7.67206	6.96047e-24
MsaG027156	3.28917	1.15652e-11	4.70648	3.89945e-19	6.49232	2.64758e-23	7.67676	1.6051e-22
MsaG032429	2.81943	8.75517e-09	4.26623	4.47339e-18	5.76199	3.37512e-27	7.70756	6.44378e-26
MsaG009082	3.67072	7.02922e-27	4.12569	1.05842e-34	4.67869	1.24594e-42	7.72493	2.5659e-33
MsaG010016	3.51055	6.40205e-07	6.07271	4.3733e-14	6.4215	2.16073e-15	7.73142	2.61168e-17
MsaG000247	2.29036	6.43428e-05	3.87142	2.136e-11	5.41789	4.60492e-17	7.76486	3.74312e-20
MsaG024314	4.10855	5.57703e-13	7.08475	9.33911e-21	7.49161	1.15768e-21	7.77595	6.80042e-21
MsaG002031	5.31787	3.23516e-20	7.81549	8.69633e-26	8.4314	6.69952e-29	7.78354	2.25236e-25
MsaG016732	5.39094	7.45181e-32	5.44675	5.02465e-36	4.95391	5.67856e-34	7.78431	2.02246e-35
MsaG032910	3.42733	2.81461e-06	7.48379	4.5496e-16	8.09551	3.07577e-18	7.78563	6.48716e-17
MsaG004578	6.48826	4.52901e-12	7.26668	7.03077e-15	6.89033	4.92729e-15	7.80711	1.17292e-16
MsaG016056	3.00725	0.00566161	6.42702	3.55853e-10	5.46516	5.0163e-08	7.81563	1.8326e-13
MsaG033117	5.43674	5.12679e-19	8.51062	1.05369e-25	8.52965	2.02154e-27	7.84716	6.04029e-23
MsaG015576	3.05617	0.00797302	6.80036	1.0143e-08	6.32379	3.81465e-08	7.84991	9.16528e-11
MsaG028069	2.76488	2.88076e-05	5.35708	2.03065e-13	8.50527	6.40618e-21	7.85652	1.9271e-18
MsaG044340	3.72438	3.12382e-15	8.20668	2.62648e-25	8.18708	2.34376e-25	7.86003	6.28459e-24
MsaG044095	2.55061	7.09061e-05	5.32335	2.9783e-15	8.23748	1.41884e-20	7.87484	4.60984e-19
MsaG018913	3.37172	1.66608e-13	4.89866	6.5816e-22	7.07416	1.21678e-22	7.88249	6.14185e-24
MsaG015605	4.44362	7.18973e-29	7.19875	1.81275e-29	8.54816	2.90735e-30	7.89863	1.328e-26
MsaG016676	5.61458	4.00033e-13	5.41305	3.5845e-14	8.2455	7.54011e-20	7.91845	8.53398e-19
MsaG032785	3.85473	5.94199e-07	7.17511	5.30548e-14	5.86648	5.45728e-13	7.92011	1.30711e-16
MsaG031032	2.94895	1.99019e-06	4.51624	1.31058e-12	4.60766	1.21408e-13	7.92046	1.29149e-19
MsaG036950	2.3857	0.000378535	5.15474	6.51547e-13	6.78189	8.20639e-17	7.92369	1.99013e-18
MsaG028604	2.24877	1.01837e-05	4.50605	1.34423e-18	6.44399	3.2083e-28	7.96892	6.72558e-24
MsaG005856	5.23113	9.83903e-13	7.3366	8.93903e-22	9.80012	1.96523e-26	7.98041	2.89124e-22
MsaG019232	4.1945	2.87034e-12	7.7027	1.06825e-20	8.63354	2.51073e-24	7.98589	2.07426e-21
MsaG018075	2.66319	9.86717e-05	4.99297	1.46269e-12	7.60088	1.47368e-19	8.00364	8.27144e-19
MsaG043914	4.07591	6.6227e-08	5.40803	2.7195e-12	4.47341	2.45666e-10	8.00803	1.82062e-17
MsaG044342	5.0753	5.02103e-15	7.11628	3.77676e-22	8.66741	1.82949e-24	8.01082	1.39794e-22
MsaG031791	3.73399	1.00777e-06	4.49264	1.93914e-09	7.70368	1.04654e-16	8.01291	5.07429e-17
MsaG044341	6.58678	1.29465e-20	7.72095	3.88896e-25	8.34014	1.72911e-28	8.01309	6.62549e-27
MsaG019403	2.12312	3.71511e-06	4.33542	4.67084e-21	5.72569	2.95377e-31	8.0408	1.97579e-28
MsaG027217	3.65996	1.40931e-07	6.43234	3.08547e-15	8.70512	3.94909e-21	8.05748	1.17562e-18
MsaG036748	2.45167	0.000267299	4.23996	2.52013e-10	6.30632	4.93072e-16	8.07499	3.00819e-19
MsaG016912	3.1177	6.9517e-09	6.05676	1.00116e-19	6.98541	3.52404e-23	8.07761	6.49161e-23
MsaG018101	2.42625	2.33328e-09	5.64431	9.77237e-47	6.50438	7.0419e-61	8.07842	4.99144e-83
MsaG017688	5.32317	3.18263e-27	7.03418	1.1321e-30	5.24564	3.5358e-34	8.10641	6.64248e-27
MsaG004324	2.87943	9.76125e-07	6.3729	7.41759e-19	6.62904	2.00546e-20	8.12665	2.49611e-21
MsaG007087	2.19273	0.000481694	4.63286	7.96164e-14	6.34552	1.18528e-20	8.13751	5.50932e-21
MsaG031207	4.59522	4.18576e-15	5.60814	2.92585e-21	5.20105	3.74068e-20	8.1568	1.07253e-25
MsaG016067	3.54803	5.50853e-14	5.4371	3.21673e-30	6.42739	1.9264e-39	8.20258	1.18733e-37
MsaG015076	3.76743	1.27331e-14	6.75776	1.12089e-26	7.62803	1.65827e-28	8.21849	4.3941e-25
MsaG038086	3.57388	4.46675e-14	7.18407	2.73595e-32	7.33714	4.89935e-35	8.26076	3.53742e-28
MsaG046119	4.58964	6.47746e-08	10.2864	1.63473e-25	9.12207	2.01443e-24	8.27087	2.92174e-21
MsaG033112	2.15203	8.96173e-07	5.65757	7.13743e-25	6.5925	8.34e-26	8.27157	1.07797e-25
MsaG043929	2.83752	1.45527e-05	4.29964	2.9135e-11	6.73351	4.95214e-19	8.32793	1.55502e-20
MsaG029087	3.93762	7.68554e-11	7.14541	1.64947e-20	7.67027	2.37442e-21	8.33466	2.93911e-22
MsaG018855	7.49653	2.65074e-22	8.36535	4.24096e-28	8.98718	2.12367e-32	8.33953	1.32518e-28
MsaG040551	2.49702	1.1354e-06	5.58711	1.23265e-25	7.4443	2.57462e-33	8.34375	1.10285e-27
MsaG018998	6.06884	2.96608e-20	8.42647	2.94017e-25	9.05007	7.31644e-29	8.40243	1.52564e-25
MsaG029547	2.63063	0.000135775	6.39127	5.22406e-16	7.66252	9.90251e-19	8.40778	6.95451e-20
MsaG038089	3.6631	4.17769e-18	7.33654	2.63343e-31	6.16339	2.5573e-35	8.43306	5.71031e-29
MsaG032372	3.11111	3.04326e-06	4.65225	3.19406e-12	6.09698	4.90862e-17	8.4457	1.65622e-20
MsaG046389	2.50622	4.44084e-06	4.55505	5.72892e-16	7.66717	3.51561e-23	8.45057	1.31479e-23
MsaG025532	4.2416	2.24149e-18	6.93688	1.972e-42	8.86152	2.05509e-53	8.46359	6.42228e-47
MsaG017486	3.99783	1.77628e-15	6.29812	3.82332e-24	6.6312	5.23532e-26	8.4641	6.99975e-26
MsaG033139	2.54911	5.51908e-05	5.05243	1.18102e-14	7.72181	2.00166e-20	8.47728	1.8189e-21
MsaG015615	4.14714	1.36902e-12	6.92026	1.6005e-20	7.72199	4.58405e-24	8.4804	8.7429e-24
MsaG032474	5.64903	1.42676e-18	8.65509	7.41893e-28	9.2096	7.97728e-34	8.48515	8.70836e-27
MsaG005938	3.92768	7.95447e-11	6.75059	1.65431e-25	7.82077	3.24586e-30	8.49607	6.22811e-28
MsaG009876	3.06617	3.30268e-08	5.78094	6.1232e-20	5.75189	3.65317e-21	8.52501	4.37529e-24
MsaG014177	5.4099	1.4489e-05	8.88019	1.77795e-11	8.48577	7.46389e-11	8.53354	4.4324e-11
MsaG008326	7.09309	4.5019e-15	6.87316	1.00187e-16	9.19063	5.67239e-23	8.54298	2.00017e-20
MsaG020464	4.65639	1.2649e-22	7.7767	2.25466e-39	9.48435	5.79587e-42	8.55741	1.25929e-35
MsaG045002	4.18068	1.73254e-16	6.37813	4.1867e-26	7.65495	1.41575e-27	8.5627	2.77226e-26
MsaG032851	3.05533	4.94416e-10	7.02524	5.11979e-23	7.80106	7.58183e-29	8.58141	9.10327e-27
MsaG044189	6.22255	5.50536e-39	9.47241	6.95249e-37	10.3782	2.76724e-40	8.60781	1.84385e-33
MsaG007085	4.63747	8.1189e-26	7.60121	3.97255e-33	8.19966	2.5624e-35	8.61035	6.52636e-30
MsaG004227	2.94144	6.0125e-08	7.58714	1.33602e-24	7.54004	3.78016e-26	8.64285	4.23833e-25
MsaG029793	5.47146	7.93308e-31	8.98969	8.21068e-33	8.97008	7.63787e-33	8.64304	3.65327e-31
MsaG023626	4.79883	8.20624e-27	8.39848	1.50424e-29	7.72585	9.80852e-33	8.67768	2.0775e-30
MsaG022831	4.82923	2.72552e-12	7.57646	1.07561e-20	9.33264	8.2663e-25	8.68499	4.42845e-22
MsaG041723	5.31314	3.62034e-24	7.04503	2.59678e-27	8.74444	5.54253e-32	8.70066	3.35572e-29
MsaG045158	2.86709	4.89565e-11	6.56924	2.08667e-35	8.85765	1.22849e-34	8.71095	1.90324e-29
MsaG024319	3.82769	1.20004e-09	7.30621	4.71803e-21	7.59032	4.39607e-22	8.74941	4.44118e-23
MsaG018936	3.10027	1.79233e-11	5.3318	3.56047e-25	6.51701	4.43144e-29	8.75659	9.48895e-28
MsaG044328	2.65412	1.31277e-05	7.37926	1.00452e-26	7.28789	5.37318e-28	8.77889	5.0867e-26
MsaG004178	4.30964	6.27309e-17	7.49189	3.34785e-26	8.80664	1.92735e-28	8.79819	2.41058e-27
MsaG021862	4.31094	1.66256e-21	7.08538	1.15816e-48	8.89729	6.10399e-57	8.80135	1.56656e-48
MsaG035500	3.58512	7.08102e-15	6.40992	2.28535e-28	8.82364	6.28068e-29	8.81154	1.68192e-28
MsaG016844	5.24188	4.66477e-20	7.95829	1.88771e-25	9.14574	1.75545e-28	8.8187	4.39998e-27
MsaG030346	4.20037	8.66636e-13	7.53427	2.49961e-29	7.88225	5.65481e-32	8.82214	1.17872e-29
MsaG005520	3.84186	1.22709e-09	7.0206	2.08881e-20	8.22457	2.05553e-23	8.82672	2.28543e-23
MsaG035595	7.48348	4.32048e-10	8.54236	1.04111e-12	9.21444	1.90797e-14	8.88344	8.08077e-14
MsaG030807	4.2912	1.82242e-12	6.51203	6.28065e-22	8.13392	4.69987e-25	8.88875	5.43413e-26
MsaG036505	2.43883	1.10274e-08	4.13713	2.24453e-21	6.33711	1.75464e-32	8.894	1.9851e-29
MsaG027115	4.81026	1.24421e-06	8.60291	1.61698e-14	9.54899	2.88055e-17	8.90134	1.62754e-15
MsaG032977	4.4219	2.95466e-38	6.71708	1.13263e-41	8.6467	1.46945e-36	8.91667	2.05978e-34
MsaG004440	5.34615	4.89596e-22	8.67405	1.08346e-28	9.91122	4.14372e-33	8.94298	1.04586e-27
MsaG004294	4.15361	1.38155e-19	7.67838	6.58131e-32	9.37918	6.62482e-34	9.01526	2.69752e-30
MsaG034936	2.72508	1.06279e-07	5.49737	1.30352e-24	6.75305	5.00448e-31	9.02914	1.68885e-28
MsaG028711	2.92183	3.55623e-14	4.47167	5.00986e-29	5.88463	1.50029e-40	9.06138	6.53077e-33
MsaG038084	4.69074	1.51591e-17	8.23192	1.67002e-31	7.97807	3.60543e-33	9.09185	1.5136e-29
MsaG000843	1.99749	1.33258e-10	4.97605	5.49763e-42	5.90618	2.19229e-48	9.12325	1.74948e-34
MsaG010974	6.6227	4.9745e-13	8.81566	1.73897e-18	9.78087	4.0219e-22	9.13772	8.61331e-20
MsaG017793	6.61345	2.01309e-23	8.4066	1.29179e-27	8.63287	2.94464e-28	9.25013	9.94519e-29
MsaG016599	2.84066	0.000220883	6.17195	1.94328e-15	9.1214	5.36641e-22	9.29785	1.69999e-21
MsaG026200	4.93291	4.71065e-10	9.72443	4.1089e-24	10.172	7.7791e-25	9.30644	3.17698e-22
MsaG005574	5.98228	1.1109e-47	7.3848	2.91374e-59	3.34424	7.25793e-22	9.32221	9.79365e-41
MsaG038091	4.23203	1.20829e-23	7.0233	2.526e-38	7.27408	1.40097e-41	9.33809	1.2675e-33
MsaG024106	6.13907	4.94714e-15	9.55873	9.82311e-27	9.847	3.46285e-28	9.3718	3.73732e-25
MsaG014986	6.71092	2.9925e-37	9.40281	5.97634e-36	9.07342	2.69363e-36	9.37562	2.33681e-36
MsaG005580	4.2219	1.31356e-20	8.06525	9.72043e-36	8.88629	4.20484e-35	9.38659	3.17783e-32
MsaG029664	9.21216	0.00330098	9.74494	0.00120821	10.0616	0.000723773	9.41393	0.00112987
MsaG017758	2.14599	1.49847e-07	4.39578	1.38411e-28	6.01523	2.09758e-49	9.42974	2.30186e-48
MsaG005595	5.3219	9.31107e-15	8.3537	9.57548e-28	9.01425	3.46578e-30	9.44263	9.46168e-28
MsaG046447	4.75756	8.96778e-13	7.80083	1.08598e-27	9.10227	3.4621e-33	9.46594	7.5063e-31
MsaG018914	2.94477	6.10597e-12	5.47252	1.40792e-31	7.38799	1.50176e-36	9.48026	5.88556e-33
MsaG046211	2.34981	2.75441e-05	5.86723	5.72669e-26	8.24857	8.23864e-38	9.49999	1.21398e-32
MsaG003079	4.06784	3.48567e-13	6.32666	1.33673e-24	8.30028	2.11776e-30	9.51032	6.93295e-30
MsaG032344	3.53986	3.9047e-13	7.06123	1.82316e-38	4.89991	1.11919e-24	9.52143	6.47942e-36
MsaG009647	2.95899	2.82635e-06	7.21943	7.61651e-23	9.89418	1.12856e-27	9.56713	1.83154e-26
MsaG016236	4.22501	3.2992e-47	7.55748	1.50059e-55	8.69156	1.74242e-49	9.61426	3.00195e-40
MsaG041968	4.11891	3.15449e-12	7.51397	9.53943e-26	8.60016	3.01298e-28	9.63828	2.40839e-28
MsaG031816	3.45816	9.12115e-07	7.26426	1.78651e-23	4.65766	5.71624e-12	9.72577	7.28575e-28
MsaG020935	2.12771	0.0306349	4.72341	1.24119e-07	2.84547	0.00164383	9.74804	7.67118e-20
MsaG045339	3.69492	1.09187e-05	7.4907	1.35013e-16	10.1222	2.13877e-22	9.78965	1.45673e-21
MsaG009531	2.53035	0.0029013	5.60131	2.47607e-12	8.5159	1.41935e-21	9.88487	4.31155e-22
MsaG002119	2.27804	4.05961e-19	4.53259	1.20577e-61	7.56172	9.01002e-71	9.88808	6.80121e-42
MsaG031286	4.49739	4.59785e-17	8.55203	2.56419e-31	10.6	8.92177e-36	9.95234	2.65803e-32
MsaG036336	3.85572	0.000814722	9.12873	2.43303e-14	10.2531	1.35451e-16	9.97075	7.40374e-16
MsaG011623	8.0073	1.17921e-07	10.3214	1.27737e-11	10.6224	2.29909e-12	9.9748	2.49786e-11
MsaG024084	2.87938	8.21071e-05	6.99314	5.25127e-21	10.6498	7.90248e-30	10.0112	3.84957e-26
MsaG007589	2.13547	0.00503945	6.22922	8.8318e-17	10.0315	1.94692e-25	10.0352	1.30508e-25
MsaG008046	2.90186	0.00384637	6.7637	6.17384e-12	9.38415	7.45376e-18	10.0494	3.29804e-19
MsaG004936	4.27244	5.90874e-09	7.70621	9.09473e-25	9.19699	1.00007e-30	10.1425	2.87185e-29
MsaG040955	2.51276	0.000322337	6.97504	4.70833e-25	9.37692	1.44587e-36	10.1553	7.35452e-35
MsaG001272	3.87425	3.58856e-07	8.15917	3.74339e-21	8.04345	6.70772e-22	10.1695	4.2001e-25
MsaG041957	4.30455	2.15574e-09	9.62239	1.72429e-26	10.255	1.61142e-28	10.1933	9.87254e-27
MsaG005477	4.61664	3.61558e-18	8.29089	3.44404e-52	10.0801	3.75726e-66	10.2452	4.00268e-60
MsaG011195	2.53698	5.74454e-05	7.38338	7.68201e-36	9.42802	4.91055e-56	10.2607	2.84611e-62
MsaG046145	3.23035	0.00202663	9.6522	2.76784e-17	10.3261	1.45638e-18	10.3291	6.64886e-19
MsaG040428	4.71909	2.89057e-17	9.77647	2.09491e-32	10.6621	3.00244e-35	10.3392	1.64655e-33
MsaG017180	3.14766	1.80742e-08	6.58447	2.99299e-31	6.90345	2.1923e-34	10.3437	6.02034e-36
MsaG044386	5.34114	4.02301e-06	10.7839	3.45707e-17	11.4427	4.78472e-19	10.3659	2.2218e-16
MsaG020716	4.04845	2.5457e-08	6.82239	1.07785e-19	11.0197	8.90239e-30	10.3705	4.51298e-27
MsaG003362	2.18964	9.77086e-06	4.96863	2.66879e-24	7.08198	2.44299e-38	10.3829	1.38279e-36
MsaG046538	2.66319	1.12379e-14	3.24278	6.51631e-22	3.6792	6.22903e-28	10.401	1.62015e-42
MsaG016958	2.04046	1.4803e-06	4.65852	7.93671e-30	7.09546	2.79031e-57	10.4175	1.05095e-44
MsaG009965	2.00707	1.05941e-05	4.04183	3.10958e-20	6.07286	2.66042e-39	10.4279	3.82605e-39
MsaG013423	3.64426	4.15073e-07	9.36542	4.22578e-25	9.25662	6.06845e-26	10.4287	1.49152e-27
MsaG045849	6.29889	9.70504e-11	10.5409	2.4367e-22	9.88472	4.60792e-21	10.4317	1.61193e-21
MsaG010920	3.50675	9.09148e-11	7.04428	4.63604e-33	9.35737	6.78655e-38	10.4402	4.6715e-35
MsaG040930	4.36035	1.10148e-15	7.77397	1.80575e-33	8.78385	1.11638e-35	10.4685	1.26823e-34
MsaG036242	2.21515	1.00285e-05	5.39647	3.86958e-27	7.49121	3.96809e-40	10.4905	1.06983e-36
MsaG029498	2.45013	0.00311282	6.19597	4.61419e-15	9.16489	8.54551e-23	10.5177	2.14587e-25
MsaG034379	2.67957	2.97156e-08	5.38159	1.60411e-28	6.39649	2.1016e-37	10.5252	1.88419e-38
MsaG044297	5.08065	2.00149e-11	9.09804	4.30842e-25	9.57648	1.95945e-26	10.5368	3.33509e-27
MsaG036033	5.85149	5.34261e-24	9.61221	8.1734e-36	10.0196	6.08345e-35	10.5974	2.53407e-35
MsaG000960	6.222	1.25784e-16	9.83614	3.98979e-27	10.6142	1.05541e-28	10.6348	1.93424e-28
MsaG030966	2.31248	4.52211e-05	6.14811	1.04795e-26	8.6349	7.68046e-37	10.6397	6.01463e-35
MsaG027125	8.52129	2.13233e-12	11.0177	2.60395e-18	10.5786	1.15256e-17	10.6806	9.80756e-18
MsaG040708	10.2038	4.62429e-09	11.0633	8.01205e-11	11.3738	1.78517e-11	10.7262	1.30822e-10
MsaG013476	4.07587	1.10733e-08	8.60601	1.5384e-25	10.1007	1.68894e-29	10.7429	2.08833e-29
MsaG030963	2.32714	0.000912579	6.32391	3.83996e-20	9.71501	3.5526e-31	10.7671	4.34588e-31
MsaG038683	3.03184	3.69452e-10	4.52085	2.60725e-21	7.56928	2.10345e-43	10.8172	9.30192e-40
MsaG019670	6.16637	1.79872e-19	9.71799	7.19218e-32	11.4809	1.32846e-34	10.8282	9.75317e-32
MsaG041001	2.4302	1.13469e-06	5.58045	5.87516e-30	7.28872	1.89539e-44	10.8433	1.1059e-40
MsaG003495	2.01925	5.14461e-06	4.49563	7.49111e-26	6.26724	7.44318e-45	10.87	2.06712e-42
MsaG044270	3.67849	1.5998e-11	6.55633	3.66615e-33	7.75315	2.13275e-43	10.894	7.47402e-42
MsaG021314	3.2176	0.00313037	8.06302	4.93874e-14	10.3164	2.806e-18	10.916	4.94768e-20
MsaG030967	2.24383	0.001026	6.16675	1.20059e-20	7.68844	3.95549e-28	10.9187	9.81681e-33
MsaG023523	3.35736	0.000204441	7.89508	8.88396e-18	9.56892	4.27363e-22	10.9585	1.82944e-24
MsaG030734	4.15722	1.68037e-08	7.93278	1.37926e-24	11.1469	5.92444e-32	11.0619	2.23527e-30
MsaG045150	3.46775	4.29181e-21	5.76774	1.62529e-50	7.80783	3.88821e-66	11.0684	9.58367e-47
MsaG018305	8.63003	6.29486e-26	11.1226	3.60914e-32	11.1041	4.14389e-33	11.1071	2.23565e-32
MsaG001565	3.46112	0.000142761	9.52429	5.13656e-25	10.3527	2.23618e-28	11.1288	1.17834e-28
MsaG040534	3.61199	2.79772e-11	4.81991	1.59822e-19	3.26385	6.68562e-10	11.1299	1.23649e-39
MsaG024212	3.53981	7.93156e-14	5.75689	1.96498e-33	6.71317	5.04508e-43	11.1518	1.14799e-42
MsaG035893	2.10988	0.0184878	8.08226	2.12842e-20	9.60169	3.02508e-24	11.1546	7.7213e-27
MsaG045961	4.10848	4.89095e-07	9.04314	6.64969e-28	10.6381	1.78922e-34	11.1792	8.26037e-34
MsaG010431	4.93492	7.93064e-10	8.66669	1.19206e-23	9.4682	9.35988e-27	11.1836	1.84313e-28
MsaG043912	2.27203	7.86912e-05	5.42779	1.07507e-22	7.89726	8.37069e-39	11.1912	4.11413e-38
MsaG036101	4.90107	2.94386e-08	8.34679	4.16937e-20	11.293	1.17546e-26	11.233	1.18704e-25
MsaG035013	5.5372	2.46325e-10	10.1039	2.56892e-24	11.5137	1.09773e-27	11.239	4.99131e-26
MsaG023898	2.92293	0.00983925	7.15673	1.26184e-11	11.6038	2.78801e-21	11.2767	1.38568e-20
MsaG035892	3.16234	5.39301e-05	8.71309	9.30117e-25	11.0372	2.02063e-30	11.2929	8.02074e-30
MsaG004670	6.32387	3.16644e-16	10.1415	1.29594e-28	9.96117	2.66217e-29	11.2964	1.63661e-30
MsaG038175	3.49472	0.000163748	8.63564	3.35017e-19	8.1671	6.34867e-19	11.3209	6.27585e-26
MsaG037877	2.63146	0.000124451	5.02293	1.27463e-14	7.36345	1.25861e-27	11.3466	3.92922e-34
MsaG035218	5.72643	1.98232e-09	10.4482	9.08908e-23	10.5673	1.91782e-23	11.6069	5.07507e-25
MsaG004818	5.39419	1.58575e-16	8.74153	7.48697e-38	7.99617	8.1644e-35	11.7218	8.25575e-42
MsaG010656	4.1431	8.39581e-10	8.24243	2.28304e-30	10.136	2.55941e-36	11.7585	3.93517e-36
MsaG030962	2.11855	0.00500852	7.52172	2.41446e-25	10.5697	1.13676e-34	11.8493	5.59898e-35
MsaG030960	2.2795	5.2671e-06	6.4629	2.69687e-38	9.15419	9.35716e-55	11.8611	1.54755e-46
MsaG001566	3.11349	0.0013914	8.90433	5.79678e-22	11.2146	9.01206e-30	11.8671	2.33724e-29
MsaG026246	2.87056	7.35541e-05	7.42404	1.65474e-26	10.7768	4.63581e-42	11.8836	5.62415e-40
MsaG027216	3.11807	7.54047e-09	6.92398	6.43421e-38	9.05006	1.62486e-53	11.8925	2.78866e-45
MsaG033012	2.22507	1.13792e-06	4.76138	2.08682e-27	7.0169	1.96353e-53	11.9871	6.53321e-51
MsaG028792	2.83254	1.078e-05	6.39398	5.52302e-25	7.35297	5.34365e-32	12.0113	4.00895e-40
MsaG024782	4.36756	5.59977e-06	9.64171	2.60988e-21	11.2273	3.88817e-25	12.0384	1.25092e-26
MsaG043803	2.5332	0.000102113	6.46739	7.37149e-26	9.85508	6.53128e-49	12.2427	3.876e-44
MsaG044575	2.93265	3.07448e-05	6.62675	6.7434e-23	8.35588	1.03053e-33	12.3101	3.34718e-39
MsaG001564	3.04922	0.00133106	9.58562	4.40367e-25	11.4469	2.67185e-31	12.4427	5.9277e-32
MsaG040106	5.16427	1.87714e-28	7.91441	6.96131e-57	9.90758	1.06104e-65	12.5381	1.0744e-53
MsaG030959	2.26828	0.00941519	7.64109	3.4554e-21	10.9047	1.43097e-33	12.6894	2.2967e-35
MsaG016863	3.61414	2.83662e-07	7.53359	1.24146e-27	8.3513	3.69294e-33	12.7887	4.96177e-41
MsaG028922	5.91272	1.85801e-10	11.5064	6.85091e-28	13.5936	1.55083e-33	12.946	4.10196e-31
MsaG010577	4.14223	1.21617e-14	9.11516	7.23113e-55	11.0797	3.9584e-64	13.2234	2.96859e-54
MsaG039162	4.63768	2.78078e-18	8.70105	2.03743e-54	10.6759	2.82631e-63	13.2723	4.34037e-54
MsaG034514	3.39838	0.0042515	10.0906	3.89086e-19	12.3893	1.80387e-24	13.5379	7.52508e-27
MsaG034513	3.74491	1.80932e-05	9.60678	3.52513e-29	12.7498	1.3288e-38	13.9488	1.78395e-39
MsaG010581	2.79505	0.000317335	7.86906	1.16299e-27	11.0006	1.63648e-48	14.0063	2.82961e-48
MsaG010579	2.65359	0.00115795	7.42661	5.65611e-23	10.9954	8.61131e-45	14.1434	5.59033e-46
MsaG019184	2.77194	5.58517e-07	6.27316	1.19472e-32	9.93765	1.26719e-74	14.1851	3.09523e-78
MsaG010578	3.00788	0.000112175	7.57078	3.09686e-25	10.7284	9.05042e-46	14.786	2.06946e-50
