# Supplementary material for: RNA-seq analyses on gametogenic tissues of alfalfa (Medicago sativa) revealed plant reproduction- and ploidy-related genes
Source: BMC Plant Biol. 2024 Sep 3;24:826. doi: 10.1186/s12870-024-05542-2 (PMC11370029; doi:10.1186/s12870-024-05542-2)
Supplement: Supplementary file 7 — Supplementary Material 7 [file 12870_2024_5542_MOESM7_ESM.xlsx]

## Sheet: Supplementary Table 7
Table S7. Tau values. For each gene, the corresponding gene and function in M. truncatula (based on Supplementary Table 1), the best clustering tissue, the tau, the tau score, and the average TPM value for each tissue (calculated as mean of the TPM values of the nine biological replicates, regarless the origin and the ploidy level) are reported.
ms_genes	mt_genes	mt_funct	tau_tissue	tau	tau_score	diplo_vs_uni_any_tissue_DEG	diplo_vs_uni_general_DEG	diplo_vs_bi_any_tissue_DEG	diplo_vs_bi_general_DEG	uni_vs_bi_any_tissue_DEG	uni_vs_bi_general_DEG	buds_any_genocomp_DEG	intermediates_any_genocomp_DEG	finals_any_genocomp_DEG	pollinated_any_genocomp_DEG	genoDEGS_fc_km_diplo_vs_uni	genoDEGS_fc_km_diplo_vs_bi	genoDEGS_fc_km_uni_vs_bi	lowleaves_WGCNA	Flower buds	Closed flower	Open flower	Pollinated flower	Leaves	TF
MsaG000009	XP_013466223.1	Fanconi anemia group J protein homolog isoform X1	NA	NA	NA	FALSE	FALSE	FALSE	FALSE	TRUE	FALSE	FALSE	FALSE	FALSE	TRUE	NA	NA	NA	blue	1.77472	0.867151	0.842391	1.33491	0.337274
MsaG000013	XP_039689180.1	U-box domain-containing protein 40 isoform X4	NA	NA	NA	FALSE	FALSE	FALSE	FALSE	FALSE	FALSE	FALSE	FALSE	FALSE	FALSE	NA	NA	NA	NA	1.51823	0.382603	0.950158	0.73579	0.13618
MsaG000014	XP_013466206.1	ubiquitin-like domain-containing protein CIP73 isoform X2	NA	NA	NA	FALSE	FALSE	FALSE	FALSE	TRUE	FALSE	FALSE	FALSE	FALSE	TRUE	NA	NA	NA	NA	12.3013	12.33	15.3017	17.5586	9.53239
MsaG000022	XP_024631217.1	serine/threonine-protein kinase STY8 isoform X2	NA	NA	NA	TRUE	TRUE	FALSE	TRUE	FALSE	TRUE	FALSE	FALSE	TRUE	TRUE	8	NA	NA	NA	0.439026	1.06829	1.43182	2.25391	0.671513
MsaG000036	XP_003589549.1	UPF0496 protein At1g20180	NA	NA	NA	TRUE	FALSE	FALSE	FALSE	FALSE	FALSE	FALSE	FALSE	FALSE	TRUE	NA	NA	NA	NA	0.458278	0.141273	0.529859	4.163	0.278914
MsaG000039	XP_039688714.1	uncharacterized protein LOC120579978	NA	NA	NA	FALSE	FALSE	FALSE	FALSE	TRUE	FALSE	FALSE	FALSE	FALSE	TRUE	NA	NA	NA	NA	1.9607	0.186581	0.359925	0.265969	0.570328
MsaG000040	XP_003589545.1	GDSL esterase/lipase At1g23500	NA	NA	NA	FALSE	FALSE	FALSE	FALSE	FALSE	FALSE	FALSE	FALSE	FALSE	FALSE	NA	NA	NA	NA	0.016038	0.324851	0.584632	0.39583	0
MsaG000041	XP_003589543.2	FBD-associated F-box protein At5g27750	NA	NA	NA	TRUE	TRUE	FALSE	TRUE	TRUE	TRUE	FALSE	FALSE	TRUE	TRUE	1	NA	4	tan	0.702596	0.466264	1.98686	1.21269	0.0229122
MsaG000044	XP_039685082.1	uncharacterized protein LOC11443183	NA	NA	NA	TRUE	FALSE	TRUE	FALSE	TRUE	FALSE	FALSE	TRUE	TRUE	TRUE	NA	NA	34	green	0.650909	2.16986	1.56166	0.608798	0.0906167
MsaG000045	XP_003589529.1	GDSL esterase/lipase EXL1 isoform X1	NA	NA	NA	FALSE	TRUE	FALSE	TRUE	FALSE	TRUE	FALSE	FALSE	FALSE	FALSE	NA	NA	NA	NA	0.101754	0.138107	0.416549	0.150306	0.490278
MsaG000047	XP_003603778.1	GDSL esterase/lipase EXL3	NA	NA	NA	TRUE	TRUE	FALSE	TRUE	FALSE	TRUE	TRUE	FALSE	FALSE	FALSE	NA	NA	NA	NA	0.256746	0.0409323	0.32285	0.216846	3.63893
MsaG000050	XP_003589520.1	axoneme-associated protein mst101(2)	NA	NA	NA	FALSE	FALSE	FALSE	FALSE	FALSE	FALSE	FALSE	FALSE	FALSE	FALSE	NA	NA	NA	NA	74.4223	66.4891	101.331	88.3656	55.6147
MsaG000053	XP_003589516.2	ABC transporter B family member 13	NA	NA	NA	FALSE	FALSE	FALSE	FALSE	FALSE	FALSE	FALSE	FALSE	FALSE	FALSE	NA	NA	NA	NA	0.0195594	0	0.0542948	0.126826	0.104819
MsaG000056	XP_003589511.1	dentin sialophosphoprotein	NA	NA	NA	FALSE	FALSE	FALSE	FALSE	FALSE	FALSE	FALSE	FALSE	FALSE	FALSE	NA	NA	NA	NA	19.164	14.5883	23.7719	24.0869	12.5077
MsaG000065	XP_003608844.1	conserved oligomeric Golgi complex subunit 2	NA	NA	NA	FALSE	FALSE	FALSE	FALSE	FALSE	FALSE	FALSE	FALSE	FALSE	FALSE	NA	NA	NA	NA	2.01778	0.70922	0.359436	0.0124811	0.00975429
MsaG000074	XP_024640788.1	uncharacterized protein LOC112422185	NA	NA	NA	FALSE	FALSE	FALSE	FALSE	FALSE	FALSE	FALSE	FALSE	FALSE	FALSE	NA	NA	NA	NA	1.10288	0.543358	1.22567	0.553404	1.02133
MsaG000075	XP_003589335.1	DEAD-box ATP-dependent RNA helicase 10	NA	NA	NA	TRUE	TRUE	FALSE	TRUE	TRUE	TRUE	FALSE	TRUE	FALSE	TRUE	35	NA	NA	NA	0.752126	0.688021	0.593486	0.813906	0.533844
MsaG000079	XP_013466185.1	ABC transporter E family member 2 isoform X1	NA	NA	NA	FALSE	FALSE	FALSE	FALSE	FALSE	FALSE	FALSE	FALSE	FALSE	FALSE	NA	NA	NA	NA	1.59151	0.705666	1.20658	1.10023	0.592428
MsaG000082	XP_039689271.1	tRNA (adenine(58)-N(1))-methyltransferase non-catalytic subunit trm6	NA	NA	NA	FALSE	FALSE	FALSE	FALSE	FALSE	FALSE	FALSE	FALSE	FALSE	FALSE	NA	NA	NA	NA	1.881	0.623897	1.52995	1.79765	0.899661
MsaG000090	XP_003589478.1	hexokinase-2%2C chloroplastic	NA	NA	NA	FALSE	FALSE	FALSE	FALSE	FALSE	FALSE	FALSE	FALSE	FALSE	FALSE	NA	NA	NA	NA	0.332147	0.146455	0.199333	0.256025	0.0962856
MsaG000093	XP_039689257.1	putative proline-rich receptor-like protein kinase PERK6	NA	NA	NA	FALSE	TRUE	FALSE	TRUE	FALSE	TRUE	FALSE	FALSE	FALSE	FALSE	NA	NA	NA	NA	0.976114	0.341566	0.195309	0.0518191	0.236427
MsaG000096	XP_024631197.1	filament-like plant protein 4	NA	NA	NA	TRUE	TRUE	FALSE	TRUE	TRUE	TRUE	FALSE	FALSE	FALSE	TRUE	NA	NA	NA	NA	23.8111	19.1844	23.3987	15.0109	16.5966
MsaG000101	XP_024631195.1	auxin response factor 5	NA	NA	NA	TRUE	FALSE	TRUE	FALSE	FALSE	FALSE	TRUE	FALSE	FALSE	FALSE	NA	NA	NA	turquoise	2.69476	0.663048	1.13416	1.09025	0.110369
MsaG000103	XP_013466170.1	uncharacterized protein LOC25482191	NA	NA	NA	TRUE	FALSE	FALSE	FALSE	TRUE	FALSE	FALSE	FALSE	FALSE	TRUE	NA	NA	NA	NA	10.72	9.60884	10.9001	13.7858	8.14498
MsaG000112	XP_024637698.2	histone H3,3	NA	NA	NA	FALSE	FALSE	FALSE	FALSE	TRUE	FALSE	FALSE	TRUE	TRUE	FALSE	NA	NA	26	NA	158.491	148.105	200.679	293.704	178.091
MsaG000113	XP_003625123.1	transcription initiation factor IIB-2	NA	NA	NA	FALSE	FALSE	FALSE	FALSE	FALSE	FALSE	FALSE	FALSE	FALSE	FALSE	NA	NA	NA	NA	1.37874	0.620345	1.3494	0.62043	0.50197
MsaG000114	XP_039690167.1	putative disease resistance protein RGA1	NA	NA	NA	FALSE	TRUE	FALSE	TRUE	FALSE	TRUE	FALSE	FALSE	FALSE	FALSE	NA	NA	NA	NA	0.126339	0.338018	0.34751	0.359486	1.5173
MsaG000116	XP_039690575.1	uncharacterized protein LOC120580623	NA	NA	NA	FALSE	FALSE	FALSE	FALSE	FALSE	FALSE	FALSE	FALSE	FALSE	FALSE	NA	NA	NA	NA	0.800635	0.410395	0.430413	0.210396	0.216942
MsaG000123	XP_039687425.1	uncharacterized protein LOC120579408	NA	NA	NA	FALSE	FALSE	FALSE	FALSE	FALSE	FALSE	FALSE	FALSE	FALSE	FALSE	NA	NA	NA	NA	7.62083	0.259959	0.109643	0	0
MsaG000133	XP_003589349.4	protein EXPRESSION OF TERPENOIDS 1-like	NA	NA	NA	FALSE	FALSE	FALSE	FALSE	FALSE	FALSE	FALSE	FALSE	FALSE	FALSE	NA	NA	NA	NA	14.507	14.6203	24.7081	26.7018	0.0307005	SRS
MsaG000134	XP_003589348.2	cysteine proteinase 15A	NA	NA	NA	TRUE	FALSE	TRUE	FALSE	TRUE	FALSE	TRUE	FALSE	FALSE	TRUE	NA	5	NA	NA	489.801	623.627	1402.84	1777.99	665.133
MsaG000137	XP_003589343.2	probable GTP-binding protein OBGC2	NA	NA	NA	FALSE	FALSE	FALSE	FALSE	FALSE	FALSE	FALSE	FALSE	FALSE	FALSE	NA	NA	NA	NA	0.952354	0.927967	1.04015	1.75566	1.36798
MsaG000140	XP_024631180.1	BEL1-like homeodomain protein 3	NA	NA	NA	FALSE	TRUE	TRUE	TRUE	FALSE	TRUE	TRUE	FALSE	FALSE	FALSE	NA	NA	NA	NA	10.8697	15.1723	25.4293	28.3643	18.0708	TALE
MsaG000141	XP_013466154.1	peptide-N4-(N-acetyl-beta-glucosaminyl)asparagine amidase A	NA	NA	NA	FALSE	FALSE	FALSE	FALSE	FALSE	FALSE	FALSE	FALSE	FALSE	FALSE	NA	NA	NA	NA	1.90836	0.91462	1.10594	1.03097	0.882223
MsaG000143	XP_003590123.1	40S ribosomal protein S3-3	NA	NA	NA	TRUE	TRUE	TRUE	TRUE	TRUE	TRUE	FALSE	TRUE	FALSE	TRUE	NA	NA	NA	NA	434.09	193.645	354.206	433	190.211
MsaG000145	XP_003589326.1	peroxidase 9	NA	NA	NA	FALSE	FALSE	FALSE	FALSE	FALSE	FALSE	FALSE	FALSE	FALSE	FALSE	NA	NA	NA	NA	0.327628	0.501274	0.772912	0.276956	0
MsaG000148	XP_003589321.2	protein YeeZ isoform X3	NA	NA	NA	FALSE	FALSE	FALSE	FALSE	FALSE	FALSE	FALSE	FALSE	FALSE	FALSE	NA	NA	NA	NA	0.754198	1.08617	2.0353	0.958691	0.741688
MsaG000149	XP_024631175.1	uncharacterized protein LOC25482179	NA	NA	NA	FALSE	TRUE	TRUE	TRUE	FALSE	TRUE	FALSE	FALSE	FALSE	TRUE	NA	NA	NA	NA	10.0136	7.96394	12.3524	15.2639	10.9238
MsaG000152	XP_013449675.1	RNA demethylase ALKBH10B	NA	NA	NA	TRUE	TRUE	FALSE	TRUE	TRUE	TRUE	FALSE	TRUE	FALSE	TRUE	NA	NA	NA	NA	0.590648	0.239975	0.211007	0.386137	0.145322
MsaG000158	XP_013466135.1	50S ribosomal protein L31%2C chloroplastic isoform X2	NA	NA	NA	FALSE	FALSE	FALSE	FALSE	FALSE	FALSE	FALSE	FALSE	FALSE	FALSE	NA	NA	NA	NA	111.591	137.103	210.92	242.666	609.044
MsaG000161	XP_013466132.1	ornithine carbamoyltransferase%2C chloroplastic	NA	NA	NA	FALSE	FALSE	FALSE	FALSE	FALSE	FALSE	FALSE	FALSE	FALSE	FALSE	NA	NA	NA	NA	1.1356	0.731544	0.696621	0.80358	0.0228127
MsaG000163	XP_013466130.1	proteasome subunit alpha type-1-B	NA	NA	NA	FALSE	FALSE	FALSE	FALSE	FALSE	FALSE	FALSE	FALSE	FALSE	FALSE	NA	NA	NA	NA	88.8962	55.5209	75.4022	98.8199	57.9406
MsaG000166	XP_013466127.1	uncharacterized protein LOC25482161	NA	NA	NA	FALSE	TRUE	FALSE	TRUE	TRUE	TRUE	FALSE	FALSE	TRUE	FALSE	NA	NA	NA	NA	0.766875	0.597969	2.00577	3.3122	1.04232
MsaG000167	XP_024640794.1	uncharacterized protein LOC112422186	NA	NA	NA	FALSE	FALSE	FALSE	FALSE	FALSE	FALSE	FALSE	FALSE	FALSE	FALSE	NA	NA	NA	NA	1.05095	1.23368	2.26445	1.61439	1.23862
MsaG000170	XP_024638175.1	putative disease resistance protein RGA1	NA	NA	NA	TRUE	TRUE	FALSE	TRUE	TRUE	TRUE	FALSE	FALSE	TRUE	FALSE	NA	NA	NA	NA	0.0246908	0.0409664	0.126133	0.1363	0.511647
MsaG000171	XP_024631168.1	tubby-like F-box protein 5	NA	NA	NA	FALSE	FALSE	FALSE	FALSE	FALSE	FALSE	FALSE	FALSE	FALSE	FALSE	NA	NA	NA	NA	1.71371	1.42085	1.53694	0.739498	0.956816
MsaG000174	XP_013466119.1	U-box domain-containing protein 5	NA	NA	NA	FALSE	FALSE	FALSE	FALSE	FALSE	FALSE	FALSE	FALSE	FALSE	FALSE	NA	NA	NA	NA	0.127578	0.956289	0.741927	1.01418	2.34272
MsaG000175	XP_024631167.1	FACT complex subunit SSRP1	NA	NA	NA	TRUE	FALSE	FALSE	FALSE	TRUE	FALSE	FALSE	FALSE	TRUE	TRUE	NA	NA	1	NA	19.5623	14.368	26.5823	27.7418	12.1365
MsaG000177	XP_013466115.1	4-hydroxyphenylpyruvate dioxygenase	NA	NA	NA	FALSE	TRUE	FALSE	TRUE	FALSE	TRUE	FALSE	FALSE	FALSE	FALSE	NA	NA	NA	NA	1.06422	1.1697	1.96553	2.58773	1.2908
MsaG000179	XP_013466113.1	sugar transporter ERD6-like 6	NA	NA	NA	FALSE	FALSE	FALSE	FALSE	FALSE	FALSE	FALSE	FALSE	FALSE	FALSE	NA	NA	NA	NA	0.0344659	0.155034	0.376975	0.363571	0.14503
MsaG000184	XP_024631155.1	5'-nucleotidase domain-containing protein 4	NA	NA	NA	FALSE	FALSE	TRUE	FALSE	TRUE	FALSE	FALSE	FALSE	FALSE	TRUE	NA	NA	NA	NA	0.277148	0.198457	0.146389	0.329182	0.106348
MsaG000195	XP_024627527.1	DNA-directed RNA polymerase III subunit 2	NA	NA	NA	FALSE	FALSE	FALSE	FALSE	FALSE	FALSE	FALSE	FALSE	FALSE	FALSE	NA	NA	NA	NA	1.20602	0.688766	1.0072	0.833888	0.491197
MsaG000196	XP_039686402.1	putative F-box protein At3g23260	NA	NA	NA	FALSE	FALSE	FALSE	FALSE	FALSE	FALSE	FALSE	FALSE	FALSE	FALSE	NA	NA	NA	NA	4.37844	0.376954	0.0573301	0	0.0415442
MsaG000205	XP_013467905.1	histidine--tRNA ligase%2C cytoplasmic	NA	NA	NA	FALSE	FALSE	FALSE	FALSE	FALSE	FALSE	FALSE	FALSE	FALSE	FALSE	NA	NA	NA	NA	0.351458	0.156354	0.242049	0.356811	0.13982
MsaG000206	XP_024631157.1	deSI-like protein At4g17486	NA	NA	NA	FALSE	FALSE	FALSE	FALSE	FALSE	FALSE	FALSE	FALSE	FALSE	FALSE	NA	NA	NA	NA	2.64742	0.815155	0.469505	0.704806	0.147205
MsaG000207	XP_013466063.1	lysophospholipid acyltransferase LPEAT1 isoform X1	NA	NA	NA	FALSE	FALSE	TRUE	FALSE	TRUE	FALSE	FALSE	TRUE	FALSE	FALSE	NA	NA	NA	greenyellow	2.0889	2.9827	1.60827	0.74506	0.0401561
MsaG000209	XP_013466059.2	methyltransferase-like protein 2 isoform X1	NA	NA	NA	FALSE	FALSE	FALSE	FALSE	FALSE	FALSE	FALSE	FALSE	FALSE	FALSE	NA	NA	NA	NA	1.04849	0.850196	1.50334	1.42649	0.76279	BES1
MsaG000210	XP_013466057.1	uncharacterized protein LOC25482104 isoform X1	NA	NA	NA	FALSE	FALSE	FALSE	FALSE	FALSE	FALSE	FALSE	FALSE	FALSE	FALSE	NA	NA	NA	NA	9.98635	7.68628	20.0492	21.3124	2.90035
MsaG000212	XP_024631148.1	leishmanolysin homolog	NA	NA	NA	FALSE	FALSE	FALSE	FALSE	FALSE	FALSE	FALSE	FALSE	FALSE	FALSE	NA	NA	NA	NA	1.51687	2.00943	2.74377	1.46854	0.995523
MsaG000217	XP_003616287.1	replication factor A protein 1	NA	NA	NA	TRUE	TRUE	FALSE	TRUE	TRUE	TRUE	TRUE	TRUE	TRUE	TRUE	29	NA	10	NA	1.00746	1.19873	2.16894	2.05891	0.439338
MsaG000224	XP_003589309.3	type IV inositol polyphosphate 5-phosphatase 11 isoform X2	NA	NA	NA	TRUE	FALSE	FALSE	FALSE	TRUE	FALSE	FALSE	FALSE	FALSE	TRUE	NA	NA	NA	NA	0.0218152	0.525786	0.797274	4.61722	0.148856
MsaG000232	XP_003589297.2	putative receptor-like protein kinase At4g00960	NA	NA	NA	FALSE	FALSE	FALSE	FALSE	FALSE	FALSE	FALSE	FALSE	FALSE	FALSE	NA	NA	NA	NA	0.518808	0.731999	1.6198	1.31344	2.30792
MsaG000237	XP_003589289.1	probable transcription factor KAN4	NA	NA	NA	FALSE	TRUE	FALSE	TRUE	FALSE	TRUE	FALSE	FALSE	FALSE	FALSE	NA	NA	NA	NA	0.144375	0.15599	0.211486	0.0819097	0.140728	G2-like
MsaG000239	XP_024636626.1	B3 domain-containing protein REM16	NA	NA	NA	TRUE	TRUE	TRUE	TRUE	FALSE	TRUE	TRUE	FALSE	TRUE	TRUE	13	NA	NA	NA	0.850838	0.558136	0.970807	0.894721	0.452524
MsaG000244	XP_024631136.1	uncharacterized protein LOC11411561 isoform X1	NA	NA	NA	FALSE	FALSE	FALSE	FALSE	TRUE	FALSE	FALSE	FALSE	FALSE	TRUE	NA	NA	NA	NA	1.95886	1.26402	1.7367	2.32948	0.786472	B3
MsaG000245	XP_003589268.3	B3 domain-containing protein REM16 isoform X1	NA	NA	NA	TRUE	FALSE	FALSE	FALSE	TRUE	FALSE	FALSE	FALSE	FALSE	TRUE	NA	NA	NA	tan	0.927748	0.735845	0.733363	1.5904	0.110927	B3
MsaG000249	XP_003589256.1	ubiquitin-conjugating enzyme E2-17 kDa	NA	NA	NA	FALSE	FALSE	FALSE	FALSE	FALSE	FALSE	FALSE	FALSE	FALSE	FALSE	NA	NA	NA	NA	50.4674	34.8444	69.5806	72.936	48.7979
MsaG000253	XP_003589249.1	protein OSB1%2C mitochondrial	NA	NA	NA	FALSE	FALSE	FALSE	FALSE	FALSE	FALSE	FALSE	FALSE	FALSE	FALSE	NA	NA	NA	NA	0.402854	0.379673	0.42761	0.450811	0.37549
MsaG000260	XP_013462288.1	probable serine/threonine-protein kinase PBL21	NA	NA	NA	FALSE	FALSE	FALSE	FALSE	FALSE	FALSE	FALSE	FALSE	FALSE	FALSE	NA	NA	NA	NA	1.7027	0.0357044	0	0	0
MsaG000264	XP_039688769.1	probable inactive heme oxygenase 2%2C chloroplastic	NA	NA	NA	TRUE	FALSE	FALSE	FALSE	FALSE	FALSE	FALSE	FALSE	FALSE	TRUE	NA	NA	NA	NA	1.23744	1.12834	1.13091	1.90694	2.26724
MsaG000270	XP_039684696.1	uncharacterized protein LOC11423709 isoform X2	NA	NA	NA	TRUE	TRUE	FALSE	TRUE	TRUE	TRUE	TRUE	FALSE	TRUE	TRUE	36	NA	38	NA	1.2518	0.447855	0.687865	1.19912	0.360221
MsaG000276	XP_003589220.1	origin of replication complex subunit 2	NA	NA	NA	TRUE	TRUE	FALSE	TRUE	TRUE	TRUE	FALSE	FALSE	FALSE	TRUE	NA	NA	NA	NA	1.59253	1.64056	1.48385	3.29606	0.826791
MsaG000282	XP_003589208.1	calmodulin-like protein 5	NA	NA	NA	FALSE	FALSE	FALSE	FALSE	FALSE	FALSE	FALSE	FALSE	FALSE	FALSE	NA	NA	NA	NA	0.895939	0.819393	0.878431	1.96393	1.56688
MsaG000284	XP_039684959.1	phosphopantothenoylcysteine decarboxylase subunit VHS3-like	NA	NA	NA	FALSE	FALSE	FALSE	FALSE	FALSE	FALSE	FALSE	FALSE	FALSE	FALSE	NA	NA	NA	NA	2.35369	0.285828	0.986952	0.592537	1.15682
MsaG000289	XP_013449269.1	uncharacterized protein LOC25498858 isoform X3	NA	NA	NA	TRUE	TRUE	FALSE	TRUE	TRUE	TRUE	TRUE	TRUE	TRUE	TRUE	29	NA	3	NA	0.537648	1.36636	0.785243	0.704481	0.97942
MsaG000290	XP_024627870.1	ethylene-responsive transcription factor-like protein At4g13040	NA	NA	NA	FALSE	FALSE	FALSE	FALSE	FALSE	FALSE	FALSE	FALSE	FALSE	FALSE	NA	NA	NA	NA	2.50145	0.807883	0.936046	1.79517	0.0116552
MsaG000292	XP_003589208.1	calmodulin-like protein 5	NA	NA	NA	FALSE	FALSE	FALSE	FALSE	FALSE	FALSE	FALSE	FALSE	FALSE	FALSE	NA	NA	NA	NA	0	1.23679	2.22737	2.10345	0
MsaG000293	XP_003589210.1	calmodulin-like protein 4	NA	NA	NA	FALSE	FALSE	FALSE	FALSE	FALSE	FALSE	FALSE	FALSE	FALSE	FALSE	NA	NA	NA	NA	0.464124	1.16929	0.697962	1.46743	0
MsaG000295	XP_024631124.1	TMV resistance protein N	NA	NA	NA	FALSE	FALSE	FALSE	FALSE	FALSE	FALSE	FALSE	FALSE	FALSE	FALSE	NA	NA	NA	NA	1.14169	0.336153	1.2247	1.33044	0.329786
MsaG000296	XP_003589197.1	UDP-glucuronate:xylan alpha-glucuronosyltransferase 2 isoform X1	NA	NA	NA	FALSE	TRUE	FALSE	TRUE	FALSE	TRUE	FALSE	FALSE	FALSE	FALSE	NA	NA	NA	NA	0.422108	1.99247	0.881855	0.832985	1.94447
MsaG000297	XP_039688728.1	UDP-glucuronate:xylan alpha-glucuronosyltransferase 2-like	NA	NA	NA	FALSE	FALSE	TRUE	FALSE	FALSE	FALSE	FALSE	FALSE	FALSE	TRUE	NA	NA	NA	NA	0.117564	0.559135	2.04859	1.28845	0.334302
MsaG000298	XP_039686479.1	hydroquinone glucosyltransferase	NA	NA	NA	FALSE	FALSE	FALSE	FALSE	FALSE	FALSE	FALSE	FALSE	FALSE	FALSE	NA	NA	NA	NA	0.753512	0.560001	1.01413	2.46611	0.90578
MsaG000299	XP_039686479.1	hydroquinone glucosyltransferase	NA	NA	NA	FALSE	TRUE	FALSE	TRUE	TRUE	TRUE	FALSE	FALSE	FALSE	TRUE	NA	NA	NA	red	0.805185	0.537875	0.952575	5.89194	0.108594
MsaG000308	XP_003589180.1	cold-regulated protein 27	NA	NA	NA	FALSE	FALSE	FALSE	FALSE	FALSE	FALSE	FALSE	FALSE	FALSE	FALSE	NA	NA	NA	NA	0.0279865	0.0632426	0.151824	0.289679	0.214117
MsaG000310	XP_003589174.2	uncharacterized protein LOC11428036 isoform X1	NA	NA	NA	FALSE	FALSE	FALSE	FALSE	FALSE	FALSE	FALSE	FALSE	FALSE	FALSE	NA	NA	NA	NA	1.62086	1.34279	2.10039	2.1771	0.517933
MsaG000315	XP_003589171.1	triacylglycerol lipase OBL1	NA	NA	NA	TRUE	FALSE	FALSE	FALSE	TRUE	FALSE	FALSE	FALSE	TRUE	TRUE	NA	NA	14	NA	0.122685	1.14562	1.82029	2.0102	0.714836
MsaG000316	XP_003589169.1	probable BOI-related E3 ubiquitin-protein ligase 2	NA	NA	NA	FALSE	FALSE	FALSE	FALSE	TRUE	FALSE	FALSE	FALSE	FALSE	TRUE	NA	NA	NA	NA	31.1077	28.7272	43.3534	48.6613	26.6613
MsaG000318	XP_024631110.1	probable E3 ubiquitin-protein ligase RHG1A	NA	NA	NA	FALSE	FALSE	FALSE	FALSE	FALSE	FALSE	FALSE	FALSE	FALSE	FALSE	NA	NA	NA	NA	22.7384	17.7259	25.9014	20.9135	15.8934
MsaG000328	XP_003589151.2	uncharacterized protein LOC11413050	NA	NA	NA	TRUE	TRUE	FALSE	TRUE	FALSE	TRUE	FALSE	FALSE	FALSE	TRUE	NA	NA	NA	NA	7.33828	3.39402	8.21043	8.00473	6.36547
MsaG000333	XP_039688670.1	long chain base biosynthesis protein 1	NA	NA	NA	TRUE	FALSE	FALSE	FALSE	FALSE	FALSE	TRUE	FALSE	FALSE	FALSE	NA	NA	NA	NA	1.71388	0.58301	0.617458	2.03855	1.21391
MsaG000335	XP_003589143.1	uncharacterized protein LOC11414230	NA	NA	NA	FALSE	FALSE	TRUE	FALSE	TRUE	FALSE	FALSE	FALSE	FALSE	TRUE	NA	NA	NA	NA	6.51265	4.77717	5.45413	6.76229	3.17069
MsaG000336	XP_003589141.1	uncharacterized protein At4g06744	NA	NA	NA	FALSE	FALSE	FALSE	FALSE	FALSE	FALSE	FALSE	FALSE	FALSE	FALSE	NA	NA	NA	NA	0.805769	0.994931	2.42103	2.08894	0.208762
MsaG000338	XP_003589133.1	cysteine proteinase RD21A	NA	NA	NA	TRUE	FALSE	TRUE	FALSE	TRUE	FALSE	TRUE	FALSE	TRUE	TRUE	18	NA	NA	NA	163.451	387.181	700.244	1154.42	350.849
MsaG000341	XP_003589129.1	mannose-P-dolichol utilization defect 1 protein homolog 2	NA	NA	NA	FALSE	FALSE	FALSE	FALSE	FALSE	FALSE	FALSE	FALSE	FALSE	FALSE	NA	NA	NA	NA	45.8138	25.8498	36.0449	44.4952	33.1373
MsaG000342	XP_003589128.1	F-box protein At1g47056	NA	NA	NA	FALSE	FALSE	TRUE	FALSE	FALSE	FALSE	FALSE	FALSE	FALSE	TRUE	NA	NA	NA	purple	104.149	93.5414	139.323	120.979	55.5309
MsaG000343	XP_003589126.1	probable isoaspartyl peptidase/L-asparaginase 2	NA	NA	NA	FALSE	FALSE	TRUE	FALSE	FALSE	FALSE	TRUE	FALSE	FALSE	FALSE	NA	NA	NA	NA	453.8	185.723	285.713	210.945	162.598
MsaG000344	XP_003589125.1	probable carbohydrate esterase At4g34215	NA	NA	NA	FALSE	FALSE	TRUE	FALSE	FALSE	FALSE	FALSE	FALSE	TRUE	FALSE	NA	NA	NA	NA	0.807588	1.25527	1.96066	0.810474	1.11865
MsaG000348	XP_024634957.2	E3 ubiquitin-protein ligase APD1	NA	NA	NA	FALSE	FALSE	FALSE	FALSE	FALSE	FALSE	FALSE	FALSE	FALSE	FALSE	NA	NA	NA	NA	0.0414933	0.443958	0.734086	0.768963	0.0497457
MsaG000351	XP_003589112.2	(S)-8-oxocitronellyl enol synthase ISY1	NA	NA	NA	FALSE	FALSE	FALSE	FALSE	FALSE	FALSE	FALSE	FALSE	FALSE	FALSE	NA	NA	NA	NA	1.51929	0.609602	0.996238	1.31999	3.625
MsaG000356	XP_003589100.3	uncharacterized protein LOC11419173	NA	NA	NA	TRUE	TRUE	FALSE	TRUE	FALSE	TRUE	FALSE	FALSE	FALSE	TRUE	NA	NA	NA	NA	0.225597	0.382168	0.421635	1.91718	0.0253682
MsaG000357	XP_003618118.2	epidermal growth factor receptor substrate 15-like 1	NA	NA	NA	FALSE	TRUE	FALSE	TRUE	TRUE	TRUE	FALSE	FALSE	TRUE	FALSE	NA	NA	NA	NA	2.31568	1.17578	1.99888	1.57081	0.961016
MsaG000370	XP_024631259.1	protein NPGR1	NA	NA	NA	FALSE	FALSE	FALSE	FALSE	FALSE	FALSE	FALSE	FALSE	FALSE	FALSE	NA	NA	NA	NA	3.99562	1.19923	1.29911	2.08721	0.288399
MsaG000374	XP_003589063.1	uncharacterized protein LOC11414211	NA	NA	NA	FALSE	FALSE	FALSE	FALSE	FALSE	FALSE	FALSE	FALSE	FALSE	FALSE	NA	NA	NA	NA	1.1398	0.468486	0.125303	0.244288	2.27641
MsaG000375	XP_003588750.2	uncharacterized protein LOC11431776 isoform X1	NA	NA	NA	FALSE	FALSE	FALSE	FALSE	FALSE	FALSE	FALSE	FALSE	FALSE	FALSE	NA	NA	NA	NA	0.952852	0.320039	0.0670472	0.00558292	0
MsaG000376	XP_024640929.1	F-box protein At3g07870	NA	NA	NA	FALSE	FALSE	FALSE	FALSE	FALSE	FALSE	FALSE	FALSE	FALSE	FALSE	NA	NA	NA	NA	0.759522	0.731545	0.622042	0.353213	0.041853
MsaG000380	XP_024640929.1	F-box protein At3g07870	NA	NA	NA	FALSE	FALSE	FALSE	FALSE	FALSE	FALSE	FALSE	FALSE	FALSE	FALSE	NA	NA	NA	NA	0.512077	0.899413	0.290461	0.350116	0
MsaG000382	XP_003589057.2	F-box protein At3g12350	NA	NA	NA	FALSE	FALSE	TRUE	FALSE	TRUE	FALSE	FALSE	FALSE	FALSE	TRUE	NA	NA	NA	NA	20.9856	16.7735	13.8729	24.4748	11.8295
MsaG000389	XP_003589050.2	70 kDa peptidyl-prolyl isomerase isoform X2	NA	NA	NA	TRUE	FALSE	FALSE	FALSE	FALSE	FALSE	TRUE	FALSE	FALSE	FALSE	NA	NA	NA	NA	2.41464	0.87941	1.4969	1.6259	0.691027
MsaG000392	XP_039688498.1	phytosulfokines-like	NA	NA	NA	FALSE	FALSE	FALSE	FALSE	FALSE	FALSE	FALSE	FALSE	FALSE	FALSE	NA	NA	NA	NA	0.498035	0.192749	0.463163	0.320853	0.0476527
MsaG000394	XP_013465967.1	kinesin-like protein KIN-7N	NA	NA	NA	FALSE	FALSE	FALSE	FALSE	TRUE	FALSE	FALSE	FALSE	FALSE	TRUE	NA	NA	NA	blue	2.53651	1.42673	1.4985	2.00662	0.218483
MsaG000395	XP_013465965.1	uncharacterized protein LOC25482047 isoform X2	NA	NA	NA	FALSE	FALSE	FALSE	FALSE	FALSE	FALSE	FALSE	FALSE	FALSE	FALSE	NA	NA	NA	NA	0.0878379	0	0.0734211	0.201267	0.407616
MsaG000396	XP_024631092.1	pre-mRNA-processing protein 40A	NA	NA	NA	FALSE	FALSE	FALSE	FALSE	FALSE	FALSE	FALSE	FALSE	FALSE	FALSE	NA	NA	NA	NA	8.25762	4.73444	7.22698	8.19798	4.8439
MsaG000400	XP_024634937.2	uncharacterized protein LOC112420326	NA	NA	NA	TRUE	FALSE	FALSE	FALSE	TRUE	FALSE	FALSE	FALSE	TRUE	FALSE	NA	NA	NA	NA	0.0732298	0.172167	0.71124	1.49316	0.529422
MsaG000401	XP_039688487.1	AP2-like ethylene-responsive transcription factor ANT	NA	NA	NA	FALSE	FALSE	FALSE	FALSE	FALSE	FALSE	FALSE	FALSE	FALSE	FALSE	NA	NA	NA	NA	0.206651	0.0458557	0.133259	0.127676	0.0951606	AP2
MsaG000422	XP_013465937.1	transcription factor RAX3 isoform X2	NA	NA	NA	FALSE	FALSE	FALSE	FALSE	FALSE	FALSE	FALSE	FALSE	FALSE	FALSE	NA	NA	NA	NA	0.0158608	0.805813	1.03445	1.09818	0	MYB
MsaG000425	XP_013465933.1	homeobox-leucine zipper protein HOX15	NA	NA	NA	TRUE	TRUE	TRUE	TRUE	TRUE	TRUE	FALSE	TRUE	FALSE	TRUE	31	NA	NA	NA	2.56099	1.05787	0.530181	0.810031	0.195131	HD-ZIP
MsaG000426	XP_013465932.1	homeotic protein knotted-1	NA	NA	NA	TRUE	FALSE	TRUE	FALSE	FALSE	FALSE	FALSE	TRUE	FALSE	FALSE	NA	NA	NA	purple	0.673808	1.29503	1.86305	0.448946	0.0803866	TALE
MsaG000429	XP_013465930.1	transcription factor MYB36	NA	NA	NA	FALSE	FALSE	FALSE	FALSE	FALSE	FALSE	FALSE	FALSE	FALSE	FALSE	NA	NA	NA	NA	0.355631	0.403911	0.482998	0.880777	0.25103	MYB
MsaG000431	XP_013465924.1	egalitarian protein homolog	NA	NA	NA	FALSE	FALSE	TRUE	FALSE	TRUE	FALSE	FALSE	FALSE	FALSE	TRUE	NA	NA	NA	NA	11.1331	7.90753	10.9335	9.60388	7.14924
MsaG000437	XP_024626868.1	replication protein A 70 kDa DNA-binding subunit D	NA	NA	NA	FALSE	FALSE	FALSE	FALSE	FALSE	FALSE	FALSE	FALSE	FALSE	FALSE	NA	NA	NA	NA	1.01432	1.22112	1.25625	0.764078	0.482967
MsaG000442	XP_003624630.2	arabinogalactan protein 14	NA	NA	NA	TRUE	TRUE	TRUE	TRUE	FALSE	TRUE	TRUE	TRUE	FALSE	TRUE	10	25	NA	NA	3665.75	12638.2	8701.72	6216.16	5497.04
MsaG000452	XP_039688433.1	homeobox protein ATH1	NA	NA	NA	TRUE	FALSE	FALSE	FALSE	FALSE	FALSE	FALSE	FALSE	TRUE	FALSE	NA	NA	NA	NA	1.68346	1.18087	0.593777	0.553347	0.143363	TALE
MsaG000455	XP_003589023.3	K(+) efflux antiporter 6	NA	NA	NA	TRUE	TRUE	FALSE	TRUE	FALSE	TRUE	FALSE	FALSE	FALSE	TRUE	NA	NA	NA	NA	0.847399	0.616713	0.77478	1.36722	0.93223
MsaG000457	XP_003589020.1	calcineurin B-like protein 10 isoform X3	NA	NA	NA	FALSE	FALSE	TRUE	FALSE	FALSE	FALSE	FALSE	TRUE	FALSE	FALSE	NA	NA	NA	NA	0.57997	0.582585	0.430994	1.13814	0.655009
MsaG000466	XP_024633171.1	F-box/FBD/LRR-repeat protein At1g13570 isoform X2	NA	NA	NA	FALSE	FALSE	FALSE	FALSE	FALSE	FALSE	FALSE	FALSE	FALSE	FALSE	NA	NA	NA	NA	0.158787	0.038516	0.0720806	0.1056	0.0741664
MsaG000468	XP_003589006.1	protein CHUP1%2C chloroplastic isoform X1	NA	NA	NA	TRUE	FALSE	FALSE	FALSE	TRUE	FALSE	FALSE	FALSE	FALSE	TRUE	NA	NA	NA	brown	1.51148	1.47501	1.46244	2.24615	0.108019
MsaG000478	XP_003626793.2	uncharacterized protein LOC11420679	NA	NA	NA	FALSE	FALSE	FALSE	FALSE	FALSE	FALSE	FALSE	FALSE	FALSE	FALSE	NA	NA	NA	NA	0.615159	0.995208	1.44137	0.38911	0.413233
MsaG000488	XP_024634681.1	uncharacterized protein LOC11412548	NA	NA	NA	FALSE	FALSE	FALSE	FALSE	FALSE	FALSE	FALSE	FALSE	FALSE	FALSE	NA	NA	NA	NA	0.423863	0.168839	0.326903	0.46858	0.482144
MsaG000492	XP_003588982.1	uncharacterized protein LOC11417861	NA	NA	NA	FALSE	TRUE	FALSE	TRUE	FALSE	TRUE	FALSE	FALSE	FALSE	FALSE	NA	NA	NA	NA	1.97371	0.482567	0.794125	0.734399	0.55076
MsaG000494	XP_003588979.2	beta-fructofuranosidase%2C insoluble isoenzyme CWINV6	NA	NA	NA	FALSE	TRUE	FALSE	TRUE	FALSE	TRUE	FALSE	FALSE	FALSE	FALSE	NA	NA	NA	NA	0.367249	0.282293	0.343722	0.841437	3.1558
MsaG000496	XP_039688338.1	LOW QUALITY PROTEIN: beta-fructofuranosidase%2C insoluble isoenzyme CWINV1	NA	NA	NA	TRUE	TRUE	FALSE	TRUE	TRUE	TRUE	FALSE	TRUE	TRUE	TRUE	NA	NA	NA	NA	0	0.52331	0.400617	0.559194	0.869078
MsaG000498	XP_003603159.1	glutaredoxin-C10	NA	NA	NA	FALSE	FALSE	FALSE	FALSE	FALSE	FALSE	FALSE	FALSE	FALSE	FALSE	NA	NA	NA	NA	70.0521	80.0827	100.217	150.91	88.8814
MsaG000502	XP_013442853.1	uncharacterized protein LOC25480156	NA	NA	NA	FALSE	FALSE	TRUE	FALSE	TRUE	FALSE	FALSE	TRUE	FALSE	FALSE	NA	NA	NA	NA	2.07459	2.59089	0.566317	0.330446	0
MsaG000505	XP_013465885.1	uncharacterized protein LOC25481992	NA	NA	NA	FALSE	FALSE	FALSE	FALSE	FALSE	FALSE	FALSE	FALSE	FALSE	FALSE	NA	NA	NA	NA	1.61526	0.761533	0.539214	1.51781	0.529509
MsaG000506	XP_024631073.1	uncharacterized protein LOC11423308 isoform X1	NA	NA	NA	FALSE	TRUE	FALSE	TRUE	FALSE	TRUE	FALSE	FALSE	FALSE	FALSE	NA	NA	NA	NA	1.63041	0.838533	1.42867	2.7328	0.781615
MsaG000511	XP_024639587.1	neurofilament medium polypeptide	NA	NA	NA	FALSE	FALSE	FALSE	FALSE	FALSE	FALSE	FALSE	FALSE	FALSE	FALSE	NA	NA	NA	NA	0.460921	0.0384884	0.160671	0.161734	0.0221283
MsaG000512	XP_013466453.1	F-box/kelch-repeat protein At3g23880	NA	NA	NA	FALSE	TRUE	FALSE	TRUE	TRUE	TRUE	FALSE	FALSE	TRUE	FALSE	NA	NA	NA	NA	2.60907	1.72876	1.47421	1.77308	0.794303
MsaG000514	XP_003588954.1	fatty-acid-binding protein 2	NA	NA	NA	FALSE	FALSE	FALSE	FALSE	FALSE	FALSE	FALSE	FALSE	FALSE	FALSE	NA	NA	NA	NA	3.14017	1.29305	0.923532	1.88435	1.19431
MsaG000516	XP_024631071.1	myosin-15-like isoform X1	NA	NA	NA	FALSE	FALSE	FALSE	FALSE	TRUE	FALSE	FALSE	FALSE	FALSE	TRUE	NA	NA	NA	NA	0.804579	0.585222	1.01199	1.1756	0.99353
MsaG000518	XP_003601866.1	ALBINO3-like protein 1%2C chloroplastic	NA	NA	NA	FALSE	FALSE	FALSE	FALSE	FALSE	FALSE	FALSE	FALSE	FALSE	FALSE	NA	NA	NA	NA	1.94142	1.46753	0.428262	0.228817	0.633325
MsaG000521	XP_024636797.1	serine/threonine-protein kinase tricornered	NA	NA	NA	FALSE	FALSE	FALSE	FALSE	FALSE	FALSE	FALSE	FALSE	FALSE	FALSE	NA	NA	NA	NA	2.20747	0.543972	1.55178	0.871695	0.522024
MsaG000523	XP_003588934.3	F-box/LRR-repeat protein 15	NA	NA	NA	TRUE	TRUE	FALSE	TRUE	TRUE	TRUE	FALSE	FALSE	TRUE	TRUE	NA	NA	36	NA	0.294364	0.140157	0.182654	0.218475	0.0588487
MsaG000536	XP_013465875.1	17,9 kDa class II heat shock protein	NA	NA	NA	FALSE	FALSE	FALSE	FALSE	TRUE	FALSE	FALSE	TRUE	FALSE	TRUE	NA	NA	29	NA	1.45255	2.40434	1.23297	3.37299	0.51733
MsaG000537	XP_003588914.1	probable WRKY transcription factor 50	NA	NA	NA	FALSE	FALSE	FALSE	FALSE	FALSE	FALSE	FALSE	FALSE	FALSE	FALSE	NA	NA	NA	NA	0.0373643	0.0399775	0.0995485	0.43709	0.979797	WRKY
MsaG000543	XP_003625981.1	increased DNA methylation 1	NA	NA	NA	FALSE	FALSE	FALSE	FALSE	FALSE	FALSE	FALSE	FALSE	FALSE	FALSE	NA	NA	NA	NA	20.6601	9.37295	22.2609	24.0637	19.0791
MsaG000548	XP_013465863.1	polyadenylate-binding protein-interacting protein 7	NA	NA	NA	FALSE	FALSE	FALSE	FALSE	FALSE	FALSE	FALSE	FALSE	FALSE	FALSE	NA	NA	NA	NA	30.5275	34.6119	50.3075	36.146	46.4634
MsaG000561	XP_013465848.1	histidine kinase 5	NA	NA	NA	FALSE	FALSE	FALSE	FALSE	FALSE	FALSE	FALSE	FALSE	FALSE	FALSE	NA	NA	NA	NA	3.43783	0.861896	0.0279602	0.182401	0
MsaG000562	XP_003589007.2	probable serine/threonine-protein kinase SIS8	NA	NA	NA	TRUE	TRUE	FALSE	TRUE	TRUE	TRUE	TRUE	FALSE	FALSE	TRUE	NA	NA	NA	NA	0.632481	0.348597	0.336914	0.205342	0.233762
MsaG000563	XP_003588798.2	histidine kinase 5	NA	NA	NA	FALSE	FALSE	FALSE	FALSE	FALSE	FALSE	FALSE	FALSE	FALSE	FALSE	NA	NA	NA	NA	0.380566	0.691896	0.45636	0.243428	0.0693238
MsaG000564	XP_003588529.2	putative disease resistance RPP13-like protein 1	NA	NA	NA	FALSE	FALSE	FALSE	FALSE	FALSE	FALSE	FALSE	FALSE	FALSE	FALSE	NA	NA	NA	NA	1.63774	1.05426	1.90385	1.69817	0.516703
MsaG000565	XP_039689986.1	F-box/FBD/LRR-repeat protein At1g13570 isoform X1	NA	NA	NA	FALSE	FALSE	FALSE	FALSE	FALSE	FALSE	FALSE	FALSE	FALSE	FALSE	NA	NA	NA	NA	0.0843925	0.365519	0.242761	0.0998248	0.047136
MsaG000568	XP_003588806.1	protein GLUTAMINE DUMPER 5	NA	NA	NA	FALSE	FALSE	FALSE	FALSE	FALSE	FALSE	FALSE	FALSE	FALSE	FALSE	NA	NA	NA	NA	1.04358	1.46292	1.98711	0.224274	3.96351
MsaG000570	XP_003588808.1	zinc finger protein CONSTANS-LIKE 4	NA	NA	NA	FALSE	TRUE	TRUE	TRUE	TRUE	TRUE	TRUE	FALSE	FALSE	TRUE	NA	32	NA	NA	140.381	161.134	474.062	455.939	436.85	CO-like
MsaG000571	XP_013465846.1	probable protein phosphatase 2C 59	NA	NA	NA	FALSE	FALSE	FALSE	FALSE	FALSE	FALSE	FALSE	FALSE	FALSE	FALSE	NA	NA	NA	NA	14.3747	17.2034	20.5419	22.7783	17.1977
MsaG000573	XP_003588811.1	F-box/FBD/LRR-repeat protein At1g13570 isoform X1	NA	NA	NA	FALSE	FALSE	FALSE	FALSE	FALSE	FALSE	FALSE	FALSE	FALSE	FALSE	NA	NA	NA	NA	1.68979	1.02891	1.11742	1.0395	0.464322
MsaG000574	XP_013465838.2	F-box/FBD/LRR-repeat protein At1g13570	NA	NA	NA	FALSE	FALSE	FALSE	FALSE	FALSE	FALSE	FALSE	FALSE	FALSE	FALSE	NA	NA	NA	NA	0.0405437	0.0188428	0.0319958	0.107119	0.212662
MsaG000579	XP_024633628.2	uncharacterized protein LOC11426716	NA	NA	NA	FALSE	FALSE	FALSE	FALSE	FALSE	FALSE	FALSE	FALSE	FALSE	FALSE	NA	NA	NA	NA	0.923314	0.19275	0.0564988	0.0556235	0
MsaG000582	XP_039688184.1	F-box/FBD/LRR-repeat protein At1g13570 isoform X2	NA	NA	NA	FALSE	FALSE	FALSE	FALSE	FALSE	FALSE	FALSE	FALSE	FALSE	FALSE	NA	NA	NA	NA	0.45103	0.0136293	0.0338096	0.0299389	0
MsaG000585	XP_003588819.1	ER membrane protein complex subunit 4	NA	NA	NA	FALSE	FALSE	FALSE	FALSE	FALSE	FALSE	FALSE	FALSE	FALSE	FALSE	NA	NA	NA	NA	16.616	9.18671	12.7147	16.7469	11.6675
MsaG000588	XP_003588754.2	probable polygalacturonase At3g15720	NA	NA	NA	FALSE	FALSE	FALSE	FALSE	FALSE	FALSE	FALSE	FALSE	FALSE	FALSE	NA	NA	NA	NA	0.0106213	0.104909	0.222118	0.159364	0
MsaG000589	XP_003588754.2	probable polygalacturonase At3g15720	NA	NA	NA	FALSE	TRUE	TRUE	TRUE	TRUE	TRUE	FALSE	TRUE	FALSE	FALSE	NA	NA	NA	greenyellow	0.171411	3.88444	2.06758	0.325908	0
MsaG000590	XP_003588754.2	probable polygalacturonase At3g15720	NA	NA	NA	FALSE	FALSE	FALSE	FALSE	FALSE	FALSE	FALSE	FALSE	FALSE	FALSE	NA	NA	NA	NA	0.0671869	0.275703	0.216945	0.0741127	0.0109322
MsaG000592	XP_003588831.1	probable WRKY transcription factor 40	NA	NA	NA	FALSE	FALSE	FALSE	FALSE	FALSE	FALSE	FALSE	FALSE	FALSE	FALSE	NA	NA	NA	NA	0.173895	0.144173	0.256267	0.304986	0.81919	WRKY
MsaG000596	XP_024633545.1	F-box/FBD/LRR-repeat protein At1g13570	NA	NA	NA	FALSE	FALSE	FALSE	FALSE	FALSE	FALSE	FALSE	FALSE	FALSE	FALSE	NA	NA	NA	NA	0.315628	0.158948	0.0123371	0.187109	0.0842141
MsaG000597	XP_003588857.1	3-hydroxyisobutyryl-CoA hydrolase-like protein 2%2C mitochondrial	NA	NA	NA	TRUE	FALSE	FALSE	FALSE	TRUE	FALSE	FALSE	FALSE	FALSE	TRUE	NA	NA	NA	NA	2.3503	0.857828	1.12186	1.96812	0.529345
MsaG000606	XP_003588865.1	uncharacterized protein LOC11432979	NA	NA	NA	FALSE	FALSE	FALSE	FALSE	FALSE	FALSE	FALSE	FALSE	FALSE	FALSE	NA	NA	NA	NA	1.73239	0.756293	0.960446	1.61228	0.803671
MsaG000607	XP_013468649.1	uncharacterized protein LOC25484389	NA	NA	NA	FALSE	TRUE	FALSE	TRUE	TRUE	TRUE	FALSE	TRUE	TRUE	FALSE	NA	NA	35	NA	0.820715	0.692823	1.22754	0.59182	0.526291
MsaG000611	XP_003588870.1	protein LURP-one-related 10	NA	NA	NA	FALSE	FALSE	FALSE	FALSE	FALSE	FALSE	FALSE	FALSE	FALSE	FALSE	NA	NA	NA	NA	0.0528185	0.743464	0.733035	2.81905	0.77969
MsaG000614	XP_024631051.2	probable folate-biopterin transporter 6	NA	NA	NA	FALSE	FALSE	FALSE	FALSE	FALSE	FALSE	FALSE	FALSE	FALSE	FALSE	NA	NA	NA	NA	0.240956	0.174784	0.406535	0.573029	0.702505
MsaG000615	XP_003588877.1	L-type lectin-domain containing receptor kinase IX,1	NA	NA	NA	FALSE	FALSE	FALSE	FALSE	TRUE	FALSE	FALSE	FALSE	FALSE	TRUE	NA	NA	NA	NA	0.393524	0.281313	0.217746	2.58578	0.195447
MsaG000618	XP_024631049.1	triadin isoform X1	NA	NA	NA	FALSE	FALSE	FALSE	FALSE	FALSE	FALSE	FALSE	FALSE	FALSE	FALSE	NA	NA	NA	NA	20.5228	12.9157	22.3801	21.306	9.55424
MsaG000622	XP_039688119.1	pentatricopeptide repeat-containing protein At5g27110	NA	NA	NA	FALSE	FALSE	FALSE	FALSE	FALSE	FALSE	FALSE	FALSE	FALSE	FALSE	NA	NA	NA	NA	1.15266	0.960877	2.52929	1.26929	1.10436
MsaG000625	XP_013465836.3	CHD3-type chromatin-remodeling factor PICKLE	NA	NA	NA	FALSE	FALSE	FALSE	FALSE	FALSE	FALSE	FALSE	FALSE	FALSE	FALSE	NA	NA	NA	NA	0.253785	0.0894698	0.0526111	0.0725578	0.0339328
MsaG000626	XP_039687011.1	mitochondrial metalloendopeptidase OMA1-like	NA	NA	NA	FALSE	FALSE	FALSE	FALSE	FALSE	FALSE	FALSE	FALSE	FALSE	FALSE	NA	NA	NA	NA	0.864364	0.431652	0.424581	0.718355	0
MsaG000628	XP_024639089.1	mitochondrial metalloendopeptidase OMA1	NA	NA	NA	FALSE	FALSE	FALSE	FALSE	FALSE	FALSE	FALSE	FALSE	FALSE	FALSE	NA	NA	NA	NA	0.187684	0.127934	0.266074	0.177177	0.0415321
MsaG000629	XP_039686140.1	replication protein A 70 kDa DNA-binding subunit E	NA	NA	NA	TRUE	TRUE	FALSE	TRUE	FALSE	TRUE	FALSE	FALSE	FALSE	TRUE	NA	NA	NA	NA	1.05881	0.571034	0.952999	0.497206	0.416682
MsaG000631	XP_013465836.3	CHD3-type chromatin-remodeling factor PICKLE	NA	NA	NA	FALSE	FALSE	FALSE	FALSE	FALSE	FALSE	FALSE	FALSE	FALSE	FALSE	NA	NA	NA	NA	0.0739597	0.0400855	0.0442064	0.0363117	0.006527
MsaG000637	XP_013465831.1	zinc finger protein 3	NA	NA	NA	FALSE	FALSE	FALSE	FALSE	FALSE	FALSE	FALSE	FALSE	FALSE	FALSE	NA	NA	NA	NA	0.17401	0.120363	0.421343	0.135559	2.67127
MsaG000641	XP_013451097.3	probable tRNA (guanine(26)-N(2))-dimethyltransferase 1	NA	NA	NA	TRUE	TRUE	TRUE	TRUE	TRUE	TRUE	FALSE	TRUE	FALSE	TRUE	14	NA	NA	NA	3.56701	0.911271	0.675303	2.16372	0.365006
MsaG000642	XP_013465827.1	caldesmon	NA	NA	NA	FALSE	FALSE	FALSE	FALSE	FALSE	FALSE	FALSE	FALSE	FALSE	FALSE	NA	NA	NA	NA	4.53135	0.595017	0.203205	0.190936	0.0819289
MsaG000643	XP_013465849.1	ubiquitin carboxyl-terminal hydrolase 18	NA	NA	NA	FALSE	FALSE	FALSE	FALSE	FALSE	FALSE	FALSE	FALSE	FALSE	FALSE	NA	NA	NA	NA	1.20883	0.679737	1.12145	1.35097	0.783126
MsaG000646	XP_013465826.1	60S ribosomal protein L39-3	NA	NA	NA	FALSE	FALSE	TRUE	FALSE	TRUE	FALSE	FALSE	TRUE	FALSE	FALSE	NA	NA	NA	NA	549.271	225.697	308.91	531.978	165.209
MsaG000649	XP_024638724.1	aberrant root formation protein 4	NA	NA	NA	FALSE	FALSE	FALSE	FALSE	FALSE	FALSE	FALSE	FALSE	FALSE	FALSE	NA	NA	NA	NA	1.88468	1.21817	2.36732	2.06826	1.28654
MsaG000652	XP_013465818.1	ribosome biogenesis protein BRX1 homolog 2	NA	NA	NA	FALSE	FALSE	FALSE	FALSE	TRUE	FALSE	FALSE	FALSE	TRUE	FALSE	NA	NA	NA	NA	1.4477	0.760957	1.9563	2.1626	0.871441
MsaG000657	XP_024631029.1	uncharacterized protein LOC25481933 isoform X1	NA	NA	NA	FALSE	FALSE	TRUE	FALSE	FALSE	FALSE	FALSE	FALSE	FALSE	TRUE	NA	NA	NA	NA	1.87499	1.30046	1.82725	2.05169	0.971203
MsaG000664	XP_039685635.1	protein TOPLESS-like	NA	NA	NA	FALSE	FALSE	FALSE	FALSE	TRUE	FALSE	FALSE	FALSE	TRUE	FALSE	NA	NA	NA	NA	2.29735	0.91796	1.52397	1.57776	0.834891
MsaG000668	XP_003588784.3	lipid transfer protein EARLI 1	NA	NA	NA	FALSE	FALSE	FALSE	FALSE	FALSE	FALSE	FALSE	FALSE	FALSE	FALSE	NA	NA	NA	NA	0	0.422085	0.25775	0.0500429	4.60439
MsaG000669	XP_003588784.3	lipid transfer protein EARLI 1	NA	NA	NA	FALSE	FALSE	FALSE	FALSE	FALSE	FALSE	FALSE	FALSE	FALSE	FALSE	NA	NA	NA	NA	0	0	0.0451538	0.209892	3.35563
MsaG000677	XP_003604024.1	5'-methylthioadenosine/S-adenosylhomocysteine nucleosidase	NA	NA	NA	FALSE	FALSE	FALSE	FALSE	FALSE	FALSE	FALSE	FALSE	FALSE	FALSE	NA	NA	NA	NA	0.523423	0.240438	0.644025	1.18786	0.106133
MsaG000680	XP_024631021.1	protein WVD2-like 5	NA	NA	NA	FALSE	TRUE	FALSE	TRUE	FALSE	TRUE	FALSE	FALSE	FALSE	FALSE	NA	NA	NA	NA	15.3243	10.0968	15.1885	16.3604	9.72719
MsaG000681	XP_003588766.1	EIN3-binding F-box protein 1	NA	NA	NA	TRUE	FALSE	FALSE	FALSE	TRUE	FALSE	FALSE	TRUE	FALSE	FALSE	NA	NA	NA	NA	38.8457	86.0405	148.043	167.106	66.8581
MsaG000683	XP_013465794.2	uncharacterized protein LOC11435981 isoform X1	NA	NA	NA	FALSE	FALSE	FALSE	FALSE	FALSE	FALSE	FALSE	FALSE	FALSE	FALSE	NA	NA	NA	NA	0.525095	1.06966	1.42667	1.64014	2.72565
MsaG000684	XP_003588762.1	ethylene-responsive transcription factor WIN1	NA	NA	NA	TRUE	FALSE	FALSE	FALSE	TRUE	FALSE	FALSE	FALSE	FALSE	TRUE	NA	NA	NA	NA	0.0415568	0.0567705	0.52023	1.21678	0.527244	ERF
MsaG000686	XP_013448609.1	probable carboxylesterase 12	NA	NA	NA	FALSE	FALSE	FALSE	FALSE	FALSE	FALSE	FALSE	FALSE	FALSE	FALSE	NA	NA	NA	NA	0.152968	0.563643	0.233669	0.561025	1.54889
MsaG000688	XP_003588754.2	probable polygalacturonase At3g15720	NA	NA	NA	FALSE	TRUE	FALSE	TRUE	FALSE	TRUE	FALSE	FALSE	FALSE	FALSE	NA	NA	NA	NA	2.24667	1.97334	0.968051	0.42487	0.3504
MsaG000689	XP_003588753.2	pentatricopeptide repeat-containing protein At4g21065	NA	NA	NA	FALSE	FALSE	FALSE	FALSE	FALSE	FALSE	FALSE	FALSE	FALSE	FALSE	NA	NA	NA	NA	1.51864	0.712341	1.22311	0.901387	0.240688
MsaG000699	XP_003588715.2	probable histone H2A variant 3	NA	NA	NA	TRUE	FALSE	TRUE	FALSE	FALSE	FALSE	FALSE	FALSE	FALSE	TRUE	NA	NA	NA	turquoise	436.68	279.827	330.666	443.568	145.652
MsaG000701	XP_003588715.2	probable histone H2A variant 3	NA	NA	NA	FALSE	FALSE	FALSE	FALSE	FALSE	FALSE	FALSE	FALSE	FALSE	FALSE	NA	NA	NA	NA	282.777	157.961	198.042	315.984	123.148
MsaG000705	XP_003621296.1	inactive poly [ADP-ribose] polymerase RCD1	NA	NA	NA	FALSE	FALSE	TRUE	FALSE	FALSE	FALSE	FALSE	FALSE	TRUE	FALSE	NA	NA	NA	NA	0.226229	0.193364	1.12591	0.874983	0.276809
MsaG000706	XP_003588706.3	carbon catabolite repressor protein 4 homolog 6 isoform X2	NA	NA	NA	TRUE	FALSE	FALSE	FALSE	FALSE	FALSE	FALSE	FALSE	FALSE	TRUE	NA	NA	NA	NA	2.24608	1.32855	2.02129	1.82351	1.26921
MsaG000707	XP_039687950.1	protein STABILIZED1	NA	NA	NA	FALSE	TRUE	FALSE	TRUE	TRUE	TRUE	FALSE	FALSE	FALSE	TRUE	NA	NA	NA	NA	1.27247	0.13834	0.132908	0.310939	0.0726417
MsaG000708	XP_003588703.1	6-hydroxynicotinate 3-monooxygenase	NA	NA	NA	FALSE	FALSE	FALSE	FALSE	FALSE	FALSE	FALSE	FALSE	FALSE	FALSE	NA	NA	NA	NA	0.27502	0.213563	0.164261	0.046154	0.103361
MsaG000712	XP_003588700.1	protein ECERIFERUM 26-like	NA	NA	NA	FALSE	TRUE	FALSE	TRUE	FALSE	TRUE	FALSE	FALSE	FALSE	FALSE	NA	NA	NA	NA	0.381265	0.243537	0.567425	0.533397	0.11422
MsaG000714	XP_003588698.1	pleiotropic drug resistance protein 1	NA	NA	NA	TRUE	TRUE	FALSE	TRUE	FALSE	TRUE	TRUE	FALSE	FALSE	FALSE	NA	NA	NA	NA	0.500649	0.144491	0.0462	0.0651096	0.134756
MsaG000720	NA	NA	NA	NA	NA	FALSE	FALSE	FALSE	FALSE	FALSE	FALSE	FALSE	FALSE	FALSE	FALSE	NA	NA	NA	NA	0.168405	0.245365	0.442264	0.613054	0.23278
MsaG000721	XP_003588698.1	pleiotropic drug resistance protein 1	NA	NA	NA	TRUE	TRUE	FALSE	TRUE	TRUE	TRUE	TRUE	FALSE	FALSE	FALSE	NA	NA	NA	NA	0.436138	0.120056	0.0504709	0.0522923	0.107342
MsaG000722	XP_003588697.1	probable indole-3-pyruvate monooxygenase YUCCA4	NA	NA	NA	FALSE	FALSE	FALSE	FALSE	FALSE	FALSE	FALSE	FALSE	FALSE	FALSE	NA	NA	NA	NA	0.395001	0.297662	0.302849	0.752458	0
MsaG000731	XP_003588686.2	photosynthetic NDH subunit of subcomplex B 3%2C chloroplastic	NA	NA	NA	FALSE	FALSE	FALSE	FALSE	FALSE	FALSE	FALSE	FALSE	FALSE	FALSE	NA	NA	NA	NA	0.460756	0.579114	1.03695	0.922086	4.93169
MsaG000734	XP_003588682.1	serine/threonine protein phosphatase 2A 57 kDa regulatory subunit B' kappa isoform	NA	NA	NA	FALSE	FALSE	TRUE	FALSE	FALSE	FALSE	FALSE	TRUE	FALSE	FALSE	NA	NA	NA	magenta	38.4084	32.6257	32.5512	27.7421	10.2059
MsaG000736	XP_003588676.2	F-box/FBD/LRR-repeat protein At1g13570 isoform X1	NA	NA	NA	FALSE	FALSE	FALSE	FALSE	FALSE	FALSE	FALSE	FALSE	FALSE	FALSE	NA	NA	NA	NA	0.218764	0.0870783	0.102385	0.0927695	0.0520293
MsaG000738	XP_039687899.1	polyadenylate-binding protein-interacting protein 6	NA	NA	NA	FALSE	FALSE	FALSE	FALSE	FALSE	FALSE	FALSE	FALSE	FALSE	FALSE	NA	NA	NA	NA	30.5569	31.1896	44.6219	33.2314	25.0369
MsaG000742	XP_013465776.1	molybdate transporter 1	NA	NA	NA	FALSE	FALSE	FALSE	FALSE	FALSE	FALSE	FALSE	FALSE	FALSE	FALSE	NA	NA	NA	NA	0.0651002	0.227575	0.0989691	0.0278228	6.91721
MsaG000743	XP_024631002.2	putative wall-associated receptor kinase-like 16	NA	NA	NA	FALSE	FALSE	FALSE	FALSE	FALSE	FALSE	FALSE	FALSE	FALSE	FALSE	NA	NA	NA	NA	0.0806294	0.0230614	0.0846621	0.149734	1.15096
MsaG000746	XP_024631001.2	wall-associated receptor kinase 5	NA	NA	NA	FALSE	FALSE	FALSE	FALSE	FALSE	FALSE	FALSE	FALSE	FALSE	FALSE	NA	NA	NA	NA	0.0514475	0.0544086	0.189737	0.20438	1.03193
MsaG000749	XP_024631002.2	putative wall-associated receptor kinase-like 16	NA	NA	NA	FALSE	TRUE	FALSE	TRUE	FALSE	TRUE	FALSE	FALSE	FALSE	FALSE	NA	NA	NA	NA	0.030697	0.00590944	0.023993	0.0518013	0.228147
MsaG000750	XP_013465771.2	wall-associated receptor kinase 5	NA	NA	NA	FALSE	FALSE	FALSE	FALSE	FALSE	FALSE	FALSE	FALSE	FALSE	FALSE	NA	NA	NA	NA	0.0620789	0.185826	0.0828476	0.168857	0.617412
MsaG000751	XP_013465770.1	molybdate transporter 1	NA	NA	NA	TRUE	TRUE	FALSE	TRUE	TRUE	TRUE	FALSE	TRUE	FALSE	TRUE	NA	NA	NA	NA	0.224189	0.984896	1.55399	1.89923	0.0341967
MsaG000753	XP_013455955.2	F-box/FBD/LRR-repeat protein At1g13570 isoform X1	NA	NA	NA	FALSE	FALSE	FALSE	FALSE	FALSE	FALSE	FALSE	FALSE	FALSE	FALSE	NA	NA	NA	NA	0.253711	0.0631193	0.17162	0.141401	0.0485417
MsaG000756	XP_024626741.1	zinc finger protein 1-like	NA	NA	NA	FALSE	FALSE	FALSE	FALSE	FALSE	FALSE	FALSE	FALSE	FALSE	FALSE	NA	NA	NA	NA	0.626329	1.72713	1.61657	2.99111	0.119903
MsaG000759	XP_013465762.1	endonuclease V	NA	NA	NA	FALSE	FALSE	FALSE	FALSE	FALSE	FALSE	FALSE	FALSE	FALSE	FALSE	NA	NA	NA	NA	1.20658	0.669461	0.76719	0.990281	0.175377
MsaG000762	XP_024631002.2	putative wall-associated receptor kinase-like 16	NA	NA	NA	FALSE	TRUE	FALSE	TRUE	FALSE	TRUE	FALSE	FALSE	FALSE	FALSE	NA	NA	NA	NA	0.185014	0.198701	0.528933	0.855785	3.87057
MsaG000770	XP_024635909.1	pre-mRNA-splicing factor ATP-dependent RNA helicase DEAH1 isoform X1	NA	NA	NA	FALSE	FALSE	FALSE	FALSE	FALSE	FALSE	FALSE	FALSE	FALSE	FALSE	NA	NA	NA	NA	1.09861	0.789731	1.26342	1.49936	0.743917
MsaG000796	XP_003622426.2	U4/U6 small nuclear ribonucleoprotein Prp31 homolog	NA	NA	NA	FALSE	FALSE	FALSE	FALSE	FALSE	FALSE	FALSE	FALSE	FALSE	FALSE	NA	NA	NA	NA	1.01504	0.305952	0.58696	0.529452	0.405812
MsaG000805	XP_003588739.1	vicilin-like seed storage protein At2g18540	NA	NA	NA	FALSE	FALSE	FALSE	FALSE	FALSE	FALSE	FALSE	FALSE	FALSE	FALSE	NA	NA	NA	NA	1.70318	1.63626	1.17711	0.600769	0.375187
MsaG000807	XP_003606421.1	uncharacterized protein LOC11426411	NA	NA	NA	TRUE	FALSE	TRUE	FALSE	TRUE	FALSE	FALSE	FALSE	TRUE	TRUE	NA	22	35	NA	7.97166	3.32934	8.77379	9.56557	5.14169
MsaG000812	XP_024640397.1	DEAD-box ATP-dependent RNA helicase 10 isoform X1	NA	NA	NA	TRUE	TRUE	FALSE	TRUE	TRUE	TRUE	TRUE	TRUE	TRUE	TRUE	31	NA	20	NA	0.813031	0.407821	0.374041	0.949006	0.485424
MsaG000816	XP_024630973.1	serine/arginine-rich splicing factor RSZ22A-like	NA	NA	NA	FALSE	TRUE	TRUE	TRUE	FALSE	TRUE	TRUE	FALSE	FALSE	FALSE	NA	NA	NA	NA	12.9518	8.03484	13.5841	13.8789	7.64091
MsaG000820	XP_039687745.1	DNA topoisomerase 1 isoform X1	NA	NA	NA	FALSE	FALSE	FALSE	FALSE	TRUE	FALSE	FALSE	FALSE	FALSE	TRUE	NA	NA	NA	NA	0.254645	0.11152	0.132155	0.204099	0.0631743
MsaG000825	XP_003588620.2	uncharacterized protein LOC11446051	NA	NA	NA	FALSE	FALSE	FALSE	FALSE	FALSE	FALSE	FALSE	FALSE	FALSE	FALSE	NA	NA	NA	NA	0.23239	0.10295	0.430845	0.10284	1.92762
MsaG000826	XP_013464687.2	GDSL esterase/lipase At5g45910	NA	NA	NA	FALSE	FALSE	FALSE	FALSE	FALSE	FALSE	FALSE	FALSE	FALSE	FALSE	NA	NA	NA	NA	0.790015	0.274209	0.298969	0.692107	0.0382891
MsaG000832	XP_003588614.2	glycosyltransferase family protein 64 C3	NA	NA	NA	FALSE	FALSE	FALSE	FALSE	FALSE	FALSE	FALSE	FALSE	FALSE	FALSE	NA	NA	NA	NA	1.80878	0.996673	1.16714	1.64582	0.796833
MsaG000833	XP_003588616.1	protein NRT1/ PTR FAMILY 1,2	NA	NA	NA	FALSE	FALSE	FALSE	FALSE	FALSE	FALSE	FALSE	FALSE	FALSE	FALSE	NA	NA	NA	NA	1.85693	0.650082	0.228032	0.631859	0.121206
MsaG000835	XP_003598201.1	uncharacterized protein LOC11411787	NA	NA	NA	FALSE	FALSE	FALSE	FALSE	FALSE	FALSE	FALSE	FALSE	FALSE	FALSE	NA	NA	NA	NA	4.23126	2.02586	1.56233	0.735742	0.35968
MsaG000839	XP_003592432.1	ARM REPEAT PROTEIN INTERACTING WITH ABF2	NA	NA	NA	FALSE	FALSE	TRUE	FALSE	TRUE	FALSE	FALSE	FALSE	FALSE	TRUE	NA	NA	NA	tan	0.50843	0.351671	0.622292	0.740057	0.0533372
MsaG000840	XP_003593691.2	ethylene-response factor C3	NA	NA	NA	FALSE	FALSE	FALSE	FALSE	FALSE	FALSE	FALSE	FALSE	FALSE	FALSE	NA	NA	NA	NA	186.728	124.059	107.841	120.483	75.3214
MsaG000841	XP_003617387.2	anaphase-promoting complex subunit 5	NA	NA	NA	FALSE	FALSE	FALSE	FALSE	FALSE	FALSE	FALSE	FALSE	FALSE	FALSE	NA	NA	NA	NA	1.06227	0.75602	0.829999	0.771603	0.433809
MsaG000856	XP_039683985.1	uncharacterized protein LOC25498900 isoform X2	NA	NA	NA	FALSE	TRUE	FALSE	TRUE	FALSE	TRUE	FALSE	FALSE	FALSE	FALSE	NA	NA	NA	NA	0.111969	0.0747943	0.112188	0.108954	0.0101413
MsaG000857	XP_003602426.2	stomatin-like protein 2%2C mitochondrial	NA	NA	NA	FALSE	FALSE	FALSE	FALSE	FALSE	FALSE	FALSE	FALSE	FALSE	FALSE	NA	NA	NA	NA	0.471414	0.384717	0.239117	0.219065	0
MsaG000858	XP_013444118.1	uncharacterized protein LOC25500293	NA	NA	NA	TRUE	TRUE	FALSE	TRUE	TRUE	TRUE	FALSE	FALSE	FALSE	TRUE	NA	NA	NA	NA	2.49977	0.538729	0.548216	0.840755	0.258604
MsaG000859	XP_003588574.1	protein ATAF2 isoform X1	NA	NA	NA	FALSE	FALSE	FALSE	FALSE	FALSE	FALSE	FALSE	FALSE	FALSE	FALSE	NA	NA	NA	NA	0.617994	0.256035	0.246051	0.405623	0.790923	NAC
MsaG000860	XP_003608388.1	beta-ureidopropionase	NA	NA	NA	TRUE	TRUE	FALSE	TRUE	FALSE	TRUE	FALSE	FALSE	FALSE	TRUE	NA	NA	NA	NA	0.686038	0.844719	0.655093	0.76743	1.49264
MsaG000861	XP_039689872.1	protein MICRORCHIDIA 6	NA	NA	NA	FALSE	TRUE	FALSE	TRUE	FALSE	TRUE	FALSE	FALSE	FALSE	FALSE	NA	NA	NA	NA	0.166561	0.104719	0.388917	0.269999	0.132066
MsaG000863	XP_003588568.2	protein ANTI-SILENCING 1 isoform X2	NA	NA	NA	FALSE	FALSE	FALSE	FALSE	FALSE	FALSE	FALSE	FALSE	FALSE	FALSE	NA	NA	NA	NA	7.33228	6.0812	8.39219	8.41234	5.90078
MsaG000867	XP_003588560.3	helicase and polymerase-containing protein TEBICHI	NA	NA	NA	FALSE	FALSE	FALSE	FALSE	TRUE	FALSE	FALSE	FALSE	FALSE	TRUE	NA	NA	NA	yellow	0.733181	0.482281	0.293746	0.503006	0.0456326
MsaG000875	XP_039687687.1	BURP domain protein RD22	NA	NA	NA	FALSE	FALSE	FALSE	FALSE	TRUE	FALSE	FALSE	FALSE	FALSE	TRUE	NA	NA	NA	NA	0.106645	0.159688	0.89306	1.27649	0.028866
MsaG000879	XP_003588544.1	indole-3-pyruvate monooxygenase YUCCA6	NA	NA	NA	FALSE	FALSE	FALSE	FALSE	FALSE	FALSE	FALSE	FALSE	FALSE	FALSE	NA	NA	NA	NA	0.201289	0.220573	1.27757	0.164409	0.711836
MsaG000880	XP_024630968.1	2-(3-amino-3-carboxypropyl)histidine synthase subunit 2	NA	NA	NA	FALSE	FALSE	FALSE	FALSE	FALSE	FALSE	FALSE	FALSE	FALSE	FALSE	NA	NA	NA	NA	0.635579	0.324921	0.948012	0.745096	0.467945
MsaG000886	XP_003588536.2	rhomboid-like protein 11%2C chloroplastic	NA	NA	NA	FALSE	FALSE	FALSE	FALSE	FALSE	FALSE	FALSE	FALSE	FALSE	FALSE	NA	NA	NA	NA	0.537607	0.416133	0.383758	0.657823	0.853408
MsaG000888	XP_003588528.2	histone-lysine N-methyltransferase ATX5	NA	NA	NA	FALSE	FALSE	FALSE	FALSE	FALSE	FALSE	FALSE	FALSE	FALSE	FALSE	NA	NA	NA	NA	0.887546	0.44994	0.588399	0.717795	0.366398
MsaG000891	XP_003588525.2	protein BOBBER 1	NA	NA	NA	FALSE	FALSE	FALSE	FALSE	FALSE	FALSE	FALSE	FALSE	FALSE	FALSE	NA	NA	NA	NA	0.853693	0.545989	1.45002	1.51373	0.641465
MsaG000893	XP_003588523.1	protein BOBBER 1	NA	NA	NA	FALSE	FALSE	FALSE	FALSE	FALSE	FALSE	FALSE	FALSE	FALSE	FALSE	NA	NA	NA	NA	1.04623	0.0544474	0.0923485	0.264986	0.0411353
MsaG000902	XP_003588515.2	structural maintenance of chromosomes flexible hinge domain-containing protein GMI1 isoform X2	NA	NA	NA	FALSE	FALSE	FALSE	FALSE	FALSE	FALSE	FALSE	FALSE	FALSE	FALSE	NA	NA	NA	NA	0.775177	0.426897	0.731245	1.02101	0.0693122
MsaG000903	XP_024634823.1	pentatricopeptide repeat-containing protein At1g12775%2C mitochondrial	NA	NA	NA	FALSE	FALSE	FALSE	FALSE	FALSE	FALSE	FALSE	FALSE	FALSE	FALSE	NA	NA	NA	NA	3.57901	0.269319	0.168012	0.253905	0.286215
MsaG000905	XP_024632005.2	structural maintenance of chromosomes flexible hinge domain-containing protein GMI1 isoform X2	NA	NA	NA	TRUE	TRUE	TRUE	TRUE	TRUE	TRUE	FALSE	TRUE	FALSE	TRUE	NA	12	NA	blue	0.82365	0.364384	0.454847	0.561659	0.0217133
MsaG000909	XP_039687639.1	protein ABIL2 isoform X2	NA	NA	NA	FALSE	FALSE	FALSE	FALSE	FALSE	FALSE	FALSE	FALSE	FALSE	FALSE	NA	NA	NA	NA	0.417629	0.538709	0.411523	1.03834	0.279291
MsaG000914	XP_003588492.2	glucan endo-1%2C3-beta-glucosidase	NA	NA	NA	TRUE	TRUE	TRUE	TRUE	FALSE	TRUE	FALSE	TRUE	FALSE	FALSE	NA	NA	NA	NA	1.46673	2.26301	0.419637	0.400229	0.0385319
MsaG000916	XP_013467376.1	pentatricopeptide repeat-containing protein At1g12775%2C mitochondrial	NA	NA	NA	FALSE	FALSE	FALSE	FALSE	FALSE	FALSE	FALSE	FALSE	FALSE	FALSE	NA	NA	NA	NA	0.837277	0.84862	1.94107	1.2646	0.80664
MsaG000921	XP_024640372.1	histone-lysine N-methyltransferase ATXR6 isoform X1	NA	NA	NA	FALSE	FALSE	FALSE	FALSE	FALSE	FALSE	FALSE	FALSE	FALSE	FALSE	NA	NA	NA	NA	0.697336	0.0459382	0.0260454	0.0626225	0.0749298
MsaG000924	XP_003588480.1	histone-lysine N-methyltransferase ATXR6	NA	NA	NA	TRUE	TRUE	FALSE	TRUE	TRUE	TRUE	FALSE	FALSE	FALSE	TRUE	NA	NA	NA	turquoise	1.30852	1.05623	0.603512	1.43819	0.0764305
MsaG000925	XP_024630954.1	Werner syndrome ATP-dependent helicase homolog	NA	NA	NA	FALSE	FALSE	FALSE	FALSE	FALSE	FALSE	FALSE	FALSE	FALSE	FALSE	NA	NA	NA	NA	3.991	2.69073	4.34901	4.74397	2.20824
MsaG000927	XP_003588476.2	uncharacterized protein LOC11429783 isoform X1	NA	NA	NA	FALSE	FALSE	FALSE	FALSE	FALSE	FALSE	FALSE	FALSE	FALSE	FALSE	NA	NA	NA	NA	1.64773	0.668509	0.744326	0.809632	0.505132
MsaG000929	XP_003588473.1	pentatricopeptide repeat-containing protein At2g13600	NA	NA	NA	FALSE	FALSE	FALSE	FALSE	FALSE	FALSE	FALSE	FALSE	FALSE	FALSE	NA	NA	NA	NA	1.21558	0.548306	1.73669	1.52651	0.519849
MsaG000932	XP_039687601.1	metal-nicotianamine transporter YSL3	NA	NA	NA	FALSE	FALSE	FALSE	FALSE	FALSE	FALSE	FALSE	FALSE	FALSE	FALSE	NA	NA	NA	NA	0.679545	0.219573	0.088975	0.0460106	0.0100212
MsaG000933	XP_024630952.1	metal-nicotianamine transporter YSL3-like isoform X1	NA	NA	NA	FALSE	FALSE	FALSE	FALSE	FALSE	FALSE	FALSE	FALSE	FALSE	FALSE	NA	NA	NA	NA	1.45302	0.649631	1.11619	1.52281	0.665946
MsaG000937	XP_013461819.1	probable xyloglucan glycosyltransferase 12	NA	NA	NA	FALSE	FALSE	FALSE	FALSE	FALSE	FALSE	FALSE	FALSE	FALSE	FALSE	NA	NA	NA	NA	2.85279	1.69177	1.09575	1.49536	0.772465
MsaG000938	XP_024631826.1	F-box only protein 8	NA	NA	NA	FALSE	FALSE	TRUE	FALSE	FALSE	FALSE	FALSE	TRUE	FALSE	FALSE	NA	NA	NA	NA	2.62464	1.22929	0.287719	0.0785479	0
MsaG000939	XP_024631826.1	F-box only protein 8	NA	NA	NA	FALSE	FALSE	FALSE	FALSE	FALSE	FALSE	FALSE	FALSE	FALSE	FALSE	NA	NA	NA	NA	0.135418	0.0290522	0.0113321	0	0
MsaG000940	XP_024631104.1	protein FAM135B isoform X1	NA	NA	NA	FALSE	FALSE	FALSE	FALSE	FALSE	FALSE	FALSE	FALSE	FALSE	FALSE	NA	NA	NA	NA	1.3333	1.0077	1.95307	1.36939	0.609542
MsaG000950	XP_003606396.2	serine/threonine-protein kinase GRIK1	NA	NA	NA	FALSE	FALSE	FALSE	FALSE	FALSE	FALSE	FALSE	FALSE	FALSE	FALSE	NA	NA	NA	NA	1.15647	0.379914	0.590526	0.353116	0.312704
MsaG000956	XP_024632009.1	thioredoxin-related transmembrane protein 2	NA	NA	NA	TRUE	TRUE	FALSE	TRUE	FALSE	TRUE	TRUE	FALSE	FALSE	FALSE	NA	NA	NA	NA	2.51184	0.783162	1.16709	1.59432	0.91609
MsaG000957	XP_003588420.2	exosome complex component RRP43	NA	NA	NA	FALSE	FALSE	FALSE	FALSE	FALSE	FALSE	FALSE	FALSE	FALSE	FALSE	NA	NA	NA	NA	3.32679	1.04936	1.40081	1.70338	0.966455
MsaG000958	XP_003588415.1	subtilisin-like protease SBT4,3	NA	NA	NA	FALSE	FALSE	FALSE	FALSE	TRUE	FALSE	FALSE	FALSE	TRUE	FALSE	NA	NA	NA	NA	0.0285862	0.685995	0.713036	0.0447375	0.47157
MsaG000959	XP_003588418.1	subtilisin-like protease SBT4,3 isoform X1	NA	NA	NA	FALSE	FALSE	FALSE	FALSE	FALSE	FALSE	FALSE	FALSE	FALSE	FALSE	NA	NA	NA	NA	0.0320834	0.00803121	0.0131135	0.0277204	0.016562
MsaG000962	XP_003588386.2	nuclear pore complex protein NUP85	NA	NA	NA	FALSE	FALSE	FALSE	FALSE	FALSE	FALSE	FALSE	FALSE	FALSE	FALSE	NA	NA	NA	NA	1.19935	0.928767	1.51905	1.84124	0.494092
MsaG000967	XP_024631236.1	casein kinase I isoform X1	NA	NA	NA	FALSE	FALSE	FALSE	FALSE	FALSE	FALSE	FALSE	FALSE	FALSE	FALSE	NA	NA	NA	NA	0.14554	0.168814	0.206718	0.741841	0.0648859
MsaG000969	XP_013452720.1	monoacylglycerol lipase	NA	NA	NA	TRUE	TRUE	FALSE	TRUE	TRUE	TRUE	FALSE	TRUE	FALSE	TRUE	23	NA	NA	NA	0.762442	0.806699	0.742828	0.927582	0.682268
MsaG000975	XP_039683271.1	uncharacterized protein LOC120575846	NA	NA	NA	FALSE	FALSE	FALSE	FALSE	FALSE	FALSE	FALSE	FALSE	FALSE	FALSE	NA	NA	NA	NA	0.176616	0.224908	0.317913	1.55674	0.490932
MsaG000976	XP_024628980.1	L-gulonolactone oxidase 3	NA	NA	NA	TRUE	FALSE	FALSE	FALSE	TRUE	FALSE	FALSE	FALSE	TRUE	FALSE	NA	NA	NA	green	0.659374	2.31988	3.20321	1.66862	0.0328758
MsaG000977	XP_013466239.1	protein NRT1/ PTR FAMILY 1,2 isoform X1	NA	NA	NA	FALSE	FALSE	FALSE	FALSE	FALSE	FALSE	FALSE	FALSE	FALSE	FALSE	NA	NA	NA	NA	0.189933	0.0971878	0.103252	0.0879699	0.0531865
MsaG000978	XP_013466240.2	protein NRT1/ PTR FAMILY 1,2	NA	NA	NA	FALSE	FALSE	FALSE	FALSE	FALSE	FALSE	FALSE	FALSE	FALSE	FALSE	NA	NA	NA	NA	1.70776	1.46844	2.78135	1.22696	0.418738
MsaG000980	XP_024630065.2	protein NRT1/ PTR FAMILY 1,2	NA	NA	NA	FALSE	FALSE	FALSE	FALSE	FALSE	FALSE	FALSE	FALSE	FALSE	FALSE	NA	NA	NA	NA	0.426818	0.298962	0.13544	0.20526	0.383594
MsaG000984	XP_013466249.1	photosystem I reaction center subunit psaK%2C chloroplastic	NA	NA	NA	TRUE	FALSE	FALSE	FALSE	FALSE	FALSE	FALSE	TRUE	TRUE	FALSE	34	NA	NA	NA	188.037	129.618	268.915	557.032	1969.62
MsaG000985	XP_013466251.1	DEAD-box ATP-dependent RNA helicase 35	NA	NA	NA	FALSE	FALSE	FALSE	FALSE	FALSE	FALSE	FALSE	FALSE	FALSE	FALSE	NA	NA	NA	NA	2.99342	1.48161	1.84038	1.88521	0.54834
MsaG000990	XP_013466258.1	sulfite exporter TauE/SafE family protein 3	NA	NA	NA	FALSE	FALSE	FALSE	FALSE	FALSE	FALSE	FALSE	FALSE	FALSE	FALSE	NA	NA	NA	NA	0.922662	1.2937	1.64307	1.30028	2.53567
MsaG000991	XP_024635047.1	vesicle transport protein SFT2B	NA	NA	NA	FALSE	FALSE	FALSE	FALSE	FALSE	FALSE	FALSE	FALSE	FALSE	FALSE	NA	NA	NA	NA	2.92715	0.557474	1.25872	1.06214	1.26889
MsaG000993	XP_013466263.3	LEAF RUST 10 DISEASE-RESISTANCE LOCUS RECEPTOR-LIKE PROTEIN KINASE-like 2,1 isoform X1	NA	NA	NA	FALSE	FALSE	FALSE	FALSE	FALSE	FALSE	FALSE	FALSE	FALSE	FALSE	NA	NA	NA	NA	0.109617	0.712304	1.19395	0.826074	1.74991
MsaG000997	XP_024637073.2	uncharacterized protein LOC112421092 isoform X2	NA	NA	NA	FALSE	FALSE	FALSE	FALSE	FALSE	FALSE	FALSE	FALSE	FALSE	FALSE	NA	NA	NA	NA	1.42309	0.644791	1.66571	1.44377	0.334947
MsaG000998	XP_013466274.1	LEAF RUST 10 DISEASE-RESISTANCE LOCUS RECEPTOR-LIKE PROTEIN KINASE-like 2,4	NA	NA	NA	FALSE	FALSE	FALSE	FALSE	FALSE	FALSE	FALSE	FALSE	FALSE	FALSE	NA	NA	NA	NA	0.119354	0.0152747	0.109075	0.27693	0.622569
MsaG000999	XP_013466276.1	rust resistance kinase Lr10 isoform X2	NA	NA	NA	FALSE	FALSE	FALSE	FALSE	FALSE	FALSE	FALSE	FALSE	FALSE	FALSE	NA	NA	NA	NA	0	0	0.0746762	0.24782	1.34177
MsaG001002	XP_039686688.1	cell wall protein DAN4-like isoform X2	NA	NA	NA	FALSE	FALSE	FALSE	FALSE	FALSE	FALSE	FALSE	FALSE	FALSE	FALSE	NA	NA	NA	NA	0.814261	0.0596387	0.0794908	0.0301225	0.117141
MsaG001003	XP_024628162.1	2-oxoglutarate-dependent dioxygenase 19	NA	NA	NA	FALSE	FALSE	FALSE	FALSE	FALSE	FALSE	FALSE	FALSE	FALSE	FALSE	NA	NA	NA	NA	0.521887	0	0	0.0776258	0
MsaG001007	XP_013466288.1	rust resistance kinase Lr10	NA	NA	NA	FALSE	FALSE	FALSE	FALSE	FALSE	FALSE	FALSE	FALSE	FALSE	FALSE	NA	NA	NA	NA	0.587904	0.0159861	0.242724	0.0225277	0
MsaG001009	XP_013466288.1	rust resistance kinase Lr10	NA	NA	NA	FALSE	FALSE	FALSE	FALSE	FALSE	FALSE	FALSE	FALSE	FALSE	FALSE	NA	NA	NA	NA	0.661603	0.586147	0.71823	0.951294	0.0256643
MsaG001010	XP_013466295.3	LEAF RUST 10 DISEASE-RESISTANCE LOCUS RECEPTOR-LIKE PROTEIN KINASE-like 2,1	NA	NA	NA	FALSE	FALSE	FALSE	FALSE	FALSE	FALSE	FALSE	FALSE	FALSE	FALSE	NA	NA	NA	NA	0.0601059	0.0465566	0.669809	0.453105	0.0614443
MsaG001012	XP_013466298.3	rust resistance kinase Lr10	NA	NA	NA	FALSE	FALSE	FALSE	FALSE	FALSE	FALSE	FALSE	FALSE	FALSE	FALSE	NA	NA	NA	NA	1.30408	0.681676	1.49768	1.48124	0.176163
MsaG001018	XP_024634006.1	G-type lectin S-receptor-like serine/threonine-protein kinase SD2-5	NA	NA	NA	TRUE	TRUE	FALSE	TRUE	TRUE	TRUE	FALSE	FALSE	TRUE	TRUE	13	NA	17	NA	0.105781	0.182273	0.475558	0.385692	0.0814092
MsaG001019	XP_039685920.1	uncharacterized protein LOC25482300	NA	NA	NA	FALSE	TRUE	FALSE	TRUE	FALSE	TRUE	FALSE	FALSE	FALSE	FALSE	NA	NA	NA	NA	0.0845063	0.0432395	0.152304	0.122275	0.03481
MsaG001020	XP_013466309.3	putative wall-associated receptor kinase-like 16	NA	NA	NA	FALSE	FALSE	FALSE	FALSE	FALSE	FALSE	FALSE	FALSE	FALSE	FALSE	NA	NA	NA	NA	0.222536	0.279375	0.457219	0.55326	0.0125208
MsaG001023	XP_013466311.2	LEAF RUST 10 DISEASE-RESISTANCE LOCUS RECEPTOR-LIKE PROTEIN KINASE-like 2,1	NA	NA	NA	FALSE	FALSE	FALSE	FALSE	FALSE	FALSE	FALSE	FALSE	FALSE	FALSE	NA	NA	NA	NA	0.711692	1.38365	1.50763	1.1385	3.2348
MsaG001024	XP_013466312.1	rust resistance kinase Lr10	NA	NA	NA	FALSE	FALSE	FALSE	FALSE	FALSE	FALSE	FALSE	FALSE	FALSE	FALSE	NA	NA	NA	NA	0.625285	0.993839	0.654245	1.07969	0.053894
MsaG001025	XP_013466320.1	rust resistance kinase Lr10	NA	NA	NA	FALSE	FALSE	FALSE	FALSE	FALSE	FALSE	FALSE	FALSE	FALSE	FALSE	NA	NA	NA	NA	0.0861088	0.1873	0.24229	0.312311	1.31686
MsaG001026	XP_024631249.2	PR5-like receptor kinase isoform X1	NA	NA	NA	FALSE	FALSE	FALSE	FALSE	FALSE	FALSE	FALSE	FALSE	FALSE	FALSE	NA	NA	NA	NA	0.00759833	0.0622	0.0200938	0.11623	0.488838
MsaG001028	XP_013466325.3	LEAF RUST 10 DISEASE-RESISTANCE LOCUS RECEPTOR-LIKE PROTEIN KINASE-like 2,5	NA	NA	NA	FALSE	TRUE	TRUE	TRUE	TRUE	TRUE	FALSE	TRUE	FALSE	FALSE	NA	NA	NA	NA	0.0534026	0.102003	0.125422	0.171701	0.466427
MsaG001030	XP_013466325.3	LEAF RUST 10 DISEASE-RESISTANCE LOCUS RECEPTOR-LIKE PROTEIN KINASE-like 2,5	NA	NA	NA	FALSE	FALSE	FALSE	FALSE	FALSE	FALSE	FALSE	FALSE	FALSE	FALSE	NA	NA	NA	NA	0.0830148	0.142827	0.168323	0.607545	4.17557
MsaG001032	XP_039687813.1	rust resistance kinase Lr10	NA	NA	NA	FALSE	FALSE	FALSE	FALSE	FALSE	FALSE	FALSE	FALSE	FALSE	FALSE	NA	NA	NA	NA	0.575684	0.326286	0.0218345	0.0389489	1.18103
MsaG001033	XP_024631250.2	rust resistance kinase Lr10 isoform X2	NA	NA	NA	FALSE	FALSE	FALSE	FALSE	FALSE	FALSE	FALSE	FALSE	FALSE	FALSE	NA	NA	NA	NA	0	0	0	0.18164	7.68048
MsaG001034	XP_013466320.1	rust resistance kinase Lr10	NA	NA	NA	FALSE	FALSE	FALSE	FALSE	FALSE	FALSE	FALSE	FALSE	FALSE	FALSE	NA	NA	NA	NA	0.50455	0.248348	0.381275	0.893734	6.00449
MsaG001036	XP_013466325.3	LEAF RUST 10 DISEASE-RESISTANCE LOCUS RECEPTOR-LIKE PROTEIN KINASE-like 2,5	NA	NA	NA	FALSE	FALSE	FALSE	FALSE	FALSE	FALSE	FALSE	FALSE	FALSE	FALSE	NA	NA	NA	NA	0.201278	0.0622199	0.171623	0.573434	6.84398
MsaG001039	XP_013466325.3	LEAF RUST 10 DISEASE-RESISTANCE LOCUS RECEPTOR-LIKE PROTEIN KINASE-like 2,5	NA	NA	NA	FALSE	FALSE	FALSE	FALSE	FALSE	FALSE	FALSE	FALSE	FALSE	FALSE	NA	NA	NA	NA	0.0957031	0.115865	0.101579	0.0947699	1.7635
MsaG001044	XP_024631250.2	rust resistance kinase Lr10 isoform X2	NA	NA	NA	FALSE	FALSE	FALSE	FALSE	FALSE	FALSE	FALSE	FALSE	FALSE	FALSE	NA	NA	NA	NA	0.531338	0.137061	0.134193	0.0664358	2.36281
MsaG001046	XP_013466325.3	LEAF RUST 10 DISEASE-RESISTANCE LOCUS RECEPTOR-LIKE PROTEIN KINASE-like 2,5	NA	NA	NA	FALSE	FALSE	FALSE	FALSE	FALSE	FALSE	FALSE	FALSE	FALSE	FALSE	NA	NA	NA	NA	0.105829	0.224704	0.32546	0.312305	1.12565
MsaG001048	XP_003607275.2	uncharacterized protein LOC11442832 isoform X2	NA	NA	NA	FALSE	TRUE	FALSE	TRUE	FALSE	TRUE	FALSE	FALSE	FALSE	FALSE	NA	NA	NA	NA	0.400169	0.167511	0.355038	0.288027	0.144177
MsaG001050	XP_013466346.2	LEAF RUST 10 DISEASE-RESISTANCE LOCUS RECEPTOR-LIKE PROTEIN KINASE-like 2,4 isoform X1	NA	NA	NA	TRUE	TRUE	TRUE	TRUE	TRUE	TRUE	FALSE	FALSE	TRUE	TRUE	NA	NA	NA	NA	0.0365118	0.0392689	0.188353	0.313753	6.75393
MsaG001057	XP_013466346.2	LEAF RUST 10 DISEASE-RESISTANCE LOCUS RECEPTOR-LIKE PROTEIN KINASE-like 2,4 isoform X1	NA	NA	NA	FALSE	TRUE	FALSE	TRUE	FALSE	TRUE	FALSE	FALSE	FALSE	FALSE	NA	NA	NA	NA	0.0264955	0.0449263	0.127692	0.205605	7.93741
MsaG001072	XP_013466371.1	transcription factor SPEECHLESS	NA	NA	NA	FALSE	FALSE	FALSE	FALSE	FALSE	FALSE	FALSE	FALSE	FALSE	FALSE	NA	NA	NA	NA	0.619522	0.667699	0.815596	0.621761	0.0224543	bHLH
MsaG001075	XP_013466374.1	dihydrofolate synthetase isoform X2	NA	NA	NA	FALSE	FALSE	FALSE	FALSE	FALSE	FALSE	FALSE	FALSE	FALSE	FALSE	NA	NA	NA	NA	1.46307	0.558697	1.24123	0.983067	0.65323
MsaG001082	XP_013466382.1	arabinogalactan protein 41	NA	NA	NA	FALSE	FALSE	FALSE	FALSE	FALSE	FALSE	FALSE	FALSE	FALSE	FALSE	NA	NA	NA	NA	0.951625	3.26022	0.976063	0.558542	0.0323005
MsaG001100	XP_013466413.1	stearoyl-[acyl-carrier-protein] 9-desaturase 6%2C chloroplastic	NA	NA	NA	TRUE	FALSE	FALSE	FALSE	FALSE	FALSE	TRUE	FALSE	FALSE	FALSE	NA	NA	NA	NA	6.37018	1.09143	0.319887	0.354968	0.701544
MsaG001101	XP_013466414.1	auxin efflux carrier component 6	NA	NA	NA	FALSE	FALSE	FALSE	FALSE	TRUE	FALSE	FALSE	FALSE	FALSE	TRUE	NA	NA	NA	yellow	1.33278	1.34194	1.01911	0.522862	0.102315
MsaG001102	XP_013466414.1	auxin efflux carrier component 6	NA	NA	NA	FALSE	FALSE	FALSE	FALSE	FALSE	FALSE	FALSE	FALSE	FALSE	FALSE	NA	NA	NA	NA	0.771563	0.70791	0.439753	0.523894	0.0228127
MsaG001112	XP_013466430.2	small RNA degrading nuclease 5	NA	NA	NA	FALSE	FALSE	FALSE	FALSE	FALSE	FALSE	FALSE	FALSE	FALSE	FALSE	NA	NA	NA	NA	0.416993	0.0989324	0.489278	0.225489	0.153851
MsaG001113	XP_013466430.2	small RNA degrading nuclease 5	NA	NA	NA	FALSE	FALSE	TRUE	FALSE	FALSE	FALSE	FALSE	FALSE	FALSE	TRUE	NA	NA	NA	NA	1.1148	0.567425	0.931792	0.880192	0.6685
MsaG001114	XP_013466432.1	scarecrow-like protein 1	NA	NA	NA	FALSE	FALSE	TRUE	FALSE	TRUE	FALSE	FALSE	FALSE	FALSE	TRUE	NA	NA	NA	NA	10.4948	22.0351	46.8149	50.9791	33.1877	GRAS
MsaG001118	XP_013466436.1	chaperone protein dnaJ 10	NA	NA	NA	FALSE	FALSE	FALSE	FALSE	FALSE	FALSE	FALSE	FALSE	FALSE	FALSE	NA	NA	NA	NA	0.117545	0.0437573	0.148516	0.09003	0.212069
MsaG001124	XP_013466444.2	mitochondrial metalloendopeptidase OMA1	NA	NA	NA	FALSE	FALSE	FALSE	FALSE	FALSE	FALSE	FALSE	FALSE	FALSE	FALSE	NA	NA	NA	NA	2.44805	0.028028	0	0	0
MsaG001125	XP_003618269.1	mitochondrial metalloendopeptidase OMA1	NA	NA	NA	FALSE	FALSE	FALSE	FALSE	FALSE	FALSE	FALSE	FALSE	FALSE	FALSE	NA	NA	NA	NA	1.24711	0.084465	0.0366155	0	0
MsaG001126	XP_039688557.1	uncharacterized protein LOC120579883	NA	NA	NA	FALSE	FALSE	FALSE	FALSE	FALSE	FALSE	FALSE	FALSE	FALSE	FALSE	NA	NA	NA	NA	0.350296	0.0331865	0.0477885	0.0587609	0.0569295
MsaG001127	XP_003618269.1	mitochondrial metalloendopeptidase OMA1	NA	NA	NA	FALSE	FALSE	FALSE	FALSE	FALSE	FALSE	FALSE	FALSE	FALSE	FALSE	NA	NA	NA	NA	1.23415	0.0355863	0	0	0
MsaG001130	XP_013466447.2	probable receptor-like protein kinase At1g11050	NA	NA	NA	FALSE	FALSE	FALSE	FALSE	FALSE	FALSE	FALSE	FALSE	FALSE	FALSE	NA	NA	NA	NA	0.153681	0.314841	1.07766	4.94942	0.784371
MsaG001133	XP_039689705.1	DNA topoisomerase 2-binding protein 1	NA	NA	NA	FALSE	FALSE	FALSE	FALSE	FALSE	FALSE	FALSE	FALSE	FALSE	FALSE	NA	NA	NA	NA	2.04975	1.14953	1.90128	1.97067	0.375762
MsaG001134	XP_013466453.1	F-box/kelch-repeat protein At3g23880	NA	NA	NA	FALSE	FALSE	FALSE	FALSE	FALSE	FALSE	FALSE	FALSE	FALSE	FALSE	NA	NA	NA	NA	1.17142	0.0168834	0	0	0.0116116
MsaG001138	XP_039689724.1	ubinuclein-1 isoform X3	NA	NA	NA	FALSE	FALSE	FALSE	FALSE	FALSE	FALSE	FALSE	FALSE	FALSE	FALSE	NA	NA	NA	NA	1.77494	0.951062	0.73153	1.30047	0.384538
MsaG001139	XP_003602967.1	thylakoidal processing peptidase 1%2C chloroplastic	NA	NA	NA	FALSE	FALSE	FALSE	FALSE	FALSE	FALSE	FALSE	FALSE	FALSE	FALSE	NA	NA	NA	NA	0.229816	0.401701	0.670303	0.412253	0.354703
MsaG001140	XP_003593822.2	U-box domain-containing protein 17	NA	NA	NA	FALSE	TRUE	FALSE	TRUE	FALSE	TRUE	FALSE	FALSE	FALSE	FALSE	NA	NA	NA	NA	1.15326	1.31268	2.01442	1.04985	0.951396
MsaG001164	XP_039685632.1	replication protein A 70 kDa DNA-binding subunit-like isoform X1	NA	NA	NA	FALSE	FALSE	TRUE	FALSE	FALSE	FALSE	TRUE	FALSE	FALSE	FALSE	NA	NA	NA	NA	0.142152	0.0912782	0.0301372	0.0447374	0.0354583
MsaG001167	XP_024631289.1	uncharacterized protein At4g08330%2C chloroplastic	NA	NA	NA	FALSE	FALSE	TRUE	FALSE	FALSE	FALSE	FALSE	TRUE	FALSE	FALSE	NA	NA	NA	magenta	10.3421	7.94796	7.74737	8.00839	2.82126
MsaG001168	XP_003589576.2	esterase	NA	NA	NA	FALSE	FALSE	FALSE	FALSE	TRUE	FALSE	FALSE	FALSE	FALSE	TRUE	NA	NA	NA	NA	0.0549307	0.00654762	0.269758	0.478555	1.37124
MsaG001169	XP_003589577.2	esterase	NA	NA	NA	TRUE	TRUE	FALSE	TRUE	FALSE	TRUE	TRUE	FALSE	FALSE	FALSE	NA	NA	NA	NA	0.510743	0.0747693	0.143981	0.195615	0.0136942
MsaG001170	XP_039689749.1	esterase-like	NA	NA	NA	TRUE	FALSE	FALSE	FALSE	FALSE	FALSE	FALSE	FALSE	FALSE	TRUE	NA	NA	NA	NA	0.170444	0.0613361	0.836373	0.181982	0.0543417
MsaG001171	XP_039691004.1	probable disease resistance protein At4g27220	NA	NA	NA	FALSE	FALSE	FALSE	FALSE	FALSE	FALSE	FALSE	FALSE	FALSE	FALSE	NA	NA	NA	NA	2.02607	1.02963	2.11637	1.56189	1.45952
MsaG001172	XP_003589576.2	esterase	NA	NA	NA	FALSE	FALSE	FALSE	FALSE	FALSE	FALSE	FALSE	FALSE	FALSE	FALSE	NA	NA	NA	NA	0.0299147	0.0767462	0.140369	0.31679	0.668061
MsaG001173	XP_013466495.1	esterase	NA	NA	NA	FALSE	FALSE	FALSE	FALSE	FALSE	FALSE	FALSE	FALSE	FALSE	FALSE	NA	NA	NA	NA	0.251152	0.0896632	0.100441	0.171672	0.0149561
MsaG001178	XP_003589586.2	esterase	NA	NA	NA	FALSE	FALSE	TRUE	FALSE	FALSE	FALSE	FALSE	TRUE	FALSE	FALSE	NA	NA	NA	NA	0.483635	0.330003	0.141739	0.329963	0.313723
MsaG001181	XP_003589593.1	gamma-glutamylcyclotransferase 2-3	NA	NA	NA	TRUE	FALSE	FALSE	FALSE	FALSE	FALSE	FALSE	FALSE	FALSE	TRUE	NA	NA	NA	NA	1.04763	0.654282	0.651785	1.19958	1.01885
MsaG001185	XP_039688785.1	uncharacterized protein LOC112418717 isoform X3	NA	NA	NA	FALSE	FALSE	FALSE	FALSE	FALSE	FALSE	FALSE	FALSE	FALSE	FALSE	NA	NA	NA	NA	1.33443	1.24528	0.96101	0.920066	0.0759432
MsaG001186	XP_013466499.1	WAT1-related protein At4g08290	NA	NA	NA	FALSE	FALSE	FALSE	FALSE	FALSE	FALSE	FALSE	FALSE	FALSE	FALSE	NA	NA	NA	NA	0.245259	1.97981	0.940675	0.622273	0.112442
MsaG001189	XP_013466500.1	heavy metal-associated isoprenylated plant protein 20	NA	NA	NA	FALSE	FALSE	FALSE	FALSE	FALSE	FALSE	FALSE	FALSE	FALSE	FALSE	NA	NA	NA	NA	0.0956866	0.0831351	0.142453	1.59638	0.0623647
MsaG001196	XP_013466508.1	uncharacterized protein At1g66480	NA	NA	NA	FALSE	FALSE	FALSE	FALSE	FALSE	FALSE	FALSE	FALSE	FALSE	FALSE	NA	NA	NA	NA	0.227087	0.228439	1.50881	3.97864	1.72112
MsaG001199	XP_039689797.1	MLP-like protein 28	NA	NA	NA	FALSE	FALSE	FALSE	FALSE	FALSE	FALSE	FALSE	FALSE	FALSE	FALSE	NA	NA	NA	NA	0.0326164	0.0340892	0.0824053	0.0202251	0.0610159
MsaG001200	XP_013466514.3	kirola	NA	NA	NA	FALSE	FALSE	FALSE	FALSE	FALSE	FALSE	FALSE	FALSE	FALSE	FALSE	NA	NA	NA	NA	0.0331804	0.493417	0.659142	0.103799	0.42084
MsaG001205	XP_024631308.1	ATP-dependent DNA helicase homolog RECG%2C chloroplastic isoform X2	NA	NA	NA	FALSE	FALSE	FALSE	FALSE	FALSE	FALSE	FALSE	FALSE	FALSE	FALSE	NA	NA	NA	NA	0.825411	0.797964	1.19974	1.31348	1.00393
MsaG001208	XP_003589650.1	rust resistance kinase Lr10	NA	NA	NA	FALSE	FALSE	FALSE	FALSE	FALSE	FALSE	FALSE	FALSE	FALSE	FALSE	NA	NA	NA	NA	0.482947	0.420414	0.597718	0.613841	0.744326
MsaG001209	XP_024625692.1	protein argonaute 10	NA	NA	NA	FALSE	FALSE	FALSE	FALSE	FALSE	FALSE	FALSE	FALSE	FALSE	FALSE	NA	NA	NA	NA	0.586434	0.368267	0.198273	0.839229	0.135865
MsaG001210	XP_024631310.2	rust resistance kinase Lr10-like	NA	NA	NA	FALSE	FALSE	FALSE	FALSE	FALSE	FALSE	FALSE	FALSE	FALSE	FALSE	NA	NA	NA	NA	0.128149	0.0674375	0.235144	0.249354	1.38727
MsaG001211	XP_039689822.1	rust resistance kinase Lr10 isoform X2	NA	NA	NA	TRUE	FALSE	FALSE	FALSE	FALSE	FALSE	FALSE	FALSE	TRUE	FALSE	NA	NA	NA	NA	0.125441	0.07063	0.179292	0.268072	0.995355
MsaG001213	XP_003589650.1	rust resistance kinase Lr10	NA	NA	NA	FALSE	FALSE	FALSE	FALSE	FALSE	FALSE	FALSE	FALSE	FALSE	FALSE	NA	NA	NA	NA	0.333988	0.302327	0.315356	0.358692	0.155293
MsaG001214	XP_024631311.1	rust resistance kinase Lr10 isoform X1	NA	NA	NA	TRUE	FALSE	FALSE	FALSE	FALSE	FALSE	FALSE	FALSE	TRUE	FALSE	NA	NA	NA	NA	0.263502	0.191787	0.34194	0.608713	1.44527
MsaG001215	XP_003589650.1	rust resistance kinase Lr10	NA	NA	NA	TRUE	FALSE	FALSE	FALSE	FALSE	FALSE	FALSE	FALSE	FALSE	TRUE	NA	NA	NA	NA	1.56261	0.816523	0.846137	0.762351	1.13429
MsaG001217	XP_003589652.2	protein ESMERALDA 1	NA	NA	NA	FALSE	FALSE	FALSE	FALSE	FALSE	FALSE	FALSE	FALSE	FALSE	FALSE	NA	NA	NA	NA	0.79378	0.387387	0.566856	0.557503	0.977118
MsaG001222	XP_003589659.2	DNA gyrase subunit A%2C chloroplastic/mitochondrial	NA	NA	NA	TRUE	FALSE	TRUE	FALSE	TRUE	FALSE	FALSE	TRUE	FALSE	TRUE	NA	NA	NA	NA	1.67566	1.14065	1.61901	3.17008	1.17519
MsaG001226	XP_013445609.2	G-type lectin S-receptor-like serine/threonine-protein kinase At4g27290 isoform X1	NA	NA	NA	FALSE	FALSE	FALSE	FALSE	TRUE	FALSE	FALSE	FALSE	TRUE	FALSE	NA	NA	NA	NA	0.0352894	0.0433294	0.277266	0.240461	0.644297
MsaG001236	XP_024631326.1	uncharacterized protein LOC25482506	NA	NA	NA	TRUE	TRUE	FALSE	TRUE	TRUE	TRUE	FALSE	FALSE	FALSE	TRUE	NA	NA	NA	NA	0.780649	0.491548	0.87226	1.087	0.587325
MsaG001247	XP_013466567.1	zinc finger protein VAR3%2C chloroplastic	NA	NA	NA	FALSE	FALSE	FALSE	FALSE	FALSE	FALSE	FALSE	FALSE	FALSE	FALSE	NA	NA	NA	NA	3.28154	0.794959	1.52226	1.79494	0.719324
MsaG001248	XP_013466570.1	nudix hydrolase 17%2C mitochondrial	NA	NA	NA	FALSE	FALSE	FALSE	FALSE	FALSE	FALSE	FALSE	FALSE	FALSE	FALSE	NA	NA	NA	NA	0.467865	0.286763	0.106695	0.13653	1.00336
MsaG001263	XP_013466579.1	probable UDP-3-O-acyl-N-acetylglucosamine deacetylase 1%2C mitochondrial	NA	NA	NA	FALSE	FALSE	FALSE	FALSE	FALSE	FALSE	FALSE	FALSE	FALSE	FALSE	NA	NA	NA	NA	0.413395	0.227136	0.226235	0.42871	0.322406
MsaG001264	XP_013466581.1	E3 ubiquitin protein ligase RIE1	NA	NA	NA	TRUE	TRUE	TRUE	TRUE	FALSE	TRUE	FALSE	FALSE	TRUE	TRUE	NA	NA	NA	NA	10.0981	11.1265	16.9681	17.6066	8.62319
MsaG001265	XP_013466583.1	40S ribosomal protein S2-4	NA	NA	NA	TRUE	TRUE	TRUE	TRUE	TRUE	TRUE	FALSE	TRUE	FALSE	TRUE	NA	NA	NA	tan	201.185	111.24	162.787	204.024	58.2621
MsaG001267	XP_013466588.1	cleavage and polyadenylation specificity factor subunit 3-II isoform X1	NA	NA	NA	FALSE	FALSE	FALSE	FALSE	FALSE	FALSE	FALSE	FALSE	FALSE	FALSE	NA	NA	NA	NA	0.986612	0.48944	0.987694	1.09802	0.28787
MsaG001268	XP_013466590.1	microtubule-associated protein 70-2	NA	NA	NA	FALSE	FALSE	TRUE	FALSE	TRUE	FALSE	FALSE	TRUE	FALSE	FALSE	NA	NA	NA	NA	8.00353	5.30612	9.3276	10.1137	4.44054
MsaG001275	XP_024625614.1	uncharacterized protein LOC112416339	NA	NA	NA	TRUE	TRUE	FALSE	TRUE	FALSE	TRUE	FALSE	FALSE	FALSE	TRUE	NA	NA	NA	NA	1.56238	0.545848	1.62406	1.77	0.574286
MsaG001277	XP_024635985.1	probable RNA-dependent RNA polymerase 1	NA	NA	NA	FALSE	FALSE	FALSE	FALSE	FALSE	FALSE	FALSE	FALSE	FALSE	FALSE	NA	NA	NA	NA	0.880354	0.656498	0.580716	0.923392	0.943165
MsaG001279	XP_039683740.1	uncharacterized protein LOC112416514	NA	NA	NA	FALSE	TRUE	FALSE	TRUE	FALSE	TRUE	FALSE	FALSE	FALSE	FALSE	NA	NA	NA	NA	0.185822	0.0762884	0.117328	0.229194	0.124444
MsaG001291	XP_039689946.1	RNA-dependent RNA polymerase 1-like	NA	NA	NA	FALSE	FALSE	FALSE	FALSE	FALSE	FALSE	FALSE	FALSE	FALSE	FALSE	NA	NA	NA	NA	0.497992	0.222121	0.631748	0.707068	0.250806
MsaG001294	XP_013466615.2	cyclin-SDS	NA	NA	NA	FALSE	FALSE	FALSE	FALSE	FALSE	FALSE	FALSE	FALSE	FALSE	FALSE	NA	NA	NA	NA	0.622167	0.140859	0.0514689	0.0281132	0.0194589
MsaG001299	XP_039685431.1	beta-amyrin 11-oxidase-like	NA	NA	NA	TRUE	FALSE	FALSE	FALSE	TRUE	FALSE	FALSE	FALSE	FALSE	TRUE	NA	NA	NA	red	0.0417934	0.192398	0.505638	0.358957	0
MsaG001301	XP_039685431.1	beta-amyrin 11-oxidase-like	NA	NA	NA	FALSE	TRUE	FALSE	TRUE	FALSE	TRUE	FALSE	FALSE	FALSE	FALSE	NA	NA	NA	NA	0.0112438	0.258352	0.184423	0.228294	0.191923
MsaG001302	XP_003591383.1	uncharacterized protein LOC11412267	NA	NA	NA	FALSE	TRUE	FALSE	TRUE	FALSE	TRUE	FALSE	FALSE	FALSE	FALSE	NA	NA	NA	NA	0.844164	0.781184	1.15473	1.02563	0.730536
MsaG001306	XP_013466627.1	receptor protein kinase TMK1	NA	NA	NA	FALSE	TRUE	FALSE	TRUE	FALSE	TRUE	FALSE	FALSE	FALSE	FALSE	NA	NA	NA	NA	0.189752	0.0872071	0.129699	0.328622	0.185101
MsaG001315	XP_003612020.3	GTP-binding protein ERG	NA	NA	NA	FALSE	FALSE	FALSE	FALSE	TRUE	FALSE	FALSE	FALSE	FALSE	TRUE	NA	NA	NA	NA	1.00855	0.498849	1.13476	1.27702	0.591353
MsaG001318	XP_013466644.1	F-box only protein 6	NA	NA	NA	FALSE	FALSE	FALSE	FALSE	FALSE	FALSE	FALSE	FALSE	FALSE	FALSE	NA	NA	NA	NA	0.999531	0.190271	0	0	0
MsaG001322	XP_013466644.1	F-box only protein 6	NA	NA	NA	FALSE	FALSE	TRUE	FALSE	FALSE	FALSE	FALSE	TRUE	FALSE	FALSE	NA	NA	NA	NA	3.11218	2.02738	0.969627	0.444521	0.0617525
MsaG001335	XP_013466662.1	annexin D5	NA	NA	NA	FALSE	FALSE	TRUE	FALSE	FALSE	FALSE	FALSE	TRUE	FALSE	FALSE	NA	NA	NA	NA	1.90827	1.67902	0.843917	0.501412	0.2108
MsaG001338	XP_013466667.1	glycine-rich protein	NA	NA	NA	FALSE	FALSE	FALSE	FALSE	FALSE	FALSE	FALSE	FALSE	FALSE	FALSE	NA	NA	NA	NA	0.0542043	0.144971	0	0.353127	0
MsaG001339	XP_039689962.1	glycine-rich RNA-binding protein 2-like	NA	NA	NA	FALSE	FALSE	FALSE	FALSE	FALSE	FALSE	FALSE	FALSE	FALSE	FALSE	NA	NA	NA	NA	0.0683823	1.44937	4.93062	1.12439	0
MsaG001341	XP_013449269.1	uncharacterized protein LOC25498858 isoform X3	NA	NA	NA	FALSE	FALSE	FALSE	FALSE	FALSE	FALSE	FALSE	FALSE	FALSE	FALSE	NA	NA	NA	NA	0	2.05543	0.467287	0.278707	0
MsaG001345	XP_003602730.1	ribonuclease TUDOR 1	NA	NA	NA	FALSE	FALSE	FALSE	FALSE	FALSE	FALSE	FALSE	FALSE	FALSE	FALSE	NA	NA	NA	NA	5.15909	0.404457	0.166096	0.108437	0
MsaG001348	XP_013466692.1	uncharacterized protein LOC25482650	NA	NA	NA	TRUE	FALSE	TRUE	FALSE	FALSE	FALSE	FALSE	FALSE	FALSE	TRUE	NA	NA	NA	NA	0	0.0709679	0.502983	4.68187	0
MsaG001349	XP_013466681.1	protein SRG1	NA	NA	NA	FALSE	FALSE	TRUE	FALSE	TRUE	FALSE	FALSE	FALSE	FALSE	TRUE	NA	NA	NA	NA	0.0127595	0.0396668	0.706857	1.34957	0.00870214
MsaG001350	XP_013466685.1	pentatricopeptide repeat-containing protein At5g13770%2C chloroplastic	NA	NA	NA	TRUE	FALSE	TRUE	FALSE	FALSE	FALSE	TRUE	TRUE	FALSE	TRUE	10	14	NA	NA	13.2093	10.9285	13.0979	13.0823	9.42761
MsaG001351	XP_013466687.2	putative clathrin assembly protein At1g25240	NA	NA	NA	FALSE	FALSE	FALSE	FALSE	FALSE	FALSE	FALSE	FALSE	FALSE	FALSE	NA	NA	NA	NA	0	0.103889	0.271104	0.405243	0
MsaG001352	XP_024629232.1	uncharacterized protein LOC25482647	NA	NA	NA	FALSE	FALSE	FALSE	FALSE	FALSE	FALSE	FALSE	FALSE	FALSE	FALSE	NA	NA	NA	NA	0.617927	1.23352	1.88916	2.74876	0.199199
MsaG001356	XP_013444706.1	60S ribosomal protein L5	NA	NA	NA	FALSE	TRUE	FALSE	TRUE	FALSE	TRUE	FALSE	FALSE	FALSE	FALSE	NA	NA	NA	NA	1.16172	0.439421	1.12278	1.04379	0.118613
MsaG001360	XP_013466699.1	serine/threonine-protein kinase SRK2E	NA	NA	NA	FALSE	FALSE	TRUE	FALSE	TRUE	FALSE	TRUE	TRUE	TRUE	FALSE	NA	23	21	NA	6.67965	6.80337	22.39	23.8897	8.90219
MsaG001362	XP_013466706.1	flavonol synthase/flavanone 3-hydroxylase	NA	NA	NA	FALSE	FALSE	FALSE	FALSE	FALSE	FALSE	FALSE	FALSE	FALSE	FALSE	NA	NA	NA	NA	0.12635	0.122951	2.25299	0.00898864	0
MsaG001366	XP_013466714.1	uncharacterized protein LOC25482670	NA	NA	NA	FALSE	FALSE	FALSE	FALSE	FALSE	FALSE	FALSE	FALSE	FALSE	FALSE	NA	NA	NA	NA	5.86123	0.383738	0.334059	0.228423	0.0313557
MsaG001368	XP_039685372.1	linoleate 13S-lipoxygenase 2-1%2C chloroplastic-like	NA	NA	NA	FALSE	FALSE	FALSE	FALSE	FALSE	FALSE	FALSE	FALSE	FALSE	FALSE	NA	NA	NA	NA	1.00115	0.309979	0.949202	0.528601	0.440775
MsaG001369	XP_039690005.1	B3 domain-containing transcription factor VRN1 isoform X3	NA	NA	NA	FALSE	FALSE	FALSE	FALSE	FALSE	FALSE	FALSE	FALSE	FALSE	FALSE	NA	NA	NA	NA	0.655216	0.718865	0.849604	0.844912	0.652562	B3
MsaG001373	XP_039690012.1	uncharacterized protein LOC25482675	NA	NA	NA	TRUE	TRUE	FALSE	TRUE	TRUE	TRUE	FALSE	FALSE	TRUE	TRUE	14	NA	NA	NA	314.291	238.634	455.897	560.525	3363.65
MsaG001377	XP_013466723.1	extra-large guanine nucleotide-binding protein 1 isoform X2	NA	NA	NA	TRUE	TRUE	TRUE	TRUE	FALSE	TRUE	FALSE	TRUE	FALSE	TRUE	NA	NA	NA	NA	0.854667	0.345985	0.628065	1.38538	4.64364
MsaG001384	XP_013466735.1	pyridine nucleotide-disulfide oxidoreductase domain-containing protein 2	NA	NA	NA	FALSE	FALSE	FALSE	FALSE	FALSE	FALSE	FALSE	FALSE	FALSE	FALSE	NA	NA	NA	NA	0.530683	0.363521	0.752405	0.585433	0.273245
MsaG001388	XP_013466739.1	G-box-binding factor 1	NA	NA	NA	FALSE	FALSE	FALSE	FALSE	FALSE	FALSE	FALSE	FALSE	FALSE	FALSE	NA	NA	NA	NA	0.303698	0.106196	0.0848566	0.207909	0.190352	bZIP
MsaG001389	XP_024633463.1	rRNA N6-adenosine-methyltransferase METTL5	NA	NA	NA	FALSE	FALSE	FALSE	FALSE	FALSE	FALSE	FALSE	FALSE	FALSE	FALSE	NA	NA	NA	NA	0.818375	0.805654	0.950471	1.31176	0.863512
MsaG001393	XP_024633863.1	pre-rRNA-processing protein TSR2	NA	NA	NA	FALSE	FALSE	FALSE	FALSE	FALSE	FALSE	FALSE	FALSE	FALSE	FALSE	NA	NA	NA	NA	1.79335	0.0161973	0.047974	0.11843	0.0137248
MsaG001394	XP_024633812.2	cytochrome P450 71D11	NA	NA	NA	FALSE	TRUE	FALSE	TRUE	FALSE	TRUE	FALSE	FALSE	FALSE	FALSE	NA	NA	NA	NA	0.0635635	0.108003	1.71248	5.61151	0.0115969
MsaG001406	XP_003589678.1	uncharacterized protein LOC11428552	NA	NA	NA	TRUE	FALSE	FALSE	FALSE	TRUE	FALSE	FALSE	FALSE	FALSE	TRUE	NA	NA	NA	NA	0.731007	1.72609	1.28267	0.763359	1.353
MsaG001410	XP_013442314.1	protein PHR1-LIKE 3	NA	NA	NA	FALSE	FALSE	FALSE	FALSE	FALSE	FALSE	FALSE	FALSE	FALSE	FALSE	NA	NA	NA	NA	0.181705	0	0	0.126907	0.194785	G2-like
MsaG001411	XP_013466742.1	protein ROOT INITIATION DEFECTIVE 3	NA	NA	NA	FALSE	TRUE	TRUE	TRUE	FALSE	TRUE	FALSE	TRUE	FALSE	FALSE	NA	NA	NA	NA	1.75306	0.888644	2.00105	1.94863	0.986247
MsaG001415	XP_024634627.1	protein indeterminate-domain 5%2C chloroplastic	NA	NA	NA	FALSE	TRUE	FALSE	TRUE	FALSE	TRUE	FALSE	FALSE	FALSE	FALSE	NA	NA	NA	NA	0.904226	0.50403	1.0525	0.814298	1.93222
MsaG001416	XP_003625775.2	ABC transporter G family member 39 isoform X1	NA	NA	NA	FALSE	FALSE	FALSE	FALSE	FALSE	FALSE	FALSE	FALSE	FALSE	FALSE	NA	NA	NA	NA	1.71096	1.81161	0.73465	0.135279	0.233397
MsaG001423	XP_039690153.1	uncharacterized protein LOC25479472 isoform X5	NA	NA	NA	FALSE	FALSE	FALSE	FALSE	FALSE	FALSE	FALSE	FALSE	FALSE	FALSE	NA	NA	NA	NA	0.285147	0.202349	0.361833	0.284467	0.455776
MsaG001424	XP_039689179.1	uncharacterized protein LOC11429521 isoform X3	NA	NA	NA	FALSE	FALSE	FALSE	FALSE	FALSE	FALSE	FALSE	FALSE	FALSE	FALSE	NA	NA	NA	NA	0.781853	0.232464	0.219959	0.359303	0.178331
MsaG001425	XP_013466748.1	peptidyl-prolyl cis-trans isomerase CYP21-4	NA	NA	NA	FALSE	FALSE	FALSE	FALSE	FALSE	FALSE	FALSE	FALSE	FALSE	FALSE	NA	NA	NA	NA	0	0	0	0	0.368306
MsaG001430	XP_003630166.2	ribonucleoside-diphosphate reductase large subunit	NA	NA	NA	FALSE	FALSE	FALSE	FALSE	FALSE	FALSE	FALSE	FALSE	FALSE	FALSE	NA	NA	NA	NA	0.297593	0.203272	0.223657	0.385577	0.014513	B3
MsaG001431	XP_003630166.2	ribonucleoside-diphosphate reductase large subunit	NA	NA	NA	TRUE	FALSE	FALSE	FALSE	FALSE	FALSE	FALSE	FALSE	FALSE	TRUE	NA	NA	NA	NA	0.292918	0.437043	0.490579	1.03175	0.122993
MsaG001435	XP_013453358.1	putative pentatricopeptide repeat-containing protein At1g12700%2C mitochondrial	NA	NA	NA	FALSE	FALSE	FALSE	FALSE	FALSE	FALSE	FALSE	FALSE	FALSE	FALSE	NA	NA	NA	NA	1.56209	0.339938	0.763016	0.0725989	0
MsaG001447	XP_024630376.2	B3 domain-containing transcription factor VRN1	NA	NA	NA	FALSE	FALSE	FALSE	FALSE	FALSE	FALSE	FALSE	FALSE	FALSE	FALSE	NA	NA	NA	NA	0.303061	0.066695	0.229513	0.323529	0
MsaG001449	XP_039688434.1	B3 domain-containing transcription factor VRN1-like	NA	NA	NA	FALSE	FALSE	FALSE	FALSE	FALSE	FALSE	FALSE	FALSE	FALSE	FALSE	NA	NA	NA	NA	1.00848	0.227033	0.448479	0.874382	0.0709073
MsaG001461	XP_013466779.1	kunitz-type trypsin inhibitor-like 2 protein	NA	NA	NA	FALSE	FALSE	FALSE	FALSE	FALSE	FALSE	FALSE	FALSE	FALSE	FALSE	NA	NA	NA	NA	0.405822	0.507235	0.458226	0.819929	0
MsaG001463	XP_013466770.1	alkane hydroxylase MAH1	NA	NA	NA	FALSE	FALSE	FALSE	FALSE	FALSE	FALSE	FALSE	FALSE	FALSE	FALSE	NA	NA	NA	NA	0.677535	0.820863	1.00614	2.0476	0
MsaG001464	XP_013466771.1	uncharacterized protein LOC25482726	NA	NA	NA	FALSE	FALSE	FALSE	FALSE	FALSE	FALSE	FALSE	FALSE	FALSE	FALSE	NA	NA	NA	NA	0.609799	0.555471	0.901043	0.742677	0.432474
MsaG001468	XP_039688504.1	LOW QUALITY PROTEIN: alkane hydroxylase MAH1	NA	NA	NA	FALSE	FALSE	FALSE	FALSE	FALSE	FALSE	FALSE	FALSE	FALSE	FALSE	NA	NA	NA	NA	0.211407	0.297123	0.375379	0.422129	0.0164912
MsaG001473	XP_013466770.1	alkane hydroxylase MAH1	NA	NA	NA	FALSE	FALSE	FALSE	FALSE	TRUE	FALSE	FALSE	FALSE	FALSE	TRUE	NA	NA	NA	NA	0.0188012	0.00871574	0.0202877	0.0592772	0.0128005
MsaG001475	XP_013466798.3	alkane hydroxylase MAH1	NA	NA	NA	FALSE	TRUE	FALSE	TRUE	TRUE	TRUE	FALSE	FALSE	TRUE	FALSE	NA	NA	NA	NA	0.725998	4.48028	1.75542	0.133094	0.511104
MsaG001476	XP_003602573.1	40S ribosomal protein SA	NA	NA	NA	FALSE	FALSE	FALSE	FALSE	FALSE	FALSE	FALSE	FALSE	FALSE	FALSE	NA	NA	NA	NA	0.378747	0.19946	0.172464	0.610768	0.157646
MsaG001479	XP_013466802.1	peroxisomal nicotinamide adenine dinucleotide carrier	NA	NA	NA	TRUE	FALSE	FALSE	FALSE	FALSE	FALSE	FALSE	FALSE	FALSE	TRUE	NA	NA	NA	NA	0.0772661	0.193227	0.354596	0.372861	2.66236
MsaG001482	XP_003603522.1	uncharacterized protein At2g24330	NA	NA	NA	FALSE	FALSE	FALSE	FALSE	FALSE	FALSE	FALSE	FALSE	FALSE	FALSE	NA	NA	NA	NA	1.10307	1.9998	0.952562	0.691282	0.294998
MsaG001485	XP_013456526.1	E3 ubiquitin-protein ligase RNF4 isoform X2	NA	NA	NA	FALSE	FALSE	TRUE	FALSE	TRUE	FALSE	TRUE	FALSE	FALSE	FALSE	NA	NA	NA	NA	0.829484	0.301125	0.403464	0.650841	0.274718
MsaG001490	XP_013466815.1	isoliquiritigenin 2'-O-methyltransferase	NA	NA	NA	FALSE	FALSE	FALSE	FALSE	FALSE	FALSE	FALSE	FALSE	FALSE	FALSE	NA	NA	NA	NA	0.00827017	0.0824233	0.734052	3.56514	2.38022
MsaG001499	XP_013466818.2	isoliquiritigenin 2'-O-methyltransferase	NA	NA	NA	TRUE	TRUE	FALSE	TRUE	TRUE	TRUE	FALSE	FALSE	TRUE	TRUE	30	NA	33	NA	0.00953058	0.00931063	1.25779	2.00741	4.27543
MsaG001500	XP_024631523.1	uncharacterized protein LOC112419027	NA	NA	NA	FALSE	FALSE	FALSE	FALSE	FALSE	FALSE	FALSE	FALSE	FALSE	FALSE	NA	NA	NA	NA	0.286178	0.193422	0.532742	0.438422	0.973915
MsaG001502	XP_039686700.1	uncharacterized protein LOC25487592 isoform X3	NA	NA	NA	FALSE	FALSE	FALSE	FALSE	FALSE	FALSE	FALSE	FALSE	FALSE	FALSE	NA	NA	NA	NA	0.984824	0.462324	0.940047	0.747459	1.60908
MsaG001504	XP_039690148.1	uncharacterized protein LOC25479472 isoform X2	NA	NA	NA	FALSE	FALSE	FALSE	FALSE	FALSE	FALSE	FALSE	FALSE	FALSE	FALSE	NA	NA	NA	NA	0.570638	0.408902	0.859754	0.562345	1.04876
MsaG001505	XP_039687321.1	THO complex subunit 4D	NA	NA	NA	FALSE	TRUE	FALSE	TRUE	FALSE	TRUE	FALSE	FALSE	FALSE	FALSE	NA	NA	NA	NA	0.767103	0.561062	1.12299	1.70955	0.703692
MsaG001509	XP_039686700.1	uncharacterized protein LOC25487592 isoform X3	NA	NA	NA	FALSE	FALSE	FALSE	FALSE	FALSE	FALSE	FALSE	FALSE	FALSE	FALSE	NA	NA	NA	NA	0.348051	0.187169	0.396698	0.290904	0.956712
MsaG001511	XP_024625342.1	mitochondrial uncoupling protein 1	NA	NA	NA	FALSE	FALSE	FALSE	FALSE	FALSE	FALSE	FALSE	FALSE	FALSE	FALSE	NA	NA	NA	NA	0.219962	0.0200023	0.0182896	0.0799608	0.0381067
MsaG001512	XP_039690153.1	uncharacterized protein LOC25479472 isoform X5	NA	NA	NA	FALSE	FALSE	FALSE	FALSE	FALSE	FALSE	FALSE	FALSE	FALSE	FALSE	NA	NA	NA	NA	1.00292	0.704234	1.3453	0.896818	1.39696
MsaG001513	XP_039685414.1	uncharacterized protein LOC25501253 isoform X4	NA	NA	NA	TRUE	FALSE	FALSE	FALSE	TRUE	FALSE	FALSE	TRUE	FALSE	FALSE	NA	NA	NA	NA	0.639716	0.546381	0.697342	0.542771	0.758951
MsaG001515	XP_013466859.1	pentatricopeptide repeat-containing protein At1g66345%2C mitochondrial	NA	NA	NA	FALSE	FALSE	FALSE	FALSE	FALSE	FALSE	FALSE	FALSE	FALSE	FALSE	NA	NA	NA	NA	0.0842078	0.0365176	0.108255	0.121277	0.210327
MsaG001516	XP_039691198.1	uncharacterized protein LOC120580930	NA	NA	NA	TRUE	TRUE	FALSE	TRUE	TRUE	TRUE	TRUE	TRUE	TRUE	FALSE	36	NA	24	NA	2.10322	2.04914	2.26364	1.12864	1.43934
MsaG001522	XP_039690177.1	sister chromatid cohesion protein PDS5 homolog A isoform X6	NA	NA	NA	FALSE	TRUE	FALSE	TRUE	TRUE	TRUE	FALSE	TRUE	FALSE	FALSE	NA	NA	NA	NA	1.25914	0.763556	0.869843	1.08403	0.561211
MsaG001526	XP_013466866.1	endoglucanase 15	NA	NA	NA	FALSE	FALSE	FALSE	FALSE	FALSE	FALSE	FALSE	FALSE	FALSE	FALSE	NA	NA	NA	NA	0.14706	0.166086	0.179956	0.275079	0
MsaG001527	XP_013466867.2	geraniol 8-hydroxylase	NA	NA	NA	FALSE	FALSE	FALSE	FALSE	FALSE	FALSE	FALSE	FALSE	FALSE	FALSE	NA	NA	NA	NA	1.15394	0.734159	1.49776	1.59126	1.41964
MsaG001529	XP_013466867.2	geraniol 8-hydroxylase	NA	NA	NA	FALSE	TRUE	FALSE	TRUE	FALSE	TRUE	FALSE	FALSE	FALSE	FALSE	NA	NA	NA	NA	0.370199	0.0657572	0.02239	0.0825375	0.0163203
MsaG001534	XP_013468397.2	myosin-6	NA	NA	NA	FALSE	TRUE	TRUE	TRUE	FALSE	TRUE	FALSE	TRUE	FALSE	FALSE	NA	NA	NA	NA	3.22864	1.89246	0.95039	0.360757	0.140224
MsaG001535	XP_013466877.1	uncharacterized protein At5g23160	NA	NA	NA	FALSE	FALSE	FALSE	FALSE	FALSE	FALSE	FALSE	FALSE	FALSE	FALSE	NA	NA	NA	NA	0.0331153	0	0.160393	0.170899	0.690926
MsaG001537	XP_013466879.1	cytochrome P450 86B1	NA	NA	NA	TRUE	TRUE	FALSE	TRUE	FALSE	TRUE	FALSE	FALSE	FALSE	TRUE	NA	NA	NA	NA	0.127503	0.0532198	0.169035	0.254759	0.0308975
MsaG001538	XP_013466879.1	cytochrome P450 86B1	NA	NA	NA	FALSE	FALSE	FALSE	FALSE	FALSE	FALSE	FALSE	FALSE	FALSE	FALSE	NA	NA	NA	NA	0.14071	0.456559	0.775811	0.522712	0.094959
MsaG001540	XP_013466883.1	abscisic acid 8'-hydroxylase 2	NA	NA	NA	TRUE	FALSE	FALSE	FALSE	FALSE	FALSE	FALSE	FALSE	FALSE	TRUE	NA	NA	NA	NA	0.0865293	0.0355863	0.038966	0.0683914	0.643415
MsaG001541	XP_039690194.1	pentatricopeptide repeat-containing protein At2g35030%2C mitochondrial isoform X1	NA	NA	NA	FALSE	FALSE	FALSE	FALSE	FALSE	FALSE	FALSE	FALSE	FALSE	FALSE	NA	NA	NA	NA	0.681952	0.362419	0.626745	0.530074	0.303999
MsaG001545	XP_039689384.1	proteasome subunit alpha type-1-B	NA	NA	NA	TRUE	TRUE	TRUE	TRUE	FALSE	TRUE	FALSE	TRUE	TRUE	TRUE	NA	20	NA	NA	61.9334	38.0341	45.6502	54.7733	28.5477
MsaG001552	XP_003589715.1	lysine-specific demethylase JMJ706	NA	NA	NA	FALSE	FALSE	FALSE	FALSE	FALSE	FALSE	FALSE	FALSE	FALSE	FALSE	NA	NA	NA	NA	2.65167	0.684258	0.170426	0.0256543	0.0207956
MsaG001554	XP_003607856.1	protein argonaute 2	NA	NA	NA	FALSE	FALSE	FALSE	FALSE	FALSE	FALSE	FALSE	FALSE	FALSE	FALSE	NA	NA	NA	NA	0.599407	0.247903	0.332009	0.0874194	0.216358
MsaG001557	XP_024639120.2	protein MOS2	NA	NA	NA	FALSE	FALSE	FALSE	FALSE	FALSE	FALSE	FALSE	FALSE	FALSE	FALSE	NA	NA	NA	NA	25.0706	20.3024	31.6846	33.5337	19.4457
MsaG001558	XP_024631764.1	protein TRANSPARENT TESTA 16	NA	NA	NA	FALSE	FALSE	FALSE	FALSE	TRUE	FALSE	FALSE	FALSE	FALSE	TRUE	NA	NA	NA	pink	0.90357	1.24186	2.09816	2.68966	0	MIKC_MADS
MsaG001559	XP_003607000.1	V-type proton ATPase subunit a3	NA	NA	NA	FALSE	TRUE	FALSE	TRUE	FALSE	TRUE	FALSE	FALSE	FALSE	FALSE	NA	NA	NA	NA	5.25392	3.03969	3.96701	5.77179	3.55189
MsaG001567	XP_024639364.1	transcription factor TCP7	NA	NA	NA	TRUE	FALSE	TRUE	FALSE	FALSE	FALSE	FALSE	FALSE	FALSE	TRUE	NA	NA	NA	NA	91.9799	118.349	183.382	154.904	56.6736	TCP
MsaG001574	XP_039690277.1	type IV inositol polyphosphate 5-phosphatase 9 isoform X2	NA	NA	NA	FALSE	FALSE	FALSE	FALSE	FALSE	FALSE	FALSE	FALSE	FALSE	FALSE	NA	NA	NA	NA	0.0312956	0.0336823	0.0299235	0.0185466	0.0100185
MsaG001579	XP_024640466.1	pentatricopeptide repeat-containing protein At2g13600	NA	NA	NA	FALSE	FALSE	FALSE	FALSE	FALSE	FALSE	FALSE	FALSE	FALSE	FALSE	NA	NA	NA	NA	0.383649	0.118073	0.259537	0.237901	0.0190211
MsaG001585	XP_024640266.1	probable protein arginine N-methyltransferase 6	NA	NA	NA	FALSE	FALSE	FALSE	FALSE	FALSE	FALSE	FALSE	FALSE	FALSE	FALSE	NA	NA	NA	NA	0.958123	0.28831	0.521791	0.653387	0.407842
MsaG001586	XP_039688887.1	probable leucine-rich repeat receptor-like protein kinase At1g35710	NA	NA	NA	FALSE	FALSE	FALSE	FALSE	FALSE	FALSE	FALSE	FALSE	FALSE	FALSE	NA	NA	NA	NA	0.102236	0.0856837	0.565056	0.987154	1.11054
MsaG001587	XP_039688887.1	probable leucine-rich repeat receptor-like protein kinase At1g35710	NA	NA	NA	FALSE	FALSE	TRUE	FALSE	FALSE	FALSE	FALSE	FALSE	FALSE	TRUE	NA	NA	NA	NA	0.0767622	0.012998	0.256207	0.73625	1.94311
MsaG001589	XP_003589785.4	MDIS1-interacting receptor like kinase 2	NA	NA	NA	FALSE	FALSE	FALSE	FALSE	FALSE	FALSE	FALSE	FALSE	FALSE	FALSE	NA	NA	NA	NA	0.160675	0.0421723	0.0930025	0.279126	3.35749
MsaG001591	XP_039690306.1	MDIS1-interacting receptor like kinase 2-like	NA	NA	NA	FALSE	FALSE	FALSE	FALSE	FALSE	FALSE	FALSE	FALSE	FALSE	FALSE	NA	NA	NA	NA	0.265393	0.115169	0.319841	0.427547	1.71894
MsaG001595	XP_039690306.1	MDIS1-interacting receptor like kinase 2-like	NA	NA	NA	FALSE	FALSE	FALSE	FALSE	FALSE	FALSE	FALSE	FALSE	FALSE	FALSE	NA	NA	NA	NA	0.161379	0.068385	0.288994	0.458494	0.564345
MsaG001598	XP_003589799.2	probable uridine nucleosidase 2	NA	NA	NA	FALSE	FALSE	FALSE	FALSE	FALSE	FALSE	FALSE	FALSE	FALSE	FALSE	NA	NA	NA	NA	0.644826	0.194419	0.359428	0.377424	0.167555
MsaG001600	XP_003589799.2	probable uridine nucleosidase 2	NA	NA	NA	FALSE	TRUE	FALSE	TRUE	FALSE	TRUE	FALSE	FALSE	FALSE	FALSE	NA	NA	NA	NA	0.332464	0.238764	0.567343	0.340815	0.196598
MsaG001601	XP_003616489.2	aspartic proteinase CDR1	NA	NA	NA	FALSE	FALSE	FALSE	FALSE	FALSE	FALSE	FALSE	FALSE	FALSE	FALSE	NA	NA	NA	NA	0.461565	0.408699	1.54754	0.764404	0
MsaG001606	XP_024640955.1	3-dehydroquinate synthase homolog	NA	NA	NA	FALSE	FALSE	FALSE	FALSE	FALSE	FALSE	FALSE	FALSE	FALSE	FALSE	NA	NA	NA	NA	1.43456	0.668515	1.09379	1.99902	1.72023
MsaG001607	XP_003589826.1	pentatricopeptide repeat-containing protein At5g56310	NA	NA	NA	FALSE	FALSE	FALSE	FALSE	FALSE	FALSE	FALSE	FALSE	FALSE	FALSE	NA	NA	NA	NA	2.00305	0.822397	1.17381	1.86818	0.954559
MsaG001619	XP_013466935.1	benzyl alcohol O-benzoyltransferase	NA	NA	NA	FALSE	TRUE	FALSE	TRUE	FALSE	TRUE	FALSE	FALSE	FALSE	FALSE	NA	NA	NA	NA	0.266535	0.355417	0.259769	0.0461181	0.497974
MsaG001621	XP_024628675.1	probable choline kinase 2	NA	NA	NA	FALSE	FALSE	FALSE	FALSE	FALSE	FALSE	FALSE	FALSE	FALSE	FALSE	NA	NA	NA	NA	0.840294	0.636786	0.285712	0.073543	0.181273
MsaG001622	XP_013466940.1	benzyl alcohol O-benzoyltransferase	NA	NA	NA	FALSE	FALSE	FALSE	FALSE	FALSE	FALSE	FALSE	FALSE	FALSE	FALSE	NA	NA	NA	NA	0.3557	0.212568	0.24554	0.307473	0.219449
MsaG001631	XP_024641644.2	benzyl alcohol O-benzoyltransferase	NA	NA	NA	FALSE	TRUE	FALSE	TRUE	FALSE	TRUE	FALSE	FALSE	FALSE	FALSE	NA	NA	NA	NA	0.17874	0.399343	0.65393	0.479836	2.18477
MsaG001632	XP_013466944.1	non-specific lipid-transfer protein	NA	NA	NA	FALSE	FALSE	FALSE	FALSE	FALSE	FALSE	FALSE	FALSE	FALSE	FALSE	NA	NA	NA	NA	0.111607	0.186417	2.50255	2.11047	0
MsaG001634	XP_039690358.1	non-specific lipid-transfer protein	NA	NA	NA	FALSE	FALSE	FALSE	FALSE	TRUE	FALSE	FALSE	FALSE	FALSE	TRUE	NA	NA	NA	NA	0	0.146981	1.45363	3.64465	0
MsaG001636	XP_039690358.1	non-specific lipid-transfer protein	NA	NA	NA	FALSE	FALSE	FALSE	FALSE	FALSE	FALSE	FALSE	FALSE	FALSE	FALSE	NA	NA	NA	NA	0	0	0.984662	1.96346	0
MsaG001639	XP_013466945.1	DNA topoisomerase 1 alpha	NA	NA	NA	FALSE	TRUE	FALSE	TRUE	FALSE	TRUE	FALSE	FALSE	FALSE	FALSE	NA	NA	NA	NA	9.18022	7.64118	10.4709	11.2745	5.46418
MsaG001645	XP_013466953.1	transcription factor bHLH92 isoform X1	NA	NA	NA	FALSE	FALSE	FALSE	FALSE	FALSE	FALSE	FALSE	FALSE	FALSE	FALSE	NA	NA	NA	NA	0.0167681	0.0159057	0.311417	0.71993	1.05815	bHLH
MsaG001646	XP_003623659.1	uncharacterized protein LOC11430067	NA	NA	NA	FALSE	FALSE	FALSE	FALSE	TRUE	FALSE	FALSE	FALSE	TRUE	FALSE	NA	NA	NA	NA	1.04962	1.17758	1.13461	0.631587	0.433773
MsaG001652	XP_039690373.1	MDIS1-interacting receptor like kinase 2 isoform X1	NA	NA	NA	FALSE	FALSE	FALSE	FALSE	FALSE	FALSE	FALSE	FALSE	FALSE	FALSE	NA	NA	NA	NA	0.0310514	0.0346513	0.0132715	0.0690337	3.06688
MsaG001653	XP_039690387.1	pentatricopeptide repeat-containing protein At5g16860	NA	NA	NA	FALSE	FALSE	FALSE	FALSE	FALSE	FALSE	FALSE	FALSE	FALSE	FALSE	NA	NA	NA	NA	1.02654	0.437159	0.646009	1.14761	0.324261
MsaG001657	XP_039690387.1	pentatricopeptide repeat-containing protein At5g16860	NA	NA	NA	FALSE	FALSE	FALSE	FALSE	FALSE	FALSE	FALSE	FALSE	FALSE	FALSE	NA	NA	NA	NA	2.3167	1.04842	1.5599	1.68311	0.583808
MsaG001662	XP_003613902.2	acylamino-acid-releasing enzyme	NA	NA	NA	FALSE	FALSE	FALSE	FALSE	FALSE	FALSE	FALSE	FALSE	FALSE	FALSE	NA	NA	NA	NA	0.42318	0.284539	0.379565	0.765975	0.740601
MsaG001664	XP_024628783.1	replication protein A 70 kDa DNA-binding subunit C	NA	NA	NA	TRUE	TRUE	FALSE	TRUE	TRUE	TRUE	FALSE	TRUE	TRUE	TRUE	31	NA	10	NA	0.0808958	0.685953	2.15712	0.667761	2.92969
MsaG001668	XP_013466981.1	pentatricopeptide repeat-containing protein At3g23020	NA	NA	NA	FALSE	FALSE	FALSE	FALSE	FALSE	FALSE	FALSE	FALSE	FALSE	FALSE	NA	NA	NA	NA	2.40832	0.900221	1.4636	1.99174	0.473324
MsaG001671	XP_013464309.1	protein PAT1 homolog	NA	NA	NA	FALSE	FALSE	FALSE	FALSE	FALSE	FALSE	FALSE	FALSE	FALSE	FALSE	NA	NA	NA	NA	0.219563	0.168355	0.33698	0.117397	0.0940981
MsaG001676	XP_024626917.1	glycogen synthase kinase-3 homolog MsK-3	NA	NA	NA	FALSE	TRUE	FALSE	TRUE	FALSE	TRUE	FALSE	FALSE	FALSE	FALSE	NA	NA	NA	NA	0.469476	0.162042	0.296761	0.298671	0.128002
MsaG001678	XP_039682535.1	uncharacterized protein LOC25483361 isoform X1	NA	NA	NA	FALSE	FALSE	FALSE	FALSE	FALSE	FALSE	FALSE	FALSE	FALSE	FALSE	NA	NA	NA	NA	0.953899	0.659979	0.651885	0.101418	0.0348941
MsaG001686	XP_013467010.1	calmodulin-like protein 11	NA	NA	NA	FALSE	FALSE	FALSE	FALSE	FALSE	FALSE	FALSE	FALSE	FALSE	FALSE	NA	NA	NA	NA	0.520236	0.416248	1.20485	1.8243	1.85767
MsaG001687	XP_024626538.1	MATH and LRR domain-containing protein PFE0570w	NA	NA	NA	TRUE	TRUE	FALSE	TRUE	FALSE	TRUE	FALSE	TRUE	FALSE	FALSE	NA	NA	NA	NA	1.30331	0.725541	0.310501	0.0331753	0.0692365
MsaG001688	XP_024635938.1	pentatricopeptide repeat-containing protein At4g21300	NA	NA	NA	FALSE	FALSE	FALSE	FALSE	FALSE	FALSE	FALSE	FALSE	FALSE	FALSE	NA	NA	NA	NA	1.3643	0.712602	0.441091	0.924432	0.117933
MsaG001706	XP_013463822.1	uncharacterized protein LOC25488301	NA	NA	NA	FALSE	FALSE	FALSE	FALSE	FALSE	FALSE	FALSE	FALSE	FALSE	FALSE	NA	NA	NA	NA	0.107589	0.0359394	0.0668488	0.150511	0.0111679
MsaG001711	XP_013467041.1	putative protein phosphatase 2C-like protein 44 isoform X2	NA	NA	NA	FALSE	FALSE	FALSE	FALSE	FALSE	FALSE	FALSE	FALSE	FALSE	FALSE	NA	NA	NA	NA	0.0239011	0.610267	1.82607	1.60596	1.24741
MsaG001721	XP_013467061.1	phosphate transporter PHO1	NA	NA	NA	TRUE	FALSE	FALSE	FALSE	TRUE	FALSE	FALSE	FALSE	FALSE	TRUE	NA	NA	NA	NA	0.831441	0.0713332	0.241142	4.39415	1.05853
MsaG001727	XP_013467074.1	protein NRT1/ PTR FAMILY 5,2	NA	NA	NA	FALSE	FALSE	FALSE	FALSE	FALSE	FALSE	FALSE	FALSE	FALSE	FALSE	NA	NA	NA	NA	0.40408	0.296711	0.264802	0.222495	0.531128
MsaG001728	XP_013467076.1	protein NRT1/ PTR FAMILY 5,2	NA	NA	NA	FALSE	FALSE	FALSE	FALSE	FALSE	FALSE	FALSE	FALSE	FALSE	FALSE	NA	NA	NA	NA	8.59902	0.0431774	0.0117794	0.0523881	0.0414509
MsaG001730	XP_013467077.1	protein NRT1/ PTR FAMILY 5,2	NA	NA	NA	FALSE	FALSE	FALSE	FALSE	FALSE	FALSE	FALSE	FALSE	FALSE	FALSE	NA	NA	NA	NA	0.331122	0.075921	0.0579494	0.0202446	1.02971
MsaG001732	XP_013467079.1	uncharacterized protein LOC25483001	NA	NA	NA	FALSE	FALSE	FALSE	FALSE	FALSE	FALSE	FALSE	FALSE	FALSE	FALSE	NA	NA	NA	NA	0.613026	0.155078	0.144164	0.183564	0.586165
MsaG001734	XP_003589961.2	NADH dehydrogenase [ubiquinone] flavoprotein 1%2C mitochondrial	NA	NA	NA	FALSE	FALSE	TRUE	FALSE	TRUE	FALSE	FALSE	FALSE	TRUE	TRUE	NA	NA	37	NA	414.576	224.17	254.577	253.414	185.057
MsaG001743	XP_039690476.1	serine/threonine-protein kinase 38-like	NA	NA	NA	FALSE	FALSE	FALSE	FALSE	FALSE	FALSE	FALSE	FALSE	FALSE	FALSE	NA	NA	NA	NA	0.183547	0.086029	0.172444	0.284276	0.17362
MsaG001755	XP_024630651.1	PH%2C RCC1 and FYVE domains-containing protein 1	NA	NA	NA	FALSE	FALSE	FALSE	FALSE	FALSE	FALSE	FALSE	FALSE	FALSE	FALSE	NA	NA	NA	NA	2.13034	1.76617	2.44408	1.28157	0.351505
MsaG001764	XP_003590026.1	transcription factor MYB4 isoform X1	NA	NA	NA	FALSE	FALSE	FALSE	FALSE	FALSE	FALSE	FALSE	FALSE	FALSE	FALSE	NA	NA	NA	NA	0	0.0472398	0.418947	0.736517	1.31835	MYB
MsaG001766	XP_039684197.1	uncharacterized protein LOC120577170	NA	NA	NA	FALSE	TRUE	FALSE	TRUE	FALSE	TRUE	FALSE	FALSE	FALSE	FALSE	NA	NA	NA	NA	0.471758	0.288901	0.604521	0.5756	0.108964
MsaG001782	XP_003590054.1	RING-H2 finger protein ATL16	NA	NA	NA	FALSE	FALSE	FALSE	FALSE	FALSE	FALSE	FALSE	FALSE	FALSE	FALSE	NA	NA	NA	NA	0	0.0260074	0.258775	0.221294	6.00767
MsaG001785	XP_003590058.1	CASP-like protein 5B3 isoform X1	NA	NA	NA	FALSE	FALSE	FALSE	FALSE	FALSE	FALSE	FALSE	FALSE	FALSE	FALSE	NA	NA	NA	NA	0.828144	0.534276	1.26108	1.37382	1.23998
MsaG001789	XP_003590082.2	1-aminocyclopropane-1-carboxylate oxidase homolog 1	NA	NA	NA	FALSE	TRUE	FALSE	TRUE	FALSE	TRUE	FALSE	FALSE	FALSE	FALSE	NA	NA	NA	NA	0.0946419	0.090376	0.17009	0.157439	0.00211119
MsaG001794	XP_024642279.1	replication protein A 70 kDa DNA-binding subunit B-like	NA	NA	NA	FALSE	FALSE	FALSE	FALSE	FALSE	FALSE	FALSE	FALSE	FALSE	FALSE	NA	NA	NA	NA	0.933666	0.222113	0.365215	0.073097	0
MsaG001800	XP_039684281.1	protein FAR1-RELATED SEQUENCE 5-like	NA	NA	NA	FALSE	FALSE	FALSE	FALSE	FALSE	FALSE	FALSE	FALSE	FALSE	FALSE	NA	NA	NA	NA	0.517244	0.0352605	0.10339	0.1252	0.104738
MsaG001809	XP_024630827.1	CAX-interacting protein 4	NA	NA	NA	FALSE	TRUE	TRUE	TRUE	FALSE	TRUE	FALSE	TRUE	FALSE	FALSE	NA	NA	NA	NA	109.567	116.096	175.836	167.167	86.9493
MsaG001816	XP_003590123.1	40S ribosomal protein S3-3	NA	NA	NA	TRUE	FALSE	FALSE	FALSE	TRUE	FALSE	FALSE	FALSE	FALSE	TRUE	NA	NA	NA	NA	169.097	83.6827	120.687	185.298	67.4269
MsaG001822	XP_003624633.1	tubulin alpha-1 chain	NA	NA	NA	FALSE	FALSE	FALSE	FALSE	FALSE	FALSE	FALSE	FALSE	FALSE	FALSE	NA	NA	NA	NA	0.581864	0.0812139	0.104454	0.322184	0.0651914
MsaG001826	XP_003590157.1	eukaryotic translation initiation factor	NA	NA	NA	FALSE	FALSE	FALSE	FALSE	FALSE	FALSE	FALSE	FALSE	FALSE	FALSE	NA	NA	NA	NA	25.9321	13.601	18.968	24.0045	14.4921
MsaG001835	XP_013467124.2	actin-related protein 2/3 complex subunit 2B	NA	NA	NA	FALSE	FALSE	FALSE	FALSE	FALSE	FALSE	FALSE	FALSE	FALSE	FALSE	NA	NA	NA	NA	0.115974	0.0661337	0.135491	0.418972	0.253031
MsaG001836	XP_003590164.1	uncharacterized protein LOC11428578	NA	NA	NA	FALSE	FALSE	FALSE	FALSE	FALSE	FALSE	FALSE	FALSE	FALSE	FALSE	NA	NA	NA	NA	0.121005	0.212603	0.546621	0.690069	0.443212
MsaG001838	XP_024637221.1	MADS-box protein EJ2 isoform X2	NA	NA	NA	FALSE	FALSE	FALSE	FALSE	FALSE	FALSE	FALSE	FALSE	FALSE	FALSE	NA	NA	NA	NA	0.932369	0.524323	0.471461	0.343822	0.0190996
MsaG001842	XP_003590168.1	60S ribosomal protein L4	NA	NA	NA	TRUE	TRUE	TRUE	TRUE	TRUE	TRUE	FALSE	TRUE	FALSE	TRUE	NA	NA	NA	NA	57.8538	30.086	40.1098	62.4273	19.9705
MsaG001845	XP_039682692.1	uncharacterized protein LOC120575895	NA	NA	NA	FALSE	FALSE	FALSE	FALSE	FALSE	FALSE	FALSE	FALSE	FALSE	FALSE	NA	NA	NA	NA	0.566323	0.0980508	1.21479	0.794761	0.352948
MsaG001846	XP_024639788.1	uncharacterized protein LOC112421906	NA	NA	NA	FALSE	FALSE	FALSE	FALSE	FALSE	FALSE	FALSE	FALSE	FALSE	FALSE	NA	NA	NA	NA	0.834005	0.0659518	0.0138599	0.0627925	0.104092
MsaG001852	XP_003603684.2	phosphoenolpyruvate carboxykinase (ATP) 1	NA	NA	NA	FALSE	FALSE	FALSE	FALSE	FALSE	FALSE	FALSE	FALSE	FALSE	FALSE	NA	NA	NA	NA	1.1145	0.971357	1.66057	0.747691	0.20786
MsaG001856	XP_013467127.1	mitochondrial import receptor subunit TOM9-2	NA	NA	NA	TRUE	TRUE	TRUE	TRUE	TRUE	TRUE	FALSE	TRUE	FALSE	TRUE	NA	NA	22	NA	407.284	156.68	201.722	319.091	137.141
MsaG001859	XP_039686687.1	uncharacterized protein LOC112418982 isoform X1	NA	NA	NA	FALSE	TRUE	FALSE	TRUE	FALSE	TRUE	FALSE	FALSE	FALSE	FALSE	NA	NA	NA	NA	0.870695	0.361778	0.640876	0.483184	0.478936
MsaG001864	XP_003590182.1	uncharacterized protein LOC11431096	NA	NA	NA	TRUE	TRUE	FALSE	TRUE	FALSE	TRUE	FALSE	FALSE	FALSE	TRUE	NA	NA	NA	NA	0.54062	0.680165	1.25859	1.17827	0.614824
MsaG001865	XP_003590183.2	DNA mismatch repair protein MSH1%2C mitochondrial	NA	NA	NA	TRUE	FALSE	FALSE	FALSE	FALSE	FALSE	FALSE	TRUE	FALSE	FALSE	NA	NA	NA	NA	2.70527	0.949196	0.978909	0.977189	1.4957
MsaG001876	XP_003590193.1	uncharacterized protein LOC11424298	NA	NA	NA	FALSE	FALSE	FALSE	FALSE	FALSE	FALSE	FALSE	FALSE	FALSE	FALSE	NA	NA	NA	NA	0.19157	0.154693	0.662023	2.06966	0.0113312
MsaG001878	XP_024638297.2	cation/H(+) antiporter 15	NA	NA	NA	FALSE	FALSE	FALSE	FALSE	FALSE	FALSE	FALSE	FALSE	FALSE	FALSE	NA	NA	NA	NA	0.837166	0.610348	1.05783	0.920903	0.295941
MsaG001880	XP_024630994.1	small acidic protein 1	NA	NA	NA	FALSE	TRUE	FALSE	TRUE	FALSE	TRUE	FALSE	FALSE	FALSE	FALSE	NA	NA	NA	NA	211.172	111.223	127.51	243.462	125.239
MsaG001881	XP_003590204.1	thioredoxin-like protein YLS8	NA	NA	NA	FALSE	FALSE	FALSE	FALSE	FALSE	FALSE	FALSE	FALSE	FALSE	FALSE	NA	NA	NA	NA	128.185	108.444	150.707	190.648	159.169
MsaG001882	XP_024631004.2	uncharacterized protein LOC11421212 isoform X2	NA	NA	NA	TRUE	FALSE	FALSE	FALSE	FALSE	FALSE	FALSE	FALSE	FALSE	TRUE	NA	NA	NA	NA	0.715268	0.496002	0.989912	1.99762	0.942597
MsaG001896	XP_024633048.2	ADP%2CATP carrier protein 1%2C chloroplastic-like	NA	NA	NA	FALSE	FALSE	FALSE	FALSE	FALSE	FALSE	FALSE	FALSE	FALSE	FALSE	NA	NA	NA	NA	1.1342	0.768854	0.238277	0.0831079	0.0615954
MsaG001897	XP_024639923.1	uncharacterized protein LOC112421945	NA	NA	NA	TRUE	TRUE	FALSE	TRUE	TRUE	TRUE	TRUE	TRUE	TRUE	TRUE	38	NA	35	NA	2.73547	1.4237	2.57936	1.27442	0.695167
MsaG001900	XP_039686178.1	B3 domain-containing protein At4g34400-like	NA	NA	NA	FALSE	FALSE	FALSE	FALSE	FALSE	FALSE	FALSE	FALSE	FALSE	FALSE	NA	NA	NA	NA	1.51511	0.853624	0.928192	1.23853	0	B3
MsaG001902	XP_039686174.1	F-box/kelch-repeat protein At3g06240-like	NA	NA	NA	TRUE	TRUE	FALSE	TRUE	TRUE	TRUE	FALSE	FALSE	FALSE	TRUE	NA	NA	NA	NA	1.329	1.75051	1.48555	1.54848	0.446923
MsaG001906	XP_039682599.1	protein APEM9 isoform X2	NA	NA	NA	FALSE	FALSE	FALSE	FALSE	FALSE	FALSE	FALSE	FALSE	FALSE	FALSE	NA	NA	NA	NA	0.793744	0.222902	0.320741	0.402892	0.266213
MsaG001907	XP_039683068.1	protein MAIN-LIKE 1-like	NA	NA	NA	FALSE	FALSE	FALSE	FALSE	FALSE	FALSE	FALSE	FALSE	FALSE	FALSE	NA	NA	NA	NA	1.03956	0.0533786	0.346887	0	0
MsaG001919	XP_013467159.1	dirigent protein 18	NA	NA	NA	FALSE	FALSE	FALSE	FALSE	FALSE	FALSE	FALSE	FALSE	FALSE	FALSE	NA	NA	NA	NA	0.254999	0.320511	1.18727	0.558517	0.830427
MsaG001927	XP_024631134.2	polyubiquitin 9	NA	NA	NA	FALSE	FALSE	FALSE	FALSE	FALSE	FALSE	FALSE	FALSE	FALSE	FALSE	NA	NA	NA	NA	2.23553	1.00923	1.86218	1.27092	0.773706
MsaG001928	XP_039690689.1	E3 ubiquitin-protein ligase SINA-like 10 isoform X2	NA	NA	NA	FALSE	FALSE	FALSE	FALSE	FALSE	FALSE	FALSE	FALSE	FALSE	FALSE	NA	NA	NA	NA	1.26604	0.488977	1.41425	1.25271	0.373133
MsaG001931	XP_013467173.1	E3 ubiquitin-protein ligase SINA-like 10 isoform X1	NA	NA	NA	FALSE	TRUE	FALSE	TRUE	FALSE	TRUE	FALSE	FALSE	FALSE	FALSE	NA	NA	NA	NA	0.165988	0.170145	0.169878	0.200128	0.106851
MsaG001932	XP_024633438.1	mechanosensitive ion channel protein 10	NA	NA	NA	FALSE	FALSE	FALSE	FALSE	FALSE	FALSE	FALSE	FALSE	FALSE	FALSE	NA	NA	NA	NA	0.461376	0.558675	1.21164	0.768303	0.341227
MsaG001936	XP_013467160.2	hydroxyethylthiazole kinase	NA	NA	NA	FALSE	FALSE	FALSE	FALSE	FALSE	FALSE	FALSE	FALSE	FALSE	FALSE	NA	NA	NA	NA	0.90807	0.172365	0.326371	1.10937	2.10147
MsaG001956	XP_024626726.1	endo-1%2C4-beta-xylanase 5-like isoform X1	NA	NA	NA	TRUE	FALSE	FALSE	FALSE	FALSE	FALSE	TRUE	FALSE	FALSE	FALSE	NA	NA	NA	NA	3.05591	1.31988	0.714997	0.196388	0.50126
MsaG001964	XP_024630537.1	receptor-like protein EIX1	NA	NA	NA	FALSE	FALSE	FALSE	FALSE	FALSE	FALSE	FALSE	FALSE	FALSE	FALSE	NA	NA	NA	NA	0.0942266	0.0782582	0.0640357	0.172997	1.58543
MsaG001968	XP_013467213.1	transcription initiation factor TFIID subunit 11	NA	NA	NA	TRUE	FALSE	TRUE	FALSE	FALSE	FALSE	FALSE	FALSE	FALSE	TRUE	NA	NA	NA	NA	11.0715	7.75701	15.838	17.209	11.0262
MsaG001985	XP_024637399.2	uncharacterized protein LOC25482787	NA	NA	NA	FALSE	FALSE	FALSE	FALSE	FALSE	FALSE	FALSE	FALSE	FALSE	FALSE	NA	NA	NA	NA	0.35344	0.282653	0.499994	0.339638	0.651797
MsaG001990	XP_013467229.1	agamous-like MADS-box protein AGL29	NA	NA	NA	FALSE	FALSE	FALSE	FALSE	FALSE	FALSE	FALSE	FALSE	FALSE	FALSE	NA	NA	NA	NA	0.461972	0.236259	0.124144	0.0149924	0
MsaG001991	XP_039686193.1	dephospho-CoA kinase	NA	NA	NA	FALSE	FALSE	FALSE	FALSE	FALSE	FALSE	FALSE	FALSE	FALSE	FALSE	NA	NA	NA	NA	1.69691	0.141733	0.265523	0.178672	0.143722
MsaG001997	XP_003591273.1	glutamate--tRNA ligase%2C cytoplasmic	NA	NA	NA	FALSE	FALSE	TRUE	FALSE	FALSE	FALSE	FALSE	TRUE	FALSE	FALSE	NA	NA	NA	NA	2.17898	1.48149	0.849457	0.502958	0.223144
MsaG002005	XP_013455206.2	receptor kinase-like protein Xa21	NA	NA	NA	FALSE	FALSE	FALSE	FALSE	FALSE	FALSE	FALSE	FALSE	FALSE	FALSE	NA	NA	NA	NA	0	0.0831874	0.348601	0.417977	2.37078
MsaG002010	XP_013467242.1	chromosome transmission fidelity protein 18 homolog	NA	NA	NA	FALSE	FALSE	FALSE	FALSE	TRUE	FALSE	FALSE	FALSE	FALSE	TRUE	NA	NA	NA	brown	0.507597	0.353037	0.38087	0.672768	0.0525369
MsaG002011	XP_013467243.1	putative disease resistance RPP13-like protein 1	NA	NA	NA	FALSE	FALSE	FALSE	FALSE	FALSE	FALSE	FALSE	FALSE	FALSE	FALSE	NA	NA	NA	NA	1.12826	0.913921	2.13821	2.13405	1.88364
MsaG002014	XP_013467253.1	polygalacturonase inhibitor	NA	NA	NA	FALSE	FALSE	FALSE	FALSE	FALSE	FALSE	FALSE	FALSE	FALSE	FALSE	NA	NA	NA	NA	0.241396	0.348149	0.965082	0.834736	0.508612
MsaG002017	XP_013467256.1	elongation factor 2	NA	NA	NA	TRUE	TRUE	TRUE	TRUE	TRUE	TRUE	FALSE	TRUE	FALSE	TRUE	12	NA	NA	NA	583.263	383.366	693.998	763.628	493.849
MsaG002019	XP_013467256.1	elongation factor 2	NA	NA	NA	FALSE	FALSE	TRUE	FALSE	TRUE	FALSE	FALSE	FALSE	FALSE	TRUE	NA	NA	NA	NA	40.8861	24.1952	44.6166	49.9031	35.684
MsaG002022	XP_003623010.2	UPF0481 protein At3g47200 isoform X1	NA	NA	NA	FALSE	FALSE	FALSE	FALSE	FALSE	FALSE	FALSE	FALSE	FALSE	FALSE	NA	NA	NA	NA	0.0540446	0.0769469	0.150599	0.0790145	0.0436478
MsaG002023	XP_013467260.1	pentatricopeptide repeat-containing protein At5g04810%2C chloroplastic	NA	NA	NA	FALSE	FALSE	FALSE	FALSE	FALSE	FALSE	FALSE	FALSE	FALSE	FALSE	NA	NA	NA	NA	1.16265	0.834686	1.62033	1.67408	1.5445
MsaG002024	XP_013450316.1	sister-chromatid cohesion protein 3 isoform X1	NA	NA	NA	FALSE	FALSE	FALSE	FALSE	FALSE	FALSE	FALSE	FALSE	FALSE	FALSE	NA	NA	NA	NA	2.27332	2.33299	3.22017	2.9599	1.13398
MsaG002026	XP_013467265.1	protein BONZAI 3	NA	NA	NA	FALSE	FALSE	FALSE	FALSE	FALSE	FALSE	FALSE	FALSE	FALSE	FALSE	NA	NA	NA	NA	0.600887	0.0839406	0.0657605	0.065088	0
MsaG002028	XP_024628382.1	myosin-1-like	NA	NA	NA	FALSE	FALSE	FALSE	FALSE	FALSE	FALSE	FALSE	FALSE	FALSE	FALSE	NA	NA	NA	NA	0.157594	0.163305	0.160026	0.0506805	0.194876
MsaG002034	XP_024630700.1	uncharacterized protein LOC25483166	NA	NA	NA	FALSE	FALSE	FALSE	FALSE	FALSE	FALSE	FALSE	FALSE	FALSE	FALSE	NA	NA	NA	NA	0.0964127	0.126291	0.0332555	0.00880188	0.00497003
MsaG002040	XP_039686224.1	FBD-associated F-box protein At1g66310-like	NA	NA	NA	FALSE	FALSE	FALSE	FALSE	FALSE	FALSE	FALSE	FALSE	FALSE	FALSE	NA	NA	NA	NA	0.376016	0.11679	0.00528532	0.00382108	0.0102979	bHLH
MsaG002042	XP_039686224.1	FBD-associated F-box protein At1g66310-like	NA	NA	NA	FALSE	FALSE	FALSE	FALSE	FALSE	FALSE	FALSE	FALSE	FALSE	FALSE	NA	NA	NA	NA	1.63595	0.0429048	0.0716783	0	0
MsaG002043	XP_039686224.1	FBD-associated F-box protein At1g66310-like	NA	NA	NA	FALSE	FALSE	FALSE	FALSE	FALSE	FALSE	FALSE	FALSE	FALSE	FALSE	NA	NA	NA	NA	1.51596	0.166813	0.0305734	0.117273	0.046052
MsaG002047	XP_013467278.1	uncharacterized protein LOC25483174	NA	NA	NA	FALSE	FALSE	FALSE	FALSE	FALSE	FALSE	FALSE	FALSE	FALSE	FALSE	NA	NA	NA	NA	1.76924	0	0	0.0118825	0
MsaG002050	XP_003589912.1	ubiquitin carboxyl-terminal hydrolase 12 isoform X4	NA	NA	NA	FALSE	TRUE	TRUE	TRUE	FALSE	TRUE	FALSE	FALSE	FALSE	TRUE	NA	NA	NA	NA	1.75222	0.803789	1.34544	1.57346	1.10359
MsaG002051	XP_003589907.1	calcium-dependent protein kinase 1 isoform X1	NA	NA	NA	TRUE	FALSE	FALSE	FALSE	FALSE	FALSE	TRUE	FALSE	FALSE	FALSE	NA	NA	NA	NA	5.60946	5.63447	7.62143	7.51566	5.13993
MsaG002058	XP_003624459.1	translocon-associated protein subunit beta	NA	NA	NA	FALSE	FALSE	FALSE	FALSE	FALSE	FALSE	FALSE	FALSE	FALSE	FALSE	NA	NA	NA	NA	1.20488	0.301609	0.363908	0.966053	0.484101
MsaG002066	XP_003589853.1	lipid droplet phospholipase 1	NA	NA	NA	TRUE	FALSE	FALSE	FALSE	FALSE	FALSE	FALSE	FALSE	FALSE	TRUE	NA	NA	NA	NA	2.44396	1.9155	2.86132	2.91128	2.25291
MsaG002069	XP_013467285.1	serine/threonine-protein kinase TIO	NA	NA	NA	TRUE	FALSE	FALSE	FALSE	TRUE	FALSE	FALSE	FALSE	TRUE	TRUE	34	NA	NA	brown	1.50313	1.4607	1.26982	2.42908	0.154256
MsaG002076	XP_003626022.1	uncharacterized protein LOC11423411	NA	NA	NA	FALSE	FALSE	FALSE	FALSE	FALSE	FALSE	FALSE	FALSE	FALSE	FALSE	NA	NA	NA	NA	1.7484	0.91422	0.048868	0.107139	0
MsaG002080	XP_024641142.1	TMV resistance protein N	NA	NA	NA	FALSE	FALSE	FALSE	FALSE	FALSE	FALSE	FALSE	FALSE	FALSE	FALSE	NA	NA	NA	NA	0.423025	0.698758	1.4389	1.64947	0
MsaG002083	XP_013450334.1	probable indole-3-pyruvate monooxygenase YUCCA10	NA	NA	NA	TRUE	FALSE	FALSE	FALSE	FALSE	FALSE	FALSE	FALSE	FALSE	TRUE	NA	NA	NA	NA	0.0129265	0.131287	0.0592475	0.746723	0.0520253
MsaG002096	XP_039690796.1	polyadenylate-binding protein 2	NA	NA	NA	FALSE	FALSE	TRUE	FALSE	FALSE	FALSE	TRUE	FALSE	FALSE	FALSE	NA	NA	NA	NA	1.40307	0.244189	0.537477	0.491451	0.17575
MsaG002098	XP_039690798.1	uncharacterized protein LOC25483208	NA	NA	NA	FALSE	FALSE	FALSE	FALSE	FALSE	FALSE	FALSE	FALSE	FALSE	FALSE	NA	NA	NA	NA	25.3047	21.9332	34.1417	35.567	14.3106
MsaG002099	XP_013467316.2	ethylene-responsive transcription factor RAP2-7 isoform X1	NA	NA	NA	FALSE	FALSE	FALSE	FALSE	FALSE	FALSE	FALSE	FALSE	FALSE	FALSE	NA	NA	NA	NA	0.862671	0.454994	0.850735	0.919397	1.92713	AP2
MsaG002114	XP_003596096.1	F-box/kelch-repeat protein At3g06240	NA	NA	NA	FALSE	FALSE	FALSE	FALSE	FALSE	FALSE	FALSE	FALSE	FALSE	FALSE	NA	NA	NA	NA	1.11483	0.0319076	0.0842549	0	0
MsaG002117	XP_013467336.1	thioredoxin-like 3-2%2C chloroplastic isoform X3	NA	NA	NA	FALSE	FALSE	FALSE	FALSE	FALSE	FALSE	FALSE	FALSE	FALSE	FALSE	NA	NA	NA	NA	0.971254	0.728979	0.945369	1.48213	1.47672
MsaG002118	XP_024633187.1	3-dehydrosphinganine reductase TSC10A	NA	NA	NA	FALSE	FALSE	FALSE	FALSE	FALSE	FALSE	FALSE	FALSE	FALSE	FALSE	NA	NA	NA	NA	0.803303	0.649483	1.69364	1.10588	0.946364
MsaG002123	XP_039683127.1	uncharacterized protein LOC25497184 isoform X1	NA	NA	NA	FALSE	FALSE	FALSE	FALSE	FALSE	FALSE	FALSE	FALSE	FALSE	FALSE	NA	NA	NA	NA	0.302543	0.0548418	0.0776264	0.0645038	0.152094
MsaG002125	XP_039690162.1	uncharacterized protein LOC25482797	NA	NA	NA	FALSE	FALSE	FALSE	FALSE	FALSE	FALSE	FALSE	FALSE	FALSE	FALSE	NA	NA	NA	NA	0.129945	0.0101546	0.0121053	0.0182409	0.00628262
MsaG002127	XP_013467356.1	L-aminoadipate-semialdehyde dehydrogenase-phosphopantetheinyl transferase isoform X1	NA	NA	NA	FALSE	TRUE	FALSE	TRUE	TRUE	TRUE	FALSE	FALSE	FALSE	TRUE	NA	NA	NA	NA	1.6654	0.815198	1.75964	2.28876	1.26371
MsaG002128	XP_024631603.1	urease accessory protein D	NA	NA	NA	FALSE	FALSE	FALSE	FALSE	FALSE	FALSE	FALSE	FALSE	FALSE	FALSE	NA	NA	NA	NA	1.50127	1.01695	2.43809	1.97656	1.01052
MsaG002134	XP_013467369.1	probable sodium/metabolite cotransporter BASS4%2C chloroplastic	NA	NA	NA	FALSE	FALSE	FALSE	FALSE	FALSE	FALSE	FALSE	FALSE	FALSE	FALSE	NA	NA	NA	NA	0.574464	0.615546	1.00179	1.24546	4.27153
MsaG002136	XP_024631987.1	protein FAR1-RELATED SEQUENCE 7-like	NA	NA	NA	TRUE	TRUE	FALSE	TRUE	TRUE	TRUE	FALSE	FALSE	TRUE	TRUE	7	NA	4	NA	1.92125	0.598191	3.05839	1.98701	1.03339
MsaG002148	XP_013467385.2	pleiotropic drug resistance protein 2	NA	NA	NA	FALSE	FALSE	FALSE	FALSE	TRUE	FALSE	FALSE	FALSE	TRUE	FALSE	NA	NA	NA	NA	0.0863801	0.0309117	0.334923	0.704755	0.0144136
MsaG002169	XP_003590246.1	protein kinase and PP2C-like domain-containing protein	NA	NA	NA	FALSE	FALSE	FALSE	FALSE	FALSE	FALSE	FALSE	FALSE	FALSE	FALSE	NA	NA	NA	NA	1.30802	1.20472	1.50305	1.42744	1.48999
MsaG002176	XP_039686026.1	B3 domain-containing transcription factor VRN1-like	NA	NA	NA	FALSE	FALSE	FALSE	FALSE	FALSE	FALSE	FALSE	FALSE	FALSE	FALSE	NA	NA	NA	NA	0.240925	0.111225	0.363691	0.148297	0
MsaG002183	XP_039688434.1	B3 domain-containing transcription factor VRN1-like	NA	NA	NA	FALSE	FALSE	FALSE	FALSE	FALSE	FALSE	FALSE	FALSE	FALSE	FALSE	NA	NA	NA	NA	1.2786	0.410355	0.307013	0.557687	0.182357
MsaG002184	XP_039690067.1	B3 domain-containing transcription factor VRN1 isoform X1	NA	NA	NA	FALSE	FALSE	FALSE	FALSE	FALSE	FALSE	FALSE	FALSE	FALSE	FALSE	NA	NA	NA	NA	0.705016	0.245065	0.485221	0.659816	0.442484
MsaG002185	XP_024630388.1	B3 domain-containing transcription factor VRN1-like	NA	NA	NA	FALSE	FALSE	FALSE	FALSE	FALSE	FALSE	FALSE	FALSE	FALSE	FALSE	NA	NA	NA	NA	0.490971	0.101088	0.179338	0.241681	0.0257968
MsaG002186	XP_039685240.1	uncharacterized protein LOC120577621	NA	NA	NA	FALSE	FALSE	FALSE	FALSE	FALSE	FALSE	FALSE	FALSE	FALSE	FALSE	NA	NA	NA	NA	0.719401	0.494454	0.431764	1.25355	0.00758932
MsaG002187	XP_039688434.1	B3 domain-containing transcription factor VRN1-like	NA	NA	NA	FALSE	FALSE	FALSE	FALSE	FALSE	FALSE	FALSE	FALSE	FALSE	FALSE	NA	NA	NA	NA	1.09448	0.267167	0.673492	1.16358	0.0257897
MsaG002195	XP_013459489.2	U4/U6 small nuclear ribonucleoprotein PRP4-like protein isoform X2	NA	NA	NA	TRUE	TRUE	FALSE	TRUE	TRUE	TRUE	FALSE	FALSE	FALSE	TRUE	NA	NA	NA	NA	0.647727	0.472291	0.651656	0.56409	1.0426
MsaG002196	XP_003612227.1	SKP1-like protein 1B	NA	NA	NA	TRUE	TRUE	FALSE	TRUE	TRUE	TRUE	FALSE	FALSE	TRUE	TRUE	NA	NA	21	NA	99.8511	84.8387	130.228	130.716	72.3192
MsaG002197	XP_039689732.1	glutelin type-D 1	NA	NA	NA	FALSE	FALSE	FALSE	FALSE	FALSE	FALSE	FALSE	FALSE	FALSE	FALSE	NA	NA	NA	NA	0.242581	0.172356	0.0489094	0.0606579	0.0118258
MsaG002198	XP_039689732.1	glutelin type-D 1	NA	NA	NA	FALSE	FALSE	FALSE	FALSE	FALSE	FALSE	FALSE	FALSE	FALSE	FALSE	NA	NA	NA	NA	2.69548	0.914648	0.470143	0.706539	0.185135
MsaG002199	XP_003612227.1	SKP1-like protein 1B	NA	NA	NA	FALSE	FALSE	TRUE	FALSE	TRUE	FALSE	FALSE	FALSE	FALSE	TRUE	NA	NA	NA	NA	320.145	290.057	399.517	447.162	251.435
MsaG002201	XP_024640929.1	F-box protein At3g07870	NA	NA	NA	FALSE	FALSE	FALSE	FALSE	FALSE	FALSE	FALSE	FALSE	FALSE	FALSE	NA	NA	NA	NA	0.743538	0.55055	0.449055	0.620143	0.0264227
MsaG002208	XP_039690944.1	exportin-7 isoform X2	NA	NA	NA	FALSE	FALSE	FALSE	FALSE	FALSE	FALSE	FALSE	FALSE	FALSE	FALSE	NA	NA	NA	NA	0.667578	0.391915	0.699724	0.768405	0.348016
MsaG002209	XP_039688606.1	transportin MOS14 isoform X2	NA	NA	NA	TRUE	TRUE	FALSE	TRUE	TRUE	TRUE	TRUE	TRUE	TRUE	FALSE	NA	NA	24	NA	0.864992	1.16903	1.05145	0.40776	0.20643
MsaG002213	XP_024638270.1	nuclear intron maturase 3%2C mitochondrial-like	NA	NA	NA	FALSE	FALSE	TRUE	FALSE	FALSE	FALSE	FALSE	FALSE	FALSE	TRUE	NA	NA	NA	NA	1.54979	0.866386	1.27315	1.35789	0.673012
MsaG002214	XP_013459243.1	serine carboxypeptidase-like 45	NA	NA	NA	FALSE	FALSE	FALSE	FALSE	FALSE	FALSE	FALSE	FALSE	FALSE	FALSE	NA	NA	NA	NA	1.00205	0.433574	0.742833	0.349823	0.937796
MsaG002219	XP_024631923.1	tubulin-folding cofactor B isoform X1	NA	NA	NA	TRUE	FALSE	FALSE	FALSE	FALSE	FALSE	FALSE	FALSE	FALSE	TRUE	NA	NA	NA	NA	0.892713	0.402039	0.603482	0.567468	0.339751
MsaG002233	XP_024631234.1	60S ribosomal protein L7-2	NA	NA	NA	FALSE	FALSE	FALSE	FALSE	FALSE	FALSE	FALSE	FALSE	FALSE	FALSE	NA	NA	NA	NA	0.372125	0.137381	0.242765	0.641436	0.164222
MsaG002235	XP_024636599.1	lysine--tRNA ligase-like	NA	NA	NA	TRUE	TRUE	TRUE	TRUE	TRUE	TRUE	TRUE	FALSE	FALSE	TRUE	NA	26	NA	NA	1.41176	1.0569	2.45967	2.22607	1.10595
MsaG002236	XP_013443608.1	heat shock 22 kDa protein%2C mitochondrial isoform X2	NA	NA	NA	FALSE	FALSE	FALSE	FALSE	FALSE	FALSE	FALSE	FALSE	FALSE	FALSE	NA	NA	NA	NA	1.73335	0.924721	1.16347	1.21242	0.452841
MsaG002240	XP_039691016.1	probable F-box protein At5g04010	NA	NA	NA	FALSE	FALSE	TRUE	FALSE	FALSE	FALSE	TRUE	TRUE	FALSE	FALSE	NA	2	NA	NA	5.82791	1.26643	0.111038	0.238204	0
MsaG002241	XP_024634070.1	peptide chain release factor PrfB3%2C chloroplastic	NA	NA	NA	FALSE	FALSE	FALSE	FALSE	FALSE	FALSE	FALSE	FALSE	FALSE	FALSE	NA	NA	NA	NA	0.75418	0.751816	1.80312	1.55085	3.65003
MsaG002251	XP_003609685.2	uncharacterized protein LOC11422873	NA	NA	NA	FALSE	FALSE	FALSE	FALSE	FALSE	FALSE	FALSE	FALSE	FALSE	FALSE	NA	NA	NA	NA	0.141423	0.120422	0.169163	0.217411	0.0837622
MsaG002253	XP_024636914.2	uncharacterized protein At2g29880-like	NA	NA	NA	FALSE	FALSE	FALSE	FALSE	FALSE	FALSE	FALSE	FALSE	FALSE	FALSE	NA	NA	NA	NA	0.23446	0.0481366	0.0191914	0.0281926	0.173276
MsaG002257	XP_024633247.1	folylpolyglutamate synthase isoform X2	NA	NA	NA	FALSE	FALSE	FALSE	FALSE	FALSE	FALSE	FALSE	FALSE	FALSE	FALSE	NA	NA	NA	NA	0.0147022	0.018307	0.0307752	0.024223	0.050275
MsaG002258	XP_013467444.1	DNA-(apurinic or apyrimidinic site) endonuclease%2C chloroplastic isoform X1	NA	NA	NA	FALSE	FALSE	FALSE	FALSE	FALSE	FALSE	FALSE	FALSE	FALSE	FALSE	NA	NA	NA	NA	1.84488	1.34157	1.95621	2.31438	1.14216
MsaG002265	XP_013467475.1	protein IQ-DOMAIN 14	NA	NA	NA	FALSE	FALSE	FALSE	FALSE	FALSE	FALSE	FALSE	FALSE	FALSE	FALSE	NA	NA	NA	NA	0.0112626	0.872608	1.10152	0.345627	0.757812
MsaG002277	XP_003598220.1	monocopper oxidase-like protein SKS1	NA	NA	NA	FALSE	FALSE	FALSE	FALSE	FALSE	FALSE	FALSE	FALSE	FALSE	FALSE	NA	NA	NA	NA	0.273178	0.0700715	0.0286901	0.0472601	0.00185418
MsaG002278	XP_013467486.1	calcium-binding protein CBP	NA	NA	NA	TRUE	TRUE	TRUE	TRUE	TRUE	TRUE	FALSE	TRUE	TRUE	TRUE	NA	20	NA	NA	35.3873	39.5783	58.7039	64.0325	36.9955
MsaG002281	XP_013467692.1	notchless protein homolog	NA	NA	NA	FALSE	TRUE	FALSE	TRUE	FALSE	TRUE	FALSE	FALSE	FALSE	FALSE	NA	NA	NA	NA	0.379432	0.0690529	0.274081	0.243494	0.136268
MsaG002286	XP_013467519.1	uncharacterized protein LOC25483380 isoform X1	NA	NA	NA	FALSE	FALSE	FALSE	FALSE	FALSE	FALSE	FALSE	FALSE	FALSE	FALSE	NA	NA	NA	NA	0.393101	0.246876	0.473027	0.276886	0.350026
MsaG002287	XP_013467519.1	uncharacterized protein LOC25483380 isoform X1	NA	NA	NA	FALSE	FALSE	FALSE	FALSE	FALSE	FALSE	FALSE	FALSE	FALSE	FALSE	NA	NA	NA	NA	0.380384	0.189519	0.3209	0.460379	0.364786
MsaG002293	XP_013467519.1	uncharacterized protein LOC25483380 isoform X1	NA	NA	NA	FALSE	FALSE	FALSE	FALSE	FALSE	FALSE	FALSE	FALSE	FALSE	FALSE	NA	NA	NA	NA	1.76482	0.805308	1.51203	1.93564	0.923089
MsaG002297	XP_013454617.1	S-formylglutathione hydrolase	NA	NA	NA	TRUE	TRUE	TRUE	TRUE	FALSE	TRUE	TRUE	TRUE	FALSE	TRUE	10	NA	NA	NA	10.8498	6.65111	9.60095	11.9291	7.76676
MsaG002299	XP_013454616.2	calcium-transporting ATPase 4%2C plasma membrane-type	NA	NA	NA	FALSE	FALSE	FALSE	FALSE	FALSE	FALSE	FALSE	FALSE	FALSE	FALSE	NA	NA	NA	NA	0.299735	0.292224	0.455143	0.523161	0.576042
MsaG002306	XP_013467595.2	transcription initiation factor IIB	NA	NA	NA	FALSE	FALSE	FALSE	FALSE	FALSE	FALSE	FALSE	FALSE	FALSE	FALSE	NA	NA	NA	NA	0.930237	0.0589042	0.0554045	0.025473	0
MsaG002310	XP_013467596.1	agamous-like MADS-box protein AGL18	NA	NA	NA	FALSE	TRUE	TRUE	TRUE	FALSE	TRUE	FALSE	TRUE	FALSE	FALSE	NA	NA	NA	greenyellow	0.793982	1.18812	0.828195	0.200826	0	M-type_MADS
MsaG002317	XP_013467605.1	RRP12-like protein	NA	NA	NA	FALSE	FALSE	TRUE	FALSE	TRUE	FALSE	FALSE	TRUE	FALSE	TRUE	NA	NA	NA	NA	1.37201	1.00516	1.89184	1.81948	0.686785
MsaG002320	XP_013463768.1	vacuolar protein sorting-associated protein 54%2C chloroplastic	NA	NA	NA	FALSE	FALSE	FALSE	FALSE	FALSE	FALSE	FALSE	FALSE	FALSE	FALSE	NA	NA	NA	NA	0.659808	0.421521	0.846987	0.59835	0.79971
MsaG002334	XP_013467524.3	polygalacturonase	NA	NA	NA	TRUE	TRUE	TRUE	TRUE	TRUE	TRUE	FALSE	TRUE	FALSE	TRUE	NA	24	NA	NA	0.516139	0.887118	0.0849522	0.52322	0
MsaG002336	XP_039687152.1	DNA replication complex GINS protein PSF1	NA	NA	NA	FALSE	TRUE	FALSE	TRUE	FALSE	TRUE	FALSE	FALSE	FALSE	FALSE	NA	NA	NA	NA	1.09867	0.547589	0.434409	0.959463	0.243686
MsaG002337	XP_013467543.1	probable inactive purple acid phosphatase 27	NA	NA	NA	TRUE	TRUE	FALSE	TRUE	FALSE	TRUE	FALSE	TRUE	FALSE	FALSE	NA	NA	NA	green	0.204304	0.297898	0.436241	0.397834	0.0159108
MsaG002339	XP_039686071.1	uncharacterized protein LOC112421171	NA	NA	NA	FALSE	FALSE	FALSE	FALSE	FALSE	FALSE	FALSE	FALSE	FALSE	FALSE	NA	NA	NA	NA	0.570872	0.298786	0.807419	0.690583	0.633123
MsaG002340	XP_024632091.1	uncharacterized protein LOC11424934 isoform X2	NA	NA	NA	FALSE	FALSE	FALSE	FALSE	FALSE	FALSE	FALSE	FALSE	FALSE	FALSE	NA	NA	NA	NA	0.540244	0.31778	0.849458	0.518409	1.03624
MsaG002342	XP_039687152.1	DNA replication complex GINS protein PSF1	NA	NA	NA	FALSE	FALSE	FALSE	FALSE	FALSE	FALSE	FALSE	FALSE	FALSE	FALSE	NA	NA	NA	NA	0.947251	0.525708	0.510193	1.09914	0.165917
MsaG002343	XP_013467543.1	probable inactive purple acid phosphatase 27	NA	NA	NA	FALSE	TRUE	FALSE	TRUE	FALSE	TRUE	FALSE	FALSE	FALSE	FALSE	NA	NA	NA	NA	0.222838	0.470029	0.578614	0.591938	0.016765
MsaG002344	XP_013467545.2	probable galactinol--sucrose galactosyltransferase 2 isoform X1	NA	NA	NA	FALSE	FALSE	FALSE	FALSE	FALSE	FALSE	FALSE	FALSE	FALSE	FALSE	NA	NA	NA	NA	0.260454	0.088254	0.243809	0.2627	0.0825193
MsaG002345	XP_013467548.1	calcium-dependent protein kinase 32	NA	NA	NA	FALSE	FALSE	FALSE	FALSE	FALSE	FALSE	FALSE	FALSE	FALSE	FALSE	NA	NA	NA	NA	0.664777	0.894132	0.801628	0.69662	0.319125
MsaG002350	XP_013467551.1	remorin 4,2	NA	NA	NA	FALSE	FALSE	FALSE	FALSE	TRUE	FALSE	FALSE	FALSE	TRUE	FALSE	NA	NA	NA	NA	0.0965081	0.255183	1.56276	1.29794	1.34387
MsaG002359	XP_003602165.2	endoglucanase 25	NA	NA	NA	TRUE	FALSE	TRUE	FALSE	FALSE	FALSE	FALSE	TRUE	FALSE	TRUE	NA	35	NA	NA	0.972843	1.79582	2.32981	1.16129	0.535629
MsaG002360	XP_024639788.1	uncharacterized protein LOC112421906	NA	NA	NA	FALSE	FALSE	FALSE	FALSE	FALSE	FALSE	FALSE	FALSE	FALSE	FALSE	NA	NA	NA	NA	1.52745	0.275984	0.133022	0.04087	0.14999
MsaG002363	XP_039682488.1	uncharacterized protein LOC25483423 isoform X2	NA	NA	NA	FALSE	FALSE	TRUE	FALSE	FALSE	FALSE	TRUE	FALSE	FALSE	FALSE	NA	NA	NA	red	0.94777	0.67521	1.24405	1.80802	0.21183
MsaG002365	XP_024640193.1	probable helicase MAGATAMA 3	NA	NA	NA	FALSE	TRUE	FALSE	TRUE	TRUE	TRUE	FALSE	FALSE	TRUE	TRUE	NA	NA	1	NA	1.04464	0.609665	1.05308	1.14111	0.441417
MsaG002371	XP_024638802.1	zinc finger protein WIP2-like	NA	NA	NA	FALSE	FALSE	TRUE	FALSE	FALSE	FALSE	FALSE	TRUE	FALSE	FALSE	NA	NA	NA	NA	0.272168	0.585975	3.5879	2.29266	0.268211
MsaG002373	XP_003611759.1	calcium-binding protein CML24	NA	NA	NA	FALSE	FALSE	FALSE	FALSE	FALSE	FALSE	FALSE	FALSE	FALSE	FALSE	NA	NA	NA	NA	0	0.120008	0.830012	4.92903	1.88437
MsaG002390	XP_039685654.1	uncharacterized protein LOC120577827	NA	NA	NA	TRUE	FALSE	FALSE	FALSE	TRUE	FALSE	TRUE	FALSE	FALSE	FALSE	NA	NA	NA	NA	2.56325	0	0	0	0
MsaG002394	XP_003615209.1	putative receptor-like protein kinase At4g00960	NA	NA	NA	FALSE	FALSE	FALSE	FALSE	FALSE	FALSE	FALSE	FALSE	FALSE	FALSE	NA	NA	NA	NA	0.129517	0.068741	0.105035	0.0990995	0.530019
MsaG002395	XP_024626533.1	cysteine-rich receptor-like protein kinase 10 isoform X1	NA	NA	NA	FALSE	FALSE	FALSE	FALSE	FALSE	FALSE	FALSE	FALSE	FALSE	FALSE	NA	NA	NA	NA	1.62209	0.416602	0.467112	1.0523	5.36106
MsaG002399	XP_024630176.1	zinc finger A20 and AN1 domain-containing stress-associated protein 8 isoform X2	NA	NA	NA	TRUE	TRUE	FALSE	TRUE	TRUE	TRUE	FALSE	FALSE	FALSE	TRUE	NA	NA	NA	NA	42.3089	34.4663	44.4688	52.5897	28.828
MsaG002405	XP_003590365.1	protein NUCLEAR FUSION DEFECTIVE 4	NA	NA	NA	FALSE	FALSE	FALSE	FALSE	FALSE	FALSE	FALSE	FALSE	FALSE	FALSE	NA	NA	NA	NA	0.343839	0.330481	1.74243	1.16481	2.44446
MsaG002406	XP_003590366.2	uncharacterized protein LOC11420781 isoform X2	NA	NA	NA	FALSE	FALSE	FALSE	FALSE	FALSE	FALSE	FALSE	FALSE	FALSE	FALSE	NA	NA	NA	NA	0.895901	0.783913	1.21677	1.15846	0.374058
MsaG002407	XP_003590374.1	uncharacterized protein LOC11425041	NA	NA	NA	TRUE	TRUE	TRUE	TRUE	FALSE	TRUE	FALSE	FALSE	FALSE	TRUE	NA	NA	NA	NA	1085.71	480.087	523.237	380.472	235.832
MsaG002408	XP_039682558.1	putative pentatricopeptide repeat-containing protein At3g13770%2C mitochondrial	NA	NA	NA	FALSE	FALSE	FALSE	FALSE	FALSE	FALSE	FALSE	FALSE	FALSE	FALSE	NA	NA	NA	NA	0.664746	0.440392	0.564865	0.779936	0.124716
MsaG002411	XP_039684800.1	ornithine aminotransferase%2C mitochondrial	NA	NA	NA	FALSE	FALSE	FALSE	FALSE	FALSE	FALSE	FALSE	FALSE	FALSE	FALSE	NA	NA	NA	NA	0.726535	0.423123	0.734004	0.820347	0.576149
MsaG002420	XP_013467539.1	transcription factor bHLH130	NA	NA	NA	FALSE	FALSE	FALSE	FALSE	TRUE	FALSE	FALSE	FALSE	FALSE	TRUE	NA	NA	NA	NA	0.958688	0.823637	1.00713	1.84791	1.70683	bHLH
MsaG002428	XP_013469270.1	putative disease resistance RPP13-like protein 3	NA	NA	NA	FALSE	FALSE	FALSE	FALSE	FALSE	FALSE	FALSE	FALSE	FALSE	FALSE	NA	NA	NA	NA	0.00990041	0.0248161	0.287863	0.0501008	0.195401
MsaG002429	XP_024640215.1	uncharacterized protein LOC25484816	NA	NA	NA	FALSE	FALSE	FALSE	FALSE	FALSE	FALSE	FALSE	FALSE	FALSE	FALSE	NA	NA	NA	NA	0.0116277	0	0.184484	0.0718489	0.447913
MsaG002431	XP_013442455.2	3%2C9-dihydroxypterocarpan 6A-monooxygenase	NA	NA	NA	FALSE	FALSE	FALSE	FALSE	FALSE	FALSE	FALSE	FALSE	FALSE	FALSE	NA	NA	NA	NA	0	2.17279	2.72278	0.696691	0
MsaG002432	XP_013442456.1	3%2C9-dihydroxypterocarpan 6A-monooxygenase	NA	NA	NA	FALSE	FALSE	FALSE	FALSE	FALSE	FALSE	FALSE	FALSE	FALSE	FALSE	NA	NA	NA	NA	0	0.535126	0.13046	0.0521066	0
MsaG002441	XP_024630289.1	bZIP transcription factor TGA10	NA	NA	NA	FALSE	FALSE	FALSE	FALSE	FALSE	FALSE	FALSE	FALSE	FALSE	FALSE	NA	NA	NA	NA	0.556879	0.272331	0.271241	0.463105	0.0257224	bZIP
MsaG002449	XP_013466453.1	F-box/kelch-repeat protein At3g23880	NA	NA	NA	FALSE	FALSE	FALSE	FALSE	FALSE	FALSE	FALSE	FALSE	FALSE	FALSE	NA	NA	NA	NA	0.89617	0.178228	0.353987	0.08801	0.0445749
MsaG002450	XP_003588957.1	F-box/kelch-repeat protein At3g23880	NA	NA	NA	FALSE	TRUE	FALSE	TRUE	FALSE	TRUE	FALSE	FALSE	FALSE	FALSE	NA	NA	NA	NA	0.648073	0.0786589	0.872518	0.739842	0.169081
MsaG002458	XP_013467635.1	G patch domain-containing protein 11	NA	NA	NA	FALSE	FALSE	FALSE	FALSE	FALSE	FALSE	FALSE	FALSE	FALSE	FALSE	NA	NA	NA	NA	3.70631	2.4749	3.2857	4.0202	2.31586
MsaG002465	XP_013467649.1	squamosa promoter-binding-like protein 15	NA	NA	NA	TRUE	FALSE	FALSE	FALSE	FALSE	FALSE	FALSE	FALSE	FALSE	TRUE	NA	NA	NA	purple	0.488915	0.648226	0.974844	0.727226	0.00952259	SBP
MsaG002469	XP_013467656.1	myb family transcription factor PHL5	NA	NA	NA	TRUE	FALSE	FALSE	FALSE	TRUE	FALSE	FALSE	FALSE	FALSE	TRUE	NA	NA	NA	NA	0.0362272	0.425369	1.19963	1.04979	0.440546	G2-like
MsaG002474	XP_013467260.1	pentatricopeptide repeat-containing protein At5g04810%2C chloroplastic	NA	NA	NA	FALSE	FALSE	FALSE	FALSE	FALSE	FALSE	FALSE	FALSE	FALSE	FALSE	NA	NA	NA	NA	14.1284	19.1694	22.4495	14.2681	19.0388
MsaG002475	XP_024632690.1	protein EMSY-LIKE 1	NA	NA	NA	TRUE	TRUE	FALSE	TRUE	FALSE	TRUE	FALSE	FALSE	FALSE	TRUE	NA	NA	NA	NA	5.34167	3.60472	5.80586	6.18912	3.37028
MsaG002476	XP_024633540.1	uncharacterized protein LOC25483509	NA	NA	NA	FALSE	FALSE	FALSE	FALSE	FALSE	FALSE	FALSE	FALSE	FALSE	FALSE	NA	NA	NA	NA	0.0846434	0.240171	1.88731	0.362076	4.1739
MsaG002478	XP_013467260.1	pentatricopeptide repeat-containing protein At5g04810%2C chloroplastic	NA	NA	NA	FALSE	FALSE	FALSE	FALSE	FALSE	FALSE	FALSE	FALSE	FALSE	FALSE	NA	NA	NA	NA	13.0871	18.3837	22.0111	15.9286	19.2892
MsaG002480	XP_013467661.1	uncharacterized protein LOC25483511	NA	NA	NA	TRUE	TRUE	FALSE	TRUE	FALSE	TRUE	FALSE	FALSE	FALSE	TRUE	NA	NA	NA	NA	32.8408	26.3526	37.0076	48.7921	30.0429
MsaG002495	XP_013443401.1	probable L-type lectin-domain containing receptor kinase S,5	NA	NA	NA	FALSE	FALSE	FALSE	FALSE	FALSE	FALSE	FALSE	FALSE	FALSE	FALSE	NA	NA	NA	NA	0.296837	0.0820949	0.505059	0.576569	1.48643
MsaG002504	XP_039687206.1	uncharacterized protein LOC120579319	NA	NA	NA	TRUE	TRUE	FALSE	TRUE	TRUE	TRUE	TRUE	TRUE	TRUE	TRUE	36	NA	38	NA	0.569286	0.459287	0.472987	0.258983	0.498888
MsaG002505	XP_039690784.1	E3 ubiquitin-protein ligase RMA2-like	NA	NA	NA	FALSE	FALSE	FALSE	FALSE	FALSE	FALSE	FALSE	FALSE	FALSE	FALSE	NA	NA	NA	NA	2.00079	0.0552931	0.153903	0.0345859	0.468835
MsaG002511	XP_039690784.1	E3 ubiquitin-protein ligase RMA2-like	NA	NA	NA	FALSE	FALSE	FALSE	FALSE	FALSE	FALSE	FALSE	FALSE	FALSE	FALSE	NA	NA	NA	NA	0.736481	0.298365	0.441114	0.688178	0.301101
MsaG002513	XP_013467763.2	probable pectinesterase/pectinesterase inhibitor 7	NA	NA	NA	FALSE	FALSE	FALSE	FALSE	FALSE	FALSE	FALSE	FALSE	FALSE	FALSE	NA	NA	NA	NA	0.261275	0.0567705	0.135732	0.052661	0.148522
MsaG002515	XP_003617643.1	65-kDa microtubule-associated protein 1	NA	NA	NA	FALSE	FALSE	FALSE	FALSE	FALSE	FALSE	FALSE	FALSE	FALSE	FALSE	NA	NA	NA	NA	0.538182	1.42937	0.918502	0.409934	0.0833505
MsaG002516	XP_013467763.2	probable pectinesterase/pectinesterase inhibitor 7	NA	NA	NA	FALSE	FALSE	FALSE	FALSE	FALSE	FALSE	FALSE	FALSE	FALSE	FALSE	NA	NA	NA	NA	0.67613	0.177642	0.0499552	0.0476203	0.039768
MsaG002517	XP_013454382.1	uncharacterized protein LOC11428830 isoform X4	NA	NA	NA	FALSE	FALSE	FALSE	FALSE	FALSE	FALSE	FALSE	FALSE	FALSE	FALSE	NA	NA	NA	NA	0.830338	1.20728	1.01434	0.621038	0.785386
MsaG002519	XP_039688374.1	putative disease resistance RPP13-like protein 1 isoform X1	NA	NA	NA	FALSE	TRUE	FALSE	TRUE	FALSE	TRUE	FALSE	FALSE	FALSE	FALSE	NA	NA	NA	NA	0.380054	0.200302	0.315277	0.477355	0.0398952
MsaG002524	XP_013467763.2	probable pectinesterase/pectinesterase inhibitor 7	NA	NA	NA	FALSE	TRUE	FALSE	TRUE	FALSE	TRUE	FALSE	FALSE	FALSE	FALSE	NA	NA	NA	NA	0.435923	0.0760494	0.223283	0.113542	7.87384
MsaG002526	XP_013466499.1	WAT1-related protein At4g08290	NA	NA	NA	TRUE	TRUE	FALSE	TRUE	TRUE	TRUE	TRUE	TRUE	FALSE	TRUE	24	NA	NA	yellow	1.93872	1.40965	1.97073	0.794496	0.0195172
MsaG002527	XP_013467763.2	probable pectinesterase/pectinesterase inhibitor 7	NA	NA	NA	FALSE	FALSE	FALSE	FALSE	FALSE	FALSE	FALSE	FALSE	FALSE	FALSE	NA	NA	NA	NA	0.0396186	0.0451354	0.0404455	0.0804776	0.0427615
MsaG002531	XP_013468456.1	piriformospora indica-insensitive protein 2	NA	NA	NA	FALSE	FALSE	FALSE	FALSE	FALSE	FALSE	FALSE	FALSE	FALSE	FALSE	NA	NA	NA	NA	0.444821	0.563932	0.934754	0.250519	0
MsaG002533	XP_013467763.2	probable pectinesterase/pectinesterase inhibitor 7	NA	NA	NA	FALSE	FALSE	FALSE	FALSE	FALSE	FALSE	FALSE	FALSE	FALSE	FALSE	NA	NA	NA	NA	0.104181	0.0881659	0.215351	0.0910299	1.51024
MsaG002536	XP_013466499.1	WAT1-related protein At4g08290	NA	NA	NA	TRUE	TRUE	FALSE	TRUE	TRUE	TRUE	FALSE	TRUE	FALSE	FALSE	NA	NA	NA	yellow	2.47489	1.72602	2.02887	0.852355	0.0462325
MsaG002543	XP_003602740.1	uncharacterized protein LOC11431219	NA	NA	NA	FALSE	FALSE	FALSE	FALSE	FALSE	FALSE	FALSE	FALSE	FALSE	FALSE	NA	NA	NA	NA	0.802457	0.795016	0.782846	0.726374	0.758231
MsaG002547	XP_013467763.2	probable pectinesterase/pectinesterase inhibitor 7	NA	NA	NA	FALSE	FALSE	FALSE	FALSE	FALSE	FALSE	FALSE	FALSE	FALSE	FALSE	NA	NA	NA	NA	0.168668	0.201037	0.176723	0.113425	2.27281
MsaG002548	XP_013466499.1	WAT1-related protein At4g08290	NA	NA	NA	FALSE	FALSE	FALSE	FALSE	TRUE	FALSE	FALSE	FALSE	TRUE	FALSE	NA	NA	NA	yellow	2.4825	1.77597	2.18534	0.971464	0.0129287
MsaG002550	XP_013467763.2	probable pectinesterase/pectinesterase inhibitor 7	NA	NA	NA	FALSE	FALSE	FALSE	FALSE	FALSE	FALSE	FALSE	FALSE	FALSE	FALSE	NA	NA	NA	NA	0.368896	0.172283	0.235836	0.105287	0.688014
MsaG002559	XP_013458265.1	probable acylpyruvase FAHD1%2C mitochondrial isoform X2	NA	NA	NA	FALSE	FALSE	FALSE	FALSE	FALSE	FALSE	FALSE	FALSE	FALSE	FALSE	NA	NA	NA	NA	0.933955	0.461544	0.773485	0.934013	0.538381
MsaG002596	XP_039690097.1	uncharacterized protein LOC120580505	NA	NA	NA	FALSE	FALSE	FALSE	FALSE	FALSE	FALSE	FALSE	FALSE	FALSE	FALSE	NA	NA	NA	NA	0.989084	0.195042	0.318365	0.296188	0
MsaG002598	XP_024632880.2	carbon catabolite repressor protein 4 homolog 2	NA	NA	NA	FALSE	FALSE	FALSE	FALSE	FALSE	FALSE	FALSE	FALSE	FALSE	FALSE	NA	NA	NA	NA	1.10626	0.743771	1.36455	0.951759	0.570104
MsaG002600	XP_024632901.2	ankyrin repeat domain-containing protein 2A	NA	NA	NA	FALSE	FALSE	FALSE	FALSE	TRUE	FALSE	FALSE	FALSE	TRUE	FALSE	NA	NA	NA	NA	1.07259	0.550583	1.28283	1.01845	0.661663
MsaG002605	XP_013467732.1	F-box protein At3g58530	NA	NA	NA	FALSE	TRUE	FALSE	TRUE	FALSE	TRUE	FALSE	FALSE	FALSE	FALSE	NA	NA	NA	NA	1.0257	0.481354	0.987883	0.930266	0.717275
MsaG002608	XP_024638206.1	histone-lysine N-methyltransferase ATXR4	NA	NA	NA	FALSE	TRUE	FALSE	TRUE	FALSE	TRUE	FALSE	FALSE	FALSE	FALSE	NA	NA	NA	NA	1.85572	0.815963	1.60131	1.28235	0.580845
MsaG002610	XP_013467740.1	serine/arginine-rich SC35-like splicing factor SCL33	NA	NA	NA	TRUE	FALSE	TRUE	FALSE	TRUE	FALSE	TRUE	TRUE	FALSE	TRUE	NA	NA	25	NA	36.7192	46.456	59.8422	45.2511	31.4529
MsaG002611	XP_013467743.1	rRNA biogenesis protein RRP5 isoform X1	NA	NA	NA	FALSE	FALSE	TRUE	FALSE	TRUE	FALSE	FALSE	FALSE	TRUE	TRUE	NA	30	1	blue	1.78793	1.36928	1.53439	1.83225	0.39965
MsaG002625	XP_013467694.1	40S ribosomal protein S5	NA	NA	NA	TRUE	FALSE	TRUE	FALSE	TRUE	FALSE	FALSE	TRUE	FALSE	TRUE	NA	NA	NA	NA	94.1635	41.7337	55.8437	104.5	31.2218
MsaG002628	XP_003613171.1	lipase	NA	NA	NA	FALSE	TRUE	FALSE	TRUE	FALSE	TRUE	FALSE	FALSE	FALSE	FALSE	NA	NA	NA	NA	0.42711	0.788161	1.02378	0.528709	0.498022
MsaG002629	XP_039686588.1	probable LRR receptor-like serine/threonine-protein kinase At3g47570	NA	NA	NA	FALSE	FALSE	FALSE	FALSE	FALSE	FALSE	FALSE	FALSE	FALSE	FALSE	NA	NA	NA	NA	0.0108923	0.00803563	0.0305103	0.0173207	0.494509
MsaG002631	XP_039682852.1	uncharacterized protein LOC120575979	NA	NA	NA	FALSE	FALSE	FALSE	FALSE	FALSE	FALSE	FALSE	FALSE	FALSE	FALSE	NA	NA	NA	NA	1.45463	2.24116	2.03972	2.52606	0
MsaG002635	XP_039690808.1	universal stress protein PHOS34	NA	NA	NA	TRUE	FALSE	FALSE	FALSE	TRUE	FALSE	FALSE	FALSE	TRUE	TRUE	NA	NA	NA	NA	0.199499	0.115044	0.65275	1.08453	1.0245
MsaG002636	XP_039690808.1	universal stress protein PHOS34	NA	NA	NA	TRUE	TRUE	FALSE	TRUE	FALSE	TRUE	FALSE	FALSE	TRUE	FALSE	NA	NA	NA	NA	0.196972	0.132461	0.629375	0.331976	0.593853
MsaG002637	XP_024632996.1	MATH domain and coiled-coil domain-containing protein At3g58210-like isoform X1	NA	NA	NA	FALSE	FALSE	FALSE	FALSE	FALSE	FALSE	FALSE	FALSE	FALSE	FALSE	NA	NA	NA	NA	0.121394	1.10736	0.570745	0.407011	2.16814
MsaG002647	XP_039682891.1	ABC transporter G family member 22 isoform X2	NA	NA	NA	FALSE	FALSE	FALSE	FALSE	FALSE	FALSE	FALSE	FALSE	FALSE	FALSE	NA	NA	NA	NA	0	0.0763974	0.848929	0.187836	0.735845
MsaG002659	XP_003600756.1	ultraviolet-B receptor UVR8 isoform X2	NA	NA	NA	FALSE	TRUE	FALSE	TRUE	FALSE	TRUE	FALSE	FALSE	FALSE	FALSE	NA	NA	NA	NA	0.833216	0.473718	2.07002	1.09638	1.48931
MsaG002665	XP_039684606.1	uncharacterized protein LOC112417241	NA	NA	NA	FALSE	FALSE	FALSE	FALSE	FALSE	FALSE	FALSE	FALSE	FALSE	FALSE	NA	NA	NA	NA	0.701454	0.0599949	0.184294	0.26205	0.135163
MsaG002674	XP_024635934.1	AUGMIN subunit 4	NA	NA	NA	TRUE	TRUE	FALSE	TRUE	FALSE	TRUE	FALSE	TRUE	FALSE	FALSE	NA	NA	NA	NA	0.260951	0.246566	0.203064	0.437117	0.140531
MsaG002675	XP_024635934.1	AUGMIN subunit 4	NA	NA	NA	FALSE	TRUE	FALSE	TRUE	FALSE	TRUE	FALSE	FALSE	FALSE	FALSE	NA	NA	NA	NA	0.0584064	0.0670182	0.0830427	0.12895	0.020986
MsaG002677	XP_024635934.1	AUGMIN subunit 4	NA	NA	NA	FALSE	FALSE	FALSE	FALSE	FALSE	FALSE	FALSE	FALSE	FALSE	FALSE	NA	NA	NA	NA	0.109629	0.062659	0.0263956	0.0391625	0
MsaG002678	XP_039688531.1	uncharacterized protein LOC120579867	NA	NA	NA	FALSE	FALSE	FALSE	FALSE	FALSE	FALSE	FALSE	FALSE	FALSE	FALSE	NA	NA	NA	NA	2.31901	0.145333	0.144427	0.0131313	0
MsaG002679	XP_013467901.2	LOW QUALITY PROTEIN: probable fructokinase-7	NA	NA	NA	TRUE	TRUE	FALSE	TRUE	TRUE	TRUE	TRUE	TRUE	TRUE	TRUE	26	NA	4	tan	102.304	83.8896	122.19	132.617	47.9749
MsaG002682	XP_013467809.1	calcium-dependent protein kinase 26	NA	NA	NA	FALSE	FALSE	TRUE	FALSE	TRUE	FALSE	FALSE	TRUE	FALSE	FALSE	NA	NA	NA	magenta	3.68031	2.60017	0.999092	0.413051	0
MsaG002684	XP_013467813.1	putative pentatricopeptide repeat-containing protein At5g06400%2C mitochondrial	NA	NA	NA	FALSE	FALSE	FALSE	FALSE	FALSE	FALSE	FALSE	FALSE	FALSE	FALSE	NA	NA	NA	NA	1.82279	0.498085	0.648042	1.20471	0.170368
MsaG002688	XP_013442530.1	uncharacterized protein LOC25480466	NA	NA	NA	TRUE	TRUE	FALSE	TRUE	TRUE	TRUE	TRUE	TRUE	TRUE	TRUE	25	NA	12	NA	2.40739	1.35105	1.72483	2.1965	0.962194
MsaG002692	XP_003626582.1	AAA-ATPase At2g46620	NA	NA	NA	FALSE	FALSE	FALSE	FALSE	FALSE	FALSE	FALSE	FALSE	FALSE	FALSE	NA	NA	NA	NA	1.26829	0.77621	0.802957	1.07834	1.23847
MsaG002693	XP_003630305.2	protein CHROMATIN REMODELING 24 isoform X1	NA	NA	NA	FALSE	FALSE	FALSE	FALSE	TRUE	FALSE	FALSE	FALSE	FALSE	TRUE	NA	NA	NA	brown	0.23507	0.232742	0.284124	0.40353	0.0486232
MsaG002698	XP_039688434.1	B3 domain-containing transcription factor VRN1-like	NA	NA	NA	FALSE	FALSE	FALSE	FALSE	FALSE	FALSE	FALSE	FALSE	FALSE	FALSE	NA	NA	NA	NA	0.466832	0.203597	0.155115	0.0655385	0.014429	B3
MsaG002711	XP_003590316.1	uncharacterized protein LOC11431189	NA	NA	NA	TRUE	TRUE	TRUE	TRUE	FALSE	TRUE	FALSE	TRUE	FALSE	TRUE	16	NA	NA	NA	46.2221	49.6207	52.6002	60.9571	25.7162
MsaG002713	XP_039684996.1	uncharacterized protein LOC120577503	NA	NA	NA	TRUE	TRUE	FALSE	TRUE	FALSE	TRUE	FALSE	FALSE	FALSE	TRUE	NA	NA	NA	NA	0.524252	0.178507	0.518239	0.553618	0.24115
MsaG002714	XP_039683001.1	nuclear transcription factor Y subunit A-10	NA	NA	NA	FALSE	TRUE	FALSE	TRUE	TRUE	TRUE	FALSE	FALSE	TRUE	FALSE	NA	NA	NA	NA	1.42075	0.772013	1.91913	1.29682	1.27545	NF-YA
MsaG002716	XP_013467901.2	LOW QUALITY PROTEIN: probable fructokinase-7	NA	NA	NA	TRUE	FALSE	FALSE	FALSE	FALSE	FALSE	TRUE	FALSE	FALSE	FALSE	NA	NA	NA	NA	0.873176	0.243353	0.258375	0.343785	0.218365
MsaG002722	XP_024638784.2	CCR4-NOT transcription complex subunit 9 isoform X1	NA	NA	NA	TRUE	FALSE	FALSE	FALSE	TRUE	FALSE	FALSE	FALSE	FALSE	TRUE	NA	NA	NA	NA	0.205587	0.132226	0.428024	0.775991	0.297813
MsaG002723	XP_003590320.2	VPS35 endosomal protein-sorting factor-like isoform X1	NA	NA	NA	FALSE	FALSE	FALSE	FALSE	FALSE	FALSE	FALSE	FALSE	FALSE	FALSE	NA	NA	NA	NA	0.877509	0.695972	1.17698	1.0248	0.362917
MsaG002729	XP_013467842.1	dof zinc finger protein DOF3,5	NA	NA	NA	FALSE	FALSE	FALSE	FALSE	FALSE	FALSE	FALSE	FALSE	FALSE	FALSE	NA	NA	NA	NA	0.0625775	1.10167	1.81418	1.00112	1.82393	Dof
MsaG002732	XP_013467846.2	E3 ubiquitin-protein ligase PUB23	NA	NA	NA	FALSE	FALSE	FALSE	FALSE	FALSE	FALSE	FALSE	FALSE	FALSE	FALSE	NA	NA	NA	NA	0.270052	0.023406	0.035676	0.141435	1.11556
MsaG002733	XP_013467846.2	E3 ubiquitin-protein ligase PUB23	NA	NA	NA	FALSE	FALSE	FALSE	FALSE	FALSE	FALSE	FALSE	FALSE	FALSE	FALSE	NA	NA	NA	NA	0.0715171	0.0344441	0.360546	0.100997	1.10763
MsaG002734	XP_039683038.1	E3 ubiquitin-protein ligase PUB23-like	NA	NA	NA	FALSE	FALSE	FALSE	FALSE	FALSE	FALSE	FALSE	FALSE	FALSE	FALSE	NA	NA	NA	NA	0.234733	0.017261	0.20132	0.23185	0.688463
MsaG002735	XP_024633271.1	DNA-directed RNA polymerases II%2C IV and V subunit 8B	NA	NA	NA	FALSE	FALSE	TRUE	FALSE	FALSE	FALSE	FALSE	FALSE	FALSE	TRUE	NA	NA	NA	NA	13.2401	9.69421	18.9401	20.8446	14.5059
MsaG002736	XP_013467848.1	E3 ubiquitin-protein ligase PUB24	NA	NA	NA	FALSE	FALSE	FALSE	FALSE	FALSE	FALSE	FALSE	FALSE	FALSE	FALSE	NA	NA	NA	NA	0	0.0911845	0.214763	1.19054	3.4389
MsaG002738	XP_013467893.1	digalactosyldiacylglycerol synthase 1%2C chloroplastic	NA	NA	NA	FALSE	FALSE	FALSE	FALSE	FALSE	FALSE	FALSE	FALSE	FALSE	FALSE	NA	NA	NA	NA	1.48196	0.883009	1.38579	1.48523	0.330236
MsaG002741	XP_013467890.1	protein LEAD-SENSITIVE 1	NA	NA	NA	FALSE	FALSE	TRUE	FALSE	TRUE	FALSE	FALSE	FALSE	TRUE	TRUE	NA	NA	26	NA	188.204	196.661	320.621	367.594	150.1
MsaG002758	XP_024633341.2	protein NRT1/ PTR FAMILY 1,2 isoform X2	NA	NA	NA	FALSE	FALSE	FALSE	FALSE	FALSE	FALSE	FALSE	FALSE	FALSE	FALSE	NA	NA	NA	NA	0.372004	0.339843	0.391752	0.63837	0.699336
MsaG002763	XP_013468354.1	kinetochore-associated protein KNL-2 homolog isoform X2	NA	NA	NA	FALSE	FALSE	FALSE	FALSE	FALSE	FALSE	FALSE	FALSE	FALSE	FALSE	NA	NA	NA	NA	0.451405	0.212344	0.523296	0.271626	0.238323
MsaG002764	XP_013467879.1	NDR1/HIN1-like protein 1	NA	NA	NA	TRUE	FALSE	TRUE	FALSE	TRUE	FALSE	TRUE	FALSE	TRUE	TRUE	18	NA	NA	NA	100.194	171.694	318.424	393.025	770.639
MsaG002772	XP_013467860.1	protein SMAX1-LIKE 3	NA	NA	NA	FALSE	FALSE	FALSE	FALSE	FALSE	FALSE	FALSE	FALSE	FALSE	FALSE	NA	NA	NA	NA	1.36309	0.557327	1.42089	1.97715	0.425058
MsaG002773	XP_024633291.2	protein TRANSPARENT TESTA 9 isoform X1	NA	NA	NA	FALSE	FALSE	FALSE	FALSE	TRUE	FALSE	FALSE	FALSE	TRUE	FALSE	NA	NA	NA	NA	0.828041	0.409524	1.00539	0.649274	0.317842
MsaG002774	XP_003622126.2	protein FAR1-RELATED SEQUENCE 5	NA	NA	NA	FALSE	FALSE	FALSE	FALSE	FALSE	FALSE	FALSE	FALSE	FALSE	FALSE	NA	NA	NA	NA	1.1741	0.0588051	0	0.00878154	0	FAR1
MsaG002775	XP_013456846.1	pentatricopeptide repeat-containing protein At2g01860	NA	NA	NA	FALSE	FALSE	FALSE	FALSE	FALSE	FALSE	FALSE	FALSE	FALSE	FALSE	NA	NA	NA	NA	0.342055	1.13064	0.675785	0.26871	0.0652365
MsaG002777	XP_003606223.2	cytochrome P450 94C1	NA	NA	NA	FALSE	FALSE	FALSE	FALSE	FALSE	FALSE	FALSE	FALSE	FALSE	FALSE	NA	NA	NA	NA	0.0148451	0.219408	0.441013	0.37181	0.0260618
MsaG002778	XP_013467854.1	cytokinin riboside 5'-monophosphate phosphoribohydrolase LOG7	NA	NA	NA	FALSE	FALSE	FALSE	FALSE	FALSE	FALSE	FALSE	FALSE	FALSE	FALSE	NA	NA	NA	NA	0.0941907	0.208572	0.0847168	0.171883	0.0387212
MsaG002786	XP_039683155.1	uncharacterized protein LOC112422220	NA	NA	NA	FALSE	FALSE	TRUE	FALSE	FALSE	FALSE	FALSE	TRUE	FALSE	FALSE	NA	NA	NA	black	5.23197	1.23289	1.10872	0.742101	0.105832
MsaG002787	XP_003625712.2	protein SHOOT GRAVITROPISM 6 isoform X1	NA	NA	NA	FALSE	TRUE	FALSE	TRUE	FALSE	TRUE	FALSE	FALSE	FALSE	FALSE	NA	NA	NA	NA	0.405758	0.291281	0.462591	0.614487	0.388761
MsaG002792	XP_039683134.1	probable CCR4-associated factor 1 homolog 11	NA	NA	NA	FALSE	FALSE	FALSE	FALSE	FALSE	FALSE	FALSE	FALSE	FALSE	FALSE	NA	NA	NA	NA	0.30588	0.611723	1.48857	0.541818	0.672644
MsaG002795	XP_013467919.1	ubiquitin-conjugating enzyme E2 variant 1C isoform X2	NA	NA	NA	FALSE	FALSE	FALSE	FALSE	FALSE	FALSE	FALSE	FALSE	FALSE	FALSE	NA	NA	NA	NA	77.3683	56.116	75.6025	77.0971	68.3223
MsaG002798	XP_039683155.1	uncharacterized protein LOC112422220	NA	NA	NA	FALSE	FALSE	FALSE	FALSE	FALSE	FALSE	FALSE	FALSE	FALSE	FALSE	NA	NA	NA	NA	2.15811	0.529724	0.687196	0.462026	0.17247
MsaG002799	XP_013467927.1	40S ribosomal protein S17	NA	NA	NA	TRUE	TRUE	TRUE	TRUE	TRUE	TRUE	FALSE	TRUE	FALSE	TRUE	16	NA	NA	NA	607.9	329.205	508.617	703.573	249.461
MsaG002805	XP_013467939.1	probable F-box protein At2g36090	NA	NA	NA	FALSE	FALSE	FALSE	FALSE	FALSE	FALSE	FALSE	FALSE	FALSE	FALSE	NA	NA	NA	NA	0.0940269	0.189305	2.26944	2.94722	3.02406
MsaG002807	XP_039682852.1	uncharacterized protein LOC120575979	NA	NA	NA	FALSE	FALSE	FALSE	FALSE	FALSE	FALSE	FALSE	FALSE	FALSE	FALSE	NA	NA	NA	NA	8.67718	0.11245	0.0700692	0.0487423	0
MsaG002816	XP_039683157.1	probable UDP-N-acetylglucosamine--peptide N-acetylglucosaminyltransferase SPINDLY	NA	NA	NA	FALSE	TRUE	FALSE	TRUE	FALSE	TRUE	FALSE	FALSE	FALSE	FALSE	NA	NA	NA	NA	0.419526	0.354326	0.815242	0.864925	0.337488
MsaG002817	XP_013467962.1	sorting nexin 1	NA	NA	NA	FALSE	FALSE	FALSE	FALSE	FALSE	FALSE	FALSE	FALSE	FALSE	FALSE	NA	NA	NA	NA	0.611935	0.358387	0.444176	0.599809	0.506718
MsaG002822	XP_024637376.1	pentatricopeptide repeat-containing protein At2g03880%2C mitochondrial	NA	NA	NA	FALSE	FALSE	FALSE	FALSE	FALSE	FALSE	FALSE	FALSE	FALSE	FALSE	NA	NA	NA	NA	1.47136	0.497664	1.34803	1.57981	0.495964
MsaG002823	XP_013467968.1	kinesin-like protein KIN-5C isoform X1	NA	NA	NA	FALSE	FALSE	FALSE	FALSE	FALSE	FALSE	FALSE	FALSE	FALSE	FALSE	NA	NA	NA	NA	0.30548	0.215476	0.184956	0.211691	0.0128836
MsaG002827	XP_013467970.1	auxin-responsive protein SAUR15	NA	NA	NA	FALSE	FALSE	FALSE	FALSE	FALSE	FALSE	FALSE	FALSE	FALSE	FALSE	NA	NA	NA	NA	3.90438	1.54317	1.13763	0.973803	0
MsaG002828	XP_039683159.1	4'-phosphopantetheinyl transferase	NA	NA	NA	FALSE	FALSE	FALSE	FALSE	FALSE	FALSE	FALSE	FALSE	FALSE	FALSE	NA	NA	NA	NA	2.05018	1.01642	1.69775	1.40589	0.979674
MsaG002829	XP_013467973.1	putative pentatricopeptide repeat-containing protein At3g11460%2C mitochondrial	NA	NA	NA	FALSE	FALSE	FALSE	FALSE	FALSE	FALSE	FALSE	FALSE	FALSE	FALSE	NA	NA	NA	NA	0.696059	0.487721	0.750037	0.886301	0.0883697
MsaG002832	XP_039683160.1	F-box/kelch-repeat protein At1g57790	NA	NA	NA	FALSE	FALSE	TRUE	FALSE	TRUE	FALSE	FALSE	FALSE	FALSE	TRUE	NA	NA	NA	NA	22.7834	15.9416	24.3295	24.7144	14.4008
MsaG002834	XP_013467983.1	alpha carbonic anhydrase 1%2C chloroplastic	NA	NA	NA	FALSE	FALSE	FALSE	FALSE	FALSE	FALSE	FALSE	FALSE	FALSE	FALSE	NA	NA	NA	NA	0.0157291	0.173643	0.270905	0.354929	1.00545
MsaG002843	XP_039686407.1	uncharacterized protein LOC120578168	NA	NA	NA	FALSE	FALSE	FALSE	FALSE	FALSE	FALSE	FALSE	FALSE	FALSE	FALSE	NA	NA	NA	NA	0.498411	0.198895	0.479794	0.302132	0.363435
MsaG002853	XP_013468003.1	CEN-like protein 4	NA	NA	NA	FALSE	FALSE	FALSE	FALSE	TRUE	FALSE	TRUE	FALSE	FALSE	FALSE	NA	NA	NA	NA	0.464812	0.115002	0.126624	0.0333782	0.0123381
MsaG002856	XP_013468008.2	CAAX prenyl protease 2	NA	NA	NA	TRUE	TRUE	FALSE	TRUE	FALSE	TRUE	TRUE	FALSE	FALSE	FALSE	NA	NA	NA	NA	1.09073	0.605132	1.10639	1.27109	0.608871
MsaG002861	XP_013468011.1	zinc finger A20 and AN1 domain-containing stress-associated protein 6	NA	NA	NA	FALSE	FALSE	FALSE	FALSE	FALSE	FALSE	FALSE	FALSE	FALSE	FALSE	NA	NA	NA	NA	0.636332	3.75733	2.91193	0.933111	0
MsaG002866	XP_013468019.1	GDSL esterase/lipase At5g03610	NA	NA	NA	TRUE	FALSE	FALSE	FALSE	TRUE	FALSE	FALSE	FALSE	TRUE	TRUE	28	NA	NA	NA	0.0653781	0.145358	0.79927	1.54205	0.37073
MsaG002867	XP_013468020.1	GDSL esterase/lipase At5g03610	NA	NA	NA	FALSE	FALSE	TRUE	FALSE	TRUE	FALSE	FALSE	FALSE	TRUE	TRUE	NA	NA	20	NA	0.778779	0.377733	0.429201	0.808642	0.380476
MsaG002868	XP_013468020.1	GDSL esterase/lipase At5g03610	NA	NA	NA	FALSE	FALSE	FALSE	FALSE	TRUE	FALSE	FALSE	FALSE	TRUE	TRUE	NA	NA	15	NA	0.341407	0.145932	0.520876	0.246036	0.173584
MsaG002872	XP_013468028.1	60S acidic ribosomal protein P2-4	NA	NA	NA	TRUE	TRUE	TRUE	TRUE	FALSE	TRUE	FALSE	TRUE	FALSE	TRUE	12	17	NA	turquoise	227.855	114.042	176.805	190.686	67.9882
MsaG002873	XP_039683211.1	54S ribosomal protein L19%2C mitochondrial	NA	NA	NA	TRUE	TRUE	FALSE	TRUE	TRUE	TRUE	FALSE	FALSE	FALSE	TRUE	NA	NA	NA	NA	181.276	79.2407	118.351	149.939	88.8304
MsaG002874	XP_013468030.1	monodehydroascorbate reductase	NA	NA	NA	TRUE	TRUE	FALSE	TRUE	TRUE	TRUE	TRUE	FALSE	FALSE	TRUE	14	NA	NA	NA	102.717	77.3462	99.2587	119.679	131.924
MsaG002875	XP_024632116.1	uncharacterized protein LOC25486955	NA	NA	NA	FALSE	FALSE	FALSE	FALSE	FALSE	FALSE	FALSE	FALSE	FALSE	FALSE	NA	NA	NA	NA	3.69831	0.786431	0.939354	0.623977	0.023055
MsaG002876	XP_013464235.1	transcription factor bHLH52	NA	NA	NA	FALSE	FALSE	FALSE	FALSE	FALSE	FALSE	FALSE	FALSE	FALSE	FALSE	NA	NA	NA	NA	1.36292	0.0344245	0	0	0	bHLH
MsaG002878	XP_013468035.1	putative rRNA methylase YtqB	NA	NA	NA	FALSE	FALSE	FALSE	FALSE	FALSE	FALSE	FALSE	FALSE	FALSE	FALSE	NA	NA	NA	NA	1.1491	0.595511	0.911922	1.3498	1.2083
MsaG002881	XP_039688247.1	putative disease resistance RPP13-like protein 1	NA	NA	NA	FALSE	FALSE	FALSE	FALSE	FALSE	FALSE	FALSE	FALSE	FALSE	FALSE	NA	NA	NA	NA	0.269885	0.387683	0.478349	0.562639	0.145677
MsaG002884	XP_039683229.1	uncharacterized protein LOC112417493	NA	NA	NA	FALSE	FALSE	FALSE	FALSE	FALSE	FALSE	FALSE	FALSE	FALSE	FALSE	NA	NA	NA	NA	1.51877	0.257961	0.243004	0.100943	0.164231
MsaG002886	XP_039683229.1	uncharacterized protein LOC112417493	NA	NA	NA	FALSE	TRUE	FALSE	TRUE	FALSE	TRUE	FALSE	FALSE	FALSE	FALSE	NA	NA	NA	NA	1.53702	0.651118	0.5799	0.918631	0.108472
MsaG002889	XP_013467901.2	LOW QUALITY PROTEIN: probable fructokinase-7	NA	NA	NA	FALSE	TRUE	FALSE	TRUE	FALSE	TRUE	FALSE	FALSE	FALSE	FALSE	NA	NA	NA	NA	0.910358	0.201101	0.122903	0.239447	0.0228198
MsaG002890	XP_013467901.2	LOW QUALITY PROTEIN: probable fructokinase-7	NA	NA	NA	FALSE	TRUE	FALSE	TRUE	FALSE	TRUE	FALSE	FALSE	FALSE	FALSE	NA	NA	NA	NA	0.466468	0.0296287	0.0410708	0.0723442	0.0411042
MsaG002892	XP_013468045.1	tyrosine-protein phosphatase RLPH2	NA	NA	NA	FALSE	FALSE	FALSE	FALSE	FALSE	FALSE	FALSE	FALSE	FALSE	FALSE	NA	NA	NA	NA	11.5285	7.80614	9.93987	11.2282	8.5507
MsaG002893	XP_013468047.1	uncharacterized protein LOC25483879	NA	NA	NA	FALSE	FALSE	FALSE	FALSE	FALSE	FALSE	FALSE	FALSE	FALSE	FALSE	NA	NA	NA	NA	1.94459	0.738231	1.29112	1.04542	1.20224
MsaG002906	XP_024633689.1	DNA glycosylase/AP lyase ROS1 isoform X1	NA	NA	NA	FALSE	TRUE	TRUE	TRUE	FALSE	TRUE	TRUE	FALSE	FALSE	FALSE	NA	NA	NA	NA	20.7946	14.6683	20.7641	14.2299	9.91627
MsaG002907	XP_039683266.1	delta(14)-sterol reductase	NA	NA	NA	FALSE	FALSE	FALSE	FALSE	TRUE	FALSE	FALSE	FALSE	FALSE	TRUE	NA	NA	NA	NA	0.95769	0.465773	0.49868	0.832608	0.156794
MsaG002908	XP_013468072.1	glucomannan 4-beta-mannosyltransferase 9 isoform X1	NA	NA	NA	FALSE	FALSE	FALSE	FALSE	FALSE	FALSE	FALSE	FALSE	FALSE	FALSE	NA	NA	NA	NA	0.131575	1.47931	1.2833	0.0846008	0.0365711
MsaG002909	XP_013468076.1	glucomannan 4-beta-mannosyltransferase 9	NA	NA	NA	TRUE	TRUE	FALSE	TRUE	TRUE	TRUE	TRUE	FALSE	TRUE	TRUE	13	NA	36	NA	2.13184	3.18884	0.695893	0.253856	0.244733
MsaG002911	XP_013468076.1	glucomannan 4-beta-mannosyltransferase 9	NA	NA	NA	FALSE	FALSE	FALSE	FALSE	FALSE	FALSE	FALSE	FALSE	FALSE	FALSE	NA	NA	NA	NA	1.61735	1.4676	0.304463	0.17497	1.4837
MsaG002914	XP_003590387.1	protein PSK SIMULATOR 1	NA	NA	NA	FALSE	FALSE	FALSE	FALSE	FALSE	FALSE	FALSE	FALSE	FALSE	FALSE	NA	NA	NA	NA	0.578339	0.586042	0.507741	1.68681	0.245167
MsaG002920	XP_003590399.1	putative homeobox-leucine zipper protein ATHB-51	NA	NA	NA	FALSE	FALSE	FALSE	FALSE	FALSE	FALSE	FALSE	FALSE	FALSE	FALSE	NA	NA	NA	NA	0.372599	0.34159	0.0889792	0.0639943	0.0282393	HD-ZIP
MsaG002925	XP_013448036.1	DNA replication complex GINS protein PSF2	NA	NA	NA	FALSE	FALSE	FALSE	FALSE	FALSE	FALSE	FALSE	FALSE	FALSE	FALSE	NA	NA	NA	NA	0.521702	0.235631	0.52288	0.985392	0.214337
MsaG002926	XP_003590405.2	late embryogenesis abundant protein At3g53040	NA	NA	NA	FALSE	FALSE	FALSE	FALSE	TRUE	FALSE	FALSE	FALSE	FALSE	TRUE	NA	NA	NA	NA	0	0.0214952	0.534774	1.456	0.474851
MsaG002927	XP_003590407.3	probable glycosyltransferase At5g03795	NA	NA	NA	FALSE	FALSE	FALSE	FALSE	FALSE	FALSE	FALSE	FALSE	FALSE	FALSE	NA	NA	NA	NA	0.0894742	0.515179	0.659424	1.08353	0.0137212
MsaG002934	XP_003590411.2	threonine dehydratase biosynthetic%2C chloroplastic isoform X2	NA	NA	NA	TRUE	FALSE	FALSE	FALSE	TRUE	FALSE	FALSE	FALSE	FALSE	TRUE	NA	NA	NA	NA	20.5032	15.0703	22.9307	24.7493	13.6447
MsaG002938	XP_003590417.4	polyadenylate-binding protein 7	NA	NA	NA	FALSE	FALSE	TRUE	FALSE	FALSE	FALSE	FALSE	TRUE	FALSE	FALSE	NA	NA	NA	NA	2.86347	0.911496	0.441683	0.355664	0.255089
MsaG002949	XP_003590443.2	nucleoprotein TPR isoform X2	NA	NA	NA	FALSE	FALSE	FALSE	FALSE	FALSE	FALSE	FALSE	FALSE	FALSE	FALSE	NA	NA	NA	NA	0.881665	0.794164	0.990706	1.15735	1.07312
MsaG002952	XP_039686429.1	DEAD-box ATP-dependent RNA helicase 28	NA	NA	NA	FALSE	FALSE	FALSE	FALSE	FALSE	FALSE	FALSE	FALSE	FALSE	FALSE	NA	NA	NA	NA	0.123357	0.0303311	0.440916	0.247878	0.0224757
MsaG002965	XP_003603762.2	ER lumen protein-retaining receptor erd-2,2	NA	NA	NA	FALSE	FALSE	FALSE	FALSE	FALSE	FALSE	FALSE	FALSE	FALSE	FALSE	NA	NA	NA	NA	0.521755	0.0615344	0.0172897	0.214118	0
MsaG002970	XP_013468103.2	protein fluG isoform X1	NA	NA	NA	TRUE	FALSE	TRUE	FALSE	FALSE	FALSE	FALSE	FALSE	FALSE	TRUE	NA	NA	NA	NA	0.818148	0.387791	0.517136	1.3321	1.19114
MsaG002973	XP_013468111.1	protein fluG	NA	NA	NA	FALSE	FALSE	FALSE	FALSE	FALSE	FALSE	FALSE	FALSE	FALSE	FALSE	NA	NA	NA	NA	0.0347881	0.0430378	0.27117	0.398825	0.319308
MsaG002988	XP_013468121.1	alpha carbonic anhydrase 7	NA	NA	NA	TRUE	TRUE	FALSE	TRUE	TRUE	TRUE	FALSE	FALSE	TRUE	TRUE	8	NA	NA	green	0.561032	2.33462	2.03302	1.17382	0
MsaG002998	XP_003626364.1	protein HASTY 1	NA	NA	NA	TRUE	TRUE	TRUE	TRUE	TRUE	TRUE	TRUE	TRUE	FALSE	FALSE	26	NA	NA	NA	1.35896	0.583995	0.979613	1.13296	0.420021
MsaG002999	XP_024634035.1	S-adenosylmethionine synthase 3	NA	NA	NA	FALSE	FALSE	TRUE	FALSE	FALSE	FALSE	FALSE	TRUE	FALSE	FALSE	NA	NA	NA	NA	1530.33	1210.28	339.661	162.575	131.719
MsaG003001	XP_039683430.1	protein PTST homolog 3%2C chloroplastic isoform X3	NA	NA	NA	FALSE	FALSE	FALSE	FALSE	FALSE	FALSE	FALSE	FALSE	FALSE	FALSE	NA	NA	NA	NA	1.8597	1.28984	2.35477	2.20011	1.30798
MsaG003002	XP_013468138.1	exosome complex component RRP45B	NA	NA	NA	FALSE	FALSE	FALSE	FALSE	FALSE	FALSE	FALSE	FALSE	FALSE	FALSE	NA	NA	NA	NA	0.942859	0.453117	0.768538	0.785902	0.357604
MsaG003004	XP_013468145.2	4-coumarate--CoA ligase-like 7	NA	NA	NA	FALSE	FALSE	FALSE	FALSE	FALSE	FALSE	FALSE	FALSE	FALSE	FALSE	NA	NA	NA	NA	1.45433	0.496117	0.147592	0.699149	0.00931731
MsaG003011	XP_013468145.2	4-coumarate--CoA ligase-like 7	NA	NA	NA	FALSE	FALSE	FALSE	FALSE	TRUE	FALSE	TRUE	FALSE	FALSE	FALSE	NA	NA	NA	NA	0.435541	0.396523	0.56785	0.427116	0.155346
MsaG003012	XP_013468150.1	ABC transporter B family member 1	NA	NA	NA	TRUE	FALSE	TRUE	FALSE	TRUE	FALSE	TRUE	FALSE	TRUE	TRUE	NA	NA	NA	turquoise	0.894047	0.395781	0.789398	0.578064	0.145044
MsaG003014	XP_013468152.1	nuclear pore complex protein NUP160 isoform X1	NA	NA	NA	FALSE	FALSE	FALSE	FALSE	TRUE	FALSE	FALSE	FALSE	FALSE	TRUE	NA	NA	NA	tan	1.10397	0.815701	1.08094	1.47746	0.29293
MsaG003015	XP_024634623.1	uncharacterized serine-rich protein C215,13 isoform X1	NA	NA	NA	FALSE	TRUE	FALSE	TRUE	FALSE	TRUE	FALSE	FALSE	FALSE	FALSE	NA	NA	NA	NA	0.840539	0.37159	0.265768	0.544098	0.186885
MsaG003018	XP_013468274.1	glutathione S-transferase L3 isoform X2	NA	NA	NA	FALSE	FALSE	FALSE	FALSE	FALSE	FALSE	FALSE	FALSE	FALSE	FALSE	NA	NA	NA	NA	0.676556	0.752137	1.2602	2.90228	2.67411
MsaG003019	XP_013468274.1	glutathione S-transferase L3 isoform X2	NA	NA	NA	FALSE	FALSE	FALSE	FALSE	FALSE	FALSE	FALSE	FALSE	FALSE	FALSE	NA	NA	NA	NA	0.0207226	0.066942	0.162069	0.678553	1.62815
MsaG003020	XP_024634591.1	ecotropic viral integration site 5 protein homolog isoform X1	NA	NA	NA	FALSE	FALSE	TRUE	FALSE	FALSE	FALSE	FALSE	TRUE	FALSE	FALSE	NA	NA	NA	NA	3.43296	0.452268	0.207427	0.185637	0.182181
MsaG003022	NA	NA	NA	NA	NA	FALSE	FALSE	FALSE	FALSE	FALSE	FALSE	FALSE	FALSE	FALSE	FALSE	NA	NA	NA	NA	1.10371	0.524235	0.806309	0.633772	0.582296
MsaG003023	XP_039683626.1	two-component response regulator-like APRR7	NA	NA	NA	FALSE	TRUE	TRUE	TRUE	FALSE	TRUE	TRUE	FALSE	TRUE	FALSE	NA	21	NA	NA	7.2089	9.55389	23.8385	25.4234	14.4427
MsaG003027	XP_003624076.4	C-terminal binding protein AN	NA	NA	NA	FALSE	TRUE	FALSE	TRUE	FALSE	TRUE	FALSE	FALSE	FALSE	FALSE	NA	NA	NA	NA	1.67115	1.14475	1.14599	1.30981	0.301064
MsaG003029	XP_013468257.1	60S ribosomal protein L4	NA	NA	NA	TRUE	TRUE	TRUE	TRUE	TRUE	TRUE	FALSE	TRUE	FALSE	TRUE	NA	13	NA	tan	248.369	167.094	241.43	323.819	94.4244
MsaG003036	XP_039683578.1	uncharacterized protein LOC25484044 isoform X3	NA	NA	NA	FALSE	FALSE	FALSE	FALSE	FALSE	FALSE	FALSE	FALSE	FALSE	FALSE	NA	NA	NA	NA	1.88205	0.322307	0.384884	0.454359	0.278686
MsaG003040	XP_013468238.1	protein IQ-DOMAIN 1	NA	NA	NA	TRUE	TRUE	TRUE	TRUE	FALSE	TRUE	FALSE	FALSE	FALSE	TRUE	NA	NA	NA	NA	98.9578	99.135	77.0809	82.6847	107.685
MsaG003047	XP_013457500.1	formin-like protein 6	NA	NA	NA	TRUE	TRUE	FALSE	TRUE	FALSE	TRUE	TRUE	FALSE	FALSE	TRUE	37	NA	NA	NA	0.588373	0.300735	0.618618	0.55505	0.85704
MsaG003049	XP_013468229.1	peroxidase 21	NA	NA	NA	FALSE	FALSE	FALSE	FALSE	FALSE	FALSE	FALSE	FALSE	FALSE	FALSE	NA	NA	NA	NA	0	0.0615466	0.0324661	0.323647	0.356541
MsaG003050	XP_013468227.1	peroxidase 21 isoform X3	NA	NA	NA	FALSE	FALSE	FALSE	FALSE	FALSE	FALSE	FALSE	FALSE	FALSE	FALSE	NA	NA	NA	NA	0.0641626	0.516254	1.5053	4.55273	0.722594
MsaG003053	XP_003590494.2	polyubiquitin 11	NA	NA	NA	TRUE	FALSE	TRUE	FALSE	TRUE	FALSE	TRUE	TRUE	TRUE	TRUE	NA	5	18	NA	183.703	157.217	182.645	719.413	155.808
MsaG003055	XP_024634339.1	nuclear pore complex protein NUP98B isoform X1	NA	NA	NA	TRUE	TRUE	FALSE	TRUE	FALSE	TRUE	TRUE	FALSE	FALSE	FALSE	NA	NA	NA	NA	0.689558	0.145764	0.214188	0.209978	0.0784713
MsaG003057	XP_024629421.2	histone-lysine N-methyltransferase SUVR4	NA	NA	NA	FALSE	FALSE	FALSE	FALSE	FALSE	FALSE	FALSE	FALSE	FALSE	FALSE	NA	NA	NA	NA	2.02417	1.20638	1.91292	1.0988	0
MsaG003060	XP_024639893.1	probable glutathione peroxidase 8	NA	NA	NA	FALSE	FALSE	FALSE	FALSE	FALSE	FALSE	FALSE	FALSE	FALSE	FALSE	NA	NA	NA	NA	2.61264	0.660809	2.51073	0.939791	0.724016
MsaG003061	XP_024634319.1	zinc finger protein JACKDAW-like	NA	NA	NA	FALSE	FALSE	FALSE	FALSE	FALSE	FALSE	FALSE	FALSE	FALSE	FALSE	NA	NA	NA	NA	9.8152	7.76352	12.2102	13.3448	7.66998
MsaG003062	XP_013468218.1	uncharacterized protein LOC25484020 isoform X1	NA	NA	NA	FALSE	FALSE	TRUE	FALSE	FALSE	FALSE	TRUE	FALSE	FALSE	FALSE	NA	NA	NA	NA	0.410261	0.26041	1.00799	0.910634	4.74135
MsaG003065	XP_013468209.1	putative serine/threonine-protein kinase	NA	NA	NA	FALSE	FALSE	FALSE	FALSE	FALSE	FALSE	FALSE	FALSE	FALSE	FALSE	NA	NA	NA	NA	0.0824469	0.259273	0.627689	1.33559	0.601899
MsaG003069	XP_024634287.1	V-type proton ATPase subunit G	NA	NA	NA	FALSE	FALSE	FALSE	FALSE	TRUE	FALSE	FALSE	TRUE	FALSE	FALSE	NA	NA	NA	NA	31.5029	25.1692	30.6228	41.6165	44.7702
MsaG003070	XP_013463701.1	squamosa promoter-binding-like protein 1	NA	NA	NA	FALSE	FALSE	TRUE	FALSE	TRUE	FALSE	FALSE	TRUE	FALSE	FALSE	NA	NA	NA	NA	340.599	855.403	576.204	149.557	64.6634
MsaG003071	XP_013468200.1	60S ribosomal protein L12	NA	NA	NA	TRUE	TRUE	TRUE	TRUE	TRUE	TRUE	FALSE	TRUE	FALSE	TRUE	12	NA	NA	NA	651.269	287.459	411.065	478.117	181.878
MsaG003072	XP_013468199.1	uncharacterized protein LOC25484004	NA	NA	NA	FALSE	FALSE	FALSE	FALSE	FALSE	FALSE	FALSE	FALSE	FALSE	FALSE	NA	NA	NA	NA	1.77177	1.07851	1.57058	1.73301	0.86566
MsaG003075	XP_039685680.1	protein FAR1-RELATED SEQUENCE 5-like	NA	NA	NA	FALSE	FALSE	TRUE	FALSE	TRUE	FALSE	FALSE	TRUE	FALSE	FALSE	NA	NA	NA	NA	0.460477	0.894942	0.280426	0.0743042	0
MsaG003086	XP_039683497.1	protein CNGC15a	NA	NA	NA	FALSE	FALSE	FALSE	FALSE	FALSE	FALSE	FALSE	FALSE	FALSE	FALSE	NA	NA	NA	NA	0.627332	0.452613	0.534808	0.476401	6.46942
MsaG003094	XP_003590460.1	uncharacterized protein LOC11420792 isoform X1	NA	NA	NA	FALSE	FALSE	FALSE	FALSE	FALSE	FALSE	FALSE	FALSE	FALSE	FALSE	NA	NA	NA	NA	12.5277	9.90478	17.4073	17.115	12.8224	MYB_related
MsaG003099	XP_013464882.1	protein saal1	NA	NA	NA	FALSE	FALSE	FALSE	FALSE	FALSE	FALSE	FALSE	FALSE	FALSE	FALSE	NA	NA	NA	NA	0.12607	0.335251	0.497105	0.89123	1.30374
MsaG003107	XP_013468169.1	cell division control protein 48 homolog E	NA	NA	NA	FALSE	FALSE	TRUE	FALSE	FALSE	FALSE	FALSE	TRUE	FALSE	FALSE	NA	NA	NA	NA	160.491	113.978	168.907	186.939	108.527
MsaG003110	XP_013468167.1	uncharacterized protein LOC25483981	NA	NA	NA	FALSE	FALSE	TRUE	FALSE	TRUE	FALSE	TRUE	FALSE	TRUE	TRUE	NA	32	NA	NA	122.043	94.76	175.162	290.127	190.169
MsaG003113	XP_013468163.1	auxin-responsive protein SAUR32	NA	NA	NA	FALSE	FALSE	FALSE	FALSE	FALSE	FALSE	FALSE	FALSE	FALSE	FALSE	NA	NA	NA	NA	1.45815	0.104773	0.288868	2.42206	2.17048
MsaG003122	XP_003627333.2	uncharacterized protein LOC11418922	NA	NA	NA	FALSE	FALSE	FALSE	FALSE	FALSE	FALSE	FALSE	FALSE	FALSE	FALSE	NA	NA	NA	NA	0.500391	0.208296	0.416974	0.451203	0.346724
MsaG003123	XP_013468156.2	uncharacterized protein LOC25483971	NA	NA	NA	FALSE	FALSE	FALSE	FALSE	TRUE	FALSE	FALSE	FALSE	FALSE	TRUE	NA	NA	NA	NA	68.3271	25.9746	37.2565	48.6973	56.125
MsaG003125	XP_013468154.1	heavy metal-associated isoprenylated plant protein 6	NA	NA	NA	FALSE	FALSE	TRUE	FALSE	TRUE	FALSE	TRUE	TRUE	FALSE	FALSE	NA	23	NA	NA	81.9168	85.5073	148.963	236.831	326.202
MsaG003127	XP_013468152.1	nuclear pore complex protein NUP160 isoform X1	NA	NA	NA	FALSE	FALSE	FALSE	FALSE	TRUE	FALSE	FALSE	FALSE	FALSE	TRUE	NA	NA	NA	tan	1.27432	0.856031	1.37168	1.63198	0.350382
MsaG003128	XP_024634602.1	ecotropic viral integration site 5 protein homolog isoform X2	NA	NA	NA	FALSE	TRUE	FALSE	TRUE	FALSE	TRUE	FALSE	FALSE	FALSE	FALSE	NA	NA	NA	NA	1.37405	0.13881	0.0590872	0.125686	0.0743187
MsaG003129	XP_013468274.1	glutathione S-transferase L3 isoform X2	NA	NA	NA	FALSE	FALSE	FALSE	FALSE	FALSE	FALSE	FALSE	FALSE	FALSE	FALSE	NA	NA	NA	NA	0.0760013	0.0420069	0.114497	0.426888	1.41273
MsaG003130	XP_013468274.1	glutathione S-transferase L3 isoform X2	NA	NA	NA	FALSE	FALSE	FALSE	FALSE	FALSE	FALSE	FALSE	FALSE	FALSE	FALSE	NA	NA	NA	NA	0.702546	0.649792	1.36783	2.67494	2.20237
MsaG003133	XP_024634623.1	uncharacterized serine-rich protein C215,13 isoform X1	NA	NA	NA	FALSE	FALSE	FALSE	FALSE	FALSE	FALSE	FALSE	FALSE	FALSE	FALSE	NA	NA	NA	NA	1.71085	0.722483	0.735734	1.65496	0.247286
MsaG003134	XP_039683189.1	uncharacterized protein LOC25499461	NA	NA	NA	FALSE	TRUE	FALSE	TRUE	FALSE	TRUE	FALSE	FALSE	FALSE	FALSE	NA	NA	NA	NA	0.520827	0.322044	0.68191	0.0584517	0.829996
MsaG003136	XP_013468281.1	pentatricopeptide repeat-containing protein At2g37310	NA	NA	NA	FALSE	FALSE	FALSE	FALSE	FALSE	FALSE	FALSE	FALSE	FALSE	FALSE	NA	NA	NA	NA	0.503228	0.405656	0.555026	0.609234	0.110018
MsaG003138	XP_013468283.1	uncharacterized protein LOC25484074	NA	NA	NA	FALSE	FALSE	FALSE	FALSE	FALSE	FALSE	FALSE	FALSE	FALSE	FALSE	NA	NA	NA	NA	0.0487107	0.185597	0.591438	1.07831	2.13723
MsaG003139	XP_013468284.1	uncharacterized protein LOC25484075	NA	NA	NA	FALSE	FALSE	FALSE	FALSE	FALSE	FALSE	FALSE	FALSE	FALSE	FALSE	NA	NA	NA	NA	1.71813	0.916085	1.1895	2.10538	2.33222
MsaG003140	XP_013468286.1	uncharacterized protein LOC25484077	NA	NA	NA	FALSE	FALSE	FALSE	FALSE	FALSE	FALSE	FALSE	FALSE	FALSE	FALSE	NA	NA	NA	NA	0.109789	0.142096	0.135615	0.663629	0.154341
MsaG003141	XP_013468287.1	protein CANDIDATE G-PROTEIN COUPLED RECEPTOR 7	NA	NA	NA	TRUE	TRUE	TRUE	TRUE	FALSE	TRUE	FALSE	FALSE	FALSE	TRUE	NA	NA	NA	NA	202.718	121.111	140.402	131.752	79.7605
MsaG003144	XP_003599271.2	DNA topoisomerase 2	NA	NA	NA	TRUE	TRUE	FALSE	TRUE	FALSE	TRUE	FALSE	FALSE	FALSE	TRUE	NA	NA	NA	blue	0.645689	0.115492	0.14447	0.39172	0.00451861
MsaG003147	XP_003599271.2	DNA topoisomerase 2	NA	NA	NA	FALSE	TRUE	FALSE	TRUE	FALSE	TRUE	FALSE	FALSE	FALSE	FALSE	NA	NA	NA	NA	0.22137	0.0396487	0.0217089	0.0771661	0.0379662
MsaG003152	XP_013468293.1	exocyst complex component EXO70H1	NA	NA	NA	FALSE	FALSE	FALSE	FALSE	FALSE	FALSE	FALSE	FALSE	FALSE	FALSE	NA	NA	NA	NA	0.106434	0.194484	0.264776	3.4546	3.82794
MsaG003153	XP_013468293.1	exocyst complex component EXO70H1	NA	NA	NA	FALSE	FALSE	FALSE	FALSE	TRUE	FALSE	FALSE	FALSE	FALSE	TRUE	NA	NA	NA	NA	0.335063	0	0.186796	2.41011	3.01804
MsaG003154	XP_013468294.1	exocyst complex component EXO70H1	NA	NA	NA	FALSE	FALSE	FALSE	FALSE	TRUE	FALSE	FALSE	FALSE	FALSE	TRUE	NA	NA	NA	NA	0	0.121895	0.387291	7.0426	0.111907
MsaG003161	XP_013468302.1	protein SLOW GREEN 1%2C chloroplastic	NA	NA	NA	TRUE	FALSE	FALSE	FALSE	TRUE	FALSE	FALSE	FALSE	FALSE	TRUE	NA	NA	NA	NA	2.06137	2.37125	3.82175	4.11744	2.33048
MsaG003167	XP_039684774.1	phosphatidylinositol 4-phosphate 5-kinase 7 isoform X2	NA	NA	NA	FALSE	FALSE	FALSE	FALSE	FALSE	FALSE	FALSE	FALSE	FALSE	FALSE	NA	NA	NA	NA	0.246659	0.271348	0.521958	0.514891	0
MsaG003169	XP_039686152.1	U3 small nucleolar RNA-associated protein 18 homolog	NA	NA	NA	FALSE	FALSE	FALSE	FALSE	FALSE	FALSE	FALSE	FALSE	FALSE	FALSE	NA	NA	NA	NA	0.558908	0.372116	0.558766	0.266732	0.656999
MsaG003170	XP_003590513.1	WAT1-related protein At2g37460 isoform X1	NA	NA	NA	TRUE	TRUE	FALSE	TRUE	TRUE	TRUE	FALSE	FALSE	FALSE	TRUE	NA	NA	NA	NA	0.167061	0.213642	0.636451	0.508367	0
MsaG003171	XP_003606750.2	uncharacterized protein LOC11427655	NA	NA	NA	FALSE	FALSE	FALSE	FALSE	FALSE	FALSE	FALSE	FALSE	FALSE	FALSE	NA	NA	NA	NA	0.452727	0.465097	0.475888	0.195314	0.266615
MsaG003175	XP_003590522.1	ras-related protein RABE1a	NA	NA	NA	FALSE	FALSE	FALSE	FALSE	FALSE	FALSE	FALSE	FALSE	FALSE	FALSE	NA	NA	NA	NA	10.717	5.89043	8.82722	11.7865	5.4123
MsaG003177	XP_024634783.1	soluble inorganic pyrophosphatase 4 isoform X1	NA	NA	NA	FALSE	FALSE	TRUE	FALSE	FALSE	FALSE	TRUE	FALSE	FALSE	FALSE	NA	NA	NA	NA	26.1329	38.1949	46.5088	45.9799	23.9296
MsaG003178	XP_003590511.1	probable histone H2B,3	NA	NA	NA	FALSE	FALSE	FALSE	FALSE	FALSE	FALSE	FALSE	FALSE	FALSE	FALSE	NA	NA	NA	NA	748.133	453.459	466.431	915.742	266.333
MsaG003179	XP_013468326.1	uncharacterized protein LOC25484107	NA	NA	NA	TRUE	FALSE	FALSE	FALSE	TRUE	FALSE	FALSE	FALSE	FALSE	TRUE	NA	NA	NA	NA	43.7027	34.577	36.9361	40.3989	17.9691
MsaG003183	XP_013468328.1	F-box protein CPR1	NA	NA	NA	FALSE	FALSE	FALSE	FALSE	FALSE	FALSE	FALSE	FALSE	FALSE	FALSE	NA	NA	NA	NA	0.974735	1.40334	2.64984	1.28555	0.134595
MsaG003186	XP_013468328.1	F-box protein CPR1	NA	NA	NA	FALSE	FALSE	FALSE	FALSE	FALSE	FALSE	FALSE	FALSE	FALSE	FALSE	NA	NA	NA	NA	0.67414	1.12517	1.05599	0.997963	0.0321442
MsaG003202	XP_003630582.1	chaperone protein ClpC%2C chloroplastic	NA	NA	NA	FALSE	FALSE	FALSE	FALSE	FALSE	FALSE	FALSE	FALSE	FALSE	FALSE	NA	NA	NA	NA	1.53158	1.47261	2.0772	0.773408	0.464955
MsaG003203	XP_013468422.1	xyloglucan galactosyltransferase MUR3	NA	NA	NA	FALSE	FALSE	FALSE	FALSE	FALSE	FALSE	FALSE	FALSE	FALSE	FALSE	NA	NA	NA	NA	1.86807	1.44697	1.2671	1.26993	0.583211
MsaG003204	XP_013468422.1	xyloglucan galactosyltransferase MUR3	NA	NA	NA	FALSE	FALSE	FALSE	FALSE	FALSE	FALSE	FALSE	FALSE	FALSE	FALSE	NA	NA	NA	NA	2.32528	2.25134	2.52008	0.886455	0.622587
MsaG003207	XP_024634949.1	uncharacterized protein LOC25484139	NA	NA	NA	TRUE	FALSE	FALSE	FALSE	TRUE	FALSE	FALSE	FALSE	FALSE	TRUE	NA	NA	NA	NA	127.219	109.534	152.076	257.141	212.257
MsaG003212	XP_024634988.1	uncharacterized protein LOC25484146	NA	NA	NA	FALSE	FALSE	FALSE	FALSE	FALSE	FALSE	FALSE	FALSE	FALSE	FALSE	NA	NA	NA	NA	0.0311896	0	0.0893556	0.0692324	0.190144
MsaG003213	XP_024635004.1	zinc finger HIT domain-containing protein 3	NA	NA	NA	FALSE	FALSE	TRUE	FALSE	FALSE	FALSE	FALSE	FALSE	FALSE	TRUE	NA	NA	NA	NA	0.638937	0.473301	1.21429	1.11617	0.762157
MsaG003215	XP_013468379.1	CLIP-associated protein	NA	NA	NA	TRUE	FALSE	FALSE	FALSE	FALSE	FALSE	FALSE	FALSE	FALSE	TRUE	NA	NA	NA	NA	1.83584	1.00558	1.19515	1.38056	0.659441
MsaG003218	XP_013468379.1	CLIP-associated protein	NA	NA	NA	FALSE	FALSE	FALSE	FALSE	FALSE	FALSE	FALSE	FALSE	FALSE	FALSE	NA	NA	NA	NA	1.40876	0.717385	0.773129	0.926135	0.507537
MsaG003226	XP_003625462.1	photosystem I reaction center subunit IV B%2C chloroplastic	NA	NA	NA	TRUE	FALSE	FALSE	FALSE	TRUE	FALSE	FALSE	TRUE	TRUE	FALSE	NA	NA	26	NA	88.3198	79.7388	152.221	213.986	990.371
MsaG003228	XP_013464522.1	protein VTE6%2C chloroplastic	NA	NA	NA	FALSE	FALSE	FALSE	FALSE	FALSE	FALSE	FALSE	FALSE	FALSE	FALSE	NA	NA	NA	NA	0.305148	0.4031	0.325403	0.337235	0.09662
MsaG003229	XP_003593822.2	U-box domain-containing protein 17	NA	NA	NA	FALSE	FALSE	FALSE	FALSE	FALSE	FALSE	FALSE	FALSE	FALSE	FALSE	NA	NA	NA	NA	4.48015	3.23733	4.46595	3.88919	2.44186
MsaG003237	XP_024635117.1	ribokinase isoform X1	NA	NA	NA	FALSE	FALSE	FALSE	FALSE	FALSE	FALSE	FALSE	FALSE	FALSE	FALSE	NA	NA	NA	NA	1.51125	0.932396	1.00076	1.02047	3.18593
MsaG003238	XP_013468403.1	ribokinase isoform X2	NA	NA	NA	FALSE	FALSE	FALSE	FALSE	FALSE	FALSE	FALSE	FALSE	FALSE	FALSE	NA	NA	NA	NA	0.642921	0.581557	0.904202	1.46295	3.16603
MsaG003239	XP_013468405.1	receptor-like serine/threonine-protein kinase ALE2 isoform X2	NA	NA	NA	FALSE	FALSE	FALSE	FALSE	TRUE	FALSE	FALSE	FALSE	TRUE	FALSE	NA	NA	NA	NA	1.14372	0.588275	0.674429	0.802977	0.222305
MsaG003243	XP_013468411.1	3-oxoacyl-[acyl-carrier-protein] synthase%2C mitochondrial	NA	NA	NA	FALSE	FALSE	FALSE	FALSE	FALSE	FALSE	FALSE	FALSE	FALSE	FALSE	NA	NA	NA	NA	0.82073	0.648678	0.745775	1.51221	0.916526
MsaG003247	XP_013468417.1	alcohol dehydrogenase class-3	NA	NA	NA	FALSE	FALSE	FALSE	FALSE	FALSE	FALSE	FALSE	FALSE	FALSE	FALSE	NA	NA	NA	NA	0.760593	0.160671	0.34038	0.160877	0.194641
MsaG003250	XP_024635207.1	uncharacterized protein LOC25484195	NA	NA	NA	FALSE	FALSE	FALSE	FALSE	FALSE	FALSE	FALSE	FALSE	FALSE	FALSE	NA	NA	NA	NA	30.698	24.1835	44.4623	43.7365	25.9489
MsaG003260	XP_039686872.1	uncharacterized protein LOC120578283	NA	NA	NA	FALSE	FALSE	FALSE	FALSE	FALSE	FALSE	FALSE	FALSE	FALSE	FALSE	NA	NA	NA	NA	0.816038	1.25692	1.31807	0.750745	0.534603
MsaG003261	XP_013468435.1	mitochondrial import receptor subunit TOM9-2	NA	NA	NA	TRUE	TRUE	TRUE	TRUE	FALSE	TRUE	FALSE	TRUE	FALSE	TRUE	NA	17	NA	NA	220.02	128.509	172.95	187.712	100.633
MsaG003263	XP_013468437.1	lysine-specific demethylase JMJ25 isoform X3	NA	NA	NA	FALSE	FALSE	FALSE	FALSE	FALSE	FALSE	FALSE	FALSE	FALSE	FALSE	NA	NA	NA	NA	1.74862	1.44454	2.36473	2.98366	0.440901
MsaG003268	XP_013468441.1	60S ribosomal protein L23	NA	NA	NA	TRUE	TRUE	TRUE	TRUE	TRUE	TRUE	FALSE	TRUE	FALSE	TRUE	16	NA	NA	NA	328.007	194.861	241.816	385.605	121.226
MsaG003279	XP_013468456.1	piriformospora indica-insensitive protein 2	NA	NA	NA	FALSE	FALSE	FALSE	FALSE	FALSE	FALSE	FALSE	FALSE	FALSE	FALSE	NA	NA	NA	NA	2.10693	1.62733	2.08127	1.41769	0.790845
MsaG003281	XP_013468456.1	piriformospora indica-insensitive protein 2	NA	NA	NA	FALSE	FALSE	FALSE	FALSE	FALSE	FALSE	FALSE	FALSE	FALSE	FALSE	NA	NA	NA	NA	2.10414	0.614966	1.75274	1.10202	0.0441416
MsaG003282	XP_013469277.1	ras-related protein RABC2a	NA	NA	NA	FALSE	FALSE	FALSE	FALSE	FALSE	FALSE	FALSE	FALSE	FALSE	FALSE	NA	NA	NA	NA	0.394011	0.32316	0.236381	0.441385	0.227253
MsaG003286	XP_024635334.1	vacuolar protein sorting-associated protein 2 homolog 3	NA	NA	NA	FALSE	TRUE	FALSE	TRUE	FALSE	TRUE	FALSE	FALSE	FALSE	FALSE	NA	NA	NA	NA	0.992597	0.105094	0.323606	0.682825	0.0876083
MsaG003290	XP_003592350.1	probable fructokinase-7	NA	NA	NA	TRUE	FALSE	TRUE	FALSE	TRUE	FALSE	FALSE	TRUE	TRUE	FALSE	NA	NA	13	NA	2.58742	1.70108	1.1991	0.31577	0.240915
MsaG003293	XP_013468469.1	uncharacterized protein At1g03900	NA	NA	NA	TRUE	TRUE	TRUE	TRUE	TRUE	TRUE	FALSE	FALSE	FALSE	TRUE	NA	NA	NA	NA	156.282	137.524	135.867	131.004	71.9788
MsaG003298	XP_013468473.1	serine/threonine-protein kinase 19	NA	NA	NA	FALSE	TRUE	FALSE	TRUE	FALSE	TRUE	FALSE	FALSE	FALSE	FALSE	NA	NA	NA	NA	1.24285	0.44576	1.12923	1.12923	0.763942
MsaG003299	XP_013468474.1	protein CUP-SHAPED COTYLEDON 3	NA	NA	NA	TRUE	FALSE	TRUE	FALSE	TRUE	FALSE	FALSE	TRUE	FALSE	TRUE	NA	NA	NA	NA	0.436244	0.894198	0.349321	5.4096	0.742431
MsaG003301	XP_024637115.1	cold-regulated protein 28 isoform X3	NA	NA	NA	FALSE	FALSE	FALSE	FALSE	FALSE	FALSE	FALSE	FALSE	FALSE	FALSE	NA	NA	NA	NA	0.464189	0.661668	2.05512	2.35759	0.674234
MsaG003307	XP_013468483.1	uncharacterized protein LOC25484257	NA	NA	NA	FALSE	FALSE	FALSE	FALSE	FALSE	FALSE	FALSE	FALSE	FALSE	FALSE	NA	NA	NA	NA	3.2357	0.526242	0.600561	1.63396	0.411887
MsaG003309	XP_013468487.1	60S ribosomal protein L21-1	NA	NA	NA	TRUE	TRUE	TRUE	TRUE	FALSE	TRUE	FALSE	TRUE	FALSE	TRUE	NA	NA	NA	NA	460.756	242.168	297.535	492.551	149.107
MsaG003319	XP_013468495.1	ethylene-response factor C3	NA	NA	NA	FALSE	FALSE	FALSE	FALSE	FALSE	FALSE	FALSE	FALSE	FALSE	FALSE	NA	NA	NA	NA	0.116065	0.0387642	0.701943	1.31896	2.58274	ERF
MsaG003331	XP_039684013.1	hyoscyamine 6-dioxygenase	NA	NA	NA	TRUE	TRUE	TRUE	TRUE	FALSE	TRUE	FALSE	FALSE	FALSE	TRUE	NA	NA	NA	NA	0.656464	0.324185	0.56349	0.803737	0.769333
MsaG003332	XP_013468510.1	hyoscyamine 6-dioxygenase	NA	NA	NA	TRUE	TRUE	FALSE	TRUE	TRUE	TRUE	FALSE	FALSE	FALSE	TRUE	NA	NA	NA	NA	0.630964	0.420841	0.117718	1.96402	0
MsaG003336	XP_003602740.1	uncharacterized protein LOC11431219	NA	NA	NA	FALSE	FALSE	FALSE	FALSE	FALSE	FALSE	FALSE	FALSE	FALSE	FALSE	NA	NA	NA	NA	0.473445	0.438826	1.10681	0.763778	0.5327
MsaG003338	XP_013468520.1	RING-H2 finger protein ATL16	NA	NA	NA	TRUE	FALSE	FALSE	FALSE	FALSE	FALSE	FALSE	FALSE	FALSE	TRUE	NA	NA	NA	NA	1.04092	0.277713	0.477589	1.32874	0.244168
MsaG003348	XP_013468532.1	LOB domain-containing protein 16 isoform X1	NA	NA	NA	FALSE	FALSE	FALSE	FALSE	FALSE	FALSE	FALSE	FALSE	FALSE	FALSE	NA	NA	NA	NA	0.0656564	0.288422	0.588612	0.483491	0	LBD
MsaG003349	XP_024625606.1	outer envelope protein 39%2C chloroplastic	NA	NA	NA	FALSE	FALSE	FALSE	FALSE	FALSE	FALSE	FALSE	FALSE	FALSE	FALSE	NA	NA	NA	NA	0.185319	0.0951457	0.143093	0.0577858	0.224391
MsaG003351	XP_024635623.1	myosin-9 isoform X1	NA	NA	NA	FALSE	FALSE	TRUE	FALSE	FALSE	FALSE	FALSE	TRUE	FALSE	FALSE	NA	NA	NA	NA	7.04861	0.927729	0.308799	0.325175	0.122585
MsaG003357	XP_013468554.1	iron-sulfur protein NUBPL	NA	NA	NA	FALSE	FALSE	FALSE	FALSE	FALSE	FALSE	FALSE	FALSE	FALSE	FALSE	NA	NA	NA	NA	2.69154	0.942651	1.51809	1.79956	1.39737
MsaG003363	XP_013468562.1	histone H1	NA	NA	NA	TRUE	TRUE	FALSE	TRUE	TRUE	TRUE	TRUE	FALSE	TRUE	TRUE	14	NA	26	NA	247.311	262.389	362.023	506.655	194.517
MsaG003364	XP_024635692.1	myosin-9	NA	NA	NA	TRUE	TRUE	TRUE	TRUE	FALSE	TRUE	FALSE	TRUE	FALSE	FALSE	NA	NA	NA	NA	4.44882	0.696131	0.365518	0.30492	0.137872
MsaG003365	XP_013468562.1	histone H1	NA	NA	NA	TRUE	FALSE	TRUE	FALSE	TRUE	FALSE	TRUE	FALSE	TRUE	TRUE	14	NA	NA	NA	368.037	517.451	626.903	729.923	373.559
MsaG003366	XP_013468571.1	histone H1	NA	NA	NA	TRUE	FALSE	TRUE	FALSE	TRUE	FALSE	TRUE	FALSE	FALSE	TRUE	NA	13	NA	NA	421.075	428.48	461.567	790.916	205.619
MsaG003371	XP_013468574.1	signal recognition particle 9 kDa protein	NA	NA	NA	FALSE	FALSE	FALSE	FALSE	TRUE	FALSE	FALSE	FALSE	FALSE	TRUE	NA	NA	NA	NA	2.23983	0.640213	1.10771	1.86454	0.829696
MsaG003372	XP_013468575.1	GABA transporter 1	NA	NA	NA	FALSE	FALSE	TRUE	FALSE	FALSE	FALSE	FALSE	FALSE	FALSE	TRUE	NA	NA	NA	NA	0.697542	0.578228	1.01141	0.733505	0.829525
MsaG003376	XP_024635731.1	probable galacturonosyltransferase 6	NA	NA	NA	FALSE	FALSE	FALSE	FALSE	FALSE	FALSE	FALSE	FALSE	FALSE	FALSE	NA	NA	NA	NA	1.9936	1.17214	1.3846	2.27966	0.813564
MsaG003377	XP_013468578.1	photosystem II reaction center W protein%2C chloroplastic	NA	NA	NA	FALSE	FALSE	TRUE	FALSE	TRUE	FALSE	TRUE	FALSE	FALSE	TRUE	NA	32	NA	NA	268.157	264.435	533.611	740.242	3056.64
MsaG003384	XP_039684129.1	uncharacterized protein LOC11421330	NA	NA	NA	FALSE	FALSE	FALSE	FALSE	FALSE	FALSE	FALSE	FALSE	FALSE	FALSE	NA	NA	NA	NA	5.89876	4.45153	5.27285	4.9968	3.59131
MsaG003385	XP_003590545.2	uncharacterized protein LOC11434143	NA	NA	NA	FALSE	FALSE	FALSE	FALSE	FALSE	FALSE	FALSE	FALSE	FALSE	FALSE	NA	NA	NA	NA	0.277074	0.163244	0.503199	0.298872	1.0053
MsaG003387	XP_039684130.1	guanylate-binding protein 4 isoform X1	NA	NA	NA	FALSE	FALSE	FALSE	FALSE	FALSE	FALSE	FALSE	FALSE	FALSE	FALSE	NA	NA	NA	NA	0.321324	0.180012	0.162347	0.0953838	0.147909
MsaG003397	XP_003590556.1	guanine nucleotide-binding protein subunit gamma 2	NA	NA	NA	FALSE	FALSE	FALSE	FALSE	FALSE	FALSE	FALSE	FALSE	FALSE	FALSE	NA	NA	NA	NA	2.43112	1.40357	1.02912	1.72565	0.780545
MsaG003399	XP_013468625.2	flotillin-like protein 1	NA	NA	NA	FALSE	TRUE	TRUE	TRUE	FALSE	TRUE	TRUE	FALSE	FALSE	FALSE	NA	NA	NA	NA	2.24546	0.906828	1.1468	0.441319	0.427613
MsaG003402	XP_024635844.1	pentatricopeptide repeat-containing protein At3g63370%2C chloroplastic	NA	NA	NA	FALSE	FALSE	FALSE	FALSE	FALSE	FALSE	FALSE	FALSE	FALSE	FALSE	NA	NA	NA	NA	1.18471	0.55028	0.727233	1.10492	0.121482
MsaG003405	XP_024635863.1	protein indeterminate-domain 12	NA	NA	NA	FALSE	FALSE	FALSE	FALSE	FALSE	FALSE	FALSE	FALSE	FALSE	FALSE	NA	NA	NA	NA	0.278624	0.23924	0.57345	0.585891	1.46554
MsaG003406	XP_039684164.1	heat stress transcription factor A-7a	NA	NA	NA	FALSE	FALSE	FALSE	FALSE	TRUE	FALSE	FALSE	FALSE	FALSE	TRUE	NA	NA	NA	NA	0.304208	0.828029	0.256574	0.385531	0.164124	HSF
MsaG003407	XP_003590579.2	uncharacterized protein LOC11434592 isoform X1	NA	NA	NA	FALSE	TRUE	FALSE	TRUE	FALSE	TRUE	FALSE	FALSE	FALSE	FALSE	NA	NA	NA	NA	2.29637	0.964522	1.70857	1.72453	0.755205
MsaG003416	XP_003590602.2	dnaJ homolog subfamily C member 21	NA	NA	NA	FALSE	FALSE	FALSE	FALSE	FALSE	FALSE	FALSE	FALSE	FALSE	FALSE	NA	NA	NA	NA	20.1608	17.3833	25.6402	26.7015	8.93404
MsaG003417	XP_003590603.2	uncharacterized protein LOC11431273	NA	NA	NA	FALSE	TRUE	TRUE	TRUE	FALSE	TRUE	TRUE	TRUE	FALSE	FALSE	NA	23	NA	NA	8.32099	9.02945	12.1886	12.0992	6.34353
MsaG003422	XP_024635946.1	non-specific lipid transfer protein GPI-anchored 5	NA	NA	NA	FALSE	FALSE	FALSE	FALSE	TRUE	FALSE	FALSE	FALSE	FALSE	TRUE	NA	NA	NA	NA	0.228991	0.499176	0.764716	0.797839	0.225254
MsaG003426	XP_003590628.1	late embryogenesis abundant protein D-34	NA	NA	NA	TRUE	FALSE	FALSE	FALSE	TRUE	FALSE	TRUE	FALSE	FALSE	TRUE	NA	NA	8	NA	6.23787	0.145478	0.0476929	0.495684	0.0313372
MsaG003442	XP_003590652.1	mitochondrial Rho GTPase 2	NA	NA	NA	FALSE	FALSE	FALSE	FALSE	FALSE	FALSE	FALSE	FALSE	FALSE	FALSE	NA	NA	NA	NA	2.85807	1.22112	1.31405	1.97512	0.654761
MsaG003443	XP_003590654.2	pentatricopeptide repeat-containing protein At4g02820%2C mitochondrial	NA	NA	NA	FALSE	TRUE	FALSE	TRUE	FALSE	TRUE	FALSE	FALSE	FALSE	FALSE	NA	NA	NA	NA	2.46207	2.01398	2.77229	2.61453	2.21758
MsaG003445	XP_024642244.1	basic helix-loop-helix protein A	NA	NA	NA	TRUE	FALSE	FALSE	FALSE	FALSE	FALSE	TRUE	FALSE	FALSE	FALSE	NA	NA	NA	green	1.60517	1.5826	2.69952	2.31125	0.116691	bHLH
MsaG003451	XP_039684238.1	uncharacterized isomerase BH0283	NA	NA	NA	FALSE	FALSE	FALSE	FALSE	FALSE	FALSE	FALSE	FALSE	FALSE	FALSE	NA	NA	NA	NA	2.69403	1.85609	1.20549	1.50254	0.192797
MsaG003454	XP_039684238.1	uncharacterized isomerase BH0283	NA	NA	NA	FALSE	FALSE	FALSE	FALSE	FALSE	FALSE	FALSE	FALSE	FALSE	FALSE	NA	NA	NA	NA	1.92229	1.76334	0.964935	0.42287	0.132092
MsaG003460	XP_013449707.2	uncharacterized protein LOC25499101	NA	NA	NA	FALSE	TRUE	FALSE	TRUE	FALSE	TRUE	FALSE	FALSE	FALSE	FALSE	NA	NA	NA	NA	1.50974	0.5514	1.26597	1.44701	0.497553
MsaG003462	XP_039684251.1	uncharacterized protein LOC11432781	NA	NA	NA	FALSE	TRUE	TRUE	TRUE	FALSE	TRUE	TRUE	FALSE	TRUE	FALSE	NA	23	NA	NA	32.7331	25.1901	45.5071	33.4138	29.2643
MsaG003464	XP_003590684.1	legumin K	NA	NA	NA	FALSE	FALSE	FALSE	FALSE	FALSE	FALSE	FALSE	FALSE	FALSE	FALSE	NA	NA	NA	NA	0.220473	0.222324	0.362142	0.186687	0.224122
MsaG003471	XP_003590707.2	ATP-dependent DNA helicase SRS2-like protein At4g25120	NA	NA	NA	FALSE	FALSE	FALSE	FALSE	FALSE	FALSE	FALSE	FALSE	FALSE	FALSE	NA	NA	NA	NA	0.795589	0.34248	0.269495	0.473465	0.112654
MsaG003473	XP_003590710.1	uncharacterized protein LOC11423132	NA	NA	NA	FALSE	FALSE	FALSE	FALSE	FALSE	FALSE	FALSE	FALSE	FALSE	FALSE	NA	NA	NA	NA	0.859117	0.74591	1.19565	1.29735	0.538956
MsaG003475	XP_003590720.2	RRP12-like protein	NA	NA	NA	FALSE	FALSE	FALSE	FALSE	FALSE	FALSE	FALSE	FALSE	FALSE	FALSE	NA	NA	NA	NA	2.04101	1.10793	1.43747	1.47843	0.646519
MsaG003476	XP_024636130.2	polyadenylate-binding protein 1 isoform X1	NA	NA	NA	FALSE	FALSE	FALSE	FALSE	FALSE	FALSE	FALSE	FALSE	FALSE	FALSE	NA	NA	NA	NA	9.97976	6.33738	9.96978	11.3819	7.29866
MsaG003481	XP_003590730.2	pentatricopeptide repeat-containing protein At3g12770	NA	NA	NA	FALSE	FALSE	FALSE	FALSE	FALSE	FALSE	FALSE	FALSE	FALSE	FALSE	NA	NA	NA	NA	1.36945	0.294806	0.888033	0.862148	0.183091
MsaG003486	XP_039686933.1	3-isopropylmalate dehydratase large subunit%2C chloroplastic	NA	NA	NA	FALSE	FALSE	FALSE	FALSE	FALSE	FALSE	FALSE	FALSE	FALSE	FALSE	NA	NA	NA	NA	0.0523163	0.173631	0.288624	0.535022	0.025564
MsaG003489	XP_003590737.1	uncharacterized protein LOC11424438	NA	NA	NA	FALSE	FALSE	FALSE	FALSE	FALSE	FALSE	FALSE	FALSE	FALSE	FALSE	NA	NA	NA	NA	1.05547	0.657401	1.45562	1.48501	3.94321
MsaG003492	XP_039684300.1	pentatricopeptide repeat-containing protein At1g25360	NA	NA	NA	FALSE	FALSE	FALSE	FALSE	FALSE	FALSE	FALSE	FALSE	FALSE	FALSE	NA	NA	NA	NA	1.23016	1.073	1.6648	2.29326	0.34401
MsaG003496	XP_024636279.1	uncharacterized protein LOC25484363	NA	NA	NA	FALSE	FALSE	FALSE	FALSE	FALSE	FALSE	FALSE	FALSE	FALSE	FALSE	NA	NA	NA	NA	11.2015	9.54789	19.7405	16.437	15.543
MsaG003497	XP_024636303.1	AT-rich interactive domain-containing protein 2 isoform X3	NA	NA	NA	TRUE	TRUE	FALSE	TRUE	TRUE	TRUE	FALSE	TRUE	TRUE	TRUE	8	NA	17	yellow	2.11411	0.713969	1.37676	1.12807	0.347885
MsaG003500	XP_024636303.1	AT-rich interactive domain-containing protein 2 isoform X3	NA	NA	NA	FALSE	FALSE	FALSE	FALSE	FALSE	FALSE	FALSE	FALSE	FALSE	FALSE	NA	NA	NA	NA	2.86806	0.784937	1.70567	1.60342	0.527973
MsaG003505	XP_013468643.1	peroxygenase	NA	NA	NA	FALSE	FALSE	FALSE	FALSE	FALSE	FALSE	FALSE	FALSE	FALSE	FALSE	NA	NA	NA	NA	0.115053	0.468068	0.783934	1.52853	0
MsaG003508	XP_013468648.1	heterogeneous nuclear ribonucleoprotein 1	NA	NA	NA	TRUE	TRUE	TRUE	TRUE	FALSE	TRUE	FALSE	TRUE	FALSE	TRUE	16	NA	NA	NA	157.811	126.212	203.182	205.915	96.2091
MsaG003510	XP_039684353.1	splicing factor YJU2	NA	NA	NA	FALSE	FALSE	TRUE	FALSE	TRUE	FALSE	FALSE	FALSE	FALSE	TRUE	NA	NA	NA	NA	20.0656	22.065	27.1747	24.4579	13.9823
MsaG003515	XP_013468656.1	TNF receptor-associated factor homolog 1b	NA	NA	NA	FALSE	FALSE	FALSE	FALSE	FALSE	FALSE	FALSE	FALSE	FALSE	FALSE	NA	NA	NA	NA	0.392188	0.0169281	0.0365878	0.0454799	0.00900823
MsaG003521	XP_013467106.1	uncharacterized protein At4g14450%2C chloroplastic	NA	NA	NA	TRUE	FALSE	TRUE	FALSE	FALSE	FALSE	FALSE	FALSE	FALSE	TRUE	NA	NA	NA	NA	68.6231	152.51	203.605	189.598	160.98
MsaG003522	XP_013468664.1	actin-related protein 9	NA	NA	NA	FALSE	FALSE	FALSE	FALSE	FALSE	FALSE	FALSE	FALSE	FALSE	FALSE	NA	NA	NA	NA	1.87399	0.568637	1.07524	1.5471	1.2692
MsaG003526	XP_013468670.1	WAT1-related protein At5g07050	NA	NA	NA	TRUE	TRUE	FALSE	TRUE	TRUE	TRUE	FALSE	TRUE	TRUE	TRUE	16	NA	1	turquoise	0.956026	0.968347	0.854346	0.807297	0.218488
MsaG003532	XP_013468695.1	ethylene-responsive transcription factor ERF098	NA	NA	NA	FALSE	FALSE	FALSE	FALSE	FALSE	FALSE	FALSE	FALSE	FALSE	FALSE	NA	NA	NA	NA	0.780373	1.28511	0.0614685	1.322	0.425173	ERF
MsaG003536	XP_003610830.1	TOM1-like protein 1	NA	NA	NA	FALSE	FALSE	FALSE	FALSE	FALSE	FALSE	FALSE	FALSE	FALSE	FALSE	NA	NA	NA	NA	1.08578	1.22892	2.17062	1.97362	1.26634
MsaG003555	XP_039684432.1	DNA-directed RNA polymerase V subunit 7	NA	NA	NA	TRUE	TRUE	TRUE	TRUE	FALSE	TRUE	FALSE	FALSE	FALSE	TRUE	NA	NA	NA	NA	124.773	104.908	164.939	169.84	92.7792
MsaG003558	XP_003590781.1	protein SIEVE ELEMENT OCCLUSION B	NA	NA	NA	FALSE	TRUE	FALSE	TRUE	TRUE	TRUE	FALSE	FALSE	TRUE	FALSE	NA	NA	NA	NA	0.824317	0.426385	0.534134	0.18304	0.139164
MsaG003562	XP_003590785.2	protein SIEVE ELEMENT OCCLUSION B	NA	NA	NA	FALSE	FALSE	FALSE	FALSE	FALSE	FALSE	FALSE	FALSE	FALSE	FALSE	NA	NA	NA	NA	0.226008	0.215398	0.380692	0.230274	0.0206913
MsaG003573	XP_024636708.1	protein NPGR2 isoform X1	NA	NA	NA	TRUE	FALSE	FALSE	FALSE	FALSE	FALSE	FALSE	FALSE	FALSE	TRUE	NA	NA	NA	NA	0.60095	1.04256	2.1077	2.55115	1.6664
MsaG003574	NA	NA	NA	NA	NA	TRUE	FALSE	FALSE	FALSE	FALSE	FALSE	FALSE	FALSE	TRUE	FALSE	NA	NA	NA	green	834.047	1898.09	2113.74	281.052	56.7177
MsaG003575	XP_003605929.1	aconitate hydratase%2C cytoplasmic	NA	NA	NA	TRUE	TRUE	FALSE	TRUE	FALSE	TRUE	TRUE	FALSE	FALSE	FALSE	NA	NA	NA	tan	1.14834	0.461211	1.45291	0.7731	0.0730178
MsaG003576	XP_003590815.1	uncharacterized protein LOC11424446	NA	NA	NA	FALSE	FALSE	FALSE	FALSE	FALSE	FALSE	FALSE	FALSE	FALSE	FALSE	NA	NA	NA	NA	12.4212	9.58413	14.8835	16.3413	6.21091
MsaG003577	XP_039684487.1	peroxisomal membrane protein PMP22	NA	NA	NA	FALSE	TRUE	FALSE	TRUE	FALSE	TRUE	FALSE	FALSE	FALSE	FALSE	NA	NA	NA	NA	0.756034	0.374552	0.140872	0.145444	0.212047
MsaG003583	XP_003590826.1	phosphate transporter PHO1	NA	NA	NA	TRUE	TRUE	TRUE	TRUE	TRUE	TRUE	TRUE	TRUE	FALSE	FALSE	NA	23	NA	NA	3.62442	0.942418	0.484723	0.416956	0.403768
MsaG003594	XP_039683054.1	probable fructokinase-7	NA	NA	NA	FALSE	FALSE	FALSE	FALSE	FALSE	FALSE	FALSE	FALSE	FALSE	FALSE	NA	NA	NA	NA	0.746394	0.0887702	0.0740139	0.136885	0.0227423
MsaG003595	NA	NA	NA	NA	NA	FALSE	FALSE	FALSE	FALSE	FALSE	FALSE	FALSE	FALSE	FALSE	FALSE	NA	NA	NA	NA	0.973999	0.690332	0.180237	0	0
MsaG003596	XP_039684518.1	COP1-interacting protein 7	NA	NA	NA	FALSE	FALSE	FALSE	FALSE	FALSE	FALSE	FALSE	FALSE	FALSE	FALSE	NA	NA	NA	NA	0.399091	0.148008	0.493411	0.335398	0.143154
MsaG003597	XP_003592350.1	probable fructokinase-7	NA	NA	NA	FALSE	FALSE	FALSE	FALSE	FALSE	FALSE	FALSE	FALSE	FALSE	FALSE	NA	NA	NA	NA	0.540581	0.08635	0.0512336	0.0819846	0
MsaG003599	XP_003590838.1	epsin-3	NA	NA	NA	TRUE	FALSE	TRUE	FALSE	FALSE	FALSE	FALSE	TRUE	FALSE	TRUE	22	35	NA	NA	2.91201	1.39009	0.36869	0.100992	0.0320251
MsaG003624	XP_003617510.2	uncharacterized protein At3g06530 isoform X2	NA	NA	NA	TRUE	FALSE	TRUE	FALSE	TRUE	FALSE	FALSE	TRUE	TRUE	TRUE	NA	NA	1	tan	1.12957	0.924771	1.24905	1.693	0.296302
MsaG003629	XP_003591796.2	PRA1 family protein D	NA	NA	NA	TRUE	TRUE	TRUE	TRUE	FALSE	TRUE	TRUE	FALSE	TRUE	TRUE	10	17	NA	NA	56.7023	27.1989	41.3957	52.7643	25.4614
MsaG003630	XP_039687029.1	E3 ubiquitin protein ligase DRIP2	NA	NA	NA	FALSE	FALSE	FALSE	FALSE	FALSE	FALSE	FALSE	FALSE	FALSE	FALSE	NA	NA	NA	NA	1.26759	0.111748	0.0947654	0.0455236	0
MsaG003641	XP_013468758.1	CBL-interacting serine/threonine-protein kinase 4	NA	NA	NA	FALSE	FALSE	FALSE	FALSE	FALSE	FALSE	FALSE	FALSE	FALSE	FALSE	NA	NA	NA	NA	0.377591	0.392045	1.27036	1.78185	5.0819
MsaG003644	XP_013468763.1	protein EXORDIUM-like 5	NA	NA	NA	TRUE	TRUE	TRUE	TRUE	TRUE	TRUE	TRUE	TRUE	TRUE	TRUE	1	17	NA	NA	94.6691	144.18	179.815	175.812	52.0474
MsaG003656	XP_013468779.1	guanine nucleotide-binding protein subunit gamma 2	NA	NA	NA	FALSE	FALSE	FALSE	FALSE	FALSE	FALSE	FALSE	FALSE	FALSE	FALSE	NA	NA	NA	NA	0.326709	0.290328	0.583927	0.479448	0.348598
MsaG003664	XP_039684659.1	damage-control phosphatase At2g17340	NA	NA	NA	FALSE	FALSE	FALSE	FALSE	FALSE	FALSE	FALSE	FALSE	FALSE	FALSE	NA	NA	NA	NA	0.183125	0.0271335	0.00651564	0.106658	0.0985373
MsaG003665	XP_013468790.1	uncharacterized protein LOC25484493	NA	NA	NA	FALSE	FALSE	FALSE	FALSE	FALSE	FALSE	FALSE	FALSE	FALSE	FALSE	NA	NA	NA	NA	0.295566	0.0611419	0.307047	0.109367	2.4112
MsaG003666	XP_003620263.1	uncharacterized protein LOC11419328	NA	NA	NA	FALSE	FALSE	FALSE	FALSE	FALSE	FALSE	FALSE	FALSE	FALSE	FALSE	NA	NA	NA	NA	1.17961	0.13021	0.422749	0.157654	0.0429612
MsaG003668	XP_024637017.1	uncharacterized protein ycf45	NA	NA	NA	FALSE	FALSE	FALSE	FALSE	FALSE	FALSE	FALSE	FALSE	FALSE	FALSE	NA	NA	NA	NA	1.44996	0.782362	1.48803	2.06372	1.5329
MsaG003669	XP_013468792.1	reticuline oxidase	NA	NA	NA	FALSE	FALSE	FALSE	FALSE	FALSE	FALSE	FALSE	FALSE	FALSE	FALSE	NA	NA	NA	NA	0.401786	0.641888	1.14622	5.67464	0.354812
MsaG003682	XP_013468812.1	ribosomal lysine N-methyltransferase 3 isoform X1	NA	NA	NA	FALSE	FALSE	FALSE	FALSE	FALSE	FALSE	FALSE	FALSE	FALSE	FALSE	NA	NA	NA	NA	1.19617	1.13853	1.32802	0.906657	0.104068
MsaG003689	XP_003603644.1	receptor-like protein kinase 5	NA	NA	NA	FALSE	FALSE	FALSE	FALSE	FALSE	FALSE	FALSE	FALSE	FALSE	FALSE	NA	NA	NA	NA	0	0	0.0714063	0.342749	2.69448
MsaG003690	XP_024629441.1	eukaryotic translation initiation factor 6-2-like	NA	NA	NA	FALSE	FALSE	FALSE	FALSE	FALSE	FALSE	FALSE	FALSE	FALSE	FALSE	NA	NA	NA	NA	1.34666	0.516817	0.611183	0.863251	0.418972
MsaG003692	XP_024629441.1	eukaryotic translation initiation factor 6-2-like	NA	NA	NA	FALSE	FALSE	FALSE	FALSE	FALSE	FALSE	FALSE	FALSE	FALSE	FALSE	NA	NA	NA	NA	2.23625	1.1325	1.03922	1.52561	0.420176
MsaG003694	XP_013468821.1	uncharacterized protein LOC25484522	NA	NA	NA	FALSE	FALSE	FALSE	FALSE	FALSE	FALSE	FALSE	FALSE	FALSE	FALSE	NA	NA	NA	NA	1.32561	0.790237	1.28118	1.32243	1.33839
MsaG003704	XP_013468835.1	probable mitochondrial import inner membrane translocase subunit TIM21	NA	NA	NA	TRUE	FALSE	FALSE	FALSE	FALSE	FALSE	FALSE	FALSE	TRUE	FALSE	NA	NA	NA	NA	2.10034	1.0145	1.165	1.9091	0.594768
MsaG003712	XP_013468838.1	alpha-galactosidase	NA	NA	NA	TRUE	TRUE	FALSE	TRUE	TRUE	TRUE	FALSE	FALSE	TRUE	TRUE	NA	NA	14	NA	0.31898	1.30345	0.56675	3.81567	1.63122
MsaG003722	XP_013468851.1	transcription factor EMB1444	NA	NA	NA	FALSE	FALSE	TRUE	FALSE	TRUE	FALSE	TRUE	FALSE	FALSE	TRUE	NA	NA	NA	NA	0.925047	0.698177	0.282132	0.425344	0.08389	bHLH
MsaG003727	XP_024638767.1	O-fucosyltransferase 15 isoform X3	NA	NA	NA	FALSE	FALSE	FALSE	FALSE	FALSE	FALSE	FALSE	FALSE	FALSE	FALSE	NA	NA	NA	NA	0.449078	0.292886	0.444848	0.222812	0.407306
MsaG003732	XP_013468859.1	plant UBX domain-containing protein 10	NA	NA	NA	FALSE	FALSE	FALSE	FALSE	FALSE	FALSE	FALSE	FALSE	FALSE	FALSE	NA	NA	NA	NA	20.749	15.5332	22.5182	24.9033	16.6036
MsaG003736	XP_013468862.1	probable WRKY transcription factor 3	NA	NA	NA	FALSE	FALSE	FALSE	FALSE	FALSE	FALSE	FALSE	FALSE	FALSE	FALSE	NA	NA	NA	NA	0.388826	0.0385082	0.0175724	0.0133949	0.00815042	WRKY
MsaG003749	XP_013468877.1	granule-bound starch synthase 1%2C chloroplastic/amyloplastic	NA	NA	NA	TRUE	FALSE	TRUE	FALSE	TRUE	FALSE	TRUE	FALSE	FALSE	TRUE	NA	NA	NA	NA	198.341	146.956	331.599	241.999	248.213
MsaG003753	XP_039684797.1	nuclear pore complex protein NUP98A-like isoform X2	NA	NA	NA	TRUE	FALSE	FALSE	FALSE	FALSE	FALSE	TRUE	FALSE	FALSE	TRUE	6	NA	NA	black	1.27402	0.158307	0.150796	0.190235	0.0236615
MsaG003754	XP_013468880.1	nuclear pore complex protein NUP98A isoform X2	NA	NA	NA	TRUE	TRUE	FALSE	TRUE	TRUE	TRUE	FALSE	FALSE	FALSE	TRUE	NA	NA	NA	NA	1.38739	0.51761	0.620267	0.510697	0.160418
MsaG003755	XP_013468881.1	nuclear pore complex protein NUP98A isoform X1	NA	NA	NA	FALSE	FALSE	TRUE	FALSE	FALSE	FALSE	FALSE	FALSE	FALSE	TRUE	NA	NA	NA	NA	1.87978	1.19719	2.2267	2.10711	0.940827
MsaG003764	XP_013468898.3	disease resistance protein RPM1	NA	NA	NA	FALSE	FALSE	FALSE	FALSE	FALSE	FALSE	FALSE	FALSE	FALSE	FALSE	NA	NA	NA	NA	0.755626	0.832836	1.75646	1.48625	3.79217
MsaG003768	XP_024641130.1	uncharacterized protein LOC25497071	NA	NA	NA	FALSE	FALSE	FALSE	FALSE	FALSE	FALSE	FALSE	FALSE	FALSE	FALSE	NA	NA	NA	NA	0.848623	0.133111	0.157853	0.0192473	0
MsaG003770	XP_013468910.1	uncharacterized protein LOC25484599 isoform X1	NA	NA	NA	FALSE	FALSE	FALSE	FALSE	FALSE	FALSE	FALSE	FALSE	FALSE	FALSE	NA	NA	NA	NA	0.401869	2.05414	1.10397	0.763803	0.262922
MsaG003772	XP_013453074.1	probable inactive serine/threonine-protein kinase scy1	NA	NA	NA	FALSE	FALSE	FALSE	FALSE	FALSE	FALSE	FALSE	FALSE	FALSE	FALSE	NA	NA	NA	NA	0.790874	0.401017	0.653698	0.755338	0.414808
MsaG003774	XP_013468922.1	protein PELOTA 1	NA	NA	NA	FALSE	FALSE	FALSE	FALSE	FALSE	FALSE	FALSE	FALSE	FALSE	FALSE	NA	NA	NA	NA	1.16459	0.683121	1.14431	1.47214	1.29351
MsaG003778	XP_013468922.1	protein PELOTA 1	NA	NA	NA	FALSE	FALSE	FALSE	FALSE	FALSE	FALSE	FALSE	FALSE	FALSE	FALSE	NA	NA	NA	NA	1.2068	0.645662	1.08494	1.48621	1.17205
MsaG003783	XP_003590866.2	subtilisin-like protease SBT3	NA	NA	NA	FALSE	FALSE	FALSE	FALSE	FALSE	FALSE	FALSE	FALSE	FALSE	FALSE	NA	NA	NA	NA	0.959915	0.538337	0.798086	0.706418	0.519251
MsaG003786	XP_003621749.2	uncharacterized protein LOC11440317	NA	NA	NA	FALSE	FALSE	FALSE	FALSE	FALSE	FALSE	FALSE	FALSE	FALSE	FALSE	NA	NA	NA	NA	2.04847	0.990102	0.633974	0.300428	0
MsaG003790	XP_003590904.1	germin-like protein subfamily 1 member 16	NA	NA	NA	FALSE	FALSE	FALSE	FALSE	FALSE	FALSE	FALSE	FALSE	FALSE	FALSE	NA	NA	NA	NA	0	1.08107	0.854885	1.96126	4.60656
MsaG003791	XP_003590905.1	probable UDP-N-acetylglucosamine--peptide N-acetylglucosaminyltransferase SEC isoform X1	NA	NA	NA	TRUE	TRUE	TRUE	TRUE	FALSE	TRUE	FALSE	FALSE	FALSE	TRUE	NA	NA	NA	NA	17.3926	18.2444	27.003	25.9141	14.2571
MsaG003806	XP_003590929.2	tRNA N(3)-methylcytidine methyltransferase METTL6 isoform X2	NA	NA	NA	FALSE	FALSE	FALSE	FALSE	FALSE	FALSE	FALSE	FALSE	FALSE	FALSE	NA	NA	NA	NA	1.72211	1.08082	2.19994	1.79443	0.971032
MsaG003815	XP_003617545.1	NEP1-interacting protein-like 2	NA	NA	NA	FALSE	FALSE	FALSE	FALSE	FALSE	FALSE	FALSE	FALSE	FALSE	FALSE	NA	NA	NA	NA	0.284338	0.326806	0.397115	0.319494	0.444068
MsaG003824	XP_003590966.2	protein LIGHT-DEPENDENT SHORT HYPOCOTYLS 2	NA	NA	NA	FALSE	FALSE	FALSE	FALSE	FALSE	FALSE	FALSE	FALSE	FALSE	FALSE	NA	NA	NA	NA	0	0.0417351	1.32716	1.12136	0.483634
MsaG003826	XP_039685041.1	DNA-directed RNA polymerase III subunit RPC4	NA	NA	NA	FALSE	FALSE	FALSE	FALSE	TRUE	FALSE	FALSE	FALSE	TRUE	FALSE	NA	NA	NA	NA	2.23335	0.596621	1.01379	1.13315	0.886491
MsaG003829	XP_003606396.2	serine/threonine-protein kinase GRIK1	NA	NA	NA	TRUE	FALSE	FALSE	FALSE	FALSE	FALSE	TRUE	FALSE	FALSE	FALSE	NA	NA	NA	NA	2.94357	0.488689	1.30857	1.31451	0.823859
MsaG003831	XP_024629421.2	histone-lysine N-methyltransferase SUVR4	NA	NA	NA	FALSE	FALSE	FALSE	FALSE	FALSE	FALSE	FALSE	FALSE	FALSE	FALSE	NA	NA	NA	NA	0.654536	0.314232	0.35313	0.553776	0.00533579
MsaG003837	XP_024637753.1	protein CHROMATIN REMODELING 20 isoform X2	NA	NA	NA	FALSE	TRUE	FALSE	TRUE	FALSE	TRUE	FALSE	FALSE	FALSE	FALSE	NA	NA	NA	NA	0.756799	0.381244	0.687476	0.774578	0.439786
MsaG003839	XP_003590983.1	RNA-binding protein 28 isoform X1	NA	NA	NA	FALSE	FALSE	FALSE	FALSE	FALSE	FALSE	FALSE	FALSE	FALSE	FALSE	NA	NA	NA	NA	0.564748	0.313793	0.502158	0.768654	0.219253
MsaG003841	XP_024637753.1	protein CHROMATIN REMODELING 20 isoform X2	NA	NA	NA	FALSE	TRUE	FALSE	TRUE	FALSE	TRUE	FALSE	FALSE	FALSE	FALSE	NA	NA	NA	NA	1.18686	0.622867	1.18264	1.13002	0.71616
MsaG003843	XP_003590988.1	leucine-rich repeat receptor-like protein kinase PXL1	NA	NA	NA	FALSE	FALSE	FALSE	FALSE	FALSE	FALSE	FALSE	FALSE	FALSE	FALSE	NA	NA	NA	NA	1.08382	0.471773	0.314437	0.413184	0.0253517
MsaG003844	XP_003590989.1	inositol phosphorylceramide glucuronosyltransferase 1	NA	NA	NA	FALSE	FALSE	FALSE	FALSE	FALSE	FALSE	FALSE	FALSE	FALSE	FALSE	NA	NA	NA	NA	1.47965	0.343901	0.458035	0.498862	0.118945
MsaG003847	XP_039685115.1	myosin-9	NA	NA	NA	FALSE	FALSE	TRUE	FALSE	FALSE	FALSE	FALSE	TRUE	FALSE	FALSE	NA	NA	NA	NA	2.18333	0.808784	0.529509	0.31007	0.0986058
MsaG003851	XP_024637823.2	uncharacterized protein LOC112421257	NA	NA	NA	TRUE	FALSE	TRUE	FALSE	FALSE	FALSE	FALSE	FALSE	FALSE	TRUE	NA	NA	NA	NA	38.0948	31.7951	48.5404	57.5872	24.7159
MsaG003853	XP_013468966.1	protein WVD2-like 1	NA	NA	NA	FALSE	TRUE	FALSE	TRUE	FALSE	TRUE	FALSE	FALSE	FALSE	FALSE	NA	NA	NA	NA	28.989	39.5537	59.7281	61.5278	24.8735
MsaG003863	XP_024637855.1	thioredoxin-like protein 4B	NA	NA	NA	FALSE	FALSE	FALSE	FALSE	FALSE	FALSE	FALSE	FALSE	FALSE	FALSE	NA	NA	NA	NA	0.944483	0.479576	0.78504	1.05473	1.00564
MsaG003864	XP_024629421.2	histone-lysine N-methyltransferase SUVR4	NA	NA	NA	FALSE	TRUE	FALSE	TRUE	FALSE	TRUE	FALSE	FALSE	FALSE	FALSE	NA	NA	NA	NA	0.233046	0.137079	0.206207	0.136838	0.0122116
MsaG003888	XP_003591024.1	40S ribosomal protein S24-1	NA	NA	NA	TRUE	FALSE	FALSE	FALSE	FALSE	FALSE	TRUE	FALSE	FALSE	FALSE	NA	NA	NA	NA	130.426	73.1041	102.196	158.153	44.4767
MsaG003889	XP_024637980.1	guanosine deaminase	NA	NA	NA	FALSE	FALSE	FALSE	FALSE	FALSE	FALSE	FALSE	FALSE	FALSE	FALSE	NA	NA	NA	NA	0.120656	0.29429	0.258257	0.0312036	0.0657376
MsaG003891	XP_003591029.2	guanosine deaminase isoform X4	NA	NA	NA	FALSE	FALSE	FALSE	FALSE	FALSE	FALSE	FALSE	FALSE	FALSE	FALSE	NA	NA	NA	NA	0.253037	0.613504	0.593803	1.42359	0.370613
MsaG003898	XP_024638025.1	cysteine synthase isoform X2	NA	NA	NA	TRUE	TRUE	FALSE	TRUE	FALSE	TRUE	FALSE	FALSE	FALSE	TRUE	NA	NA	NA	NA	0.303287	0.207762	0.301112	0.471527	1.43345
MsaG003900	XP_024638092.1	protein MON2 homolog isoform X3	NA	NA	NA	FALSE	FALSE	FALSE	FALSE	FALSE	FALSE	FALSE	FALSE	FALSE	FALSE	NA	NA	NA	NA	2.16688	0.940903	1.58817	1.70577	0.910951
MsaG003901	XP_024626558.1	SNF2 domain-containing protein CLASSY 1	NA	NA	NA	TRUE	TRUE	FALSE	TRUE	FALSE	TRUE	TRUE	FALSE	FALSE	FALSE	NA	NA	NA	NA	0.564113	0.0706283	0.147751	0.0652177	0.0534189
MsaG003907	XP_013469015.1	WD repeat-containing protein 48	NA	NA	NA	FALSE	FALSE	FALSE	FALSE	FALSE	FALSE	FALSE	FALSE	FALSE	FALSE	NA	NA	NA	NA	1.94426	0.789639	1.04963	1.27342	0.647033
MsaG003908	XP_013469017.1	gibberellin 20 oxidase 2	NA	NA	NA	FALSE	FALSE	FALSE	FALSE	FALSE	FALSE	FALSE	FALSE	FALSE	FALSE	NA	NA	NA	NA	0.560568	0.513783	0.74681	1.13538	0.233427
MsaG003919	XP_013469028.2	uncharacterized protein LOC25484676	NA	NA	NA	FALSE	TRUE	FALSE	TRUE	FALSE	TRUE	FALSE	FALSE	FALSE	FALSE	NA	NA	NA	NA	0.187298	0.351976	0.212456	0.0350115	0.0414626
MsaG003921	XP_013469028.2	uncharacterized protein LOC25484676	NA	NA	NA	FALSE	FALSE	FALSE	FALSE	FALSE	FALSE	FALSE	FALSE	FALSE	FALSE	NA	NA	NA	NA	2.19196	1.28061	1.35531	1.59797	0.022368
MsaG003925	XP_003591050.1	histidine-containing phosphotransfer protein 1	NA	NA	NA	FALSE	FALSE	FALSE	FALSE	FALSE	FALSE	FALSE	FALSE	FALSE	FALSE	NA	NA	NA	NA	0.236979	0.109557	0.556377	1.29439	0.0845845
MsaG003931	XP_003591058.1	uncharacterized protein LOC11407174	NA	NA	NA	FALSE	FALSE	FALSE	FALSE	FALSE	FALSE	FALSE	FALSE	FALSE	FALSE	NA	NA	NA	NA	1.46771	0.413815	0.599262	1.66706	0.168042
MsaG003935	XP_003591064.2	sodium/hydrogen exchanger 1	NA	NA	NA	FALSE	FALSE	FALSE	FALSE	TRUE	FALSE	FALSE	FALSE	FALSE	TRUE	NA	NA	NA	NA	1.05946	0.957892	1.7146	2.29695	0.955069
MsaG003936	XP_003591064.2	sodium/hydrogen exchanger 1	NA	NA	NA	FALSE	FALSE	FALSE	FALSE	FALSE	FALSE	FALSE	FALSE	FALSE	FALSE	NA	NA	NA	NA	0.34188	0.3957	0	0	0
MsaG003942	XP_003591076.1	probable serine/threonine-protein kinase PBL7	NA	NA	NA	FALSE	FALSE	FALSE	FALSE	FALSE	FALSE	FALSE	FALSE	FALSE	FALSE	NA	NA	NA	NA	0.744537	0.2943	0.617484	0.583051	2.75799
MsaG003943	XP_003629353.2	kinesin-like protein KIN-7G	NA	NA	NA	FALSE	TRUE	FALSE	TRUE	FALSE	TRUE	FALSE	FALSE	FALSE	FALSE	NA	NA	NA	NA	1.38632	0.887258	0.645102	0.417939	0.123529
MsaG003945	XP_003591084.1	nuclear transcription factor Y subunit C-3	NA	NA	NA	TRUE	TRUE	TRUE	TRUE	TRUE	TRUE	FALSE	TRUE	FALSE	TRUE	16	13	NA	NA	235.855	168.667	299.301	317.772	151.616	NF-YC
MsaG003948	XP_003591087.1	root phototropism protein 3	NA	NA	NA	FALSE	FALSE	FALSE	FALSE	FALSE	FALSE	FALSE	FALSE	FALSE	FALSE	NA	NA	NA	NA	0.371352	0.168805	0.734968	0.195567	3.16255
MsaG003949	XP_024638069.1	putative disease resistance protein At3g14460	NA	NA	NA	FALSE	FALSE	FALSE	FALSE	FALSE	FALSE	FALSE	FALSE	FALSE	FALSE	NA	NA	NA	NA	0.620518	0.840249	1.55438	1.33059	2.11337
MsaG003959	XP_003591102.1	uncharacterized protein LOC11415657	NA	NA	NA	FALSE	FALSE	TRUE	FALSE	FALSE	FALSE	FALSE	TRUE	FALSE	FALSE	NA	NA	NA	NA	19.3549	15.1778	12.1953	7.48008	5.11176
MsaG003965	XP_003591139.2	ATP-dependent DNA helicase Q-like SIM isoform X2	NA	NA	NA	FALSE	FALSE	FALSE	FALSE	FALSE	FALSE	FALSE	FALSE	FALSE	FALSE	NA	NA	NA	NA	1.04349	0.519162	0.680435	0.728441	0.149155
MsaG003966	XP_003591140.1	formin-like protein 11	NA	NA	NA	FALSE	FALSE	FALSE	FALSE	FALSE	FALSE	FALSE	FALSE	FALSE	FALSE	NA	NA	NA	NA	2.91299	1.61109	1.94112	1.80511	0.345287
MsaG003967	XP_003591142.1	respiratory burst oxidase homolog protein B	NA	NA	NA	TRUE	FALSE	FALSE	FALSE	TRUE	FALSE	FALSE	FALSE	FALSE	TRUE	NA	NA	NA	NA	0.0586924	0.0741664	0.163534	3.05166	0.405224
MsaG003968	XP_003600281.2	disease resistance protein RPM1	NA	NA	NA	FALSE	FALSE	FALSE	FALSE	FALSE	FALSE	FALSE	FALSE	FALSE	FALSE	NA	NA	NA	NA	0.992963	0.210379	0.0294763	0	0
MsaG003975	XP_003596601.1	histone H2A,6	NA	NA	NA	FALSE	TRUE	FALSE	TRUE	FALSE	TRUE	FALSE	FALSE	FALSE	FALSE	NA	NA	NA	NA	1.36441	0.530704	1.25006	1.68882	0.986244
MsaG003980	XP_024638498.1	serine/arginine-rich splicing factor SR30	NA	NA	NA	TRUE	TRUE	FALSE	TRUE	FALSE	TRUE	FALSE	FALSE	FALSE	TRUE	NA	NA	NA	NA	1.04715	0.819405	1.68812	1.7414	1.4186
MsaG003986	XP_003604118.1	epoxide hydrolase A	NA	NA	NA	TRUE	TRUE	FALSE	TRUE	FALSE	TRUE	FALSE	FALSE	FALSE	TRUE	NA	NA	NA	NA	0.359451	0.0918818	0.369046	0.294455	0.0777065
MsaG003990	XP_003591169.1	probable pectinesterase/pectinesterase inhibitor 41	NA	NA	NA	FALSE	TRUE	FALSE	TRUE	FALSE	TRUE	FALSE	FALSE	FALSE	FALSE	NA	NA	NA	NA	0.125093	0.137783	1.28129	0.241872	0
MsaG003992	XP_003591175.1	F-box protein PP2-B15	NA	NA	NA	FALSE	FALSE	FALSE	FALSE	FALSE	FALSE	FALSE	FALSE	FALSE	FALSE	NA	NA	NA	NA	0.225277	1.02608	3.12663	0.726507	0.068442
MsaG003993	XP_003591176.1	uncharacterized protein LOC11426423	NA	NA	NA	FALSE	FALSE	FALSE	FALSE	FALSE	FALSE	FALSE	FALSE	FALSE	FALSE	NA	NA	NA	NA	1.54468	0.599066	0.752839	1.33811	1.83883
MsaG003994	XP_024638560.2	phospholipase D zeta 1	NA	NA	NA	FALSE	FALSE	TRUE	FALSE	TRUE	FALSE	TRUE	FALSE	FALSE	TRUE	NA	NA	NA	NA	0.436375	0.117294	0.200366	1.65223	0.800986
MsaG003997	XP_003591185.1	probable protein phosphatase 2C 73	NA	NA	NA	FALSE	FALSE	FALSE	FALSE	FALSE	FALSE	FALSE	FALSE	FALSE	FALSE	NA	NA	NA	NA	0.643454	0.721546	1.61852	1.37628	2.1379
MsaG004000	XP_024638579.1	single-stranded DNA-binding protein%2C mitochondrial isoform X1	NA	NA	NA	TRUE	FALSE	FALSE	FALSE	TRUE	FALSE	FALSE	FALSE	FALSE	TRUE	NA	NA	NA	NA	0.855358	0.265092	0.305692	0.927823	0.168381
MsaG004002	XP_013450471.2	kinesin-like protein KIN-14G	NA	NA	NA	TRUE	TRUE	TRUE	TRUE	FALSE	TRUE	FALSE	TRUE	FALSE	FALSE	NA	NA	NA	NA	2.03474	2.09722	0.624976	0.0732585	0.00255186
MsaG004004	XP_024638596.1	syntaxin-43	NA	NA	NA	FALSE	FALSE	FALSE	FALSE	FALSE	FALSE	FALSE	FALSE	FALSE	FALSE	NA	NA	NA	NA	4.04952	1.22627	1.30693	1.12091	0.661944
MsaG004006	XP_003607985.1	protein CYPRO4	NA	NA	NA	FALSE	FALSE	FALSE	FALSE	TRUE	FALSE	FALSE	FALSE	FALSE	TRUE	NA	NA	NA	NA	0.229841	0.746493	0.684713	5.44784	1.64172
MsaG004007	XP_003607985.1	protein CYPRO4	NA	NA	NA	FALSE	FALSE	FALSE	FALSE	TRUE	FALSE	FALSE	FALSE	FALSE	TRUE	NA	NA	NA	NA	0	0.54549	0.661445	6.84271	0.743024
MsaG004008	XP_024638611.1	uncharacterized protein LOC112421350 isoform X2	NA	NA	NA	FALSE	FALSE	FALSE	FALSE	FALSE	FALSE	FALSE	FALSE	FALSE	FALSE	NA	NA	NA	NA	0.879185	0.43258	0.792494	0.982112	0.32926
MsaG004010	XP_003591201.2	ATP-dependent DNA helicase Q-like 1	NA	NA	NA	FALSE	FALSE	FALSE	FALSE	FALSE	FALSE	FALSE	FALSE	FALSE	FALSE	NA	NA	NA	NA	0.641039	0.428163	0.666011	1.5096	0.320409
MsaG004011	XP_003591202.3	uncharacterized protein LOC11405938 isoform X1	NA	NA	NA	FALSE	FALSE	FALSE	FALSE	FALSE	FALSE	FALSE	FALSE	FALSE	FALSE	NA	NA	NA	NA	0.270037	0.0529631	0.0805744	0.115907	0.182342
MsaG004013	XP_003591206.1	pentatricopeptide repeat-containing protein At1g09190	NA	NA	NA	FALSE	TRUE	FALSE	TRUE	FALSE	TRUE	FALSE	FALSE	FALSE	FALSE	NA	NA	NA	NA	1.15829	0.494858	1.43992	1.2993	0
MsaG004018	XP_013461068.1	transmembrane protein 18	NA	NA	NA	TRUE	TRUE	FALSE	TRUE	FALSE	TRUE	TRUE	FALSE	FALSE	FALSE	NA	NA	NA	NA	2.96124	0.136983	0.105121	0.116515	0.139864
MsaG004019	XP_013461068.1	transmembrane protein 18	NA	NA	NA	FALSE	FALSE	FALSE	FALSE	FALSE	FALSE	FALSE	FALSE	FALSE	FALSE	NA	NA	NA	NA	0.248709	0.0171003	0.0703789	0.11994	0.0162559
MsaG004022	XP_003591215.1	uncharacterized protein LOC11407199	NA	NA	NA	FALSE	FALSE	FALSE	FALSE	FALSE	FALSE	FALSE	FALSE	FALSE	FALSE	NA	NA	NA	NA	1.69895	0.83285	0.938572	0.856412	0.521481
MsaG004023	XP_003591216.3	uncharacterized protein LOC11412324	NA	NA	NA	FALSE	FALSE	FALSE	FALSE	FALSE	FALSE	FALSE	FALSE	FALSE	FALSE	NA	NA	NA	NA	1.72588	0.918627	1.88536	1.25415	1.00568
MsaG004024	XP_003591217.2	lon protease homolog 1%2C mitochondrial isoform X1	NA	NA	NA	TRUE	FALSE	FALSE	FALSE	TRUE	FALSE	FALSE	FALSE	FALSE	TRUE	NA	NA	NA	NA	2.6432	1.17087	1.10991	1.91149	0.428601
MsaG004025	XP_024631184.1	lon protease homolog%2C mitochondrial	NA	NA	NA	FALSE	FALSE	FALSE	FALSE	FALSE	FALSE	FALSE	FALSE	FALSE	FALSE	NA	NA	NA	NA	0.38412	0.131185	0.205402	0.234394	0.0331397
MsaG004027	XP_003591220.1	nicotianamine synthase	NA	NA	NA	FALSE	FALSE	FALSE	FALSE	TRUE	FALSE	FALSE	FALSE	FALSE	TRUE	NA	NA	NA	NA	0.0902273	0.228734	1.12568	2.55719	0.73559
MsaG004028	XP_024638687.2	homeobox protein knotted-1-like 1	NA	NA	NA	FALSE	FALSE	TRUE	FALSE	FALSE	FALSE	FALSE	TRUE	FALSE	FALSE	NA	NA	NA	purple	0.592986	2.2933	3.7323	0.695196	0.0516171	TALE
MsaG004030	XP_013469069.1	RNA polymerase II-associated protein 3 isoform X2	NA	NA	NA	FALSE	FALSE	FALSE	FALSE	FALSE	FALSE	FALSE	FALSE	FALSE	FALSE	NA	NA	NA	NA	1.27197	1.27515	1.78202	2.32409	0.743497
MsaG004031	XP_013469070.2	protein GLUTELIN PRECURSOR ACCUMULATION 3 isoform X2	NA	NA	NA	TRUE	TRUE	FALSE	TRUE	FALSE	TRUE	FALSE	TRUE	FALSE	FALSE	NA	NA	NA	NA	0.210439	0.853304	0.798527	0.666077	0.100117
MsaG004037	XP_024634426.1	uncharacterized protein LOC112420052	NA	NA	NA	FALSE	FALSE	FALSE	FALSE	FALSE	FALSE	FALSE	FALSE	FALSE	FALSE	NA	NA	NA	NA	0.200593	0.168488	0.0777459	0.216032	0.746261
MsaG004039	XP_024635541.1	probable alkaline/neutral invertase B	NA	NA	NA	FALSE	FALSE	FALSE	FALSE	FALSE	FALSE	FALSE	FALSE	FALSE	FALSE	NA	NA	NA	NA	0.31848	0.197291	0.140014	0.361875	0.0871549
MsaG004040	XP_024638737.2	rhodanese-like domain-containing protein 6 isoform X1	NA	NA	NA	FALSE	FALSE	FALSE	FALSE	FALSE	FALSE	FALSE	FALSE	FALSE	FALSE	NA	NA	NA	NA	0.997524	0.642603	1.02506	1.29141	0.30046
MsaG004042	XP_013469076.1	intermediate cleaving peptidase 55%2C mitochondrial isoform X2	NA	NA	NA	FALSE	FALSE	FALSE	FALSE	TRUE	FALSE	FALSE	FALSE	FALSE	TRUE	NA	NA	NA	NA	0.681332	0.38136	0.728801	0.750336	0.362209
MsaG004044	XP_024638773.1	protein AGENET DOMAIN (AGD)-CONTAINING P1	NA	NA	NA	TRUE	FALSE	TRUE	FALSE	FALSE	FALSE	TRUE	FALSE	FALSE	FALSE	NA	NA	NA	NA	0.208832	0.0712774	0.139844	0.0350331	0.161863
MsaG004046	XP_039685580.1	LOW QUALITY PROTEIN: protein AGENET DOMAIN (AGD)-CONTAINING P1-like	NA	NA	NA	TRUE	FALSE	FALSE	FALSE	FALSE	FALSE	FALSE	FALSE	FALSE	TRUE	NA	NA	NA	turquoise	1.82096	0.792842	1.03596	1.07716	0.214188
MsaG004047	XP_003591223.1	putative pentatricopeptide repeat-containing protein At1g56570	NA	NA	NA	FALSE	FALSE	FALSE	FALSE	FALSE	FALSE	FALSE	FALSE	FALSE	FALSE	NA	NA	NA	NA	0.418281	0.172076	0.185568	0.589338	0.0408161
MsaG004048	XP_024638312.1	uncharacterized protein LOC11406437 isoform X2	NA	NA	NA	TRUE	FALSE	TRUE	FALSE	FALSE	FALSE	FALSE	FALSE	FALSE	TRUE	NA	NA	NA	NA	1.90475	0.774662	0.84103	1.22111	0.493686
MsaG004049	XP_003591226.1	alkaline/neutral invertase A%2C mitochondrial	NA	NA	NA	FALSE	FALSE	FALSE	FALSE	FALSE	FALSE	FALSE	FALSE	FALSE	FALSE	NA	NA	NA	NA	1.32512	0.959472	1.81862	2.50939	2.01436
MsaG004051	XP_039685590.1	galactinol synthase 2-like	NA	NA	NA	FALSE	FALSE	FALSE	FALSE	TRUE	FALSE	FALSE	FALSE	FALSE	TRUE	NA	NA	NA	NA	0.842758	0.313342	0.268724	1.17801	0.885269
MsaG004054	XP_039685590.1	galactinol synthase 2-like	NA	NA	NA	FALSE	FALSE	FALSE	FALSE	FALSE	FALSE	FALSE	FALSE	FALSE	FALSE	NA	NA	NA	NA	0.167076	0.0780863	0.119697	0.628122	0.777154
MsaG004061	XP_003591240.1	probable inactive receptor-like protein kinase At3g56050	NA	NA	NA	FALSE	FALSE	FALSE	FALSE	FALSE	FALSE	FALSE	FALSE	FALSE	FALSE	NA	NA	NA	NA	0.498928	0.330005	0.785207	0.733968	2.69642
MsaG004063	XP_013469086.1	nuclear envelope-associated protein 2	NA	NA	NA	FALSE	FALSE	FALSE	FALSE	FALSE	FALSE	FALSE	FALSE	FALSE	FALSE	NA	NA	NA	NA	4.64209	0.479665	1.27475	1.18188	0.868978
MsaG004064	XP_013469087.1	pentatricopeptide repeat-containing protein At5g64320%2C mitochondrial	NA	NA	NA	FALSE	FALSE	FALSE	FALSE	FALSE	FALSE	FALSE	FALSE	FALSE	FALSE	NA	NA	NA	NA	0.745281	0.64491	1.05353	0.986871	0.318285
MsaG004071	XP_013469093.1	kinesin-like protein KIN-7O isoform X2	NA	NA	NA	FALSE	FALSE	FALSE	FALSE	FALSE	FALSE	FALSE	FALSE	FALSE	FALSE	NA	NA	NA	NA	0.282951	0.181864	0.206903	0.31099	0.0774622
MsaG004076	XP_024634937.2	uncharacterized protein LOC112420326	NA	NA	NA	FALSE	FALSE	FALSE	FALSE	FALSE	FALSE	FALSE	FALSE	FALSE	FALSE	NA	NA	NA	NA	0	0.0624868	0.0977562	0.402032	0.11823
MsaG004077	XP_003595397.1	uncharacterized protein LOC11441690	NA	NA	NA	FALSE	FALSE	FALSE	FALSE	FALSE	FALSE	FALSE	FALSE	FALSE	FALSE	NA	NA	NA	NA	0.0820444	5.01695	1.54276	0.385641	0
MsaG004081	XP_039682895.1	mitochondrial import receptor subunit TOM20-like	NA	NA	NA	FALSE	FALSE	FALSE	FALSE	FALSE	FALSE	FALSE	FALSE	FALSE	FALSE	NA	NA	NA	NA	1.40427	0.743154	2.21118	1.73038	0.542368
MsaG004084	XP_024641025.1	uncharacterized protein LOC11431549	NA	NA	NA	FALSE	TRUE	FALSE	TRUE	TRUE	TRUE	TRUE	FALSE	FALSE	FALSE	NA	NA	NA	NA	0.261763	0.129608	0.376741	0.171254	0.130048
MsaG004096	XP_024638902.1	pectin acetylesterase 12	NA	NA	NA	FALSE	FALSE	FALSE	FALSE	FALSE	FALSE	FALSE	FALSE	FALSE	FALSE	NA	NA	NA	NA	0.353655	0.380799	0.529676	0.821664	2.01426
MsaG004099	XP_003591266.1	protein NRT1/ PTR FAMILY 4,5	NA	NA	NA	FALSE	FALSE	FALSE	FALSE	FALSE	FALSE	FALSE	FALSE	FALSE	FALSE	NA	NA	NA	NA	0.983608	0.530144	0.501641	0.786776	0.29789
MsaG004100	XP_003591270.1	flap endonuclease 1	NA	NA	NA	FALSE	FALSE	FALSE	FALSE	TRUE	FALSE	FALSE	FALSE	FALSE	TRUE	NA	NA	NA	brown	1.63405	1.23131	1.41934	2.47434	0.4891
MsaG004108	XP_024630868.1	mannan endo-1%2C4-beta-mannosidase 4 isoform X1	NA	NA	NA	TRUE	TRUE	FALSE	TRUE	TRUE	TRUE	FALSE	FALSE	FALSE	TRUE	NA	NA	NA	pink	0.26518	0.419493	0.329339	1.43023	0.0134608
MsaG004109	XP_013458229.1	uncharacterized protein LOC25494060	NA	NA	NA	TRUE	TRUE	FALSE	TRUE	FALSE	TRUE	FALSE	FALSE	FALSE	TRUE	NA	NA	NA	NA	1.83644	0.471837	0.584886	2.37373	0.598859
MsaG004111	XP_013469108.1	elongation factor 1-alpha	NA	NA	NA	FALSE	FALSE	FALSE	FALSE	FALSE	FALSE	FALSE	FALSE	FALSE	FALSE	NA	NA	NA	NA	0.617505	0.589373	0.678782	0.685257	0.400095
MsaG004114	XP_013469106.1	uncharacterized protein LOC25484710	NA	NA	NA	FALSE	FALSE	FALSE	FALSE	FALSE	FALSE	FALSE	FALSE	FALSE	FALSE	NA	NA	NA	NA	1.7418	0.637942	0.908276	1.76708	0.341711
MsaG004116	XP_013469114.1	protein COP1 SUPPRESSOR 2	NA	NA	NA	FALSE	FALSE	FALSE	FALSE	FALSE	FALSE	FALSE	FALSE	FALSE	FALSE	NA	NA	NA	NA	1.35804	1.131	1.39234	2.3917	0.978215
MsaG004127	XP_013469130.1	protein ABC transporter 1%2C mitochondrial	NA	NA	NA	FALSE	FALSE	FALSE	FALSE	FALSE	FALSE	FALSE	FALSE	FALSE	FALSE	NA	NA	NA	NA	2.12701	1.04957	1.09992	1.08056	0.774741
MsaG004130	XP_013469134.1	transcription factor MYB61 isoform X1	NA	NA	NA	FALSE	FALSE	FALSE	FALSE	FALSE	FALSE	FALSE	FALSE	FALSE	FALSE	NA	NA	NA	NA	1.53325	3.31078	1.3003	0.604093	0.212158
MsaG004132	XP_013469138.1	putative pentatricopeptide repeat-containing protein At3g01580	NA	NA	NA	TRUE	FALSE	FALSE	FALSE	FALSE	FALSE	FALSE	FALSE	TRUE	FALSE	NA	NA	NA	NA	0.178577	0.164047	0.629349	0.290363	0.0841407
MsaG004134	XP_013469139.2	meiosis-specific protein ASY3	NA	NA	NA	FALSE	FALSE	FALSE	FALSE	FALSE	FALSE	FALSE	FALSE	FALSE	FALSE	NA	NA	NA	NA	0.406325	0.312179	0.436831	0.371906	0.024008
MsaG004136	XP_039687321.1	THO complex subunit 4D	NA	NA	NA	TRUE	TRUE	FALSE	TRUE	TRUE	TRUE	FALSE	FALSE	FALSE	TRUE	NA	NA	NA	NA	0.281105	0.365214	0.540285	0.964055	0.425618
MsaG004138	XP_003621860.1	enoyl-CoA delta isomerase 1%2C peroxisomal	NA	NA	NA	FALSE	FALSE	TRUE	FALSE	FALSE	FALSE	FALSE	FALSE	FALSE	TRUE	NA	NA	NA	NA	0.800712	0.625116	1.24719	1.65771	0.555823
MsaG004143	XP_003591301.1	protein S-acyltransferase 18	NA	NA	NA	FALSE	FALSE	FALSE	FALSE	FALSE	FALSE	FALSE	FALSE	FALSE	FALSE	NA	NA	NA	NA	1.66697	1.57502	1.38219	1.48532	0.082034
MsaG004145	XP_013469148.2	probable polygalacturonase isoform X1	NA	NA	NA	TRUE	FALSE	FALSE	FALSE	FALSE	FALSE	FALSE	FALSE	FALSE	TRUE	NA	NA	NA	NA	4.76171	4.25064	5.7773	5.5911	3.70098
MsaG004149	XP_013454764.1	F-box/kelch-repeat protein At3g23880	NA	NA	NA	FALSE	TRUE	FALSE	TRUE	FALSE	TRUE	FALSE	FALSE	FALSE	FALSE	NA	NA	NA	NA	0.513673	0.603778	0.72861	0.395171	0.176185
MsaG004152	XP_003591474.1	ethylene-responsive transcription factor RAP2-12	NA	NA	NA	FALSE	FALSE	FALSE	FALSE	FALSE	FALSE	FALSE	FALSE	FALSE	FALSE	NA	NA	NA	NA	2.38101	1.08846	0.806874	1.52344	0.435085	ERF
MsaG004156	XP_003591466.2	nicotinamide adenine dinucleotide transporter 1%2C chloroplastic	NA	NA	NA	FALSE	TRUE	TRUE	TRUE	FALSE	TRUE	FALSE	TRUE	FALSE	FALSE	NA	NA	NA	NA	0.884461	0.646239	0.406784	0.669538	0.191415
MsaG004164	XP_003591458.1	heparan-alpha-glucosaminide N-acetyltransferase isoform X1	NA	NA	NA	FALSE	FALSE	FALSE	FALSE	FALSE	FALSE	FALSE	FALSE	FALSE	FALSE	NA	NA	NA	NA	0.579387	0.409305	0.970774	1.2301	0.453093
MsaG004169	XP_024639356.1	CTP synthase	NA	NA	NA	FALSE	FALSE	FALSE	FALSE	FALSE	FALSE	FALSE	FALSE	FALSE	FALSE	NA	NA	NA	NA	1.00037	0.58264	0.95994	1.18051	0.842012
MsaG004170	XP_003591442.1	uncharacterized protein LOC11410184	NA	NA	NA	TRUE	TRUE	FALSE	TRUE	TRUE	TRUE	TRUE	FALSE	TRUE	FALSE	26	NA	NA	NA	2.69058	0.903394	1.31858	1.61789	0.921458
MsaG004175	XP_003625951.1	dnaJ protein ERDJ3B	NA	NA	NA	FALSE	TRUE	FALSE	TRUE	FALSE	TRUE	FALSE	FALSE	FALSE	FALSE	NA	NA	NA	NA	0.157039	0.0594263	0.0756204	0.0922771	0.0630037
MsaG004185	XP_003591424.1	BRCT domain-containing protein At4g02110 isoform X1	NA	NA	NA	FALSE	FALSE	FALSE	FALSE	FALSE	FALSE	FALSE	FALSE	FALSE	FALSE	NA	NA	NA	NA	1.61968	1.57686	1.5558	2.1375	0.206019
MsaG004187	XP_003591420.1	probable beta-D-xylosidase 2	NA	NA	NA	FALSE	FALSE	FALSE	FALSE	TRUE	FALSE	FALSE	FALSE	TRUE	FALSE	NA	NA	NA	NA	1.58609	2.39895	0.818496	0.76023	1.45754
MsaG004194	XP_003591551.2	DNA mismatch repair protein PMS1	NA	NA	NA	FALSE	FALSE	FALSE	FALSE	TRUE	FALSE	FALSE	FALSE	FALSE	TRUE	NA	NA	NA	brown	0.705096	0.593754	0.624342	1.09486	0.114811
MsaG004214	XP_003591513.2	gamma-tubulin complex component 4 homolog	NA	NA	NA	FALSE	FALSE	FALSE	FALSE	FALSE	FALSE	FALSE	FALSE	FALSE	FALSE	NA	NA	NA	NA	0.639961	0.410189	0.385256	0.535457	0.25762
MsaG004215	XP_039685759.1	poly [ADP-ribose] polymerase 2 isoform X3	NA	NA	NA	FALSE	FALSE	FALSE	FALSE	FALSE	FALSE	FALSE	FALSE	FALSE	FALSE	NA	NA	NA	NA	0.287896	0.0788732	0.190407	0.135019	0.0692768
MsaG004216	XP_024639513.1	poly [ADP-ribose] polymerase 2 isoform X1	NA	NA	NA	FALSE	FALSE	FALSE	FALSE	FALSE	FALSE	FALSE	FALSE	FALSE	FALSE	NA	NA	NA	NA	0.16814	0.313764	0.502154	0.496976	0.341415
MsaG004217	XP_024639513.1	poly [ADP-ribose] polymerase 2 isoform X1	NA	NA	NA	FALSE	FALSE	FALSE	FALSE	FALSE	FALSE	FALSE	FALSE	FALSE	FALSE	NA	NA	NA	NA	0.887195	0.452216	0.650075	0.936311	0.602097
MsaG004218	XP_003591499.1	indole-3-acetic acid-induced protein ARG2	NA	NA	NA	FALSE	FALSE	TRUE	FALSE	TRUE	FALSE	FALSE	TRUE	FALSE	FALSE	NA	NA	NA	NA	68.077	660.194	401.955	119.336	614.965
MsaG004220	XP_024639480.1	uncharacterized protein LOC11412469	NA	NA	NA	FALSE	FALSE	FALSE	FALSE	FALSE	FALSE	FALSE	FALSE	FALSE	FALSE	NA	NA	NA	NA	23.3272	14.1528	19.3418	20.5274	18.7302
MsaG004227	XP_039685755.1	sucrose synthase 2	NA	NA	NA	TRUE	FALSE	TRUE	FALSE	FALSE	FALSE	FALSE	TRUE	FALSE	FALSE	NA	NA	NA	NA	6.32652	0.69727	0.0550623	0.0462199	0.00248155
MsaG004230	XP_039683194.1	uncharacterized protein LOC120576788	NA	NA	NA	FALSE	FALSE	FALSE	FALSE	FALSE	FALSE	FALSE	FALSE	FALSE	FALSE	NA	NA	NA	NA	1.95669	0.637188	0.0619745	0.515018	1.40607
MsaG004231	XP_003591309.1	L-cysteine desulfhydrase	NA	NA	NA	TRUE	FALSE	TRUE	FALSE	FALSE	FALSE	FALSE	FALSE	FALSE	TRUE	NA	NA	NA	NA	10.6442	7.67668	14.1547	14.9615	9.52573
MsaG004232	XP_003591313.2	ABC transporter B family member 21	NA	NA	NA	TRUE	TRUE	TRUE	TRUE	TRUE	TRUE	TRUE	FALSE	FALSE	TRUE	15	NA	NA	pink	1.15304	0.573776	0.506224	1.17289	0.203853
MsaG004243	XP_003591333.2	uncharacterized protein LOC11415935	NA	NA	NA	FALSE	FALSE	FALSE	FALSE	FALSE	FALSE	FALSE	FALSE	FALSE	FALSE	NA	NA	NA	NA	0.0694405	0.457646	1.8734	2.08061	0.04282
MsaG004244	XP_024639100.1	uncharacterized protein LOC11426607	NA	NA	NA	FALSE	FALSE	FALSE	FALSE	FALSE	FALSE	FALSE	FALSE	FALSE	FALSE	NA	NA	NA	NA	0.486215	0.342505	0.696103	0.692958	2.11011
MsaG004250	XP_003591355.1	peroxidase 5	NA	NA	NA	FALSE	FALSE	FALSE	FALSE	FALSE	FALSE	FALSE	FALSE	FALSE	FALSE	NA	NA	NA	NA	0.0305322	0.685371	0.745249	0.600168	0
MsaG004251	XP_003591356.1	putative pentatricopeptide repeat-containing protein At1g02420	NA	NA	NA	FALSE	FALSE	FALSE	FALSE	FALSE	FALSE	FALSE	FALSE	FALSE	FALSE	NA	NA	NA	NA	1.60683	0.828126	1.41427	2.01355	0.681793
MsaG004255	XP_003591361.1	gibberellin 2-beta-dioxygenase 2	NA	NA	NA	TRUE	FALSE	FALSE	FALSE	FALSE	FALSE	FALSE	FALSE	TRUE	FALSE	NA	NA	NA	NA	0.545257	0.522356	0.56002	0.141188	1.05496
MsaG004256	XP_024639138.1	SWR1-complex protein 4 isoform X2	NA	NA	NA	FALSE	FALSE	FALSE	FALSE	FALSE	FALSE	FALSE	FALSE	FALSE	FALSE	NA	NA	NA	NA	0.624499	0.492398	1.27864	0.869992	1.71146
MsaG004259	XP_003591372.1	probable glycerol-3-phosphate acyltransferase 2	NA	NA	NA	FALSE	FALSE	FALSE	FALSE	FALSE	FALSE	FALSE	FALSE	FALSE	FALSE	NA	NA	NA	NA	0.0200557	0.626062	1.89891	2.37507	1.71063
MsaG004262	XP_024632577.1	uncharacterized protein LOC112419303	NA	NA	NA	FALSE	FALSE	FALSE	FALSE	FALSE	FALSE	FALSE	FALSE	FALSE	FALSE	NA	NA	NA	NA	2.63097	0	0	0.0649568	0
MsaG004267	XP_003591385.1	beta-carotene isomerase D27%2C chloroplastic	NA	NA	NA	FALSE	FALSE	FALSE	FALSE	FALSE	FALSE	FALSE	FALSE	FALSE	FALSE	NA	NA	NA	NA	0.763603	0.656845	1.1857	1.25493	2.32683
MsaG004268	XP_003591387.2	serine/threonine-protein kinase PBS1 isoform X2	NA	NA	NA	TRUE	FALSE	FALSE	FALSE	FALSE	FALSE	FALSE	FALSE	FALSE	TRUE	NA	NA	NA	NA	1.69943	1.33147	1.73157	2.07735	0.788697
MsaG004272	XP_003591393.1	uncharacterized protein LOC11414884	NA	NA	NA	FALSE	TRUE	FALSE	TRUE	FALSE	TRUE	FALSE	FALSE	FALSE	FALSE	NA	NA	NA	NA	0.632977	0.610682	0.685033	0.242991	1.34262
MsaG004276	XP_039685740.1	cytochrome c oxidase subunit 5C	NA	NA	NA	TRUE	TRUE	FALSE	TRUE	TRUE	TRUE	TRUE	TRUE	TRUE	TRUE	7	NA	35	NA	235.853	95.7058	125.725	150.3	136.939
MsaG004279	XP_024639249.1	LOW QUALITY PROTEIN: mediator of RNA polymerase II transcription subunit 14-like	NA	NA	NA	FALSE	TRUE	FALSE	TRUE	FALSE	TRUE	FALSE	FALSE	FALSE	FALSE	NA	NA	NA	NA	0.65756	0.346139	0.513521	0.594557	0.495601
MsaG004287	XP_003591420.1	probable beta-D-xylosidase 2	NA	NA	NA	TRUE	TRUE	FALSE	TRUE	FALSE	TRUE	TRUE	FALSE	FALSE	FALSE	NA	NA	NA	NA	1.46973	2.43135	0.987212	0.878532	1.29885
MsaG004296	XP_013445563.1	lysine-specific histone demethylase 1 homolog 2	NA	NA	NA	FALSE	FALSE	FALSE	FALSE	FALSE	FALSE	FALSE	FALSE	FALSE	FALSE	NA	NA	NA	NA	0.344282	0.0978002	0.136766	0.168721	0.0538093
MsaG004300	XP_024639356.1	CTP synthase	NA	NA	NA	FALSE	FALSE	FALSE	FALSE	FALSE	FALSE	FALSE	FALSE	FALSE	FALSE	NA	NA	NA	NA	0.855603	0.515408	0.98934	1.44319	0.891425
MsaG004305	XP_003591458.1	heparan-alpha-glucosaminide N-acetyltransferase isoform X1	NA	NA	NA	FALSE	FALSE	FALSE	FALSE	FALSE	FALSE	FALSE	FALSE	FALSE	FALSE	NA	NA	NA	NA	1.24091	0.847192	1.57149	1.83974	1.07918
MsaG004306	XP_003591459.2	methionine aminotransferase	NA	NA	NA	FALSE	FALSE	FALSE	FALSE	FALSE	FALSE	FALSE	FALSE	FALSE	FALSE	NA	NA	NA	NA	0.255486	0.34741	1.18668	1.36064	0.507603
MsaG004313	XP_003591466.2	nicotinamide adenine dinucleotide transporter 1%2C chloroplastic	NA	NA	NA	FALSE	FALSE	FALSE	FALSE	FALSE	FALSE	FALSE	FALSE	FALSE	FALSE	NA	NA	NA	NA	1.68693	1.35326	0.967947	1.17011	0.503336
MsaG004316	XP_003591473.1	60S ribosomal protein L19-3	NA	NA	NA	TRUE	TRUE	TRUE	TRUE	TRUE	TRUE	FALSE	TRUE	FALSE	TRUE	16	NA	NA	NA	129.436	78.0864	108.963	162.141	55.9213
MsaG004317	XP_003591474.1	ethylene-responsive transcription factor RAP2-12	NA	NA	NA	FALSE	FALSE	FALSE	FALSE	FALSE	FALSE	FALSE	FALSE	FALSE	FALSE	NA	NA	NA	NA	1.08789	0.658959	0.753289	1.39809	0.841223
MsaG004319	XP_003591486.3	extensin-2	NA	NA	NA	FALSE	FALSE	FALSE	FALSE	FALSE	FALSE	FALSE	FALSE	FALSE	FALSE	NA	NA	NA	NA	0.12388	0.122392	0.0199037	0.673725	0
MsaG004320	XP_013454764.1	F-box/kelch-repeat protein At3g23880	NA	NA	NA	FALSE	FALSE	FALSE	FALSE	FALSE	FALSE	FALSE	FALSE	FALSE	FALSE	NA	NA	NA	NA	1.91485	1.03948	1.36634	1.66456	0.447446
MsaG004324	XP_039685755.1	sucrose synthase 2	NA	NA	NA	FALSE	FALSE	TRUE	FALSE	FALSE	FALSE	FALSE	TRUE	FALSE	FALSE	NA	NA	NA	NA	4.63667	0.459688	0.0771676	0.0635457	0.00248633
MsaG004333	XP_003591500.1	uncharacterized protein At5g01610	NA	NA	NA	TRUE	FALSE	TRUE	FALSE	TRUE	FALSE	FALSE	FALSE	TRUE	TRUE	NA	NA	37	NA	107.22	121.86	138.218	54.5905	58.197
MsaG004334	XP_003591499.1	indole-3-acetic acid-induced protein ARG2	NA	NA	NA	FALSE	FALSE	TRUE	FALSE	TRUE	FALSE	FALSE	TRUE	FALSE	TRUE	NA	11	NA	NA	161.738	685.635	349.127	147.148	707.328
MsaG004335	XP_024639513.1	poly [ADP-ribose] polymerase 2 isoform X1	NA	NA	NA	FALSE	FALSE	FALSE	FALSE	FALSE	FALSE	FALSE	FALSE	FALSE	FALSE	NA	NA	NA	NA	0.756709	0.557939	0.785156	1.26512	0.732567
MsaG004337	XP_003591513.2	gamma-tubulin complex component 4 homolog	NA	NA	NA	FALSE	FALSE	FALSE	FALSE	FALSE	FALSE	FALSE	FALSE	FALSE	FALSE	NA	NA	NA	NA	1.13352	0.511824	0.655599	0.735733	0.326209
MsaG004340	XP_003591517.1	60S ribosomal protein L22-2	NA	NA	NA	TRUE	FALSE	FALSE	FALSE	TRUE	FALSE	FALSE	FALSE	FALSE	TRUE	NA	NA	NA	NA	61.7802	29.6552	39.8964	70.3432	19.7962
MsaG004344	XP_003591526.3	pectinesterase inhibitor 6	NA	NA	NA	FALSE	FALSE	FALSE	FALSE	FALSE	FALSE	FALSE	FALSE	FALSE	FALSE	NA	NA	NA	NA	1.60933	0.350831	1.89001	0.296933	2.81758
MsaG004351	XP_039684414.1	uncharacterized protein LOC120577315	NA	NA	NA	FALSE	FALSE	FALSE	FALSE	FALSE	FALSE	FALSE	FALSE	FALSE	FALSE	NA	NA	NA	NA	1.88685	0.24084	0.921717	1.14996	0.628825
MsaG004352	XP_039688249.1	protein MAIN-LIKE 2-like	NA	NA	NA	FALSE	FALSE	FALSE	FALSE	FALSE	FALSE	FALSE	FALSE	FALSE	FALSE	NA	NA	NA	NA	0.722621	0.221588	0.50744	2.03609	0.399637
MsaG004356	XP_003591551.2	DNA mismatch repair protein PMS1	NA	NA	NA	FALSE	FALSE	FALSE	FALSE	FALSE	FALSE	FALSE	FALSE	FALSE	FALSE	NA	NA	NA	NA	0.426018	0.535268	0.523177	0.821708	0.132957
MsaG004357	XP_003591552.1	uncharacterized protein LOC11413908 isoform X2	NA	NA	NA	TRUE	TRUE	TRUE	TRUE	FALSE	TRUE	FALSE	FALSE	FALSE	TRUE	NA	NA	NA	NA	1.71048	1.13591	2.30803	2.26234	1.50711
MsaG004359	XP_003591552.1	uncharacterized protein LOC11413908 isoform X2	NA	NA	NA	TRUE	TRUE	TRUE	TRUE	FALSE	TRUE	FALSE	FALSE	FALSE	TRUE	NA	NA	NA	NA	1.43171	1.04386	1.80847	2.02814	1.32209
MsaG004360	XP_039685764.1	uncharacterized protein LOC11413909 isoform X2	NA	NA	NA	FALSE	FALSE	FALSE	FALSE	FALSE	FALSE	FALSE	FALSE	FALSE	FALSE	NA	NA	NA	NA	2.96148	2.03304	2.67541	2.70633	1.73933
MsaG004363	XP_013469186.1	4-hydroxy-tetrahydrodipicolinate synthase%2C chloroplastic	NA	NA	NA	TRUE	TRUE	TRUE	TRUE	FALSE	TRUE	FALSE	TRUE	FALSE	TRUE	12	13	NA	tan	30.7092	20.5456	42.4644	46.5241	12.0408
MsaG004369	XP_013469195.1	nuclear transcription factor Y subunit B-4	NA	NA	NA	FALSE	FALSE	FALSE	FALSE	FALSE	FALSE	FALSE	FALSE	FALSE	FALSE	NA	NA	NA	NA	0.31626	0.689886	2.15787	0.557286	0.20209	NF-YB
MsaG004379	XP_013469221.1	protein TRANSPORT INHIBITOR RESPONSE 1	NA	NA	NA	FALSE	FALSE	FALSE	FALSE	TRUE	FALSE	FALSE	FALSE	FALSE	TRUE	NA	NA	NA	NA	37.4919	42.6786	84.7135	86.5443	47.4279
MsaG004383	XP_013469226.1	protease Do-like 2%2C chloroplastic	NA	NA	NA	FALSE	FALSE	FALSE	FALSE	FALSE	FALSE	FALSE	FALSE	FALSE	FALSE	NA	NA	NA	NA	0.934403	0.918075	1.6709	2.37946	2.05439
MsaG004397	XP_003591574.1	histidine-containing phosphotransfer protein 1 isoform X1	NA	NA	NA	FALSE	FALSE	FALSE	FALSE	FALSE	FALSE	FALSE	FALSE	FALSE	FALSE	NA	NA	NA	NA	0.241923	0.460671	1.36753	1.11889	0.813808
MsaG004398	XP_003591572.2	autophagy-related protein 18g isoform X2	NA	NA	NA	FALSE	FALSE	FALSE	FALSE	TRUE	FALSE	FALSE	FALSE	FALSE	TRUE	NA	NA	NA	NA	9.26014	13.9562	18.5249	17.0837	7.97846
MsaG004399	XP_013469236.1	receptor-like cytosolic serine/threonine-protein kinase RBK2	NA	NA	NA	TRUE	FALSE	FALSE	FALSE	FALSE	FALSE	FALSE	FALSE	FALSE	TRUE	NA	NA	NA	NA	0.319012	0.221195	0.45159	1.41494	3.12258
MsaG004405	XP_003591612.1	methyl-CpG-binding domain-containing protein 4 isoform X1	NA	NA	NA	FALSE	FALSE	FALSE	FALSE	TRUE	FALSE	FALSE	FALSE	FALSE	TRUE	NA	NA	NA	NA	196.977	132.857	248.429	257.045	120.647
MsaG004407	XP_003591616.1	auxin-binding protein T85	NA	NA	NA	FALSE	FALSE	FALSE	FALSE	FALSE	FALSE	FALSE	FALSE	FALSE	FALSE	NA	NA	NA	NA	1.92252	1.28288	1.48682	1.93724	0.473117
MsaG004410	XP_003591620.1	BSD domain-containing protein 1	NA	NA	NA	TRUE	TRUE	TRUE	TRUE	FALSE	TRUE	FALSE	TRUE	TRUE	FALSE	16	NA	NA	NA	52.0639	42.5157	61.5251	43.0266	29.2596
MsaG004418	XP_024635271.1	uncharacterized protein LOC112420403	NA	NA	NA	FALSE	FALSE	FALSE	FALSE	FALSE	FALSE	FALSE	FALSE	FALSE	FALSE	NA	NA	NA	NA	0.560803	0.982704	0.868683	1.42735	0.38013
MsaG004419	XP_003591624.2	E3 ubiquitin-protein ligase SP1	NA	NA	NA	FALSE	FALSE	FALSE	FALSE	FALSE	FALSE	FALSE	FALSE	FALSE	FALSE	NA	NA	NA	NA	0.0584659	0.00534449	0.0127657	0.00326507	0.00712179
MsaG004423	XP_003591631.1	uncharacterized protein LOC11410238	NA	NA	NA	FALSE	FALSE	FALSE	FALSE	TRUE	FALSE	FALSE	FALSE	TRUE	FALSE	NA	NA	NA	yellow	1.82752	1.12154	1.03038	1.79502	0.222178
MsaG004426	XP_003591635.3	uncharacterized protein LOC11411746	NA	NA	NA	FALSE	FALSE	FALSE	FALSE	FALSE	FALSE	FALSE	FALSE	FALSE	FALSE	NA	NA	NA	NA	3.00386	0.914723	0.898175	1.38369	0.122287
MsaG004429	XP_003591637.2	probable glutathione S-transferase	NA	NA	NA	FALSE	FALSE	FALSE	FALSE	FALSE	FALSE	FALSE	FALSE	FALSE	FALSE	NA	NA	NA	NA	0.00995444	0.0522895	0.142374	0.690396	1.64432
MsaG004431	XP_003591639.1	probable glutathione S-transferase	NA	NA	NA	FALSE	FALSE	FALSE	FALSE	FALSE	FALSE	FALSE	FALSE	FALSE	FALSE	NA	NA	NA	NA	0.100913	0.029516	0.0302312	0.133755	0.0661133
MsaG004432	XP_003591640.1	general transcription and DNA repair factor IIH subunit TFB1-1	NA	NA	NA	FALSE	FALSE	FALSE	FALSE	FALSE	FALSE	FALSE	FALSE	FALSE	FALSE	NA	NA	NA	NA	1.09186	0.652865	0.875465	1.09959	0.596622
MsaG004433	XP_003591641.1	pentatricopeptide repeat-containing protein At3g23020	NA	NA	NA	FALSE	FALSE	FALSE	FALSE	FALSE	FALSE	FALSE	FALSE	FALSE	FALSE	NA	NA	NA	NA	0.79888	0.553128	1.023	1.35426	0.202642
MsaG004438	XP_024628759.1	F-box protein At1g11270	NA	NA	NA	FALSE	FALSE	FALSE	FALSE	FALSE	FALSE	FALSE	FALSE	FALSE	FALSE	NA	NA	NA	NA	1.49468	0.714589	0.652967	0.250169	0
MsaG004441	XP_039685773.1	polycomb group protein EMBRYONIC FLOWER 2	NA	NA	NA	FALSE	FALSE	FALSE	FALSE	FALSE	FALSE	FALSE	FALSE	FALSE	FALSE	NA	NA	NA	NA	0.295849	0.137233	0.243285	0.224269	0.0152095
MsaG004442	XP_003591653.1	oleosin Ara h 11,0102	NA	NA	NA	FALSE	FALSE	FALSE	FALSE	FALSE	FALSE	FALSE	FALSE	FALSE	FALSE	NA	NA	NA	NA	2.13986	0.100323	0.58034	0.40295	0.362686
MsaG004447	XP_024640063.1	putative E3 ubiquitin-protein ligase LIN	NA	NA	NA	TRUE	TRUE	FALSE	TRUE	TRUE	TRUE	TRUE	FALSE	FALSE	FALSE	NA	NA	NA	NA	0.798594	0.144028	0.441067	0.312456	0.990514
MsaG004457	XP_003590313.1	RING-H2 finger protein ATL70	NA	NA	NA	FALSE	FALSE	FALSE	FALSE	FALSE	FALSE	FALSE	FALSE	FALSE	FALSE	NA	NA	NA	NA	0	0.293554	0.266742	0.406662	4.25181
MsaG004460	XP_003591681.1	leucine-rich repeat receptor-like protein kinase PEPR1	NA	NA	NA	FALSE	FALSE	FALSE	FALSE	FALSE	FALSE	FALSE	FALSE	FALSE	FALSE	NA	NA	NA	NA	0.4	0.0448718	0.229946	0.288082	0.21821
MsaG004467	XP_013455749.1	DEAD-box ATP-dependent RNA helicase 42	NA	NA	NA	FALSE	FALSE	FALSE	FALSE	FALSE	FALSE	FALSE	FALSE	FALSE	FALSE	NA	NA	NA	NA	0.345343	0.144885	0.179385	0.267968	0.00372441
MsaG004469	XP_013469262.1	uncharacterized protein LOC25484810	NA	NA	NA	FALSE	FALSE	FALSE	FALSE	FALSE	FALSE	FALSE	FALSE	FALSE	FALSE	NA	NA	NA	NA	0.41602	0.165907	1.02255	2.55535	0.897684
MsaG004471	XP_013469263.1	monooxygenase 2	NA	NA	NA	FALSE	FALSE	FALSE	FALSE	FALSE	FALSE	FALSE	FALSE	FALSE	FALSE	NA	NA	NA	NA	0.0263238	0.0148395	0.0205902	0.019871	0.160713
MsaG004475	XP_024640199.1	LOW QUALITY PROTEIN: putative disease resistance RPP13-like protein 2	NA	NA	NA	FALSE	FALSE	FALSE	FALSE	FALSE	FALSE	FALSE	FALSE	FALSE	FALSE	NA	NA	NA	NA	0.116954	0.0890137	0.235529	0.328238	0.488214
MsaG004477	XP_013469268.2	LOW QUALITY PROTEIN: uncharacterized protein LOC25484815	NA	NA	NA	TRUE	TRUE	FALSE	TRUE	TRUE	TRUE	FALSE	FALSE	FALSE	TRUE	NA	NA	NA	NA	0.332421	0.160564	1.50409	1.61347	1.56963
MsaG004478	XP_024640215.1	uncharacterized protein LOC25484816	NA	NA	NA	FALSE	FALSE	FALSE	FALSE	FALSE	FALSE	FALSE	FALSE	FALSE	FALSE	NA	NA	NA	NA	0.0921519	0.20156	1.29333	0.611585	4.49268
MsaG004480	XP_013469271.2	pullulanase 1%2C chloroplastic	NA	NA	NA	TRUE	FALSE	FALSE	FALSE	FALSE	FALSE	FALSE	FALSE	FALSE	TRUE	NA	NA	NA	NA	0.587887	0.338595	0.879158	0.754654	1.07974
MsaG004484	XP_039687095.1	monocopper oxidase-like protein SKU5	NA	NA	NA	FALSE	FALSE	FALSE	FALSE	TRUE	FALSE	FALSE	FALSE	FALSE	TRUE	NA	NA	NA	NA	0.048791	0.0687521	0.871413	1.7325	0.0144533
MsaG004486	XP_013469277.1	ras-related protein RABC2a	NA	NA	NA	TRUE	TRUE	TRUE	TRUE	FALSE	TRUE	TRUE	FALSE	FALSE	TRUE	NA	NA	NA	NA	0.457285	0.352164	0.678533	1.28651	0.753793
MsaG004501	XP_013469302.1	GRIP and coiled-coil domain-containing protein 2	NA	NA	NA	FALSE	FALSE	FALSE	FALSE	FALSE	FALSE	FALSE	FALSE	FALSE	FALSE	NA	NA	NA	NA	0.557559	0.0484968	0.0171081	0.146231	0.0310654
MsaG004505	XP_003616997.1	CSC1-like protein At3g21620	NA	NA	NA	FALSE	TRUE	FALSE	TRUE	FALSE	TRUE	FALSE	FALSE	FALSE	FALSE	NA	NA	NA	NA	0.815773	0.485086	0.659284	0.570741	0
MsaG004510	XP_024630521.1	eukaryotic initiation factor 4A-6	NA	NA	NA	FALSE	FALSE	FALSE	FALSE	FALSE	FALSE	FALSE	FALSE	FALSE	FALSE	NA	NA	NA	NA	0.259764	0.212284	0.404331	0.232971	0.158484
MsaG004511	XP_013469311.1	cyclin-dependent protein kinase inhibitor SMR2	NA	NA	NA	FALSE	FALSE	TRUE	FALSE	TRUE	FALSE	FALSE	FALSE	FALSE	TRUE	NA	NA	NA	NA	302.978	491.5	468.914	649.242	206.817
MsaG004512	XP_013469312.1	histidine kinase CKI1	NA	NA	NA	FALSE	FALSE	FALSE	FALSE	FALSE	FALSE	FALSE	FALSE	FALSE	FALSE	NA	NA	NA	NA	0.774886	0.321643	0.18467	0.026923	0
MsaG004521	XP_024637095.1	F-box/LRR-repeat protein At4g14103	NA	NA	NA	FALSE	FALSE	TRUE	FALSE	FALSE	FALSE	FALSE	TRUE	FALSE	FALSE	NA	NA	NA	NA	0.168845	0.217321	0.154625	0.0252834	0.00356643
MsaG004524	XP_003595473.1	putative F-box/LRR-repeat protein At5g54820	NA	NA	NA	FALSE	FALSE	TRUE	FALSE	TRUE	FALSE	FALSE	TRUE	FALSE	FALSE	NA	NA	NA	NA	0.0200221	0.672808	0.380733	0.388582	0
MsaG004536	XP_013469333.1	nodule lectin	NA	NA	NA	FALSE	FALSE	FALSE	FALSE	FALSE	FALSE	FALSE	FALSE	FALSE	FALSE	NA	NA	NA	NA	0.0559408	0.0563322	0.0278041	0	4.14239
MsaG004540	XP_039685782.1	geraniol 8-hydroxylase	NA	NA	NA	FALSE	FALSE	FALSE	FALSE	FALSE	FALSE	FALSE	FALSE	FALSE	FALSE	NA	NA	NA	NA	1.59854	0.149485	0.0297989	0.341121	0.813822
MsaG004547	XP_024634341.1	uncharacterized protein LOC25488899	NA	NA	NA	FALSE	FALSE	FALSE	FALSE	FALSE	FALSE	FALSE	FALSE	FALSE	FALSE	NA	NA	NA	NA	0.139922	0.148914	0.143488	0.149544	0.0637641
MsaG004548	XP_024640536.1	uncharacterized protein LOC11427964	NA	NA	NA	FALSE	FALSE	TRUE	FALSE	FALSE	FALSE	FALSE	FALSE	FALSE	TRUE	NA	NA	NA	NA	11.7432	13.8451	26.891	25.0144	21.4264
MsaG004549	XP_003591748.3	phosphatidylinositol-3-phosphatase myotubularin-1 isoform X1	NA	NA	NA	FALSE	FALSE	FALSE	FALSE	FALSE	FALSE	FALSE	FALSE	FALSE	FALSE	NA	NA	NA	NA	1.83727	1.36937	1.49609	1.39202	0.968556
MsaG004551	XP_013469370.1	GABA transporter 1	NA	NA	NA	TRUE	FALSE	FALSE	FALSE	TRUE	FALSE	FALSE	FALSE	TRUE	FALSE	NA	NA	NA	NA	0.376633	0.293248	1.21862	3.39955	2.05605
MsaG004554	XP_003591748.3	phosphatidylinositol-3-phosphatase myotubularin-1 isoform X1	NA	NA	NA	FALSE	FALSE	FALSE	FALSE	FALSE	FALSE	FALSE	FALSE	FALSE	FALSE	NA	NA	NA	NA	2.16075	1.57071	1.79581	1.65459	1.03969
MsaG004556	NA	NA	NA	NA	NA	FALSE	FALSE	FALSE	FALSE	FALSE	FALSE	FALSE	FALSE	FALSE	FALSE	NA	NA	NA	NA	0.756533	0.313743	0.425329	0.248448	0.077147
MsaG004557	XP_013469374.1	glucomannan 4-beta-mannosyltransferase 9	NA	NA	NA	FALSE	FALSE	FALSE	FALSE	FALSE	FALSE	FALSE	FALSE	FALSE	FALSE	NA	NA	NA	NA	0.278	0.179244	0.244482	0.233267	0.159584
MsaG004567	XP_013469392.1	protein RAE1 isoform X1	NA	NA	NA	FALSE	FALSE	FALSE	FALSE	FALSE	FALSE	FALSE	FALSE	FALSE	FALSE	NA	NA	NA	NA	1.2727	0.535466	0.460522	1.76133	1.95157
MsaG004568	XP_013469395.1	probable histone H2B,3	NA	NA	NA	TRUE	FALSE	FALSE	FALSE	TRUE	FALSE	FALSE	FALSE	FALSE	TRUE	NA	NA	NA	brown	543.573	507.636	365.071	845.243	69.4384
MsaG004569	XP_013469397.2	syncoilin	NA	NA	NA	FALSE	FALSE	FALSE	FALSE	TRUE	FALSE	FALSE	FALSE	TRUE	FALSE	NA	NA	NA	NA	1.72125	2.23076	1.66423	2.00937	1.20103
MsaG004575	XP_039685113.1	GDSL esterase/lipase At5g03610	NA	NA	NA	FALSE	FALSE	FALSE	FALSE	FALSE	FALSE	FALSE	FALSE	FALSE	FALSE	NA	NA	NA	NA	0	0.0936742	0.782172	0.303043	0
MsaG004577	XP_003591765.1	GDSL esterase/lipase At5g03610 isoform X1	NA	NA	NA	FALSE	FALSE	FALSE	FALSE	FALSE	FALSE	FALSE	FALSE	FALSE	FALSE	NA	NA	NA	NA	0.308717	0.0583664	0.708222	1.49245	0.0117392
MsaG004578	XP_003591765.1	GDSL esterase/lipase At5g03610 isoform X1	NA	NA	NA	FALSE	FALSE	FALSE	FALSE	FALSE	FALSE	FALSE	FALSE	FALSE	FALSE	NA	NA	NA	NA	4.83245	0.0197392	0.0169603	0.0442974	0
MsaG004581	XP_013469340.2	putative bark agglutinin LECRPA3	NA	NA	NA	FALSE	TRUE	FALSE	TRUE	TRUE	TRUE	FALSE	FALSE	TRUE	FALSE	NA	NA	NA	NA	0.423236	2.24697	2.3415	0.470723	0.850986
MsaG004586	XP_003591772.1	hippocampus abundant transcript-like protein 1	NA	NA	NA	FALSE	TRUE	FALSE	TRUE	FALSE	TRUE	FALSE	FALSE	FALSE	FALSE	NA	NA	NA	NA	0.716738	0.107379	0.0989909	0.0428521	0
MsaG004587	XP_003591774.1	cAMP-regulated phosphoprotein 21	NA	NA	NA	FALSE	FALSE	FALSE	FALSE	FALSE	FALSE	FALSE	FALSE	FALSE	FALSE	NA	NA	NA	NA	17.0187	17.4961	24.4496	26.0407	16.7292
MsaG004599	XP_013469415.1	receptor-like protein 4	NA	NA	NA	FALSE	FALSE	FALSE	FALSE	FALSE	FALSE	FALSE	FALSE	FALSE	FALSE	NA	NA	NA	NA	1.6636	1.8301	2.40972	2.43739	0.494699
MsaG004602	XP_003591830.1	leucoanthocyanidin reductase	NA	NA	NA	TRUE	TRUE	FALSE	TRUE	FALSE	TRUE	FALSE	FALSE	TRUE	FALSE	NA	NA	NA	green	0.480242	1.64786	3.43826	3.28165	0
MsaG004606	XP_024631555.1	protein CLAVATA 3	NA	NA	NA	FALSE	FALSE	TRUE	FALSE	FALSE	FALSE	FALSE	FALSE	FALSE	TRUE	NA	NA	NA	NA	0.193251	0.176372	0.19199	0.714545	0.29891
MsaG004608	XP_024640881.1	protein CHUP1%2C chloroplastic isoform X2	NA	NA	NA	FALSE	FALSE	FALSE	FALSE	FALSE	FALSE	FALSE	FALSE	FALSE	FALSE	NA	NA	NA	NA	0.855939	0.392505	1.23776	0.531224	0.945424
MsaG004609	XP_003591842.1	protein decapping 5	NA	NA	NA	TRUE	TRUE	TRUE	TRUE	FALSE	TRUE	FALSE	FALSE	FALSE	TRUE	NA	NA	NA	NA	47.8028	30.4891	51.8248	61.1314	33.9426
MsaG004610	XP_013457766.1	transcription factor MYB86	NA	NA	NA	TRUE	TRUE	TRUE	TRUE	FALSE	TRUE	FALSE	FALSE	FALSE	TRUE	NA	NA	NA	NA	1.13712	0.492127	0.794372	0.95759	0.681728
MsaG004625	XP_013469430.1	transcription factor bHLH111 isoform X1	NA	NA	NA	FALSE	TRUE	FALSE	TRUE	FALSE	TRUE	FALSE	FALSE	FALSE	FALSE	NA	NA	NA	NA	0.140273	0.24423	0.336446	0.376973	0.1787	bHLH
MsaG004629	XP_013469438.1	probable cysteine protease RD19D	NA	NA	NA	TRUE	TRUE	FALSE	TRUE	FALSE	TRUE	FALSE	FALSE	TRUE	FALSE	NA	NA	NA	NA	1.96593	0.29787	0.533571	0.175501	0.126553
MsaG004631	XP_024642141.1	ABC transporter C family member 10	NA	NA	NA	FALSE	FALSE	FALSE	FALSE	FALSE	FALSE	FALSE	FALSE	FALSE	FALSE	NA	NA	NA	NA	2.96077	0.6992	0	0.174355	0.443108
MsaG004637	XP_013469450.1	vacuolar protein-sorting-associated protein 33 homolog isoform X1	NA	NA	NA	TRUE	FALSE	TRUE	FALSE	FALSE	FALSE	FALSE	FALSE	FALSE	TRUE	NA	NA	NA	NA	2.82724	1.8654	3.13587	3.14364	1.76265
MsaG004644	XP_003591860.1	probable protein S-acyltransferase 15	NA	NA	NA	FALSE	TRUE	FALSE	TRUE	FALSE	TRUE	FALSE	FALSE	FALSE	FALSE	NA	NA	NA	NA	2.42542	1.20799	1.25818	1.53628	1.00456
MsaG004647	XP_039685809.1	OVARIAN TUMOR DOMAIN-containing deubiquitinating enzyme 12	NA	NA	NA	FALSE	TRUE	FALSE	TRUE	FALSE	TRUE	FALSE	FALSE	FALSE	FALSE	NA	NA	NA	NA	0.814487	0.868442	1.3505	1.31474	0.404469
MsaG004648	XP_003591865.1	ABC transporter G family member 24 isoform X1	NA	NA	NA	FALSE	FALSE	FALSE	FALSE	FALSE	FALSE	FALSE	FALSE	FALSE	FALSE	NA	NA	NA	NA	0.726173	0.611279	1.25996	1.01688	0.592289
MsaG004649	XP_003591867.2	ATPase GET3B	NA	NA	NA	FALSE	FALSE	FALSE	FALSE	FALSE	FALSE	FALSE	FALSE	FALSE	FALSE	NA	NA	NA	NA	1.01952	0.54089	0.887585	1.24257	3.36524
MsaG004653	XP_039685809.1	OVARIAN TUMOR DOMAIN-containing deubiquitinating enzyme 12	NA	NA	NA	FALSE	FALSE	FALSE	FALSE	FALSE	FALSE	FALSE	FALSE	FALSE	FALSE	NA	NA	NA	NA	0.869039	0.729015	1.18578	1.33243	0.538618
MsaG004656	XP_003591871.1	uncharacterized protein C24H6,02c	NA	NA	NA	FALSE	FALSE	FALSE	FALSE	FALSE	FALSE	FALSE	FALSE	FALSE	FALSE	NA	NA	NA	NA	21.5532	16.1675	24.201	25.8103	23.5531
MsaG004658	XP_003591873.2	probable lysine-specific demethylase ELF6	NA	NA	NA	FALSE	FALSE	FALSE	FALSE	FALSE	FALSE	FALSE	FALSE	FALSE	FALSE	NA	NA	NA	NA	2.42851	2.00995	3.01366	3.3788	2.10118	C2H2
MsaG004661	XP_039688884.1	uncharacterized protein LOC120580036 isoform X2	NA	NA	NA	TRUE	FALSE	FALSE	FALSE	FALSE	FALSE	TRUE	FALSE	FALSE	FALSE	NA	NA	NA	black	2.69185	1.69133	2.06789	1.82522	0.418029
MsaG004669	XP_003591882.4	uncharacterized protein LOC11427983	NA	NA	NA	TRUE	FALSE	FALSE	FALSE	FALSE	FALSE	FALSE	FALSE	FALSE	TRUE	NA	NA	NA	NA	27.2104	14.8788	20.1269	27.9088	23.2601
MsaG004675	XP_003591894.1	auxin response factor 16	NA	NA	NA	FALSE	FALSE	FALSE	FALSE	FALSE	FALSE	FALSE	FALSE	FALSE	FALSE	NA	NA	NA	NA	0.197918	0.55198	1.14882	0.841606	1.26118	ARF
MsaG004684	XP_003616287.1	replication factor A protein 1	NA	NA	NA	TRUE	TRUE	FALSE	TRUE	TRUE	TRUE	TRUE	TRUE	FALSE	TRUE	36	NA	3	NA	0.531676	0.973388	0.190545	0.447057	0.167503
MsaG004690	XP_003591907.2	aquaporin PIP2-2	NA	NA	NA	TRUE	FALSE	FALSE	FALSE	TRUE	FALSE	FALSE	FALSE	FALSE	TRUE	NA	NA	NA	NA	135.751	283.811	307.723	574.718	95.9805
MsaG004693	XP_003619849.1	surfeit locus protein 1	NA	NA	NA	FALSE	FALSE	FALSE	FALSE	FALSE	FALSE	FALSE	FALSE	FALSE	FALSE	NA	NA	NA	NA	1.38016	1.29345	0.389678	1.09076	0.507799
MsaG004694	XP_003591911.1	caffeoylshikimate esterase	NA	NA	NA	TRUE	FALSE	TRUE	FALSE	TRUE	FALSE	TRUE	FALSE	FALSE	TRUE	NA	NA	NA	NA	124.765	151.224	162.28	174.267	114.453
MsaG004698	XP_003591930.2	aminodeoxychorismate synthase%2C chloroplastic isoform X1	NA	NA	NA	FALSE	TRUE	FALSE	TRUE	FALSE	TRUE	FALSE	FALSE	FALSE	FALSE	NA	NA	NA	NA	1.37545	1.08561	1.53722	1.03001	2.01672
MsaG004701	XP_003591930.2	aminodeoxychorismate synthase%2C chloroplastic isoform X1	NA	NA	NA	FALSE	FALSE	FALSE	FALSE	FALSE	FALSE	FALSE	FALSE	FALSE	FALSE	NA	NA	NA	NA	0.831914	0.511261	0.687904	0.684149	1.33427
MsaG004703	XP_039687137.1	serotransferrin	NA	NA	NA	FALSE	FALSE	FALSE	FALSE	FALSE	FALSE	FALSE	FALSE	FALSE	FALSE	NA	NA	NA	NA	0.980193	0.860404	0.578094	0.452803	1.35571
MsaG004707	XP_024641152.1	dehydrodolichyl diphosphate synthase CPT3	NA	NA	NA	FALSE	FALSE	FALSE	FALSE	FALSE	FALSE	FALSE	FALSE	FALSE	FALSE	NA	NA	NA	NA	15.7579	9.67763	17.9322	17.4571	12.9924
MsaG004710	XP_003591947.1	serine carboxypeptidase-like 27 isoform X2	NA	NA	NA	FALSE	FALSE	FALSE	FALSE	FALSE	FALSE	FALSE	FALSE	FALSE	FALSE	NA	NA	NA	NA	0.595741	0.163729	0.0913145	0.166192	0.188455
MsaG004712	XP_003591951.2	uncharacterized protein LOC11405402	NA	NA	NA	FALSE	FALSE	FALSE	FALSE	FALSE	FALSE	FALSE	FALSE	FALSE	FALSE	NA	NA	NA	NA	20.2927	15.4589	23.3599	20.3187	14.696	MYB
MsaG004713	XP_003591952.2	RNA pseudouridine synthase 5	NA	NA	NA	FALSE	FALSE	FALSE	FALSE	FALSE	FALSE	FALSE	FALSE	FALSE	FALSE	NA	NA	NA	NA	0.491448	0.34314	0.715009	0.80008	0.485352
MsaG004714	XP_024641215.1	uncharacterized protein LOC11415231	NA	NA	NA	FALSE	FALSE	FALSE	FALSE	FALSE	FALSE	FALSE	FALSE	FALSE	FALSE	NA	NA	NA	NA	66.7511	57.386	66.5722	74.262	72.1941
MsaG004719	XP_039685814.1	26S proteasome regulatory subunit 7-like	NA	NA	NA	FALSE	FALSE	FALSE	FALSE	FALSE	FALSE	FALSE	FALSE	FALSE	FALSE	NA	NA	NA	NA	27.84	17.5985	19.928	25.8024	17.8929
MsaG004721	XP_003604587.1	elongation factor 1-alpha	NA	NA	NA	FALSE	FALSE	FALSE	FALSE	FALSE	FALSE	FALSE	FALSE	FALSE	FALSE	NA	NA	NA	NA	0	0	1.27436	0.763886	1.18452
MsaG004723	XP_039685813.1	elongation factor 1-alpha	NA	NA	NA	TRUE	FALSE	TRUE	FALSE	FALSE	FALSE	TRUE	FALSE	FALSE	TRUE	NA	5	NA	blue	325.494	118.288	173.95	296.769	61.3898
MsaG004736	XP_013470349.1	dnaJ homolog subfamily C member 17	NA	NA	NA	TRUE	TRUE	FALSE	TRUE	TRUE	TRUE	TRUE	FALSE	FALSE	TRUE	7	NA	NA	NA	1.60952	0.714466	0.960128	1.72225	2.19816
MsaG004738	XP_003591988.1	probable alkaline/neutral invertase F	NA	NA	NA	FALSE	FALSE	TRUE	FALSE	FALSE	FALSE	FALSE	TRUE	FALSE	FALSE	NA	NA	NA	NA	0.926388	0.754615	0.622008	0.511116	0.0844349
MsaG004753	XP_013469512.1	isoliquiritigenin 2'-O-methyltransferase	NA	NA	NA	FALSE	TRUE	FALSE	TRUE	FALSE	TRUE	FALSE	FALSE	FALSE	FALSE	NA	NA	NA	NA	0.877113	0.443083	0.280547	0.329562	0.0152808
MsaG004760	XP_013469522.1	uncharacterized membrane protein At4g09580	NA	NA	NA	FALSE	FALSE	FALSE	FALSE	FALSE	FALSE	FALSE	FALSE	FALSE	FALSE	NA	NA	NA	NA	3.01642	1.31332	1.59532	1.6929	0.890851	NAC
MsaG004766	XP_013469529.1	ABC transporter G family member 25	NA	NA	NA	FALSE	FALSE	FALSE	FALSE	TRUE	FALSE	FALSE	FALSE	FALSE	TRUE	NA	NA	NA	NA	0.483082	0.395099	1.13677	1.98282	3.11275
MsaG004770	XP_024626268.2	soluble inorganic pyrophosphatase 4	NA	NA	NA	FALSE	FALSE	FALSE	FALSE	FALSE	FALSE	FALSE	FALSE	FALSE	FALSE	NA	NA	NA	NA	1.19643	0.352815	0.284586	0.32958	0.251121
MsaG004776	XP_013469536.2	uncharacterized protein LOC25484984	NA	NA	NA	FALSE	FALSE	FALSE	FALSE	FALSE	FALSE	FALSE	FALSE	FALSE	FALSE	NA	NA	NA	NA	0.735596	0.175387	0.171603	0.212405	0.102524
MsaG004777	XP_013469537.1	receptor homology region%2C transmembrane domain- and RING domain-containing protein 2	NA	NA	NA	TRUE	TRUE	TRUE	TRUE	FALSE	TRUE	FALSE	FALSE	FALSE	TRUE	NA	NA	NA	NA	21.927	18.969	29.3709	22.9716	21.4125
MsaG004779	XP_003629104.2	serine/threonine-protein kinase/endoribonuclease IRE1a isoform X1	NA	NA	NA	FALSE	FALSE	FALSE	FALSE	FALSE	FALSE	FALSE	FALSE	FALSE	FALSE	NA	NA	NA	NA	0.105649	0.0822531	0.0550923	0.0939912	0.108442
MsaG004781	XP_013469546.1	sucrose transport protein	NA	NA	NA	TRUE	FALSE	TRUE	FALSE	TRUE	FALSE	FALSE	TRUE	FALSE	TRUE	NA	NA	NA	NA	70.6018	304.061	523.813	383.255	542.618
MsaG004782	XP_039688130.1	F-box/kelch-repeat protein At5g42350	NA	NA	NA	FALSE	FALSE	FALSE	FALSE	FALSE	FALSE	FALSE	FALSE	FALSE	FALSE	NA	NA	NA	NA	0.395526	0.695232	0.720461	0.710806	0.438016
MsaG004788	XP_003607794.1	beta-glucosidase 40	NA	NA	NA	FALSE	FALSE	FALSE	FALSE	FALSE	FALSE	FALSE	FALSE	FALSE	FALSE	NA	NA	NA	NA	0.497774	0.147109	0.110188	1.08616	0.219481
MsaG004790	XP_003607794.1	beta-glucosidase 40	NA	NA	NA	FALSE	FALSE	FALSE	FALSE	FALSE	FALSE	FALSE	FALSE	FALSE	FALSE	NA	NA	NA	NA	0.529919	0.316665	0.0848588	1.82159	0.839731
MsaG004805	XP_013469563.1	cytochrome P450 78A7	NA	NA	NA	FALSE	FALSE	FALSE	FALSE	FALSE	FALSE	FALSE	FALSE	FALSE	FALSE	NA	NA	NA	NA	0.0208423	0.167645	0.196497	0.0137875	0
MsaG004812	XP_024632884.1	F-box/kelch-repeat protein At3g23880	NA	NA	NA	FALSE	FALSE	FALSE	FALSE	FALSE	FALSE	FALSE	FALSE	FALSE	FALSE	NA	NA	NA	NA	3.81472	1.10119	0.936541	0.317968	0
MsaG004814	XP_039685829.1	tRNA pseudouridine(38/39) synthase	NA	NA	NA	FALSE	TRUE	FALSE	TRUE	FALSE	TRUE	FALSE	FALSE	FALSE	FALSE	NA	NA	NA	NA	1.31079	0.543438	0.75462	0.923899	0.37569
MsaG004815	XP_013469578.1	uncharacterized protein LOC25485025	NA	NA	NA	FALSE	TRUE	TRUE	TRUE	TRUE	TRUE	FALSE	FALSE	FALSE	TRUE	NA	NA	NA	NA	53.4346	30.916	33.2316	36.6015	24.8259
MsaG004819	XP_013469586.1	stachyose synthase	NA	NA	NA	FALSE	FALSE	FALSE	FALSE	FALSE	FALSE	FALSE	FALSE	FALSE	FALSE	NA	NA	NA	NA	0.132278	0.109533	0.180209	0.0441002	0.0335118
MsaG004824	XP_024641741.1	probable LRR receptor-like serine/threonine-protein kinase At1g34110	NA	NA	NA	FALSE	FALSE	FALSE	FALSE	FALSE	FALSE	FALSE	FALSE	FALSE	FALSE	NA	NA	NA	NA	3.1762	2.15827	0.441761	0.519846	0.106734
MsaG004832	XP_039685836.1	histone-lysine N-methyltransferase ASHH1 isoform X2	NA	NA	NA	FALSE	FALSE	FALSE	FALSE	FALSE	FALSE	FALSE	FALSE	FALSE	FALSE	NA	NA	NA	NA	1.05773	0.75074	0.916475	1.35671	0.585744
MsaG004833	XP_024632080.1	uncharacterized protein LOC112419182	NA	NA	NA	FALSE	FALSE	FALSE	FALSE	FALSE	FALSE	FALSE	FALSE	FALSE	FALSE	NA	NA	NA	NA	3.92995	0.134328	0.0472286	0.207522	0.0307949
MsaG004845	XP_024641823.1	S-adenosylmethionine carrier 1%2C chloroplastic/mitochondrial	NA	NA	NA	FALSE	FALSE	FALSE	FALSE	FALSE	FALSE	FALSE	FALSE	FALSE	FALSE	NA	NA	NA	NA	0.498951	0.186065	0.180571	0.177335	0.0859881
MsaG004855	XP_024641861.1	40S ribosomal protein S18 isoform X2	NA	NA	NA	FALSE	FALSE	FALSE	FALSE	FALSE	FALSE	FALSE	FALSE	FALSE	FALSE	NA	NA	NA	NA	191.074	106.252	167.738	183.61	73.9443
MsaG004860	XP_003592062.2	probable serine/threonine-protein kinase At1g54610	NA	NA	NA	FALSE	FALSE	TRUE	FALSE	FALSE	FALSE	FALSE	FALSE	FALSE	TRUE	NA	NA	NA	NA	1.19158	0.411351	0.352559	0.816748	0.186116
MsaG004862	XP_024632004.1	plasma membrane ATPase 4	NA	NA	NA	FALSE	FALSE	FALSE	FALSE	FALSE	FALSE	FALSE	FALSE	FALSE	FALSE	NA	NA	NA	NA	1.6513	0.843071	0.665976	0.806357	0.483414
MsaG004863	XP_024634341.1	uncharacterized protein LOC25488899	NA	NA	NA	FALSE	FALSE	FALSE	FALSE	FALSE	FALSE	FALSE	FALSE	FALSE	FALSE	NA	NA	NA	NA	0.744356	0.369572	0.560882	0.840441	0.376837
MsaG004870	XP_003607083.1	bZIP transcription factor 29	NA	NA	NA	TRUE	TRUE	FALSE	TRUE	FALSE	TRUE	FALSE	FALSE	FALSE	TRUE	NA	NA	NA	NA	1.19301	1.11893	1.91234	2.21103	1.49504
MsaG004878	XP_013468576.1	PRA1 family protein F2	NA	NA	NA	FALSE	FALSE	FALSE	FALSE	FALSE	FALSE	FALSE	FALSE	FALSE	FALSE	NA	NA	NA	NA	0.272841	0.397711	1.04586	0.741918	0.623933
MsaG004880	XP_024641996.1	polypyrimidine tract-binding protein homolog 3	NA	NA	NA	TRUE	FALSE	FALSE	FALSE	FALSE	FALSE	FALSE	FALSE	FALSE	TRUE	NA	NA	NA	NA	24.1495	14.9162	25.5476	25.9298	11.576
MsaG004881	XP_024642001.1	60S ribosomal protein L3-1	NA	NA	NA	TRUE	FALSE	TRUE	FALSE	TRUE	FALSE	FALSE	TRUE	FALSE	TRUE	NA	NA	NA	tan	315.492	201.306	270.371	421.783	95.5004
MsaG004882	XP_039685843.1	cellulose synthase A catalytic subunit 5 [UDP-forming]	NA	NA	NA	FALSE	FALSE	TRUE	FALSE	TRUE	FALSE	TRUE	TRUE	FALSE	TRUE	NA	4	NA	green	0.710653	1.50669	1.82135	2.02286	0.238861
MsaG004885	XP_024642025.1	sterol 3-beta-glucosyltransferase UGT80B1 isoform X1	NA	NA	NA	FALSE	FALSE	TRUE	FALSE	FALSE	FALSE	FALSE	FALSE	FALSE	TRUE	NA	NA	NA	NA	0.761903	0.953577	1.29355	1.25362	1.38342
MsaG004889	XP_003592100.1	protein ROH1	NA	NA	NA	FALSE	FALSE	TRUE	FALSE	TRUE	FALSE	TRUE	FALSE	TRUE	FALSE	NA	NA	18	NA	57.6006	41.1785	35.9011	33.3202	39.6544
MsaG004899	XP_024642096.1	eukaryotic translation initiation factor 5B isoform X1	NA	NA	NA	TRUE	TRUE	FALSE	TRUE	TRUE	TRUE	TRUE	FALSE	FALSE	TRUE	10	NA	NA	NA	48.2248	25.9063	40.6088	40.7874	30.6886
MsaG004905	XP_003592128.2	serine decarboxylase 1	NA	NA	NA	FALSE	FALSE	FALSE	FALSE	TRUE	FALSE	FALSE	FALSE	FALSE	TRUE	NA	NA	NA	NA	4.05283	0.843228	0.730971	0.961804	1.88705
MsaG004906	XP_003592129.2	serine decarboxylase	NA	NA	NA	TRUE	TRUE	FALSE	TRUE	TRUE	TRUE	TRUE	TRUE	TRUE	TRUE	38	NA	NA	NA	1.42247	0.800236	0.729608	0.589144	0.272504
MsaG004909	XP_013469437.1	extensin-1	NA	NA	NA	TRUE	TRUE	TRUE	TRUE	TRUE	TRUE	FALSE	TRUE	FALSE	TRUE	NA	NA	NA	purple	581.353	892.408	1463.45	1220.03	127.961
MsaG004910	XP_013469437.1	extensin-1	NA	NA	NA	TRUE	TRUE	TRUE	TRUE	TRUE	TRUE	FALSE	TRUE	FALSE	TRUE	NA	NA	NA	purple	550.41	889.345	1467.92	1121.68	123.747
MsaG004911	XP_039688025.1	uncharacterized protein LOC120579613	NA	NA	NA	FALSE	FALSE	FALSE	FALSE	FALSE	FALSE	FALSE	FALSE	FALSE	FALSE	NA	NA	NA	NA	0.552896	0.354709	0.194928	0.0730018	0.0938763
MsaG004918	XP_039690635.1	protein FAR1-RELATED SEQUENCE 5-like	NA	NA	NA	FALSE	FALSE	FALSE	FALSE	FALSE	FALSE	FALSE	FALSE	FALSE	FALSE	NA	NA	NA	NA	1.03629	0.0983884	0.0515671	0	0	FAR1
MsaG004924	XP_003592159.1	protein timeless homolog isoform X1	NA	NA	NA	FALSE	FALSE	TRUE	FALSE	TRUE	FALSE	FALSE	FALSE	FALSE	TRUE	NA	NA	NA	brown	2.26123	1.66855	1.42177	2.24189	0.180423
MsaG004926	XP_039685848.1	G-type lectin S-receptor-like serine/threonine-protein kinase At5g24080	NA	NA	NA	TRUE	FALSE	FALSE	FALSE	TRUE	FALSE	FALSE	FALSE	FALSE	TRUE	NA	NA	NA	NA	0.0440005	0.430785	0.583165	2.16626	0.740719
MsaG004927	XP_024642198.2	protein FAR1-RELATED SEQUENCE 5-like	NA	NA	NA	FALSE	TRUE	FALSE	TRUE	FALSE	TRUE	FALSE	FALSE	FALSE	FALSE	NA	NA	NA	NA	1.59831	1.25552	1.6849	1.60615	0.758546
MsaG004933	XP_003606994.1	uncharacterized protein LOC11445369	NA	NA	NA	FALSE	FALSE	FALSE	FALSE	FALSE	FALSE	FALSE	FALSE	FALSE	FALSE	NA	NA	NA	NA	0.0376116	0.156107	0.0422222	0.242249	0.517125
MsaG004941	XP_024642260.1	pentatricopeptide repeat-containing protein At5g52850%2C chloroplastic isoform X1	NA	NA	NA	TRUE	FALSE	FALSE	FALSE	TRUE	FALSE	FALSE	FALSE	FALSE	TRUE	NA	NA	NA	tan	1.60564	0.949601	1.83127	2.55473	0.27405
MsaG004942	XP_003592183.2	probable WRKY transcription factor 27	NA	NA	NA	FALSE	FALSE	FALSE	FALSE	FALSE	FALSE	FALSE	FALSE	FALSE	FALSE	NA	NA	NA	NA	5.20912	0.0842274	0.303627	0.185767	1.44338	WRKY
MsaG004951	XP_013452304.1	heat shock protein 83	NA	NA	NA	FALSE	FALSE	FALSE	FALSE	FALSE	FALSE	FALSE	FALSE	FALSE	FALSE	NA	NA	NA	NA	0.387986	0.533382	0.0554048	0.28284	0.012804
MsaG004953	XP_024634341.1	uncharacterized protein LOC25488899	NA	NA	NA	FALSE	FALSE	FALSE	FALSE	FALSE	FALSE	FALSE	FALSE	FALSE	FALSE	NA	NA	NA	NA	1.62403	0.8878	1.89956	1.8478	0.636482
MsaG004956	XP_013463236.1	translationally-controlled tumor protein homolog	NA	NA	NA	FALSE	TRUE	FALSE	TRUE	FALSE	TRUE	FALSE	FALSE	FALSE	FALSE	NA	NA	NA	NA	0.825882	2.5363	0.659215	0.326552	0.105066
MsaG004959	XP_003592200.1	probable polygalacturonase	NA	NA	NA	TRUE	FALSE	TRUE	FALSE	TRUE	FALSE	FALSE	TRUE	FALSE	TRUE	NA	NA	NA	greenyellow	1.14503	1.63227	2.06445	2.23161	0
MsaG004960	XP_003592201.2	probable polygalacturonase	NA	NA	NA	TRUE	TRUE	FALSE	TRUE	TRUE	TRUE	FALSE	FALSE	FALSE	TRUE	NA	NA	NA	pink	1.01436	0.654474	0.420464	1.71198	0.0186827
MsaG004963	XP_024642335.1	deubiquitinase DESI2	NA	NA	NA	FALSE	FALSE	FALSE	FALSE	FALSE	FALSE	FALSE	FALSE	FALSE	FALSE	NA	NA	NA	NA	1.01158	1.21114	1.84003	2.06166	0.869804
MsaG004964	XP_024642329.1	probable receptor-like protein kinase At5g24010	NA	NA	NA	FALSE	FALSE	FALSE	FALSE	FALSE	FALSE	FALSE	FALSE	FALSE	FALSE	NA	NA	NA	NA	1.08349	1.83211	1.36617	1.64863	3.05092
MsaG004965	XP_039685853.1	ferric reduction oxidase 4 isoform X1	NA	NA	NA	FALSE	FALSE	FALSE	FALSE	FALSE	FALSE	FALSE	FALSE	FALSE	FALSE	NA	NA	NA	NA	0.27011	0.284021	0.410788	0.268518	0.536199
MsaG004967	XP_024642329.1	probable receptor-like protein kinase At5g24010	NA	NA	NA	FALSE	FALSE	FALSE	FALSE	FALSE	FALSE	FALSE	FALSE	FALSE	FALSE	NA	NA	NA	NA	0.377226	0.466893	0.471911	0.600537	0.622548
MsaG004968	XP_039685853.1	ferric reduction oxidase 4 isoform X1	NA	NA	NA	FALSE	FALSE	FALSE	FALSE	FALSE	FALSE	FALSE	FALSE	FALSE	FALSE	NA	NA	NA	NA	0.500053	0.404756	0.984633	0.659062	1.84019
MsaG004969	XP_003592212.2	ferric reduction oxidase 4	NA	NA	NA	FALSE	FALSE	FALSE	FALSE	FALSE	FALSE	FALSE	FALSE	FALSE	FALSE	NA	NA	NA	NA	0.0790123	0.0864684	0.101464	0.0794201	0.248105
MsaG004972	XP_039683764.1	uncharacterized protein LOC120576957	NA	NA	NA	FALSE	FALSE	FALSE	FALSE	FALSE	FALSE	FALSE	FALSE	FALSE	FALSE	NA	NA	NA	NA	0.332977	0.237828	0.399381	0.365397	0.150094
MsaG004977	XP_003606816.1	uncharacterized protein LOC11416828	NA	NA	NA	FALSE	FALSE	FALSE	FALSE	FALSE	FALSE	FALSE	FALSE	FALSE	FALSE	NA	NA	NA	NA	0.544632	0.527622	0.461035	0.738827	0.519589
MsaG004989	XP_013469646.1	short-chain dehydrogenase TIC 32%2C chloroplastic isoform X1	NA	NA	NA	FALSE	FALSE	FALSE	FALSE	FALSE	FALSE	FALSE	FALSE	FALSE	FALSE	NA	NA	NA	NA	0.156512	0.222473	0.466343	0.439184	0.369661
MsaG004994	XP_003592260.2	uncharacterized protein At3g49055	NA	NA	NA	FALSE	FALSE	FALSE	FALSE	FALSE	FALSE	FALSE	FALSE	FALSE	FALSE	NA	NA	NA	NA	1.06894	0.817814	2.06454	1.30324	0.609891
MsaG004998	XP_003592267.1	60S ribosomal protein L36-2	NA	NA	NA	FALSE	FALSE	TRUE	FALSE	TRUE	FALSE	FALSE	FALSE	TRUE	TRUE	NA	NA	NA	NA	340.017	150.373	230.666	320.9	114.485
MsaG005002	XP_013469660.1	pectin acetylesterase 9	NA	NA	NA	FALSE	FALSE	FALSE	FALSE	FALSE	FALSE	FALSE	FALSE	FALSE	FALSE	NA	NA	NA	NA	1.22569	0.51632	0.689245	0.920164	0.197806
MsaG005005	XP_003592276.3	tripeptidyl-peptidase 2 isoform X3	NA	NA	NA	FALSE	FALSE	TRUE	FALSE	FALSE	FALSE	FALSE	FALSE	FALSE	TRUE	NA	NA	NA	NA	1.5419	0.713385	1.2793	1.50556	2.39488
MsaG005007	XP_003592278.1	cytokinin hydroxylase	NA	NA	NA	FALSE	FALSE	FALSE	FALSE	FALSE	FALSE	FALSE	FALSE	FALSE	FALSE	NA	NA	NA	NA	0.771542	0.403748	0.0613142	0.67309	0.00486547
MsaG005008	XP_003592281.1	DNA-directed RNA polymerase III subunit RPC3	NA	NA	NA	FALSE	TRUE	TRUE	TRUE	FALSE	TRUE	FALSE	FALSE	FALSE	TRUE	NA	NA	NA	blue	2.80432	1.09454	1.66523	1.76262	0.626613
MsaG005018	XP_003592293.2	receptor-like protein EIX2	NA	NA	NA	FALSE	FALSE	FALSE	FALSE	FALSE	FALSE	FALSE	FALSE	FALSE	FALSE	NA	NA	NA	NA	0	0	0.0153671	0	0.792403
MsaG005029	XP_013469680.1	transcription factor MYB17	NA	NA	NA	FALSE	FALSE	FALSE	FALSE	TRUE	FALSE	FALSE	FALSE	FALSE	TRUE	NA	NA	NA	pink	1.74406	0.996971	1.9304	3.39331	0.314514	MYB
MsaG005031	XP_013469682.1	transcription factor LAF1	NA	NA	NA	FALSE	TRUE	TRUE	TRUE	FALSE	TRUE	FALSE	TRUE	FALSE	FALSE	NA	NA	NA	magenta	2.94676	2.37052	1.00314	1.50627	0	MYB
MsaG005033	XP_013469685.1	DNA mismatch repair protein MSH3 isoform X3	NA	NA	NA	FALSE	FALSE	FALSE	FALSE	FALSE	FALSE	FALSE	FALSE	FALSE	FALSE	NA	NA	NA	NA	1.57801	1.22034	2.42566	1.9803	0.635028
MsaG005037	XP_013469690.1	membrane steroid-binding protein 1	NA	NA	NA	FALSE	FALSE	FALSE	FALSE	FALSE	FALSE	FALSE	FALSE	FALSE	FALSE	NA	NA	NA	NA	76.4127	76.2622	127.104	115.465	69.6465
MsaG005041	XP_003626160.2	protein transport protein Sec24-like At3g07100	NA	NA	NA	FALSE	FALSE	FALSE	FALSE	FALSE	FALSE	FALSE	FALSE	FALSE	FALSE	NA	NA	NA	NA	0.638103	0.902129	0.929109	1.14184	0.681368
MsaG005048	XP_003592298.2	RHOMBOID-like protein 2	NA	NA	NA	FALSE	FALSE	FALSE	FALSE	FALSE	FALSE	FALSE	FALSE	FALSE	FALSE	NA	NA	NA	NA	0.765919	0.132404	0.0494219	0.164758	0.19766
MsaG005054	XP_003592304.1	F-box protein PP2-A13	NA	NA	NA	FALSE	FALSE	FALSE	FALSE	FALSE	FALSE	FALSE	FALSE	FALSE	FALSE	NA	NA	NA	NA	0.559194	2.24404	1.05642	1.06277	1.95225
MsaG005058	XP_003592313.1	protein DETOXIFICATION 49	NA	NA	NA	TRUE	TRUE	FALSE	TRUE	TRUE	TRUE	FALSE	FALSE	FALSE	TRUE	NA	NA	NA	NA	0.0616714	0.823189	0.801857	4.30223	0.166977
MsaG005059	XP_003592315.2	serine/arginine-rich splicing factor RS40 isoform X1	NA	NA	NA	TRUE	TRUE	FALSE	TRUE	FALSE	TRUE	FALSE	FALSE	FALSE	TRUE	NA	NA	NA	NA	38.4181	35.602	57.8913	53.6796	25.1269
MsaG005068	XP_003592335.2	protein HOTHEAD	NA	NA	NA	FALSE	FALSE	FALSE	FALSE	FALSE	FALSE	FALSE	FALSE	FALSE	FALSE	NA	NA	NA	NA	0.249045	0.0906281	0.197458	0.0678953	0.0621481
MsaG005075	XP_003592345.2	sulfate adenylyltransferase subunit 1 isoform X2	NA	NA	NA	FALSE	FALSE	FALSE	FALSE	FALSE	FALSE	FALSE	FALSE	FALSE	FALSE	NA	NA	NA	NA	0.410188	0.334491	0.367931	0.539428	0.432846
MsaG005077	XP_003592348.1	uncharacterized protein LOC11417683	NA	NA	NA	FALSE	FALSE	FALSE	FALSE	FALSE	FALSE	FALSE	FALSE	FALSE	FALSE	NA	NA	NA	NA	1.72299	1.19424	0.924388	0.666631	0.0903359
MsaG005081	XP_003592345.2	sulfate adenylyltransferase subunit 1 isoform X2	NA	NA	NA	FALSE	FALSE	FALSE	FALSE	FALSE	FALSE	FALSE	FALSE	FALSE	FALSE	NA	NA	NA	NA	0.283255	0.103798	0.248122	0.155156	0.0803823
MsaG005083	XP_003592348.1	uncharacterized protein LOC11417683	NA	NA	NA	FALSE	FALSE	FALSE	FALSE	FALSE	FALSE	FALSE	FALSE	FALSE	FALSE	NA	NA	NA	NA	2.52608	1.87578	1.70589	0.954741	0.201971
MsaG005086	XP_024625530.1	MADS-box transcription factor 17 isoform X1	NA	NA	NA	TRUE	FALSE	FALSE	FALSE	FALSE	FALSE	FALSE	FALSE	TRUE	FALSE	NA	NA	NA	NA	0.0832467	0.106103	1.11436	0.351014	0.156327	MIKC_MADS
MsaG005091	XP_039687268.1	serine carboxypeptidase-like 45	NA	NA	NA	TRUE	FALSE	FALSE	FALSE	FALSE	FALSE	FALSE	FALSE	FALSE	TRUE	NA	NA	NA	purple	0.614565	0.821633	0.731645	0.599764	0
MsaG005094	XP_003592373.2	PTI1-like tyrosine-protein kinase At3g15890	NA	NA	NA	FALSE	FALSE	FALSE	FALSE	FALSE	FALSE	FALSE	FALSE	FALSE	FALSE	NA	NA	NA	NA	0	0.0590275	0.154375	0.184797	2.27279
MsaG005098	XP_003592388.2	transcription factor bHLH118 isoform X2	NA	NA	NA	FALSE	FALSE	FALSE	FALSE	FALSE	FALSE	FALSE	FALSE	FALSE	FALSE	NA	NA	NA	NA	0.730053	0.685665	0.950453	0.80401	2.73958	bHLH
MsaG005101	XP_003592382.1	3-ketoacyl-CoA synthase 5	NA	NA	NA	FALSE	FALSE	FALSE	FALSE	FALSE	FALSE	FALSE	FALSE	FALSE	FALSE	NA	NA	NA	NA	1.33261	0.719378	0.772288	0.492398	0.0967884
MsaG005104	XP_003592376.1	cytochrome P450 704C1	NA	NA	NA	FALSE	FALSE	FALSE	FALSE	FALSE	FALSE	FALSE	FALSE	FALSE	FALSE	NA	NA	NA	NA	0.21955	0.0685478	0.178447	0.0987982	0.108744
MsaG005111	XP_013469727.1	ATP sulfurylase 1%2C chloroplastic	NA	NA	NA	TRUE	FALSE	FALSE	FALSE	TRUE	FALSE	FALSE	TRUE	TRUE	TRUE	16	NA	25	NA	100.316	121.933	166.975	268.048	257.231
MsaG005112	XP_013469747.1	early light-induced protein%2C chloroplastic	NA	NA	NA	TRUE	FALSE	TRUE	FALSE	TRUE	FALSE	FALSE	TRUE	TRUE	FALSE	NA	20	NA	NA	107.068	199.534	210.206	206.501	918.135
MsaG005113	XP_013469730.1	transcription initiation factor TFIID subunit 8	NA	NA	NA	FALSE	FALSE	FALSE	FALSE	FALSE	FALSE	FALSE	FALSE	FALSE	FALSE	NA	NA	NA	NA	12.6635	12.756	12.8433	13.5385	10.0994
MsaG005114	XP_024625692.1	protein argonaute 10	NA	NA	NA	TRUE	TRUE	FALSE	TRUE	FALSE	TRUE	FALSE	FALSE	FALSE	TRUE	NA	NA	NA	red	1.72274	0.731819	1.10736	4.51926	0.108715
MsaG005116	XP_013469721.1	LRR receptor-like serine/threonine-protein kinase ERL1	NA	NA	NA	FALSE	FALSE	FALSE	FALSE	TRUE	FALSE	FALSE	FALSE	FALSE	TRUE	NA	NA	NA	green	0.362655	0.284661	0.715123	0.374975	0.00740197
MsaG005119	XP_013456330.1	AUGMIN subunit 2	NA	NA	NA	FALSE	FALSE	FALSE	FALSE	FALSE	FALSE	FALSE	FALSE	FALSE	FALSE	NA	NA	NA	NA	1.13376	0.211379	0.257247	0.526366	0.0463291
MsaG005120	XP_024625713.1	meiotic recombination protein DMC1 homolog isoform X2	NA	NA	NA	FALSE	FALSE	FALSE	FALSE	FALSE	FALSE	FALSE	FALSE	FALSE	FALSE	NA	NA	NA	NA	0.592292	0.438674	0.211723	0.566419	0.0272108
MsaG005121	XP_024625692.1	protein argonaute 10	NA	NA	NA	FALSE	FALSE	FALSE	FALSE	FALSE	FALSE	FALSE	FALSE	FALSE	FALSE	NA	NA	NA	NA	0.83697	0.364932	0.335156	1.002	0.11379
MsaG005122	XP_013469738.1	stem-specific protein TSJT1	NA	NA	NA	FALSE	FALSE	TRUE	FALSE	FALSE	FALSE	FALSE	TRUE	FALSE	FALSE	NA	NA	NA	NA	57.0812	39.7819	50.184	49.801	49.9054
MsaG005128	XP_013444613.1	uncharacterized protein LOC25500675 isoform X2	NA	NA	NA	FALSE	FALSE	FALSE	FALSE	FALSE	FALSE	FALSE	FALSE	FALSE	FALSE	NA	NA	NA	NA	0.969004	1.12904	0.0645884	0.0699476	0.031163
MsaG005129	XP_013469747.1	early light-induced protein%2C chloroplastic	NA	NA	NA	TRUE	FALSE	TRUE	FALSE	TRUE	FALSE	FALSE	TRUE	TRUE	FALSE	NA	NA	NA	NA	64.7357	122.763	118.924	119.94	570.684
MsaG005131	XP_013442238.3	uncharacterized protein LOC25480745 isoform X1	NA	NA	NA	FALSE	FALSE	FALSE	FALSE	FALSE	FALSE	FALSE	FALSE	FALSE	FALSE	NA	NA	NA	NA	2.64148	0.233234	0.108253	0.0437222	0.0623424
MsaG005136	XP_013469753.1	heat stress transcription factor A-6b	NA	NA	NA	FALSE	FALSE	FALSE	FALSE	FALSE	FALSE	FALSE	FALSE	FALSE	FALSE	NA	NA	NA	NA	0.272401	0.278485	2.31158	0.984668	0.0439089	HSF
MsaG005152	XP_013469780.1	uncharacterized N-acetyltransferase p20	NA	NA	NA	FALSE	FALSE	FALSE	FALSE	FALSE	FALSE	FALSE	FALSE	FALSE	FALSE	NA	NA	NA	NA	0.121483	0.400587	0.724332	1.90454	2.09056
MsaG005161	XP_024625925.1	DEAD-box ATP-dependent RNA helicase FANCM isoform X1	NA	NA	NA	FALSE	FALSE	FALSE	FALSE	TRUE	FALSE	FALSE	FALSE	FALSE	TRUE	NA	NA	NA	blue	1.01759	0.543717	0.532496	0.956165	0.103467
MsaG005164	XP_013469806.1	type IV inositol polyphosphate 5-phosphatase 7	NA	NA	NA	FALSE	FALSE	FALSE	FALSE	FALSE	FALSE	FALSE	FALSE	FALSE	FALSE	NA	NA	NA	NA	7.15981	4.78286	7.22995	5.14945	0.587817
MsaG005165	XP_024630896.1	transcription factor DICHOTOMA	NA	NA	NA	FALSE	FALSE	FALSE	FALSE	FALSE	FALSE	FALSE	FALSE	FALSE	FALSE	NA	NA	NA	NA	0.326837	0.159681	0.291855	0.0715575	0	TCP
MsaG005166	XP_039685893.1	provicilin	NA	NA	NA	FALSE	FALSE	TRUE	FALSE	FALSE	FALSE	FALSE	TRUE	FALSE	FALSE	NA	NA	NA	NA	3.74943	1.39068	0.320794	0	0.00994593
MsaG005168	XP_013469813.1	non-specific lipid transfer protein GPI-anchored 20	NA	NA	NA	TRUE	FALSE	FALSE	FALSE	TRUE	FALSE	FALSE	FALSE	FALSE	TRUE	NA	NA	NA	NA	0.131081	0.40213	0.650059	1.81053	0.0497159
MsaG005169	XP_013469817.1	non-specific lipid transfer protein GPI-anchored 5	NA	NA	NA	FALSE	FALSE	FALSE	FALSE	FALSE	FALSE	FALSE	FALSE	FALSE	FALSE	NA	NA	NA	NA	0.421685	1.54583	2.69042	2.57465	0.109295
MsaG005175	XP_013469825.1	uncharacterized protein LOC25485193 isoform X1	NA	NA	NA	FALSE	FALSE	FALSE	FALSE	FALSE	FALSE	FALSE	FALSE	FALSE	FALSE	NA	NA	NA	NA	2.63416	2.03848	1.38131	1.80093	0.111164
MsaG005178	XP_013469831.1	late embryogenesis abundant protein D-34	NA	NA	NA	FALSE	FALSE	TRUE	FALSE	TRUE	FALSE	FALSE	FALSE	TRUE	FALSE	NA	NA	NA	NA	0.322503	0.351571	3.06235	0.0299625	0
MsaG005180	XP_003617141.2	pentatricopeptide repeat-containing protein At4g14850	NA	NA	NA	FALSE	FALSE	FALSE	FALSE	FALSE	FALSE	FALSE	FALSE	FALSE	FALSE	NA	NA	NA	NA	1.75499	1.43042	2.2536	2.5543	0.376428
MsaG005181	XP_013469829.1	protein TITANIA	NA	NA	NA	FALSE	FALSE	FALSE	FALSE	FALSE	FALSE	FALSE	FALSE	FALSE	FALSE	NA	NA	NA	NA	0.425403	0.391054	0.592276	0.876774	0.289446
MsaG005184	XP_039685894.1	cysteine synthase	NA	NA	NA	FALSE	TRUE	FALSE	TRUE	FALSE	TRUE	FALSE	FALSE	FALSE	FALSE	NA	NA	NA	NA	2.96673	0.287285	0.19054	0.277422	4.59003
MsaG005185	XP_013469839.1	FRIGIDA-like protein 4a	NA	NA	NA	TRUE	TRUE	FALSE	TRUE	FALSE	TRUE	FALSE	FALSE	FALSE	TRUE	NA	NA	NA	NA	135.999	121.773	293.453	230.011	89.6916
MsaG005186	XP_024626041.1	uncharacterized protein LOC25485210 isoform X1	NA	NA	NA	FALSE	FALSE	FALSE	FALSE	FALSE	FALSE	FALSE	FALSE	FALSE	FALSE	NA	NA	NA	NA	1.25389	1.12373	1.51123	1.62602	0.62359
MsaG005189	XP_013469839.1	FRIGIDA-like protein 4a	NA	NA	NA	TRUE	TRUE	TRUE	TRUE	FALSE	TRUE	FALSE	FALSE	FALSE	TRUE	NA	NA	NA	NA	139.235	131.178	317.193	247.604	92.9303
MsaG005191	XP_013469843.1	anaphase-promoting complex subunit 8	NA	NA	NA	FALSE	FALSE	FALSE	FALSE	FALSE	FALSE	FALSE	FALSE	FALSE	FALSE	NA	NA	NA	NA	1.09663	0.874024	1.11904	1.41722	0.0579243
MsaG005197	XP_013469850.1	pentatricopeptide repeat-containing protein At2g22070	NA	NA	NA	TRUE	FALSE	FALSE	FALSE	FALSE	FALSE	FALSE	FALSE	FALSE	TRUE	NA	NA	NA	turquoise	1.49147	0.465587	0.49958	1.09789	0.0928196
MsaG005199	XP_013469853.1	uncharacterized protein LOC25485219	NA	NA	NA	FALSE	FALSE	FALSE	FALSE	TRUE	FALSE	FALSE	FALSE	TRUE	FALSE	NA	NA	NA	NA	0.898637	1.31779	1.99577	2.48456	0.60989
MsaG005200	XP_003626861.1	serine carboxypeptidase-like 20	NA	NA	NA	FALSE	FALSE	FALSE	FALSE	FALSE	FALSE	FALSE	FALSE	FALSE	FALSE	NA	NA	NA	NA	1.2436	0.222399	0.469657	0.295743	0.110124
MsaG005201	XP_024626103.1	uncharacterized protein LOC25485220 isoform X1	NA	NA	NA	TRUE	FALSE	FALSE	FALSE	FALSE	FALSE	FALSE	FALSE	FALSE	TRUE	NA	NA	NA	NA	4.15035	1.92428	4.19091	3.67011	2.7862
MsaG005204	XP_039683280.1	uncharacterized protein At2g29880-like isoform X2	NA	NA	NA	FALSE	FALSE	TRUE	FALSE	FALSE	FALSE	TRUE	FALSE	FALSE	FALSE	NA	NA	NA	NA	3.02127	0.323043	0.179778	0.138467	0.173481
MsaG005207	XP_024637602.1	uncharacterized protein LOC112421202	NA	NA	NA	TRUE	TRUE	FALSE	TRUE	TRUE	TRUE	TRUE	TRUE	TRUE	TRUE	4	NA	16	NA	2.06152	1.89049	3.12931	0.86197	0.72988
MsaG005214	XP_039684690.1	uncharacterized protein LOC25500177	NA	NA	NA	FALSE	FALSE	FALSE	FALSE	FALSE	FALSE	FALSE	FALSE	FALSE	FALSE	NA	NA	NA	NA	0.187365	0.2439	0.324625	0.133233	0.237371
MsaG005215	XP_024630855.2	uncharacterized protein LOC25485806	NA	NA	NA	TRUE	FALSE	FALSE	FALSE	TRUE	FALSE	TRUE	FALSE	FALSE	FALSE	NA	NA	NA	NA	0.674602	0.318202	0.0430883	0	0
MsaG005219	XP_024639571.1	G-type lectin S-receptor-like serine/threonine-protein kinase LECRK1	NA	NA	NA	FALSE	FALSE	FALSE	FALSE	FALSE	FALSE	FALSE	FALSE	FALSE	FALSE	NA	NA	NA	NA	0.0745304	0.232944	0.251489	0.254371	0.04305
MsaG005220	XP_024631260.1	cyclic nucleotide-gated ion channel 1	NA	NA	NA	FALSE	FALSE	FALSE	FALSE	FALSE	FALSE	FALSE	FALSE	FALSE	FALSE	NA	NA	NA	NA	0.968031	0	0.713155	0.7259	1.51702
MsaG005221	XP_039685898.1	G-type lectin S-receptor-like serine/threonine-protein kinase LECRK4	NA	NA	NA	FALSE	FALSE	TRUE	FALSE	TRUE	FALSE	FALSE	FALSE	FALSE	TRUE	NA	NA	NA	NA	0.0498855	0.0131078	0.0507571	1.06394	0.0597456
MsaG005222	XP_003592404.1	primary amine oxidase 2 isoform X1	NA	NA	NA	FALSE	FALSE	FALSE	FALSE	FALSE	FALSE	FALSE	FALSE	FALSE	FALSE	NA	NA	NA	NA	0.249665	0.196562	0.280706	0.692069	0.887059
MsaG005228	XP_003592415.1	protein TIME FOR COFFEE	NA	NA	NA	FALSE	FALSE	FALSE	FALSE	FALSE	FALSE	FALSE	FALSE	FALSE	FALSE	NA	NA	NA	NA	61.7351	53.2784	93.6514	99.6822	55.2408
MsaG005256	XP_013469863.1	putative methyltransferase C9orf114	NA	NA	NA	FALSE	FALSE	FALSE	FALSE	FALSE	FALSE	FALSE	FALSE	FALSE	FALSE	NA	NA	NA	NA	1.78879	1.16071	1.80329	2.69624	0.925594
MsaG005258	XP_024626326.1	mitogen-activated protein kinase kinase kinase NPK1	NA	NA	NA	FALSE	FALSE	FALSE	FALSE	FALSE	FALSE	FALSE	FALSE	FALSE	FALSE	NA	NA	NA	NA	1.94347	1.55259	1.50474	1.40751	0.203219
MsaG005265	XP_024631892.1	homeobox-leucine zipper protein HDG2 isoform X3	NA	NA	NA	TRUE	TRUE	FALSE	TRUE	TRUE	TRUE	FALSE	TRUE	TRUE	FALSE	25	NA	NA	NA	0.0588533	1.57364	0.593158	0.0575674	0.00686109	HB-other
MsaG005277	XP_024628163.1	polyubiquitin isoform X2	NA	NA	NA	FALSE	FALSE	TRUE	FALSE	TRUE	FALSE	FALSE	FALSE	FALSE	TRUE	NA	NA	NA	NA	6489.97	8574.7	11942.8	13877.5	6027.55
MsaG005287	XP_039687327.1	uncharacterized protein LOC25485264	NA	NA	NA	FALSE	FALSE	FALSE	FALSE	FALSE	FALSE	FALSE	FALSE	FALSE	FALSE	NA	NA	NA	NA	0.335271	0.086468	0.15441	0.118304	0.0133612
MsaG005288	XP_024641490.2	LOW QUALITY PROTEIN: cysteine-rich receptor-like protein kinase 10	NA	NA	NA	FALSE	FALSE	FALSE	FALSE	FALSE	FALSE	FALSE	FALSE	FALSE	FALSE	NA	NA	NA	NA	0.712382	0.615355	0.456641	0.966068	3.66926
MsaG005292	XP_039691123.1	cysteine-rich receptor-like protein kinase 7	NA	NA	NA	FALSE	FALSE	FALSE	FALSE	FALSE	FALSE	FALSE	FALSE	FALSE	FALSE	NA	NA	NA	NA	0.642621	0.284255	0.492105	0.4165	0.515899
MsaG005294	XP_013469903.2	cysteine-rich receptor-like protein kinase 25	NA	NA	NA	FALSE	FALSE	FALSE	FALSE	FALSE	FALSE	FALSE	FALSE	FALSE	FALSE	NA	NA	NA	NA	0.19369	0.189929	0.637978	0.380432	0.722504
MsaG005296	XP_024626438.1	cysteine-rich receptor-like protein kinase 10 isoform X2	NA	NA	NA	FALSE	FALSE	FALSE	FALSE	FALSE	FALSE	FALSE	FALSE	FALSE	FALSE	NA	NA	NA	NA	0.720205	0.279237	0.616722	0.880485	2.35463
MsaG005298	XP_013469912.1	cysteine-rich receptor-like protein kinase 26	NA	NA	NA	FALSE	FALSE	FALSE	FALSE	FALSE	FALSE	FALSE	FALSE	FALSE	FALSE	NA	NA	NA	NA	0.108601	0.0568456	0.148083	0.166971	2.49644
MsaG005299	XP_039685908.1	putative receptor-like protein kinase At4g00960 isoform X1	NA	NA	NA	TRUE	FALSE	TRUE	FALSE	TRUE	FALSE	TRUE	FALSE	TRUE	TRUE	7	NA	NA	NA	0.166779	0.0732324	0.141321	0.219858	1.41125
MsaG005300	XP_013456616.2	probable ATP-dependent DNA helicase CHR12 isoform X2	NA	NA	NA	FALSE	TRUE	TRUE	TRUE	TRUE	TRUE	FALSE	FALSE	TRUE	TRUE	NA	NA	NA	NA	6.80969	5.48554	7.47734	4.91055	4.96947
MsaG005301	XP_003627370.1	ABC transporter B family member 19	NA	NA	NA	FALSE	FALSE	FALSE	FALSE	FALSE	FALSE	FALSE	FALSE	FALSE	FALSE	NA	NA	NA	NA	1.9199	3.01558	2.20447	1.28963	0.330612
MsaG005305	XP_024626533.1	cysteine-rich receptor-like protein kinase 10 isoform X1	NA	NA	NA	FALSE	FALSE	FALSE	FALSE	FALSE	FALSE	FALSE	FALSE	FALSE	FALSE	NA	NA	NA	NA	0.0635652	0.00883954	0.0603434	0.0450401	0.315856
MsaG005307	XP_013469929.1	cysteine-rich repeat secretory protein 38	NA	NA	NA	FALSE	FALSE	FALSE	FALSE	FALSE	FALSE	FALSE	FALSE	FALSE	FALSE	NA	NA	NA	NA	0.114354	0.369	0.299963	0.628401	4.37928
MsaG005310	XP_013469936.1	cysteine-rich repeat secretory protein 38	NA	NA	NA	FALSE	FALSE	FALSE	FALSE	FALSE	FALSE	FALSE	FALSE	FALSE	FALSE	NA	NA	NA	NA	0	0.040669	0.0860968	0.270954	2.65631
MsaG005312	XP_013469939.1	probable xyloglucan endotransglucosylase/hydrolase protein 10	NA	NA	NA	FALSE	TRUE	FALSE	TRUE	FALSE	TRUE	FALSE	FALSE	FALSE	FALSE	NA	NA	NA	NA	1.19232	0.676266	0.218204	0.264692	0.348133
MsaG005321	XP_013445904.1	paired amphipathic helix protein Sin3-like 3 isoform X2	NA	NA	NA	FALSE	FALSE	FALSE	FALSE	FALSE	FALSE	FALSE	FALSE	FALSE	FALSE	NA	NA	NA	NA	6.27686	0.137776	0.0954056	0.0397991	0
MsaG005324	XP_013469955.1	amino acid permease 6	NA	NA	NA	FALSE	FALSE	FALSE	FALSE	FALSE	FALSE	FALSE	FALSE	FALSE	FALSE	NA	NA	NA	NA	0.0682889	0.00791379	0.410408	0.140119	0
MsaG005326	XP_024630904.1	amino acid permease 6	NA	NA	NA	FALSE	FALSE	FALSE	FALSE	FALSE	FALSE	FALSE	FALSE	FALSE	FALSE	NA	NA	NA	NA	0.215799	0.112812	0.303336	0.727397	0.135677
MsaG005327	XP_039685918.1	amino acid permease 6-like	NA	NA	NA	FALSE	FALSE	FALSE	FALSE	FALSE	FALSE	FALSE	FALSE	FALSE	FALSE	NA	NA	NA	NA	0.0579889	0.0490208	0.0949932	0.0427117	0.173246
MsaG005329	XP_013469959.1	tubulin alpha chain	NA	NA	NA	TRUE	FALSE	TRUE	FALSE	TRUE	FALSE	TRUE	FALSE	TRUE	TRUE	NA	NA	NA	magenta	615.961	560.604	337.719	315.986	90.7468
MsaG005334	XP_039687294.1	uncharacterized protein LOC120579360	NA	NA	NA	FALSE	FALSE	FALSE	FALSE	FALSE	FALSE	FALSE	FALSE	FALSE	FALSE	NA	NA	NA	NA	1.10125	0.391178	0.302541	0.272942	0
MsaG005336	XP_024626673.1	ribosomal RNA small subunit methyltransferase E isoform X1	NA	NA	NA	TRUE	TRUE	FALSE	TRUE	TRUE	TRUE	TRUE	TRUE	TRUE	TRUE	8	NA	17	NA	1.50699	0.987086	1.14793	1.81901	1.0182
MsaG005337	XP_003610636.2	uncharacterized protein LOC11440127	NA	NA	NA	FALSE	FALSE	FALSE	FALSE	FALSE	FALSE	FALSE	FALSE	FALSE	FALSE	NA	NA	NA	NA	0.0840351	0.0203129	0.0201265	0.0586578	0.346945
MsaG005338	XP_024629636.1	magnesium transporter MRS2-3	NA	NA	NA	FALSE	FALSE	FALSE	FALSE	FALSE	FALSE	FALSE	FALSE	FALSE	FALSE	NA	NA	NA	NA	0.165499	0.278627	0.03618	0.104021	0.0067687
MsaG005342	XP_013469974.1	protein SOB FIVE-LIKE 5 isoform X2	NA	NA	NA	FALSE	FALSE	FALSE	FALSE	FALSE	FALSE	FALSE	FALSE	FALSE	FALSE	NA	NA	NA	NA	0	0.344523	3.41778	3.85258	0.140689
MsaG005349	XP_013469959.1	tubulin alpha chain	NA	NA	NA	TRUE	TRUE	FALSE	TRUE	TRUE	TRUE	TRUE	TRUE	FALSE	TRUE	10	NA	5	magenta	169.503	155.676	101.011	118.342	31.4763
MsaG005350	XP_024627297.1	uncharacterized protein LOC112416796	NA	NA	NA	FALSE	TRUE	FALSE	TRUE	FALSE	TRUE	FALSE	FALSE	FALSE	FALSE	NA	NA	NA	NA	5.62448	0.410774	0.116607	0.44903	0.172098
MsaG005351	XP_024626726.1	endo-1%2C4-beta-xylanase 5-like isoform X1	NA	NA	NA	FALSE	FALSE	FALSE	FALSE	FALSE	FALSE	FALSE	FALSE	FALSE	FALSE	NA	NA	NA	NA	0.744487	1.95034	2.12541	1.16619	0.209637
MsaG005352	XP_039687357.1	endo-1%2C4-beta-xylanase 5-like	NA	NA	NA	FALSE	FALSE	FALSE	FALSE	FALSE	FALSE	FALSE	FALSE	FALSE	FALSE	NA	NA	NA	NA	0.131186	0.295845	0.225304	0.194604	0.0174613
MsaG005353	XP_013469981.2	endo-1%2C4-beta-xylanase 5-like isoform X1	NA	NA	NA	FALSE	TRUE	FALSE	TRUE	FALSE	TRUE	FALSE	FALSE	FALSE	FALSE	NA	NA	NA	NA	1.2739	0.823328	0.506931	0.689059	0.186116
MsaG005365	XP_003592478.1	LOB domain-containing protein 38	NA	NA	NA	FALSE	FALSE	FALSE	FALSE	FALSE	FALSE	FALSE	FALSE	FALSE	FALSE	NA	NA	NA	NA	0.0560098	0.144496	0.401651	1.87387	0.228226	LBD
MsaG005369	XP_013469993.1	uncharacterized protein LOC25485354	NA	NA	NA	FALSE	FALSE	FALSE	FALSE	FALSE	FALSE	FALSE	FALSE	FALSE	FALSE	NA	NA	NA	NA	17.1783	19.8846	28.1841	38.8333	28.3687
MsaG005373	XP_039685931.1	protein FAR-RED IMPAIRED RESPONSE 1 isoform X1	NA	NA	NA	FALSE	FALSE	FALSE	FALSE	FALSE	FALSE	FALSE	FALSE	FALSE	FALSE	NA	NA	NA	NA	6.20753	4.66693	7.9201	6.94215	5.11757
MsaG005374	XP_013469997.2	LOW QUALITY PROTEIN: probable E3 ubiquitin-protein ligase RHY1A	NA	NA	NA	FALSE	FALSE	FALSE	FALSE	FALSE	FALSE	FALSE	FALSE	FALSE	FALSE	NA	NA	NA	NA	11.6598	9.36757	19.7687	17.4095	15.6536
MsaG005383	XP_013470014.1	TIP41-like protein isoform X1	NA	NA	NA	FALSE	FALSE	FALSE	FALSE	FALSE	FALSE	FALSE	FALSE	FALSE	FALSE	NA	NA	NA	NA	19.7036	14.1756	18.4786	22.3704	14.3681
MsaG005386	XP_013447003.1	uncharacterized protein LOC25502024	NA	NA	NA	FALSE	FALSE	FALSE	FALSE	FALSE	FALSE	FALSE	FALSE	FALSE	FALSE	NA	NA	NA	NA	1.18861	0.832309	0.181094	0.286827	0.0438265
MsaG005391	XP_024626961.1	transcription factor bHLH113	NA	NA	NA	FALSE	FALSE	FALSE	FALSE	FALSE	FALSE	FALSE	FALSE	FALSE	FALSE	NA	NA	NA	NA	1.03773	0.862952	1.34823	2.12529	0.175738	bHLH
MsaG005392	XP_013470031.1	methylthioribose kinase	NA	NA	NA	TRUE	FALSE	FALSE	FALSE	FALSE	FALSE	FALSE	FALSE	FALSE	TRUE	NA	NA	NA	NA	1.36536	0.34723	1.33992	3.23889	1.80435
MsaG005394	XP_013470028.1	uncharacterized protein LOC25485381	NA	NA	NA	FALSE	FALSE	FALSE	FALSE	FALSE	FALSE	FALSE	FALSE	FALSE	FALSE	NA	NA	NA	NA	5.38627	1.15197	0.563396	0.879026	0.321291
MsaG005397	XP_024626982.1	elongator complex protein 3	NA	NA	NA	FALSE	FALSE	FALSE	FALSE	FALSE	FALSE	FALSE	FALSE	FALSE	FALSE	NA	NA	NA	NA	12.0685	9.37903	16.1098	17.2001	9.66894
MsaG005398	XP_039685936.1	kelch domain-containing protein 4	NA	NA	NA	FALSE	FALSE	TRUE	FALSE	TRUE	FALSE	FALSE	FALSE	FALSE	TRUE	NA	NA	NA	NA	1.39514	1.00468	2.14181	2.33125	1.5852
MsaG005400	XP_013470048.1	limonoid UDP-glucosyltransferase	NA	NA	NA	FALSE	FALSE	FALSE	FALSE	FALSE	FALSE	FALSE	FALSE	FALSE	FALSE	NA	NA	NA	NA	1.36536	0.962397	1.34166	1.19166	1.74549
MsaG005406	XP_013470049.1	putative UDP-glucose glucosyltransferase	NA	NA	NA	FALSE	FALSE	TRUE	FALSE	TRUE	FALSE	TRUE	FALSE	FALSE	FALSE	NA	NA	NA	NA	3.86672	1.53814	0.387854	0.226304	0.0554948
MsaG005422	XP_013470067.1	protein TIC 21%2C chloroplastic	NA	NA	NA	FALSE	FALSE	TRUE	FALSE	TRUE	FALSE	FALSE	TRUE	TRUE	FALSE	NA	NA	NA	NA	34.1605	29.5386	45.8811	52.9669	45.3531
MsaG005424	XP_013455882.1	UDP-D-apiose/UDP-D-xylose synthase 1	NA	NA	NA	FALSE	FALSE	TRUE	FALSE	TRUE	FALSE	FALSE	FALSE	TRUE	TRUE	NA	NA	37	NA	136.319	143.414	144.588	83.5324	85.3431
MsaG005426	XP_013470072.1	probable carbohydrate esterase At4g34215 isoform X1	NA	NA	NA	TRUE	FALSE	FALSE	FALSE	FALSE	FALSE	FALSE	FALSE	FALSE	TRUE	NA	NA	NA	purple	33.3001	31.1961	38.9301	32.0033	8.8989
MsaG005432	XP_039688110.1	probable diphthine methyl ester synthase	NA	NA	NA	FALSE	FALSE	FALSE	FALSE	FALSE	FALSE	FALSE	FALSE	FALSE	FALSE	NA	NA	NA	NA	1.75835	0.857531	1.19495	1.55907	0.831502
MsaG005444	XP_024625599.1	mediator of RNA polymerase II transcription subunit 21	NA	NA	NA	FALSE	FALSE	FALSE	FALSE	FALSE	FALSE	FALSE	FALSE	FALSE	FALSE	NA	NA	NA	NA	0.89221	0.163547	0.429075	1.05279	0.322584
MsaG005445	XP_039685947.1	pentatricopeptide repeat-containing protein At1g71060%2C mitochondrial	NA	NA	NA	FALSE	FALSE	FALSE	FALSE	FALSE	FALSE	FALSE	FALSE	FALSE	FALSE	NA	NA	NA	NA	0.526092	0.170073	0.263178	0.181143	0.0417239
MsaG005456	XP_039685948.1	protein PIN-LIKES 2	NA	NA	NA	FALSE	FALSE	FALSE	FALSE	FALSE	FALSE	FALSE	FALSE	FALSE	FALSE	NA	NA	NA	NA	0.0225644	0.168993	0.112358	0.213443	2.26565
MsaG005457	XP_003592552.2	probable ribose-5-phosphate isomerase 1	NA	NA	NA	TRUE	FALSE	TRUE	FALSE	FALSE	FALSE	FALSE	FALSE	FALSE	TRUE	NA	NA	NA	NA	86.6571	120.611	174.401	360.415	211.729
MsaG005470	XP_003592571.2	tetratricopeptide repeat protein 5 isoform X1	NA	NA	NA	FALSE	FALSE	TRUE	FALSE	FALSE	FALSE	FALSE	FALSE	FALSE	TRUE	NA	NA	NA	NA	1.90996	1.09014	2.17867	1.93405	1.03869
MsaG005471	XP_039685950.1	loganic acid O-methyltransferase	NA	NA	NA	FALSE	FALSE	FALSE	FALSE	FALSE	FALSE	FALSE	FALSE	FALSE	FALSE	NA	NA	NA	NA	0.046831	0.113667	0.948725	0.548965	0.100276
MsaG005472	XP_003592574.2	vacuolar-sorting protein BRO1	NA	NA	NA	FALSE	FALSE	FALSE	FALSE	TRUE	FALSE	FALSE	FALSE	FALSE	TRUE	NA	NA	NA	NA	23.7396	13.5252	23.7087	21.1301	12.3398
MsaG005476	XP_013470102.1	ATP synthase subunit beta%2C mitochondrial	NA	NA	NA	TRUE	FALSE	TRUE	FALSE	TRUE	FALSE	FALSE	TRUE	FALSE	TRUE	NA	NA	NA	NA	215.959	156.348	181.323	201.798	128.086
MsaG005478	XP_003592583.3	B3 domain-containing transcription factor VRN1	NA	NA	NA	FALSE	FALSE	FALSE	FALSE	FALSE	FALSE	FALSE	FALSE	FALSE	FALSE	NA	NA	NA	NA	0.10481	0.27523	1.95877	0.0195939	0	B3
MsaG005479	XP_003592586.2	protein DETOXIFICATION 16	NA	NA	NA	FALSE	FALSE	FALSE	FALSE	FALSE	FALSE	FALSE	FALSE	FALSE	FALSE	NA	NA	NA	NA	0.175181	0.103383	0.578774	0.634571	0.735305
MsaG005484	XP_003592601.2	protein DETOXIFICATION 14 isoform X1	NA	NA	NA	TRUE	FALSE	TRUE	FALSE	TRUE	FALSE	FALSE	TRUE	FALSE	TRUE	NA	NA	NA	NA	1.84527	0.979043	0.489599	1.29908	1.11531
MsaG005485	XP_013470105.1	protein DETOXIFICATION 14	NA	NA	NA	TRUE	FALSE	TRUE	FALSE	FALSE	FALSE	FALSE	FALSE	FALSE	TRUE	NA	NA	NA	NA	1.14433	0.814897	2.51618	1.98262	1.19756
MsaG005488	XP_039689941.1	uncharacterized protein LOC120580317 isoform X2	NA	NA	NA	TRUE	TRUE	FALSE	TRUE	TRUE	TRUE	FALSE	TRUE	TRUE	TRUE	NA	NA	2	NA	1.13588	0.448406	0.811067	0.90216	0.143388
MsaG005489	XP_024634341.1	uncharacterized protein LOC25488899	NA	NA	NA	FALSE	TRUE	FALSE	TRUE	TRUE	TRUE	FALSE	FALSE	TRUE	TRUE	NA	NA	15	NA	1.88075	0.226971	0.269787	0.328167	0.163875
MsaG005490	XP_013470110.1	origin of replication complex subunit 4	NA	NA	NA	FALSE	FALSE	FALSE	FALSE	FALSE	FALSE	FALSE	FALSE	FALSE	FALSE	NA	NA	NA	NA	2.16633	1.49956	1.80978	1.64207	0.972305
MsaG005493	XP_024627347.2	DExH-box ATP-dependent RNA helicase DExH5%2C mitochondrial	NA	NA	NA	FALSE	FALSE	FALSE	FALSE	FALSE	FALSE	FALSE	FALSE	FALSE	FALSE	NA	NA	NA	NA	2.44451	1.29514	2.17598	1.89222	1.10357
MsaG005494	XP_024627801.2	zinc finger BED domain-containing protein RICESLEEPER 1-like isoform X1	NA	NA	NA	FALSE	FALSE	FALSE	FALSE	TRUE	FALSE	FALSE	FALSE	FALSE	TRUE	NA	NA	NA	NA	0.395106	0.590633	1.04043	0.920974	0.267077
MsaG005498	XP_013470126.1	zinc finger CCCH domain-containing protein 15	NA	NA	NA	TRUE	TRUE	FALSE	TRUE	FALSE	TRUE	TRUE	FALSE	FALSE	FALSE	NA	NA	NA	NA	0.845096	0.899893	0.772069	0.559899	2.43379	C3H
MsaG005499	XP_013470128.1	putative zinc finger protein At1g68190	NA	NA	NA	FALSE	FALSE	FALSE	FALSE	FALSE	FALSE	FALSE	FALSE	FALSE	FALSE	NA	NA	NA	NA	1.5481	0.408403	0.643819	0.539285	2.08666
MsaG005505	XP_013470141.1	putative mediator of RNA polymerase II transcription subunit 12	NA	NA	NA	FALSE	FALSE	TRUE	FALSE	TRUE	FALSE	FALSE	FALSE	FALSE	TRUE	NA	NA	NA	NA	107.454	154.282	316.611	420.485	86.7316
MsaG005507	XP_024627378.1	uncharacterized protein LOC25485471 isoform X2	NA	NA	NA	FALSE	FALSE	FALSE	FALSE	FALSE	FALSE	FALSE	FALSE	FALSE	FALSE	NA	NA	NA	NA	3.28219	1.93793	3.07595	3.38031	1.88936
MsaG005508	XP_013470146.1	auxin-responsive protein IAA32	NA	NA	NA	FALSE	FALSE	TRUE	FALSE	FALSE	FALSE	FALSE	TRUE	FALSE	FALSE	NA	NA	NA	NA	2.13603	2.34936	1.06318	0	0
MsaG005509	XP_039687294.1	uncharacterized protein LOC120579360	NA	NA	NA	FALSE	TRUE	FALSE	TRUE	TRUE	TRUE	FALSE	FALSE	TRUE	TRUE	NA	NA	15	magenta	0.485245	0.34706	0.298989	0.282763	0.0273397
MsaG005512	XP_013470153.1	uncharacterized protein LOC25485478	NA	NA	NA	FALSE	FALSE	FALSE	FALSE	FALSE	FALSE	FALSE	FALSE	FALSE	FALSE	NA	NA	NA	NA	1.03132	0.643827	1.13367	1.27233	1.20546
MsaG005516	XP_003620406.1	non-specific lipid-transfer protein 2	NA	NA	NA	FALSE	FALSE	FALSE	FALSE	FALSE	FALSE	FALSE	FALSE	FALSE	FALSE	NA	NA	NA	NA	0	1.05284	1.64232	5.81019	0.275664
MsaG005522	XP_039685954.1	LEAF RUST 10 DISEASE-RESISTANCE LOCUS RECEPTOR-LIKE PROTEIN KINASE-like 1,2 isoform X1	NA	NA	NA	FALSE	FALSE	FALSE	FALSE	FALSE	FALSE	FALSE	FALSE	FALSE	FALSE	NA	NA	NA	NA	0.114486	0.158079	0.555124	1.56933	2.69802
MsaG005524	XP_024629393.1	LEAF RUST 10 DISEASE-RESISTANCE LOCUS RECEPTOR-LIKE PROTEIN KINASE-like 1,1	NA	NA	NA	FALSE	FALSE	FALSE	FALSE	FALSE	FALSE	FALSE	FALSE	FALSE	FALSE	NA	NA	NA	NA	0	0	0.0567111	0.115495	1.7564
MsaG005525	XP_039683851.1	LEAF RUST 10 DISEASE-RESISTANCE LOCUS RECEPTOR-LIKE PROTEIN KINASE-like 2,1	NA	NA	NA	FALSE	FALSE	FALSE	FALSE	FALSE	FALSE	FALSE	FALSE	FALSE	FALSE	NA	NA	NA	NA	0.0307159	0.091566	0.593811	1.22379	5.74563
MsaG005534	XP_039685957.1	LEAF RUST 10 DISEASE-RESISTANCE LOCUS RECEPTOR-LIKE PROTEIN KINASE-like 2,4 isoform X1	NA	NA	NA	FALSE	FALSE	FALSE	FALSE	FALSE	FALSE	FALSE	FALSE	FALSE	FALSE	NA	NA	NA	NA	0.0472923	0.0984911	0.495516	0.329951	6.93315
MsaG005535	XP_039683851.1	LEAF RUST 10 DISEASE-RESISTANCE LOCUS RECEPTOR-LIKE PROTEIN KINASE-like 2,1	NA	NA	NA	FALSE	FALSE	FALSE	FALSE	FALSE	FALSE	FALSE	FALSE	FALSE	FALSE	NA	NA	NA	NA	0.0915103	0.18662	0.492791	1.15469	4.18937
MsaG005536	XP_003592625.2	rust resistance kinase Lr10	NA	NA	NA	FALSE	FALSE	FALSE	FALSE	FALSE	FALSE	FALSE	FALSE	FALSE	FALSE	NA	NA	NA	NA	0	0.0967032	0.0317265	0.16396	4.35269
MsaG005549	XP_003592641.2	MYB-like transcription factor EOBI	NA	NA	NA	TRUE	FALSE	FALSE	FALSE	TRUE	FALSE	FALSE	FALSE	FALSE	TRUE	NA	NA	NA	NA	0.0741083	0.230509	1.05771	4.97366	0.0171124	MYB
MsaG005550	XP_003592643.2	membrane-bound O-acyltransferase gup1 isoform X1	NA	NA	NA	FALSE	FALSE	FALSE	FALSE	FALSE	FALSE	FALSE	FALSE	FALSE	FALSE	NA	NA	NA	NA	2.85981	0.762485	1.16381	1.24152	0.543915
MsaG005551	XP_003592645.1	endonuclease 2	NA	NA	NA	FALSE	FALSE	FALSE	FALSE	FALSE	FALSE	FALSE	FALSE	FALSE	FALSE	NA	NA	NA	NA	0.80672	0.822009	0.981443	0.900616	0.471348
MsaG005552	XP_003609855.1	BTB/POZ and MATH domain-containing protein 3	NA	NA	NA	FALSE	TRUE	FALSE	TRUE	FALSE	TRUE	FALSE	FALSE	FALSE	FALSE	NA	NA	NA	NA	1.04254	0.859774	0.30256	0.461326	0.616794
MsaG005553	XP_003592649.1	uncharacterized protein LOC11443733	NA	NA	NA	FALSE	FALSE	FALSE	FALSE	FALSE	FALSE	FALSE	FALSE	FALSE	FALSE	NA	NA	NA	NA	2.58726	0.460274	0.53956	2.91024	2.22833
MsaG005556	XP_003592653.2	adenylate isopentenyltransferase	NA	NA	NA	TRUE	FALSE	FALSE	FALSE	FALSE	FALSE	FALSE	FALSE	FALSE	TRUE	NA	NA	NA	red	8.38891	8.01835	13.453	14.5359	0.681056
MsaG005557	XP_039685961.1	caffeoylshikimate esterase-like	NA	NA	NA	FALSE	TRUE	FALSE	TRUE	FALSE	TRUE	FALSE	FALSE	FALSE	FALSE	NA	NA	NA	NA	0.197265	0.170777	0.252823	0.665229	1.10015
MsaG005559	XP_039685962.1	zinc finger protein JAGGED	NA	NA	NA	FALSE	FALSE	FALSE	FALSE	FALSE	FALSE	FALSE	FALSE	FALSE	FALSE	NA	NA	NA	NA	0.700188	0.0174863	0.00876433	0.0487342	0
MsaG005562	XP_024640846.1	uncharacterized protein LOC11443162 isoform X4	NA	NA	NA	FALSE	FALSE	FALSE	FALSE	FALSE	FALSE	FALSE	FALSE	FALSE	FALSE	NA	NA	NA	NA	0.822326	0.58493	0.921383	0.709512	0.528435
MsaG005567	XP_003630170.1	RNA-binding protein 39	NA	NA	NA	FALSE	FALSE	FALSE	FALSE	FALSE	FALSE	FALSE	FALSE	FALSE	FALSE	NA	NA	NA	NA	0.143831	0.591323	0.62517	0.294103	0.170419
MsaG005573	XP_013470188.1	alpha-xylosidase 1	NA	NA	NA	FALSE	FALSE	FALSE	FALSE	FALSE	FALSE	FALSE	FALSE	FALSE	FALSE	NA	NA	NA	NA	0.149534	0.166023	0.0901661	0.193967	1.06529
MsaG005575	XP_039685964.1	pentatricopeptide repeat-containing protein At5g04780%2C mitochondrial	NA	NA	NA	FALSE	FALSE	TRUE	FALSE	FALSE	FALSE	FALSE	FALSE	FALSE	TRUE	NA	NA	NA	blue	2.49818	1.83972	2.08776	2.05409	0.397796
MsaG005576	XP_013470194.1	uncharacterized protein LOC25485510	NA	NA	NA	FALSE	FALSE	TRUE	FALSE	FALSE	FALSE	FALSE	FALSE	FALSE	TRUE	NA	NA	NA	NA	148.205	75.9272	96.5088	226.747	80.2762
MsaG005578	XP_013470195.1	ubiquitin receptor RAD23c	NA	NA	NA	FALSE	FALSE	FALSE	FALSE	FALSE	FALSE	FALSE	FALSE	FALSE	FALSE	NA	NA	NA	NA	36.7614	27.5568	50.251	66.6838	29.5928
MsaG005581	XP_039687574.1	delta-aminolevulinic acid dehydratase%2C chloroplastic isoform X2	NA	NA	NA	FALSE	TRUE	FALSE	TRUE	FALSE	TRUE	FALSE	FALSE	FALSE	FALSE	NA	NA	NA	NA	0.845719	0.469723	0.645933	0.693337	0.613588
MsaG005583	XP_013470200.1	uncharacterized protein LOC25485516 isoform X1	NA	NA	NA	FALSE	FALSE	FALSE	FALSE	FALSE	FALSE	FALSE	FALSE	FALSE	FALSE	NA	NA	NA	NA	0.645119	0.235697	0.525206	0.865389	0.330909
MsaG005584	XP_024627616.1	geranylgeranyl transferase type-2 subunit beta 1 isoform X1	NA	NA	NA	FALSE	FALSE	FALSE	FALSE	FALSE	FALSE	FALSE	FALSE	FALSE	FALSE	NA	NA	NA	NA	1.43267	0.993931	1.23531	1.72658	0.618832
MsaG005586	XP_024627632.1	serine/threonine-protein kinase prpf4B	NA	NA	NA	FALSE	FALSE	FALSE	FALSE	FALSE	FALSE	FALSE	FALSE	FALSE	FALSE	NA	NA	NA	NA	13.9955	10.8054	16.585	13.5785	10.5773
MsaG005591	XP_013470200.1	uncharacterized protein LOC25485516 isoform X1	NA	NA	NA	FALSE	FALSE	FALSE	FALSE	FALSE	FALSE	FALSE	FALSE	FALSE	FALSE	NA	NA	NA	NA	0.690342	0.64195	0.67132	1.14374	0.389377
MsaG005596	XP_013470212.1	serine/threonine-protein phosphatase 2A 65 kDa regulatory subunit A beta isoform	NA	NA	NA	FALSE	FALSE	FALSE	FALSE	FALSE	FALSE	FALSE	FALSE	FALSE	FALSE	NA	NA	NA	NA	7.31652	5.70724	8.06622	8.72028	5.63788
MsaG005599	XP_039685966.1	transcription factor TGA2,3-like isoform X1	NA	NA	NA	FALSE	FALSE	FALSE	FALSE	FALSE	FALSE	FALSE	FALSE	FALSE	FALSE	NA	NA	NA	NA	0.138178	0.0583542	0.138141	0.162884	0.147134	bZIP
MsaG005601	XP_013470197.2	exocyst complex component EXO84A	NA	NA	NA	FALSE	FALSE	FALSE	FALSE	FALSE	FALSE	FALSE	FALSE	FALSE	FALSE	NA	NA	NA	NA	0.44452	0.273284	0.583995	0.997459	0.427273
MsaG005604	XP_013470222.1	putative lipoate-protein ligase A isoform X1	NA	NA	NA	FALSE	FALSE	FALSE	FALSE	FALSE	FALSE	FALSE	FALSE	FALSE	FALSE	NA	NA	NA	NA	1.44543	0.510147	0.897766	1.02724	0.464303
MsaG005605	XP_039685968.1	GDT1-like protein 4 isoform X2	NA	NA	NA	TRUE	TRUE	TRUE	TRUE	FALSE	TRUE	TRUE	FALSE	FALSE	TRUE	10	32	NA	NA	22.6488	8.94316	20.473	23.7464	16.245
MsaG005610	XP_013470231.2	uncharacterized protein LOC25485541	NA	NA	NA	TRUE	FALSE	FALSE	FALSE	TRUE	FALSE	FALSE	FALSE	TRUE	FALSE	NA	NA	NA	NA	0.0174179	0.165145	1.51775	2.52707	4.0488
MsaG005611	XP_013470232.2	uncharacterized protein LOC25485542	NA	NA	NA	FALSE	FALSE	TRUE	FALSE	FALSE	FALSE	FALSE	TRUE	FALSE	FALSE	NA	NA	NA	greenyellow	1.4965	4.35738	0.492087	0.543813	0.0141233
MsaG005612	XP_013470233.1	uncharacterized protein LOC25485543	NA	NA	NA	TRUE	FALSE	FALSE	FALSE	TRUE	FALSE	FALSE	FALSE	TRUE	TRUE	30	NA	NA	NA	0.0605024	0.440334	1.29874	2.10242	1.38883
MsaG005618	XP_024627728.1	uncharacterized protein LOC25485549	NA	NA	NA	FALSE	FALSE	FALSE	FALSE	FALSE	FALSE	FALSE	FALSE	FALSE	FALSE	NA	NA	NA	NA	1.70063	1.32376	1.19466	2.07404	0.973513
MsaG005621	XP_013470242.1	pentatricopeptide repeat-containing protein At5g04780%2C mitochondrial	NA	NA	NA	FALSE	FALSE	FALSE	FALSE	FALSE	FALSE	FALSE	FALSE	FALSE	FALSE	NA	NA	NA	NA	0.641259	0.374339	0.887156	0.603883	0.116049
MsaG005622	XP_013469011.1	uncharacterized protein LOC25484662	NA	NA	NA	FALSE	FALSE	FALSE	FALSE	FALSE	FALSE	FALSE	FALSE	FALSE	FALSE	NA	NA	NA	NA	0.104352	0.0469298	0.0922727	0.0514572	0
MsaG005636	XP_024627825.1	ferredoxin%2C root R-B1 isoform X2	NA	NA	NA	FALSE	FALSE	TRUE	FALSE	TRUE	FALSE	FALSE	FALSE	FALSE	TRUE	NA	NA	NA	NA	170.942	86.8957	179.059	172.31	63.2478
MsaG005640	XP_013470270.3	uncharacterized protein LOC25485577	NA	NA	NA	FALSE	TRUE	FALSE	TRUE	TRUE	TRUE	FALSE	FALSE	TRUE	FALSE	NA	NA	NA	NA	0.432168	0.253102	1.08175	1.3281	0.853462
MsaG005644	XP_013470277.1	uncharacterized protein LOC25485581	NA	NA	NA	FALSE	FALSE	FALSE	FALSE	FALSE	FALSE	FALSE	FALSE	FALSE	FALSE	NA	NA	NA	NA	0	0.087115	0.983779	1.43955	4.80001
MsaG005646	XP_013470280.1	ACT domain-containing protein ACR12	NA	NA	NA	TRUE	TRUE	FALSE	TRUE	FALSE	TRUE	FALSE	FALSE	FALSE	TRUE	NA	NA	NA	pink	2.03376	0.959573	1.31849	4.1606	0.323519
MsaG005647	XP_013470282.1	uncharacterized protein LOC25485584 isoform X1	NA	NA	NA	FALSE	FALSE	FALSE	FALSE	FALSE	FALSE	FALSE	FALSE	FALSE	FALSE	NA	NA	NA	NA	0.873158	0.733961	0.885134	0.751748	0.133987
MsaG005649	XP_013470285.1	protein trichome birefringence-like 36	NA	NA	NA	TRUE	FALSE	FALSE	FALSE	FALSE	FALSE	FALSE	FALSE	FALSE	TRUE	NA	NA	NA	NA	0.014469	0	0.0376288	1.09445	0.18448
MsaG005652	XP_013470288.2	pentatricopeptide repeat-containing protein At2g35130	NA	NA	NA	FALSE	FALSE	FALSE	FALSE	FALSE	FALSE	FALSE	FALSE	FALSE	FALSE	NA	NA	NA	NA	0.0674783	0.051151	0.398507	0.624426	1.15017
MsaG005654	XP_013470289.1	proteasome subunit alpha type-5	NA	NA	NA	FALSE	FALSE	FALSE	FALSE	FALSE	FALSE	FALSE	FALSE	FALSE	FALSE	NA	NA	NA	NA	29.8592	17.9505	25.3352	33.8962	17.0102
MsaG005657	XP_013470293.1	protein ACCUMULATION AND REPLICATION OF CHLOROPLASTS 3 isoform X1	NA	NA	NA	FALSE	FALSE	FALSE	FALSE	FALSE	FALSE	FALSE	FALSE	FALSE	FALSE	NA	NA	NA	NA	1.73468	1.12397	1.49743	2.18475	1.65811
MsaG005661	XP_013470293.1	protein ACCUMULATION AND REPLICATION OF CHLOROPLASTS 3 isoform X1	NA	NA	NA	FALSE	TRUE	FALSE	TRUE	FALSE	TRUE	FALSE	FALSE	FALSE	FALSE	NA	NA	NA	NA	1.12875	0.716439	1.16663	1.37648	1.05949
MsaG005665	XP_024627945.1	mitochondrial pyruvate carrier 1	NA	NA	NA	FALSE	FALSE	TRUE	FALSE	TRUE	FALSE	TRUE	FALSE	FALSE	TRUE	NA	32	NA	NA	56.4578	33.3707	37.8546	44.4746	29.7172
MsaG005667	XP_013470305.1	myb family transcription factor MOF1	NA	NA	NA	FALSE	FALSE	FALSE	FALSE	FALSE	FALSE	FALSE	FALSE	FALSE	FALSE	NA	NA	NA	NA	0.471514	0.204704	0.341852	0.461495	0.417372	G2-like
MsaG005668	XP_039690452.1	UDP-glucuronate 4-epimerase 5	NA	NA	NA	FALSE	FALSE	FALSE	FALSE	FALSE	FALSE	FALSE	FALSE	FALSE	FALSE	NA	NA	NA	NA	0.419891	0.13447	0.575133	0.398079	0.233748
MsaG005670	XP_013469108.1	elongation factor 1-alpha	NA	NA	NA	FALSE	FALSE	FALSE	FALSE	FALSE	FALSE	FALSE	FALSE	FALSE	FALSE	NA	NA	NA	NA	0.544715	0.565842	0.647559	0.647251	0.204639
MsaG005671	XP_013470311.1	NADH dehydrogenase [ubiquinone] 1 beta subcomplex subunit 7	NA	NA	NA	TRUE	TRUE	TRUE	TRUE	FALSE	TRUE	FALSE	FALSE	FALSE	TRUE	NA	NA	NA	NA	623.993	319.183	343.884	404.799	233.95
MsaG005672	XP_024628008.1	pentatricopeptide repeat-containing protein At5g39350	NA	NA	NA	FALSE	FALSE	FALSE	FALSE	FALSE	FALSE	FALSE	FALSE	FALSE	FALSE	NA	NA	NA	NA	0.825978	0.230563	0.530489	0.363069	0.147635
MsaG005675	XP_013470314.1	annexin D5	NA	NA	NA	FALSE	FALSE	FALSE	FALSE	FALSE	FALSE	FALSE	FALSE	FALSE	FALSE	NA	NA	NA	NA	0.500608	0.466571	0.812274	1.06248	0.453696
MsaG005679	XP_024628048.1	uncharacterized protein LOC25485619 isoform X3	NA	NA	NA	FALSE	FALSE	FALSE	FALSE	FALSE	FALSE	FALSE	FALSE	FALSE	FALSE	NA	NA	NA	NA	1.51458	0.203736	0.0345225	0.0225711	0
MsaG005682	XP_013470325.1	trihelix transcription factor ASR3	NA	NA	NA	FALSE	FALSE	FALSE	FALSE	FALSE	FALSE	FALSE	FALSE	FALSE	FALSE	NA	NA	NA	NA	1.35726	0	0.0494463	0	0	Trihelix
MsaG005685	XP_013470329.1	transcription factor ABORTED MICROSPORES	NA	NA	NA	FALSE	FALSE	FALSE	FALSE	FALSE	FALSE	FALSE	FALSE	FALSE	FALSE	NA	NA	NA	NA	0.340698	0	0.0831291	0.0841636	0	bHLH
MsaG005690	XP_024628090.1	monooxygenase 2-like	NA	NA	NA	TRUE	FALSE	TRUE	FALSE	TRUE	FALSE	FALSE	FALSE	FALSE	TRUE	NA	NA	NA	NA	0.595469	0.522268	1.01948	4.03147	0.486236
MsaG005691	XP_024628123.1	monooxygenase 2 isoform X1	NA	NA	NA	FALSE	FALSE	FALSE	FALSE	FALSE	FALSE	FALSE	FALSE	FALSE	FALSE	NA	NA	NA	NA	0.318022	0.287217	1.21154	1.00497	0.401282
MsaG005693	XP_003590264.2	pentatricopeptide repeat-containing protein At1g80270%2C mitochondrial	NA	NA	NA	TRUE	FALSE	FALSE	FALSE	TRUE	FALSE	FALSE	FALSE	FALSE	TRUE	NA	NA	NA	NA	2.36897	1.25273	1.73863	2.27652	1.10402
MsaG005699	XP_013465118.1	proton pump-interactor 1	NA	NA	NA	FALSE	FALSE	TRUE	FALSE	FALSE	FALSE	FALSE	FALSE	FALSE	TRUE	NA	NA	NA	NA	1.78379	1.39454	1.9032	1.18763	0.60094
MsaG005705	XP_013454067.2	ribosomal RNA small subunit methyltransferase nep-1	NA	NA	NA	FALSE	FALSE	FALSE	FALSE	FALSE	FALSE	FALSE	FALSE	FALSE	FALSE	NA	NA	NA	NA	0.305843	0.192071	0.0742776	0.557952	0.122032
MsaG005707	XP_013454067.2	ribosomal RNA small subunit methyltransferase nep-1	NA	NA	NA	FALSE	FALSE	FALSE	FALSE	FALSE	FALSE	FALSE	FALSE	FALSE	FALSE	NA	NA	NA	NA	0.787806	0.214694	0.0790101	0.709615	0.253554
MsaG005709	XP_013470348.1	actin-related protein 2/3 complex subunit 5A isoform X1	NA	NA	NA	FALSE	FALSE	FALSE	FALSE	FALSE	FALSE	FALSE	FALSE	FALSE	FALSE	NA	NA	NA	NA	2.75506	0.785622	0.391403	0.663001	0.148455
MsaG005712	XP_013470354.1	serine/threonine protein phosphatase 2A 57 kDa regulatory subunit B' beta isoform	NA	NA	NA	FALSE	FALSE	FALSE	FALSE	FALSE	FALSE	FALSE	FALSE	FALSE	FALSE	NA	NA	NA	NA	0.401962	0.397246	0.235133	3.72847	1.0856
MsaG005717	XP_003592725.1	E2F-associated phosphoprotein	NA	NA	NA	FALSE	FALSE	FALSE	FALSE	FALSE	FALSE	FALSE	FALSE	FALSE	FALSE	NA	NA	NA	NA	0.402183	0.440526	1.05171	0.849655	0.39078
MsaG005727	XP_003592710.2	WAT1-related protein At3g30340	NA	NA	NA	FALSE	FALSE	FALSE	FALSE	FALSE	FALSE	FALSE	FALSE	FALSE	FALSE	NA	NA	NA	NA	1.1807	0.562026	0.841038	0.619402	0.329335
MsaG005729	XP_039687121.1	uncharacterized protein LOC112419764	NA	NA	NA	FALSE	FALSE	FALSE	FALSE	FALSE	FALSE	FALSE	FALSE	FALSE	FALSE	NA	NA	NA	NA	0.713746	0.495376	0.762824	0.871446	0.827542
MsaG005730	XP_039685996.1	putative pentatricopeptide repeat-containing protein At5g08310%2C mitochondrial	NA	NA	NA	FALSE	FALSE	FALSE	FALSE	FALSE	FALSE	FALSE	FALSE	FALSE	FALSE	NA	NA	NA	NA	0.680334	0.250419	0.54155	0.831361	0.0319187
MsaG005733	XP_024630937.1	lysine-specific demethylase JMJ25	NA	NA	NA	FALSE	FALSE	FALSE	FALSE	FALSE	FALSE	FALSE	FALSE	FALSE	FALSE	NA	NA	NA	NA	1.04631	0.579017	1.21892	0.98627	0.0826031
MsaG005735	XP_024629672.1	lysine-specific demethylase JMJ25	NA	NA	NA	FALSE	FALSE	FALSE	FALSE	FALSE	FALSE	FALSE	FALSE	FALSE	FALSE	NA	NA	NA	NA	2.17884	1.07565	1.69931	1.71929	0.488733
MsaG005737	XP_003592674.2	uncharacterized protein LOC11423865 isoform X1	NA	NA	NA	FALSE	FALSE	FALSE	FALSE	FALSE	FALSE	FALSE	FALSE	FALSE	FALSE	NA	NA	NA	NA	0.137413	0.164364	0.13751	0.158416	0.160359
MsaG005739	XP_003592664.1	aspartate--tRNA ligase%2C chloroplastic/mitochondrial	NA	NA	NA	FALSE	FALSE	TRUE	FALSE	TRUE	FALSE	FALSE	FALSE	TRUE	FALSE	NA	NA	NA	NA	0.0998227	0.0649299	0.128207	0.0589845	0.0686467
MsaG005740	XP_024642196.1	uncharacterized protein LOC112422772	NA	NA	NA	TRUE	TRUE	FALSE	TRUE	FALSE	TRUE	FALSE	FALSE	TRUE	FALSE	NA	NA	NA	NA	0.172068	0.015928	0.275238	0.140481	0.0445323
MsaG005741	XP_013470365.1	pentatricopeptide repeat-containing protein At3g49240%2C mitochondrial	NA	NA	NA	FALSE	FALSE	FALSE	FALSE	FALSE	FALSE	FALSE	FALSE	FALSE	FALSE	NA	NA	NA	NA	2.27821	0.627794	1.9321	1.89103	0.446731
MsaG005742	XP_003602247.2	pentatricopeptide repeat-containing protein At3g49240%2C mitochondrial	NA	NA	NA	FALSE	FALSE	FALSE	FALSE	FALSE	FALSE	FALSE	FALSE	FALSE	FALSE	NA	NA	NA	NA	2.86683	1.22024	1.91322	2.1505	0.332128
MsaG005743	XP_013470365.1	pentatricopeptide repeat-containing protein At3g49240%2C mitochondrial	NA	NA	NA	FALSE	FALSE	FALSE	FALSE	FALSE	FALSE	FALSE	FALSE	FALSE	FALSE	NA	NA	NA	NA	1.61109	0.869194	1.10954	0.48821	0.193815
MsaG005750	XP_003592737.1	dihydroorotate dehydrogenase (quinone)%2C mitochondrial	NA	NA	NA	FALSE	FALSE	FALSE	FALSE	FALSE	FALSE	FALSE	FALSE	FALSE	FALSE	NA	NA	NA	NA	1.26368	0.90089	1.00671	0.907399	0.383443
MsaG005760	XP_013470383.1	putative GEM-like protein 8	NA	NA	NA	FALSE	FALSE	TRUE	FALSE	FALSE	FALSE	TRUE	FALSE	FALSE	FALSE	NA	NA	NA	NA	1.47968	2.75193	1.07154	0.10106	0.176845
MsaG005764	XP_013470392.1	putative GEM-like protein 8	NA	NA	NA	FALSE	FALSE	TRUE	FALSE	TRUE	FALSE	FALSE	TRUE	FALSE	FALSE	NA	NA	NA	NA	4.41295	2.71528	1.29296	0.0436329	0.165148
MsaG005768	XP_013468625.2	flotillin-like protein 1	NA	NA	NA	FALSE	FALSE	FALSE	FALSE	FALSE	FALSE	FALSE	FALSE	FALSE	FALSE	NA	NA	NA	NA	0.70672	0.441131	0.232366	0.381965	0
MsaG005772	XP_013470405.1	aluminum-activated malate transporter 12	NA	NA	NA	FALSE	TRUE	FALSE	TRUE	FALSE	TRUE	FALSE	FALSE	FALSE	FALSE	NA	NA	NA	NA	0.512787	1.1991	1.84979	0.669869	0.30404
MsaG005779	XP_024629672.1	lysine-specific demethylase JMJ25	NA	NA	NA	FALSE	FALSE	FALSE	FALSE	FALSE	FALSE	FALSE	FALSE	FALSE	FALSE	NA	NA	NA	NA	2.72717	1.64247	2.18367	1.70816	0.286325
MsaG005780	XP_024630937.1	lysine-specific demethylase JMJ25	NA	NA	NA	FALSE	TRUE	FALSE	TRUE	TRUE	TRUE	FALSE	FALSE	FALSE	TRUE	NA	NA	NA	blue	1.10074	0.49141	0.864778	0.738466	0.130278
MsaG005783	XP_039685998.1	protein unc-13 homolog isoform X2	NA	NA	NA	FALSE	FALSE	FALSE	FALSE	FALSE	FALSE	FALSE	FALSE	FALSE	FALSE	NA	NA	NA	NA	0.980977	0.824908	0.396953	1.6353	0.439724
MsaG005784	XP_039685998.1	protein unc-13 homolog isoform X2	NA	NA	NA	FALSE	FALSE	FALSE	FALSE	FALSE	FALSE	FALSE	FALSE	FALSE	FALSE	NA	NA	NA	NA	0.57724	2.17174	0.795159	4.46772	0.638937
MsaG005785	XP_039685996.1	putative pentatricopeptide repeat-containing protein At5g08310%2C mitochondrial	NA	NA	NA	FALSE	FALSE	FALSE	FALSE	FALSE	FALSE	FALSE	FALSE	FALSE	FALSE	NA	NA	NA	NA	1.02185	0.336431	0.717138	1.11226	0.0937591
MsaG005787	XP_003592710.2	WAT1-related protein At3g30340	NA	NA	NA	FALSE	FALSE	FALSE	FALSE	FALSE	FALSE	FALSE	FALSE	FALSE	FALSE	NA	NA	NA	NA	1.80365	0.883657	0.802828	1.08428	0.660017
MsaG005795	XP_003592720.1	pentatricopeptide repeat-containing protein At3g59040	NA	NA	NA	FALSE	FALSE	FALSE	FALSE	FALSE	FALSE	FALSE	FALSE	FALSE	FALSE	NA	NA	NA	NA	0.597992	0.541	1.87205	1.92082	2.20613
MsaG005796	XP_024628331.1	E3 ubiquitin-protein ligase RING1	NA	NA	NA	FALSE	FALSE	FALSE	FALSE	FALSE	FALSE	FALSE	FALSE	FALSE	FALSE	NA	NA	NA	NA	22.8004	16.1924	24.1533	24.6507	9.33861
MsaG005797	XP_003592725.1	E2F-associated phosphoprotein	NA	NA	NA	FALSE	FALSE	FALSE	FALSE	FALSE	FALSE	FALSE	FALSE	FALSE	FALSE	NA	NA	NA	NA	0.62073	0.308528	0.44543	0.71563	0.409505
MsaG005802	XP_003592737.1	dihydroorotate dehydrogenase (quinone)%2C mitochondrial	NA	NA	NA	FALSE	FALSE	FALSE	FALSE	FALSE	FALSE	FALSE	FALSE	FALSE	FALSE	NA	NA	NA	NA	1.02182	0.817693	0.926096	1.03575	0.414967
MsaG005808	XP_013470381.1	E3 ubiquitin-protein ligase CIP8	NA	NA	NA	FALSE	FALSE	TRUE	FALSE	TRUE	FALSE	FALSE	TRUE	FALSE	TRUE	NA	NA	25	NA	63.5007	74.9267	95.5205	84.3633	46.2018
MsaG005812	XP_013470383.1	putative GEM-like protein 8	NA	NA	NA	TRUE	FALSE	FALSE	FALSE	TRUE	FALSE	FALSE	FALSE	TRUE	FALSE	NA	NA	NA	NA	3.25092	3.83325	1.49842	0.119137	0.225523
MsaG005818	XP_024628447.1	putative GEM-like protein 8 isoform X1	NA	NA	NA	TRUE	TRUE	TRUE	TRUE	FALSE	TRUE	TRUE	FALSE	FALSE	FALSE	NA	NA	NA	NA	3.17048	1.64327	0.955808	0.0667464	0.0369643
MsaG005821	XP_013468625.2	flotillin-like protein 1	NA	NA	NA	FALSE	TRUE	FALSE	TRUE	FALSE	TRUE	FALSE	FALSE	FALSE	FALSE	NA	NA	NA	NA	0.863364	0.163694	0.236552	0.470722	0.0448252
MsaG005825	XP_024634937.2	uncharacterized protein LOC112420326	NA	NA	NA	FALSE	FALSE	FALSE	FALSE	FALSE	FALSE	FALSE	FALSE	FALSE	FALSE	NA	NA	NA	NA	2.07041	0.419617	0.0566232	0.0165325	0
MsaG005826	XP_013470405.1	aluminum-activated malate transporter 12	NA	NA	NA	TRUE	TRUE	FALSE	TRUE	TRUE	TRUE	FALSE	FALSE	TRUE	TRUE	NA	NA	4	NA	0.665517	1.16841	2.32478	0.60222	0.416164
MsaG005839	XP_013470421.1	G patch domain and ankyrin repeat-containing protein 1 homolog	NA	NA	NA	FALSE	FALSE	FALSE	FALSE	TRUE	FALSE	FALSE	FALSE	FALSE	TRUE	NA	NA	NA	NA	0.848587	0.681866	0.883665	1.50217	0.506386
MsaG005841	XP_013470426.1	CASP-like protein 4C2	NA	NA	NA	TRUE	TRUE	TRUE	TRUE	FALSE	TRUE	FALSE	FALSE	FALSE	TRUE	NA	NA	NA	NA	12.7544	10.4669	13.2735	13.6436	10.675
MsaG005848	XP_003603295.2	DNA-directed RNA polymerases IV and V subunit 2	NA	NA	NA	FALSE	FALSE	FALSE	FALSE	FALSE	FALSE	FALSE	FALSE	FALSE	FALSE	NA	NA	NA	NA	0.520707	0.178212	0.321492	0.437493	0.193213
MsaG005849	XP_013448572.2	F-box/kelch-repeat protein At3g23880	NA	NA	NA	FALSE	FALSE	FALSE	FALSE	FALSE	FALSE	FALSE	FALSE	FALSE	FALSE	NA	NA	NA	NA	0.934044	0.253139	0.886913	1.17069	1.66302
MsaG005850	XP_013470437.1	2-oxoglutarate dehydrogenase%2C mitochondrial	NA	NA	NA	TRUE	FALSE	FALSE	FALSE	TRUE	FALSE	FALSE	TRUE	FALSE	TRUE	NA	NA	NA	NA	0.651991	0.924637	1.14872	0.93996	1.3818
MsaG005853	XP_013470440.1	protein UPSTREAM OF FLC	NA	NA	NA	FALSE	FALSE	FALSE	FALSE	FALSE	FALSE	FALSE	FALSE	FALSE	FALSE	NA	NA	NA	NA	1.38394	0.386833	1.21456	0.98333	0.375498
MsaG005855	XP_013470445.1	F-box protein At2g39490	NA	NA	NA	FALSE	FALSE	FALSE	FALSE	FALSE	FALSE	FALSE	FALSE	FALSE	FALSE	NA	NA	NA	NA	0.11828	0.25329	0.986388	0.891184	0.785072
MsaG005864	XP_013445228.2	uncharacterized protein LOC25502390	NA	NA	NA	FALSE	FALSE	FALSE	FALSE	FALSE	FALSE	FALSE	FALSE	FALSE	FALSE	NA	NA	NA	NA	0.360966	0.111477	0.113181	0.191014	0.0310996
MsaG005868	XP_013470460.1	glutathione S-transferase DHAR1%2C mitochondrial	NA	NA	NA	FALSE	FALSE	TRUE	FALSE	FALSE	FALSE	FALSE	TRUE	FALSE	FALSE	NA	NA	NA	NA	212.152	109.934	122.323	123.846	111.156
MsaG005870	XP_013470462.1	dirigent protein 9	NA	NA	NA	FALSE	FALSE	FALSE	FALSE	FALSE	FALSE	FALSE	FALSE	FALSE	FALSE	NA	NA	NA	NA	1.43946	1.63641	0.799403	0.519928	0.931639
MsaG005871	XP_013470463.3	dirigent protein 25	NA	NA	NA	FALSE	FALSE	FALSE	FALSE	FALSE	FALSE	FALSE	FALSE	FALSE	FALSE	NA	NA	NA	NA	0.257529	0.0838188	0.755555	1.32248	0
MsaG005875	XP_013470470.1	60S ribosomal protein L35	NA	NA	NA	FALSE	FALSE	TRUE	FALSE	TRUE	FALSE	FALSE	FALSE	FALSE	TRUE	NA	NA	NA	NA	46.5044	15.1551	26.0783	50.8244	14.5805
MsaG005879	XP_024638435.1	aspartic proteinase	NA	NA	NA	TRUE	TRUE	FALSE	TRUE	FALSE	TRUE	FALSE	FALSE	FALSE	TRUE	NA	NA	NA	NA	0.511862	0.337343	0.243924	0.273867	0.225601
MsaG005886	XP_003592764.3	chalcone--flavonone isomerase 1B-2	NA	NA	NA	FALSE	FALSE	FALSE	FALSE	FALSE	FALSE	FALSE	FALSE	FALSE	FALSE	NA	NA	NA	NA	0.27828	0.207453	0.057544	0.0190297	0.0983315
MsaG005897	XP_003592758.1	ABC transporter G family member 1	NA	NA	NA	TRUE	FALSE	TRUE	FALSE	TRUE	FALSE	TRUE	FALSE	TRUE	FALSE	NA	6	NA	NA	86.5911	76.8247	65.9456	26.4654	10.2234
MsaG005899	XP_024628767.2	uncharacterized protein LOC11421925	NA	NA	NA	FALSE	FALSE	FALSE	FALSE	FALSE	FALSE	FALSE	FALSE	FALSE	FALSE	NA	NA	NA	NA	32.4755	27.8528	49.5848	43.8395	34.245
MsaG005900	XP_013463348.1	eukaryotic initiation factor 4A-3	NA	NA	NA	TRUE	TRUE	TRUE	TRUE	FALSE	TRUE	FALSE	FALSE	FALSE	TRUE	NA	NA	NA	NA	1.25116	0.365908	1.25059	0.625705	0.71264
MsaG005902	XP_003592780.1	uncharacterized protein LOC11440743	NA	NA	NA	FALSE	FALSE	FALSE	FALSE	FALSE	FALSE	FALSE	FALSE	FALSE	FALSE	NA	NA	NA	NA	2.34447	0.975377	2.19436	1.93722	0.850521
MsaG005906	XP_024628814.1	intracellular protein transport protein USO1	NA	NA	NA	FALSE	FALSE	FALSE	FALSE	FALSE	FALSE	FALSE	FALSE	FALSE	FALSE	NA	NA	NA	NA	1.75494	1.42307	1.64832	2.04052	0.744892
MsaG005910	XP_003614796.1	transketolase%2C chloroplastic	NA	NA	NA	FALSE	FALSE	TRUE	FALSE	FALSE	FALSE	FALSE	TRUE	FALSE	TRUE	NA	20	NA	NA	86.9208	98.1535	210.694	235.393	1048.7
MsaG005916	XP_039686009.1	callose synthase 3-like	NA	NA	NA	FALSE	FALSE	TRUE	FALSE	TRUE	FALSE	FALSE	TRUE	FALSE	TRUE	NA	NA	NA	yellow	1.60553	1.14966	1.561	1.38537	0.153033
MsaG005924	XP_003592804.1	leucine aminopeptidase	NA	NA	NA	FALSE	FALSE	TRUE	FALSE	FALSE	FALSE	FALSE	TRUE	FALSE	FALSE	NA	NA	NA	tan	24.39	14.385	24.4753	24.8873	7.89352
MsaG005931	XP_003592831.1	gem-associated protein 2	NA	NA	NA	FALSE	TRUE	TRUE	TRUE	FALSE	TRUE	FALSE	TRUE	FALSE	FALSE	NA	NA	NA	NA	6.24147	6.03003	11.7325	12.6494	7.42947
MsaG005943	XP_003592856.1	non-structural maintenance of chromosomes element 4 homolog A	NA	NA	NA	FALSE	FALSE	FALSE	FALSE	TRUE	FALSE	FALSE	FALSE	FALSE	TRUE	NA	NA	NA	NA	25.3346	19.9194	25.3016	29.8545	13.495
MsaG005945	XP_003592858.1	protein NRT1/ PTR FAMILY 7,1	NA	NA	NA	FALSE	FALSE	FALSE	FALSE	FALSE	FALSE	FALSE	FALSE	FALSE	FALSE	NA	NA	NA	NA	1.43679	1.37278	1.39648	1.26336	1.05335
MsaG005948	XP_039686011.1	extensin-2 isoform X2	NA	NA	NA	TRUE	TRUE	TRUE	TRUE	TRUE	TRUE	TRUE	TRUE	TRUE	TRUE	17	NA	NA	NA	140.495	154.24	113.397	202.141	217.525
MsaG005951	XP_003592852.1	protein CMSS1	NA	NA	NA	FALSE	FALSE	FALSE	FALSE	FALSE	FALSE	FALSE	FALSE	FALSE	FALSE	NA	NA	NA	NA	21.5821	14.8518	29.4142	26.9575	14.181
MsaG005955	XP_003620517.1	rRNA-processing protein FCF1 homolog	NA	NA	NA	FALSE	FALSE	FALSE	FALSE	FALSE	FALSE	FALSE	FALSE	FALSE	FALSE	NA	NA	NA	NA	0.263648	0.239624	0.478659	0.411425	0.200127
MsaG005961	XP_039687237.1	uncharacterized protein LOC25490950 isoform X1	NA	NA	NA	FALSE	FALSE	FALSE	FALSE	FALSE	FALSE	FALSE	FALSE	FALSE	FALSE	NA	NA	NA	NA	0.556465	0.156997	0.172249	0.350864	0.072884
MsaG005964	XP_013461657.1	coiled-coil domain-containing protein SCD2 isoform X1	NA	NA	NA	FALSE	FALSE	FALSE	FALSE	FALSE	FALSE	FALSE	FALSE	FALSE	FALSE	NA	NA	NA	NA	2.02154	0.801743	1.47253	1.37153	0.268848
MsaG005974	XP_003592883.2	uncharacterized protein LOC11445574 isoform X1	NA	NA	NA	FALSE	FALSE	FALSE	FALSE	FALSE	FALSE	FALSE	FALSE	FALSE	FALSE	NA	NA	NA	NA	0.267727	0.166148	0.291225	0.436822	0.230765
MsaG005976	XP_003592890.2	chloride channel protein CLC-c	NA	NA	NA	FALSE	FALSE	FALSE	FALSE	FALSE	FALSE	FALSE	FALSE	FALSE	FALSE	NA	NA	NA	NA	0.382244	0.231044	0.5474	0.627181	2.21321
MsaG005977	XP_024631916.1	zinc finger CCCH domain-containing protein 5 isoform X2	NA	NA	NA	FALSE	FALSE	FALSE	FALSE	FALSE	FALSE	FALSE	FALSE	FALSE	FALSE	NA	NA	NA	NA	5.07215	3.85064	6.12036	5.56186	3.53956	C3H
MsaG005978	XP_039686186.1	LOW QUALITY PROTEIN: probable serine/threonine-protein kinase At1g09600	NA	NA	NA	FALSE	FALSE	FALSE	FALSE	FALSE	FALSE	FALSE	FALSE	FALSE	FALSE	NA	NA	NA	NA	0.879624	0.26412	0.194419	0.116248	0.0298987
MsaG005987	XP_039686116.1	eukaryotic translation initiation factor 3 subunit C-like	NA	NA	NA	TRUE	TRUE	TRUE	TRUE	TRUE	TRUE	FALSE	FALSE	FALSE	TRUE	NA	NA	NA	tan	53.5967	33.4437	53.6982	60.1061	21.0522
MsaG005997	XP_039686124.1	bromodomain-containing protein C631,02	NA	NA	NA	TRUE	FALSE	FALSE	FALSE	FALSE	FALSE	FALSE	FALSE	FALSE	TRUE	NA	NA	NA	pink	6.88134	4.56851	7.4006	8.12003	2.63305
MsaG005998	XP_003592926.2	tRNA pseudouridine synthase A isoform X1	NA	NA	NA	FALSE	FALSE	FALSE	FALSE	FALSE	FALSE	FALSE	FALSE	FALSE	FALSE	NA	NA	NA	NA	0.889248	0.422689	0.580805	0.631696	0.0690795
MsaG006010	XP_003593107.1	bidirectional sugar transporter N3-like	NA	NA	NA	TRUE	FALSE	FALSE	FALSE	TRUE	FALSE	FALSE	FALSE	FALSE	TRUE	NA	NA	NA	NA	0.546065	0.129716	0.374179	5.49329	0.0218087
MsaG006013	XP_024629421.2	histone-lysine N-methyltransferase SUVR4	NA	NA	NA	FALSE	FALSE	FALSE	FALSE	FALSE	FALSE	FALSE	FALSE	FALSE	FALSE	NA	NA	NA	NA	0.5528	0.953849	0.866012	1.96136	0.0446392
MsaG006016	XP_003593102.1	uncharacterized protein LOC11434329	NA	NA	NA	TRUE	TRUE	FALSE	TRUE	FALSE	TRUE	FALSE	FALSE	FALSE	TRUE	NA	NA	NA	NA	2.60087	1.4912	1.81186	1.88038	0.672998
MsaG006018	XP_003593097.2	separase	NA	NA	NA	FALSE	FALSE	FALSE	FALSE	FALSE	FALSE	FALSE	FALSE	FALSE	FALSE	NA	NA	NA	NA	0.624352	0.401401	0.35372	0.501146	0.0328118
MsaG006022	XP_024633337.1	protein SUPPRESSOR OF GENE SILENCING 3	NA	NA	NA	FALSE	FALSE	FALSE	FALSE	FALSE	FALSE	FALSE	FALSE	FALSE	FALSE	NA	NA	NA	NA	2.7339	0.746605	1.08369	1.42386	0.0573597
MsaG006026	XP_039686138.1	FBD-associated F-box protein At5g56370	NA	NA	NA	FALSE	FALSE	FALSE	FALSE	FALSE	FALSE	FALSE	FALSE	FALSE	FALSE	NA	NA	NA	NA	1.50787	2.13797	1.93615	1.83018	0.0165324
MsaG006028	XP_039686407.1	uncharacterized protein LOC120578168	NA	NA	NA	FALSE	FALSE	FALSE	FALSE	FALSE	FALSE	FALSE	FALSE	FALSE	FALSE	NA	NA	NA	NA	0.0650764	0.0614979	0.110516	0.0831301	0.0455274
MsaG006030	XP_039686138.1	FBD-associated F-box protein At5g56370	NA	NA	NA	FALSE	FALSE	FALSE	FALSE	FALSE	FALSE	FALSE	FALSE	FALSE	FALSE	NA	NA	NA	NA	1.15349	1.51292	3.17619	1.73757	0.634821
MsaG006031	XP_039686138.1	FBD-associated F-box protein At5g56370	NA	NA	NA	FALSE	FALSE	FALSE	FALSE	FALSE	FALSE	FALSE	FALSE	FALSE	FALSE	NA	NA	NA	NA	0.355931	0.33462	0.363601	0.322918	0.0729972
MsaG006032	XP_039686138.1	FBD-associated F-box protein At5g56370	NA	NA	NA	FALSE	FALSE	FALSE	FALSE	FALSE	FALSE	FALSE	FALSE	FALSE	FALSE	NA	NA	NA	NA	0.310011	0.536845	0.650317	0.355091	0.14159
MsaG006034	XP_039686138.1	FBD-associated F-box protein At5g56370	NA	NA	NA	FALSE	FALSE	FALSE	FALSE	TRUE	FALSE	FALSE	FALSE	FALSE	TRUE	NA	NA	NA	NA	1.12466	0.732967	2.07115	1.07688	0.713002
MsaG006037	XP_003593058.2	E3 ubiquitin-protein ligase RZF1	NA	NA	NA	FALSE	FALSE	FALSE	FALSE	FALSE	FALSE	FALSE	FALSE	FALSE	FALSE	NA	NA	NA	NA	1.24446	0.848607	0.699171	0.869427	0.384947
MsaG006040	XP_024632160.1	increased DNA methylation 3	NA	NA	NA	FALSE	FALSE	FALSE	FALSE	FALSE	FALSE	FALSE	FALSE	FALSE	FALSE	NA	NA	NA	NA	2.04124	0.207256	0.230045	0.0369944	0
MsaG006042	XP_039686134.1	uncharacterized protein LOC11424203 isoform X1	NA	NA	NA	FALSE	FALSE	FALSE	FALSE	FALSE	FALSE	FALSE	FALSE	FALSE	FALSE	NA	NA	NA	NA	0.742947	0.370112	0.642189	0.647811	0.283444
MsaG006047	XP_039688919.1	pentatricopeptide repeat-containing protein At2g22410%2C mitochondrial	NA	NA	NA	FALSE	FALSE	FALSE	FALSE	FALSE	FALSE	FALSE	FALSE	FALSE	FALSE	NA	NA	NA	NA	1.50588	2.25152	2.30736	2.03647	0.654186
MsaG006049	XP_039686213.1	RNA demethylase ALKBH9B	NA	NA	NA	FALSE	FALSE	FALSE	FALSE	FALSE	FALSE	FALSE	FALSE	FALSE	FALSE	NA	NA	NA	NA	0.0516741	0.0593722	0.140471	0.191608	0.186787
MsaG006050	XP_039686213.1	RNA demethylase ALKBH9B	NA	NA	NA	FALSE	TRUE	FALSE	TRUE	FALSE	TRUE	FALSE	FALSE	FALSE	FALSE	NA	NA	NA	NA	0.139429	0.164748	0.913186	0.750231	1.28582
MsaG006051	XP_003593032.1	pentatricopeptide repeat-containing protein At1g10910%2C chloroplastic	NA	NA	NA	FALSE	FALSE	FALSE	FALSE	FALSE	FALSE	FALSE	FALSE	FALSE	FALSE	NA	NA	NA	NA	0.914677	0.641823	1.4106	1.51521	1.14361
MsaG006056	XP_024642279.1	replication protein A 70 kDa DNA-binding subunit B-like	NA	NA	NA	FALSE	FALSE	FALSE	FALSE	FALSE	FALSE	FALSE	FALSE	FALSE	FALSE	NA	NA	NA	NA	1.78953	0.418103	0.28801	0.271731	0
MsaG006058	XP_039686107.1	chaperone protein ClpB1	NA	NA	NA	FALSE	FALSE	FALSE	FALSE	FALSE	FALSE	FALSE	FALSE	FALSE	FALSE	NA	NA	NA	NA	3.99329	0.483443	0.0305151	0.0805391	0
MsaG006059	XP_013457978.1	chaperone protein ClpB1	NA	NA	NA	FALSE	FALSE	FALSE	FALSE	TRUE	FALSE	FALSE	FALSE	TRUE	FALSE	NA	NA	NA	NA	0.206043	0.312744	0.882941	2.35893	0.787011
MsaG006060	XP_013457978.1	chaperone protein ClpB1	NA	NA	NA	FALSE	FALSE	FALSE	FALSE	FALSE	FALSE	FALSE	FALSE	FALSE	FALSE	NA	NA	NA	NA	0.0809236	0.0286184	0.0403863	0.19648	0.0989582
MsaG006070	XP_003593017.2	uncharacterized protein LOC11434322	NA	NA	NA	FALSE	FALSE	FALSE	FALSE	FALSE	FALSE	FALSE	FALSE	FALSE	FALSE	NA	NA	NA	NA	0.342219	0.792237	0.398917	0.159491	0.871182
MsaG006074	XP_024631921.1	serine hydroxymethyltransferase 6	NA	NA	NA	FALSE	FALSE	FALSE	FALSE	FALSE	FALSE	FALSE	FALSE	FALSE	FALSE	NA	NA	NA	NA	23.0181	21.4825	27.4634	28.0137	16.3112
MsaG006081	XP_003592975.1	ferredoxin	NA	NA	NA	TRUE	FALSE	FALSE	FALSE	TRUE	FALSE	FALSE	FALSE	TRUE	FALSE	NA	NA	NA	NA	729.595	1109.51	1739.48	1521.04	12055.7
MsaG006082	XP_003592974.2	MLO-like protein 4 isoform X1	NA	NA	NA	FALSE	FALSE	FALSE	FALSE	FALSE	FALSE	FALSE	FALSE	FALSE	FALSE	NA	NA	NA	NA	2.34097	2.96884	1.35384	0.559359	0.396572
MsaG006084	XP_003592967.1	multiple organellar RNA editing factor 1%2C mitochondrial	NA	NA	NA	FALSE	FALSE	FALSE	FALSE	FALSE	FALSE	FALSE	FALSE	FALSE	FALSE	NA	NA	NA	NA	2.34834	0.0132585	0.00718324	0.0191234	0
MsaG006089	XP_003592964.1	60S ribosomal protein L27	NA	NA	NA	TRUE	TRUE	TRUE	TRUE	TRUE	TRUE	FALSE	TRUE	FALSE	TRUE	NA	NA	22	NA	1008.51	417.577	546.115	958.804	274.649
MsaG006090	XP_024633268.1	zinc finger transcription factor YY1	NA	NA	NA	FALSE	TRUE	FALSE	TRUE	FALSE	TRUE	FALSE	FALSE	FALSE	FALSE	NA	NA	NA	NA	2.94869	1.91496	2.68661	3.41292	2.09651
MsaG006092	XP_003592957.2	protein EI24 homolog	NA	NA	NA	FALSE	FALSE	FALSE	FALSE	FALSE	FALSE	FALSE	FALSE	FALSE	FALSE	NA	NA	NA	NA	1.69529	1.25808	1.55768	2.42156	1.04907
MsaG006095	XP_039686194.1	uncharacterized protein LOC112419265	NA	NA	NA	FALSE	FALSE	FALSE	FALSE	FALSE	FALSE	FALSE	FALSE	FALSE	FALSE	NA	NA	NA	NA	0.676706	0.0884451	0.0893755	0.0452256	0.0574397
MsaG006098	XP_003594547.1	SNW/SKI-interacting protein	NA	NA	NA	FALSE	TRUE	FALSE	TRUE	FALSE	TRUE	FALSE	FALSE	FALSE	FALSE	NA	NA	NA	NA	2.73492	0.634716	0.469493	0.245355	0.18564
MsaG006103	XP_003592931.1	ion channel DMI1 isoform X1	NA	NA	NA	FALSE	FALSE	FALSE	FALSE	FALSE	FALSE	FALSE	FALSE	FALSE	FALSE	NA	NA	NA	NA	0.994589	0.623677	0.955042	0.950539	0.037789
MsaG006104	XP_024632420.1	YTH domain-containing protein ECT1 isoform X1	NA	NA	NA	FALSE	FALSE	FALSE	FALSE	FALSE	FALSE	FALSE	FALSE	FALSE	FALSE	NA	NA	NA	NA	2.26369	0.646732	1.47875	1.90866	0.766401
MsaG006110	XP_003598002.1	phenylacetaldehyde reductase	NA	NA	NA	FALSE	FALSE	FALSE	FALSE	FALSE	FALSE	FALSE	FALSE	FALSE	FALSE	NA	NA	NA	NA	2.39294	0.569458	2.58793	1.52998	1.246
MsaG006120	XP_003592901.1	elongation factor 1-gamma	NA	NA	NA	TRUE	TRUE	TRUE	TRUE	TRUE	TRUE	FALSE	TRUE	TRUE	TRUE	NA	NA	1	NA	91.4864	39.1208	81.4171	99.9245	34.8124
MsaG006124	XP_039686186.1	LOW QUALITY PROTEIN: probable serine/threonine-protein kinase At1g09600	NA	NA	NA	FALSE	FALSE	FALSE	FALSE	FALSE	FALSE	FALSE	FALSE	FALSE	FALSE	NA	NA	NA	NA	0.828571	0.100978	0.10126	0.0868542	0.0441042
MsaG006126	XP_003592890.2	chloride channel protein CLC-c	NA	NA	NA	FALSE	FALSE	FALSE	FALSE	FALSE	FALSE	FALSE	FALSE	FALSE	FALSE	NA	NA	NA	NA	0.288576	0.0804629	0.265271	0.247716	0.892584
MsaG006129	XP_003592883.2	uncharacterized protein LOC11445574 isoform X1	NA	NA	NA	FALSE	FALSE	FALSE	FALSE	FALSE	FALSE	FALSE	FALSE	FALSE	FALSE	NA	NA	NA	NA	0.271087	0.18577	0.448376	0.346647	0.338602
MsaG006132	XP_039686107.1	chaperone protein ClpB1	NA	NA	NA	FALSE	FALSE	FALSE	FALSE	FALSE	FALSE	FALSE	FALSE	FALSE	FALSE	NA	NA	NA	NA	3.42798	0.454389	0	0.0127296	0
MsaG006136	XP_003613137.2	F-box protein At1g70590	NA	NA	NA	TRUE	TRUE	FALSE	TRUE	TRUE	TRUE	TRUE	TRUE	TRUE	TRUE	26	NA	35	NA	1.87403	2.01603	2.23757	1.26329	0.804758
MsaG006139	XP_003593031.1	3-ketoacyl-CoA synthase 7	NA	NA	NA	FALSE	FALSE	FALSE	FALSE	FALSE	FALSE	FALSE	FALSE	FALSE	FALSE	NA	NA	NA	NA	1.95188	1.79291	1.50733	1.67764	1.12674
MsaG006140	XP_003593032.1	pentatricopeptide repeat-containing protein At1g10910%2C chloroplastic	NA	NA	NA	FALSE	FALSE	FALSE	FALSE	FALSE	FALSE	FALSE	FALSE	FALSE	FALSE	NA	NA	NA	NA	0.78678	0.569176	1.62984	1.75853	1.34794
MsaG006141	XP_039686213.1	RNA demethylase ALKBH9B	NA	NA	NA	TRUE	TRUE	FALSE	TRUE	FALSE	TRUE	FALSE	FALSE	TRUE	FALSE	NA	NA	NA	NA	0.255222	0.21058	1.52572	0.982175	1.73021
MsaG006142	XP_039686213.1	RNA demethylase ALKBH9B	NA	NA	NA	FALSE	FALSE	FALSE	FALSE	FALSE	FALSE	FALSE	FALSE	FALSE	FALSE	NA	NA	NA	NA	0.00849778	0.03915	0.0762502	0.407888	0.0659925
MsaG006145	XP_003593047.1	transmembrane emp24 domain-containing protein p24delta3	NA	NA	NA	FALSE	FALSE	FALSE	FALSE	FALSE	FALSE	FALSE	FALSE	FALSE	FALSE	NA	NA	NA	NA	5.97166	0.451981	0.289682	0.256364	0
MsaG006146	XP_003593048.1	F-box protein At1g10780	NA	NA	NA	FALSE	FALSE	FALSE	FALSE	FALSE	FALSE	FALSE	FALSE	FALSE	FALSE	NA	NA	NA	NA	1.64669	2.2091	1.54591	3.06684	0.108927
MsaG006147	XP_039686134.1	uncharacterized protein LOC11424203 isoform X1	NA	NA	NA	FALSE	FALSE	FALSE	FALSE	FALSE	FALSE	FALSE	FALSE	FALSE	FALSE	NA	NA	NA	NA	0.735539	0.361008	0.595029	0.618413	0.30148
MsaG006149	XP_024632160.1	increased DNA methylation 3	NA	NA	NA	FALSE	FALSE	FALSE	FALSE	FALSE	FALSE	FALSE	FALSE	FALSE	FALSE	NA	NA	NA	NA	2.72256	0.313014	0.321262	0.198255	0
MsaG006152	XP_003593058.2	E3 ubiquitin-protein ligase RZF1	NA	NA	NA	FALSE	FALSE	FALSE	FALSE	FALSE	FALSE	FALSE	FALSE	FALSE	FALSE	NA	NA	NA	NA	1.29436	0.644179	0.968919	0.907273	0.66985
MsaG006154	XP_003593063.2	FBD-associated F-box protein At5g38590	NA	NA	NA	FALSE	FALSE	FALSE	FALSE	FALSE	FALSE	FALSE	FALSE	FALSE	FALSE	NA	NA	NA	NA	1.02147	0	0	0	0
MsaG006156	XP_039686138.1	FBD-associated F-box protein At5g56370	NA	NA	NA	FALSE	FALSE	FALSE	FALSE	FALSE	FALSE	FALSE	FALSE	FALSE	FALSE	NA	NA	NA	NA	0.236895	0.41953	0.483867	0.320575	0.0475834
MsaG006161	XP_039685654.1	uncharacterized protein LOC120577827	NA	NA	NA	FALSE	FALSE	FALSE	FALSE	FALSE	FALSE	FALSE	FALSE	FALSE	FALSE	NA	NA	NA	NA	0.787012	0.221637	0.477193	0.275787	0.163289
MsaG006164	XP_039686138.1	FBD-associated F-box protein At5g56370	NA	NA	NA	FALSE	FALSE	FALSE	FALSE	FALSE	FALSE	FALSE	FALSE	FALSE	FALSE	NA	NA	NA	NA	1.28118	1.47594	1.29616	1.36216	0.0881061
MsaG006167	XP_003593086.1	probable plastid-lipid-associated protein 4%2C chloroplastic	NA	NA	NA	FALSE	FALSE	FALSE	FALSE	FALSE	FALSE	FALSE	FALSE	FALSE	FALSE	NA	NA	NA	NA	0.680328	0.40439	0.73427	1.01392	0.908451
MsaG006175	XP_003593097.2	separase	NA	NA	NA	FALSE	FALSE	FALSE	FALSE	FALSE	FALSE	FALSE	FALSE	FALSE	FALSE	NA	NA	NA	NA	0.764059	0.572016	0.43035	0.689995	0.0503654
MsaG006177	XP_003593102.1	uncharacterized protein LOC11434329	NA	NA	NA	TRUE	TRUE	FALSE	TRUE	FALSE	TRUE	FALSE	FALSE	FALSE	TRUE	NA	NA	NA	NA	2.07398	1.39771	1.83544	1.89254	0.736477
MsaG006178	XP_024633000.1	COP9 signalosome complex subunit 8	NA	NA	NA	FALSE	FALSE	FALSE	FALSE	FALSE	FALSE	FALSE	FALSE	FALSE	FALSE	NA	NA	NA	NA	3.89627	1.43735	3.12026	4.21833	2.59512
MsaG006182	XP_003593106.1	BAHD acyltransferase BIA1	NA	NA	NA	TRUE	FALSE	FALSE	FALSE	FALSE	FALSE	FALSE	FALSE	FALSE	TRUE	NA	NA	NA	NA	0	0.0223062	0.111634	0.88563	0.148685
MsaG006183	XP_003593107.1	bidirectional sugar transporter N3-like	NA	NA	NA	TRUE	FALSE	FALSE	FALSE	TRUE	FALSE	FALSE	FALSE	FALSE	TRUE	NA	NA	NA	NA	0.286732	0.0303661	0.100315	2.75563	0
MsaG006186	XP_003593129.1	serine decarboxylase	NA	NA	NA	FALSE	FALSE	FALSE	FALSE	FALSE	FALSE	FALSE	FALSE	FALSE	FALSE	NA	NA	NA	NA	3.04893	1.02605	0.777055	1.14295	0.0737971
MsaG006199	XP_003593117.2	WAT1-related protein At1g68170	NA	NA	NA	FALSE	FALSE	TRUE	FALSE	TRUE	FALSE	FALSE	FALSE	TRUE	TRUE	NA	NA	21	NA	2.00196	0.628277	1.10233	1.06705	0.287653
MsaG006201	XP_003593121.1	fructose-1%2C6-bisphosphatase%2C cytosolic	NA	NA	NA	FALSE	FALSE	FALSE	FALSE	FALSE	FALSE	FALSE	FALSE	FALSE	FALSE	NA	NA	NA	NA	5.05447	0.100808	0.0287709	0.37996	0
MsaG006202	XP_003593122.1	actin-101	NA	NA	NA	TRUE	FALSE	FALSE	FALSE	TRUE	FALSE	FALSE	FALSE	FALSE	TRUE	NA	NA	NA	NA	204.313	221.926	323.225	279.299	149.435
MsaG006223	XP_003593156.1	BRASSINOSTEROID INSENSITIVE 1-associated receptor kinase 1 isoform X2	NA	NA	NA	FALSE	FALSE	FALSE	FALSE	FALSE	FALSE	FALSE	FALSE	FALSE	FALSE	NA	NA	NA	NA	0.117154	0.0635784	0.112894	0.252329	0.0952049
MsaG006224	XP_003593158.1	BRASSINOSTEROID INSENSITIVE 1-associated receptor kinase 1	NA	NA	NA	TRUE	FALSE	FALSE	FALSE	FALSE	FALSE	FALSE	FALSE	FALSE	TRUE	NA	NA	NA	NA	0.285058	0.892041	1.1331	1.83807	1.12937
MsaG006225	XP_003593159.2	BRASSINOSTEROID INSENSITIVE 1-associated receptor kinase 1	NA	NA	NA	TRUE	FALSE	FALSE	FALSE	FALSE	FALSE	FALSE	FALSE	FALSE	TRUE	NA	NA	NA	NA	0.14694	0.068667	0.0391477	0.189227	0.289617
MsaG006229	XP_024632900.1	high affinity sulfate transporter 2	NA	NA	NA	TRUE	FALSE	FALSE	FALSE	FALSE	FALSE	FALSE	FALSE	FALSE	TRUE	NA	NA	NA	NA	0.819491	0.972788	1.41069	0.837627	1.06754
MsaG006234	XP_039687085.1	senescence-specific cysteine protease SAG12 isoform X2	NA	NA	NA	FALSE	FALSE	FALSE	FALSE	FALSE	FALSE	FALSE	FALSE	FALSE	FALSE	NA	NA	NA	NA	0.0255876	0	0.0331012	0.0479487	1.33101
MsaG006237	XP_003593177.1	chlorophyll a-b binding protein CP24 10A%2C chloroplastic	NA	NA	NA	FALSE	FALSE	TRUE	FALSE	FALSE	FALSE	FALSE	TRUE	FALSE	TRUE	NA	13	NA	NA	404.485	412.664	674.497	1042.24	3688.95
MsaG006238	XP_013457205.1	3-hydroxyacyl-[acyl-carrier-protein] dehydratase FabZ	NA	NA	NA	FALSE	FALSE	FALSE	FALSE	FALSE	FALSE	FALSE	FALSE	FALSE	FALSE	NA	NA	NA	NA	3.10457	0.212069	0.428562	0.165834	0.367988
MsaG006242	XP_003593187.1	cationic peroxidase 2	NA	NA	NA	FALSE	FALSE	FALSE	FALSE	FALSE	FALSE	FALSE	FALSE	FALSE	FALSE	NA	NA	NA	NA	0.404542	0.124305	0.276655	3.72517	2.23331
MsaG006243	XP_003593190.2	probable inactive receptor kinase At2g26730	NA	NA	NA	FALSE	FALSE	FALSE	FALSE	FALSE	FALSE	FALSE	FALSE	FALSE	FALSE	NA	NA	NA	NA	0.0827823	0.0297552	0.0555989	0.143935	0.044136
MsaG006252	XP_003593204.3	monoacylglycerol lipase ABHD6	NA	NA	NA	FALSE	FALSE	FALSE	FALSE	FALSE	FALSE	FALSE	FALSE	FALSE	FALSE	NA	NA	NA	NA	1.40978	1.51215	0.459501	0.122622	0.0291266
MsaG006253	XP_024638930.2	transcriptional activator DEMETER	NA	NA	NA	FALSE	TRUE	FALSE	TRUE	FALSE	TRUE	FALSE	FALSE	FALSE	FALSE	NA	NA	NA	NA	0.100208	0.0422293	0.0332532	0.0158258	0.0311325
MsaG006257	XP_024641367.1	PXMP2/4 family protein 4	NA	NA	NA	FALSE	FALSE	FALSE	FALSE	FALSE	FALSE	FALSE	FALSE	FALSE	FALSE	NA	NA	NA	NA	1.30958	0.606192	1.21981	1.1909	0.201322
MsaG006259	XP_003627928.1	uncharacterized protein LOC11446368	NA	NA	NA	TRUE	TRUE	FALSE	TRUE	TRUE	TRUE	FALSE	TRUE	TRUE	TRUE	31	NA	36	NA	0.364934	0.581232	0.406917	0.690368	0.383758
MsaG006263	XP_003593226.1	tRNA (cytosine(38)-C(5))-methyltransferase 2 isoform X1	NA	NA	NA	FALSE	FALSE	FALSE	FALSE	FALSE	FALSE	FALSE	FALSE	FALSE	FALSE	NA	NA	NA	NA	1.14695	0.649434	1.34811	1.83381	0.955627
MsaG006264	XP_003593231.3	probable DNA helicase MCM9	NA	NA	NA	FALSE	FALSE	FALSE	FALSE	FALSE	FALSE	FALSE	FALSE	FALSE	FALSE	NA	NA	NA	NA	0.145331	0.0313202	0.0379459	0.074094	0.0365625
MsaG006265	XP_003593226.1	tRNA (cytosine(38)-C(5))-methyltransferase 2 isoform X1	NA	NA	NA	FALSE	TRUE	FALSE	TRUE	FALSE	TRUE	FALSE	FALSE	FALSE	FALSE	NA	NA	NA	NA	0.374297	0.272789	0.469977	0.591212	0.237738
MsaG006267	XP_013445567.1	uncharacterized protein LOC25502562	NA	NA	NA	FALSE	FALSE	FALSE	FALSE	FALSE	FALSE	FALSE	FALSE	FALSE	FALSE	NA	NA	NA	NA	2.41905	0.809667	2.36605	2.17681	0.337519
MsaG006279	XP_003593231.3	probable DNA helicase MCM9	NA	NA	NA	FALSE	FALSE	FALSE	FALSE	TRUE	FALSE	FALSE	FALSE	FALSE	TRUE	NA	NA	NA	NA	0.338843	0.136096	0.222777	0.361412	0.071294
MsaG006282	XP_013457178.1	classical arabinogalactan protein 1	NA	NA	NA	TRUE	FALSE	TRUE	FALSE	TRUE	FALSE	FALSE	TRUE	TRUE	TRUE	NA	20	NA	brown	133.515	143.534	151.686	153.359	25.7504
MsaG006283	XP_003593240.1	classical arabinogalactan protein 1	NA	NA	NA	FALSE	FALSE	FALSE	FALSE	FALSE	FALSE	FALSE	FALSE	FALSE	FALSE	NA	NA	NA	NA	11.4131	22.1562	28.3577	19.4676	0.196726
MsaG006286	XP_003593244.2	pyruvate decarboxylase 1	NA	NA	NA	FALSE	FALSE	FALSE	FALSE	FALSE	FALSE	FALSE	FALSE	FALSE	FALSE	NA	NA	NA	NA	0.0384202	0.212878	0.291113	0.0505816	0.173196
MsaG006291	XP_003615156.1	protein PELPK1	NA	NA	NA	FALSE	FALSE	FALSE	FALSE	FALSE	FALSE	FALSE	FALSE	FALSE	FALSE	NA	NA	NA	NA	0	0	0.882912	1.82051	2.26285
MsaG006293	XP_013458299.1	tyrosine--tRNA ligase%2C chloroplastic/mitochondrial	NA	NA	NA	FALSE	FALSE	FALSE	FALSE	FALSE	FALSE	FALSE	FALSE	FALSE	FALSE	NA	NA	NA	NA	0.704601	0.247187	0.593407	0.510068	0.787624
MsaG006297	XP_039686084.1	uncharacterized protein LOC120578075	NA	NA	NA	FALSE	FALSE	FALSE	FALSE	FALSE	FALSE	FALSE	FALSE	FALSE	FALSE	NA	NA	NA	NA	0.4695	0.0251366	0.0106054	0.0330029	0
MsaG006300	XP_003593269.1	magnesium-dependent phosphatase 1	NA	NA	NA	FALSE	FALSE	FALSE	FALSE	FALSE	FALSE	FALSE	FALSE	FALSE	FALSE	NA	NA	NA	NA	13.7209	10.0169	12.4384	16.202	10.5553
MsaG006305	XP_024633111.1	costars family protein	NA	NA	NA	FALSE	TRUE	FALSE	TRUE	FALSE	TRUE	FALSE	FALSE	FALSE	FALSE	NA	NA	NA	NA	33.7321	30.5057	39.2471	34.4476	20.808
MsaG006309	XP_003608406.2	uncharacterized protein C6C3,02c	NA	NA	NA	FALSE	FALSE	FALSE	FALSE	FALSE	FALSE	FALSE	FALSE	FALSE	FALSE	NA	NA	NA	NA	5.98822	0.184914	0.0545413	0.084565	0.00554594
MsaG006313	XP_003593285.1	methylmalonate-semialdehyde dehydrogenase [acylating]%2C mitochondrial isoform X1	NA	NA	NA	FALSE	FALSE	TRUE	FALSE	TRUE	FALSE	FALSE	FALSE	TRUE	TRUE	NA	NA	1	NA	0.705897	0.964815	3.63353	2.68517	0.843596
MsaG006314	XP_003593286.1	pentatricopeptide repeat-containing protein At4g31070%2C mitochondrial	NA	NA	NA	FALSE	FALSE	FALSE	FALSE	FALSE	FALSE	FALSE	FALSE	FALSE	FALSE	NA	NA	NA	NA	0.439773	0.349962	0.624408	0.569615	0.131213
MsaG006318	XP_039686154.1	probable cinnamyl alcohol dehydrogenase 1 isoform X1	NA	NA	NA	FALSE	FALSE	FALSE	FALSE	FALSE	FALSE	FALSE	FALSE	FALSE	FALSE	NA	NA	NA	NA	0.380287	0.129117	0.285845	0.278044	0.0492691
MsaG006319	XP_024632394.1	MADS-box transcription factor 23 isoform X1	NA	NA	NA	FALSE	TRUE	TRUE	TRUE	FALSE	TRUE	TRUE	FALSE	FALSE	FALSE	NA	NA	NA	NA	0.458573	0.359352	0.655521	0.462607	0.260629	MIKC_MADS
MsaG006322	XP_024638785.1	probable methyltransferase PMT14	NA	NA	NA	TRUE	TRUE	FALSE	TRUE	FALSE	TRUE	FALSE	FALSE	FALSE	TRUE	NA	NA	NA	NA	1.12731	2.09917	1.87801	1.46603	0.673755
MsaG006323	XP_003593307.1	heat shock 70 kDa protein%2C mitochondrial	NA	NA	NA	TRUE	FALSE	FALSE	FALSE	FALSE	FALSE	FALSE	TRUE	FALSE	TRUE	16	NA	NA	NA	61.1848	35.3582	51.8493	50.9816	29.2575
MsaG006324	XP_003593340.2	protein PARTING DANCERS isoform X1	NA	NA	NA	FALSE	FALSE	FALSE	FALSE	FALSE	FALSE	FALSE	FALSE	FALSE	FALSE	NA	NA	NA	NA	0.572939	0.251967	0.149645	0.0924315	0.0305832
MsaG006327	XP_024633189.1	U3 small nucleolar RNA-associated protein 25 isoform X1	NA	NA	NA	TRUE	TRUE	FALSE	TRUE	TRUE	TRUE	TRUE	TRUE	TRUE	TRUE	13	NA	6	NA	0.321059	0.247827	0.411046	0.391344	0.368896
MsaG006331	XP_039685536.1	uncharacterized protein LOC25500905	NA	NA	NA	FALSE	FALSE	FALSE	FALSE	TRUE	FALSE	FALSE	FALSE	FALSE	TRUE	NA	NA	NA	NA	0.890357	0.467224	0.505057	0.667603	0.35809
MsaG006333	XP_003593318.1	uncharacterized protein LOC11429244	NA	NA	NA	FALSE	FALSE	TRUE	FALSE	TRUE	FALSE	FALSE	FALSE	FALSE	TRUE	NA	NA	NA	NA	85.4478	78.399	198.586	217.319	100.671
MsaG006337	XP_003593326.3	cytochrome P450 89A2	NA	NA	NA	TRUE	TRUE	FALSE	TRUE	FALSE	TRUE	FALSE	FALSE	FALSE	TRUE	NA	NA	NA	NA	0.191275	0.331181	0.817808	0.765328	0.107236
MsaG006344	XP_003593335.3	probable sphingolipid transporter spinster homolog 2	NA	NA	NA	FALSE	FALSE	FALSE	FALSE	FALSE	FALSE	FALSE	FALSE	FALSE	FALSE	NA	NA	NA	NA	0.891759	0.710068	0.940753	0.968541	1.44257
MsaG006345	XP_039686157.1	LOW QUALITY PROTEIN: probable sphingolipid transporter spinster homolog 2	NA	NA	NA	FALSE	FALSE	FALSE	FALSE	FALSE	FALSE	FALSE	FALSE	FALSE	FALSE	NA	NA	NA	NA	0.556778	0.35241	0.956013	0.851898	0.79485
MsaG006347	XP_003593340.2	protein PARTING DANCERS isoform X1	NA	NA	NA	FALSE	FALSE	FALSE	FALSE	FALSE	FALSE	FALSE	FALSE	FALSE	FALSE	NA	NA	NA	NA	1.46616	0.143765	0.142169	0.498779	0.209212
MsaG006349	XP_003593341.1	interaptin isoform X1	NA	NA	NA	FALSE	FALSE	FALSE	FALSE	FALSE	FALSE	FALSE	FALSE	FALSE	FALSE	NA	NA	NA	NA	0.274945	0.0461391	0.103846	0.0500561	0.00554587
MsaG006351	XP_003593344.3	transcription factor bHLH25	NA	NA	NA	FALSE	FALSE	FALSE	FALSE	FALSE	FALSE	FALSE	FALSE	FALSE	FALSE	NA	NA	NA	NA	0.0840965	0.19895	0.772175	0.74748	0.646426	bHLH
MsaG006352	XP_003593345.1	uncharacterized protein LOC11432047	NA	NA	NA	FALSE	FALSE	TRUE	FALSE	TRUE	FALSE	FALSE	TRUE	FALSE	TRUE	NA	11	NA	NA	85.3275	250.9	176.153	86.305	53.4123
MsaG006365	XP_003593361.1	pathogenesis-related protein 1B	NA	NA	NA	FALSE	FALSE	FALSE	FALSE	FALSE	FALSE	FALSE	FALSE	FALSE	FALSE	NA	NA	NA	NA	0.230128	0.446818	1.90375	4.55679	0.817312
MsaG006367	XP_003593363.1	pathogenesis-related protein 1	NA	NA	NA	FALSE	FALSE	FALSE	FALSE	FALSE	FALSE	FALSE	FALSE	FALSE	FALSE	NA	NA	NA	NA	0.582211	0.819231	1.65271	2.01635	0
MsaG006370	XP_003593368.1	pathogenesis-related protein 1B	NA	NA	NA	FALSE	FALSE	FALSE	FALSE	FALSE	FALSE	FALSE	FALSE	FALSE	FALSE	NA	NA	NA	NA	0.456306	1.14055	3.00149	1.83224	0
MsaG006377	XP_003593377.1	probable transcription factor At4g00390	NA	NA	NA	TRUE	TRUE	TRUE	TRUE	TRUE	TRUE	FALSE	TRUE	FALSE	TRUE	NA	NA	NA	tan	60.6981	49.7525	73.4933	79.0158	26.6534	GeBP
MsaG006379	XP_024632254.1	uncharacterized protein DDB_G0273453/DDB_G0273565	NA	NA	NA	FALSE	FALSE	FALSE	FALSE	FALSE	FALSE	FALSE	FALSE	FALSE	FALSE	NA	NA	NA	NA	0.546062	0.331049	0.565619	0.810094	0.0169535
MsaG006384	XP_003593386.1	uncharacterized protein LOC11428543 isoform X3	NA	NA	NA	FALSE	FALSE	TRUE	FALSE	TRUE	FALSE	FALSE	TRUE	TRUE	FALSE	NA	NA	25	NA	284.602	214.984	128.92	85.2383	81.7078
MsaG006390	XP_003593394.2	(3S%2C6E)-nerolidol synthase 1	NA	NA	NA	TRUE	FALSE	FALSE	FALSE	FALSE	FALSE	FALSE	FALSE	TRUE	FALSE	NA	NA	NA	NA	0	0.140152	0.370111	0.00545248	0.0277875
MsaG006391	XP_003593395.2	uncharacterized protein LOC11434829	NA	NA	NA	FALSE	FALSE	FALSE	FALSE	FALSE	FALSE	FALSE	FALSE	FALSE	FALSE	NA	NA	NA	NA	0.364633	0.336225	0.497182	0.414722	4.22407
MsaG006394	XP_003593403.1	transcription factor bHLH112	NA	NA	NA	FALSE	FALSE	FALSE	FALSE	FALSE	FALSE	FALSE	FALSE	FALSE	FALSE	NA	NA	NA	NA	0.553443	0.836321	1.13025	1.32741	3.86077	bHLH
MsaG006399	XP_013462443.2	receptor-like serine/threonine-protein kinase SD1-8 isoform X1	NA	NA	NA	FALSE	TRUE	FALSE	TRUE	FALSE	TRUE	FALSE	FALSE	FALSE	FALSE	NA	NA	NA	NA	0.0577596	0.113248	0.131938	0.219839	0.255926
MsaG006400	XP_003593412.1	receptor-like serine/threonine-protein kinase SD1-8	NA	NA	NA	TRUE	FALSE	FALSE	FALSE	FALSE	FALSE	FALSE	FALSE	FALSE	TRUE	NA	NA	NA	NA	0.0533542	0.224609	0.360581	1.38117	2.55508
MsaG006401	XP_003593415.2	G-type lectin S-receptor-like serine/threonine-protein kinase B120	NA	NA	NA	FALSE	FALSE	FALSE	FALSE	TRUE	FALSE	TRUE	FALSE	FALSE	FALSE	NA	NA	NA	NA	0.253058	0.0696877	0.0690319	0.144683	0.459608
MsaG006402	XP_039686256.1	uncharacterized protein LOC11424236	NA	NA	NA	TRUE	TRUE	FALSE	TRUE	TRUE	TRUE	FALSE	FALSE	FALSE	TRUE	NA	NA	NA	NA	1.94365	1.48595	1.64471	1.40489	0.752992
MsaG006403	XP_024626671.1	G-type lectin S-receptor-like serine/threonine-protein kinase At1g11300	NA	NA	NA	FALSE	FALSE	FALSE	FALSE	FALSE	FALSE	FALSE	FALSE	FALSE	FALSE	NA	NA	NA	NA	0	0	0.0343605	0.0482547	1.4388
MsaG006406	XP_039686256.1	uncharacterized protein LOC11424236	NA	NA	NA	FALSE	FALSE	FALSE	FALSE	FALSE	FALSE	FALSE	FALSE	FALSE	FALSE	NA	NA	NA	NA	0	0.0212917	0	0.0173117	0.586925
MsaG006408	XP_039686256.1	uncharacterized protein LOC11424236	NA	NA	NA	TRUE	TRUE	TRUE	TRUE	FALSE	TRUE	TRUE	FALSE	FALSE	FALSE	NA	NA	NA	NA	0.225803	0.116346	0.155301	0.158381	0.547534
MsaG006412	XP_003593431.2	OVARIAN TUMOR DOMAIN-containing deubiquitinating enzyme 1	NA	NA	NA	FALSE	TRUE	FALSE	TRUE	FALSE	TRUE	FALSE	FALSE	FALSE	FALSE	NA	NA	NA	NA	14.758	10.5579	16.2556	17.3626	12.788
MsaG006419	XP_013443875.3	equilibrative nucleotide transporter 3	NA	NA	NA	FALSE	FALSE	FALSE	FALSE	FALSE	FALSE	FALSE	FALSE	FALSE	FALSE	NA	NA	NA	NA	2.45545	0.0568573	0.0208752	0.0723845	0
MsaG006420	XP_013462461.2	equilibrative nucleotide transporter 3 isoform X2	NA	NA	NA	FALSE	FALSE	FALSE	FALSE	FALSE	FALSE	FALSE	FALSE	FALSE	FALSE	NA	NA	NA	NA	0.0936507	0.0757441	0.0205469	0.0149739	0.765874
MsaG006424	XP_013462466.1	lysine-specific demethylase JMJ25	NA	NA	NA	FALSE	FALSE	FALSE	FALSE	FALSE	FALSE	FALSE	FALSE	FALSE	FALSE	NA	NA	NA	NA	1.85444	1.00325	1.61327	1.83206	1.0331
MsaG006426	XP_013462466.1	lysine-specific demethylase JMJ25	NA	NA	NA	FALSE	TRUE	FALSE	TRUE	FALSE	TRUE	FALSE	FALSE	FALSE	FALSE	NA	NA	NA	NA	1.55817	0.862525	1.5072	1.64182	0.908854
MsaG006428	XP_013462469.1	transcription factor MYB74	NA	NA	NA	FALSE	FALSE	TRUE	FALSE	TRUE	FALSE	FALSE	FALSE	FALSE	TRUE	NA	NA	NA	NA	0.0467806	0.281726	1.09222	2.40704	0.70764	MYB
MsaG006429	XP_013462471.1	putative PAP-specific phosphatase%2C mitochondrial isoform X1	NA	NA	NA	FALSE	TRUE	FALSE	TRUE	FALSE	TRUE	FALSE	FALSE	FALSE	FALSE	NA	NA	NA	NA	0.0999923	0.0612238	0.0255589	0.0213818	0.0152496
MsaG006431	XP_013462476.1	external alternative NAD(P)H-ubiquinone oxidoreductase B2%2C mitochondrial	NA	NA	NA	FALSE	FALSE	FALSE	FALSE	FALSE	FALSE	FALSE	FALSE	FALSE	FALSE	NA	NA	NA	NA	1.22302	0.106831	0.0679934	0.320355	0.00854175
MsaG006433	XP_024632200.1	heterogeneous nuclear ribonucleoprotein U-like protein 1	NA	NA	NA	FALSE	FALSE	FALSE	FALSE	TRUE	FALSE	FALSE	FALSE	FALSE	TRUE	NA	NA	NA	green	0.48305	0.822122	0.555945	0.351274	0
MsaG006439	XP_003593448.1	pre-mRNA-splicing factor SYF1	NA	NA	NA	FALSE	TRUE	FALSE	TRUE	FALSE	TRUE	FALSE	FALSE	FALSE	FALSE	NA	NA	NA	NA	10.1691	7.21196	11.0053	11.7125	5.23246
MsaG006444	XP_003593358.1	pathogenesis-related protein 1C	NA	NA	NA	FALSE	FALSE	FALSE	FALSE	FALSE	FALSE	FALSE	FALSE	FALSE	FALSE	NA	NA	NA	NA	0	0.0253721	0.101858	0.148162	3.04703
MsaG006448	XP_003593459.2	quinone oxidoreductase PIG3	NA	NA	NA	TRUE	FALSE	FALSE	FALSE	TRUE	FALSE	FALSE	FALSE	FALSE	TRUE	NA	NA	NA	NA	30.2696	30.7458	59.0433	55.8239	38.2498
MsaG006449	XP_003593461.1	60S ribosomal protein L26-2	NA	NA	NA	TRUE	TRUE	FALSE	TRUE	TRUE	TRUE	FALSE	TRUE	FALSE	TRUE	12	NA	NA	NA	911.379	452.938	798.72	910.122	322.944
MsaG006452	XP_013447041.1	GMP synthase [glutamine-hydrolyzing]	NA	NA	NA	TRUE	TRUE	FALSE	TRUE	FALSE	TRUE	FALSE	FALSE	FALSE	TRUE	NA	NA	NA	NA	0.839857	0.622896	2.28034	2.18241	1.48235
MsaG006454	XP_003593472.1	keratin%2C type II cytoskeletal 1	NA	NA	NA	TRUE	TRUE	TRUE	TRUE	TRUE	TRUE	FALSE	TRUE	FALSE	TRUE	NA	NA	NA	purple	252.073	990.449	1147.63	294.776	25.7761
MsaG006455	XP_003593474.1	NDR1/HIN1-like protein 13	NA	NA	NA	FALSE	FALSE	FALSE	FALSE	FALSE	FALSE	FALSE	FALSE	FALSE	FALSE	NA	NA	NA	NA	0.31766	0.207934	1.50198	1.01856	0
MsaG006458	XP_024632505.1	uncharacterized protein LOC11428546	NA	NA	NA	FALSE	FALSE	TRUE	FALSE	TRUE	FALSE	FALSE	TRUE	FALSE	FALSE	NA	NA	NA	NA	0.862778	1.36317	2.18761	1.39698	0.831139	MYB_related
MsaG006463	XP_024633189.1	U3 small nucleolar RNA-associated protein 25 isoform X1	NA	NA	NA	FALSE	TRUE	FALSE	TRUE	FALSE	TRUE	FALSE	FALSE	FALSE	FALSE	NA	NA	NA	NA	0.357877	0.215596	0.479769	0.449612	0.422423
MsaG006466	XP_003593493.1	uncharacterized protein LOC11433876	NA	NA	NA	TRUE	FALSE	TRUE	FALSE	FALSE	FALSE	FALSE	FALSE	FALSE	TRUE	NA	NA	NA	NA	0.828123	0.344286	0.640933	0.581718	0.633664
MsaG006471	XP_003593500.1	serine carboxypeptidase-like 31	NA	NA	NA	FALSE	FALSE	FALSE	FALSE	FALSE	FALSE	FALSE	FALSE	FALSE	FALSE	NA	NA	NA	NA	0.136886	0.132954	0.337313	0.393739	0.0786448
MsaG006472	XP_003593502.1	(E%2CE)-geranyllinalool synthase	NA	NA	NA	TRUE	TRUE	FALSE	TRUE	TRUE	TRUE	FALSE	FALSE	FALSE	TRUE	NA	NA	NA	NA	0.0845918	0.0781784	0.0625888	0.833196	0.0461665
MsaG006473	XP_003593500.1	serine carboxypeptidase-like 31	NA	NA	NA	FALSE	FALSE	FALSE	FALSE	FALSE	FALSE	FALSE	FALSE	FALSE	FALSE	NA	NA	NA	NA	0.00683703	0.0145964	0.239475	0.267705	0.0199307
MsaG006474	XP_003593501.2	serine carboxypeptidase-like 32	NA	NA	NA	FALSE	FALSE	FALSE	FALSE	FALSE	FALSE	FALSE	FALSE	FALSE	FALSE	NA	NA	NA	NA	0.601464	0.600607	1.11319	1.03488	1.03252
MsaG006475	XP_003593502.1	(E%2CE)-geranyllinalool synthase	NA	NA	NA	TRUE	FALSE	FALSE	FALSE	TRUE	FALSE	FALSE	FALSE	FALSE	TRUE	NA	NA	NA	NA	0.0475072	0.115562	0.0780475	0.96105	0.0407247
MsaG006476	XP_039686180.1	uncharacterized protein LOC11421617 isoform X1	NA	NA	NA	FALSE	FALSE	FALSE	FALSE	FALSE	FALSE	FALSE	FALSE	FALSE	FALSE	NA	NA	NA	NA	0	0.798135	1.47308	0.149378	0.0870398
MsaG006477	XP_039686183.1	S-linalool synthase-like isoform X2	NA	NA	NA	FALSE	FALSE	FALSE	FALSE	FALSE	FALSE	FALSE	FALSE	FALSE	FALSE	NA	NA	NA	NA	0	0.0173698	0.0128073	0.0855008	0
MsaG006481	XP_003593514.3	uncharacterized protein At4g04980	NA	NA	NA	FALSE	FALSE	FALSE	FALSE	FALSE	FALSE	FALSE	FALSE	FALSE	FALSE	NA	NA	NA	NA	0.139837	0.168662	0.171111	0.117383	0.0178111
MsaG006489	XP_003593529.1	stem-specific protein TSJT1	NA	NA	NA	TRUE	FALSE	TRUE	FALSE	TRUE	FALSE	TRUE	TRUE	TRUE	FALSE	2	8	NA	NA	199.712	225.264	498.543	860.647	55.8487
MsaG006491	XP_003593532.3	mediator of RNA polymerase II transcription subunit 16	NA	NA	NA	FALSE	FALSE	FALSE	FALSE	FALSE	FALSE	FALSE	FALSE	FALSE	FALSE	NA	NA	NA	NA	0.170111	0.163762	0.158298	0.3848	0.0175984
MsaG006493	XP_003593537.1	putative serine/threonine-protein kinase	NA	NA	NA	FALSE	FALSE	FALSE	FALSE	FALSE	FALSE	FALSE	FALSE	FALSE	FALSE	NA	NA	NA	NA	0.175593	0.140134	0.5556	0.805329	0.37015
MsaG006494	XP_003593538.1	clathrin light chain 1	NA	NA	NA	FALSE	FALSE	FALSE	FALSE	FALSE	FALSE	FALSE	FALSE	FALSE	FALSE	NA	NA	NA	NA	43.4921	43.9042	58.248	62.578	50.1966
MsaG006502	XP_003593563.1	stress-related protein	NA	NA	NA	FALSE	FALSE	TRUE	FALSE	TRUE	FALSE	FALSE	FALSE	TRUE	TRUE	NA	34	37	NA	636.308	583.838	545.054	427.276	385.516
MsaG006505	XP_003593566.1	uncharacterized protein LOC11418677	NA	NA	NA	FALSE	FALSE	FALSE	FALSE	FALSE	FALSE	FALSE	FALSE	FALSE	FALSE	NA	NA	NA	NA	2.94349	0.759589	1.26656	1.74733	1.69569
MsaG006506	XP_003593568.1	putative tRNA (cytidine(32)/guanosine(34)-2'-O)-methyltransferase isoform X1	NA	NA	NA	FALSE	FALSE	FALSE	FALSE	FALSE	FALSE	FALSE	FALSE	FALSE	FALSE	NA	NA	NA	NA	2.00803	1.31712	1.62161	2.57076	0.723107
MsaG006508	XP_003593572.2	T-complex protein 1 subunit gamma	NA	NA	NA	TRUE	FALSE	TRUE	FALSE	TRUE	FALSE	FALSE	TRUE	FALSE	TRUE	NA	NA	NA	tan	28.4971	15.1835	24.5569	30.6874	9.97837
MsaG006519	XP_003593580.1	3-ketoacyl-CoA synthase 15	NA	NA	NA	FALSE	FALSE	FALSE	FALSE	FALSE	FALSE	FALSE	FALSE	FALSE	FALSE	NA	NA	NA	NA	0.0604451	0.114412	0.355098	0.00993703	0
MsaG006525	XP_003593591.1	transcription factor bHLH162	NA	NA	NA	FALSE	FALSE	FALSE	FALSE	FALSE	FALSE	FALSE	FALSE	FALSE	FALSE	NA	NA	NA	NA	0	0.117943	0.380286	0.03474	0.327487	bHLH
MsaG006530	XP_039686190.1	transcriptional corepressor LEUNIG_HOMOLOG isoform X1	NA	NA	NA	FALSE	TRUE	FALSE	TRUE	FALSE	TRUE	FALSE	FALSE	FALSE	FALSE	NA	NA	NA	NA	0.462595	0.19903	0.343965	0.300877	0.13355
MsaG006535	XP_039688000.1	putative disease resistance protein At3g14460	NA	NA	NA	FALSE	FALSE	TRUE	FALSE	FALSE	FALSE	FALSE	FALSE	FALSE	TRUE	NA	NA	NA	NA	0.0802056	0.0330286	0.0355898	0.0335688	0.00761639
MsaG006546	XP_013461067.1	60S ribosomal protein L15-1	NA	NA	NA	TRUE	TRUE	TRUE	TRUE	TRUE	TRUE	FALSE	TRUE	FALSE	TRUE	12	NA	NA	tan	541.762	311.146	430.634	599.957	132.693
MsaG006547	XP_003593620.1	dormancy-associated protein 1	NA	NA	NA	TRUE	TRUE	TRUE	TRUE	TRUE	TRUE	FALSE	TRUE	TRUE	TRUE	7	NA	NA	NA	264.477	103.876	754.235	1053.96	179.695
MsaG006548	XP_003593622.1	uncharacterized protein LOC11443823	NA	NA	NA	FALSE	FALSE	FALSE	FALSE	FALSE	FALSE	FALSE	FALSE	FALSE	FALSE	NA	NA	NA	NA	0.925969	1.10044	1.38994	0.762076	0.168732
MsaG006553	XP_013464983.1	syntaxin-132 isoform X1	NA	NA	NA	FALSE	FALSE	FALSE	FALSE	FALSE	FALSE	FALSE	FALSE	FALSE	FALSE	NA	NA	NA	NA	1.20081	0.928838	1.13126	0.55089	0.425559
MsaG006562	XP_024632082.1	uncharacterized protein LOC11446067 isoform X2	NA	NA	NA	FALSE	FALSE	FALSE	FALSE	FALSE	FALSE	FALSE	FALSE	FALSE	FALSE	NA	NA	NA	NA	1.65741	1.40056	2.12198	1.6328	0.446594
MsaG006567	XP_003593639.1	uncharacterized protein LOC11443307	NA	NA	NA	FALSE	FALSE	FALSE	FALSE	FALSE	FALSE	FALSE	FALSE	FALSE	FALSE	NA	NA	NA	NA	2.31746	0.915494	1.50308	1.83472	1.5172
MsaG006568	XP_003593641.2	glycogen phosphorylase 1 isoform X1	NA	NA	NA	FALSE	FALSE	FALSE	FALSE	FALSE	FALSE	FALSE	FALSE	FALSE	FALSE	NA	NA	NA	NA	1.52923	0.805712	1.2555	1.93405	1.05452
MsaG006571	XP_024631664.1	homeobox-DDT domain protein RLT1 isoform X2	NA	NA	NA	FALSE	TRUE	FALSE	TRUE	FALSE	TRUE	FALSE	FALSE	FALSE	FALSE	NA	NA	NA	NA	17.8486	14.8344	25.4282	22.313	18.3404	HB-other
MsaG006574	XP_039686196.1	tRNA (adenine(58)-N(1))-methyltransferase catalytic subunit TRMT61A isoform X2	NA	NA	NA	FALSE	FALSE	FALSE	FALSE	FALSE	FALSE	FALSE	FALSE	FALSE	FALSE	NA	NA	NA	NA	0.53939	0.14615	0.342372	0.388587	0.328918
MsaG006575	XP_003593653.1	serine/threonine-protein kinase-like protein ACR4	NA	NA	NA	FALSE	FALSE	FALSE	FALSE	FALSE	FALSE	FALSE	FALSE	FALSE	FALSE	NA	NA	NA	NA	0.0217035	0.0283482	0	0.321613	0.988181
MsaG006581	XP_003593656.1	NAC domain-containing protein 10	NA	NA	NA	TRUE	TRUE	FALSE	TRUE	FALSE	TRUE	FALSE	FALSE	FALSE	TRUE	NA	NA	NA	NA	0.357604	0.460576	0.395423	2.4009	0.157777
MsaG006587	XP_039686203.1	putative disease resistance protein At3g14460	NA	NA	NA	FALSE	FALSE	FALSE	FALSE	FALSE	FALSE	FALSE	FALSE	FALSE	FALSE	NA	NA	NA	NA	0.429731	0.249026	0.747585	0.401116	0.348629
MsaG006592	XP_003593677.1	leucine-rich repeat receptor protein kinase HPCA1	NA	NA	NA	FALSE	FALSE	FALSE	FALSE	FALSE	FALSE	FALSE	FALSE	FALSE	FALSE	NA	NA	NA	NA	0.0563229	0.0304928	0.0286919	0.014747	0.0709907
MsaG006594	XP_003593681.1	leucine-rich repeat receptor protein kinase HPCA1	NA	NA	NA	FALSE	FALSE	FALSE	FALSE	FALSE	FALSE	FALSE	FALSE	FALSE	FALSE	NA	NA	NA	NA	0.163554	0.122626	0.38208	0.636156	3.07069
MsaG006595	XP_003593683.1	uncharacterized protein LOC11446074	NA	NA	NA	FALSE	FALSE	FALSE	FALSE	TRUE	FALSE	FALSE	FALSE	FALSE	TRUE	NA	NA	NA	NA	36.9963	20.6441	47.1212	51.1608	33.9368
MsaG006596	XP_013463259.1	protein SRC2	NA	NA	NA	TRUE	TRUE	FALSE	TRUE	TRUE	TRUE	FALSE	FALSE	TRUE	FALSE	NA	NA	NA	NA	0.277009	0.911595	1.34189	1.2591	0.800157
MsaG006598	XP_039686207.1	WUSCHEL-related homeobox 9 isoform X1	NA	NA	NA	FALSE	FALSE	FALSE	FALSE	FALSE	FALSE	FALSE	FALSE	FALSE	FALSE	NA	NA	NA	NA	4.63214	0.950753	1.33321	1.73323	0.0180511	WOX
MsaG006599	XP_003593687.1	1-(5-phosphoribosyl)-5-[(5-phosphoribosylamino)methylideneamino] imidazole-4-carboxamide isomerase%2C chloroplastic	NA	NA	NA	FALSE	FALSE	TRUE	FALSE	FALSE	FALSE	FALSE	TRUE	FALSE	FALSE	NA	NA	NA	NA	2.01843	1.50266	1.53924	2.57729	1.1768
MsaG006605	XP_003593700.2	acyl-CoA--sterol O-acyltransferase 1	NA	NA	NA	FALSE	FALSE	FALSE	FALSE	FALSE	FALSE	FALSE	FALSE	FALSE	FALSE	NA	NA	NA	NA	1.051	0.0539098	0	0.0804968	0.0806818
MsaG006608	XP_003593705.1	glutamate receptor 2,7	NA	NA	NA	FALSE	FALSE	FALSE	FALSE	FALSE	FALSE	FALSE	FALSE	FALSE	FALSE	NA	NA	NA	NA	0.0654157	0.0397642	0.102414	0.0629415	0.58952
MsaG006609	XP_003593705.1	glutamate receptor 2,7	NA	NA	NA	FALSE	FALSE	FALSE	FALSE	FALSE	FALSE	FALSE	FALSE	FALSE	FALSE	NA	NA	NA	NA	0.320569	0.106127	0.679451	0.280334	4.19846
MsaG006610	XP_003593708.2	glutamate receptor 2,7	NA	NA	NA	FALSE	FALSE	FALSE	FALSE	FALSE	FALSE	FALSE	FALSE	FALSE	FALSE	NA	NA	NA	NA	0.0783336	0.0100632	0.0584467	0.0891834	0.842218
MsaG006611	XP_003593709.1	probable pre-mRNA-splicing factor ATP-dependent RNA helicase DEAH9	NA	NA	NA	FALSE	FALSE	FALSE	FALSE	FALSE	FALSE	FALSE	FALSE	FALSE	FALSE	NA	NA	NA	NA	1.57654	0.96094	1.82643	1.67405	0.921664
MsaG006612	XP_003593710.1	probable ATP-dependent RNA helicase ddx17	NA	NA	NA	FALSE	FALSE	FALSE	FALSE	FALSE	FALSE	FALSE	FALSE	FALSE	FALSE	NA	NA	NA	NA	5.28439	0.870291	0.673491	0.664095	0.269521
MsaG006622	XP_003593728.1	GDSL esterase/lipase At5g45920	NA	NA	NA	FALSE	FALSE	FALSE	FALSE	FALSE	FALSE	FALSE	FALSE	FALSE	FALSE	NA	NA	NA	NA	4.1467	1.5281	1.4824	0.771832	0.693926
MsaG006628	XP_003603819.2	RNA pseudouridine synthase 2%2C chloroplastic	NA	NA	NA	FALSE	FALSE	FALSE	FALSE	FALSE	FALSE	FALSE	FALSE	FALSE	FALSE	NA	NA	NA	NA	0.119263	0.0290289	0.165543	0.0370173	0.0747647
MsaG006629	XP_003593736.1	GDSL esterase/lipase At1g28580	NA	NA	NA	TRUE	FALSE	FALSE	FALSE	FALSE	FALSE	FALSE	FALSE	FALSE	TRUE	NA	NA	NA	NA	0.554676	0.425011	0.39481	0.996198	2.49766
MsaG006630	XP_003593737.1	GDSL esterase/lipase At1g31550	NA	NA	NA	FALSE	FALSE	FALSE	FALSE	FALSE	FALSE	FALSE	FALSE	FALSE	FALSE	NA	NA	NA	NA	1.98007	1.00529	2.13053	2.74538	0.898774
MsaG006642	XP_024633323.1	macrodontain-1 isoform X1	NA	NA	NA	TRUE	FALSE	FALSE	FALSE	TRUE	FALSE	FALSE	FALSE	FALSE	TRUE	NA	NA	NA	NA	0.107983	0.0305041	0.150017	0.30491	3.10084
MsaG006644	XP_003593767.1	protein spotted leaf 11	NA	NA	NA	TRUE	TRUE	FALSE	TRUE	FALSE	TRUE	TRUE	FALSE	TRUE	FALSE	15	NA	NA	NA	2.68619	1.57736	3.09113	0.623424	0.438969
MsaG006652	XP_024628783.1	replication protein A 70 kDa DNA-binding subunit C	NA	NA	NA	FALSE	TRUE	FALSE	TRUE	FALSE	TRUE	FALSE	FALSE	FALSE	FALSE	NA	NA	NA	NA	0.188926	0.0296816	0.0368238	0.0371294	0.0132175
MsaG006659	XP_013462556.1	protein trichome birefringence-like 21	NA	NA	NA	TRUE	FALSE	FALSE	FALSE	TRUE	FALSE	FALSE	FALSE	FALSE	TRUE	NA	NA	NA	NA	0.911411	1.0473	1.13142	2.06316	0.473715
MsaG006661	XP_013462558.1	protein LIGHT-DEPENDENT SHORT HYPOCOTYLS 10	NA	NA	NA	FALSE	TRUE	FALSE	TRUE	FALSE	TRUE	FALSE	FALSE	FALSE	FALSE	NA	NA	NA	NA	0.608387	0.540615	0.933442	2.65785	3.3498
MsaG006662	XP_013462559.1	trihelix transcription factor ASIL2	NA	NA	NA	TRUE	FALSE	FALSE	FALSE	FALSE	FALSE	FALSE	FALSE	FALSE	TRUE	NA	NA	NA	NA	39.2692	25.034	31.8309	38.0014	24.076	Trihelix
MsaG006667	XP_013462564.1	low-temperature-induced cysteine proteinase	NA	NA	NA	FALSE	TRUE	FALSE	TRUE	TRUE	TRUE	FALSE	TRUE	FALSE	FALSE	NA	NA	NA	NA	0.273156	1.03764	3.03222	3.05126	0.0639578
MsaG006669	XP_013446386.2	receptor-like protein 13	NA	NA	NA	FALSE	FALSE	FALSE	FALSE	FALSE	FALSE	FALSE	FALSE	FALSE	FALSE	NA	NA	NA	NA	0.221147	0.281665	0.366512	0.811865	0.353324
MsaG006670	XP_039686687.1	uncharacterized protein LOC112418982 isoform X1	NA	NA	NA	TRUE	TRUE	TRUE	TRUE	TRUE	TRUE	TRUE	TRUE	TRUE	TRUE	NA	NA	36	NA	1.79733	1.55184	0.992125	1.0824	1.09824
MsaG006673	XP_024631505.1	transcription factor LUX isoform X2	NA	NA	NA	FALSE	FALSE	FALSE	FALSE	FALSE	FALSE	FALSE	FALSE	FALSE	FALSE	NA	NA	NA	NA	0.00613314	0.099373	0.256793	0.556842	0.0302677	G2-like
MsaG006682	XP_013462585.1	nucleobase-ascorbate transporter 2	NA	NA	NA	FALSE	FALSE	FALSE	FALSE	FALSE	FALSE	FALSE	FALSE	FALSE	FALSE	NA	NA	NA	NA	1.42119	0.790733	1.83627	1.91434	0.238914
MsaG006683	XP_013462586.2	O-fucosyltransferase 8 isoform X1	NA	NA	NA	FALSE	TRUE	FALSE	TRUE	FALSE	TRUE	FALSE	FALSE	FALSE	FALSE	NA	NA	NA	NA	0.359939	1.50978	0.889626	0.637074	2.2098
MsaG006687	XP_013462590.1	uncharacterized protein LOC25485992	NA	NA	NA	FALSE	FALSE	FALSE	FALSE	FALSE	FALSE	FALSE	FALSE	FALSE	FALSE	NA	NA	NA	NA	0.710292	0.658415	0.81283	0.852952	3.72437
MsaG006688	XP_039685703.1	LRR receptor-like serine/threonine-protein kinase GSO1	NA	NA	NA	FALSE	FALSE	FALSE	FALSE	FALSE	FALSE	FALSE	FALSE	FALSE	FALSE	NA	NA	NA	NA	0.35904	0.11979	0.569945	0.639386	2.71321
MsaG006690	XP_013462591.1	probable LRR receptor-like serine/threonine-protein kinase At3g47570	NA	NA	NA	FALSE	FALSE	FALSE	FALSE	FALSE	FALSE	FALSE	FALSE	FALSE	FALSE	NA	NA	NA	NA	0.0679855	0.0387121	0.207212	0.107287	2.17482
MsaG006691	XP_024632463.1	probable LRR receptor-like serine/threonine-protein kinase At3g47570	NA	NA	NA	FALSE	FALSE	FALSE	FALSE	FALSE	FALSE	FALSE	FALSE	FALSE	FALSE	NA	NA	NA	NA	0.0559164	0.0381126	0.0513969	0.0372013	0.493206
MsaG006698	XP_013462605.1	ethylene-responsive transcription factor ERN2-like	NA	NA	NA	FALSE	FALSE	FALSE	FALSE	FALSE	FALSE	FALSE	FALSE	FALSE	FALSE	NA	NA	NA	NA	0.578612	1.1543	2.15577	0.703145	0	ERF
MsaG006699	XP_039686220.1	pentatricopeptide repeat-containing protein At3g62470%2C mitochondrial	NA	NA	NA	TRUE	TRUE	FALSE	TRUE	FALSE	TRUE	FALSE	FALSE	FALSE	TRUE	NA	NA	NA	NA	8.29876	5.13823	7.57743	7.61698	6.02374
MsaG006700	XP_003593817.1	fasciclin-like arabinogalactan protein 12	NA	NA	NA	FALSE	FALSE	FALSE	FALSE	FALSE	FALSE	FALSE	FALSE	FALSE	FALSE	NA	NA	NA	NA	0	0	0.0452224	0.141217	0.791493
MsaG006703	XP_013462610.1	pentatricopeptide repeat-containing protein At5g59600	NA	NA	NA	FALSE	FALSE	FALSE	FALSE	FALSE	FALSE	FALSE	FALSE	FALSE	FALSE	NA	NA	NA	NA	1.07669	1.14018	1.29148	1.04988	0.119866
MsaG006705	XP_013466929.1	protein BOLA4%2C chloroplastic/mitochondrial	NA	NA	NA	FALSE	FALSE	FALSE	FALSE	FALSE	FALSE	FALSE	FALSE	FALSE	FALSE	NA	NA	NA	NA	10.8544	8.38165	7.1587	7.16025	1.86723
MsaG006713	XP_003593824.2	transcription repressor OFP5	NA	NA	NA	FALSE	FALSE	FALSE	FALSE	FALSE	FALSE	FALSE	FALSE	FALSE	FALSE	NA	NA	NA	NA	0.460997	0.0136252	0.125689	0.101132	0.0582589
MsaG006715	XP_024633181.1	transmembrane protein 230	NA	NA	NA	FALSE	FALSE	FALSE	FALSE	FALSE	FALSE	FALSE	FALSE	FALSE	FALSE	NA	NA	NA	NA	19.8794	14.4618	19.7245	21.6525	16.7419
MsaG006716	XP_003593813.3	uncharacterized protein LOC11443335	NA	NA	NA	FALSE	FALSE	FALSE	FALSE	FALSE	FALSE	FALSE	FALSE	FALSE	FALSE	NA	NA	NA	NA	0.315946	0.316059	0.224046	0.0991803	0.186614
MsaG006721	XP_003593782.1	pyridoxal 5'-phosphate synthase subunit PDX1,3	NA	NA	NA	TRUE	TRUE	TRUE	TRUE	FALSE	TRUE	FALSE	TRUE	TRUE	TRUE	16	20	NA	NA	315.776	187.172	305.024	287.282	1431.26
MsaG006723	XP_003593787.2	aquaporin NIP1-2	NA	NA	NA	FALSE	FALSE	FALSE	FALSE	FALSE	FALSE	FALSE	FALSE	FALSE	FALSE	NA	NA	NA	NA	0.702494	0.11934	0.439609	0.389248	0.289233
MsaG006724	XP_003593786.1	nodulin-26	NA	NA	NA	FALSE	FALSE	FALSE	FALSE	FALSE	FALSE	FALSE	FALSE	FALSE	FALSE	NA	NA	NA	NA	0.209473	0.331634	0.124194	0.175533	0.203368
MsaG006726	XP_024631588.1	ABC transporter C family member 2	NA	NA	NA	FALSE	FALSE	FALSE	FALSE	FALSE	FALSE	FALSE	FALSE	FALSE	FALSE	NA	NA	NA	NA	0.0663803	0.0323312	0.0734434	0.0595848	0.0863625
MsaG006731	XP_024631588.1	ABC transporter C family member 2	NA	NA	NA	FALSE	FALSE	FALSE	FALSE	FALSE	FALSE	FALSE	FALSE	FALSE	FALSE	NA	NA	NA	NA	0.088784	0.0548919	0.0824226	0.0790932	0.082992
MsaG006748	XP_039686350.1	LOW QUALITY PROTEIN: GDSL esterase/lipase At1g29670	NA	NA	NA	FALSE	FALSE	FALSE	FALSE	FALSE	FALSE	FALSE	FALSE	FALSE	FALSE	NA	NA	NA	NA	0.255211	0.0786093	0.144528	0.0830668	0.0960337
MsaG006751	XP_039686351.1	LOW QUALITY PROTEIN: uncharacterized protein LOC25486026	NA	NA	NA	FALSE	TRUE	FALSE	TRUE	FALSE	TRUE	FALSE	FALSE	FALSE	FALSE	NA	NA	NA	NA	0.254365	0.413643	0.227512	0.131214	0.640453
MsaG006754	XP_024635447.1	kinesin-like protein KIN-14F	NA	NA	NA	FALSE	FALSE	FALSE	FALSE	FALSE	FALSE	FALSE	FALSE	FALSE	FALSE	NA	NA	NA	NA	0.308669	0.560858	0.454195	0.198059	0.0706766
MsaG006755	XP_013441744.1	GDSL esterase/lipase At1g29670	NA	NA	NA	FALSE	FALSE	FALSE	FALSE	FALSE	FALSE	FALSE	FALSE	FALSE	FALSE	NA	NA	NA	NA	0.537589	0.297749	0.0918718	0.467595	1.57595
MsaG006759	XP_013462643.2	subtilisin-like protease SBT5,6 isoform X1	NA	NA	NA	FALSE	FALSE	FALSE	FALSE	FALSE	FALSE	FALSE	FALSE	FALSE	FALSE	NA	NA	NA	NA	2.52345	1.18049	1.47629	1.75425	1.71278
MsaG006760	XP_013462644.1	subtilisin-like protease SBT5,6	NA	NA	NA	TRUE	TRUE	FALSE	TRUE	FALSE	TRUE	FALSE	FALSE	TRUE	FALSE	NA	NA	NA	NA	0.333383	0.425914	0.24109	0.40017	2.1537
MsaG006772	XP_024626279.2	multiple RNA-binding domain-containing protein 1	NA	NA	NA	FALSE	FALSE	FALSE	FALSE	FALSE	FALSE	FALSE	FALSE	FALSE	FALSE	NA	NA	NA	NA	0.0599008	0.115674	0.134839	0.234986	0.0474637
MsaG006773	XP_039686228.1	ABC transporter B family member 9	NA	NA	NA	FALSE	FALSE	FALSE	FALSE	FALSE	FALSE	FALSE	FALSE	FALSE	FALSE	NA	NA	NA	NA	2.53146	0.707269	0.140836	0.0294501	0
MsaG006774	XP_003616753.1	probable leucine-rich repeat receptor-like serine/threonine-protein kinase At3g14840	NA	NA	NA	FALSE	FALSE	FALSE	FALSE	FALSE	FALSE	FALSE	FALSE	FALSE	FALSE	NA	NA	NA	NA	0.222801	1.56685	2.45589	0.824499	0
MsaG006777	XP_039686041.1	putative ubiquitin-conjugating enzyme E2 38	NA	NA	NA	FALSE	FALSE	FALSE	FALSE	FALSE	FALSE	FALSE	FALSE	FALSE	FALSE	NA	NA	NA	NA	1.26553	0.460664	0.370258	0.310398	0.0190835
MsaG006779	XP_003593858.2	serine carboxypeptidase-like 12 isoform X1	NA	NA	NA	TRUE	TRUE	FALSE	TRUE	FALSE	TRUE	FALSE	FALSE	FALSE	TRUE	NA	NA	NA	NA	0.197568	0.112757	0.318282	1.47737	0.510434
MsaG006780	XP_003593859.1	serine carboxypeptidase-like 12	NA	NA	NA	TRUE	TRUE	FALSE	TRUE	TRUE	TRUE	FALSE	FALSE	FALSE	TRUE	NA	NA	NA	NA	0.062589	0.105258	0.132471	0.598086	0.136683
MsaG006781	XP_003593859.1	serine carboxypeptidase-like 12	NA	NA	NA	TRUE	TRUE	FALSE	TRUE	TRUE	TRUE	FALSE	FALSE	FALSE	TRUE	NA	NA	NA	NA	0.649406	0.621959	0.770115	1.84196	2.99724
MsaG006790	XP_003593876.1	hydroxyproline O-galactosyltransferase GALT2	NA	NA	NA	FALSE	FALSE	FALSE	FALSE	FALSE	FALSE	FALSE	FALSE	FALSE	FALSE	NA	NA	NA	NA	22.7533	19.9196	25.6552	25.5685	9.9609
MsaG006796	XP_013462655.1	pentatricopeptide repeat-containing protein At4g21065	NA	NA	NA	TRUE	FALSE	FALSE	FALSE	FALSE	FALSE	FALSE	FALSE	FALSE	TRUE	NA	NA	NA	NA	1.13138	0.753669	0.910171	2.08926	0.308638
MsaG006799	XP_039686028.1	putative F-box/LRR-repeat protein 23	NA	NA	NA	FALSE	FALSE	FALSE	FALSE	FALSE	FALSE	FALSE	FALSE	FALSE	FALSE	NA	NA	NA	NA	0.872114	0.0283223	0.0751095	0	0.105412
MsaG006808	XP_024632638.1	putative F-box/LRR-repeat protein 23	NA	NA	NA	FALSE	FALSE	FALSE	FALSE	FALSE	FALSE	FALSE	FALSE	FALSE	FALSE	NA	NA	NA	NA	1.13198	0.30966	0.687819	0.476392	0.490931
MsaG006811	XP_003593896.1	uncharacterized protein LOC11437812	NA	NA	NA	FALSE	FALSE	FALSE	FALSE	FALSE	FALSE	FALSE	FALSE	FALSE	FALSE	NA	NA	NA	NA	52.485	40.2185	44.2162	50.2209	27.0205
MsaG006813	XP_003593901.1	uncharacterized protein LOC11446855	NA	NA	NA	FALSE	FALSE	FALSE	FALSE	FALSE	FALSE	FALSE	FALSE	FALSE	FALSE	NA	NA	NA	NA	0.110485	0.101679	0.458329	1.154	1.47563
MsaG006816	XP_003593904.2	protein TIFY 5A	NA	NA	NA	TRUE	FALSE	TRUE	FALSE	FALSE	FALSE	TRUE	FALSE	FALSE	TRUE	NA	38	NA	NA	0.567915	0.272519	0.491385	0.783633	0.972047
MsaG006824	XP_003593912.1	cullin-4	NA	NA	NA	FALSE	FALSE	FALSE	FALSE	FALSE	FALSE	FALSE	FALSE	FALSE	FALSE	NA	NA	NA	NA	0.809103	0.749509	1.1875	1.13342	0.521759
MsaG006829	XP_039686364.1	pentatricopeptide repeat-containing protein At1g26900%2C mitochondrial	NA	NA	NA	FALSE	FALSE	FALSE	FALSE	FALSE	FALSE	FALSE	FALSE	FALSE	FALSE	NA	NA	NA	NA	1.09577	0.711008	0.87685	0.841725	0.779193
MsaG006830	XP_003593922.1	gibberellin 2-beta-dioxygenase	NA	NA	NA	FALSE	FALSE	FALSE	FALSE	FALSE	FALSE	FALSE	FALSE	FALSE	FALSE	NA	NA	NA	NA	0.212269	0.761966	0.972838	2.48101	4.07874
MsaG006831	XP_013463226.1	protein pleiotropic regulatory locus 1	NA	NA	NA	TRUE	TRUE	FALSE	TRUE	TRUE	TRUE	TRUE	TRUE	TRUE	TRUE	25	NA	12	NA	0.995306	0.72424	1.11136	1.82881	0.68793
MsaG006841	XP_003593946.2	phospho-N-acetylmuramoyl-pentapeptide-transferase homolog	NA	NA	NA	FALSE	FALSE	FALSE	FALSE	FALSE	FALSE	FALSE	FALSE	FALSE	FALSE	NA	NA	NA	NA	3.197	1.0127	0.868403	0.929756	1.16146
MsaG006843	XP_003593950.2	40S ribosomal protein S14	NA	NA	NA	TRUE	FALSE	FALSE	FALSE	TRUE	FALSE	FALSE	FALSE	FALSE	TRUE	NA	NA	NA	NA	198.078	79.6541	120.99	208.059	54.1418
MsaG006846	XP_003615184.1	putative uncharacterized protein DDB_G0270496 isoform X1	NA	NA	NA	TRUE	TRUE	TRUE	TRUE	TRUE	TRUE	TRUE	TRUE	TRUE	FALSE	4	NA	27	NA	1.28727	0.436178	1.06902	0.591717	0.248933
MsaG006852	XP_039686238.1	uncharacterized protein LOC11445633	NA	NA	NA	FALSE	FALSE	FALSE	FALSE	FALSE	FALSE	FALSE	FALSE	FALSE	FALSE	NA	NA	NA	NA	2.2676	1.45415	1.94757	1.71791	1.20465
MsaG006855	XP_003593966.1	anaphase-promoting complex subunit 7 isoform X1	NA	NA	NA	FALSE	FALSE	FALSE	FALSE	FALSE	FALSE	FALSE	FALSE	FALSE	FALSE	NA	NA	NA	NA	1.35323	1.28395	2.1191	2.12646	1.14075
MsaG006856	XP_003593967.2	acyl-CoA-binding domain-containing protein 6	NA	NA	NA	FALSE	TRUE	FALSE	TRUE	TRUE	TRUE	FALSE	FALSE	FALSE	TRUE	NA	NA	NA	NA	1.59075	0.821822	1.45503	1.62246	0.685487
MsaG006871	XP_013451430.1	pectinesterase inhibitor 2	NA	NA	NA	FALSE	FALSE	FALSE	FALSE	FALSE	FALSE	FALSE	FALSE	FALSE	FALSE	NA	NA	NA	NA	1.41295	1.78575	3.66377	2.00427	0.0696509
MsaG006884	XP_003594020.2	uncharacterized protein LOC11439331 isoform X1	NA	NA	NA	FALSE	TRUE	FALSE	TRUE	FALSE	TRUE	FALSE	FALSE	FALSE	FALSE	NA	NA	NA	NA	1.39186	0.336179	0.112814	0.156835	0.38047
MsaG006885	XP_003594025.1	uncharacterized protein LOC11440357	NA	NA	NA	FALSE	FALSE	FALSE	FALSE	FALSE	FALSE	FALSE	FALSE	FALSE	FALSE	NA	NA	NA	NA	0.173714	0.0758037	0.322053	0.103197	0.0480831
MsaG006890	XP_003594033.1	probable 1-deoxy-D-xylulose-5-phosphate synthase%2C chloroplastic	NA	NA	NA	FALSE	FALSE	FALSE	FALSE	FALSE	FALSE	FALSE	FALSE	FALSE	FALSE	NA	NA	NA	NA	0.785945	0.626427	0.541468	0.539844	0.285467
MsaG006891	XP_013462681.3	squamosa promoter-binding-like protein 7	NA	NA	NA	FALSE	FALSE	FALSE	FALSE	FALSE	FALSE	FALSE	FALSE	FALSE	FALSE	NA	NA	NA	NA	5.1319	3.77677	5.1791	5.43239	3.79287	SBP
MsaG006896	XP_013463626.2	probable flavin-containing monooxygenase 1	NA	NA	NA	FALSE	FALSE	FALSE	FALSE	FALSE	FALSE	FALSE	FALSE	FALSE	FALSE	NA	NA	NA	NA	0.0583156	0.0472674	0.0282757	0.0591685	0.198324
MsaG006901	XP_003594047.2	uncharacterized protein LOC11443360	NA	NA	NA	FALSE	FALSE	FALSE	FALSE	FALSE	FALSE	FALSE	FALSE	FALSE	FALSE	NA	NA	NA	NA	0.128392	0.0339907	0.0496549	0.0408564	0.0249081
MsaG006902	XP_003594047.2	uncharacterized protein LOC11443360	NA	NA	NA	FALSE	FALSE	FALSE	FALSE	FALSE	FALSE	FALSE	FALSE	FALSE	FALSE	NA	NA	NA	NA	0.483157	0.0186091	0	0.00378746	0
MsaG006907	XP_003594047.2	uncharacterized protein LOC11443360	NA	NA	NA	FALSE	FALSE	FALSE	FALSE	FALSE	FALSE	FALSE	FALSE	FALSE	FALSE	NA	NA	NA	NA	0.928602	0.0137053	0.0146786	0.0187747	0
MsaG006912	XP_003594056.1	uncharacterized protein LOC11440849	NA	NA	NA	FALSE	FALSE	TRUE	FALSE	TRUE	FALSE	FALSE	TRUE	FALSE	TRUE	NA	11	NA	NA	616.339	990.366	874.878	531.321	607.973
MsaG006921	XP_003594071.1	S-adenosylmethionine decarboxylase proenzyme 4	NA	NA	NA	FALSE	FALSE	FALSE	FALSE	FALSE	FALSE	FALSE	FALSE	FALSE	FALSE	NA	NA	NA	NA	0.917948	0.232087	0.485301	0.238092	0
MsaG006926	XP_024632851.1	uncharacterized protein LOC112419422	NA	NA	NA	FALSE	FALSE	FALSE	FALSE	FALSE	FALSE	FALSE	FALSE	FALSE	FALSE	NA	NA	NA	NA	0.742211	0.8948	0.886471	0.813876	0.825828
MsaG006927	XP_003594082.2	BI1-like protein	NA	NA	NA	FALSE	TRUE	TRUE	TRUE	FALSE	TRUE	FALSE	FALSE	FALSE	TRUE	NA	NA	NA	NA	156.587	165.586	206.682	177.729	130.208
MsaG006932	XP_003605403.4	SUN domain-containing protein 4	NA	NA	NA	TRUE	TRUE	FALSE	TRUE	FALSE	TRUE	TRUE	FALSE	FALSE	FALSE	NA	NA	NA	NA	1.8794	2.36754	1.5286	0.407748	0.0984686
MsaG006936	XP_024631996.1	uncharacterized protein LOC11441877 isoform X1	NA	NA	NA	FALSE	FALSE	FALSE	FALSE	FALSE	FALSE	FALSE	FALSE	FALSE	FALSE	NA	NA	NA	NA	1.73718	1.23778	1.68772	1.42014	1.00448
MsaG006939	XP_024631620.1	guanylate kinase 3%2C chloroplastic	NA	NA	NA	FALSE	FALSE	FALSE	FALSE	FALSE	FALSE	FALSE	FALSE	FALSE	FALSE	NA	NA	NA	NA	25.8539	15.199	24.5737	36.9479	27.8617
MsaG006941	XP_003594098.2	endo-1%2C3%3B1%2C4-beta-D-glucanase isoform X1	NA	NA	NA	FALSE	FALSE	FALSE	FALSE	FALSE	FALSE	FALSE	FALSE	FALSE	FALSE	NA	NA	NA	NA	0.160521	0.148553	0.569483	0.134601	0.066135
MsaG006945	XP_024631570.1	uncharacterized protein LOC11438333	NA	NA	NA	FALSE	FALSE	FALSE	FALSE	FALSE	FALSE	FALSE	FALSE	FALSE	FALSE	NA	NA	NA	NA	1.11813	1.15608	0.743457	1.78581	0.615686
MsaG006948	XP_039684197.1	uncharacterized protein LOC120577170	NA	NA	NA	FALSE	FALSE	FALSE	FALSE	FALSE	FALSE	FALSE	FALSE	FALSE	FALSE	NA	NA	NA	NA	0.880107	0.153088	0.39306	0.333118	0.429753
MsaG006950	XP_024631570.1	uncharacterized protein LOC11438333	NA	NA	NA	FALSE	FALSE	FALSE	FALSE	FALSE	FALSE	FALSE	FALSE	FALSE	FALSE	NA	NA	NA	NA	1.00961	0.408134	1.12506	1.03406	0.243414
MsaG006962	XP_003594948.1	lysine--tRNA ligase%2C cytoplasmic	NA	NA	NA	TRUE	FALSE	FALSE	FALSE	FALSE	FALSE	FALSE	FALSE	FALSE	TRUE	NA	NA	NA	tan	0.495258	0.375443	0.705927	0.624763	0.0546489
MsaG006963	XP_024631344.1	pentatricopeptide repeat-containing protein At5g19020%2C mitochondrial	NA	NA	NA	FALSE	FALSE	FALSE	FALSE	FALSE	FALSE	FALSE	FALSE	FALSE	FALSE	NA	NA	NA	NA	2.99878	1.37109	1.5193	2.23081	0.535854
MsaG006967	XP_003630029.1	uncharacterized protein LOC11433714 isoform X1	NA	NA	NA	FALSE	FALSE	FALSE	FALSE	FALSE	FALSE	FALSE	FALSE	FALSE	FALSE	NA	NA	NA	NA	1.68165	1.11918	1.86994	1.12833	0.221714
MsaG006969	XP_024632649.2	pentatricopeptide repeat-containing protein At2g25580	NA	NA	NA	FALSE	FALSE	FALSE	FALSE	FALSE	FALSE	FALSE	FALSE	FALSE	FALSE	NA	NA	NA	NA	1.31197	0	0.0813939	0	0
MsaG006970	XP_024632649.2	pentatricopeptide repeat-containing protein At2g25580	NA	NA	NA	FALSE	FALSE	FALSE	FALSE	FALSE	FALSE	FALSE	FALSE	FALSE	FALSE	NA	NA	NA	NA	1.39785	0.0628084	0.0155596	0.0172443	0
MsaG006973	XP_024632647.1	LOW QUALITY PROTEIN: pentatricopeptide repeat-containing protein At2g25580-like	NA	NA	NA	FALSE	FALSE	FALSE	FALSE	FALSE	FALSE	FALSE	FALSE	FALSE	FALSE	NA	NA	NA	NA	2.88059	0.56259	0.182243	0.0787082	0
MsaG006976	XP_013462883.1	F-box protein CPR1	NA	NA	NA	FALSE	FALSE	FALSE	FALSE	FALSE	FALSE	FALSE	FALSE	FALSE	FALSE	NA	NA	NA	NA	5.0897	0.341173	0.149257	0.181126	0.030402
MsaG006983	XP_013462737.1	transcription factor MUTE	NA	NA	NA	FALSE	FALSE	FALSE	FALSE	FALSE	FALSE	FALSE	FALSE	FALSE	FALSE	NA	NA	NA	NA	0.0227884	0.17417	0.309038	0.646569	0.165537	bHLH
MsaG006991	XP_013462751.1	probable aspartic proteinase GIP2	NA	NA	NA	FALSE	TRUE	FALSE	TRUE	FALSE	TRUE	FALSE	FALSE	FALSE	FALSE	NA	NA	NA	NA	0.103322	0.80576	3.78607	4.19089	0
MsaG006996	XP_039686259.1	protein trichome birefringence-like 10	NA	NA	NA	FALSE	FALSE	FALSE	FALSE	FALSE	FALSE	FALSE	FALSE	FALSE	FALSE	NA	NA	NA	NA	0.575153	0.0787549	0.105518	0.159678	0.0813261
MsaG006999	XP_013462764.1	uncharacterized protein LOC25486114	NA	NA	NA	TRUE	FALSE	TRUE	FALSE	FALSE	FALSE	FALSE	FALSE	FALSE	TRUE	NA	NA	NA	NA	12.6207	12.5625	23.8877	28.5582	21.8146
MsaG007003	XP_013462774.2	beta-glucosidase 47	NA	NA	NA	TRUE	FALSE	FALSE	FALSE	FALSE	FALSE	FALSE	FALSE	TRUE	FALSE	NA	NA	NA	NA	0.187219	0.0883405	0.191163	0.164553	1.44348
MsaG007004	XP_039683883.1	disease resistance protein RPM1-like	NA	NA	NA	FALSE	TRUE	FALSE	TRUE	FALSE	TRUE	FALSE	FALSE	FALSE	FALSE	NA	NA	NA	NA	0.229031	0.104851	0.413191	0.134939	0.162755
MsaG007005	XP_013462783.2	beta-glucosidase 46	NA	NA	NA	TRUE	FALSE	FALSE	FALSE	FALSE	FALSE	FALSE	FALSE	FALSE	TRUE	NA	NA	NA	NA	0.112462	0.0632916	0.389825	0.877705	0.784422
MsaG007006	XP_013462784.3	RNA pseudouridine synthase 6%2C chloroplastic	NA	NA	NA	FALSE	FALSE	FALSE	FALSE	FALSE	FALSE	FALSE	FALSE	FALSE	FALSE	NA	NA	NA	NA	1.68734	0.665028	1.94469	1.65608	1.60462
MsaG007007	XP_013462787.2	N6-mAMP deaminase isoform X1	NA	NA	NA	FALSE	FALSE	FALSE	FALSE	FALSE	FALSE	FALSE	FALSE	FALSE	FALSE	NA	NA	NA	NA	1.54365	0.340194	0.470558	1.15076	3.21445
MsaG007014	XP_013462795.1	tobamovirus multiplication protein 1	NA	NA	NA	FALSE	FALSE	FALSE	FALSE	FALSE	FALSE	FALSE	FALSE	FALSE	FALSE	NA	NA	NA	NA	0.315952	0.258183	0.713313	0.498363	0.201625
MsaG007015	XP_013462796.1	derlin-2,2	NA	NA	NA	FALSE	FALSE	TRUE	FALSE	FALSE	FALSE	FALSE	FALSE	FALSE	TRUE	NA	NA	NA	NA	39.0472	37.2177	42.3957	49.0182	30.3545
MsaG007016	XP_039684996.1	uncharacterized protein LOC120577503	NA	NA	NA	FALSE	FALSE	FALSE	FALSE	FALSE	FALSE	FALSE	FALSE	FALSE	FALSE	NA	NA	NA	NA	2.42196	0.294476	1.88259	0.105454	0.241242
MsaG007020	XP_013462803.1	polyadenylate-binding protein RBP45 isoform X1	NA	NA	NA	TRUE	TRUE	TRUE	TRUE	FALSE	TRUE	FALSE	TRUE	FALSE	TRUE	16	NA	NA	NA	109.232	92.7898	175.969	176.823	71.6193
MsaG007022	XP_013462805.1	protein DETOXIFICATION 40	NA	NA	NA	FALSE	FALSE	FALSE	FALSE	FALSE	FALSE	FALSE	FALSE	FALSE	FALSE	NA	NA	NA	NA	0.141951	0.208992	0.841198	0.510303	0.0974585
MsaG007026	XP_024631809.1	myosin heavy chain%2C muscle	NA	NA	NA	FALSE	FALSE	FALSE	FALSE	FALSE	FALSE	FALSE	FALSE	FALSE	FALSE	NA	NA	NA	NA	0.329717	0.0639491	0.211034	0.181346	0.128684
MsaG007027	XP_013462812.1	uncharacterized protein LOC25486147	NA	NA	NA	TRUE	FALSE	TRUE	FALSE	FALSE	FALSE	TRUE	FALSE	FALSE	FALSE	NA	NA	NA	NA	294.452	363.534	530.73	77.368	105.124
MsaG007030	XP_024636348.1	protein FAR1-RELATED SEQUENCE 5-like	NA	NA	NA	FALSE	FALSE	FALSE	FALSE	FALSE	FALSE	FALSE	FALSE	FALSE	FALSE	NA	NA	NA	NA	0.243677	0.361673	0.222967	0.148654	0.190907	FAR1
MsaG007031	XP_024632468.2	peptidyl-prolyl cis-trans isomerase CYP57	NA	NA	NA	FALSE	TRUE	FALSE	TRUE	FALSE	TRUE	FALSE	FALSE	FALSE	FALSE	NA	NA	NA	NA	3.64744	2.7114	4.32088	4.70559	2.55679
MsaG007033	XP_024642142.2	uncharacterized protein LOC112422744	NA	NA	NA	FALSE	TRUE	FALSE	TRUE	FALSE	TRUE	FALSE	FALSE	FALSE	FALSE	NA	NA	NA	NA	0.673623	0.0866481	0.0427019	0.141434	0.27633
MsaG007035	XP_039686269.1	ATP synthase gamma chain%2C chloroplastic	NA	NA	NA	TRUE	FALSE	TRUE	FALSE	TRUE	FALSE	FALSE	FALSE	TRUE	TRUE	NA	NA	NA	NA	87.4291	115.368	199.437	240.153	2117.84
MsaG007046	XP_013462840.1	5'-adenylylsulfate reductase 3%2C chloroplastic	NA	NA	NA	TRUE	FALSE	TRUE	FALSE	FALSE	FALSE	FALSE	FALSE	TRUE	FALSE	NA	NA	NA	NA	68.4635	95.4708	144.093	128.432	816.405
MsaG007048	XP_013462843.2	protein PHOSPHATE STARVATION RESPONSE 3	NA	NA	NA	FALSE	FALSE	FALSE	FALSE	FALSE	FALSE	FALSE	FALSE	FALSE	FALSE	NA	NA	NA	NA	0.289721	0	0	0.0117679	0	G2-like
MsaG007052	XP_013462854.1	probable F-box protein At4g22030	NA	NA	NA	FALSE	FALSE	FALSE	FALSE	FALSE	FALSE	FALSE	FALSE	FALSE	FALSE	NA	NA	NA	NA	0.852742	0.341582	1.06041	1.33484	3.64448
MsaG007054	XP_039686272.1	cytochrome P450 716A67	NA	NA	NA	TRUE	FALSE	TRUE	FALSE	TRUE	FALSE	FALSE	TRUE	FALSE	TRUE	NA	NA	NA	NA	42.1656	29.0639	30.9258	33.7739	31.9724
MsaG007056	XP_013462854.1	probable F-box protein At4g22030	NA	NA	NA	FALSE	FALSE	FALSE	FALSE	FALSE	FALSE	FALSE	FALSE	FALSE	FALSE	NA	NA	NA	NA	0.438164	0.273564	0.552526	0.368612	1.98683
MsaG007058	XP_013462852.2	probable F-box protein At4g22030	NA	NA	NA	FALSE	FALSE	FALSE	FALSE	FALSE	FALSE	FALSE	FALSE	FALSE	FALSE	NA	NA	NA	NA	1.01636	0.591382	1.08393	0.667013	0.357654
MsaG007062	XP_013462859.1	probable F-box protein At4g22030	NA	NA	NA	FALSE	FALSE	FALSE	FALSE	FALSE	FALSE	FALSE	FALSE	FALSE	FALSE	NA	NA	NA	NA	0.958107	0.333799	0.475164	0.707156	2.72711
MsaG007064	XP_013462856.3	probable F-box protein At4g22030	NA	NA	NA	FALSE	FALSE	FALSE	FALSE	FALSE	FALSE	FALSE	FALSE	FALSE	FALSE	NA	NA	NA	NA	1.38666	1.04815	0.69151	0.788273	0.186066
MsaG007069	XP_013462865.1	probable F-box protein At4g22030	NA	NA	NA	FALSE	FALSE	FALSE	FALSE	FALSE	FALSE	FALSE	FALSE	FALSE	FALSE	NA	NA	NA	NA	0.798127	0.711726	0.179188	0.426811	0.0410773
MsaG007075	XP_013462873.1	LEAF RUST 10 DISEASE-RESISTANCE LOCUS RECEPTOR-LIKE PROTEIN KINASE-like 2,7	NA	NA	NA	FALSE	FALSE	FALSE	FALSE	FALSE	FALSE	FALSE	FALSE	FALSE	FALSE	NA	NA	NA	NA	2.69973	0.600645	0.583175	1.17787	0.817431
MsaG007077	XP_003617925.1	glucose-1-phosphate adenylyltransferase small subunit 1%2C chloroplastic	NA	NA	NA	FALSE	FALSE	FALSE	FALSE	FALSE	FALSE	FALSE	FALSE	FALSE	FALSE	NA	NA	NA	NA	0.52213	0.748743	0.469903	0.2806	0.410754
MsaG007083	XP_013462889.1	lysine-specific demethylase JMJ25	NA	NA	NA	FALSE	FALSE	FALSE	FALSE	FALSE	FALSE	FALSE	FALSE	FALSE	FALSE	NA	NA	NA	NA	0.912708	0.00618577	0.00752951	0.0165078	0
MsaG007084	XP_013462880.1	pentatricopeptide repeat-containing protein At4g04370	NA	NA	NA	FALSE	FALSE	FALSE	FALSE	FALSE	FALSE	FALSE	FALSE	FALSE	FALSE	NA	NA	NA	NA	1.84101	0.946755	1.38708	1.56819	0.536633
MsaG007088	XP_013462884.1	glycosyltransferase BC10	NA	NA	NA	FALSE	TRUE	FALSE	TRUE	FALSE	TRUE	FALSE	FALSE	FALSE	FALSE	NA	NA	NA	NA	0.714696	0.976034	1.46564	1.13546	0.845729
MsaG007091	XP_013462892.1	chaperonin-like RBCX protein 1%2C chloroplastic	NA	NA	NA	FALSE	FALSE	FALSE	FALSE	FALSE	FALSE	FALSE	FALSE	FALSE	FALSE	NA	NA	NA	NA	0.547922	0.362153	1.60173	0.916626	2.10885
MsaG007092	XP_013462895.2	malonyl-CoA decarboxylase%2C mitochondrial isoform X3	NA	NA	NA	FALSE	TRUE	FALSE	TRUE	FALSE	TRUE	FALSE	FALSE	FALSE	FALSE	NA	NA	NA	NA	2.7596	1.88253	2.77594	2.96407	1.74685
MsaG007100	XP_013462901.1	plant UBX domain-containing protein 4	NA	NA	NA	TRUE	TRUE	TRUE	TRUE	FALSE	TRUE	FALSE	TRUE	FALSE	TRUE	NA	13	NA	NA	30.6149	28.8665	50.3294	52.7304	31.2605
MsaG007112	XP_003594164.1	ubiquinol oxidase 4%2C chloroplastic/chromoplastic	NA	NA	NA	FALSE	FALSE	FALSE	FALSE	FALSE	FALSE	FALSE	FALSE	FALSE	FALSE	NA	NA	NA	NA	0.641517	1.34831	2.62665	1.51447	2.09691
MsaG007113	XP_003594165.1	uncharacterized protein LOC11443885	NA	NA	NA	FALSE	FALSE	FALSE	FALSE	TRUE	FALSE	FALSE	FALSE	FALSE	TRUE	NA	NA	NA	NA	13.3949	7.15857	13.8447	14.3741	5.17897
MsaG007114	XP_003594166.3	RPM1-interacting protein 4	NA	NA	NA	FALSE	FALSE	FALSE	FALSE	FALSE	FALSE	FALSE	FALSE	FALSE	FALSE	NA	NA	NA	NA	0.210926	0.196241	0.0280603	0.115043	0.313209
MsaG007128	XP_003594188.1	F-box protein CPR1	NA	NA	NA	FALSE	FALSE	FALSE	FALSE	FALSE	FALSE	FALSE	FALSE	FALSE	FALSE	NA	NA	NA	NA	1.16468	0.762183	1.7238	1.60118	0.0908616
MsaG007129	XP_024633236.1	elongation factor G-2%2C mitochondrial isoform X5	NA	NA	NA	FALSE	FALSE	FALSE	FALSE	FALSE	FALSE	FALSE	FALSE	FALSE	FALSE	NA	NA	NA	NA	1.69317	0.780358	0.983698	1.5542	1.06648
MsaG007131	XP_003591310.1	ABC transporter B family member 21	NA	NA	NA	TRUE	TRUE	FALSE	TRUE	FALSE	TRUE	TRUE	FALSE	FALSE	FALSE	NA	NA	NA	NA	0.209299	0.0913494	0.0734042	0.119053	0.0420553
MsaG007132	XP_003594199.1	uncharacterized protein LOC11410731	NA	NA	NA	FALSE	FALSE	FALSE	FALSE	FALSE	FALSE	FALSE	FALSE	FALSE	FALSE	NA	NA	NA	NA	0.0325614	0.34846	0.252753	1.35815	0.0806086
MsaG007138	XP_003594206.1	transcription initiation factor IIF subunit alpha	NA	NA	NA	FALSE	FALSE	FALSE	FALSE	FALSE	FALSE	FALSE	FALSE	FALSE	FALSE	NA	NA	NA	NA	2.07916	0.670302	0.406636	0.414406	0.263938
MsaG007139	XP_003629615.1	microfibrillar-associated protein 1	NA	NA	NA	FALSE	TRUE	FALSE	TRUE	TRUE	TRUE	FALSE	FALSE	FALSE	TRUE	NA	NA	NA	NA	28.4768	17.8355	24.3645	28.9249	17.2152
MsaG007152	XP_003594222.2	uncharacterized protein LOC11410027	NA	NA	NA	FALSE	FALSE	FALSE	FALSE	FALSE	FALSE	FALSE	FALSE	FALSE	FALSE	NA	NA	NA	NA	0.113065	0.0546071	0.0598415	0.195607	0.0611251
MsaG007153	XP_003594224.1	fruit protein pKIWI501	NA	NA	NA	TRUE	FALSE	TRUE	FALSE	TRUE	FALSE	FALSE	TRUE	TRUE	TRUE	27	NA	NA	red	655.839	1348.27	910.897	2412.28	74.7833
MsaG007154	XP_003594225.2	E3 ubiquitin-protein ligase UPL5	NA	NA	NA	FALSE	FALSE	FALSE	FALSE	FALSE	FALSE	FALSE	FALSE	FALSE	FALSE	NA	NA	NA	NA	0.625877	0.246928	0.600423	0.481776	0.19779
MsaG007156	XP_039686292.1	E3 ubiquitin-protein ligase UPL5	NA	NA	NA	FALSE	FALSE	FALSE	FALSE	FALSE	FALSE	FALSE	FALSE	FALSE	FALSE	NA	NA	NA	NA	0.765343	0.138959	0.0924324	0.0764367	0.0139746
MsaG007158	XP_003594229.1	E3 ubiquitin-protein ligase UPL5 isoform X1	NA	NA	NA	FALSE	FALSE	FALSE	FALSE	FALSE	FALSE	FALSE	FALSE	FALSE	FALSE	NA	NA	NA	NA	1.09178	0.104392	0.193151	0.114615	0.0406914
MsaG007159	XP_039686294.1	E3 ubiquitin-protein ligase UPL5 isoform X1	NA	NA	NA	FALSE	FALSE	FALSE	FALSE	FALSE	FALSE	FALSE	FALSE	FALSE	FALSE	NA	NA	NA	NA	0.379898	0.0531695	0.0221631	0.0283529	0.0662854
MsaG007162	XP_013463140.2	F-box protein CPR1	NA	NA	NA	FALSE	FALSE	FALSE	FALSE	FALSE	FALSE	FALSE	FALSE	FALSE	FALSE	NA	NA	NA	NA	1.06462	0.100243	0.0477496	0.0395599	0.00877113
MsaG007164	XP_024631546.1	F-box protein CPR1	NA	NA	NA	FALSE	FALSE	FALSE	FALSE	FALSE	FALSE	FALSE	FALSE	FALSE	FALSE	NA	NA	NA	NA	3.35736	0.411	0.196474	0.137786	0.0547774
MsaG007165	XP_013463137.2	F-box protein CPR1	NA	NA	NA	FALSE	FALSE	FALSE	FALSE	FALSE	FALSE	FALSE	FALSE	FALSE	FALSE	NA	NA	NA	NA	2.98233	0.557242	0.291695	0.26382	0.035663
MsaG007166	XP_013463140.2	F-box protein CPR1	NA	NA	NA	TRUE	TRUE	FALSE	TRUE	FALSE	TRUE	TRUE	FALSE	FALSE	FALSE	NA	NA	NA	turquoise	3.8815	0.394257	1.61295	0.94771	0.101382
MsaG007173	XP_003594241.1	cysteine proteinase inhibitor 5	NA	NA	NA	FALSE	FALSE	TRUE	FALSE	TRUE	FALSE	FALSE	FALSE	FALSE	TRUE	NA	NA	NA	NA	338.761	1552.83	1176.35	639.886	346.696
MsaG007181	XP_024631386.1	thymidine kinase a-like	NA	NA	NA	TRUE	TRUE	FALSE	TRUE	FALSE	TRUE	FALSE	FALSE	FALSE	TRUE	NA	NA	NA	NA	1.54253	1.23282	1.84806	2.45003	0.775033
MsaG007183	XP_003594263.1	scarecrow-like protein 21	NA	NA	NA	FALSE	FALSE	FALSE	FALSE	FALSE	FALSE	FALSE	FALSE	FALSE	FALSE	NA	NA	NA	NA	0.138581	0.184097	0.419098	0.77622	0.551869	GRAS
MsaG007184	XP_003594273.1	uncharacterized protein LOC11416650	NA	NA	NA	TRUE	TRUE	TRUE	TRUE	FALSE	TRUE	TRUE	TRUE	FALSE	TRUE	NA	17	NA	NA	275.665	97.0677	116.582	164.231	89.4063
MsaG007192	XP_039685380.1	ATP-dependent DNA helicase Q-like SIM isoform X4	NA	NA	NA	FALSE	FALSE	FALSE	FALSE	FALSE	FALSE	FALSE	FALSE	FALSE	FALSE	NA	NA	NA	NA	2.84382	0.958432	1.98777	1.51623	0.486204
MsaG007193	XP_003626123.1	protein NRT1/ PTR FAMILY 4,6	NA	NA	NA	FALSE	FALSE	FALSE	FALSE	FALSE	FALSE	FALSE	FALSE	FALSE	FALSE	NA	NA	NA	NA	0.678449	0.413541	0.771629	0.130451	0.0725079
MsaG007195	XP_003594272.1	uncharacterized protein LOC11410738	NA	NA	NA	FALSE	FALSE	FALSE	FALSE	FALSE	FALSE	FALSE	FALSE	FALSE	FALSE	NA	NA	NA	NA	0.161497	0.212423	0	4.92778	0.194766
MsaG007204	XP_013463140.2	F-box protein CPR1	NA	NA	NA	FALSE	FALSE	FALSE	FALSE	FALSE	FALSE	FALSE	FALSE	FALSE	FALSE	NA	NA	NA	NA	1.32936	1.36412	1.71977	0.903694	0.273082
MsaG007207	XP_024631590.1	serine/threonine-protein kinase D6PK	NA	NA	NA	FALSE	FALSE	TRUE	FALSE	FALSE	FALSE	FALSE	FALSE	FALSE	TRUE	NA	NA	NA	NA	65.4089	70.2782	138.779	96.718	66.3102
MsaG007209	XP_013464220.1	60S acidic ribosomal protein P1	NA	NA	NA	TRUE	TRUE	FALSE	TRUE	FALSE	TRUE	FALSE	FALSE	FALSE	TRUE	NA	NA	NA	NA	397.49	268.103	327.447	373.411	158.787
MsaG007211	XP_013457239.2	WAT1-related protein At1g68170	NA	NA	NA	TRUE	TRUE	FALSE	TRUE	TRUE	TRUE	FALSE	TRUE	TRUE	TRUE	35	NA	20	pink	0.0485851	0.0907293	0.0772461	0.0888538	0.00245565
MsaG007216	XP_003594308.1	sister chromatid cohesion protein PDS5 homolog A-B	NA	NA	NA	FALSE	TRUE	TRUE	TRUE	FALSE	TRUE	FALSE	FALSE	FALSE	TRUE	NA	NA	NA	NA	6.52907	5.58021	7.2434	9.00079	4.91846
MsaG007218	XP_003594304.1	WAT1-related protein At1g68170	NA	NA	NA	TRUE	TRUE	FALSE	TRUE	TRUE	TRUE	TRUE	TRUE	TRUE	TRUE	29	NA	10	NA	0.0835099	0.149186	0.165592	0.253813	0.00331563
MsaG007219	XP_003594304.1	WAT1-related protein At1g68170	NA	NA	NA	TRUE	TRUE	FALSE	TRUE	TRUE	TRUE	TRUE	TRUE	FALSE	FALSE	NA	NA	NA	NA	3.00586	1.28255	0.0272339	0	0.540602
MsaG007237	XP_013442438.2	putative FBD-associated F-box protein At5g22720 isoform X1	NA	NA	NA	FALSE	FALSE	FALSE	FALSE	FALSE	FALSE	FALSE	FALSE	FALSE	FALSE	NA	NA	NA	NA	0.403192	0.147698	0.278895	0.152352	0.130782
MsaG007239	XP_024626930.1	AP-3 complex subunit mu isoform X1	NA	NA	NA	FALSE	FALSE	FALSE	FALSE	FALSE	FALSE	FALSE	FALSE	FALSE	FALSE	NA	NA	NA	NA	2.87067	0.801181	1.30029	1.50153	0.828546
MsaG007240	XP_013450440.1	psbP domain-containing protein 1%2C chloroplastic	NA	NA	NA	FALSE	FALSE	FALSE	FALSE	FALSE	FALSE	FALSE	FALSE	FALSE	FALSE	NA	NA	NA	NA	1.05688	0.549231	0.662123	1.41657	2.2926
MsaG007248	XP_003594343.2	DNA-directed RNA polymerases IV and V subunit 4	NA	NA	NA	FALSE	FALSE	FALSE	FALSE	FALSE	FALSE	FALSE	FALSE	FALSE	FALSE	NA	NA	NA	NA	1.10758	0.668559	1.4252	1.61243	0.304871
MsaG007262	XP_024631417.1	myb family transcription factor PHL7	NA	NA	NA	FALSE	FALSE	FALSE	FALSE	FALSE	FALSE	FALSE	FALSE	FALSE	FALSE	NA	NA	NA	NA	45.6235	32.8671	51.827	61.4419	42.2024	G2-like
MsaG007265	XP_024632861.2	protein FAR1-RELATED SEQUENCE 5-like	NA	NA	NA	FALSE	FALSE	FALSE	FALSE	FALSE	FALSE	FALSE	FALSE	FALSE	FALSE	NA	NA	NA	NA	0.0798697	0.704126	0.513726	0.0459166	0	FAR1
MsaG007267	XP_039686884.1	LOW QUALITY PROTEIN: pre-mRNA-splicing factor RSE1-like	NA	NA	NA	FALSE	FALSE	FALSE	FALSE	FALSE	FALSE	FALSE	FALSE	FALSE	FALSE	NA	NA	NA	NA	0.234664	0	0.00638599	0	0
MsaG007268	XP_039686027.1	RNA cytidine acetyltransferase 1	NA	NA	NA	FALSE	FALSE	FALSE	FALSE	FALSE	FALSE	FALSE	FALSE	FALSE	FALSE	NA	NA	NA	NA	0.326357	0.0828765	0.146381	0.203039	0.0649676
MsaG007269	XP_003594386.1	uncharacterized WD repeat-containing protein C2A9,03	NA	NA	NA	FALSE	FALSE	FALSE	FALSE	TRUE	FALSE	FALSE	TRUE	FALSE	FALSE	NA	NA	NA	NA	20.5804	18.653	24.9628	24.0845	14.9054
MsaG007271	XP_003594391.3	F-box protein CPR1	NA	NA	NA	TRUE	TRUE	TRUE	TRUE	TRUE	TRUE	TRUE	FALSE	TRUE	TRUE	6	NA	NA	turquoise	9.21198	4.29154	9.41463	8.15761	1.69164
MsaG007276	XP_039686317.1	F-box protein CPR1	NA	NA	NA	FALSE	FALSE	FALSE	FALSE	FALSE	FALSE	FALSE	FALSE	FALSE	FALSE	NA	NA	NA	NA	2.02311	0.322288	0.367012	0.395548	0.104195
MsaG007279	XP_003594396.2	F-box protein CPR1	NA	NA	NA	FALSE	TRUE	FALSE	TRUE	FALSE	TRUE	FALSE	FALSE	FALSE	FALSE	NA	NA	NA	NA	2.50724	0.700403	1.5524	0.825795	0.451894
MsaG007280	XP_024631869.1	uncharacterized protein LOC11412317	NA	NA	NA	FALSE	FALSE	FALSE	FALSE	FALSE	FALSE	FALSE	FALSE	FALSE	FALSE	NA	NA	NA	NA	0.119446	0.768462	0.800244	0.599365	1.56889
MsaG007283	XP_003594402.2	protein ENDOSPERM DEFECTIVE 1	NA	NA	NA	FALSE	FALSE	FALSE	FALSE	FALSE	FALSE	FALSE	FALSE	FALSE	FALSE	NA	NA	NA	NA	1.54823	1.36658	1.59404	1.65088	0.172519
MsaG007285	XP_003594404.3	pentatricopeptide repeat-containing protein At5g66500%2C mitochondrial	NA	NA	NA	FALSE	FALSE	FALSE	FALSE	FALSE	FALSE	FALSE	FALSE	FALSE	FALSE	NA	NA	NA	NA	1.55093	1.0588	1.74145	1.52483	0.294115
MsaG007288	XP_024630962.1	putative aminoacrylate hydrolase RutD isoform X2	NA	NA	NA	FALSE	FALSE	FALSE	FALSE	FALSE	FALSE	FALSE	FALSE	FALSE	FALSE	NA	NA	NA	NA	0.517201	0.167661	0.239995	0.410045	0.0479103
MsaG007290	XP_024632093.1	elongation factor G-2%2C mitochondrial	NA	NA	NA	FALSE	FALSE	FALSE	FALSE	FALSE	FALSE	FALSE	FALSE	FALSE	FALSE	NA	NA	NA	NA	1.59994	0.663538	0.918122	1.96614	0.268279
MsaG007291	XP_024631958.1	elongation factor G-2%2C mitochondrial	NA	NA	NA	FALSE	FALSE	FALSE	FALSE	FALSE	FALSE	FALSE	FALSE	FALSE	FALSE	NA	NA	NA	NA	0.449427	0.25184	0.30802	0.405056	0.0427506
MsaG007293	XP_039686319.1	elongation factor G-2%2C mitochondrial isoform X2	NA	NA	NA	FALSE	FALSE	FALSE	FALSE	FALSE	FALSE	FALSE	FALSE	FALSE	FALSE	NA	NA	NA	NA	1.09192	0.739734	1.37121	0.55976	0.0334311
MsaG007294	XP_039686319.1	elongation factor G-2%2C mitochondrial isoform X2	NA	NA	NA	FALSE	FALSE	TRUE	FALSE	FALSE	FALSE	FALSE	FALSE	FALSE	TRUE	NA	NA	NA	NA	0.445142	0.136172	0.36122	0.709485	0.0856726
MsaG007296	XP_039686319.1	elongation factor G-2%2C mitochondrial isoform X2	NA	NA	NA	FALSE	FALSE	FALSE	FALSE	TRUE	FALSE	FALSE	FALSE	TRUE	FALSE	NA	NA	NA	pink	0.543907	0.41695	0.426404	0.883566	0.0309194
MsaG007297	XP_003594415.2	elongation factor G-2%2C mitochondrial	NA	NA	NA	TRUE	TRUE	TRUE	TRUE	FALSE	TRUE	TRUE	TRUE	FALSE	FALSE	15	NA	NA	pink	0.686531	0.358482	0.55594	0.895787	0.02806
MsaG007298	XP_003594417.2	elongation factor G-2%2C mitochondrial	NA	NA	NA	FALSE	FALSE	FALSE	FALSE	FALSE	FALSE	FALSE	FALSE	FALSE	FALSE	NA	NA	NA	NA	0.296677	0.278423	0.146897	0.346415	0.0277489
MsaG007300	XP_003591104.2	serine--tRNA ligase isoform X2	NA	NA	NA	FALSE	FALSE	FALSE	FALSE	FALSE	FALSE	FALSE	FALSE	FALSE	FALSE	NA	NA	NA	NA	0.775151	0.315051	0.377413	0.618301	0.205891
MsaG007301	XP_039686886.1	elongation factor G-2%2C mitochondrial	NA	NA	NA	FALSE	FALSE	FALSE	FALSE	FALSE	FALSE	FALSE	FALSE	FALSE	FALSE	NA	NA	NA	NA	0.891751	0.173034	0.281161	0.195703	0.0756952
MsaG007303	XP_003594424.2	MLO-like protein 13 isoform X1	NA	NA	NA	FALSE	FALSE	FALSE	FALSE	FALSE	FALSE	FALSE	FALSE	FALSE	FALSE	NA	NA	NA	NA	1.63265	0.953056	0.670472	0.888521	0.882134
MsaG007304	XP_003594425.1	endoglucanase 25	NA	NA	NA	TRUE	FALSE	TRUE	FALSE	FALSE	FALSE	FALSE	TRUE	FALSE	FALSE	NA	NA	NA	NA	71.1545	131.569	128.116	89.3164	80.1689
MsaG007309	XP_003594434.2	leucine-rich repeat receptor protein kinase HPCA1 isoform X1	NA	NA	NA	FALSE	FALSE	FALSE	FALSE	FALSE	FALSE	FALSE	FALSE	FALSE	FALSE	NA	NA	NA	NA	0.163784	0.0713147	0.429337	0.13894	1.1877
MsaG007310	XP_003594432.1	kinetochore protein NDC80 homolog	NA	NA	NA	FALSE	FALSE	FALSE	FALSE	TRUE	FALSE	FALSE	FALSE	FALSE	TRUE	NA	NA	NA	brown	2.00466	1.5301	2.07131	2.56647	0.72381
MsaG007312	XP_003593648.1	protein DMP6	NA	NA	NA	FALSE	FALSE	FALSE	FALSE	FALSE	FALSE	FALSE	FALSE	FALSE	FALSE	NA	NA	NA	NA	1.60311	1.20066	0.0896233	0.518563	0
MsaG007317	XP_003594434.2	leucine-rich repeat receptor protein kinase HPCA1 isoform X1	NA	NA	NA	FALSE	FALSE	TRUE	FALSE	FALSE	FALSE	TRUE	FALSE	FALSE	FALSE	NA	NA	NA	NA	0.264287	0.0906335	0.0532898	0.0836394	0.14723
MsaG007319	XP_003594437.1	uncharacterized protein LOC11406470	NA	NA	NA	FALSE	FALSE	FALSE	FALSE	FALSE	FALSE	FALSE	FALSE	FALSE	FALSE	NA	NA	NA	NA	0.412216	0.249154	0.0765705	0.0968651	0
MsaG007322	XP_003594440.1	actin-depolymerizing factor 2	NA	NA	NA	FALSE	FALSE	TRUE	FALSE	TRUE	FALSE	FALSE	FALSE	FALSE	TRUE	NA	NA	NA	NA	551.637	777.64	1116.1	1090.75	1466.06
MsaG007331	XP_003594458.1	O-fucosyltransferase 23	NA	NA	NA	FALSE	FALSE	FALSE	FALSE	FALSE	FALSE	FALSE	FALSE	FALSE	FALSE	NA	NA	NA	NA	5.4556	0.245131	0.604107	0.177885	0.0107419
MsaG007332	XP_003594459.2	protein argonaute 2	NA	NA	NA	FALSE	FALSE	FALSE	FALSE	FALSE	FALSE	FALSE	FALSE	FALSE	FALSE	NA	NA	NA	NA	2.45123	0.999212	1.73121	1.81499	0.41769
MsaG007345	XP_003594477.2	elongation factor G%2C mitochondrial isoform X1	NA	NA	NA	FALSE	TRUE	FALSE	TRUE	TRUE	TRUE	FALSE	FALSE	TRUE	FALSE	NA	NA	NA	NA	0.410913	0.19602	0.567598	0.416465	0.268417
MsaG007346	XP_024636446.2	polygalacturonase	NA	NA	NA	FALSE	FALSE	FALSE	FALSE	FALSE	FALSE	FALSE	FALSE	FALSE	FALSE	NA	NA	NA	NA	0.675273	0.304716	0.247802	0.113096	0
MsaG007350	XP_013462985.1	tubulin-folding cofactor E	NA	NA	NA	FALSE	FALSE	FALSE	FALSE	FALSE	FALSE	FALSE	FALSE	FALSE	FALSE	NA	NA	NA	NA	2.24619	1.29987	1.52053	2.11984	0.612028
MsaG007351	XP_013466543.1	protein TIFY 6B	NA	NA	NA	FALSE	FALSE	FALSE	FALSE	FALSE	FALSE	FALSE	FALSE	FALSE	FALSE	NA	NA	NA	NA	1.07437	0.894907	1.46086	2.24028	0.364642
MsaG007354	XP_013449664.1	SKP1-like protein 1	NA	NA	NA	FALSE	FALSE	FALSE	FALSE	FALSE	FALSE	FALSE	FALSE	FALSE	FALSE	NA	NA	NA	NA	124.901	77.6666	121.066	123.572	53.3023
MsaG007355	XP_013449662.3	sugar transporter ERD6-like 7	NA	NA	NA	FALSE	TRUE	FALSE	TRUE	TRUE	TRUE	FALSE	FALSE	TRUE	FALSE	NA	NA	NA	NA	0.342182	0.51985	2.20639	1.29662	3.47774
MsaG007357	XP_013462991.1	uncharacterized protein LOC25486288	NA	NA	NA	FALSE	FALSE	FALSE	FALSE	FALSE	FALSE	FALSE	FALSE	FALSE	FALSE	NA	NA	NA	NA	0.948317	0.882076	1.46654	1.61895	2.56985
MsaG007358	XP_013462992.1	photosystem I reaction center subunit III%2C chloroplastic	NA	NA	NA	FALSE	FALSE	FALSE	FALSE	FALSE	FALSE	FALSE	FALSE	FALSE	FALSE	NA	NA	NA	NA	225.61	233.498	391.888	518.869	2951.68
MsaG007361	XP_013462997.2	tyrosine decarboxylase 1	NA	NA	NA	FALSE	FALSE	FALSE	FALSE	FALSE	FALSE	FALSE	FALSE	FALSE	FALSE	NA	NA	NA	NA	0.0198401	0.826638	0.227102	0.18852	6.51797
MsaG007362	YP_001381696.1	locus_tag=MetrCp026	NA	NA	NA	FALSE	FALSE	FALSE	FALSE	FALSE	FALSE	FALSE	FALSE	FALSE	FALSE	NA	NA	NA	NA	0.407783	0.206194	0.171356	0.631053	1.28891
MsaG007379	XP_003594485.1	peroxidase A2	NA	NA	NA	FALSE	FALSE	FALSE	FALSE	TRUE	FALSE	FALSE	FALSE	FALSE	TRUE	NA	NA	NA	NA	0.0866154	0.0451882	0.135124	0.329368	0
MsaG007380	XP_003594486.1	peroxidase E5	NA	NA	NA	FALSE	FALSE	FALSE	FALSE	FALSE	FALSE	FALSE	FALSE	FALSE	FALSE	NA	NA	NA	NA	0.157657	0.136587	0.472168	0.99997	0.223675
MsaG007382	XP_003594487.1	peroxidase E5	NA	NA	NA	FALSE	FALSE	FALSE	FALSE	TRUE	FALSE	FALSE	FALSE	FALSE	TRUE	NA	NA	NA	NA	0.209379	0.407224	0.390329	1.35977	0.296823
MsaG007384	XP_003630422.1	defensin-like protein 1	NA	NA	NA	FALSE	FALSE	FALSE	FALSE	FALSE	FALSE	FALSE	FALSE	FALSE	FALSE	NA	NA	NA	NA	0.28243	2.07491	3.56819	2.78921	0
MsaG007389	XP_003594502.1	peroxidase A2	NA	NA	NA	FALSE	FALSE	FALSE	FALSE	FALSE	FALSE	FALSE	FALSE	FALSE	FALSE	NA	NA	NA	NA	0.138971	0.109517	0.0411067	0.0678208	0.0737004
MsaG007398	XP_003594521.1	translocase of chloroplast 159%2C chloroplastic	NA	NA	NA	FALSE	FALSE	FALSE	FALSE	FALSE	FALSE	FALSE	FALSE	FALSE	FALSE	NA	NA	NA	NA	0.813667	1.24955	0.619209	0.457011	0.0358494
MsaG007399	XP_003594521.1	translocase of chloroplast 159%2C chloroplastic	NA	NA	NA	FALSE	FALSE	FALSE	FALSE	FALSE	FALSE	FALSE	FALSE	FALSE	FALSE	NA	NA	NA	NA	0.355474	1.71772	1.87345	0.71983	0.0128653
MsaG007410	XP_003594535.2	probable receptor-like protein kinase At1g30570	NA	NA	NA	TRUE	FALSE	TRUE	FALSE	FALSE	FALSE	FALSE	TRUE	FALSE	FALSE	NA	NA	NA	NA	1.06162	2.04083	2.70593	2.2096	0.627423
MsaG007411	XP_003594535.2	probable receptor-like protein kinase At1g30570	NA	NA	NA	TRUE	TRUE	TRUE	TRUE	FALSE	TRUE	FALSE	TRUE	FALSE	TRUE	12	13	NA	NA	20.4533	34.93	44.2975	36.696	11.0807
MsaG007418	XP_003594547.1	SNW/SKI-interacting protein	NA	NA	NA	FALSE	FALSE	FALSE	FALSE	FALSE	FALSE	FALSE	FALSE	FALSE	FALSE	NA	NA	NA	NA	100.476	82.1828	160.032	142.779	79.0883
MsaG007419	XP_024631944.1	uncharacterized protein LOC11426608	NA	NA	NA	FALSE	TRUE	FALSE	TRUE	FALSE	TRUE	FALSE	FALSE	FALSE	FALSE	NA	NA	NA	NA	0.16719	0.0650332	0.0883935	0.048886	0.0523029
MsaG007420	XP_024632305.1	endoribonuclease Dicer homolog 2 isoform X1	NA	NA	NA	TRUE	FALSE	TRUE	FALSE	FALSE	FALSE	FALSE	FALSE	TRUE	FALSE	NA	NA	NA	NA	3.2476	1.81026	3.08652	2.84979	2.33853
MsaG007422	XP_024632305.1	endoribonuclease Dicer homolog 2 isoform X1	NA	NA	NA	FALSE	FALSE	FALSE	FALSE	FALSE	FALSE	FALSE	FALSE	FALSE	FALSE	NA	NA	NA	NA	5.29889	3.29529	5.48873	5.21474	3.94383
MsaG007423	XP_024632261.2	translocase of chloroplast 120%2C chloroplastic	NA	NA	NA	FALSE	FALSE	TRUE	FALSE	FALSE	FALSE	FALSE	FALSE	FALSE	TRUE	NA	NA	NA	NA	24.3855	16.1762	28.5162	31.8044	15.18
MsaG007425	XP_003594552.1	uncharacterized protein LOC11417441	NA	NA	NA	FALSE	FALSE	FALSE	FALSE	FALSE	FALSE	FALSE	FALSE	FALSE	FALSE	NA	NA	NA	NA	0.540187	0.855533	0.95994	0.831071	0.0578283
MsaG007431	XP_024632687.1	homeobox-leucine zipper protein HDG11	NA	NA	NA	FALSE	FALSE	FALSE	FALSE	TRUE	FALSE	TRUE	FALSE	FALSE	FALSE	NA	NA	NA	NA	0.171845	0.111814	0.0794531	0	0	HD-ZIP
MsaG007432	XP_024632261.2	translocase of chloroplast 120%2C chloroplastic	NA	NA	NA	FALSE	FALSE	FALSE	FALSE	FALSE	FALSE	FALSE	FALSE	FALSE	FALSE	NA	NA	NA	NA	37.7129	23.9503	42.101	46.5258	22.9939
MsaG007436	XP_013463022.2	spore coat protein SP70	NA	NA	NA	FALSE	FALSE	FALSE	FALSE	FALSE	FALSE	FALSE	FALSE	FALSE	FALSE	NA	NA	NA	NA	1.55458	0.202158	0.13705	0.0199867	0
[truncated: 28,714 more rows]
