# Supplementary material for: RNA-seq analyses on gametogenic tissues of alfalfa (Medicago sativa) revealed plant reproduction- and ploidy-related genes
Source: BMC Plant Biol. 2024 Sep 3;24:826. doi: 10.1186/s12870-024-05542-2 (PMC11370029; doi:10.1186/s12870-024-05542-2)
Supplement: Supplementary file 8 — Supplementary Material 8 [file 12870_2024_5542_MOESM8_ESM.xlsx]

## Sheet: Supplementary Table 8
Table S8. Key hub genes in flower bud, namely genes that simultaneously met the following criteria: i) belonged (with Module Membership > 0.9) to the three WGCNA modules that best correlated with FB (blue, black, and lightyellow modules) ii) HSG or ASG in FB iii) showed DE with log2FC >2 in all pairwise comparisons between FB and all the other tissues.
				WGCNA analysis				DEG analysis								Tau analysis
M. sativa	M. truncatula	Putative function	A. thaliana	gene_significance	gene_significance_pval	module	module_membership	CF_log2FC	CF_padj	OF_log2FC	OF_padj	PF_log2FC	PF_padj	L_log2FC	L_padj	tau	tau_score								simila	e-value	bit	qlen	slen
MsaG005477	XP_003592582.2	ATP synthase subunit beta%2C mitochondrial	AT5G08680	0.971412	1.73964e-28	black	0.924862	4.61664	3.61558e-18	8.29089	3.44404e-52	10.0801	3.75726e-66	10.2452	4.00268e-60	0.85	1.355														MsaG026200	AT5G46795	_MSP2_microspore-specific__promoter_2_chr5_18987055-18988168_REVERSE_LENGTH_192	POLLLEN DEVELOPMENT	36885	122	72	2	8	124	10	131	1.01e-021	90.1	200	203
MsaG040428	XP_013451190.1	stress-induced protein KIN2	AT5G38760	0.953728	4.57317e-24	black	0.935629	4.71909	2.89057e-17	9.77647	2.09491e-32	10.6621	3.00244e-35	10.3392	1.64655e-33	0.875	1.373														MsaG010431	AT4G03550	_ATGSL05_ATGSL5_GSL5_GSL05_EED3_PMR4_enhancer_of_edr1_3_glucan_synthase-like_5_GLUCAN_SYNTHASE-LIKE_5_POWDERY_MILDEW_RESISTANT_4_chr4_1573513-1579195_FORWARD_LENGTH_1780	POLLLEN DEVELOPMENT	68774	1787	510	20	3	1754	15	1788	0.0	2533	1756	1793
MsaG039162	XP_024626369.1	alpha-L-arabinofuranosidase 1	AT3G10740	0.987884	1.9725e-36	black	0.9567	4.63768	2.78078e-18	8.70105	2.03743e-54	10.6759	2.82631e-63	13.2723	4.34037e-54	0.875	1.358														MsaG038683	AT5G56270	_ATWRKY2_WRKY2_WRKY_DNA-binding_protein_2_ARABIDOPSIS_THALIANA_WRKY_DNA-BINDING_PROTEIN_2_chr5_22780816-22783137_FORWARD_LENGTH_687	POLLLEN DEVELOPMENT	39918	486	216	12	1	462	140	573	6.34e-088	293	661	712
MsaG004818	XP_024641705.1	polyadenylate-binding protein 3	AT1G71770	0.964217	2.01979e-26	greenyellow	0.966151	5.39419	1.58575e-16	8.74153	7.48697e-38	7.99617	8.1644e-35	11.7218	8.25575e-42	0.875	1.356														MsaG009647	AT1G53320	_TLP7_AtTLP7_tubby_like_protein_7_chr1_19891237-19893429_REVERSE_LENGTH_379	POLLLEN DEVELOPMENT	64706	357	105	7	30	368	39	392	7.12e-157	451	368	392
MsaG004936	XP_003592173.1	reticulon-like protein B1	AT4G11220	0.975306	7.75869e-30	black	0.933559	4.27244	5.90874e-09	7.70621	9.09473e-25	9.19699	1.00007e-30	10.1425	2.87185e-29	0.875	1.349														MsaG045158	AT5G28470	_FST1_AtNPF2.8_NPF2.8_nitrate_and_peptide_family_2.8_FLAVONOL_SOPHOROSIDE_TRANSPORTER_1_chr5_10429813-10432357_FORWARD_LENGTH_561	POLLLEN DEVELOPMENT	56591	569	233	9	15	574	1	564	0.0	664	608	568
MsaG040106	XP_003625782.2	subtilisin-like protease SBT4.15	AT5G03620	0.98127	2.15941e-32	black	0.935082	5.16427	1.87714e-28	7.91441	6.96131e-57	9.90758	1.06104e-65	12.5381	1.0744e-53	0.925	1.398														MsaG023980	AT2G13680	_GLS2_CALS5_ATGSL02_callose_synthase_5_ARABIDOPSIS_THALIANA_GLUCAN_SYNTHASE-LIKE_2_GLUCAN_SYNTHASE-LIKE_2_chr2_5695124-5706134_FORWARD_LENGTH_1923	POLLLEN DEVELOPMENT	73042	1966	409	19	3	1874	4	1942	0.0	2911	1874	1942
MsaG044341	XP_024628855.1	tubby-like F-box protein 2	AT2G18280	0.943774	2.72964e-22	greenyellow	0.948844	6.58678	1.29465e-20	7.72095	3.88896e-25	8.34014	1.72911e-28	8.01309	6.62549e-27	1	1.46														MsaG025532	AT3G50590	_TWD40-1__chr3_18771292-18779220_FORWARD_LENGTH_1606	POLLLEN DEVELOPMENT	66766	1670	449	31	1	1601	1	1633	0.0	2178	1601	1633
MsaG036336	XP_039683763.1	probable methyltransferase At1g27930	AT1G27930	0.907971	7.57231e-18	greenyellow	0.962874	3.85572	0.000814722	9.12873	2.43303e-14	10.2531	1.35451e-16	9.97075	7.40374e-16	0.85	1.309														MsaG016844	AT1G22130	_AGL104_AGAMOUS-like_104_chr1_7812387-7814259_REVERSE_LENGTH_335	POLLLEN DEVELOPMENT	43103	232	109	3	1	209	1	232	1.18e-051	177	319	348
MsaG018305	#N/A	#N/A	#N/A	0.853494	9.45506e-14	blue	0.987811	8.63003	6.29486e-26	11.1226	3.60914e-32	11.1041	4.14389e-33	11.1071	2.23565e-32	1	1.458														MsaG001272	AT1G14830	_ADL1C_ADL5_DRP1C_DL1C_DYNAMIN_RELATED_PROTEIN_1C_DYNAMIN-like_1C_ARABIDOPSIS_DYNAMIN-LIKE_PROTEIN_5_chr1_5107699-5111470_REVERSE_LENGTH_614	POLLLEN DEVELOPMENT	75879	626	122	8	1	602	1	621	0.0	948	602	621
MsaG036101	XP_013447868.1	aquaporin TIP1-3	AT4G01470	0.93242	1.27029e-20	greenyellow	0.978617	4.90107	2.94386e-08	8.34679	4.16937e-20	11.293	1.17546e-26	11.233	1.18704e-25	0.925	1.379														MsaG009876	AT4G27420	_ABCG9_ATP-binding_cabetaette_G9_chr4_13712434-13714797_REVERSE_LENGTH_638	POLLLEN DEVELOPMENT	60161	620	211	12	1	594	35	644	0.0	702	598	647
MsaG010656	XP_003597290.2	uncharacterized protein LOC11417377	AT1G07850	0.986853	1.13144e-35	black	0.950753	4.1431	8.39581e-10	8.24243	2.28304e-30	10.136	2.55941e-36	11.7585	3.93517e-36	0.875	1.326														MsaG000247	AT4G26930	_MYB97_AtMYB97_myb_domain_protein_97_chr4_13527770-13529172_FORWARD_LENGTH_389	POLLLEN DEVELOPMENT	71318	129	37	0	61	189	7	135	7.37e-059	202	462	408
MsaG035013	XP_003621005.2	protein NRT1/ PTR FAMILY 7.1	AT5G19640	0.972492	7.68162e-29	greenyellow	0.954675	5.5372	2.46325e-10	10.1039	2.56892e-24	11.5137	1.09773e-27	11.239	4.99131e-26	0.95	1.4
MsaG040708	XP_003626387.1	aldehyde oxidase GLOX	AT3G57620	0.793409	8.06619e-11	blue	0.96834	10.2038	4.62429e-09	11.0633	8.01205e-11	11.3738	1.78517e-11	10.7262	1.30822e-10	1	1.449
MsaG010974	#N/A	#N/A	AT1G79800	0.815339	9.14682e-12	blue	0.935709	6.6227	4.9745e-13	8.81566	1.73897e-18	9.78087	4.0219e-22	9.13772	8.61331e-20	1	1.438
MsaG035218	XP_003621005.2	protein NRT1/ PTR FAMILY 7.1	AT5G19640	0.982973	2.82713e-33	greenyellow	0.947338	5.72643	1.98232e-09	10.4482	9.08908e-23	10.5673	1.91782e-23	11.6069	5.07507e-25	0.95	1.388
MsaG010920	XP_024631404.2	uncharacterized protein LOC11423278 isoform X1	AT4G29480	0.97283	5.90693e-29	black	0.973286	3.50675	9.09148e-11	7.04428	4.63604e-33	9.35737	6.78655e-38	10.4402	4.6715e-35	0.875	1.309
MsaG000960	XP_003588383.1	#N/A	AT5G25830	0.95819	5.40516e-25	blue	0.954498	6.222	1.25784e-16	9.83614	3.98979e-27	10.6142	1.05541e-28	10.6348	1.93424e-28	0.975	1.404
MsaG044189	XP_024627816.2	uncharacterized protein LOC11438685	AT5G16110	0.957291	8.46448e-25	greenyellow	0.968909	6.22255	5.50536e-39	9.47241	6.95249e-37	10.3782	2.76724e-40	8.60781	1.84385e-33	1	1.428
MsaG044386	#N/A	#N/A	AT3G50830	0.936478	3.49556e-21	greenyellow	0.958027	5.34114	4.02301e-06	10.7839	3.45707e-17	11.4427	4.78472e-19	10.3659	2.2218e-16	0.95	1.373
MsaG024782	XP_024639859.1	COBRA-like protein 10	AT3G20580	0.920875	3.35529e-19	greenyellow	0.936973	4.36756	5.59977e-06	9.64171	2.60988e-21	11.2273	3.88817e-25	12.0384	1.25092e-26	0.9	1.319
MsaG005856	XP_013470446.1	aquaporin TIP1-3	AT4G01470	0.959106	3.38826e-25	greenyellow	0.946137	5.23113	9.83903e-13	7.3366	8.93903e-22	9.80012	1.96523e-26	7.98041	2.89124e-22	0.975	1.393
MsaG045849	XP_003609756.2	outer envelope pore protein 16-2%2C chloroplastic	AT4G16160	0.929591	2.98133e-20	blue	0.903006	6.29889	9.70504e-11	10.5409	2.4367e-22	9.88472	4.60792e-21	10.4317	1.61193e-21	0.975	1.389
MsaG024106	XP_003630569.2	mitochondrial phosphate carrier protein 3%2C mitochondrial	AT5G14040	0.964626	1.58404e-26	black	0.938183	6.13907	4.94714e-15	9.55873	9.82311e-27	9.847	3.46285e-28	9.3718	3.73732e-25	0.975	1.388
MsaG024084	XP_003602735.1	(+)-neomenthol dehydrogenase	AT5G51030	0.936995	2.94786e-21	black	0.939866	2.87938	8.21071e-05	6.99314	5.25127e-21	10.6498	7.90248e-30	10.0112	3.84957e-26	0.85	1.262
MsaG038175	XP_003623412.2	aldose reductase	AT5G01670	0.943807	2.6963e-22	black	0.96372	3.49472	0.000163748	8.63564	3.35017e-19	8.1671	6.34867e-19	11.3209	6.27585e-26	0.85	1.261
MsaG004670	XP_024638501.1	BTB/POZ domain-containing protein At5g03250	AT5G03250	0.874529	4.20558e-15	blue	0.984201	6.32387	3.16644e-16	10.1415	1.29594e-28	9.96117	2.66217e-29	11.2964	1.63661e-30	1	1.407
MsaG020716	XP_003606544.2	uncharacterized protein LOC11412123	AT5G41460	0.976597	2.4774e-30	greenyellow	0.946666	4.04845	2.5457e-08	6.82239	1.07785e-19	11.0197	8.90239e-30	10.3705	4.51298e-27	0.925	1.322
MsaG027216	XP_024630663.1	phosphoenolpyruvate carboxylase 4	AT1G68750	0.968774	1.13047e-27	greenyellow	0.949812	3.11807	7.54047e-09	6.92398	6.43421e-38	9.05006	1.62486e-53	11.8925	2.78866e-45	0.861	1.252
MsaG019178	#N/A	#N/A	AT1G64340	0.878546	2.17821e-15	blue	0.970648	5.33604	8.32678e-19	7.24272	7.31674e-23	6.68614	5.5925e-26	5.69117	5.09049e-20	1	1.389
MsaG046447	XP_003610517.1	rho GDP-dissociation inhibitor 1 isoform X1	AT3G07880	0.949929	2.4015e-23	blue	0.940424	4.75756	8.96778e-13	7.80083	1.08598e-27	9.10227	3.4621e-33	9.46594	7.5063e-31	0.944	1.33
MsaG005938	XP_003592843.1	inositol transporter 1	AT2G43330	0.979697	1.20393e-31	greenyellow	0.954113	3.92768	7.95447e-11	6.75059	1.65431e-25	7.82077	3.24586e-30	8.49607	6.22811e-28	0.917	1.299
MsaG045339	XP_039688745.1	tetraspanin-11	AT1G18520	0.928705	3.86654e-20	greenyellow	0.972102	3.69492	1.09187e-05	7.4907	1.35013e-16	10.1222	2.13877e-22	9.78965	1.45673e-21	0.889	1.27
MsaG027115	#N/A	#N/A	#N/A	0.957187	8.90702e-25	greenyellow	0.924127	4.81026	1.24421e-06	8.60291	1.61698e-14	9.54899	2.88055e-17	8.90134	1.62754e-15	0.944	1.323
MsaG029793	XP_039689344.1	uncharacterized protein LOC120580153	AT4G15955	0.962044	7.02082e-26	greenyellow	0.920404	5.47146	7.93308e-31	8.98969	8.21068e-33	8.97008	7.63787e-33	8.64304	3.65327e-31	1	1.379
MsaG044192	XP_039684765.1	uncharacterized protein LOC120577429	AT5G16110	0.959245	3.15312e-25	greenyellow	0.952111	5.76348	6.86701e-19	9.35221	7.24138e-28	9.96838	3.88366e-30	7.53432	4.56916e-23	0.972	1.35
MsaG021862	#N/A	#N/A	#N/A	0.968669	1.21321e-27	greenyellow	0.972506	4.31094	1.66256e-21	7.08538	1.15816e-48	8.89729	6.10399e-57	8.80135	1.56656e-48	0.944	1.322
MsaG036033	XP_013447868.1	aquaporin TIP1-3	AT4G01470	0.973733	2.88167e-29	black	0.955923	5.85149	5.34261e-24	9.61221	8.1734e-36	10.0196	6.08345e-35	10.5974	2.53407e-35	1	1.375
MsaG023523	XP_024636745.1	V-type proton ATPase subunit E2	AT4G11150	0.957657	7.06011e-25	black	0.953548	3.35736	0.000204441	7.89508	8.88396e-18	9.56892	4.27363e-22	10.9585	1.82944e-24	0.861	1.234
MsaG032344	XP_039690971.1	MA3 DOMAIN-CONTAINING TRANSLATION REGULATORY FACTOR 2	AT1G22730	0.974037	2.25143e-29	black	0.969863	3.53986	3.9047e-13	7.06123	1.82316e-38	4.89991	1.11919e-24	9.52143	6.47942e-36	0.861	1.233
MsaG041723	XP_003627318.1	probable F-box protein At2g36090	AT2G36090	0.86589	1.60891e-14	greenyellow	0.972566	5.31314	3.62034e-24	7.04503	2.59678e-27	8.74444	5.54253e-32	8.70066	3.35572e-29	1	1.371
MsaG030734	XP_024641084.1	glyceraldehyde-3-phosphate dehydrogenase 1%2C cytosolic	AT3G04120	0.968546	1.31854e-27	black	0.962239	4.15722	1.68037e-08	7.93278	1.37926e-24	11.1469	5.92444e-32	11.0619	2.23527e-30	0.917	1.285
MsaG046119	XP_003610027.1	plant intracellular Ras-group-related LRR protein 6	AT2G19330	0.958859	3.84646e-25	greenyellow	0.934743	4.58964	6.47746e-08	10.2864	1.63473e-25	9.12207	2.01443e-24	8.27087	2.92174e-21	0.972	1.339
MsaG029664	XP_003625068.1	gibberellin-regulated protein 13	AT3G10185	0.69002	1.57437e-07	blue	0.934552	9.21216	0.00330098	9.74494	0.00120821	10.0616	0.000723773	9.41393	0.00112987	1	1.365
MsaG021314	XP_024636745.1	V-type proton ATPase subunit E2	AT3G08560	0.957462	7.7749e-25	black	0.950991	3.2176	0.00313037	8.06302	4.93874e-14	10.3164	2.806e-18	10.916	4.94768e-20	0.889	1.25
MsaG031286	XP_013451503.1	probable arabinosyltransferase ARAD1	AT3G45400	0.969558	6.59483e-28	greenyellow	0.925133	4.49739	4.59785e-17	8.55203	2.56419e-31	10.6	8.92177e-36	9.95234	2.65803e-32	0.972	1.332
MsaG025288	XP_003611390.1	glutamate dehydrogenase 2	AT5G07440	0.839647	5.69618e-13	blue	0.975961	5.72269	2.54914e-30	6.40554	1.63283e-37	5.09465	1.54009e-28	5.14068	3.3772e-28	0.972	1.332
MsaG026200	#N/A	#N/A	AT5G46795	0.945985	1.1781e-22	blue	0.940355	4.93291	4.71065e-10	9.72443	4.1089e-24	10.172	7.7791e-25	9.30644	3.17698e-22	0.972	1.331					AT5G46795	_MSP2_microspore-specific__promoter_2_chr5_18987055-18988168_REVERSE_LENGTH_192	POLLLEN DEVELOPMENT	36885	1.01e-021	90.1	200	203
MsaG016236	#N/A	#N/A	AT5G24130	0.978126	5.88383e-31	black	0.934766	4.22501	3.2992e-47	7.55748	1.50059e-55	8.69156	1.74242e-49	9.61426	3.00195e-40	0.972	1.329
MsaG010431	XP_024632924.2	callose synthase 12-like	AT4G03550	0.970555	3.25473e-28	greenyellow	0.943356	4.93492	7.93064e-10	8.66669	1.19206e-23	9.4682	9.35988e-27	11.1836	1.84313e-28	0.972	1.327					AT4G03550	_ATGSL05_ATGSL5_GSL5_GSL05_EED3_PMR4_enhancer_of_edr1_3_glucan_synthase-like_5_GLUCAN_SYNTHASE-LIKE_5_POWDERY_MILDEW_RESISTANT_4_chr4_1573513-1579195_FORWARD_LENGTH_1780	POLLLEN DEVELOPMENT	68774	0.0	2533	1756	1793
MsaG035268	XP_039683279.1	uncharacterized protein LOC11410543	AT3G30230	0.772663	5.03816e-10	blue	0.945129	3.36259	1.72879e-11	4.94573	1.62321e-18	5.66001	5.16142e-22	7.05471	2.09656e-20	0.917	1.271
MsaG014986	XP_003600817.2	uncharacterized protein LOC11417976	AT5G05830	0.983064	2.52445e-33	greenyellow	0.939676	6.71092	2.9925e-37	9.40281	5.97634e-36	9.07342	2.69363e-36	9.37562	2.33681e-36	1	1.351
MsaG044297	XP_003604791.1	S-adenosyl-L-methionine:benzoic acid/salicylic acid carboxyl methyltransferase 3	AT5G04380	0.980521	4.9807e-32	black	0.954344	5.08065	2.00149e-11	9.09804	4.30842e-25	9.57648	1.95945e-26	10.5368	3.33509e-27	0.972	1.32
MsaG020464	XP_024636359.1	uncharacterized protein LOC11428478	AT5G55610	0.914094	1.83465e-18	blue	0.923349	4.65639	1.2649e-22	7.7767	2.25466e-39	9.48435	5.79587e-42	8.55741	1.25929e-35	0.972	1.318
MsaG000645	XP_003598201.1	uncharacterized protein LOC11411787	#N/A	0.854044	8.77125e-14	blue	0.922754	3.65911	7.31138e-10	4.83083	6.82388e-16	5.97351	2.56124e-21	5.34902	1.45752e-17	0.889	1.228
MsaG009112	#N/A	#N/A	AT2G21820	0.814525	9.96659e-12	blue	0.928134	5.85202	0.0145833	6.72103	0.0030529	7.02204	0.00171973	6.37439	0.00336811	1	1.338
MsaG022388	#N/A	#N/A	#N/A	0.852575	1.07121e-13	greenyellow	0.913978	3.716	8.94023e-11	5.81451	9.10504e-22	6.58881	2.08541e-25	7.19924	4.29777e-23	0.944	1.282
MsaG015615	XP_039688362.1	uncharacterized protein LOC120575716	AT2G04220	0.934695	6.22478e-21	greenyellow	0.973389	4.14714	1.36902e-12	6.92026	1.6005e-20	7.72199	4.58405e-24	8.4804	8.7429e-24	0.972	1.31
MsaG040751	XP_013450544.1	myosin-11	AT1G54560	0.959889	2.25299e-25	black	0.963371	2.80067	1.42954e-12	5.36789	1.47918e-42	7.58566	1.94542e-72	7.33765	4.16027e-66	0.889	1.227
MsaG014429	XP_013460296.1	clathrin heavy chain 1	AT3G11130	0.971528	1.59566e-28	black	0.96205	3.13608	2.91531e-22	5.11816	1.08516e-55	4.78167	2.34573e-50	6.11309	7.27429e-72	0.861	1.198
MsaG038683	XP_039683314.1	probable WRKY transcription factor 33	AT5G56270	0.909096	5.88073e-18	greenyellow	0.926409	3.03184	3.69452e-10	4.52085	2.60725e-21	7.56928	2.10345e-43	10.8172	9.30192e-40	0.861	1.196					AT5G56270	_ATWRKY2_WRKY2_WRKY_DNA-binding_protein_2_ARABIDOPSIS_THALIANA_WRKY_DNA-BINDING_PROTEIN_2_chr5_22780816-22783137_FORWARD_LENGTH_687	POLLLEN DEVELOPMENT	39918	6.34e-088	293	661	712
MsaG008643	XP_024632001.1	glycerophosphodiester phosphodiesterase GDPDL7	AT5G58170	0.96453	1.6774e-26	black	0.943685	3.06257	2.63205e-13	5.9335	1.17157e-41	6.52925	1.2439e-48	6.41638	3.15518e-44	0.917	1.252
MsaG041001	#N/A	#N/A	AT3G52850	0.897263	7.23357e-17	greenyellow	0.927521	2.4302	1.13469e-06	5.58045	5.87516e-30	7.28872	1.89539e-44	10.8433	1.1059e-40	0.861	1.196
MsaG042018	XP_013444713.1	uncharacterized protein LOC25500773	AT4G01140	0.894387	1.27148e-16	greenyellow	0.933049	2.65541	2.14624e-06	4.19017	3.25124e-13	7.31103	1.48751e-20	7.48898	3.44368e-19	0.861	1.195
MsaG041523	XP_013444242.1	protein HEADING DATE 3B isoform X1	AT3G21320	0.949861	2.47067e-23	greenyellow	0.975007	4.39238	1.24033e-19	6.61242	9.89851e-38	4.23902	1.24592e-19	5.86054	2.43449e-32	0.944	1.278
MsaG011623	XP_003598055.2	lysine histidine transporter-like 5	AT1G71680	0.854493	8.24712e-14	blue	0.975689	8.0073	1.17921e-07	10.3214	1.27737e-11	10.6224	2.29909e-12	9.9748	2.49786e-11	1	1.332
MsaG028085	#N/A	#N/A	AT5G51440	0.823102	3.9466e-12	blue	0.951606	5.97062	1.00245e-13	7.55328	1.42581e-18	8.1882	2.0799e-21	7.54696	1.35946e-18	1	1.329
MsaG014177	XP_024629909.1	uncharacterized protein LOC112417971	AT2G44900	0.92684	6.60973e-20	blue	0.915428	5.4099	1.4489e-05	8.88019	1.77795e-11	8.48577	7.46389e-11	8.53354	4.4324e-11	1	1.329
MsaG007468	XP_024631585.1	polyadenylate-binding protein RBP45 isoform X2	AT1G11650	0.947697	5.99779e-23	black	0.968883	3.04446	3.19475e-10	5.30882	5.70732e-22	7.53121	9.30447e-26	7.63317	1.93529e-22	0.917	1.245
MsaG034379	XP_024642358.2	ARF guanine-nucleotide exchange factor GNL2	AT5G19610	0.933778	8.32368e-21	black	0.950986	2.67957	2.97156e-08	5.38159	1.60411e-28	6.39649	2.1016e-37	10.5252	1.88419e-38	0.889	1.217
MsaG018998	#N/A	#N/A	#N/A	0.855898	6.79347e-14	greenyellow	0.910678	6.06884	2.96608e-20	8.42647	2.94017e-25	9.05007	7.31644e-29	8.40243	1.52564e-25	1	1.326
MsaG042491	XP_024632916.1	uncharacterized protein LOC25483573	AT3G30220	0.922864	1.98066e-19	black	0.935203	2.52952	5.60506e-11	5.13161	4.75654e-22	6.329	5.99507e-23	6.97673	1.11015e-20	0.889	1.215
MsaG007085	XP_013455686.1	uncharacterized protein LOC25492164	AT4G04360	0.961049	1.21269e-25	blue	0.934071	4.63747	8.1189e-26	7.60121	3.97255e-33	8.19966	2.5624e-35	8.61035	6.52636e-30	1	1.325
MsaG032868	XP_003622969.1	vesicle-associated membrane protein 722	AT2G32670	0.91726	8.45127e-19	greenyellow	0.941651	2.8746	4.82139e-05	6.72134	2.35053e-14	7.35595	9.603e-16	7.66813	8.57533e-17	0.917	1.24
MsaG018855	#N/A	#N/A	#N/A	0.898076	6.14863e-17	greenyellow	0.958418	7.49653	2.65074e-22	8.36535	4.24096e-28	8.98718	2.12367e-32	8.33953	1.32518e-28	1	1.322
MsaG001951	XP_013467196.1	probable calcium-binding protein CML27	AT1G18210	0.741739	5.56249e-09	blue	0.928407	4.80935	9.98411e-09	5.20256	1.37593e-10	4.15621	7.47568e-09	5.49357	1.42884e-10	0.972	1.294
MsaG031207	XP_003618105.1	uncharacterized protein LOC11418710	AT4G38370	0.886774	5.24976e-16	blue	0.928287	4.59522	4.18576e-15	5.60814	2.92585e-21	5.20105	3.74068e-20	8.1568	1.07253e-25	0.944	1.265
MsaG034460	XP_024630976.1	protein MLP1 isoform X2	AT4G39840	0.850024	1.50793e-13	greenyellow	0.904005	2.90523	2.16834e-05	4.41081	2.40597e-09	6.07728	3.90709e-12	6.39798	2.7185e-13	0.889	1.209
MsaG037447	#N/A	#N/A	AT1G12480	0.777847	3.24668e-10	greenyellow	0.916348	3.5598	1.58131e-08	5.59117	2.15638e-12	5.89653	3.90931e-14	5.03797	5.69271e-11	0.944	1.264
MsaG016732	XP_003602789.1	palmitoyl-acyl carrier protein thioesterase%2C chloroplastic	AT1G08510	0.944074	2.44102e-22	blue	0.961065	5.39094	7.45181e-32	5.44675	5.02465e-36	4.95391	5.67856e-34	7.78431	2.02246e-35	0.972	1.29
MsaG009647	XP_003596347.1	tubby-like F-box protein 7	AT1G53320	0.915733	1.23273e-18	greenyellow	0.963312	2.95899	2.82635e-06	7.21943	7.61651e-23	9.89418	1.12856e-27	9.56713	1.83154e-26	0.917	1.235					AT1G53320	_TLP7_AtTLP7_tubby_like_protein_7_chr1_19891237-19893429_REVERSE_LENGTH_379	POLLLEN DEVELOPMENT	64706	7.12e-157	451	368	392
MsaG034377	XP_024642358.2	ARF guanine-nucleotide exchange factor GNL2	AT5G19610	0.88126	1.37831e-15	greenyellow	0.975266	2.76994	4.66715e-05	5.10456	2.4379e-11	6.51003	2.57327e-14	7.06142	2.80527e-15	0.875	1.19
MsaG005595	#N/A	#N/A	AT1G25480	0.986789	1.25545e-35	greenyellow	0.943489	5.3219	9.31107e-15	8.3537	9.57548e-28	9.01425	3.46578e-30	9.44263	9.46168e-28	1	1.314
MsaG040551	XP_013450453.1	probable protein disulfide-isomerase A6	AT2G47470	0.927178	6.00441e-20	black	0.932112	2.49702	1.1354e-06	5.58711	1.23265e-25	7.4443	2.57462e-33	8.34375	1.10285e-27	0.875	1.187
MsaG039890	XP_003610034.2	mucin-1	#N/A	0.778858	2.97589e-10	greenyellow	0.917223	5.27127	1.42064e-09	6.78539	7.09583e-15	6.76579	6.42706e-15	6.43874	5.87956e-14	1	1.311
MsaG041968	XP_003603668.2	cation/H(+) antiporter 1	AT1G16380	0.951756	1.09978e-23	black	0.934698	4.11891	3.15449e-12	7.51397	9.53943e-26	8.60016	3.01298e-28	9.63828	2.40839e-28	0.969	1.279
MsaG004179	XP_024629861.2	exocyst complex component SEC15A-like	AT3G56640	0.953993	4.05324e-24	blue	0.918785	4.69924	1.10857e-16	7.39569	1.0697e-21	8.01814	3.21069e-25	7.3705	6.34079e-22	1	1.306
MsaG045158	XP_003608982.1	protein NRT1/ PTR FAMILY 2.8	AT5G28470	0.922339	2.27926e-19	greenyellow	0.943387	2.86709	4.89565e-11	6.56924	2.08667e-35	8.85765	1.22849e-34	8.71095	1.90324e-29	0.938	1.244					AT5G28470	_FST1_AtNPF2.8_NPF2.8_nitrate_and_peptide_family_2.8_FLAVONOL_SOPHOROSIDE_TRANSPORTER_1_chr5_10429813-10432357_FORWARD_LENGTH_561	POLLLEN DEVELOPMENT	56591	0.0	664	608	568
MsaG032910	XP_003622762.1	cytochrome b561 and DOMON domain-containing protein At3g25290	AT4G12980	0.857493	5.43788e-14	blue	0.961206	3.42733	2.81461e-06	7.48379	4.5496e-16	8.09551	3.07577e-18	7.78563	6.48716e-17	0.969	1.274
MsaG039251	XP_003625003.3	amino acid transporter AVT1A	AT2G41190	0.967225	3.15061e-27	greenyellow	0.927293	4.67924	1.41374e-39	5.01471	2.59213e-47	4.78682	4.06902e-46	7.08869	6.91026e-55	0.969	1.271
MsaG046389	XP_003610420.1	uncharacterized protein LOC11444180	AT4G21895	0.936697	3.25185e-21	black	0.942992	2.50622	4.44084e-06	4.55505	5.72892e-16	7.66717	3.51561e-23	8.45057	1.31479e-23	0.875	1.176
MsaG004294	XP_024629861.2	exocyst complex component SEC15A-like	AT3G56640	0.977387	1.19326e-30	black	0.927398	4.15361	1.38155e-19	7.67838	6.58131e-32	9.37918	6.62482e-34	9.01526	2.69752e-30	0.969	1.269
MsaG005697	XP_003609480.1	protein S-acyltransferase 24	AT5G20350	0.944056	2.45737e-22	blue	0.910453	2.82008	5.53953e-15	3.889	3.03268e-26	5.05002	8.12376e-37	5.94604	2.90858e-32	0.875	1.175
MsaG017793	XP_024635428.1	uncharacterized protein LOC11415342	AT4G39140	0.895943	9.38969e-17	blue	0.956657	6.61345	2.01309e-23	8.4066	1.29179e-27	8.63287	2.94464e-28	9.25013	9.94519e-29	1	1.298
MsaG009153	XP_013464185.1	mediator of RNA polymerase II transcription subunit 20a	AT2G28230	0.93523	5.24372e-21	blue	0.943402	3.71755	5.62328e-11	4.67679	3.72447e-15	5.52464	9.39738e-17	5.19236	8.64685e-14	0.969	1.267
MsaG003079	XP_013468188.1	BTB/POZ domain-containing protein At5g03250	AT5G03250	0.93091	2.01173e-20	blue	0.906558	4.06784	3.48567e-13	6.32666	1.33673e-24	8.30028	2.11776e-30	9.51032	6.93295e-30	0.969	1.266
MsaG030741	XP_024641084.1	glyceraldehyde-3-phosphate dehydrogenase 1%2C cytosolic	AT1G13440	0.907772	7.91658e-18	black	0.933149	4.16099	9.18688e-10	7.22914	9.24749e-18	7.82796	6.27095e-19	7.17242	8.50929e-17	0.969	1.266
MsaG032977	XP_024640929.1	F-box protein At3g07870	AT3G06240	0.983248	1.99744e-33	black	0.940446	4.4219	2.95466e-38	6.71708	1.13263e-41	8.6467	1.46945e-36	8.91667	2.05978e-34	1	1.297
MsaG042478	XP_039690670.1	polyubiquitin-like	AT3G52590	0.760372	1.36589e-09	blue	0.920455	4.94811	0.0452952	5.81714	0.0118907	6.11813	0.007273	5.47049	0.0130627	1	1.294
MsaG042258	XP_013450371.1	RING-H2 finger protein ATL64	AT4G09100	0.872643	5.684e-15	black	0.928548	2.46568	8.56525e-05	4.78644	5.01517e-11	5.91063	6.69452e-13	6.56702	1.62674e-14	0.906	1.2
MsaG004178	XP_024629861.2	exocyst complex component SEC15A-like	AT3G56640	0.972441	7.98873e-29	black	0.924872	4.30964	6.27309e-17	7.49189	3.34785e-26	8.80664	1.92735e-28	8.79819	2.41058e-27	1	1.29
MsaG032851	XP_024640929.1	F-box protein At3g07870	AT3G06240	0.771301	5.64388e-10	blue	0.901077	3.05533	4.94416e-10	7.02524	5.11979e-23	7.80106	7.58183e-29	8.58141	9.10327e-27	0.969	1.259
MsaG023980	XP_024629631.1	callose synthase 5	AT2G13680	0.924655	1.21699e-19	black	0.933872	2.37113	3.87589e-09	4.68254	1.37388e-32	5.94127	1.16612e-49	4.75923	5.16844e-34	0.875	1.164					AT2G13680	_GLS2_CALS5_ATGSL02_callose_synthase_5_ARABIDOPSIS_THALIANA_GLUCAN_SYNTHASE-LIKE_2_GLUCAN_SYNTHASE-LIKE_2_chr2_5695124-5706134_FORWARD_LENGTH_1923	POLLLEN DEVELOPMENT	73042	0.0	2911	1874	1942
MsaG040184	XP_024625714.1	uncharacterized protein LOC25499443	AT1G79000	0.948461	4.40455e-23	blue	0.95532	4.32593	1.06192e-20	7.74806	3.69772e-30	6.22579	2.60228e-33	7.5009	7.53607e-27	1	1.289
MsaG032129	XP_013451651.1	low temperature-induced protein lt101.2	AT2G38905	0.887705	4.4382e-16	greenyellow	0.936136	3.56651	8.18464e-07	6.54374	2.30531e-13	7.1606	6.44276e-15	7.49241	3.65924e-16	0.969	1.256
MsaG041957	XP_013444629.1	dynamin-related protein 1B	AT3G61760	0.981887	1.05687e-32	black	0.958594	4.30455	2.15574e-09	9.62239	1.72429e-26	10.255	1.61142e-28	10.1933	9.87254e-27	1	1.287
MsaG000949	XP_003588437.1	#N/A	AT1G10010	0.982936	2.96281e-33	black	0.943009	4.64255	3.38641e-14	7.32554	7.02193e-27	7.87329	1.56728e-29	5.84893	2.43613e-21	1	1.284
MsaG003955	XP_039685334.1	uncharacterized GPI-anchored protein At3g06035-like	AT1G54860	0.905058	1.4363e-17	blue	0.947535	4.60426	3.96599e-14	7.27904	7.64335e-20	8.21885	7.83504e-24	7.57082	7.55814e-21	1	1.283
MsaG017486	XP_003603668.2	cation/H(+) antiporter 1	AT1G16380	0.911074	3.73905e-18	greenyellow	0.911194	3.99783	1.77628e-15	6.29812	3.82332e-24	6.6312	5.23532e-26	8.4641	6.99975e-26	1	1.282
MsaG002119	XP_024631568.1	amino acid transporter AVT1C	AT2G39130	0.954027	3.98955e-24	greenyellow	0.951328	2.27804	4.05961e-19	4.53259	1.20577e-61	7.56172	9.01002e-71	9.88808	6.80121e-42	0.906	1.186
MsaG000790	XP_013465729.1	multiple organellar RNA editing factor 8%2C chloroplastic/mitochondrial	AT3G15000	0.755032	2.06858e-09	blue	0.92301	6.37324	1.49981e-17	6.10417	8.27069e-22	6.52078	1.41422e-25	6.44663	3.72902e-21	1	1.28
MsaG009082	XP_003595830.2	uncharacterized protein LOC11443739	AT1G05577	0.949479	2.89784e-23	greenyellow	0.94965	3.67072	7.02922e-27	4.12569	1.05842e-34	4.67869	1.24594e-42	7.72493	2.5659e-33	0.938	1.214
MsaG025532	XP_003611784.3	uncharacterized protein LOC11410605 isoform X1	AT3G50590	0.975511	6.50167e-30	greenyellow	0.95164	4.2416	2.24149e-18	6.93688	1.972e-42	8.86152	2.05509e-53	8.46359	6.42228e-47	1	1.275					AT3G50590	_TWD40-1__chr3_18771292-18779220_FORWARD_LENGTH_1606	POLLLEN DEVELOPMENT	66766	0.0	2178	1601	1633
MsaG035595	XP_024626124.1	protein NRT1/ PTR FAMILY 7.1	AT5G19640	0.828215	2.2182e-12	blue	0.975615	7.48348	4.32048e-10	8.54236	1.04111e-12	9.21444	1.90797e-14	8.88344	8.08077e-14	1	1.272
MsaG016844	XP_024635866.2	agamous-like MADS-box protein AGL104	AT1G22130	0.927244	5.89238e-20	blue	0.928725	5.24188	4.66477e-20	7.95829	1.88771e-25	9.14574	1.75545e-28	8.8187	4.39998e-27	1	1.27					AT1G22130	_AGL104_AGAMOUS-like_104_chr1_7812387-7814259_REVERSE_LENGTH_335	POLLLEN DEVELOPMENT	43103	1.18e-051	177	319	348
MsaG029705	XP_003617903.2	subtilisin-like protease SBT5.3	AT2G04160	0.83001	1.80372e-12	blue	0.931921	2.70426	1.24595e-14	3.36767	7.99454e-23	3.53746	1.18501e-25	5.03983	1.8298e-41	0.875	1.145
MsaG018914	#N/A	#N/A	#N/A	0.924254	1.35886e-19	greenyellow	0.931243	2.94477	6.10597e-12	5.47252	1.40792e-31	7.38799	1.50176e-36	9.48026	5.88556e-33	0.969	1.239
MsaG013476	XP_003599818.2	probable sucrose-phosphate synthase 2	AT1G04920	0.975077	9.442e-30	black	0.945732	4.07587	1.10733e-08	8.60601	1.5384e-25	10.1007	1.68894e-29	10.7429	2.08833e-29	1	1.269
MsaG038084	XP_003610179.2	xylose isomerase	AT5G57655	0.956066	1.53561e-24	greenyellow	0.909388	4.69074	1.51591e-17	8.23192	1.67002e-31	7.97807	3.60543e-33	9.09185	1.5136e-29	1	1.268
MsaG002753	XP_013467885.1	exocyst complex component EXO70A1	AT5G52340	0.916805	9.46374e-19	black	0.929797	2.24955	4.16078e-10	4.68182	2.02627e-36	6.00734	1.20052e-50	3.03924	3.05991e-18	0.857	1.124
MsaG035776	XP_039682568.1	putative defensin-like protein 244	AT4G15733	0.771305	5.64205e-10	blue	0.972297	3.52313	5.42379e-06	5.45991	4.03299e-10	7.04309	1.29932e-14	6.06823	1.30276e-11	1	1.265
MsaG017054	XP_039685017.1	ATP-dependent zinc metalloprotease FTSH 4%2C mitochondrial-like	AT2G26140	0.862827	2.53224e-14	blue	0.931736	5.51032	3.86775e-18	5.61228	2.48999e-20	6.99482	3.76608e-26	6.78977	4.72763e-23	1	1.263
MsaG042470	#N/A	#N/A	AT5G61390	0.906971	9.45659e-18	greenyellow	0.93696	2.28934	6.72555e-06	5.31063	1.67555e-15	7.10171	5.62947e-19	7.09458	1.59083e-18	0.929	1.191
MsaG000846	#N/A	#N/A	#N/A	0.911996	3.01682e-18	black	0.954636	2.01111	0.000312501	5.15668	3.07656e-14	6.41311	2.88336e-16	7.03552	2.69276e-17	0.893	1.155
MsaG000674	#N/A	#N/A	AT4G32270	0.929096	3.44833e-20	greenyellow	0.966512	3.56513	2.16087e-47	2.98385	1.68854e-38	2.5333	1.07467e-29	3.99719	6.98642e-59	0.893	1.155
MsaG032809	XP_003616602.1	uncharacterized protein LOC11411216	AT4G35470	0.950938	1.5661e-23	black	0.942266	5.03009	1.12781e-18	7.26047	1.08473e-22	6.94895	4.76538e-23	6.46027	1.20597e-19	1	1.261
MsaG002769	XP_013458252.2	NDR1/HIN1-like protein 3	AT5G06320	0.753468	2.33136e-09	blue	0.913044	6.74034	0.00575702	6.93916	0.00304981	7.58975	0.00100149	6.94211	0.00195511	1	1.261
MsaG039055	XP_003624684.4	uncharacterized protein LOC11430151 isoform X1	AT2G21720	0.992288	1.24589e-40	black	0.954136	4.75211	1.7264e-14	8.73277	1.19357e-26	7.97394	7.13092e-28	6.47054	5.15582e-23	1	1.261
MsaG000621	XP_003588885.1	NADP-dependent glyceraldehyde-3-phosphate dehydrogenase	AT2G24270	0.739142	6.70144e-09	blue	0.95167	5.65299	3.45617e-19	6.40557	1.23068e-23	6.92777	4.74768e-26	3.98987	2.15139e-13	1	1.261
MsaG044328	XP_003629419.2	sugar transporter ERD6-like 6	AT1G75220	0.891107	2.37239e-16	greenyellow	0.902172	2.65412	1.31277e-05	7.37926	1.00452e-26	7.28789	5.37318e-28	8.77889	5.0867e-26	0.929	1.189
MsaG033117	XP_003622969.1	vesicle-associated membrane protein 722	AT1G04760	0.87168	6.6168e-15	blue	0.97088	5.43674	5.12679e-19	8.51062	1.05369e-25	8.52965	2.02154e-27	7.84716	6.04029e-23	1	1.26
MsaG013423	XP_003599818.2	probable sucrose-phosphate synthase 2	AT1G04920	0.973649	3.08511e-29	black	0.935995	3.64426	4.15073e-07	9.36542	4.22578e-25	9.25662	6.06845e-26	10.4287	1.49152e-27	1	1.257
MsaG033152	#N/A	#N/A	AT4G10695	0.95235	8.47576e-24	black	0.901918	6.52247	4.47636e-18	7.09638	9.34666e-22	8.31971	2.46491e-27	7.67206	6.96047e-24	1	1.257
MsaG005520	XP_003592606.1	putative glutamine amidotransferase GAT1_2.1	AT5G38200	0.949754	2.58368e-23	greenyellow	0.959901	3.84186	1.22709e-09	7.0206	2.08881e-20	8.22457	2.05553e-23	8.82672	2.28543e-23	0.964	1.22
MsaG019670	XP_024630607.1	putative calcium-transporting ATPase 11%2C plasma membrane-type isoform X2	AT3G57330	0.98526	1.30169e-34	greenyellow	0.937519	6.16637	1.79872e-19	9.71799	7.19218e-32	11.4809	1.32846e-34	10.8282	9.75317e-32	1	1.255
MsaG003362	#N/A	#N/A	AT2G30630	0.917652	7.66077e-19	black	0.922932	2.18964	9.77086e-06	4.96863	2.66879e-24	7.08198	2.44299e-38	10.3829	1.38279e-36	0.893	1.148
MsaG023424	#N/A	#N/A	#N/A	0.829529	1.9071e-12	black	0.913643	2.20904	0.00380119	5.06312	1.68693e-09	6.4849	1.14209e-12	5.83073	1.56012e-10	0.929	1.183
MsaG004971	XP_003592215.2	protein DETOXIFICATION 35	AT4G00350	0.901205	3.24749e-17	black	0.942932	2.17222	1.9526e-12	3.43537	5.87432e-28	5.09993	4.57864e-47	7.16739	3.2848e-35	0.857	1.11
MsaG006937	XP_003594095.2	elongation factor Tu%2C mitochondrial	AT4G02930	0.877821	2.45713e-15	blue	0.955438	4.57274	1.54984e-36	7.30902	2.51386e-56	6.13194	4.83932e-58	7.47763	3.50945e-49	1	1.253
MsaG001272	XP_024630235.2	dynamin-related protein 1C-like	AT1G14830	0.959875	2.26921e-25	black	0.955226	3.87425	3.58856e-07	8.15917	3.74339e-21	8.04345	6.70772e-22	10.1695	4.2001e-25	1	1.253					AT1G14830	_ADL1C_ADL5_DRP1C_DL1C_DYNAMIN_RELATED_PROTEIN_1C_DYNAMIN-like_1C_ARABIDOPSIS_DYNAMIN-LIKE_PROTEIN_5_chr1_5107699-5111470_REVERSE_LENGTH_614	POLLLEN DEVELOPMENT	75879	0.0	948	602	621
MsaG016104	XP_003602053.1	metal transporter Nramp5	AT1G80830	0.750541	2.90943e-09	blue	0.958539	4.4416	9.26801e-18	4.77803	2.24924e-21	3.48431	1.77245e-13	4.81119	2.5018e-21	0.964	1.216
MsaG017053	XP_003603156.2	ATP-dependent zinc metalloprotease FTSH 4%2C mitochondrial	AT2G26140	0.945398	1.47785e-22	black	0.907386	3.98	8.70211e-15	7.62591	6.16773e-34	6.56545	1.21197e-32	7.62201	6.0512e-32	1	1.251
MsaG010308	XP_039686692.1	putative zinc finger protein CONSTANS-LIKE 11 isoform X1	AT3G21880	0.825335	3.07563e-12	blue	0.94475	3.83105	3.5024e-16	3.4557	4.51931e-15	3.51838	4.51211e-16	3.39872	8.13812e-15	0.929	1.18
MsaG000945	XP_039687575.1	LOW QUALITY PROTEIN: tyrosine--tRNA ligase 2%2C cytoplasmic	AT1G28350	0.914293	1.74865e-18	blue	0.957397	2.80877	2.77769e-28	3.54301	3.16998e-44	3.30881	7.39205e-41	2.69423	4.10796e-28	0.857	1.107
MsaG007161	XP_013462883.1	F-box protein CPR1	AT4G12560	0.948015	5.2765e-23	black	0.959081	3.11745	8.06673e-09	5.32837	4.78915e-14	6.16792	3.66223e-16	5.82561	6.13381e-14	0.964	1.213
MsaG036172	XP_013470433.1	WUSCHEL-related homeobox 8	AT4G35550	0.82398	3.57934e-12	blue	0.942663	2.7986	5.76854e-08	5.25028	6.75249e-15	6.18704	9.68151e-20	6.685	5.6822e-18	0.964	1.212
MsaG028712	XP_003615710.1	protein PMR5	AT5G58600	0.943608	2.90341e-22	greenyellow	0.940938	3.1304	1.98602e-18	4.13054	3.90737e-30	3.75235	9.5548e-28	3.70655	1.61801e-25	0.929	1.176
MsaG037063	XP_039684631.1	uncharacterized protein LOC120577392	AT2G07190	0.955441	2.06781e-24	greenyellow	0.913694	4.22374	1.71811e-17	5.10432	6.25166e-23	7.61423	1.30441e-23	7.58843	2.03897e-22	1	1.246
MsaG005580	XP_013470197.2	exocyst complex component EXO84A	AT1G10385	0.98675	1.33672e-35	black	0.95487	4.2219	1.31356e-20	8.06525	9.72043e-36	8.88629	4.20484e-35	9.38659	3.17783e-32	1	1.245
MsaG002031	XP_003588383.1	#N/A	AT5G25830	0.931182	1.85364e-20	greenyellow	0.905446	5.31787	3.23516e-20	7.81549	8.69633e-26	8.4314	6.69952e-29	7.78354	2.25236e-25	1	1.245
MsaG015211	XP_024634719.1	LOB domain-containing protein 11	AT5G66870	0.879871	1.74454e-15	blue	0.928968	3.32299	4.86129e-09	4.42303	4.45934e-13	7.28366	1.60489e-19	6.31373	1.34365e-15	1	1.244
MsaG030346	XP_024641740.1	RAB11-binding protein RELCH homolog	AT5G16210	0.913852	1.94402e-18	greenyellow	0.943544	4.20037	8.66636e-13	7.53427	2.49961e-29	7.88225	5.65481e-32	8.82214	1.17872e-29	1	1.243
MsaG000193	XP_013466082.1	protein LIKE COV 3	AT2G18460	0.940188	9.95067e-22	greenyellow	0.97528	2.91491	1.05999e-18	3.76428	2.13571e-29	5.39728	4.10147e-40	5.86455	5.78771e-30	0.929	1.172
MsaG001757	XP_024630651.1	PH%2C RCC1 and FYVE domains-containing protein 1	AT4G14368	0.947707	5.97394e-23	greenyellow	0.961867	2.42062	2.31824e-17	3.42412	2.93379e-33	7.03052	5.37573e-63	6.587	1.68017e-50	0.893	1.136
MsaG027156	XP_003614031.1	dentin sialophosphoprotein	AT1G26610	0.871472	6.83597e-15	blue	0.934286	3.28917	1.15652e-11	4.70648	3.89945e-19	6.49232	2.64758e-23	7.67676	1.6051e-22	1	1.24
MsaG000948	XP_003588440.1	#N/A	AT1G10010	0.921874	2.57964e-19	blue	0.913585	5.92927	1.93273e-06	8.64473	7.04399e-11	9.58953	2.85665e-13	6.75762	3.54414e-08	1	1.239
MsaG027654	XP_039690642.1	uncharacterized protein LOC11435454	AT1G22110	0.863198	2.39815e-14	blue	0.969566	5.64092	1.67286e-10	5.93816	1.13711e-12	7.13163	8.29314e-17	6.48334	1.85383e-14	1	1.237
MsaG040590	XP_013454585.1	coatomer subunit beta-1	AT4G31480	0.913197	2.27261e-18	black	0.906558	2.68174	1.99881e-20	4.00131	2.57434e-40	4.50208	5.08318e-49	2.86291	1.8639e-24	0.929	1.166
MsaG032950	XP_024640929.1	F-box protein At3g07870	AT1G53370	0.943249	3.31632e-22	greenyellow	0.91839	3.94356	7.01983e-12	5.44034	4.28356e-16	5.95223	4.00089e-18	6.80211	7.90951e-18	1	1.237
MsaG004940	XP_003592181.3	SPX domain-containing membrane protein At4g22990	AT4G22990	0.950968	1.54564e-23	blue	0.911595	4.70173	4.22257e-20	7.75731	1.8472e-27	7.07345	5.07557e-31	5.59103	1.85403e-25	1	1.236
MsaG043352	XP_013445809.1	paired amphipathic helix protein Sin3-like 1	AT1G10520	0.90243	2.51508e-17	black	0.917346	3.44693	2.87999e-05	6.35223	2.89008e-11	7.29278	4.79556e-14	6.64513	3.75756e-12	1	1.236
MsaG017986	#N/A	#N/A	#N/A	0.892375	1.86838e-16	greenyellow	0.900036	2.95725	3.40657e-06	3.38384	3.20235e-08	3.06273	1.39758e-07	4.96647	1.06488e-10	0.893	1.128
MsaG026910	XP_039690588.1	LOW QUALITY PROTEIN: cullin-3B	AT1G26830	0.912115	2.93407e-18	black	0.924921	2.17865	4.87621e-05	5.7601	1.37334e-14	4.71308	5.05741e-15	7.10372	6.2984e-18	0.929	1.164
MsaG036807	XP_039682823.1	F-box/kelch-repeat protein At3g23880-like	AT3G23880	0.884254	8.2099e-16	greenyellow	0.9776	3.05674	5.50293e-07	5.98606	2.08343e-14	7.19567	4.71565e-18	7.4532	4.45319e-18	1	1.234
MsaG012910	#N/A	#N/A	AT5G25900	0.781288	2.40954e-10	greenyellow	0.921788	3.90677	3.0868e-05	6.05936	5.47704e-10	6.36035	5.23706e-11	5.71271	2.35896e-09	1	1.234
MsaG019614	XP_013442810.2	transcription initiation factor TFIID subunit 11	AT4G20280	0.919959	4.25767e-19	black	0.956651	2.97576	7.456e-08	6.52097	5.79868e-23	6.61669	1.53454e-24	6.82896	8.75725e-22	0.964	1.196
MsaG015616	XP_003601506.1	endoglucanase 12	AT1G65610	0.826055	2.83593e-12	blue	0.987407	5.38803	1.09832e-17	5.6476	1.3278e-20	6.05195	1.62149e-23	6.77643	4.20517e-23	1	1.231
MsaG038092	#N/A	#N/A	AT5G57655	0.93236	1.29414e-20	black	0.918688	2.8588	1.09307e-10	5.39347	2.51136e-31	5.14289	2.35766e-30	5.60749	4.607e-32	0.958	1.186
MsaG018027	#N/A	#N/A	#N/A	0.954983	2.56386e-24	black	0.949507	2.96288	1.02464e-24	4.18978	1.87426e-39	3.6625	6.19557e-39	6.52998	3.74466e-26	0.958	1.186
MsaG009798	XP_003611326.2	surfeit locus protein 6	AT5G05210	0.765548	9.04065e-10	blue	0.952097	3.86883	1.09009e-07	4.54155	4.59895e-10	3.37434	9.31376e-08	3.42882	1.74059e-07	0.958	1.184
MsaG019832	#N/A	#N/A	AT2G32340	0.907034	9.32466e-18	greenyellow	0.948316	3.35877	2.12617e-09	3.48643	2.60141e-11	5.92933	1.91502e-16	6.86763	1.34083e-17	1	1.224
MsaG045353	XP_003609130.2	mavicyanin	AT1G48940	0.680061	2.77308e-07	blue	0.928382	4.64515	1.27335e-05	6.29524	1.05575e-08	7.26558	4.10017e-11	6.28232	7.80147e-09	1	1.223
MsaG019785	XP_013455560.1	putative F-box/FBD/LRR-repeat protein At4g03220	AT4G03220	0.944755	1.88879e-22	blue	0.917496	5.76222	1.42086e-14	7.524	1.11735e-21	7.82536	1.84224e-23	7.17771	2.43725e-20	1	1.222
MsaG038091	XP_003610179.2	xylose isomerase	AT5G57655	0.946214	1.07789e-22	black	0.91411	4.23203	1.20829e-23	7.0233	2.526e-38	7.27408	1.40097e-41	9.33809	1.2675e-33	1	1.222
MsaG016676	XP_003602745.1	protein UNIFOLIATA	AT5G61850	0.79921	4.65515e-11	greenyellow	0.928053	5.61458	4.00033e-13	5.41305	3.5845e-14	8.2455	7.54011e-20	7.91845	8.53398e-19	1	1.221
MsaG044095	XP_039685520.1	protein PIN-LIKES 7-like	AT2G17500	0.911746	3.19785e-18	greenyellow	0.929801	2.55061	7.09061e-05	5.32335	2.9783e-15	8.23748	1.41884e-20	7.87484	4.60984e-19	0.958	1.179
MsaG024282	XP_013447151.1	V-type proton ATPase subunit E isoform X1	AT4G11150	0.936925	3.01654e-21	black	0.943531	2.98215	1.59992e-19	4.33159	5.41315e-35	3.98694	2.70045e-34	7.51207	1.18457e-28	0.958	1.179
MsaG033139	#N/A	#N/A	AT1G04760	0.802463	3.39326e-11	greenyellow	0.91741	2.54911	5.51908e-05	5.05243	1.18102e-14	7.72181	2.00166e-20	8.47728	1.8189e-21	0.958	1.178
MsaG020134	XP_013455560.1	putative F-box/FBD/LRR-repeat protein At4g03220	AT4G03220	0.954481	3.23781e-24	greenyellow	0.930636	5.39642	5.36194e-16	7.38843	7.84272e-21	8.0108	2.36376e-24	7.36315	3.54204e-21	1	1.219
MsaG029436	XP_003617525.2	heat shock 70 kDa protein 16	AT1G11660	0.929912	2.71111e-20	greenyellow	0.920434	4.74914	1.16158e-07	7.42057	1.0718e-15	8.09047	1.10578e-18	7.58239	1.94337e-16	0.958	1.177
MsaG040183	#N/A	#N/A	AT1G79000	0.904019	1.7958e-17	greenyellow	0.924564	3.40751	1.45559e-10	3.6626	7.50528e-13	3.57736	6.20306e-13	2.77456	1.67192e-08	0.917	1.136
MsaG018936	#N/A	#N/A	#N/A	0.874205	4.43051e-15	greenyellow	0.98124	3.10027	1.79233e-11	5.3318	3.56047e-25	6.51701	4.43144e-29	8.75659	9.48895e-28	1	1.218
MsaG032887	XP_003622762.1	cytochrome b561 and DOMON domain-containing protein At3g25290	AT4G12980	0.828748	2.08668e-12	blue	0.940593	3.77433	6.47959e-06	7.43935	4.55449e-14	7.16209	7.15912e-14	7.0976	2.86395e-13	1	1.218
MsaG044963	XP_013457731.1	manganese-dependent ADP-ribose/CDP-alcohol diphosphatase	AT4G24730	0.859318	4.20155e-14	greenyellow	0.919309	2.44358	3.10957e-05	4.74941	4.26077e-12	3.66618	2.17758e-10	2.69669	1.12615e-06	0.917	1.134
MsaG010138	XP_013464898.1	AT-hook motif nuclear-localized protein 5	AT2G45850	0.773933	4.52887e-10	blue	0.916125	6.54259	1.95739e-12	7.08156	4.15156e-15	6.58471	9.78169e-15	6.09059	3.87811e-12	1	1.217
MsaG028711	XP_024640704.2	uncharacterized protein LOC11410633	AT5G58610	0.935973	4.12284e-21	blue	0.940623	2.92183	3.55623e-14	4.47167	5.00986e-29	5.88463	1.50029e-40	9.06138	6.53077e-33	0.958	1.172
MsaG032823	XP_024640929.1	F-box protein At3g07870	AT3G06240	0.945014	1.71131e-22	blue	0.936306	3.47676	2.24412e-09	4.41492	6.11211e-14	5.08077	9.82799e-17	6.73346	3.08484e-16	1	1.214
MsaG019232	XP_024636196.1	cation/H(+) antiporter 2	AT1G79400	0.965567	8.95788e-27	black	0.940313	4.1945	2.87034e-12	7.7027	1.06825e-20	8.63354	2.51073e-24	7.98589	2.07426e-21	1	1.214
MsaG004444	XP_003591655.2	UDP-glycosyltransferase 79A6	AT5G54010	0.843207	3.64975e-13	blue	0.964489	3.83647	5.84277e-09	5.08717	1.00576e-12	5.71325	1.86931e-14	4.95542	1.77446e-11	1	1.213
MsaG029813	XP_003597124.1	phosphoenolpyruvate carboxylase 2	AT1G53310	0.730703	1.20962e-08	greenyellow	0.900072	2.52179	0.00504614	5.68544	6.68192e-09	7.45338	5.42519e-13	6.80574	2.63781e-11	0.958	1.17
MsaG032878	XP_024640929.1	F-box protein At3g07870	AT1G30920	0.974551	1.47199e-29	greenyellow	0.915879	5.30284	7.07928e-20	7.69712	2.77401e-24	7.67998	6.18388e-25	7.34658	1.34716e-22	1	1.212
MsaG029696	XP_003617891.2	F-box protein CPR1	AT4G12560	0.841283	4.64853e-13	greenyellow	0.913753	2.04471	0.000730592	4.43423	1.04286e-11	6.9078	3.49175e-16	7.17759	6.48613e-17	0.958	1.169
MsaG016029	XP_003601947.2	ras-related protein RABH1e	AT5G10260	0.924163	1.39292e-19	black	0.946347	2.44215	1.42359e-08	4.44334	2.53272e-23	5.40013	2.04492e-30	4.70786	2.9764e-24	0.958	1.169
MsaG040259	XP_024625795.1	probable E3 ubiquitin-protein ligase BAH1-like	AT2G38920	0.828972	2.03345e-12	blue	0.929818	3.16999	5.36487e-11	3.9963	8.9123e-17	4.01335	1.73542e-17	2.70582	2.2724e-09	1	1.211
MsaG015076	XP_003600966.3	probable methyltransferase PMT23	AT2G40280	0.952321	8.58628e-24	greenyellow	0.906039	3.76743	1.27331e-14	6.75776	1.12089e-26	7.62803	1.65827e-28	8.21849	4.3941e-25	1	1.211
MsaG036856	XP_039682823.1	F-box/kelch-repeat protein At3g23880-like	AT3G23880	0.931962	1.46219e-20	black	0.908385	3.72915	3.18416e-09	5.64741	4.98978e-15	7.25001	2.78959e-17	7.24356	1.16056e-17	1	1.21
MsaG015605	XP_003601483.3	vacuolar cation/proton exchanger 3 isoform X1	AT1G55730	0.976489	2.73324e-30	greenyellow	0.952128	4.44362	7.18973e-29	7.19875	1.81275e-29	8.54816	2.90735e-30	7.89863	1.328e-26	1	1.209
MsaG009876	XP_013464753.3	ABC transporter G family member 9	AT4G27420	0.935758	4.42106e-21	black	0.910102	3.06617	3.30268e-08	5.78094	6.1232e-20	5.75189	3.65317e-21	8.52501	4.37529e-24	1	1.208					AT4G27420	_ABCG9_ATP-binding_cabetaette_G9_chr4_13712434-13714797_REVERSE_LENGTH_638	POLLLEN DEVELOPMENT	60161	0.0	702	598	647
MsaG029699	XP_003617894.2	uridine kinase-like protein 4	AT4G26510	0.968198	1.66457e-27	greenyellow	0.961928	2.31847	4.71774e-22	3.0385	5.0164e-37	2.81931	1.55819e-34	3.1149	5.69431e-37	0.875	1.081
MsaG020628	XP_024636757.2	uncharacterized protein LOC25492431	AT1G08040	0.894415	1.26446e-16	black	0.93395	2.0608	4.18461e-10	2.26099	4.94219e-13	2.81795	4.14559e-19	5.39248	2.55802e-23	0.875	1.081
MsaG004440	XP_003591648.2	uncharacterized protein LOC11422350	AT5G07490	0.977264	1.33937e-30	greenyellow	0.939597	5.34615	4.89596e-22	8.67405	1.08346e-28	9.91122	4.14372e-33	8.94298	1.04586e-27	1	1.206
MsaG017432	#N/A	#N/A	AT1G66430	0.934262	7.14451e-21	greenyellow	0.967977	3.66422	1.08815e-35	4.538	4.344e-52	4.41991	3.63878e-53	4.10386	2.12464e-44	1	1.204
MsaG032474	XP_013452020.1	protein argonaute 4	AT2G27040	0.81713	7.56075e-12	blue	0.97584	5.64903	1.42676e-18	8.65509	7.41893e-28	9.2096	7.97728e-34	8.48515	8.70836e-27	1	1.204
MsaG036748	XP_013442222.1	ras-related protein RABA4d	AT3G12160	0.827269	2.47127e-12	greenyellow	0.921979	2.45167	0.000267299	4.23996	2.52013e-10	6.30632	4.93072e-16	8.07499	3.00819e-19	0.958	1.162
MsaG017771	XP_003603942.1	SNF1-related protein kinase regulatory subunit gamma-1	AT3G48530	0.91877	5.77615e-19	black	0.941602	2.14274	1.08153e-11	2.80588	1.68072e-19	3.14237	4.15012e-24	6.44049	1.56103e-22	0.875	1.078
MsaG043912	XP_013446163.2	uncharacterized protein LOC25501471	AT1G23340	0.863639	2.24766e-14	greenyellow	0.939601	2.27203	7.86912e-05	5.42779	1.07507e-22	7.89726	8.37069e-39	11.1912	4.11413e-38	0.958	1.16
MsaG044340	XP_003629451.1	tubby-like F-box protein 2	AT2G18280	0.957104	9.27728e-25	black	0.948638	3.72438	3.12382e-15	8.20668	2.62648e-25	8.18708	2.34376e-25	7.86003	6.28459e-24	1	1.202
MsaG006621	XP_003593727.1	GDSL esterase/lipase At5g45920	AT5G45920	0.933146	1.01442e-20	black	0.92924	2.5007	9.077e-11	4.89544	5.59792e-26	6.06905	7.03825e-29	4.56649	6.26351e-23	0.958	1.16
MsaG031583	#N/A	#N/A	AT2G33340	0.95304	6.23897e-24	greenyellow	0.939348	3.76379	2.72891e-10	5.1732	2.67651e-17	5.92666	1.02719e-20	5.79122	4.39301e-18	1	1.201
MsaG005734	XP_024630937.1	lysine-specific demethylase JMJ25	AT1G31450	0.779973	2.7021e-10	greenyellow	0.930707	2.10419	0.019043	5.31698	9.6321e-08	5.94997	2.089e-09	5.30233	6.19819e-08	0.958	1.159
MsaG045473	XP_003609285.1	zinc finger CCCH domain-containing protein 32	AT2G02160	0.91941	4.90418e-19	greenyellow	0.929443	2.00372	7.06329e-07	2.71012	4.86321e-12	2.94771	2.99301e-14	5.18812	1.26469e-22	0.875	1.075
MsaG029003	XP_024639806.2	protein FAM91A1	AT1G35220	0.965866	7.44523e-27	greenyellow	0.97302	3.91148	5.84953e-11	6.07966	5.51399e-22	6.62227	5.53702e-25	6.05913	2.78068e-21	1	1.2
MsaG033323	#N/A	#N/A	AT3G15790	0.74226	5.35681e-09	blue	0.916955	3.6499	0.0102138	4.37413	0.00102973	4.68571	0.000292973	4.37976	0.00065406	1	1.199
MsaG030807	XP_003618759.2	uridine kinase-like protein 5	AT3G27440	0.938272	1.92212e-21	black	0.9384	4.2912	1.82242e-12	6.51203	6.28065e-22	8.13392	4.69987e-25	8.88875	5.43413e-26	1	1.198
MsaG032429	#N/A	#N/A	AT4G00755	0.906843	9.72755e-18	blue	0.96115	2.81943	8.75517e-09	4.26623	4.47339e-18	5.76199	3.37512e-27	7.70756	6.44378e-26	1	1.198
MsaG038775	XP_003624277.2	uncharacterized protein LOC11437459	AT4G17070	0.900482	3.77111e-17	greenyellow	0.951905	2.15767	2.41412e-07	3.59592	5.93927e-18	3.28335	2.34624e-16	3.84066	1.79404e-19	0.917	1.113
MsaG020204	XP_003605929.1	aconitate hydratase%2C cytoplasmic	AT2G05710	0.935361	5.02684e-21	black	0.950669	2.09877	1.26771e-22	2.78238	3.13901e-39	2.37725	1.54038e-31	2.62487	4.07311e-35	0.85	1.044
MsaG012453	XP_003598354.1	ABSCISIC ACID-INSENSITIVE 5-like protein 2	AT3G56850	0.880251	1.63601e-15	blue	0.954305	4.23594	9.65778e-14	5.22487	6.44088e-18	4.51048	7.21246e-18	7.528	7.73708e-21	1	1.194
MsaG012031	XP_003610545.2	pentatricopeptide repeat-containing protein At4g21880%2C mitochondrial isoform X1	AT4G21880	0.842501	3.9901e-13	blue	0.96799	3.34526	1.85606e-09	4.77446	2.3169e-16	5.20566	1.00214e-18	5.51582	3.49603e-17	1	1.194
MsaG006776	XP_024641184.1	ABC transporter B family member 9 isoform X3	AT4G18050	0.940763	8.12937e-22	greenyellow	0.91151	2.98886	3.93153e-14	4.0608	3.304e-25	4.26277	4.72093e-28	7.60405	2.56908e-41	1	1.193
MsaG014705	XP_024633886.1	uncharacterized protein LOC11408266	AT1G54520	0.9206	3.60495e-19	black	0.911802	2.15227	3.43831e-13	2.40128	3.32688e-17	2.74912	3.7989e-22	2.75413	8.12061e-21	0.85	1.042
MsaG046151	XP_003610072.1	mitochondrial outer membrane import complex protein METAXIN	AT2G19080	0.96592	7.20163e-27	black	0.928022	2.58639	2.34798e-17	2.78108	6.93019e-22	2.49922	6.80746e-20	3.66576	3.57067e-27	0.85	1.042
MsaG039622	#N/A	#N/A	AT3G22830	0.941143	7.10596e-22	black	0.905359	3.61815	1.30367e-15	6.29792	2.63021e-34	6.07718	1.38211e-35	2.27261	7.66684e-08	0.95	1.141
MsaG032832	XP_024640929.1	F-box protein At3g07870	AT3G06240	0.945529	1.40494e-22	greenyellow	0.937376	3.09402	1.36824e-12	4.20754	2.13398e-19	7.34496	2.04899e-22	7.32366	8.44469e-22	1	1.189
MsaG000247	XP_003589262.2	transcription factor MYB65	AT4G26930	0.826457	2.7098e-12	blue	0.919497	2.29036	6.43428e-05	3.87142	2.136e-11	5.41789	4.60492e-17	7.76486	3.74312e-20	0.95	1.139					AT4G26930	_MYB97_AtMYB97_myb_domain_protein_97_chr4_13527770-13529172_FORWARD_LENGTH_389	POLLLEN DEVELOPMENT	71318	7.37e-059	202	462	408
MsaG027891	XP_024639880.1	protein SABRE isoform X1	AT1G58250	0.97426	1.8743e-29	black	0.947423	2.75317	5.11721e-20	4.4998	5.59114e-50	5.48042	3.08992e-69	5.24008	4.132e-62	1	1.186
MsaG040869	XP_013467486.1	calcium-binding protein CBP	AT3G10300	0.894422	1.26278e-16	blue	0.913377	2.78471	2.16325e-16	2.71015	4.70382e-18	2.72915	2.55772e-19	4.74166	4.62177e-26	0.9	1.083
MsaG038457	XP_003623873.2	SPX and EXS domain-containing protein 1 isoform X1	AT5G35730	0.892545	1.80906e-16	greenyellow	0.937629	2.17798	3.89889e-13	2.63736	1.55572e-19	2.43803	4.78059e-18	2.55502	3.57283e-18	0.875	1.038
