# Supplementary material for: RNA-seq analyses on gametogenic tissues of alfalfa (Medicago sativa) revealed plant reproduction- and ploidy-related genes
Source: BMC Plant Biol. 2024 Sep 3;24:826. doi: 10.1186/s12870-024-05542-2 (PMC11370029; doi:10.1186/s12870-024-05542-2)
Supplement: Supplementary file 9 — Supplementary Material 9 [file 12870_2024_5542_MOESM9_ESM.xlsx]

## Sheet: FB 4xBSPvs2xBSP
Table S9. Differentially expressed genes (DEGs) between tetraploid BSP and diploid BSP accessions in flower buds. For each gene, the base mean (namely the average of the normalized count values, dividing by size factors, taken over all samples), log2FoldChange (the fold change expressed in logarithmic scale to base 2), lfcSE (The standard error estimate for the log2 fold change estimate), stat (t…
gene	baseMean	log2FoldChange	lfcSE	stat	pvalue	padj
MsaG031024	171.753	9.43987	1.23545	7.64083	2.15823e-14	1.5889e-11
MsaG008475	43.4045	-9.59226	2.22781	-4.30568	1.66472e-05	0.000966813
MsaG024301	21.2284	7.64885	1.38815	5.5101	3.58635e-08	5.40783e-06
MsaG018948	31.0066	7.29483	1.25894	5.79441	6.85604e-09	1.2807e-06
MsaG008267	14.8453	-8.04465	1.28523	-6.2593	3.86697e-10	9.97878e-08
MsaG018901	33.4334	7.23761	1.24116	5.83133	5.49858e-09	1.03485e-06
MsaG011213	27.542	6.79802	1.67157	4.06685	4.76523e-05	0.00220071
MsaG026868	236.65	6.72914	0.62067	10.8417	2.18288e-27	5.46396e-23
MsaG017035	5.02303	-7.09597	1.50333	-4.72017	2.35644e-06	0.000200626
MsaG005064	9.3042	6.41933	1.52087	4.22083	2.434e-05	0.00131022
MsaG023610	1855.26	6.36233	1.25982	5.05018	4.41384e-07	4.93227e-05
MsaG036292	3.5593	-6.64241	1.57496	-4.2175	2.47027e-05	0.00132151
MsaG009425	10.4879	-6.30734	1.39204	-4.53099	5.87077e-06	0.000416293
MsaG008245	16.5425	6.23254	1.35709	4.59258	4.37802e-06	0.000327123
MsaG009775	3.57888	-6.19042	1.72366	-3.59143	0.000328865	0.00954966
MsaG027531	14.9672	-5.86691	1.87733	-3.12513	0.00177725	0.031867
MsaG009878	160.353	6.1735	0.716899	8.61141	7.21699e-18	1.12905e-14
MsaG008258	4.67032	-5.68511	1.57709	-3.60482	0.000312375	0.00926429
MsaG009856	3.81972	-5.33195	1.48576	-3.58871	0.000332315	0.00958317
MsaG014533	208.105	6.13291	1.10259	5.5623	2.66241e-08	4.1393e-06
MsaG017028	3.48504	-5.2566	1.50113	-3.50177	0.000462174	0.0123218
MsaG008398	3.40105	-5.23513	1.67817	-3.11955	0.00181129	0.0322923
MsaG012852	57.0889	6.05417	1.26149	4.79923	1.59275e-06	0.000146154
MsaG001164	3.74101	-5.08967	1.49431	-3.40604	0.000659115	0.0160178
MsaG020583	6.78793	-5.05762	1.49736	-3.3777	0.000730943	0.0173424
MsaG008900	9.91591	-4.98891	1.10163	-4.52867	5.93558e-06	0.000417341
MsaG042222	7.53501	6.05194	1.44768	4.18045	2.90931e-05	0.00148618
MsaG022889	30.6022	-4.91249	0.631391	-7.78043	7.22806e-15	6.95068e-12
MsaG027749	6.41472	5.93233	1.56282	3.79592	0.000147099	0.0052827
MsaG014527	12.3393	5.93092	1.35239	4.38551	1.15713e-05	0.000715162
MsaG023292	3.45716	-4.85205	1.44539	-3.35691	0.000788181	0.0183133
MsaG011347	5.11946	-4.76727	1.58677	-3.00438	0.00266121	0.0419476
MsaG044882	7.50649	5.91335	1.43612	4.11759	3.82863e-05	0.00187347
MsaG006584	7.48116	5.90726	1.34682	4.38609	1.15407e-05	0.000715162
MsaG038887	7.59394	-4.63542	0.964705	-4.80501	1.54741e-06	0.000143456
MsaG010629	42.4043	5.8923	1.0801	5.45531	4.88878e-08	7.07347e-06
MsaG009321	8.48869	-4.59314	1.10087	-4.17227	3.01586e-05	0.00153435
MsaG029072	9.56822	5.83848	1.2969	4.50188	6.73553e-06	0.000459392
MsaG008400	5.15679	-4.50359	1.46883	-3.0661	0.0021687	0.0366541
MsaG046200	414.697	5.83686	0.555977	10.4984	8.78773e-26	1.09983e-21
MsaG003174	115.651	5.80106	0.920185	6.30424	2.8962e-10	7.79515e-08
MsaG014590	7.85285	5.747	1.39636	4.11571	3.85994e-05	0.00188339
MsaG039296	4.70862	-4.49487	1.36035	-3.30419	0.000952513	0.0209511
MsaG008737	12.1027	-4.42436	1.06145	-4.16824	3.06959e-05	0.00155222
MsaG008246	6.56331	5.7134	1.47751	3.86693	0.000110216	0.00425087
MsaG010887	88.1394	5.68892	0.761079	7.4748	7.73196e-14	4.39861e-11
MsaG047101	5.83504	-4.31759	1.46432	-2.94853	0.00319292	0.0472207
MsaG021557	14.6845	-4.12982	0.706067	-5.84906	4.94373e-09	9.37474e-07
MsaG006440	5.70019	5.67896	1.4301	3.97103	7.15617e-05	0.00302854
MsaG007554	10.7824	5.67596	1.34697	4.21387	2.5103e-05	0.00133599
MsaG045062	17.5767	5.65917	1.73954	3.25326	0.00114089	0.0237386
MsaG034510	47.4934	-4.10496	0.558558	-7.34921	1.99379e-13	1.03972e-10
MsaG006914	11.0719	5.65466	1.30814	4.32266	1.54158e-05	0.000907936
MsaG001376	16.0099	5.59731	1.28019	4.37226	1.22969e-05	0.000750972
MsaG040442	8.44827	5.58402	1.44381	3.86755	0.000109935	0.00424797
MsaG040735	47.1097	5.56604	0.82195	6.77174	1.27242e-11	4.61594e-09
MsaG003800	6.68974	-4.05737	1.31005	-3.09711	0.00195419	0.0340873
MsaG023485	4.98804	-4.05054	1.24665	-3.24913	0.00115759	0.0240063
MsaG042638	24.5934	5.50828	1.25381	4.39322	1.11683e-05	0.000697143
MsaG007713	18.0442	5.49651	1.27653	4.30581	1.66379e-05	0.000966813
MsaG016183	144.065	-3.95193	0.417458	-9.46665	2.88964e-21	8.03672e-18
MsaG007759	10.5853	-3.92436	0.790118	-4.9668	6.80657e-07	7.15862e-05
MsaG025139	9.13042	5.48392	1.46855	3.73423	0.000188288	0.00640065
MsaG026826	6.8583	5.39114	1.37745	3.91384	9.08404e-05	0.00366155
MsaG039983	9.93028	5.37625	1.33718	4.02058	5.8056e-05	0.00258576
MsaG039793	10.3804	5.35876	1.32625	4.04053	5.33301e-05	0.00240524
MsaG046201	4.67658	5.35392	1.48916	3.59527	0.000324052	0.00947586
MsaG014329	53.4153	5.33151	1.74191	3.06073	0.00220802	0.0371431
MsaG021563	17.1035	-3.79986	0.639427	-5.94259	2.80552e-09	5.61801e-07
MsaG026781	154.374	-3.78535	0.815073	-4.64419	3.41419e-06	0.000269592
MsaG046203	7.35769	5.31809	1.41803	3.75035	0.000176591	0.0061053
MsaG008117	4.54702	5.31576	1.52339	3.48942	0.000484066	0.0127009
MsaG014890	9.49781	5.29588	1.37257	3.85836	0.000114149	0.00436404
MsaG007736	5.18514	-3.76088	1.22908	-3.05991	0.00221401	0.0372082
MsaG044367	7.57391	-3.58417	0.940556	-3.8107	0.000138575	0.005101
MsaG043005	20.6897	5.2941	1.29195	4.09776	4.17173e-05	0.00197396
MsaG036702	4.75629	-3.56923	1.10994	-3.21571	0.00130122	0.0259923
MsaG038753	6.12046	5.23941	1.48623	3.52531	0.000422989	0.0115588
MsaG014576	9.50844	-3.49079	0.76692	-4.5517	5.32147e-06	0.000384976
MsaG030037	21.5499	-3.48654	0.536526	-6.49836	8.1201e-11	2.54068e-08
MsaG031973	4.89853	5.2216	1.39156	3.75233	0.000175201	0.00607404
MsaG010510	9.37271	5.2199	1.45439	3.58905	0.000331884	0.00958176
MsaG024305	20.3986	-3.47777	0.738893	-4.70673	2.5172e-06	0.000210027
MsaG046202	7.99618	5.16871	1.40957	3.66686	0.000245545	0.0078138
MsaG008103	64.7312	5.16076	0.6871	7.51093	5.87092e-14	3.52083e-11
MsaG013481	50.3315	-3.4316	0.677613	-5.06424	4.10033e-07	4.66524e-05
MsaG020481	4.79101	-3.42503	1.117	-3.06627	0.00216744	0.0366541
MsaG044510	46.7214	5.15735	1.03365	4.98946	6.05489e-07	6.44936e-05
MsaG033745	7.84179	5.14191	1.34075	3.83509	0.000125517	0.00472454
MsaG011531	4.16	5.13144	1.57928	3.24923	0.00115717	0.0240063
MsaG021549	8.88276	-3.39347	0.760495	-4.46219	8.11272e-06	0.000538074
MsaG009328	3.80847	5.12609	1.74334	2.94038	0.00327815	0.0479295
MsaG008940	4.7066	-3.38672	1.05146	-3.22098	0.00127753	0.0257263
MsaG023517	7.61067	5.1152	1.37509	3.71989	0.000199307	0.00666976
MsaG045896	88.2811	5.10693	1.4779	3.45553	0.000549219	0.0139145
MsaG047158	105.852	5.10033	0.952697	5.35357	8.6235e-08	1.1543e-05
MsaG031133	10.3789	5.09542	1.32489	3.84593	0.000120097	0.00456168
MsaG033443	20.9464	-3.36559	0.673556	-4.99674	5.83068e-07	6.26385e-05
MsaG004044	4.76578	-3.24344	1.04868	-3.09287	0.00198229	0.0343621
MsaG004949	7.13913	5.0287	1.43054	3.51525	0.000439339	0.0118631
MsaG046068	148.613	5.02008	0.929295	5.40203	6.58909e-08	9.06218e-06
MsaG040081	8.97345	4.98865	1.31176	3.80301	0.000142951	0.00521241
MsaG022229	15.787	4.97413	1.32547	3.75274	0.000174914	0.00607252
MsaG010017	11.7151	4.92858	1.29103	3.81755	0.000134782	0.00499812
MsaG029548	5.07885	-3.23736	1.00842	-3.21032	0.00132588	0.0262979
MsaG006725	104.849	-3.23552	0.512314	-6.3155	2.69286e-10	7.40713e-08
MsaG028771	38.1735	4.9237	0.810556	6.07447	1.24396e-09	2.66133e-07
MsaG018201	3.97134	4.89995	1.4883	3.29232	0.000993649	0.0215903
MsaG023299	57.8264	-3.19745	0.444357	-7.19568	6.21525e-13	2.881e-10
MsaG010054	6.8187	-3.12626	1.05911	-2.95177	0.00315959	0.0469363
MsaG039733	7.22378	-3.10144	0.853967	-3.63181	0.000281443	0.00859954
MsaG025860	16.4307	4.89727	1.13261	4.32387	1.53318e-05	0.000905118
MsaG030753	6.27091	-3.10101	0.971696	-3.19134	0.00141615	0.0276288
MsaG009580	27.3283	-3.09665	0.857042	-3.61318	0.000302466	0.00903465
MsaG001853	19.0448	4.89029	0.994692	4.91638	8.81571e-07	8.89783e-05
MsaG009388	15.4686	-3.07574	0.837687	-3.6717	0.000240939	0.00770115
MsaG015266	16.4306	4.88875	1.01869	4.79907	1.59402e-06	0.000146154
MsaG007317	3.62971	4.87918	1.5586	3.13049	0.00174512	0.0314713
MsaG027746	36.7806	4.87634	0.78647	6.20029	5.63593e-10	1.34339e-07
MsaG004486	4.66767	4.83482	1.39425	3.4677	0.000524938	0.0134216
MsaG003062	4.35894	4.78284	1.45392	3.28962	0.00100323	0.021742
MsaG027748	6.1995	4.74559	1.39366	3.40514	0.000661313	0.016038
MsaG017905	72.8112	-3.01977	0.403892	-7.47668	7.6223e-14	4.39861e-11
MsaG021410	8.9149	4.72763	1.33348	3.54533	0.000392115	0.0108935
MsaG026993	33.5679	-3	0.584909	-5.12899	2.91297e-07	3.47212e-05
MsaG006931	40.8514	-2.98904	0.405815	-7.36551	1.76471e-13	9.39838e-11
MsaG014602	23.8927	4.71567	1.08663	4.33971	1.42668e-05	0.000848246
MsaG023189	15.8482	-2.94131	0.668046	-4.40285	1.0684e-05	0.000671939
MsaG002618	20.5644	-2.93626	0.637279	-4.6075	4.07549e-06	0.000312925
MsaG011396	34.9681	-2.87042	0.515201	-5.57145	2.52625e-08	3.95216e-06
MsaG044859	5.29063	4.7096	1.52324	3.09183	0.00198927	0.0344352
MsaG027589	5.34342	-2.85991	0.969596	-2.94959	0.00318197	0.0471744
MsaG033471	11.6642	-2.79349	0.771235	-3.6221	0.00029222	0.00881272
MsaG031546	13.959	4.68835	1.01995	4.59665	4.29338e-06	0.000324676
MsaG039927	6.22226	-2.7858	0.86153	-3.23354	0.00122265	0.0250238
MsaG031691	8.71156	-2.78329	0.916101	-3.03819	0.00238004	0.0390623
MsaG035527	10.6667	-2.77603	0.878809	-3.15886	0.00158389	0.0297534
MsaG014854	17.8706	-2.7639	0.664892	-4.15692	3.2257e-05	0.00162133
MsaG029682	6.51286	4.68382	1.58328	2.9583	0.00309337	0.0463376
MsaG025546	4.21664	4.67763	1.46202	3.19942	0.00137702	0.0270421
MsaG029235	14.1332	-2.76047	0.753279	-3.6646	0.000247722	0.00783911
MsaG009865	14.0551	4.61025	1.14726	4.01847	5.85768e-05	0.00259511
MsaG042947	15.862	-2.75338	0.597439	-4.60864	4.05319e-06	0.000312171
MsaG025215	16.6697	-2.74927	0.619614	-4.43706	9.11953e-06	0.000591375
MsaG022264	8.80348	-2.74601	0.685743	-4.00443	6.21677e-05	0.0027063
MsaG017797	136.416	-2.72173	0.426718	-6.37829	1.79079e-10	5.15233e-08
MsaG030524	4.90836	-2.71905	0.92719	-2.93257	0.00336165	0.0488127
MsaG014753	28.6297	4.5689	0.811471	5.63039	1.79804e-08	2.96096e-06
MsaG046071	24.4878	4.54998	0.879491	5.17342	2.29844e-07	2.80646e-05
MsaG014259	10.4194	-2.68879	0.669383	-4.01682	5.89899e-05	0.00260175
MsaG045116	23.5304	-2.64711	0.553832	-4.77963	1.75617e-06	0.000157558
MsaG044949	130.195	4.54934	0.942057	4.82916	1.37112e-06	0.000128061
MsaG039527	189.576	-2.64538	0.303783	-8.70813	3.08924e-18	5.52334e-15
MsaG027050	51.6678	4.54423	0.615681	7.38083	1.57311e-13	8.56009e-11
MsaG005760	3.76427	4.53772	1.41259	3.21234	0.00131659	0.0261969
MsaG003994	11.1811	4.52415	1.13047	4.00202	6.28042e-05	0.00272453
MsaG010822	6.29353	4.51225	1.34814	3.34702	0.000816861	0.0187758
MsaG039862	40.3694	4.50927	0.722873	6.23798	4.43256e-10	1.10951e-07
MsaG001669	4.70656	4.49418	1.50567	2.98484	0.00283725	0.0439204
MsaG018153	4.95288	4.47247	1.41074	3.1703	0.00152282	0.0291419
MsaG015516	8.98717	-2.6443	0.89277	-2.96191	0.00305739	0.0460189
MsaG042760	21.0014	-2.64364	0.828321	-3.19157	0.00141502	0.0276283
MsaG008371	15.5605	4.45792	1.39602	3.19331	0.0014065	0.0275049
MsaG003740	14.562	-2.61736	0.655078	-3.99549	6.45606e-05	0.00277666
MsaG022872	281.201	-2.61482	0.320073	-8.16946	3.09763e-16	4.08089e-13
MsaG039898	14.6152	-2.6032	0.610885	-4.26136	2.03189e-05	0.00113528
MsaG011056	9.83122	-2.58767	0.706715	-3.66155	0.00025069	0.007923
MsaG005481	14.4921	-2.56061	0.727126	-3.52155	0.000429024	0.0116474
MsaG044682	523.62	4.44988	0.499374	8.91092	5.06107e-19	1.0557e-15
MsaG009086	8.74747	4.44121	1.51977	2.92229	0.0034747	0.049957
MsaG001375	4.91354	4.42735	1.45093	3.05138	0.00227788	0.0379612
MsaG035990	4.80462	4.40733	1.44209	3.05622	0.00224145	0.0375792
MsaG041176	6.23487	4.4054	1.38288	3.18568	0.00144415	0.0279787
MsaG046749	7.85509	4.40317	1.31174	3.35673	0.000788693	0.0183133
MsaG044583	568.152	-2.54914	0.336117	-7.58408	3.34845e-14	2.20566e-11
MsaG004976	220.79	-2.54533	0.327042	-7.78288	7.08932e-15	6.95068e-12
MsaG038788	3.7085	4.39982	1.48048	2.97189	0.00295969	0.0449863
MsaG015048	169.402	4.39873	0.60947	7.2173	5.30297e-13	2.55267e-10
MsaG016387	6.39244	4.39411	1.44049	3.05042	0.00228521	0.0380074
MsaG002240	12.9689	-2.54253	0.753555	-3.37404	0.000740736	0.0174754
MsaG042522	10.1503	-2.53323	0.627725	-4.03556	5.44711e-05	0.00245228
MsaG023125	21.1718	-2.52124	0.614891	-4.1003	4.12613e-05	0.00195806
MsaG039981	16.5226	-2.50977	0.691243	-3.6308	0.00028254	0.00860372
MsaG015257	31.0306	4.38733	0.78192	5.61097	2.01194e-08	3.24909e-06
MsaG035634	46.2484	-2.5049	0.565625	-4.42856	9.48631e-06	0.000605744
MsaG036345	26.2971	-2.50474	0.461124	-5.43182	5.57828e-08	7.84438e-06
MsaG005204	9.90772	-2.50416	0.738912	-3.38898	0.000701522	0.016852
MsaG036899	43.3679	4.34738	0.929761	4.6758	2.92805e-06	0.000237961
MsaG009020	6.49703	4.32965	1.40757	3.07598	0.00209809	0.0357018
MsaG023133	60.4662	-2.50147	0.363007	-6.89097	5.54144e-12	2.10163e-09
MsaG042220	7.82149	4.31495	1.37455	3.13916	0.00169432	0.0308665
MsaG034490	12.3111	-2.47595	0.644062	-3.84427	0.00012091	0.00458558
MsaG006816	3.72404	4.30142	1.41592	3.03791	0.00238228	0.0390623
MsaG042952	182.706	-2.46952	0.361174	-6.83747	8.0606e-12	2.96713e-09
MsaG022251	8.36639	-2.46192	0.785031	-3.13608	0.00171222	0.0310344
MsaG032655	9.23637	-2.45878	0.742006	-3.31369	0.000920728	0.0204496
MsaG039127	5.52035	4.2964	1.39487	3.08015	0.00206897	0.0354188
MsaG022162	435.406	-2.45688	0.400506	-6.13444	8.546e-10	1.92716e-07
MsaG027318	21.2822	-2.44017	0.691503	-3.5288	0.000417447	0.0114211
MsaG011019	8.74203	-2.43965	0.772447	-3.15834	0.00158672	0.0297534
MsaG022793	59.4939	-2.43766	0.378596	-6.43868	1.20517e-10	3.63452e-08
MsaG000966	25.6331	-2.43601	0.565753	-4.30578	1.66395e-05	0.000966813
MsaG038584	17.5282	-2.43439	0.597499	-4.07431	4.61517e-05	0.0021393
MsaG020105	22.2488	4.28023	0.886318	4.82923	1.37065e-06	0.000128061
MsaG040534	863.647	4.26653	0.512703	8.32163	8.67594e-17	1.27746e-13
MsaG015315	166.25	4.24818	0.461576	9.20364	3.46024e-20	8.66132e-17
MsaG001849	8.46992	4.24414	1.19976	3.5375	0.000403936	0.01116
MsaG003399	9.51416	-2.4208	0.745243	-3.24834	0.00116082	0.0240334
MsaG042387	16.206	-2.41964	0.562596	-4.30086	1.70139e-05	0.000981281
MsaG042864	5.15438	-2.41398	0.823053	-2.93296	0.00335751	0.0488127
MsaG019574	9.89218	-2.40503	0.761417	-3.15862	0.00158517	0.0297534
MsaG015238	15.4278	-2.40291	0.643139	-3.73622	0.000186805	0.00638209
MsaG023072	511.704	4.23507	0.910462	4.65156	3.29437e-06	0.000262215
MsaG016933	7.12506	4.23211	1.33472	3.17078	0.00152028	0.0291156
MsaG022869	46.0269	-2.39211	0.425085	-5.62737	1.82977e-08	2.99353e-06
MsaG028713	8035.21	4.2246	0.445377	9.48545	2.41348e-21	7.55148e-18
MsaG015063	10.4132	4.2219	1.38847	3.04069	0.00236033	0.0389515
MsaG009486	72.0441	-2.37459	0.426197	-5.57157	2.5246e-08	3.95216e-06
MsaG015452	23.9552	-2.37196	0.579243	-4.09494	4.22283e-05	0.00199062
MsaG035008	4.80954	4.21838	1.4214	2.96777	0.00299972	0.0453734
MsaG010009	246.91	-2.37142	0.477356	-4.96782	6.77099e-07	7.15125e-05
MsaG045718	10.8304	-2.36384	0.746232	-3.16769	0.00153653	0.0293594
MsaG018479	17.3139	-2.34358	0.788592	-2.97186	0.00296003	0.0449863
MsaG035273	8.29865	-2.34074	0.785298	-2.9807	0.00287591	0.0442724
MsaG016601	48.096	4.21303	0.65914	6.39171	1.6404e-10	4.83068e-08
MsaG038082	202.857	-2.33524	0.307167	-7.60254	2.90385e-14	2.01906e-11
MsaG031695	20.4848	4.20731	0.757162	5.55668	2.74949e-08	4.22224e-06
MsaG039136	80.3221	4.18256	0.684524	6.11017	9.9522e-10	2.18521e-07
MsaG043829	5.10806	4.15765	1.37103	3.0325	0.00242541	0.039525
MsaG043471	26.6155	-2.33391	0.569763	-4.09629	4.1983e-05	0.00198279
MsaG018626	921.115	4.14567	0.822555	5.03999	4.6556e-07	5.13367e-05
MsaG009962	120.353	4.14206	0.589585	7.02538	2.13482e-12	8.76011e-10
MsaG035508	4.91188	4.09656	1.37072	2.98861	0.00280248	0.0434782
MsaG033100	9.83501	4.08714	1.29524	3.15551	0.0016022	0.0298621
MsaG001190	12.6495	4.08102	1.11933	3.64597	0.00026639	0.0082627
MsaG024702	57.7232	4.07964	0.652223	6.25499	3.97553e-10	1.01542e-07
MsaG037657	11.4479	4.04565	1.34526	3.00734	0.00263549	0.0416145
MsaG004882	10.3479	-2.32507	0.754728	-3.08067	0.00206536	0.0354096
MsaG006196	221.797	-2.32051	0.425585	-5.45251	4.96644e-08	7.1196e-06
MsaG009802	12.4285	-2.32013	0.67552	-3.43459	0.000593453	0.0147808
MsaG044006	63.1129	-2.31513	0.516468	-4.48261	7.37355e-06	0.000498831
MsaG037107	10.7624	4.02587	1.20593	3.33841	0.000842608	0.0192386
MsaG018530	7.9837	4.01778	1.35835	2.95783	0.00309808	0.0463804
MsaG040201	8.88491	4.00881	1.34141	2.9885	0.00280348	0.0434782
MsaG006846	15.584	-2.30669	0.606375	-3.80407	0.000142339	0.00520888
MsaG006342	117.899	-2.30057	0.588344	-3.91024	9.22042e-05	0.00371055
MsaG039860	25.7692	3.99887	0.766097	5.2198	1.79117e-07	2.24174e-05
MsaG014113	14.6827	-2.29586	0.545585	-4.20807	2.57562e-05	0.0013659
MsaG044976	26.8691	-2.28129	0.421096	-5.4175	6.04369e-08	8.35799e-06
MsaG021726	483.993	-2.27916	0.331842	-6.86821	6.50114e-12	2.42881e-09
MsaG009790	136.04	3.97558	0.515961	7.7052	1.30642e-14	1.09945e-11
MsaG037108	9.07956	3.94097	1.12309	3.50905	0.000449706	0.0120909
MsaG045976	201.903	3.94093	0.428769	9.19126	3.8827e-20	8.83526e-17
MsaG017974	13.738	-2.27142	0.753451	-3.01469	0.00257239	0.0410648
MsaG035929	27.5517	-2.26758	0.544807	-4.16216	3.15249e-05	0.00159093
MsaG030046	61.4684	3.9324	0.632332	6.2189	5.00667e-10	1.22865e-07
MsaG013367	9.55134	-2.24499	0.714634	-3.14145	0.00168113	0.0307552
MsaG004948	36.7547	3.92805	0.601274	6.53288	6.45164e-11	2.09729e-08
MsaG001243	118.966	3.92057	0.556756	7.0418	1.89767e-12	7.91678e-10
MsaG042481	21.8777	-2.24266	0.461602	-4.85842	1.18327e-06	0.000113047
MsaG022004	47.2256	3.91955	1.08543	3.61106	0.000304946	0.00908702
MsaG000442	1912.13	-2.23802	0.46715	-4.79078	1.66132e-06	0.000151049
MsaG017456	16.2752	-2.23463	0.759671	-2.94157	0.0032655	0.0478812
MsaG029813	27.6911	-2.23236	0.504011	-4.42919	9.45898e-06	0.000605689
MsaG019184	16907.8	3.89958	0.857344	4.54844	5.40461e-06	0.000389588
MsaG009943	65.1867	3.89887	0.564888	6.90203	5.12641e-12	1.97414e-09
MsaG030431	9.581	-2.2318	0.674859	-3.30707	0.00094278	0.0207918
MsaG022033	34.8624	-2.23096	0.506695	-4.40297	1.06777e-05	0.000671939
MsaG026131	8.95933	-2.22914	0.694212	-3.21104	0.00132257	0.026274
MsaG006450	35.4954	3.86949	0.860415	4.49723	6.88446e-06	0.000468274
MsaG015468	565.212	3.85732	0.37089	10.4001	2.47545e-25	2.06543e-21
MsaG005223	883.766	3.85355	0.402845	9.56583	1.113e-21	4.38656e-18
MsaG043644	10.3157	3.82926	1.22369	3.12928	0.00175236	0.0315563
MsaG011080	354.941	3.78748	0.806587	4.69568	2.65717e-06	0.000220238
MsaG029569	8.99039	-2.22773	0.67805	-3.28549	0.00101806	0.0219681
MsaG038550	11.0037	3.76705	1.06027	3.5529	0.000381003	0.0106201
MsaG014617	23.2108	3.76034	0.778474	4.8304	1.3626e-06	0.000128061
MsaG041804	14.5965	-2.21975	0.706734	-3.14086	0.00168453	0.0307552
MsaG003104	40.6951	-2.21441	0.482047	-4.59377	4.35304e-06	0.00032708
MsaG002833	19.3367	3.74135	0.882607	4.23897	2.24548e-05	0.00123122
MsaG029329	397.072	3.72919	0.487882	7.64363	2.11177e-14	1.5889e-11
MsaG020331	6.24976	3.69581	1.23193	3.00002	0.00269963	0.0423133
MsaG016119	1719.53	-2.21293	0.383128	-5.77596	7.65171e-09	1.41874e-06
MsaG025780	40.5879	-2.20272	0.566598	-3.88762	0.00010123	0.00401568
MsaG045827	13.3464	-2.20082	0.738219	-2.98126	0.00287069	0.0442724
MsaG041503	81.1959	3.67603	0.479858	7.66068	1.84954e-14	1.44674e-11
MsaG002096	12.1545	-2.19912	0.695985	-3.15972	0.00157921	0.0297534
MsaG026222	42.3999	-2.19484	0.566448	-3.87474	0.000106739	0.00416342
MsaG005897	510.95	3.67115	0.384182	9.55577	1.22672e-21	4.38656e-18
MsaG025960	57.2662	3.66104	0.586566	6.24148	4.33448e-10	1.09592e-07
MsaG038754	11.0739	3.65864	1.07144	3.4147	0.000638527	0.0156389
MsaG002719	51.0698	3.65307	0.647249	5.64399	1.66149e-08	2.82346e-06
MsaG046080	9.8997	3.63381	0.998422	3.63955	0.000273111	0.00840336
MsaG038906	335.594	-2.19302	0.356522	-6.15116	7.69167e-10	1.75028e-07
MsaG036523	61.9007	-2.19282	0.629909	-3.48116	0.000499244	0.0130018
MsaG035962	12.8439	-2.18788	0.607078	-3.60394	0.000313425	0.00927185
MsaG005343	47.5457	-2.18163	0.630362	-3.46091	0.000538354	0.0136946
MsaG000847	47.0108	3.63027	0.809036	4.48716	7.21792e-06	0.000489625
MsaG020046	150.402	3.61412	0.443688	8.14563	3.77315e-16	4.72229e-13
MsaG014516	59.205	3.60944	0.496221	7.27387	3.49345e-13	1.72072e-10
MsaG020632	13.8808	3.60099	0.996277	3.61445	0.000300988	0.00901648
MsaG031581	12.9853	3.58801	0.940421	3.81532	0.000136005	0.00502859
MsaG014625	19.397	3.58559	0.800612	4.47857	7.51453e-06	0.00050428
MsaG032316	31.5168	-2.16506	0.476762	-4.54118	5.59412e-06	0.000400076
MsaG016839	885.845	3.57565	0.440847	8.11087	5.02566e-16	5.99035e-13
MsaG031542	21.298	3.56489	0.807963	4.41219	1.02331e-05	0.00064847
MsaG044824	6.85768	-2.16485	0.719427	-3.00914	0.0026199	0.0414268
MsaG033523	13.7658	-2.15882	0.538452	-4.00931	6.08969e-05	0.00266023
MsaG008088	33.5684	3.54516	0.751779	4.71569	2.40889e-06	0.00020302
MsaG031724	35.4031	3.54141	0.582257	6.08221	1.1854e-09	2.5579e-07
MsaG000025	8.00881	3.54045	1.02771	3.44499	0.000571076	0.014352
MsaG043863	54.985	3.53708	0.685542	5.15954	2.47562e-07	2.97919e-05
MsaG043864	9.58552	3.53225	1.12302	3.14531	0.00165911	0.0305183
MsaG001592	12.4304	-2.14855	0.655153	-3.27946	0.00104006	0.0223274
MsaG006697	26.0185	-2.13925	0.68378	-3.12856	0.00175663	0.0315878
MsaG038886	91.867	3.52676	0.464799	7.58771	3.2562e-14	2.20286e-11
MsaG015349	183.081	-2.13122	0.503882	-4.2296	2.34105e-05	0.00127389
MsaG022690	606.389	-2.12396	0.34264	-6.19882	5.68892e-10	1.34339e-07
MsaG024175	14.7695	3.4909	0.8882	3.93031	8.48374e-05	0.00347556
MsaG023303	25.4661	-2.12257	0.563976	-3.76358	0.000167499	0.0058886
MsaG031570	32.1478	3.47845	0.573762	6.06254	1.33989e-09	2.79491e-07
MsaG032521	30.1469	-2.1173	0.44695	-4.73722	2.16671e-06	0.000187017
MsaG005818	8.06673	3.47625	1.1537	3.01314	0.00258557	0.0411429
MsaG030179	15.0037	-2.10956	0.586358	-3.59774	0.000320999	0.00939757
MsaG038188	17.7518	-2.10912	0.51441	-4.10007	4.1303e-05	0.00195806
MsaG010020	20.3925	3.45266	0.793599	4.35064	1.35739e-05	0.000815529
MsaG022622	80.1711	-2.1064	0.386345	-5.45211	4.97755e-08	7.1196e-06
MsaG029249	20.8805	3.44079	0.856624	4.01668	5.90238e-05	0.00260175
MsaG015570	137.28	3.43396	0.33936	10.1189	4.55318e-24	2.27941e-20
MsaG038825	14.1692	-2.07746	0.58287	-3.56419	0.000364975	0.0102764
MsaG007726	12.5114	-2.07531	0.668242	-3.10562	0.00189879	0.0333534
MsaG035039	39.105	-2.07379	0.388396	-5.33937	9.3271e-08	1.23527e-05
MsaG008051	96.9486	3.42699	0.571442	5.9971	2.00873e-09	4.08785e-07
MsaG014893	10.6324	3.41514	0.90283	3.7827	0.000155136	0.00552379
MsaG037504	17.8136	-2.06907	0.578458	-3.57687	0.000347739	0.00993492
MsaG045972	60.3271	3.4142	0.478181	7.13998	9.33464e-13	4.02854e-10
MsaG029228	22.4765	-2.06434	0.543187	-3.80042	0.000144449	0.00524893
MsaG016602	83.4048	3.40524	0.535969	6.35343	2.10571e-10	5.92224e-08
MsaG001602	205.343	3.38567	0.435412	7.7758	7.49743e-15	6.95068e-12
MsaG041501	84.4961	3.33316	0.432647	7.7041	1.31771e-14	1.09945e-11
MsaG021469	23.9773	-2.06426	0.481786	-4.28461	1.83064e-05	0.0010438
MsaG009410	26.2361	3.31924	0.884805	3.75138	0.000175865	0.00608862
MsaG001675	426.414	-2.05963	0.334406	-6.15908	7.31691e-10	1.68027e-07
MsaG017631	294.169	-2.05068	0.436485	-4.69816	2.62519e-06	0.000218309
MsaG034763	15.0445	-2.04168	0.676859	-3.01641	0.00255789	0.0408874
MsaG015598	17.963	-2.03516	0.583661	-3.48689	0.000488669	0.0127815
MsaG025552	49.2922	3.3191	0.519114	6.39378	1.61838e-10	4.82258e-08
MsaG001078	12.3641	-2.03473	0.617112	-3.29717	0.000976629	0.0213008
MsaG045497	10.1094	3.31252	1.0235	3.23647	0.0012102	0.0249057
MsaG029825	19.9184	-2.02142	0.691474	-2.92334	0.00346296	0.0498742
MsaG007807	13.8235	3.30745	0.864088	3.82768	0.000129355	0.00484317
MsaG026869	89.77	3.29851	1.02975	3.20322	0.00135899	0.0268271
MsaG040404	11.7556	3.29323	0.948191	3.47317	0.000514348	0.0132048
MsaG016384	13.758	-2.02127	0.633208	-3.19211	0.00141239	0.0275983
MsaG011461	172.046	-2.01199	0.44062	-4.56627	4.9649e-06	0.000365519
MsaG021890	86.5389	-2.00617	0.351549	-5.70665	1.15221e-08	2.04545e-06
MsaG007617	450.707	3.29185	0.431213	7.63394	2.27682e-14	1.62832e-11
MsaG033442	20.0014	-2.0055	0.599444	-3.34561	0.00082102	0.0188541
MsaG024522	10.5412	3.2866	0.975574	3.36889	0.000754714	0.0177216
MsaG039830	230.388	-1.9969	0.300452	-6.64634	3.00469e-11	1.0593e-08
MsaG006968	22.279	-1.994	0.441001	-4.52154	6.13902e-06	0.000429125
MsaG006695	76.5606	-1.99209	0.472453	-4.21648	2.48143e-05	0.00132436
MsaG039626	28.4906	-1.98998	0.44149	-4.50742	6.56199e-06	0.000452488
MsaG007454	10.6311	3.26673	1.09483	2.98377	0.00284716	0.0440194
MsaG031579	14.7427	3.25893	0.749103	4.35044	1.35862e-05	0.000815529
MsaG003642	25.8506	3.25469	0.76071	4.27849	1.88161e-05	0.001068
MsaG007534	15.5582	3.24485	0.960027	3.37996	0.000724964	0.0172825
MsaG005469	11.1299	3.23774	0.886124	3.65382	0.000258368	0.0080905
MsaG010513	12.9112	-1.98524	0.555579	-3.57327	0.000352547	0.0100279
MsaG020569	16.4629	3.23223	0.961728	3.36086	0.000777013	0.018177
MsaG034258	30.1231	-1.97334	0.413806	-4.76874	1.85378e-06	0.000165132
MsaG022848	19.1374	-1.96528	0.516588	-3.80435	0.000142178	0.00520888
MsaG015630	68.8821	3.20213	0.448267	7.14337	9.10731e-13	3.99939e-10
MsaG044154	10.7956	3.1971	0.83648	3.82209	0.000132328	0.00492169
MsaG028989	61.0834	3.19532	0.54211	5.89423	3.76432e-09	7.3613e-07
MsaG042945	23.3499	-1.94546	0.492734	-3.9483	7.8707e-05	0.00327262
MsaG012245	768.92	-1.94526	0.492432	-3.95031	7.80503e-05	0.00326156
MsaG029866	9.92638	3.16052	0.92465	3.41807	0.000630668	0.0154859
MsaG016820	297.301	3.1539	0.946276	3.33296	0.000859278	0.0194472
MsaG021649	248.696	-1.94317	0.294348	-6.60161	4.06711e-11	1.39457e-08
MsaG014207	10.9267	3.15231	0.986261	3.19622	0.00139241	0.0273146
MsaG030112	16.9113	3.13441	0.9093	3.44706	0.000566725	0.0142755
MsaG033861	8.23863	3.11854	0.942837	3.30761	0.000940962	0.02077
MsaG046880	8.86031	3.11369	0.991848	3.13928	0.00169363	0.0308665
MsaG006664	8.41849	3.10258	1.00192	3.09664	0.00195725	0.0341169
MsaG010274	9.76271	3.09479	0.978471	3.16288	0.00156217	0.0295561
MsaG010315	41.2891	-1.9362	0.456379	-4.24253	2.2101e-05	0.00121725
MsaG001099	11.1476	3.07282	0.894905	3.43369	0.000595427	0.0148152
MsaG001546	14.0647	3.06869	0.772811	3.97082	7.16271e-05	0.00302854
MsaG044677	340.721	3.06752	0.52272	5.86839	4.40055e-09	8.4731e-07
MsaG028912	85.2197	3.06132	0.467646	6.54623	5.90082e-11	1.99599e-08
MsaG045541	27.3908	3.05099	0.719788	4.23873	2.24789e-05	0.00123122
MsaG040514	17.9444	-1.93181	0.658184	-2.93507	0.00333475	0.0485868
MsaG010736	263.469	3.0468	0.814056	3.74274	0.000182024	0.00627582
MsaG017498	88.5286	-1.92486	0.351097	-5.48241	4.19565e-08	6.17773e-06
MsaG044717	278.758	3.04489	0.392349	7.76067	8.44822e-15	7.5524e-12
MsaG029332	7.03911	3.03726	1.03241	2.9419	0.00326202	0.0478812
MsaG046635	9.3042	3.0234	0.905689	3.33823	0.000843145	0.0192386
MsaG039286	114.87	2.9941	0.397207	7.53788	4.77689e-14	3.0659e-11
MsaG031548	11.9989	2.98599	0.96836	3.08356	0.00204541	0.0352123
MsaG019066	14.9603	2.98148	0.705095	4.22848	2.35274e-05	0.0012747
MsaG015267	8.34895	2.98103	0.934337	3.19053	0.0014201	0.0276603
MsaG025166	11.3692	-1.91764	0.651341	-2.94414	0.00323851	0.0476842
MsaG005275	179.176	-1.91637	0.472819	-4.05308	5.05477e-05	0.00230466
MsaG020269	555.635	-1.91467	0.339604	-5.63796	1.72072e-08	2.87143e-06
MsaG006408	13.4153	-1.90027	0.581593	-3.26736	0.00108556	0.0228919
MsaG016388	153.455	2.96268	0.447001	6.6279	3.405e-11	1.18376e-08
MsaG022122	106.871	-1.8968	0.563784	-3.36442	0.00076706	0.0179946
MsaG022116	87.9484	-1.89057	0.317418	-5.95608	2.5836e-09	5.21532e-07
MsaG043503	18.4962	-1.8779	0.534789	-3.51147	0.00044564	0.0120073
MsaG034756	8.50211	2.96103	0.88101	3.36095	0.000776757	0.018177
MsaG029204	25.9517	-1.87622	0.595121	-3.15268	0.00161781	0.0299745
MsaG004946	29.1455	2.9605	0.600622	4.92907	8.26234e-07	8.47601e-05
MsaG041564	31.3681	2.944	0.520223	5.65911	1.52163e-08	2.62675e-06
MsaG017825	29.2176	2.94008	0.715654	4.10825	3.98674e-05	0.00192649
MsaG029202	22.919	-1.87038	0.477193	-3.91953	8.87202e-05	0.00359346
MsaG041341	11.3497	2.9391	0.954131	3.08039	0.00206727	0.035418
MsaG025764	200.113	2.93461	0.550374	5.33203	9.71217e-08	1.2795e-05
MsaG027747	21.4536	2.92903	0.848987	3.45002	0.000560535	0.0141467
MsaG040148	13.1231	2.9224	0.907184	3.2214	0.00127565	0.0257092
MsaG008141	11.2468	2.91375	0.837658	3.47845	0.00050432	0.0130428
MsaG047099	22.2275	-1.86614	0.569341	-3.27772	0.00104649	0.0223696
MsaG031026	10.3027	2.90628	0.902812	3.21914	0.00128576	0.0258504
MsaG026873	22.6305	2.90308	0.686483	4.22891	2.34827e-05	0.0012747
MsaG000101	19.0135	-1.86174	0.593211	-3.13842	0.00169862	0.0308731
MsaG042775	11.6816	-1.85713	0.560011	-3.31623	0.000912393	0.0202825
MsaG017996	7.80109	2.89698	0.954391	3.03542	0.00240202	0.0392204
MsaG025485	9.77934	2.88545	0.936004	3.08274	0.00205107	0.0352612
MsaG013639	12.3525	-1.85616	0.631162	-2.94085	0.00327308	0.0479113
MsaG003198	13.929	2.8715	0.876403	3.27646	0.00105119	0.0224125
MsaG046899	30.364	2.86545	0.823188	3.48092	0.000499691	0.0130018
MsaG009418	23.1534	-1.85557	0.54497	-3.40491	0.000661868	0.016038
MsaG032572	10.739	2.85626	0.835675	3.41791	0.000631042	0.0154859
MsaG038390	90.1118	-1.85341	0.437913	-4.23238	2.31227e-05	0.00126097
MsaG033910	13.834	2.85487	0.81012	3.524	0.000425079	0.0115906
MsaG033350	25.8799	-1.8504	0.479502	-3.85901	0.000113847	0.00436403
MsaG008482	19.0912	-1.8499	0.469947	-3.93639	8.27166e-05	0.00339506
MsaG004232	74.5747	2.85265	0.450813	6.32779	2.48695e-10	6.91676e-08
MsaG033816	4063.45	2.85013	0.371934	7.66301	1.81632e-14	1.44674e-11
MsaG014876	64.8415	-1.84963	0.488451	-3.78672	0.000152648	0.0054507
MsaG014528	16.9413	2.84573	0.779154	3.65234	0.000259864	0.00810427
MsaG022718	76.1163	-1.84604	0.367599	-5.0219	5.11618e-07	5.59227e-05
MsaG005363	118.971	2.83018	0.576802	4.90667	9.26367e-07	9.27516e-05
MsaG014599	18.0666	-1.84524	0.459907	-4.01221	6.01532e-05	0.00263233
MsaG013602	52.4749	-1.84489	0.402737	-4.58088	4.63031e-06	0.000342903
MsaG010149	51.4154	-1.8366	0.47132	-3.89671	9.75094e-05	0.00389275
MsaG043917	81.102	-1.83256	0.521481	-3.51414	0.000441179	0.0118999
MsaG008218	413.505	-1.82708	0.321115	-5.68979	1.27197e-08	2.24216e-06
MsaG007818	17.7496	2.81388	0.740978	3.79752	0.000146154	0.00527905
MsaG009643	13.0326	2.79518	0.827436	3.37812	0.000729835	0.01734
MsaG025824	15.0151	2.78823	0.682043	4.08806	4.34987e-05	0.00204281
MsaG047157	14.1032	2.78661	0.844198	3.30089	0.000963777	0.0211061
MsaG014686	89.4889	-1.82072	0.330667	-5.50622	3.66614e-08	5.49503e-06
MsaG029078	222.671	-1.82048	0.424769	-4.28581	1.82071e-05	0.0010405
MsaG031331	32.6468	-1.81529	0.500029	-3.63036	0.000283023	0.00860796
MsaG013273	15.94	-1.80814	0.552645	-3.2718	0.00106865	0.0226114
MsaG007587	15.0323	-1.80721	0.596185	-3.03129	0.00243512	0.0396317
MsaG029760	27.5852	-1.80588	0.550888	-3.27813	0.00104498	0.0223563
MsaG025331	583.822	2.77923	0.382109	7.27338	3.50592e-13	1.72072e-10
MsaG024760	108.1	-1.80546	0.430477	-4.19408	2.73981e-05	0.00142876
MsaG028812	14.4596	2.76632	0.910906	3.0369	0.00239029	0.0391054
MsaG012050	13.4833	-1.80299	0.612797	-2.94223	0.00325857	0.0478812
MsaG006879	29.7958	-1.80196	0.426761	-4.22241	2.41701e-05	0.00130388
MsaG009593	33.4141	-1.79704	0.434946	-4.13165	3.60163e-05	0.00178167
MsaG042333	17.0851	-1.79154	0.573626	-3.12318	0.00178906	0.03201
MsaG023760	24.8774	2.76244	0.78905	3.50098	0.000463557	0.0123439
MsaG043799	207.609	2.75161	0.420747	6.53982	6.15931e-11	2.05565e-08
MsaG038201	45.3254	2.74938	0.62818	4.37675	1.20464e-05	0.000739053
MsaG036111	870.481	-1.78296	0.273864	-6.51036	7.49718e-11	2.37547e-08
MsaG017022	18.9297	2.74875	0.876778	3.13505	0.00171822	0.0310982
MsaG008046	202.884	-1.78088	0.454133	-3.9215	8.79998e-05	0.00357585
MsaG009071	27.3227	2.72424	0.55906	4.8729	1.09974e-06	0.000106284
MsaG010019	154.397	2.71591	0.581936	4.66703	3.05588e-06	0.000247546
MsaG015017	53.9272	2.71135	0.684241	3.96256	7.41497e-05	0.00311416
MsaG014850	23.6053	-1.7758	0.545175	-3.2573	0.00112479	0.0234817
MsaG024211	50.6727	2.70762	0.545357	4.96487	6.87487e-07	7.2002e-05
MsaG005624	1659.23	-1.76398	0.315254	-5.59544	2.20065e-08	3.53105e-06
MsaG019719	134.084	2.70709	0.424894	6.3712	1.87554e-10	5.33486e-08
MsaG024097	19.6925	2.69373	0.670645	4.01662	5.90386e-05	0.00260175
MsaG006769	357.793	2.68928	0.358088	7.51011	5.90767e-14	3.52083e-11
MsaG010846	197.616	-1.76254	0.533623	-3.30297	0.000956676	0.0210242
MsaG014785	82.3062	2.68196	0.487985	5.49599	3.88526e-08	5.75456e-06
MsaG045975	20.7608	-1.76062	0.5712	-3.08232	0.00205392	0.0352618
MsaG035809	19.7553	-1.75888	0.597373	-2.94437	0.00323615	0.0476775
MsaG016166	19.2603	2.67784	0.718417	3.72741	0.000193459	0.00652623
MsaG038409	88.2385	-1.75472	0.445055	-3.9427	8.05687e-05	0.00333341
MsaG014770	9.53749	2.67742	0.898776	2.97897	0.00289223	0.0444417
MsaG028508	16.1488	-1.75353	0.527991	-3.32113	0.000896525	0.0201264
MsaG019755	21.7009	2.6767	0.728727	3.67311	0.000239612	0.00766972
MsaG008594	84.6243	-1.75289	0.309674	-5.66045	1.50977e-08	2.62438e-06
MsaG001224	29.3644	-1.74998	0.546982	-3.19934	0.00137744	0.0270421
MsaG034226	85.7006	-1.7491	0.277221	-6.30941	2.80099e-10	7.62083e-08
MsaG036442	15.6319	-1.74618	0.548375	-3.18428	0.00145114	0.028055
MsaG010234	15.1774	-1.74357	0.565577	-3.08281	0.00205054	0.0352612
MsaG021504	44.2812	-1.74119	0.392572	-4.43533	9.19318e-06	0.000594611
MsaG038836	72.6531	-1.73875	0.329782	-5.27244	1.34621e-07	1.70453e-05
MsaG034949	32.0172	-1.73435	0.516099	-3.3605	0.000778025	0.0181837
MsaG025100	29.2287	-1.7292	0.423831	-4.07993	4.50495e-05	0.00210379
MsaG010023	30.0023	2.67454	0.614996	4.34888	1.36832e-05	0.000819386
MsaG005406	10.127	2.66421	0.841651	3.16546	0.00154839	0.0294919
MsaG010077	36.5838	2.66418	0.67462	3.94916	7.84255e-05	0.00327178
MsaG018326	23.9573	2.65706	0.837518	3.17254	0.00151113	0.0289626
MsaG023007	862.288	-1.72831	0.340703	-5.07278	3.92045e-07	4.50151e-05
MsaG013771	29.9745	-1.72592	0.536026	-3.21984	0.00128263	0.0258084
MsaG006256	22.8294	-1.72508	0.480643	-3.58911	0.000331804	0.00958176
MsaG017914	8.18965	2.65662	0.885698	2.99946	0.00270459	0.0423646
MsaG024262	57.1179	2.65572	0.554049	4.7933	1.64059e-06	0.000149874
MsaG026519	35.521	-1.72184	0.426894	-4.03341	5.49724e-05	0.00246598
MsaG022143	1964.58	-1.714	0.320711	-5.34437	9.07309e-08	1.20802e-05
MsaG024600	25.6543	2.65048	0.545677	4.85723	1.19039e-06	0.000113295
MsaG042999	12.2451	2.64712	0.875467	3.02367	0.0024973	0.040303
MsaG015260	2936.73	2.64461	0.259525	10.1902	2.19364e-24	1.37272e-20
MsaG039813	24.2774	2.63909	0.645178	4.09049	4.30469e-05	0.00202539
MsaG046782	83.6947	2.62593	0.508288	5.16622	2.38872e-07	2.8885e-05
MsaG025644	44.0602	2.62412	0.557089	4.71041	2.47217e-06	0.00020696
MsaG016917	30.0536	2.62378	0.575038	4.56279	5.04773e-06	0.000368367
MsaG029351	237.383	2.62339	0.495644	5.29288	1.20404e-07	1.56157e-05
MsaG008377	204.119	2.61838	0.359841	7.27648	3.42632e-13	1.72072e-10
MsaG003722	9.45754	2.61647	0.832326	3.14357	0.00166902	0.0306285
MsaG041112	44.5134	-1.70462	0.388065	-4.3926	1.12003e-05	0.000697397
MsaG037018	22.8319	-1.70353	0.474175	-3.59262	0.000327376	0.00952853
MsaG046236	26.7609	2.61361	0.637044	4.10271	4.08337e-05	0.00195337
MsaG040433	16.1451	2.6121	0.838549	3.11502	0.00183932	0.0326525
MsaG030098	33.7839	-1.70315	0.527542	-3.22846	0.00124459	0.0252663
MsaG031341	13.664	2.61113	0.699183	3.73454	0.00018806	0.00640065
MsaG010754	391.207	2.60504	0.352582	7.38846	1.48534e-13	8.26213e-11
MsaG046470	283.831	2.60018	0.420675	6.18098	6.37056e-10	1.4849e-07
MsaG045492	85.5351	2.59863	0.464608	5.59316	2.2298e-08	3.55504e-06
MsaG020429	62.0793	2.59817	0.504158	5.15347	2.55703e-07	3.06245e-05
MsaG002650	2353.84	-1.69258	0.438287	-3.86179	0.000112558	0.00433452
MsaG005039	30.4015	-1.69232	0.506277	-3.34268	0.000829722	0.019019
MsaG027885	52.7302	2.59816	0.554109	4.6889	2.74675e-06	0.000225423
MsaG040503	46.1775	-1.69102	0.434355	-3.89318	9.89388e-05	0.00393726
MsaG041125	17.2653	-1.68743	0.524306	-3.21841	0.00128904	0.0258749
MsaG026711	89.8509	2.58594	0.525848	4.91766	8.75847e-07	8.87584e-05
MsaG044375	23.6563	2.58307	0.593141	4.3549	1.33125e-05	0.000802953
MsaG010669	56.3726	2.58304	0.427986	6.03533	1.58637e-09	3.28169e-07
MsaG031013	11.309	2.57895	0.822748	3.13456	0.00172115	0.0311286
MsaG041893	47.7934	2.57892	0.578934	4.45461	8.40477e-06	0.000552178
MsaG020447	71.7782	2.57811	0.621002	4.15153	3.30264e-05	0.00165007
MsaG014771	50.877	2.57512	0.543543	4.73766	2.16205e-06	0.000187017
MsaG035982	16.8468	-1.68597	0.569306	-2.96144	0.003062	0.046033
MsaG023641	59.1329	-1.68351	0.41749	-4.03245	5.51986e-05	0.00247169
MsaG022134	99.5475	-1.68134	0.390875	-4.30148	1.69661e-05	0.000980779
MsaG027803	32.3772	-1.67092	0.534202	-3.12787	0.00176077	0.0316394
MsaG016635	26.0038	-1.66478	0.403846	-4.12232	3.75074e-05	0.00184088
MsaG009877	116.815	2.57481	0.515588	4.99394	5.91598e-07	6.32833e-05
MsaG031030	15.017	2.57399	0.869813	2.95925	0.00308394	0.0462391
MsaG022436	329.467	-1.6639	0.369294	-4.50562	6.61792e-06	0.000453844
MsaG026107	32.6852	-1.65757	0.437249	-3.79089	0.000150106	0.00537525
MsaG010950	217.93	2.57095	0.341302	7.53276	4.96785e-14	3.10876e-11
MsaG031693	14.0818	2.5681	0.851121	3.01731	0.00255026	0.0408417
MsaG046456	113.999	2.55974	0.453624	5.64286	1.67244e-08	2.82346e-06
MsaG002068	23.6464	2.55474	0.541545	4.71751	2.38749e-06	0.000201896
MsaG020703	49.4432	2.5367	0.68535	3.70132	0.000214484	0.00706456
MsaG015984	10.1596	2.5358	0.813856	3.11579	0.00183453	0.0325905
MsaG016916	25.6542	2.5324	0.587863	4.30781	1.64877e-05	0.000964258
MsaG038770	49.6648	-1.65527	0.461081	-3.58999	0.000330695	0.00957445
MsaG017546	17.7111	-1.64855	0.492822	-3.34513	0.000822433	0.0188692
MsaG022951	13.6075	2.52673	0.700054	3.60933	0.000306983	0.00912601
MsaG016432	287.447	-1.63867	0.524746	-3.12279	0.00179148	0.0320304
MsaG027690	128.613	2.52538	0.322444	7.83198	4.80261e-15	5.00892e-12
MsaG035381	52.1748	-1.63774	0.419756	-3.90165	9.55409e-05	0.00382637
MsaG010810	71.567	-1.63748	0.47066	-3.47911	0.000503081	0.0130428
MsaG038253	161.126	2.5253	0.403163	6.26371	3.75936e-10	9.80214e-08
MsaG046960	27.6253	2.52101	0.541946	4.65176	3.29107e-06	0.000262215
MsaG046347	15.6882	2.51322	0.669484	3.75396	0.000174061	0.00605754
MsaG028910	106.422	2.50875	0.44273	5.66654	1.4571e-08	2.55054e-06
MsaG011047	46.5726	2.50385	0.483867	5.17466	2.28328e-07	2.8016e-05
MsaG027007	19.5031	-1.63438	0.464733	-3.51681	0.00043676	0.0118062
MsaG006489	750.883	2.50368	0.383114	6.53508	6.35761e-11	2.09391e-08
MsaG020833	28.1882	2.50367	0.600179	4.17153	3.02558e-05	0.00153617
MsaG010557	749.626	2.49821	0.31369	7.96395	1.66628e-15	1.89585e-12
MsaG036703	20.0488	-1.63284	0.489476	-3.33589	0.000850259	0.0193305
MsaG028837	16.0043	2.49476	0.798561	3.12407	0.0017837	0.0319368
MsaG009729	18.914	2.491	0.714644	3.48566	0.000490928	0.0128224
MsaG025767	35.1432	2.48283	0.52447	4.73397	2.20169e-06	0.00018809
MsaG035704	24.1025	2.47918	0.522916	4.74106	2.12601e-06	0.000185422
MsaG044014	21.1171	-1.63221	0.518202	-3.14975	0.00163413	0.0301657
MsaG006670	20.8892	-1.62659	0.539782	-3.01342	0.00258325	0.0411331
MsaG038307	26.1569	2.47537	0.566313	4.37104	1.23657e-05	0.000753106
MsaG023834	43.7295	2.47501	0.447968	5.52496	3.29559e-08	5.02999e-06
MsaG008662	46.1949	-1.62562	0.475961	-3.41544	0.000636798	0.0156118
MsaG027527	509.896	2.47127	0.486704	5.07757	3.82296e-07	4.49174e-05
MsaG000695	1429.94	-1.62333	0.281682	-5.76299	8.26353e-09	1.50981e-06
MsaG029408	12.1844	2.46361	0.755579	3.26055	0.00111195	0.0232719
MsaG044233	21.686	2.44469	0.587811	4.15898	3.19678e-05	0.00161003
MsaG038960	56.0374	2.44079	0.822291	2.96828	0.00299474	0.0453486
MsaG033812	86.9719	2.4359	0.412521	5.9049	3.5286e-09	7.00987e-07
MsaG046298	41.7776	2.42079	0.729741	3.31732	0.000908843	0.0202576
MsaG024780	23.5126	-1.61123	0.549429	-2.93255	0.00336196	0.0488127
MsaG007272	14.6872	-1.60862	0.54544	-2.94921	0.0031859	0.0471744
MsaG037380	41.4878	-1.60685	0.433618	-3.70569	0.000210815	0.00698005
MsaG038142	14.2074	2.41693	0.754851	3.20186	0.00136543	0.0268696
MsaG009471	15.6982	2.41475	0.676499	3.56948	0.000357689	0.0101397
MsaG007198	12.5095	2.41034	0.764347	3.15346	0.00161345	0.0299379
MsaG027692	22.6055	-1.60264	0.520503	-3.07903	0.00207677	0.0354837
MsaG015030	13.4513	2.40291	0.754697	3.18394	0.00145286	0.0280606
MsaG029241	36.909	-1.60052	0.395799	-4.04378	5.25966e-05	0.00238505
MsaG020162	35.1184	-1.59779	0.481743	-3.31669	0.000910914	0.0202676
MsaG015815	40.6579	-1.59733	0.324561	-4.92152	8.58763e-07	8.73808e-05
MsaG042599	16.6638	2.40205	0.720284	3.33486	0.000853426	0.0193849
MsaG007212	27.7788	-1.59696	0.43709	-3.65361	0.000258575	0.0080905
MsaG044619	64.6605	2.39987	0.489235	4.90535	9.32622e-07	9.30058e-05
MsaG022344	43.3063	-1.59574	0.451653	-3.53311	0.000410697	0.0113093
MsaG014677	176.375	-1.59513	0.289753	-5.50514	3.68885e-08	5.49616e-06
MsaG046149	613.31	2.39985	0.335702	7.14876	8.75671e-13	3.91409e-10
MsaG034103	22.5489	2.39862	0.558167	4.29732	1.72877e-05	0.000994777
MsaG009575	67.8315	-1.5935	0.533087	-2.9892	0.0027971	0.0434601
MsaG021998	39.3804	-1.59279	0.436214	-3.65138	0.000260833	0.00812055
MsaG035437	16.1345	2.39757	0.605237	3.96138	7.45178e-05	0.00312438
MsaG018958	15.3021	2.39476	0.650262	3.68277	0.000230713	0.00744198
MsaG024820	60.6061	-1.58562	0.374296	-4.23627	2.27268e-05	0.00124209
MsaG039301	78.7141	2.39042	0.344067	6.94755	3.7168e-12	1.50057e-09
MsaG041577	105.159	2.38664	0.368368	6.47895	9.23649e-11	2.81949e-08
MsaG000515	98.7292	2.38571	0.344367	6.9278	4.2744e-12	1.69829e-09
MsaG041924	32.4632	-1.584	0.482867	-3.28041	0.00103657	0.0222716
MsaG004888	40.9108	2.3841	0.502024	4.74898	2.04442e-06	0.000179557
MsaG021364	48.2938	-1.57764	0.33476	-4.71275	2.44396e-06	0.000205284
MsaG041982	58.11	2.38198	0.436532	5.4566	4.85342e-08	7.06314e-06
MsaG010151	358.048	2.38027	0.271788	8.75781	1.99075e-18	3.83311e-15
MsaG036465	7362.67	-1.57163	0.3758	-4.1821	2.88826e-05	0.00148148
MsaG013560	17.5751	2.37266	0.758285	3.12898	0.00175414	0.0315656
MsaG027268	44.2012	2.37042	0.441911	5.36402	8.13913e-08	1.10125e-05
MsaG035170	13.687	2.36911	0.723954	3.27246	0.00106617	0.0226114
MsaG020428	18.0437	2.36597	0.664226	3.56199	0.000368054	0.0103282
MsaG003012	44.9912	-1.56884	0.386187	-4.06238	4.85752e-05	0.00223508
MsaG037579	25.5009	2.36578	0.618316	3.82616	0.000130156	0.0048626
MsaG035787	16.2404	2.36164	0.708468	3.33344	0.000857777	0.0194308
MsaG014695	208.774	2.3553	0.47614	4.94666	7.54979e-07	7.87411e-05
MsaG015991	68.556	-1.55705	0.410074	-3.79701	0.000146453	0.0052818
MsaG000873	22.6886	2.35349	0.592851	3.96977	7.19406e-05	0.00303667
MsaG021716	478.896	-1.55634	0.256551	-6.06639	1.30814e-09	2.75161e-07
MsaG016215	33.0888	2.34587	0.699494	3.35367	0.000797488	0.0184833
MsaG027086	76.7865	-1.55379	0.470219	-3.3044	0.000951805	0.0209511
MsaG036028	142.794	-1.54852	0.305164	-5.07437	3.88773e-07	4.49174e-05
MsaG034006	111.705	-1.54553	0.499491	-3.09422	0.00197331	0.0343253
MsaG015421	17.4459	2.3369	0.673049	3.47211	0.000516383	0.0132434
MsaG019105	81.7969	2.33618	0.462579	5.05033	4.41047e-07	4.93227e-05
MsaG015261	628.232	2.33369	0.284965	8.1894	2.62536e-16	3.65086e-13
MsaG023068	30.8597	-1.54352	0.480045	-3.21537	0.00130275	0.0259923
MsaG014878	27.6464	-1.54194	0.459024	-3.35918	0.000781745	0.0182366
MsaG010285	50.441	-1.54038	0.367735	-4.18884	2.80379e-05	0.00144704
MsaG015392	33.8351	2.33036	0.491869	4.73776	2.16099e-06	0.000187017
MsaG023789	47.6805	-1.53981	0.397274	-3.87594	0.000106216	0.00416249
MsaG016655	66.8952	2.32801	0.464843	5.00817	5.49513e-07	5.95448e-05
MsaG024806	92.7489	2.31156	0.623173	3.70933	0.000207806	0.00689865
MsaG037061	57.2789	-1.53947	0.334432	-4.60323	4.15992e-06	0.00031746
MsaG010705	493.935	-1.5389	0.321303	-4.78955	1.67156e-06	0.000151049
MsaG016444	364.026	2.30731	0.399685	5.77283	7.79488e-09	1.43466e-06
MsaG040204	169.41	2.30254	0.393575	5.85033	4.90607e-09	9.37435e-07
MsaG015560	78.9755	2.30177	0.499386	4.60921	4.04193e-06	0.000312171
MsaG005497	28.0264	-1.53639	0.4345	-3.53599	0.000406255	0.0112116
MsaG040391	37.806	2.28987	0.5535	4.13707	3.51773e-05	0.00174707
MsaG007805	131.209	-1.53431	0.350405	-4.37866	1.19409e-05	0.000734381
MsaG022577	33.0915	2.28802	0.598418	3.82346	0.000131594	0.00490477
MsaG030476	30.1006	2.28639	0.640913	3.5674	0.000360544	0.0101745
MsaG007879	12.5536	2.28155	0.752601	3.03155	0.00243303	0.0396235
MsaG017980	163.719	-1.5312	0.428605	-3.57252	0.000353563	0.0100454
MsaG023585	12.7805	2.27149	0.707998	3.20834	0.00133505	0.0264172
MsaG016433	49.4613	2.27113	0.523769	4.33612	1.45018e-05	0.000860178
MsaG008025	192.772	-1.53064	0.254412	-6.01638	1.78363e-09	3.65951e-07
MsaG014014	19.4502	2.2702	0.706916	3.21141	0.00132086	0.0262608
MsaG019932	62.9077	-1.52577	0.418319	-3.64737	0.00026494	0.00822793
MsaG011455	151.919	-1.52177	0.340883	-4.4642	8.03689e-06	0.000536457
MsaG014432	22.1747	2.26428	0.570532	3.96872	7.22586e-05	0.00304496
MsaG027252	37.8977	-1.52046	0.443771	-3.42622	0.000612048	0.0151685
MsaG012044	24.0793	-1.51639	0.483639	-3.13538	0.00171634	0.0310866
MsaG045006	39.0973	-1.51503	0.355488	-4.26182	2.02764e-05	0.00113528
MsaG027329	29.3904	-1.51502	0.516935	-2.93077	0.00338125	0.0490462
MsaG027890	74.6314	2.26384	0.656147	3.4502	0.000560175	0.0141467
MsaG026269	32.2206	-1.51454	0.489662	-3.09304	0.00198119	0.0343621
MsaG036389	34.8422	-1.5138	0.492642	-3.07283	0.00212042	0.035984
MsaG028265	89.8772	2.24671	0.50666	4.43436	9.23461e-06	0.000595751
MsaG044064	14.0963	2.24466	0.747955	3.00107	0.00269035	0.0422208
MsaG027829	22.6602	-1.50612	0.479504	-3.14098	0.00168382	0.0307552
MsaG003897	48.5663	-1.50354	0.408574	-3.67997	0.000233265	0.00750496
MsaG007654	45.2367	-1.50348	0.500789	-3.00223	0.00268012	0.0421131
MsaG025262	42.3838	-1.50163	0.340703	-4.40745	1.04594e-05	0.000661136
MsaG036464	4975.86	-1.50069	0.356888	-4.20495	2.61144e-05	0.00137614
MsaG009391	68.5905	2.24261	0.459437	4.88122	1.05433e-06	0.000102689
MsaG003053	314.312	2.23978	0.28227	7.93489	2.10682e-15	2.29286e-12
MsaG005600	21.8406	-1.49988	0.490239	-3.05948	0.00221724	0.0372231
MsaG017988	27.9705	2.23667	0.526637	4.24708	2.16576e-05	0.00119671
MsaG046390	46.6888	-1.49981	0.428832	-3.49744	0.00046975	0.0124558
MsaG040963	14.1395	2.23659	0.685686	3.26182	0.00110699	0.0232069
MsaG015196	35.3164	-1.49981	0.37261	-4.02516	5.69361e-05	0.00254494
MsaG021443	65.0408	-1.49213	0.412823	-3.61445	0.000300988	0.00901648
MsaG022918	55.3596	-1.48436	0.394324	-3.76431	0.000167009	0.00587961
MsaG016224	117.102	-1.48336	0.346883	-4.27625	1.90069e-05	0.00107395
MsaG041653	447.657	-1.4826	0.206891	-7.16609	7.71692e-13	3.51204e-10
MsaG028807	834.94	2.22654	0.438807	5.07407	3.894e-07	4.49174e-05
MsaG010182	53.701	2.22566	0.468176	4.75389	1.99544e-06	0.000175873
MsaG000359	76.8619	2.22418	0.602025	3.6945	0.000220323	0.00720902
MsaG036615	42.3299	-1.47992	0.492128	-3.00719	0.00263675	0.0416145
MsaG016360	41.0816	2.22289	0.722438	3.07693	0.00209144	0.0356613
MsaG028720	49.481	2.21162	0.555547	3.98098	6.86323e-05	0.00292166
MsaG017005	47.3556	-1.47726	0.477685	-3.09255	0.00198446	0.0343758
MsaG025185	35.7137	-1.47709	0.494303	-2.98822	0.0028061	0.043492
MsaG005980	52.3666	-1.47606	0.476721	-3.09628	0.00195962	0.0341345
MsaG044794	59.3926	2.21079	0.632207	3.49694	0.000470621	0.0124584
MsaG006989	31.9123	2.19657	0.463988	4.73411	2.20013e-06	0.00018809
MsaG023134	505.99	-1.46657	0.236176	-6.20964	5.31064e-10	1.27818e-07
MsaG015865	40.5226	-1.46633	0.393308	-3.72819	0.00019286	0.00651481
MsaG035646	16.9105	2.19429	0.685134	3.20272	0.00136138	0.026831
MsaG005810	16.1266	2.18906	0.654977	3.3422	0.000831175	0.0190349
MsaG027170	13.633	2.18324	0.734764	2.97134	0.00296499	0.0450345
MsaG021280	54.9346	2.17238	0.469864	4.62342	3.77457e-06	0.000294334
MsaG024918	16.0669	2.16913	0.681758	3.18167	0.00146427	0.0282375
MsaG016758	4742.74	-1.46629	0.490142	-2.99157	0.00277547	0.0432045
MsaG018995	23.3656	-1.46431	0.422714	-3.46408	0.000532051	0.0135896
MsaG020403	25.4204	2.16032	0.572239	3.77521	0.000159876	0.00567638
MsaG030142	47.0284	2.15774	0.519228	4.15566	3.24353e-05	0.00162703
MsaG011210	372.475	2.1547	0.318481	6.76555	1.32803e-11	4.74883e-09
MsaG037987	27.5874	2.15397	0.484307	4.44753	8.68626e-06	0.00056532
MsaG020674	131.913	2.14473	0.393604	5.44896	5.06656e-08	7.20574e-06
MsaG035820	24.7685	2.1407	0.570138	3.75471	0.000173544	0.00605754
MsaG017651	55.4214	2.13159	0.477736	4.46185	8.1256e-06	0.000538074
MsaG043405	33.8515	-1.46318	0.419922	-3.4844	0.000493239	0.0128607
MsaG017339	41.9264	2.1273	0.497719	4.2741	1.91907e-05	0.0010819
MsaG030950	301.233	2.12397	0.337991	6.2841	3.29757e-10	8.78101e-08
MsaG027468	13.1063	2.12361	0.691527	3.0709	0.00213411	0.0361673
MsaG044972	20.9208	2.12219	0.583782	3.63524	0.000277719	0.00852954
MsaG025033	17.2143	2.11457	0.593015	3.56579	0.000362757	0.0102254
MsaG040017	33.4797	2.10039	0.672249	3.12442	0.00178156	0.0319215
MsaG010166	150.357	2.09984	0.371163	5.65747	1.53618e-08	2.63371e-06
MsaG025766	125.048	2.09804	0.500815	4.18926	2.79868e-05	0.00144704
MsaG006185	23.0236	2.09451	0.640744	3.26887	0.00107979	0.0228085
MsaG037865	20.4364	2.0833	0.706614	2.94829	0.00319536	0.0472207
MsaG032713	72.6995	2.07586	0.400799	5.17931	2.22708e-07	2.74611e-05
MsaG042903	24.9442	2.07441	0.650345	3.18971	0.00142416	0.0276987
MsaG007754	279.734	2.07431	0.474433	4.37219	1.23007e-05	0.000750972
MsaG022087	139.379	-1.46263	0.337028	-4.33978	1.42625e-05	0.000848246
MsaG017463	19.7789	2.06998	0.70635	2.93052	0.00338391	0.0490462
MsaG031521	29.9653	2.06972	0.500025	4.13924	3.48459e-05	0.00173405
MsaG028907	131.447	2.06816	0.329504	6.2766	3.46059e-10	9.11811e-08
MsaG027168	32.8805	-1.46099	0.462843	-3.15655	0.00159648	0.0298221
MsaG046001	24.2576	2.06692	0.695187	2.97319	0.00294723	0.0449009
MsaG029465	168.865	-1.46017	0.259205	-5.63326	1.76833e-08	2.93133e-06
MsaG013925	56.0444	2.06458	0.452309	4.56454	5.00594e-06	0.000367459
MsaG045708	192.041	2.05412	0.45435	4.52101	6.1546e-06	0.000429125
MsaG009676	23.6789	2.05299	0.532101	3.85826	0.000114196	0.00436404
MsaG035883	19.3303	2.04267	0.649982	3.14266	0.00167421	0.0307011
MsaG046238	46.7671	-1.45717	0.491557	-2.96439	0.00303284	0.04573
MsaG009180	69.7506	2.04062	0.511846	3.98678	6.69771e-05	0.00286093
MsaG016676	61.2255	-1.45609	0.364181	-3.99825	6.38115e-05	0.0027593
MsaG044762	214.116	2.0404	0.388772	5.24833	1.53484e-07	1.93058e-05
MsaG024917	30.9138	2.03505	0.516681	3.93869	8.19268e-05	0.00338401
MsaG007297	16.6043	2.03068	0.674413	3.01104	0.00260355	0.0413512
MsaG037780	47.7748	-1.45608	0.460008	-3.16535	0.00154899	0.0294919
MsaG027573	55.2716	2.02548	0.492493	4.11271	3.91042e-05	0.00190061
MsaG043382	22.1829	2.0249	0.561916	3.60357	0.000313877	0.00927185
MsaG009392	27.07	-1.45268	0.479804	-3.02764	0.0024647	0.0399055
MsaG018032	240.978	2.02405	0.358745	5.64202	1.6807e-08	2.82346e-06
MsaG007460	40.4988	2.01917	0.462474	4.36602	1.26531e-05	0.000766875
MsaG000542	21.2574	-1.45113	0.479152	-3.02853	0.00245746	0.0398656
MsaG014709	185.7	-1.44896	0.315034	-4.59936	4.23782e-06	0.000321445
MsaG000994	5923.26	2.01517	0.279438	7.21153	5.5327e-13	2.613e-10
MsaG002821	415.891	2.01322	0.437036	4.60653	4.09445e-06	0.000313419
MsaG025063	355.803	2.01228	0.416113	4.83589	1.32551e-06	0.000125203
MsaG016445	521.758	2.01108	0.325413	6.18008	6.40682e-10	1.4849e-07
MsaG021601	485.577	-1.44216	0.203444	-7.08873	1.35344e-12	5.74204e-10
MsaG025580	44.7638	-1.44128	0.472145	-3.05263	0.00226844	0.0378794
MsaG034590	44.414	2.0099	0.423784	4.74275	2.10837e-06	0.000184526
MsaG004874	295.42	-1.43832	0.422371	-3.40534	0.000660824	0.016038
MsaG033741	17.3862	-1.43593	0.483335	-2.97087	0.00296954	0.0450487
MsaG023131	31.3804	-1.43518	0.444069	-3.23189	0.00122975	0.0250872
MsaG030763	47.0456	2.00876	0.659283	3.04689	0.00231222	0.0383292
MsaG005605	227.489	-1.42657	0.339947	-4.19644	2.71145e-05	0.00141988
MsaG008023	205.465	-1.42044	0.415251	-3.42066	0.000624684	0.0154
MsaG040511	83.583	-1.41875	0.348002	-4.07684	4.56528e-05	0.0021201
MsaG008825	36.2868	1.99483	0.431817	4.61963	3.84423e-06	0.00029791
MsaG043884	34.0441	1.98607	0.57737	3.43986	0.000582011	0.0145829
MsaG012262	47.9657	1.98517	0.538211	3.68846	0.000225611	0.00733412
MsaG009995	19.2598	1.98162	0.618709	3.20282	0.00136087	0.026831
MsaG040224	21.6486	-1.41801	0.469831	-3.01814	0.00254335	0.0407833
MsaG000908	46.7482	1.98024	0.445154	4.44843	8.64998e-06	0.00056532
MsaG023859	61.6465	1.97937	0.359175	5.51089	3.57021e-08	5.40783e-06
MsaG018265	23.9488	1.97811	0.665079	2.97425	0.00293701	0.0448818
MsaG032231	403.496	1.9734	0.514123	3.83838	0.000123847	0.00466868
MsaG021007	38.648	1.97171	0.435821	4.52413	6.06455e-06	0.000425215
MsaG022020	89.8363	-1.41502	0.376967	-3.7537	0.000174241	0.00605754
MsaG002235	28.8399	1.96949	0.566129	3.47888	0.000503515	0.0130428
MsaG023509	21.5171	-1.41411	0.46036	-3.07174	0.00212816	0.0360908
MsaG014482	17.7737	1.96525	0.649606	3.0253	0.00248388	0.04019
MsaG008708	78.8	-1.41022	0.427106	-3.30181	0.000960621	0.0210703
MsaG041562	82.251	1.9645	0.495673	3.9633	7.39203e-05	0.00310975
MsaG026859	22.3984	1.9551	0.582273	3.35771	0.000785916	0.0182998
MsaG000587	31.1457	1.95362	0.551459	3.54265	0.000396131	0.0109807
MsaG030110	417.888	1.95099	0.300521	6.49202	8.46952e-11	2.61729e-08
MsaG010201	288.991	1.94911	0.359366	5.42376	5.83589e-08	8.16079e-06
MsaG020707	28.202	-1.40874	0.443635	-3.17545	0.00149604	0.0287173
MsaG000713	31.9135	1.9485	0.504696	3.86074	0.000113045	0.00434659
MsaG031260	20.7473	1.93817	0.521838	3.71411	0.000203917	0.00680062
MsaG035940	14.9178	1.93588	0.639256	3.02833	0.00245913	0.0398669
MsaG017490	71.2993	1.93515	0.413152	4.68387	2.81513e-06	0.000229529
MsaG030080	2269.65	-1.40771	0.278583	-5.0531	4.3469e-07	4.92341e-05
MsaG033419	25.8483	-1.40664	0.415799	-3.38299	0.000717016	0.0171093
MsaG028962	32.0543	-1.40548	0.423599	-3.31796	0.000906788	0.0202576
MsaG020408	15.5446	1.93478	0.618165	3.12988	0.00174877	0.0315143
MsaG018048	84.8878	1.92988	0.391342	4.93144	8.16249e-07	8.40804e-05
MsaG043068	36.0427	-1.40151	0.374883	-3.73852	0.000185108	0.00636462
MsaG029091	34.4354	1.92325	0.548002	3.50957	0.000448828	0.0120802
MsaG045895	219.784	1.91522	0.334272	5.72954	1.00702e-08	1.80047e-06
MsaG017057	32.5826	1.90726	0.559474	3.40903	0.000651947	0.0159053
MsaG022597	146.513	-1.39986	0.26445	-5.29347	1.2002e-07	1.56157e-05
MsaG013762	66.8728	-1.3987	0.334564	-4.18068	2.90644e-05	0.00148618
MsaG039407	4291.01	-1.39619	0.339335	-4.1145	3.88017e-05	0.00188958
MsaG034795	25.194	1.90393	0.497432	3.82752	0.000129443	0.00484317
MsaG027648	37.9532	1.90324	0.615318	3.09311	0.00198073	0.0343621
MsaG021967	55.5834	1.90219	0.529879	3.58985	0.000330866	0.00957445
MsaG010463	20.963	1.89566	0.527733	3.59208	0.000328043	0.00953688
MsaG039171	114.774	1.89424	0.506944	3.73659	0.000186533	0.00638209
MsaG028519	53.5318	-1.39538	0.375712	-3.71396	0.000204038	0.00680062
MsaG042486	79.6937	-1.39463	0.341936	-4.07862	4.53038e-05	0.00211173
MsaG038260	187.245	1.8916	0.417645	4.52922	5.92031e-06	0.000417341
MsaG023943	113.256	-1.39004	0.35899	-3.87209	0.000107906	0.00419409
MsaG012403	55.5179	-1.38955	0.419414	-3.31307	0.000922771	0.0204768
MsaG046538	312.376	-1.38775	0.305389	-4.5442	5.51435e-06	0.0003955
MsaG046305	74.974	-1.38411	0.310253	-4.46123	8.1491e-06	0.000538206
MsaG026176	183.702	1.88854	0.289476	6.524	6.84581e-11	2.19689e-08
MsaG014940	38.011	-1.3841	0.400533	-3.45566	0.000548954	0.0139145
MsaG004382	66.6321	-1.38393	0.337272	-4.10331	4.07285e-05	0.00195337
MsaG021906	203.236	-1.38247	0.24033	-5.75239	8.79882e-09	1.59597e-06
MsaG014143	205.455	-1.38214	0.241049	-5.73388	9.81573e-09	1.76761e-06
MsaG011288	27.8797	-1.38154	0.431026	-3.20523	0.00134956	0.026662
MsaG038985	79.8928	-1.37316	0.350046	-3.92278	8.75318e-05	0.00356261
MsaG022390	269.553	-1.37213	0.414818	-3.30779	0.000940367	0.02077
MsaG034753	79.0327	-1.37009	0.391143	-3.50279	0.000460409	0.012319
MsaG040032	14.7621	1.8846	0.641943	2.93577	0.0033272	0.048505
MsaG039032	43.1149	-1.36711	0.434698	-3.14496	0.00166111	0.030528
MsaG018271	27.5567	-1.36462	0.451469	-3.02262	0.00250599	0.0403911
MsaG002818	50.2044	-1.3635	0.331751	-4.11	3.95661e-05	0.00191563
MsaG026169	197.18	1.87947	0.436753	4.30328	1.6829e-05	0.000975111
MsaG028787	92.0905	-1.36223	0.335473	-4.06064	4.8939e-05	0.00224358
MsaG022096	233.622	-1.36221	0.296569	-4.59323	4.36438e-06	0.00032708
MsaG034655	330.962	-1.36138	0.434614	-3.13238	0.00173394	0.0312922
MsaG036634	37.3018	-1.36012	0.391809	-3.47138	0.000517788	0.0132659
MsaG029943	48.5771	1.87852	0.621459	3.02276	0.0025048	0.0403911
MsaG040905	1196.4	-1.3545	0.383153	-3.53513	0.000407572	0.0112356
MsaG015803	52.5328	-1.35187	0.342615	-3.94573	7.95589e-05	0.00330255
MsaG024214	34.3942	-1.34943	0.375004	-3.59844	0.000320137	0.00939757
MsaG041590	172.94	-1.34792	0.448162	-3.00767	0.00263262	0.0416018
MsaG034981	1429.71	-1.34527	0.28516	-4.71758	2.38672e-06	0.000201896
MsaG007271	29.355	-1.34422	0.411385	-3.26755	0.00108485	0.0228919
MsaG004662	113.665	1.87825	0.506157	3.7108	0.000206606	0.00686793
MsaG036183	84.5964	-1.34377	0.325958	-4.12253	3.74732e-05	0.00184088
MsaG040835	92.3788	-1.33783	0.424883	-3.14869	0.00164001	0.0302462
MsaG008663	105.248	1.87763	0.560254	3.35139	0.000804072	0.0185842
MsaG022870	689.085	-1.33406	0.36456	-3.65936	0.000252846	0.00794742
MsaG021426	97.1774	-1.33292	0.29308	-4.54798	5.41635e-06	0.000389588
MsaG022947	52.6328	-1.32714	0.358541	-3.7015	0.000214325	0.00706456
MsaG044303	67.2983	-1.3257	0.403126	-3.28856	0.00100702	0.0217875
MsaG020922	468.692	-1.31894	0.25502	-5.17189	2.31734e-07	2.81579e-05
MsaG038386	1012.74	-1.3183	0.282805	-4.6615	3.13916e-06	0.000253472
MsaG029869	46.0181	-1.31587	0.367368	-3.58189	0.000341117	0.00976944
MsaG001691	134.377	-1.31092	0.405371	-3.23387	0.00122125	0.0250184
MsaG045544	1711.94	-1.30815	0.364819	-3.58576	0.000336093	0.00965872
MsaG007737	102.86	-1.30668	0.327186	-3.9937	6.50504e-05	0.00279196
MsaG018295	263.091	1.87663	0.306724	6.1183	9.45808e-10	2.1138e-07
MsaG020053	25.414	-1.30514	0.417591	-3.1254	0.00177566	0.0318614
MsaG004808	40.1015	-1.30438	0.41305	-3.15793	0.00158892	0.0297697
MsaG040223	27.6775	1.87656	0.456524	4.11053	3.94745e-05	0.0019149
MsaG015946	34.2704	1.87247	0.582484	3.21463	0.00130615	0.0260304
MsaG044785	321.856	-1.30421	0.369366	-3.53094	0.000414084	0.0113631
MsaG043975	262.097	1.86981	0.215064	8.69417	3.4936e-18	5.82989e-15
MsaG021509	33.4466	-1.3032	0.40365	-3.22855	0.00124419	0.0252663
MsaG006319	27.079	-1.3005	0.403018	-3.22691	0.00125136	0.0253421
MsaG003644	271.385	-1.29992	0.320349	-4.05781	4.95358e-05	0.00226678
MsaG025716	224.156	1.86703	0.391317	4.77114	1.83186e-06	0.000163762
MsaG026199	145.361	-1.29664	0.280363	-4.62485	3.74867e-06	0.000293228
MsaG022017	85.0241	-1.29491	0.413212	-3.13377	0.00172574	0.0311667
MsaG013611	36.4928	-1.29424	0.392294	-3.29915	0.000969786	0.0212031
MsaG036107	163.128	-1.28921	0.327444	-3.93717	8.24469e-05	0.00339429
MsaG018799	43.4808	-1.28847	0.400643	-3.21601	0.00129986	0.0259923
MsaG030164	397.437	-1.28799	0.239509	-5.37764	7.5468e-08	1.03226e-05
MsaG021250	94.537	1.86104	0.431527	4.31269	1.61283e-05	0.000945452
MsaG017956	64.2401	1.85669	0.486272	3.81821	0.000134422	0.00499218
MsaG044551	897.244	-1.28723	0.263073	-4.89306	9.92824e-07	9.78401e-05
MsaG018339	414.824	-1.2862	0.335595	-3.83261	0.00012679	0.00476528
MsaG038684	43.494	-1.2845	0.327912	-3.9172	8.95845e-05	0.0036226
MsaG007704	152.714	1.85316	0.433819	4.27174	1.93957e-05	0.001091
MsaG023437	54.1413	-1.28344	0.301548	-4.25616	2.07972e-05	0.00115427
MsaG013599	106.286	-1.28259	0.259391	-4.94464	7.62858e-07	7.92327e-05
MsaG000896	315.102	-1.27934	0.39948	-3.2025	0.0013624	0.026831
MsaG000900	112.37	-1.2754	0.33509	-3.80613	0.000141157	0.00518839
MsaG025443	102.226	-1.27496	0.313695	-4.06434	4.81688e-05	0.00222047
MsaG022402	91.8199	-1.26987	0.324289	-3.91586	9.00818e-05	0.00363683
MsaG003854	822.522	-1.26925	0.286463	-4.43077	9.38972e-06	0.000604201
MsaG033945	16.9375	1.84807	0.628327	2.94125	0.00326892	0.0478812
MsaG040414	811.955	-1.26627	0.260046	-4.8694	1.11939e-06	0.000107767
MsaG024350	67.8809	1.84629	0.430465	4.28904	1.79443e-05	0.00102784
MsaG023758	271.747	-1.2651	0.271572	-4.65845	3.18603e-06	0.000256429
MsaG045249	1196.08	-1.26483	0.282315	-4.4802	7.45723e-06	0.000501779
MsaG021899	121.179	-1.26429	0.248714	-5.08329	3.70952e-07	4.37986e-05
MsaG009077	149.363	-1.26402	0.275554	-4.5872	4.49234e-06	0.000334666
MsaG029416	145.203	-1.25991	0.419385	-3.00418	0.002663	0.0419494
MsaG003345	136.014	-1.25494	0.286154	-4.38555	1.15692e-05	0.000715162
MsaG000757	63.7874	-1.25448	0.389169	-3.22348	0.00126644	0.0255718
MsaG015601	62.6691	-1.25399	0.397854	-3.15189	0.00162219	0.0300112
MsaG025671	25.3017	1.83906	0.610385	3.01296	0.00258715	0.0411429
MsaG007847	40.2523	1.83474	0.618448	2.96669	0.00301025	0.0454461
MsaG037637	24.9887	-1.25295	0.393629	-3.18307	0.00145721	0.028123
MsaG015125	218.241	-1.25176	0.270866	-4.62134	3.81262e-06	0.000296378
MsaG022209	3834.76	-1.24885	0.36809	-3.39278	0.000691874	0.0166362
MsaG009474	54.95	-1.2476	0.343276	-3.63438	0.000278654	0.00853733
MsaG030347	71.1733	-1.2475	0.297738	-4.18993	2.79041e-05	0.00144704
MsaG034072	60.2804	1.82913	0.39466	4.63471	3.57445e-06	0.000280477
MsaG024554	1097.84	-1.24511	0.327417	-3.80282	0.00014306	0.00521241
MsaG038934	76.2282	-1.24442	0.349313	-3.56248	0.000367362	0.0103204
MsaG005698	214.672	-1.2422	0.337238	-3.68346	0.000230087	0.00743136
MsaG004886	90.628	-1.23883	0.278558	-4.44731	8.69515e-06	0.00056532
MsaG013798	60.6492	-1.23872	0.357654	-3.46345	0.000533297	0.0135936
MsaG017241	1080.93	-1.23734	0.244923	-5.05194	4.37354e-07	4.93126e-05
MsaG029884	172.345	-1.23703	0.247077	-5.00667	5.53794e-07	5.97501e-05
MsaG011116	1221.08	-1.23457	0.244515	-5.04905	4.44022e-07	4.93969e-05
MsaG025018	57.9412	-1.23408	0.292614	-4.21745	2.47081e-05	0.00132151
MsaG022334	40.7117	-1.23215	0.421396	-2.92396	0.00345605	0.0498033
MsaG023041	622.702	-1.23166	0.244306	-5.04148	4.61955e-07	5.11646e-05
MsaG009248	468.319	-1.23102	0.251052	-4.90344	9.41733e-07	9.3172e-05
MsaG023408	1644.24	-1.23095	0.255275	-4.82206	1.42082e-06	0.00013221
MsaG025507	105.043	1.82867	0.371334	4.92461	8.45305e-07	8.63626e-05
MsaG043090	73.8026	-1.22961	0.406596	-3.02416	0.00249328	0.04029
MsaG011815	184.783	-1.22729	0.351683	-3.48977	0.000483442	0.0126978
MsaG041007	260.097	-1.22455	0.25865	-4.7344	2.19703e-06	0.00018809
MsaG010154	81.2105	1.82696	0.522131	3.49905	0.000466925	0.0123941
MsaG009639	39.4037	1.82468	0.470694	3.87657	0.00010594	0.00416249
MsaG020661	28.4423	1.82307	0.612632	2.9758	0.00292225	0.0447381
MsaG022279	447.768	-1.22238	0.240782	-5.07671	3.84024e-07	4.49174e-05
MsaG026215	59.2743	-1.22153	0.337969	-3.61432	0.000301138	0.00901648
MsaG045481	195.01	-1.22118	0.254947	-4.78994	1.66828e-06	0.000151049
MsaG022250	109.01	-1.22042	0.326656	-3.73611	0.000186891	0.00638209
MsaG031840	21.7773	1.82228	0.556868	3.27237	0.00106649	0.0226114
MsaG005385	186.49	-1.21945	0.370904	-3.28778	0.00100981	0.0218279
MsaG044547	176.908	1.82182	0.427273	4.26383	2.00951e-05	0.00112781
MsaG017955	46.7251	1.81643	0.56999	3.18678	0.00143867	0.0279328
MsaG040161	47.5971	-1.21742	0.337811	-3.60385	0.000313542	0.00927185
MsaG022965	60.357	1.81578	0.512011	3.54638	0.000390566	0.0108625
MsaG024985	45.0468	1.81261	0.39972	4.5347	5.76859e-06	0.000410591
MsaG016731	48.2736	1.80971	0.493592	3.6664	0.000245986	0.0078138
MsaG010433	170.674	-1.21665	0.265529	-4.58197	4.60616e-06	0.000342127
MsaG037600	53.9753	1.80278	0.473901	3.80412	0.000142307	0.00520888
MsaG039956	66.8737	1.79066	0.424512	4.21817	2.46291e-05	0.00132151
MsaG035268	42.894	1.79062	0.489712	3.65648	0.000255698	0.00802051
MsaG017412	50.2145	1.78352	0.418971	4.2569	2.07279e-05	0.00115298
MsaG024459	78.9377	1.77897	0.42323	4.20332	2.63027e-05	0.00138316
MsaG032319	22.3546	1.76912	0.491615	3.59859	0.000319944	0.00939757
MsaG030226	498.094	-1.21611	0.224433	-5.41856	6.00793e-08	8.3547e-06
MsaG012175	44.5336	1.76209	0.520475	3.38555	0.000710368	0.0169992
MsaG003381	47.8421	1.75863	0.433819	4.05384	5.03843e-05	0.0023014
MsaG005572	304.084	1.75841	0.351053	5.00896	5.47256e-07	5.95448e-05
MsaG003209	566.012	-1.21503	0.217399	-5.58896	2.28432e-08	3.61891e-06
MsaG022137	45.2102	1.75794	0.492683	3.56809	0.000359591	0.0101591
MsaG014798	86.6332	1.75291	0.448791	3.90585	9.38941e-05	0.0037725
MsaG014977	33.7997	-1.21394	0.368275	-3.29627	0.000979762	0.0213441
MsaG011238	162.233	-1.21283	0.335344	-3.61667	0.000298418	0.008978
MsaG045605	26.3528	1.75244	0.490125	3.5755	0.000349559	0.00995428
MsaG005975	92.901	-1.21256	0.283397	-4.27866	1.8802e-05	0.001068
MsaG011193	31.8351	-1.2112	0.388864	-3.11471	0.00184127	0.0326639
MsaG002363	38.7142	-1.20997	0.392728	-3.08093	0.00206356	0.0354029
MsaG013241	30.7532	1.75089	0.464935	3.76588	0.000165965	0.00585929
MsaG001184	320.53	1.74719	0.287725	6.07243	1.25992e-09	2.67263e-07
MsaG038010	111.045	1.7393	0.453902	3.83188	0.000127166	0.00477225
MsaG017985	24.0067	1.73921	0.58991	2.94826	0.00319571	0.0472207
MsaG022107	41.9408	-1.20945	0.393876	-3.07064	0.00213601	0.0361749
MsaG043912	540.593	-1.20882	0.331741	-3.64386	0.000268579	0.00830803
MsaG006521	47.8281	1.73662	0.451538	3.84602	0.000120054	0.00456168
MsaG037986	186.746	-1.2085	0.225355	-5.36266	8.20061e-08	1.1036e-05
MsaG044074	64.1475	-1.20557	0.311324	-3.8724	0.000107768	0.00419409
MsaG015229	138.182	1.73569	0.34826	4.98388	6.2321e-07	6.60998e-05
MsaG013889	74.8528	1.73507	0.369872	4.691	2.71876e-06	0.000223859
MsaG014567	70.7962	-1.20298	0.351398	-3.4234	0.000618423	0.0152962
MsaG010693	96.0438	-1.20263	0.306757	-3.92047	8.83753e-05	0.00358529
MsaG023105	62.5897	-1.20075	0.360691	-3.32903	0.000871482	0.01967
MsaG043254	69.0073	1.73329	0.396665	4.36967	1.24436e-05	0.000756007
MsaG015584	73.0233	1.73078	0.581734	2.97521	0.00292789	0.0447697
MsaG043333	76.2225	-1.20073	0.378123	-3.1755	0.00149579	0.0287173
MsaG014852	67.2978	-1.19989	0.371986	-3.22563	0.00125697	0.0254352
MsaG045498	217.721	-1.19846	0.215627	-5.55801	2.72867e-08	4.21612e-06
MsaG020091	132.159	-1.19633	0.270637	-4.42042	9.85087e-06	0.000627423
MsaG039650	75.0737	1.72741	0.333096	5.18594	2.14931e-07	2.66334e-05
MsaG002844	35.9356	-1.19613	0.401289	-2.98071	0.00287577	0.0442724
MsaG039376	105.587	1.71948	0.335635	5.12308	3.00583e-07	3.56583e-05
MsaG015304	212.492	1.71821	0.354389	4.84838	1.24471e-06	0.000118016
MsaG022427	2547.24	-1.19521	0.226703	-5.27215	1.34831e-07	1.70453e-05
MsaG004203	32.921	1.71647	0.506835	3.38664	0.000707542	0.0169641
MsaG009185	173.055	1.71585	0.268677	6.38628	1.69971e-10	4.94715e-08
MsaG006075	687.946	1.71557	0.248295	6.90939	4.86726e-12	1.90363e-09
MsaG045061	474.913	-1.19514	0.39027	-3.06235	0.0021961	0.0370172
MsaG025414	157.019	1.71277	0.472377	3.62584	0.000288018	0.00870699
MsaG016083	74.3072	1.71194	0.58117	2.94568	0.00322245	0.0475316
MsaG028309	46.8345	1.70844	0.483732	3.53179	0.00041276	0.0113412
MsaG015547	252.494	1.70774	0.409071	4.17469	2.98395e-05	0.0015212
MsaG035250	162.901	-1.19092	0.298223	-3.99337	6.51395e-05	0.00279196
MsaG041345	25.8913	1.70603	0.543976	3.13622	0.00171143	0.0310344
MsaG010818	679.921	1.69331	0.272163	6.22166	4.91913e-10	1.21912e-07
MsaG014463	23.5854	1.69286	0.526794	3.21352	0.00131118	0.0261099
MsaG000777	57.5405	-1.18932	0.373236	-3.18652	0.00143997	0.0279328
MsaG038002	87.1505	1.69026	0.458033	3.69026	0.000224025	0.00729201
MsaG001588	43.9559	-1.18921	0.354347	-3.35606	0.000790602	0.0183406
MsaG027769	43.8652	-1.18852	0.404205	-2.94039	0.00327799	0.0479295
MsaG028862	475.607	1.6895	0.378539	4.46321	8.07427e-06	0.000537519
MsaG016594	102.097	-1.18605	0.260425	-4.5543	5.25603e-06	0.000381344
MsaG022010	199.389	-1.18132	0.210414	-5.61426	1.97404e-08	3.20859e-06
MsaG042955	72.3523	-1.1806	0.330143	-3.57604	0.000348844	0.00994524
MsaG029297	32.1699	-1.17898	0.380037	-3.10228	0.00192039	0.0336384
MsaG016126	372.826	1.68717	0.495671	3.40381	0.000664533	0.016087
MsaG016651	149.221	-1.17696	0.289843	-4.06067	4.8932e-05	0.00224358
MsaG024287	992.053	-1.16997	0.284154	-4.11738	3.83211e-05	0.00187347
MsaG008276	27.7011	1.68195	0.572698	2.93688	0.00331528	0.0483594
MsaG034387	32.5796	1.679	0.425634	3.94469	7.99017e-05	0.00331129
MsaG033849	24.9082	1.67697	0.56341	2.97647	0.00291591	0.0446835
MsaG037877	606.433	-1.16735	0.27517	-4.24227	2.21265e-05	0.00121725
MsaG016128	38.5394	1.67439	0.478095	3.50222	0.000461396	0.0123218
MsaG041915	25.0373	1.67188	0.523472	3.19382	0.00140401	0.0274776
MsaG045951	63.5207	-1.16635	0.324169	-3.59797	0.000320705	0.00939757
MsaG000345	134.615	-1.16626	0.38664	-3.01639	0.00255802	0.0408874
MsaG017643	20.3119	1.66882	0.555814	3.00248	0.00267788	0.0421044
MsaG032220	34.9484	1.66641	0.508341	3.27813	0.00104497	0.0223563
MsaG010021	51.9837	1.66279	0.413146	4.0247	5.70483e-05	0.00254541
MsaG006565	250.457	1.65762	0.365917	4.53004	5.8972e-06	0.000416985
MsaG045572	33.2603	1.65623	0.452394	3.66103	0.000251204	0.00792925
MsaG004302	326.928	-1.16487	0.375019	-3.10616	0.00189537	0.0333402
MsaG042671	60.8738	-1.16019	0.317608	-3.65291	0.000259281	0.00810245
MsaG045536	107.401	1.65066	0.463301	3.56282	0.000366895	0.0103188
MsaG003091	195.974	1.647	0.359606	4.58002	4.64934e-06	0.000343297
MsaG032300	43.8123	1.6436	0.500572	3.28345	0.00102546	0.0220708
MsaG004752	55.5572	1.64331	0.396398	4.1456	3.38927e-05	0.00168998
MsaG045527	157.059	-1.15987	0.308427	-3.76062	0.000169495	0.00593375
MsaG012456	47.6416	1.64153	0.525859	3.12162	0.00179861	0.0321349
MsaG038072	40.1018	1.63975	0.515828	3.17887	0.00147848	0.0284676
MsaG029279	25.7088	1.63243	0.526816	3.09867	0.00194389	0.0339397
MsaG009188	37.7481	-1.15911	0.38753	-2.99101	0.00278056	0.0432568
MsaG030493	36.3157	1.6232	0.470943	3.44671	0.000567462	0.0142755
MsaG031522	24.2099	1.61895	0.544487	2.97334	0.00294577	0.0449009
MsaG011234	23.9003	1.60864	0.537597	2.99228	0.00276898	0.0431571
MsaG045899	105.551	1.60662	0.391642	4.10226	4.09126e-05	0.00195337
MsaG004545	89.5775	1.60427	0.342351	4.68604	2.78545e-06	0.000227851
MsaG013333	359.852	-1.15618	0.357486	-3.2342	0.00121983	0.0250184
MsaG045278	39.8733	1.60403	0.417443	3.84253	0.000121774	0.00460442
MsaG014673	19.2533	1.60386	0.537514	2.98385	0.00284646	0.0440194
MsaG006554	61.468	1.60325	0.470686	3.40621	0.000658716	0.0160178
MsaG009102	29.5359	-1.15514	0.374357	-3.08565	0.00203105	0.0350374
MsaG014201	32.7742	-1.15372	0.378713	-3.04643	0.0023158	0.0383378
MsaG022265	39.3312	1.60152	0.426509	3.75495	0.000173377	0.00605754
MsaG031131	43.4695	1.59187	0.460372	3.45779	0.00054463	0.0138268
MsaG016499	886.387	-1.15241	0.188726	-6.10626	1.01994e-09	2.22001e-07
MsaG021972	1479.26	-1.1501	0.255223	-4.50624	6.59864e-06	0.000453765
MsaG010219	84.4216	-1.14848	0.304656	-3.76975	0.00016341	0.00578546
MsaG017350	191.986	-1.145	0.317757	-3.60338	0.000314112	0.00927185
MsaG030402	246.582	1.59097	0.333871	4.76522	1.88645e-06	0.000167446
MsaG016767	79.9287	-1.14241	0.317836	-3.59433	0.000325224	0.00948798
MsaG015047	290.653	1.58757	0.375742	4.22514	2.38787e-05	0.00129095
MsaG020789	1780.92	-1.142	0.23787	-4.80095	1.57915e-06	0.000145859
MsaG044724	51.1996	1.57847	0.409362	3.85593	0.000115289	0.00439908
MsaG044957	74.273	1.56882	0.41301	3.7985	0.000145574	0.0052716
MsaG034902	196.039	-1.14131	0.314153	-3.63298	0.000280167	0.00857317
MsaG045032	438.791	-1.14105	0.271303	-4.20583	2.60128e-05	0.00137369
MsaG008283	505.027	1.56539	0.346306	4.52024	6.17705e-06	0.000429494
MsaG029872	24.8466	1.56517	0.4875	3.21061	0.00132452	0.0262919
MsaG001071	54.7447	1.56281	0.439164	3.5586	0.000372837	0.0104507
MsaG017881	105.644	1.56103	0.320254	4.87434	1.09175e-06	0.000105921
MsaG018332	84.1951	1.55719	0.335942	4.6353	3.56412e-06	0.000280477
MsaG042058	511.396	-1.13952	0.365917	-3.11415	0.00184477	0.0326797
MsaG024740	256.433	-1.13686	0.311281	-3.65222	0.000259987	0.00810427
MsaG039287	45.0333	1.5554	0.391194	3.97603	7.00756e-05	0.00297299
MsaG028637	125.685	-1.1316	0.338024	-3.3477	0.000814854	0.0187495
MsaG031879	45.0398	1.55222	0.452828	3.42784	0.000608414	0.0150934
MsaG004733	38.3471	-1.12939	0.371799	-3.03764	0.00238441	0.0390623
MsaG021694	18.7595	1.55183	0.527611	2.94123	0.00326911	0.0478812
MsaG024635	34.6731	-1.12839	0.376879	-2.99405	0.002753	0.0429616
MsaG029736	585.459	-1.12765	0.28218	-3.99621	6.43636e-05	0.00277295
MsaG016950	28.9958	1.55129	0.486246	3.19033	0.00142109	0.0276603
MsaG044761	147.862	1.55117	0.369795	4.19466	2.7328e-05	0.00142808
MsaG013643	82.5247	-1.12545	0.331547	-3.39455	0.000687407	0.0165447
MsaG027260	1277.23	-1.12523	0.383408	-2.93481	0.00333754	0.0485992
MsaG010595	65.2735	1.54916	0.398807	3.88448	0.000102548	0.00406152
MsaG033803	31.8696	1.54439	0.42069	3.67109	0.000241516	0.00770115
MsaG024429	63.0436	1.54267	0.381707	4.0415	5.31102e-05	0.00239964
MsaG020758	416.189	-1.12346	0.347734	-3.2308	0.00123445	0.0251266
MsaG014764	25.9181	1.54228	0.504045	3.0598	0.00221486	0.0372082
MsaG025288	385.521	1.53274	0.519724	2.94915	0.0031865	0.0471744
MsaG023410	45.6213	1.53238	0.395991	3.86973	0.000108956	0.00422178
MsaG024490	59.1037	-1.12259	0.341201	-3.29012	0.00100146	0.0217223
MsaG040181	34.8588	1.52592	0.42065	3.62752	0.000286155	0.0086716
MsaG018631	118.323	1.52039	0.378627	4.01554	5.931e-05	0.00260912
MsaG027896	418.24	1.52012	0.288269	5.27326	1.34024e-07	1.70453e-05
MsaG030492	55.133	-1.12234	0.367768	-3.05175	0.00227508	0.0379397
MsaG035190	62.1378	-1.12214	0.330107	-3.39931	0.00067557	0.0163226
MsaG002585	115.625	-1.11913	0.307398	-3.64066	0.000271941	0.00838295
MsaG022421	41.4832	1.51999	0.442297	3.43657	0.000589124	0.0147105
MsaG003527	80.0563	1.51992	0.333078	4.56326	5.03663e-06	0.000368367
MsaG039643	202.827	1.51735	0.307428	4.93563	7.98943e-07	8.26378e-05
MsaG024254	69.0063	1.51477	0.334054	4.5345	5.77396e-06	0.000410591
MsaG015222	2326.25	-1.11842	0.326977	-3.42049	0.000625081	0.0154
MsaG035455	75.1956	-1.1184	0.29954	-3.73374	0.00018866	0.00640065
MsaG035604	242.257	-1.11756	0.245125	-4.55915	5.13609e-06	0.000373725
MsaG015704	124.791	1.5143	0.335849	4.50888	6.51698e-06	0.000450626
MsaG030048	38.0692	1.51377	0.437033	3.46375	0.000532695	0.0135921
MsaG011237	125.157	1.51024	0.469249	3.21842	0.00128899	0.0258749
MsaG040309	87.2816	1.50993	0.381667	3.95614	7.61719e-05	0.00318839
MsaG039970	46.6408	1.50956	0.500072	3.01869	0.00253872	0.0407351
MsaG014656	56.0931	1.5026	0.440477	3.4113	0.000646545	0.0158198
MsaG038991	187.414	1.50121	0.298762	5.02478	5.04012e-07	5.5333e-05
MsaG043783	66.9594	1.49452	0.480181	3.11241	0.00185569	0.0328499
MsaG013360	372.836	1.49073	0.25278	5.89737	3.69342e-09	7.27953e-07
MsaG016084	87.0437	-1.11687	0.286912	-3.89273	9.91217e-05	0.00393828
MsaG015039	152.674	1.48983	0.243823	6.11029	9.9451e-10	2.18521e-07
MsaG008305	40.9242	1.48973	0.386766	3.85178	0.000117264	0.00446765
MsaG003377	771.567	-1.11512	0.323867	-3.44316	0.00057496	0.0144351
MsaG037990	133.899	1.48911	0.277541	5.36539	8.07732e-08	1.09882e-05
MsaG030367	24.1143	1.48696	0.461466	3.22225	0.00127186	0.0256535
MsaG029266	72.6479	-1.11084	0.346139	-3.20923	0.00133093	0.0263564
MsaG038858	67.1598	-1.11047	0.30482	-3.64304	0.00026944	0.00831609
MsaG028319	38.8332	-1.11026	0.371482	-2.98874	0.00280132	0.0434782
MsaG044589	99.3252	1.48411	0.302045	4.91354	8.9448e-07	8.99186e-05
MsaG021615	43.3903	-1.10965	0.351586	-3.15613	0.00159876	0.0298424
MsaG031894	78.6535	-1.10869	0.350317	-3.16481	0.00155187	0.0294919
MsaG033480	54.3966	1.48173	0.356867	4.15204	3.2952e-05	0.00164964
MsaG041280	44.6492	1.47932	0.484914	3.05069	0.00228316	0.0379985
MsaG027542	1605.68	1.4779	0.351322	4.20668	2.59144e-05	0.00137138
MsaG004743	51.3552	-1.10861	0.363222	-3.05215	0.00227205	0.0379145
MsaG039979	39.9859	1.46516	0.475052	3.08421	0.00204094	0.0351595
MsaG016865	105.586	-1.10841	0.335248	-3.30624	0.000945558	0.0208347
MsaG003447	212.297	-1.1043	0.31665	-3.48743	0.000487679	0.0127689
MsaG029941	31.5303	1.46153	0.458956	3.18445	0.00145027	0.028055
MsaG045696	46.8898	1.45709	0.394451	3.69398	0.000220772	0.00721429
MsaG009170	24.8341	1.45642	0.492136	2.95939	0.00308248	0.0462391
MsaG046024	50.7751	1.45579	0.438896	3.31693	0.000910112	0.0202676
MsaG020853	344.748	1.45449	0.485981	2.99289	0.00276346	0.0430979
MsaG045202	74.8323	1.45413	0.429464	3.38591	0.000709423	0.0169929
MsaG015444	308.929	1.45124	0.443557	3.27181	0.0010686	0.0226114
MsaG043403	65.326	1.44714	0.394178	3.67129	0.000241329	0.00770115
MsaG004390	89.3944	-1.10328	0.318668	-3.46216	0.000535867	0.0136452
MsaG013451	58.1699	1.44604	0.387218	3.73443	0.000188142	0.00640065
MsaG022788	48.4006	-1.10259	0.338679	-3.25555	0.00113173	0.023607
MsaG037766	225.25	1.43974	0.408684	3.52288	0.000426891	0.0116021
MsaG006785	187.404	1.43951	0.388952	3.701	0.000214751	0.00706456
MsaG033120	33.4853	-1.1016	0.363848	-3.02764	0.0024647	0.0399055
MsaG037265	1726.02	-1.10155	0.187262	-5.88239	4.04385e-09	7.84663e-07
MsaG017097	38.8911	-1.09907	0.362657	-3.03061	0.00244059	0.0396948
MsaG035530	433.912	1.43694	0.2831	5.07574	3.85993e-07	4.49174e-05
MsaG016798	27.804	1.43582	0.481621	2.98123	0.00287096	0.0442724
MsaG017360	66.0947	-1.09454	0.300032	-3.64807	0.000264221	0.0082158
MsaG006895	70.1883	1.43469	0.377956	3.79593	0.000147092	0.0052827
MsaG024205	252.698	-1.09282	0.210013	-5.20357	1.95493e-07	2.43452e-05
MsaG025436	1095.75	-1.0925	0.295795	-3.69343	0.000221252	0.00722053
MsaG038927	90.428	-1.09244	0.298465	-3.6602	0.000252021	0.00793502
MsaG029080	31.6263	-1.08982	0.362148	-3.00933	0.00261823	0.0414268
MsaG011108	96.0764	-1.08901	0.302	-3.606	0.000310954	0.00923308
MsaG035400	64.8933	1.43425	0.464992	3.08446	0.00203921	0.035154
MsaG005176	279.541	-1.08878	0.322638	-3.3746	0.00073922	0.0174754
MsaG003125	307.8	1.43318	0.263115	5.44699	5.12301e-08	7.24487e-06
MsaG040231	88.1484	-1.08699	0.280757	-3.87163	0.000108111	0.00419554
MsaG017216	24.8433	1.43305	0.446992	3.20599	0.00134601	0.0266129
MsaG019901	29.8574	1.42714	0.452221	3.15584	0.00160036	0.0298499
MsaG017989	279.999	1.42637	0.291774	4.88862	1.01545e-06	9.92876e-05
MsaG020228	45.1615	-1.08478	0.356892	-3.03951	0.00236961	0.0390221
MsaG015104	567.701	1.42428	0.468153	3.04234	0.00234749	0.0387855
MsaG026582	178.437	1.42227	0.418032	3.4023	0.000668211	0.0161604
MsaG015451	132.402	-1.08421	0.333873	-3.24737	0.00116476	0.0240951
MsaG025101	36.4815	1.41968	0.449397	3.15907	0.00158271	0.0297534
MsaG024556	858.596	-1.08264	0.258741	-4.18426	2.86092e-05	0.00147047
MsaG021558	53.9109	-1.07814	0.359474	-2.99921	0.00270683	0.0423731
MsaG030170	279.181	-1.0742	0.353479	-3.03895	0.00237406	0.0390623
MsaG009754	46.1057	-1.06889	0.326216	-3.27663	0.00105054	0.0224125
MsaG029644	80.6794	-1.06875	0.294322	-3.63123	0.000282076	0.00860005
MsaG032868	48.129	-1.06556	0.336518	-3.16643	0.00154325	0.0294429
MsaG002553	89.7612	1.41867	0.347508	4.08241	4.45706e-05	0.00208922
MsaG012059	128.806	1.41832	0.296707	4.7802	1.75117e-06	0.000157558
MsaG047193	195.087	-1.06402	0.277058	-3.84042	0.000122822	0.00463705
MsaG026808	117.316	-1.06184	0.241359	-4.39942	1.08543e-05	0.000680937
MsaG038951	56.4812	-1.06171	0.314301	-3.378	0.000730147	0.01734
MsaG041573	104.997	-1.06041	0.311008	-3.40958	0.000650638	0.0158889
MsaG024333	83.7334	-1.06034	0.317706	-3.33749	0.000845401	0.019255
MsaG020712	103.256	1.41641	0.354262	3.9982	6.38263e-05	0.0027593
MsaG015274	63.9935	-1.06018	0.289243	-3.66538	0.000246976	0.00782539
MsaG023691	64.1691	-1.06008	0.30273	-3.50174	0.000462233	0.0123218
MsaG006144	30.0968	1.40892	0.466557	3.01983	0.00252917	0.0406079
MsaG040313	530.206	-1.05881	0.279701	-3.78551	0.000153396	0.00546959
MsaG024471	66.7203	1.40845	0.455042	3.0952	0.00196679	0.0342355
MsaG021431	41.0322	-1.0558	0.344861	-3.06152	0.0022022	0.0370701
MsaG017427	42.6653	1.40617	0.392255	3.58483	0.000337301	0.00968231
MsaG020730	89.2002	1.40277	0.428371	3.27465	0.00105793	0.0224987
MsaG014578	25.6605	1.39886	0.437192	3.19964	0.00137597	0.0270421
MsaG027735	76.3879	-1.05321	0.3164	-3.32873	0.000872436	0.0196738
MsaG010263	139.25	-1.05078	0.355626	-2.95472	0.00312949	0.0467012
MsaG039969	44.1245	1.39581	0.42405	3.29161	0.000996151	0.0216259
MsaG033912	31.6859	1.39465	0.448808	3.10746	0.001887	0.0332491
MsaG006315	142.159	-1.04819	0.34507	-3.03762	0.00238453	0.0390623
MsaG030803	203.177	-1.04785	0.288955	-3.62635	0.000287461	0.00870065
MsaG040493	726.935	-1.04488	0.32497	-3.21532	0.001303	0.0259923
MsaG006893	54.1422	1.39454	0.359732	3.87661	0.000105922	0.00416249
MsaG002921	292.015	1.39389	0.386071	3.61046	0.000305656	0.00909736
MsaG027522	91.1957	1.38838	0.434599	3.19462	0.00140013	0.0274231
MsaG021500	585.456	-1.04429	0.337544	-3.09379	0.00197617	0.0343271
MsaG020660	43.45	-1.04379	0.341622	-3.05538	0.00224774	0.0376477
MsaG019664	183.518	-1.04266	0.282471	-3.69123	0.000223175	0.00727381
MsaG015684	52068.7	-1.03973	0.354317	-2.93447	0.0033412	0.0486242
MsaG033139	86.6104	-1.03952	0.285299	-3.6436	0.000268847	0.00830803
MsaG026280	117.534	1.38518	0.306941	4.51285	6.39614e-06	0.000443495
MsaG043565	507.573	-1.0393	0.341849	-3.04024	0.0023639	0.0389538
MsaG034407	101.629	-1.03907	0.329645	-3.15209	0.00162106	0.0300112
MsaG032910	54.0295	1.38098	0.426715	3.2363	0.00121091	0.0249057
MsaG018010	228.99	1.38047	0.324976	4.24791	2.15773e-05	0.00119491
MsaG015467	336.784	1.37836	0.343958	4.00735	6.14036e-05	0.00267769
MsaG040232	35.2406	1.37772	0.435693	3.16213	0.00156618	0.0295871
MsaG005452	181.499	-1.03876	0.296326	-3.50546	0.000455815	0.0122288
MsaG029051	287.779	1.37648	0.221481	6.21488	5.13654e-10	1.24828e-07
MsaG023194	49.1032	-1.03812	0.330733	-3.13883	0.00169624	0.0308683
MsaG016473	42.1355	1.37394	0.442799	3.10285	0.00191667	0.0335968
MsaG032144	134.704	-1.03726	0.346877	-2.99028	0.00278725	0.0433339
MsaG017411	2364.44	-1.03714	0.259799	-3.99206	6.55006e-05	0.00280264
MsaG008842	170.794	-1.03583	0.275335	-3.76206	0.000168522	0.00591107
MsaG001485	32.6356	1.36899	0.391497	3.49682	0.000470841	0.0124584
MsaG029004	207.441	-1.03546	0.320464	-3.23112	0.00123305	0.0251266
MsaG000748	133.922	-1.034	0.246655	-4.1921	2.76381e-05	0.00143827
MsaG006656	213.426	1.36783	0.258766	5.28596	1.2505e-07	1.61347e-05
MsaG031859	38.9347	1.36619	0.431677	3.16485	0.00155164	0.0294919
MsaG007469	92.8959	1.36548	0.422392	3.23274	0.0012261	0.0250536
MsaG014757	244.46	1.36542	0.305717	4.46628	7.95914e-06	0.000532688
MsaG010197	294.475	1.36308	0.423636	3.21758	0.00129277	0.0258874
MsaG011777	90.1011	1.36024	0.357653	3.80324	0.000142816	0.00521241
MsaG011057	66.7183	1.35693	0.338039	4.01412	5.96672e-05	0.00262023
MsaG016978	69.1378	1.35676	0.344676	3.93633	8.27368e-05	0.00339506
MsaG004593	37.7066	1.3481	0.421871	3.19553	0.00139572	0.0273582
MsaG025947	45.2655	-1.0323	0.336745	-3.06553	0.00217285	0.0366995
MsaG043882	54.6136	1.34687	0.409881	3.28599	0.00101625	0.021948
MsaG026506	208.184	1.34376	0.304157	4.41798	9.96291e-06	0.000632948
MsaG045069	98.468	1.34352	0.396883	3.38517	0.000711341	0.0170063
MsaG004889	181.851	1.3423	0.36962	3.63156	0.000281716	0.00859954
MsaG021082	49.67	1.34133	0.400678	3.34766	0.000814968	0.0187495
MsaG001292	233.483	1.34122	0.288359	4.65122	3.29981e-06	0.000262215
MsaG040583	918.085	1.34058	0.27339	4.90355	9.41201e-07	9.3172e-05
MsaG018000	87.9204	1.33813	0.29088	4.60028	4.2193e-06	0.000321013
MsaG015631	69.2742	1.33637	0.32742	4.08153	4.47397e-05	0.00209323
MsaG025276	72.372	-1.03128	0.332036	-3.10594	0.00189675	0.033341
MsaG034373	163.027	1.33617	0.431866	3.09394	0.00197515	0.0343271
MsaG037590	82.6364	1.33609	0.434048	3.07821	0.00208249	0.035533
MsaG025179	48.9089	1.33278	0.429508	3.10304	0.00191546	0.0335968
MsaG025896	85.4349	1.32765	0.396075	3.35201	0.00080226	0.0185595
MsaG013257	38.3852	1.32618	0.417767	3.17445	0.00150119	0.0287941
MsaG004679	117.844	1.32435	0.278477	4.7557	1.97764e-06	0.00017492
MsaG024342	119.006	-1.02822	0.318985	-3.2234	0.00126679	0.0255718
MsaG015308	139.627	1.31576	0.349424	3.76553	0.000166198	0.00585929
MsaG006887	52.3292	-1.02645	0.331264	-3.0986	0.00194437	0.0339397
MsaG023872	45.2965	1.31236	0.441087	2.9753	0.00292705	0.0447697
MsaG028029	327.821	1.30507	0.393393	3.31747	0.000908374	0.0202576
MsaG021292	69.497	1.30355	0.412854	3.15741	0.00159177	0.0298008
MsaG040290	36.6021	1.3034	0.399431	3.26314	0.00110184	0.0231377
MsaG021163	211.299	-1.0262	0.2461	-4.16983	3.04823e-05	0.00154454
MsaG021772	207.307	1.30247	0.246734	5.27884	1.30001e-07	1.66875e-05
MsaG016591	437.24	-1.02478	0.294612	-3.47841	0.00050439	0.0130428
MsaG016486	40.8009	1.30143	0.404765	3.21527	0.0013032	0.0259923
MsaG009397	323.581	1.3008	0.323648	4.01918	5.84e-05	0.00259373
MsaG010973	147.366	-1.02442	0.264078	-3.87923	0.000104789	0.00413067
MsaG039095	65.9837	1.29814	0.37375	3.47327	0.000514152	0.0132048
MsaG046055	137.114	-1.01913	0.309437	-3.2935	0.000989495	0.0215374
MsaG002221	101.391	1.29635	0.341223	3.79912	0.000145209	0.00526772
MsaG038306	152.98	1.2961	0.364556	3.55528	0.000377571	0.010548
MsaG030346	255.807	-1.01854	0.319871	-3.18422	0.00145145	0.028055
MsaG007329	125.977	-1.01828	0.268204	-3.79667	0.000146652	0.0052818
MsaG013612	149.279	-1.01392	0.26001	-3.89954	9.63757e-05	0.00385364
MsaG004543	340.439	-1.01177	0.310337	-3.26023	0.00111323	0.0232793
MsaG043543	78.9092	-1.0115	0.289789	-3.49047	0.000482163	0.0126775
MsaG045229	76.2528	-1.01119	0.290666	-3.47886	0.00050356	0.0130428
MsaG044523	162.715	-1.00969	0.280617	-3.59812	0.000320526	0.00939757
MsaG008472	45.9752	1.29451	0.390919	3.31145	0.000928127	0.0205775
MsaG022856	92.0739	-1.00812	0.274454	-3.67318	0.000239546	0.00766972
MsaG013286	52.1873	1.29068	0.393434	3.28055	0.00103606	0.0222716
MsaG001705	50.1538	1.28624	0.439276	2.92809	0.00341055	0.0493751
MsaG009693	108.626	-1.00773	0.278878	-3.61353	0.00030206	0.00903329
MsaG000816	127.43	-1.00633	0.263964	-3.81238	0.000137636	0.00507438
MsaG006937	284.843	1.27429	0.363554	3.50509	0.000456448	0.0122327
MsaG016834	114.931	-1.00335	0.329677	-3.04343	0.00233898	0.0386704
MsaG025364	87.1599	1.2731	0.381615	3.33608	0.000849697	0.0193305
MsaG003166	138.697	1.27283	0.292929	4.34518	1.3916e-05	0.000831339
MsaG019430	207.529	1.27147	0.287069	4.42913	9.46125e-06	0.000605689
MsaG033595	72.2522	1.26925	0.416293	3.04894	0.00229652	0.0381449
MsaG014235	75.1273	1.26409	0.361921	3.49272	0.000478121	0.0126092
MsaG044768	228.466	1.26159	0.257963	4.89059	1.00535e-06	9.86864e-05
MsaG034435	117.777	1.25906	0.386975	3.25358	0.0011396	0.0237377
MsaG017300	79.281	1.25855	0.331353	3.79822	0.000145737	0.0052716
MsaG038439	299.853	1.25477	0.281395	4.4591	8.2304e-06	0.000542145
MsaG009462	126.952	-1.00304	0.269137	-3.72686	0.000193882	0.0065317
MsaG025320	56.8886	-1.00295	0.321645	-3.11819	0.00181963	0.0323949
MsaG027156	50.3482	1.25465	0.403791	3.10717	0.00188887	0.0332491
MsaG009858	152.479	1.24935	0.365502	3.41817	0.000630432	0.0154859
MsaG003417	31.7816	1.24933	0.400732	3.11761	0.00182323	0.0324129
MsaG004043	446.858	-1.00196	0.291868	-3.43291	0.000597149	0.0148433
MsaG005329	3936.01	-1.00125	0.271577	-3.68681	0.000227086	0.00735341
MsaG040884	302.795	1.24898	0.370404	3.37195	0.000746384	0.0175753
MsaG045297	45.9796	1.24834	0.415591	3.00378	0.00266652	0.0419784
MsaG022998	1279.52	-0.999471	0.298527	-3.34801	0.000813953	0.0187495
MsaG022797	278.399	1.24684	0.401041	3.10901	0.00187714	0.0331359
MsaG000647	622.547	1.24596	0.271255	4.59334	4.36216e-06	0.00032708
MsaG029713	123.831	-0.998507	0.281899	-3.54207	0.000396993	0.0109924
MsaG006078	69.1355	-0.995054	0.294688	-3.37664	0.000733774	0.0173931
MsaG039361	66.8353	-0.994966	0.327688	-3.03632	0.00239484	0.0391542
MsaG024060	38.5461	1.24532	0.396518	3.14064	0.00168577	0.0307554
MsaG028182	34.5307	1.24428	0.393236	3.16421	0.00155503	0.0295026
MsaG042016	63.7246	1.24266	0.327657	3.79256	0.0001491	0.00534688
MsaG005665	166.458	-0.994902	0.321006	-3.09933	0.0019396	0.0339275
MsaG041557	198.889	1.24261	0.395957	3.13825	0.00169962	0.0308731
MsaG029858	768.726	-0.993887	0.337471	-2.94511	0.00322844	0.0475919
MsaG029417	35.0581	1.24215	0.409435	3.03383	0.00241473	0.0394023
MsaG025734	793.97	-0.99151	0.301505	-3.28854	0.00100708	0.0217875
MsaG039291	56.262	1.24201	0.311888	3.98224	6.82692e-05	0.00291115
MsaG006516	104.617	1.23486	0.294962	4.18652	2.83269e-05	0.00145895
MsaG042512	200.015	-0.990847	0.29837	-3.32087	0.000897385	0.0201276
MsaG036949	91.1944	1.23412	0.333929	3.69576	0.00021923	0.00719207
MsaG017538	84.7254	-0.989149	0.292036	-3.38708	0.000706411	0.0169532
MsaG041723	105.78	-0.988493	0.292191	-3.38304	0.000716879	0.0171093
MsaG025511	52.3737	1.22748	0.357131	3.43706	0.000588066	0.0147105
MsaG000640	213.299	-0.987792	0.29261	-3.37579	0.000736036	0.0174302
MsaG017762	239.324	-0.98544	0.298472	-3.30162	0.000961297	0.0210703
MsaG007889	77.796	1.22644	0.351562	3.48855	0.000485649	0.0127291
MsaG020779	965.141	-0.983056	0.260825	-3.76903	0.000163881	0.00579395
MsaG016945	300.441	-0.982293	0.245399	-4.00285	6.25846e-05	0.00271971
MsaG002230	96.6033	1.21799	0.319485	3.81235	0.000137649	0.00507438
MsaG021820	86.0101	-0.982051	0.304267	-3.22759	0.00124837	0.0253193
MsaG003848	205.153	-0.980594	0.208937	-4.69325	2.68898e-06	0.000222138
MsaG000343	2208.92	1.21328	0.326108	3.72048	0.000198842	0.00666976
MsaG025147	104.375	1.21295	0.359745	3.37169	0.000747079	0.0175753
MsaG037261	151.327	-0.979008	0.278143	-3.51981	0.000431861	0.0117117
MsaG046621	105.473	1.20993	0.307234	3.93814	8.21148e-05	0.00338619
MsaG001147	167.344	1.20773	0.329457	3.66582	0.000246545	0.00782162
MsaG038980	108.269	-0.978828	0.264518	-3.70043	0.000215237	0.00707034
MsaG035898	29.3574	1.20539	0.405702	2.97111	0.00296725	0.0450413
MsaG023108	682.558	-0.977871	0.273408	-3.57661	0.000348085	0.00993492
MsaG039621	159.265	-0.977021	0.266456	-3.66672	0.000245679	0.0078138
MsaG016618	265.113	1.20478	0.406083	2.96684	0.00300879	0.0454461
MsaG022426	362.531	1.20164	0.370627	3.24218	0.00118619	0.0244979
MsaG014049	86.3842	1.19932	0.395767	3.03038	0.00244247	0.0396996
MsaG008875	109.693	1.19438	0.353972	3.37421	0.00074029	0.0174754
MsaG035146	1418.17	-0.975402	0.247027	-3.94857	7.86193e-05	0.00327262
MsaG009892	82.2428	1.1938	0.306525	3.89464	9.83453e-05	0.00391988
MsaG046263	346.359	1.19261	0.39859	2.99208	0.00277085	0.0431594
MsaG003025	134.566	-0.970587	0.322544	-3.00916	0.00261967	0.0414268
MsaG034904	56.8325	1.19179	0.383551	3.10726	0.0018883	0.0332491
MsaG015586	254.597	-0.968486	0.270345	-3.58241	0.000340443	0.00976133
MsaG018685	156	1.19145	0.324251	3.67448	0.000238336	0.00764844
MsaG042653	72.2325	-0.966317	0.280864	-3.44051	0.00058061	0.0145624
MsaG002871	193.566	-0.964017	0.315525	-3.05527	0.00224854	0.0376477
MsaG021290	102.564	1.19031	0.356601	3.33793	0.000844062	0.019242
MsaG037642	70.0681	-0.963389	0.295418	-3.26111	0.00110977	0.0232458
MsaG011066	56.3443	-0.96015	0.308928	-3.10801	0.00188353	0.0332253
MsaG021849	5630.14	-0.95989	0.326749	-2.9377	0.00330662	0.0482894
MsaG025380	296.354	-0.958084	0.26049	-3.67801	0.00023506	0.00755301
MsaG029073	251.93	-0.957072	0.289171	-3.30971	0.00093391	0.0206691
MsaG003877	143.576	-0.955452	0.274951	-3.47499	0.000510875	0.0131561
MsaG030350	80.8849	1.18861	0.405278	2.93282	0.00335895	0.0488127
MsaG018031	408.359	-0.955079	0.244645	-3.90393	9.46424e-05	0.00379647
MsaG022372	150.668	-0.955055	0.277074	-3.44693	0.000566991	0.0142755
MsaG007660	334.194	-0.95409	0.284772	-3.35037	0.000807035	0.0186355
MsaG035891	407.749	-0.953564	0.280666	-3.39751	0.000680024	0.0163985
MsaG021759	310.915	-0.952742	0.239564	-3.97699	6.97946e-05	0.00296609
MsaG004487	73.2393	-0.952362	0.275639	-3.4551	0.000550083	0.0139223
MsaG021096	1298.98	-0.948277	0.17794	-5.32921	9.86434e-08	1.29275e-05
MsaG007184	287.801	-0.942168	0.298278	-3.15869	0.00158478	0.0297534
MsaG046546	109.21	-0.941339	0.306003	-3.07624	0.0020963	0.0356956
MsaG005948	1871.18	-0.938952	0.310856	-3.02054	0.00252323	0.0405834
MsaG005935	103.218	-0.935977	0.288571	-3.24349	0.00118074	0.0244055
MsaG027719	277.448	-0.93592	0.230997	-4.05165	5.08575e-05	0.00231192
MsaG039149	111.447	-0.934157	0.281338	-3.32041	0.000898845	0.0201423
MsaG030227	377.492	1.18328	0.290523	4.07293	4.64261e-05	0.00214804
MsaG044416	135.065	1.17853	0.344685	3.41915	0.000628176	0.015461
MsaG037748	85.3063	-0.934073	0.308909	-3.02378	0.00249638	0.040303
MsaG023158	448.659	-0.932791	0.305464	-3.05369	0.00226048	0.0377969
MsaG042282	62.3159	1.1775	0.369047	3.19065	0.00141954	0.0276603
MsaG037603	708.214	1.17601	0.342843	3.43017	0.000603214	0.0149792
MsaG046692	272.872	-0.926648	0.299939	-3.08945	0.00200525	0.0346639
MsaG007325	101.917	-0.926473	0.302578	-3.06193	0.00219916	0.0370439
MsaG029649	218.322	-0.925479	0.274457	-3.37204	0.000746143	0.0175753
MsaG001350	404.574	-0.925412	0.253949	-3.64408	0.000268351	0.00830803
MsaG005043	46.8996	1.17418	0.380522	3.08572	0.00203058	0.0350374
MsaG009780	119.148	1.1682	0.30739	3.80037	0.000144481	0.00524893
MsaG019970	161.17	-0.925327	0.257042	-3.59991	0.000318324	0.00937409
MsaG004670	605.284	1.16482	0.397847	2.92781	0.00341355	0.0493899
MsaG028653	80.419	1.16156	0.359389	3.23205	0.00122904	0.0250872
MsaG022621	201.527	-0.921557	0.211609	-4.355	1.33065e-05	0.000802953
MsaG037932	168.317	-0.917422	0.283434	-3.2368	0.00120877	0.0249026
MsaG021589	48.6298	1.16085	0.392927	2.95436	0.00313323	0.0467111
MsaG038077	53.0905	1.15934	0.358503	3.23384	0.00122139	0.0250184
MsaG023850	93.389	-0.916898	0.294653	-3.11179	0.00185957	0.0328953
MsaG023977	99.2621	1.1532	0.322956	3.57077	0.000355929	0.0101012
MsaG004422	383.915	-0.913726	0.307297	-2.97342	0.00294497	0.0449009
MsaG045845	109.581	1.14734	0.345007	3.32555	0.000882452	0.019846
MsaG044507	206.157	1.14652	0.374331	3.06285	0.00219237	0.0369792
MsaG022486	486.098	-0.913536	0.211807	-4.31305	1.61016e-05	0.000945452
MsaG036158	551.157	-0.908964	0.26347	-3.44997	0.000560644	0.0141467
MsaG030172	434.23	-0.908652	0.24501	-3.70863	0.000208387	0.00690877
MsaG025399	384.857	1.14513	0.277679	4.12395	3.72437e-05	0.00183513
MsaG022178	428.565	1.14299	0.209312	5.46072	4.7422e-08	6.94163e-06
MsaG006353	81.7348	1.13958	0.349042	3.26488	0.00109509	0.0230346
MsaG004070	230.366	1.13661	0.244512	4.64851	3.34348e-06	0.000264844
MsaG028908	213.499	1.13492	0.276618	4.10283	4.08124e-05	0.00195337
MsaG001241	239.373	1.13335	0.31234	3.62859	0.000284972	0.00864624
MsaG007328	153.661	-0.907986	0.277045	-3.2774	0.00104767	0.0223757
MsaG046704	202.022	1.129	0.291294	3.87583	0.000106261	0.00416249
MsaG001157	82.5738	-0.90745	0.302292	-3.0019	0.00268298	0.0421315
MsaG027572	230.794	1.1272	0.272967	4.12944	3.63646e-05	0.00179535
MsaG030362	68.0646	1.12548	0.378068	2.97692	0.00291157	0.0446835
MsaG008190	1306.8	1.12496	0.292755	3.84269	0.000121696	0.00460442
MsaG035514	98.8656	1.12378	0.29675	3.78696	0.0001525	0.0054507
MsaG027926	136.189	1.12115	0.312582	3.58673	0.00033485	0.00963406
MsaG021577	229.293	-0.906979	0.273186	-3.32	0.000900169	0.020154
MsaG006789	100.616	-0.905644	0.284217	-3.18645	0.00144031	0.0279328
MsaG003748	123.663	-0.90312	0.305759	-2.95369	0.00313995	0.0467833
MsaG015659	216.228	1.11856	0.33716	3.31759	0.000907985	0.0202576
MsaG016385	365.503	1.1159	0.220039	5.07139	3.94924e-07	4.51385e-05
MsaG007606	57.0753	1.11573	0.317051	3.51909	0.000433027	0.0117306
MsaG038678	748.846	-0.902878	0.256241	-3.52355	0.000425799	0.0115928
MsaG040642	250.082	-0.901661	0.22347	-4.03482	5.4645e-05	0.00245569
MsaG005538	212.905	-0.898692	0.243946	-3.68398	0.000229622	0.00742593
MsaG030787	5590.11	-0.89485	0.275322	-3.2502	0.00115325	0.0239758
MsaG003110	88.7974	-0.894481	0.305772	-2.92532	0.00344104	0.0497015
MsaG025003	71.5742	1.11543	0.376624	2.96164	0.00306001	0.0460307
MsaG046597	103.06	1.11369	0.295	3.77524	0.000159855	0.00567638
MsaG014717	1046.67	-0.892848	0.220375	-4.05149	5.08915e-05	0.00231192
MsaG040761	68.7491	1.1127	0.331271	3.35889	0.00078255	0.0182384
MsaG016481	95.146	-0.890845	0.298849	-2.98092	0.00287387	0.0442724
MsaG028772	1414.92	-0.890735	0.211398	-4.21355	2.5139e-05	0.00133599
MsaG000692	82.1507	-0.888168	0.270355	-3.28519	0.00101914	0.0219726
MsaG017475	150.41	-0.888068	0.280142	-3.17006	0.00152409	0.029144
MsaG005085	226.228	1.11007	0.253308	4.38228	1.17443e-05	0.000724068
MsaG022997	180.676	-0.886885	0.22594	-3.92532	8.66161e-05	0.00353685
MsaG016643	64.3829	-0.88554	0.28076	-3.15408	0.00161003	0.0299188
MsaG044823	122.918	-0.884202	0.280116	-3.15656	0.00159644	0.0298221
MsaG024965	173.474	-0.883835	0.281076	-3.14447	0.00166386	0.0305563
MsaG043430	176.653	-0.883707	0.283751	-3.11437	0.00184337	0.0326781
MsaG018167	213.972	1.1099	0.303233	3.66022	0.000252001	0.00793502
MsaG037594	160.372	-0.882201	0.264585	-3.33429	0.000855189	0.0193897
MsaG003412	124.982	-0.88204	0.277272	-3.18114	0.00146697	0.0282677
MsaG018177	198.378	1.10562	0.275519	4.01288	5.99837e-05	0.00262951
MsaG017718	60.9376	1.10351	0.34115	3.23469	0.00121776	0.0250184
MsaG000140	77.9776	1.10137	0.348538	3.15998	0.00157782	0.0297534
MsaG046783	128.416	-0.881849	0.269528	-3.27183	0.00106855	0.0226114
MsaG029820	60.3486	1.0981	0.372095	2.95112	0.00316626	0.0469796
MsaG029086	606.993	1.09691	0.257453	4.26063	2.03853e-05	0.00113645
MsaG009799	344.904	1.09673	0.330419	3.31922	0.000902692	0.0201924
MsaG000504	117.211	-0.879424	0.258193	-3.40607	0.000659046	0.0160178
MsaG043705	92.0803	1.08875	0.307126	3.54495	0.000392682	0.0108972
MsaG025879	70.9052	1.0883	0.345105	3.15354	0.00161306	0.0299379
MsaG018113	532.519	1.08724	0.317753	3.42167	0.000622387	0.015379
MsaG003583	99.5668	1.086	0.334301	3.24858	0.00115981	0.0240325
MsaG001110	259.468	1.08116	0.334647	3.23074	0.0012347	0.0251266
MsaG021802	167.006	-0.879216	0.218764	-4.01901	5.84422e-05	0.00259373
MsaG034680	66.3415	1.0805	0.327161	3.30266	0.000957723	0.0210287
MsaG021099	365.647	-0.877352	0.2337	-3.75418	0.000173912	0.00605754
MsaG001980	604.802	1.07812	0.291089	3.70376	0.000212426	0.00702407
MsaG034593	234.629	1.07418	0.322533	3.33045	0.000867045	0.0195875
MsaG025319	54.5431	-0.877341	0.291429	-3.01048	0.00260833	0.0413566
MsaG045881	76.4784	-0.876656	0.287753	-3.04655	0.00231482	0.0383378
MsaG004050	115.294	-0.873727	0.286173	-3.05314	0.0022646	0.0378406
MsaG009295	243.769	-0.872699	0.279626	-3.12095	0.00180271	0.0321852
MsaG024735	143.753	-0.871808	0.233242	-3.73779	0.000185648	0.00637442
MsaG000602	417.994	-0.868753	0.221308	-3.92554	8.65361e-05	0.00353685
MsaG031114	686.055	1.07217	0.29598	3.62244	0.000291838	0.00881181
MsaG034892	48.1612	1.07038	0.346622	3.08804	0.0020148	0.034805
MsaG042580	284.082	-0.868466	0.275726	-3.14974	0.00163416	0.0301657
MsaG046264	102.653	-0.867272	0.285975	-3.03269	0.00242385	0.039525
MsaG003643	158.312	1.06955	0.320771	3.33431	0.000855119	0.0193897
MsaG023984	135.186	1.06836	0.36093	2.96002	0.00307616	0.0461904
MsaG042543	743.113	-0.866525	0.197178	-4.39462	1.10965e-05	0.000694394
MsaG033966	167.26	-0.866409	0.247517	-3.5004	0.000464566	0.0123577
MsaG015954	506.393	-0.866092	0.229481	-3.77414	0.000160563	0.00569271
MsaG005356	81.233	1.06755	0.29415	3.62927	0.000284221	0.0086339
MsaG016391	178.003	1.06459	0.28869	3.68765	0.000226336	0.00734278
MsaG025279	457.203	-0.86497	0.284471	-3.04063	0.00236086	0.0389515
MsaG017131	223.515	-0.864636	0.202169	-4.2768	1.89598e-05	0.00107372
MsaG004435	147.456	1.06436	0.352375	3.02054	0.00252327	0.0405834
MsaG002680	268.124	1.0633	0.315445	3.37081	0.000749481	0.0176153
MsaG032571	69.9527	1.05991	0.348861	3.0382	0.00237996	0.0390623
MsaG029414	81.9745	1.05912	0.296781	3.56869	0.000358769	0.0101544
MsaG015986	438.796	-0.862278	0.205184	-4.20247	2.64019e-05	0.00138546
MsaG039025	285.439	1.05714	0.336459	3.14196	0.00167821	0.030752
MsaG008528	155.618	1.04729	0.356565	2.93715	0.00331239	0.0483454
MsaG035732	41.0131	1.04409	0.357022	2.92444	0.0034508	0.0497849
MsaG045554	409.273	1.03173	0.251447	4.10315	4.07555e-05	0.00195337
MsaG025252	49.3512	1.03172	0.341642	3.0199	0.00252861	0.0406079
MsaG040721	168.561	1.03004	0.32577	3.16185	0.00156768	0.0295933
MsaG025265	101.941	-0.862236	0.27131	-3.17805	0.00148271	0.0285221
MsaG036307	140.148	-0.861023	0.279678	-3.07862	0.00207963	0.0355083
MsaG022792	150.764	1.02797	0.294074	3.49562	0.000472959	0.0125012
MsaG040705	186.298	1.0225	0.327968	3.11769	0.00182276	0.0324129
MsaG021083	60.8768	1.01916	0.345762	2.94757	0.00320282	0.0472978
MsaG025621	282.783	1.01473	0.228133	4.448	8.6675e-06	0.00056532
MsaG017613	221.258	-0.859938	0.208082	-4.13269	3.58546e-05	0.00177718
MsaG024491	695.333	-0.859293	0.222185	-3.86747	0.000109971	0.00424797
MsaG002610	191.867	1.01184	0.261118	3.87501	0.000106619	0.00416342
MsaG010609	110.869	1.01132	0.331476	3.05095	0.00228119	0.0379909
MsaG024137	83.0644	1.00968	0.286129	3.52877	0.000417495	0.0114211
MsaG007891	87.5094	-0.858814	0.259465	-3.30994	0.000933172	0.0206691
MsaG021480	70.1008	1.00636	0.329948	3.05006	0.00228795	0.0380277
MsaG004971	135.923	1.00569	0.280899	3.58024	0.000343278	0.00982011
MsaG002138	108.688	-0.858015	0.291708	-2.94135	0.00326788	0.0478812
MsaG000794	147.802	1.00566	0.285815	3.51856	0.000433898	0.0117415
MsaG009396	410.933	1.00222	0.244329	4.10194	4.097e-05	0.00195337
MsaG043124	200.068	-0.853961	0.254395	-3.35683	0.000788428	0.0183133
MsaG020694	291.953	1.00106	0.296321	3.37831	0.000729322	0.01734
MsaG025807	1162.87	1.00036	0.205825	4.86026	1.17233e-06	0.000112432
MsaG014503	122.218	0.998756	0.30292	3.29709	0.00097692	0.0213008
MsaG003232	93.3874	-0.853377	0.260939	-3.27041	0.00107391	0.0227035
MsaG000570	397.669	-0.852441	0.248112	-3.43571	0.000591011	0.0147346
MsaG006211	225.249	-0.851057	0.236809	-3.59386	0.000325817	0.00949422
MsaG039834	139.937	-0.850222	0.273268	-3.11132	0.00186255	0.0329247
MsaG020064	73.6715	-0.849357	0.268518	-3.16312	0.00156086	0.0295536
MsaG017704	81.2236	0.995413	0.309364	3.21761	0.00129263	0.0258874
MsaG008884	69.5063	0.995152	0.334291	2.9769	0.00291176	0.0446835
MsaG013054	321.462	-0.847607	0.257411	-3.29282	0.000991879	0.0215706
MsaG017907	389.158	0.990869	0.241314	4.10613	4.02337e-05	0.00194044
MsaG018241	113.07	0.990768	0.276104	3.58838	0.000332737	0.00958427
MsaG004720	476.245	0.990311	0.328581	3.0139	0.00257912	0.0411328
MsaG044740	298.001	-0.847243	0.226349	-3.74308	0.000181777	0.00627582
MsaG037736	110.392	0.986266	0.313571	3.14527	0.00165936	0.0305183
MsaG017230	273.231	-0.846504	0.232595	-3.6394	0.000273275	0.00840336
MsaG020464	285.285	0.98498	0.328706	2.99654	0.00273066	0.0426661
MsaG010332	113.401	0.984903	0.295975	3.32765	0.000875812	0.0197144
MsaG006504	256.147	-0.846162	0.227121	-3.72561	0.000194847	0.00655539
MsaG012572	148.547	0.978306	0.310718	3.14853	0.00164094	0.0302462
MsaG009868	471.553	-0.845603	0.288533	-2.9307	0.00338201	0.0490462
MsaG004546	187.223	-0.838731	0.227791	-3.68202	0.000231395	0.00745438
MsaG028632	93.4811	-0.838346	0.278481	-3.01042	0.00260884	0.0413566
MsaG005909	148.825	-0.836529	0.256816	-3.25731	0.00112474	0.0234817
MsaG025060	93.7004	0.972982	0.317156	3.06783	0.00215619	0.036492
MsaG016055	2181.61	0.97225	0.208915	4.65381	3.25852e-06	0.000261423
MsaG046861	77.2603	0.971007	0.297206	3.26711	0.0010865	0.0228924
MsaG041079	141.265	-0.836428	0.226828	-3.6875	0.000226464	0.00734278
MsaG000945	291.735	0.967283	0.306592	3.15495	0.00160526	0.0298644
MsaG045360	1209.1	-0.835548	0.218936	-3.81641	0.000135408	0.00501392
MsaG033711	93.3899	0.96586	0.289981	3.33077	0.000866058	0.0195829
MsaG045791	139.6	0.962949	0.25814	3.73034	0.00019122	0.00646815
MsaG018004	111.019	0.960706	0.322196	2.98175	0.0028661	0.0442575
MsaG006236	101.611	0.960687	0.296584	3.23917	0.00119878	0.0247376
MsaG012164	77.578	0.959254	0.298825	3.21009	0.00132695	0.0262984
MsaG013180	109.022	0.957808	0.271185	3.53194	0.000412518	0.0113412
MsaG043664	4823.32	0.956509	0.274427	3.48548	0.00049126	0.0128224
MsaG027610	92.4353	0.956259	0.292166	3.273	0.00106413	0.0226114
MsaG003177	186.066	0.955611	0.246098	3.88304	0.000103157	0.00407273
MsaG015574	624.509	0.953857	0.222328	4.29031	1.78425e-05	0.00102435
MsaG025556	107.586	-0.833437	0.280425	-2.97205	0.00295821	0.0449863
MsaG010480	279.837	0.95355	0.243035	3.92351	8.72693e-05	0.00355772
MsaG004797	107.765	-0.831703	0.262925	-3.16327	0.00156007	0.0295536
MsaG021695	537.781	-0.825731	0.234358	-3.52338	0.000426086	0.0115928
MsaG046014	279.587	-0.825335	0.232256	-3.55356	0.000380053	0.0106055
MsaG024977	732.045	0.95305	0.26836	3.55138	0.000383214	0.0106699
MsaG034033	127.09	0.945132	0.322775	2.92814	0.00340993	0.0493751
MsaG038704	239.86	-0.824001	0.254861	-3.23314	0.00122438	0.0250388
MsaG016110	140.045	0.944469	0.281989	3.34931	0.000810142	0.01869
MsaG034446	244.389	0.94243	0.259274	3.63488	0.000278106	0.00853096
MsaG040165	78.2317	-0.819301	0.259844	-3.15305	0.00161575	0.0299584
MsaG042090	87.0419	0.942208	0.307591	3.06318	0.00218996	0.0369636
MsaG024622	149.071	0.941152	0.286537	3.28458	0.00102136	0.0220014
MsaG030081	537.075	-0.818872	0.244196	-3.35334	0.000798421	0.0184878
MsaG042902	127.319	0.938907	0.301029	3.11899	0.00181474	0.0323307
MsaG027868	125.999	0.937743	0.287333	3.2636	0.00110004	0.0231194
MsaG036283	1083.41	0.936538	0.253052	3.70097	0.000214779	0.00706456
MsaG045395	145.77	0.935485	0.313595	2.9831	0.00285349	0.04409
MsaG024676	596.496	-0.813585	0.198416	-4.10039	4.12458e-05	0.00195806
MsaG041331	113.244	-0.810787	0.266666	-3.04046	0.00236221	0.0389515
MsaG003620	237.811	0.933577	0.288241	3.23888	0.00119999	0.0247421
MsaG017403	186.393	-0.805762	0.243478	-3.30938	0.00093503	0.0206756
MsaG029676	98.4717	-0.805688	0.265178	-3.0383	0.0023792	0.0390623
MsaG009294	686.041	-0.800301	0.244103	-3.27854	0.00104346	0.0223563
MsaG029749	2812.86	-0.800245	0.260135	-3.07627	0.00209609	0.0356956
MsaG008939	90.3872	-0.796526	0.26955	-2.95502	0.00312645	0.0466934
MsaG020409	133.088	-0.795712	0.26943	-2.95332	0.00314378	0.0468125
MsaG024719	259.148	0.932102	0.215333	4.32865	1.50026e-05	0.000887776
MsaG019868	362.169	0.930931	0.318019	2.92728	0.00341937	0.0494456
MsaG005093	139.296	-0.795024	0.264036	-3.01104	0.00260351	0.0413512
MsaG017134	423.458	-0.792753	0.227791	-3.48018	0.000501085	0.0130246
MsaG045962	355.768	-0.791149	0.250042	-3.16407	0.00155581	0.0295026
MsaG046093	362.61	-0.790147	0.243127	-3.24994	0.00115429	0.0239776
MsaG022689	152.06	-0.789834	0.244547	-3.22978	0.00123886	0.0251908
MsaG018083	372.484	0.930331	0.266381	3.49248	0.000478556	0.0126092
MsaG007027	508.375	0.929045	0.281656	3.29851	0.000971988	0.0212302
MsaG017409	4188.76	-0.788157	0.222701	-3.53908	0.00040152	0.0111055
MsaG010627	133.793	-0.783518	0.22388	-3.49973	0.000465728	0.0123754
MsaG039824	664.026	-0.781127	0.228356	-3.42066	0.00062469	0.0154
MsaG023651	117.325	-0.780099	0.258665	-3.01587	0.00256242	0.0409317
MsaG044238	298.569	0.926117	0.311426	2.97379	0.00294145	0.0449009
MsaG020751	725.129	0.923955	0.228538	4.04289	5.27968e-05	0.0023898
MsaG038866	101.101	-0.779207	0.252135	-3.09044	0.00199863	0.0345733
MsaG040752	239.893	-0.776534	0.229818	-3.3789	0.000727759	0.0173326
MsaG030617	127.443	-0.775266	0.260818	-2.97244	0.00295446	0.0449836
MsaG001070	93.0961	-0.774688	0.252005	-3.0741	0.0021114	0.0358672
MsaG041486	214.984	0.922491	0.265987	3.46818	0.000523991	0.0134111
MsaG011692	122.059	-0.774381	0.260168	-2.97646	0.00291597	0.0446835
MsaG004718	803.949	0.920501	0.297065	3.09865	0.00194404	0.0339397
MsaG033819	240.712	0.910783	0.243725	3.73692	0.000186288	0.00638209
MsaG043777	481.407	-0.77403	0.232845	-3.32423	0.000886645	0.0199225
MsaG024654	170.196	-0.773947	0.260612	-2.96972	0.00298067	0.045163
MsaG010254	346.422	-0.773124	0.213795	-3.61619	0.000298975	0.00898396
MsaG011146	412.761	-0.771727	0.224548	-3.43681	0.000588618	0.0147105
MsaG015250	485.221	-0.768585	0.251339	-3.05797	0.00222845	0.0373862
MsaG033712	177.035	-0.76467	0.248288	-3.07978	0.00207156	0.0354188
MsaG011037	560.533	0.910374	0.244706	3.72028	0.000199002	0.00666976
MsaG026078	134.742	0.901504	0.30465	2.95914	0.00308495	0.0462391
MsaG006067	128.202	0.898462	0.256509	3.50265	0.000460654	0.012319
MsaG040862	124.93	0.895205	0.294862	3.03602	0.00239727	0.0391684
MsaG017885	971.061	-0.761621	0.251428	-3.02918	0.00245218	0.0398057
MsaG042464	129.288	0.894042	0.304214	2.93885	0.00329427	0.0481372
MsaG024210	77.5019	0.892404	0.301916	2.9558	0.00311862	0.0466321
MsaG000134	3091.21	0.886386	0.280583	3.15908	0.00158266	0.0297534
MsaG041179	189.18	0.884323	0.236851	3.73367	0.000188713	0.00640065
MsaG028596	135.345	0.88412	0.246281	3.58988	0.000330825	0.00957445
MsaG025354	456.716	0.883806	0.196193	4.50478	6.64409e-06	0.000454394
MsaG003251	106.843	0.882111	0.280777	3.14168	0.00167982	0.0307552
MsaG029124	135.777	0.881122	0.290128	3.03701	0.00238938	0.0391054
MsaG046870	109.204	-0.76044	0.256867	-2.96044	0.00307201	0.0461557
MsaG005641	161.385	-0.759597	0.257317	-2.95199	0.00315733	0.0469305
MsaG041181	233.694	0.880387	0.2991	2.94345	0.00324578	0.0477631
MsaG018361	120.959	0.879443	0.276739	3.17787	0.00148359	0.0285221
MsaG026376	469.786	-0.758977	0.25688	-2.9546	0.0031307	0.0467012
MsaG017087	269.066	-0.756168	0.255202	-2.96302	0.00304639	0.045881
MsaG043177	505.519	-0.754278	0.213634	-3.5307	0.000414465	0.0113631
MsaG000306	251.926	0.879369	0.235595	3.73255	0.000189553	0.00642043
MsaG005105	378.284	-0.753636	0.249477	-3.02087	0.00252053	0.0405834
MsaG009664	1893.99	0.872874	0.268287	3.25351	0.00113989	0.0237377
MsaG016087	655.972	-0.75363	0.215878	-3.49099	0.000481227	0.0126662
MsaG027962	110.943	0.868851	0.282111	3.07982	0.00207126	0.0354188
MsaG038451	149.081	0.867535	0.243973	3.55586	0.000376744	0.0105366
MsaG004207	158.085	-0.751043	0.230191	-3.26269	0.0011036	0.0231552
MsaG004371	137.131	-0.748976	0.252672	-2.96422	0.00303454	0.04573
MsaG006806	129.742	-0.748638	0.254104	-2.94619	0.00321718	0.0474819
MsaG043666	299.688	0.861842	0.253875	3.39475	0.000686905	0.0165447
MsaG008623	118.355	0.861072	0.275345	3.12725	0.00176448	0.0316834
MsaG003023	144.857	0.859025	0.286865	2.99452	0.00274875	0.0429219
MsaG039010	871.395	0.857624	0.266533	3.21771	0.00129219	0.0258874
MsaG044189	245.84	-0.747556	0.252847	-2.95656	0.00311095	0.0465452
MsaG000267	360.792	0.855557	0.227425	3.76192	0.000168611	0.00591107
MsaG001227	189.823	-0.747393	0.236172	-3.16461	0.00155289	0.0294919
MsaG019183	893.732	-0.742286	0.177167	-4.18976	2.79253e-05	0.00144704
MsaG039281	143.573	0.850013	0.27904	3.0462	0.00231753	0.0383411
MsaG040375	184.076	0.849176	0.259008	3.27857	0.00104334	0.0223563
MsaG024213	511.515	0.848907	0.228208	3.71989	0.000199312	0.00666976
MsaG039388	120.712	0.840776	0.251834	3.33862	0.000841962	0.0192386
MsaG046054	153.668	0.839462	0.245174	3.42394	0.000617204	0.0152811
MsaG034636	109.006	0.835912	0.28115	2.97319	0.0029472	0.0449009
MsaG044052	166.537	-0.73954	0.248471	-2.97636	0.0029169	0.0446835
MsaG041733	142.318	0.827116	0.272997	3.02976	0.00244747	0.039755
MsaG037807	436.588	0.826215	0.247407	3.3395	0.000839299	0.0192034
MsaG003866	268.071	0.821324	0.234255	3.50611	0.000454705	0.0122121
MsaG029397	89.3794	-0.738379	0.25227	-2.92694	0.00342313	0.0494714
MsaG023836	159.864	0.818151	0.240133	3.40708	0.000656625	0.0160039
MsaG036101	699.338	-0.736972	0.204703	-3.6002	0.000317971	0.00937409
MsaG016457	439.049	-0.735103	0.240619	-3.05505	0.00225024	0.0376509
MsaG044002	294.672	0.816524	0.270943	3.01364	0.00258132	0.0411328
MsaG016776	590.456	0.816214	0.211462	3.85987	0.000113448	0.00435539
MsaG020748	477.223	0.811258	0.26945	3.01079	0.00260569	0.0413566
MsaG001969	415.547	0.80354	0.197097	4.07687	4.56453e-05	0.0021201
MsaG002906	546.108	0.803497	0.222479	3.61156	0.000304355	0.00908024
MsaG024269	344.297	-0.727533	0.229883	-3.1648	0.00155188	0.0294919
MsaG012018	238.273	-0.725083	0.227557	-3.18638	0.00144066	0.0279328
MsaG003366	887.156	-0.72089	0.214311	-3.36376	0.000768882	0.0180205
MsaG006935	648.094	-0.71208	0.204907	-3.47514	0.000510595	0.0131561
MsaG028046	104.253	0.792055	0.263591	3.00486	0.00265699	0.0419074
MsaG000355	163.629	0.789743	0.268389	2.94253	0.00325538	0.0478762
MsaG012708	180.946	-0.710254	0.225117	-3.15505	0.00160471	0.0298644
MsaG015440	1104.22	0.783174	0.265285	2.9522	0.0031552	0.0469269
MsaG004060	327.444	-0.709556	0.189661	-3.74118	0.000183162	0.00630636
MsaG014312	314.964	-0.707796	0.224941	-3.14659	0.00165186	0.0304251
MsaG020704	2178.89	0.782886	0.174702	4.48126	7.42026e-06	0.000500637
MsaG017644	278.884	0.776333	0.246077	3.15483	0.00160591	0.0298644
MsaG017761	202.419	-0.707708	0.235877	-3.00033	0.00269684	0.0422961
MsaG021360	362.693	-0.706081	0.184678	-3.8233	0.000131677	0.00490477
MsaG002918	281.303	0.775147	0.258518	2.99843	0.00271379	0.0424555
MsaG039433	558.748	-0.705343	0.235291	-2.99775	0.00271984	0.0425236
MsaG020448	138.101	0.774121	0.259099	2.98774	0.00281045	0.0435324
MsaG046558	100.894	0.773897	0.256484	3.01733	0.00255013	0.0408417
MsaG013327	680.839	-0.696784	0.215897	-3.2274	0.00124923	0.0253193
MsaG029120	3717.06	-0.695179	0.225534	-3.08237	0.00205361	0.0352618
MsaG041474	7706.11	0.771744	0.253161	3.04843	0.00230041	0.038184
MsaG017960	789.002	0.770485	0.244084	3.15664	0.00159598	0.0298221
MsaG040390	152.611	-0.689533	0.22236	-3.10097	0.00192887	0.0337634
MsaG012662	1378.12	0.769988	0.198725	3.87464	0.000106784	0.00416342
MsaG022172	1115.25	0.768681	0.208052	3.69465	0.00022019	0.00720902
MsaG010610	124.736	0.764848	0.24217	3.15831	0.00158686	0.0297534
MsaG006765	235.498	0.762825	0.20847	3.65915	0.00025305	0.00794742
MsaG004723	1215.24	0.760009	0.243609	3.11979	0.00180981	0.0322888
MsaG010896	430.3	-0.686501	0.21226	-3.23424	0.00121966	0.0250184
MsaG015564	203.593	0.755181	0.240602	3.13872	0.00169689	0.0308683
MsaG038669	210.807	-0.686494	0.23478	-2.92399	0.00345573	0.0498033
MsaG010159	990.591	0.753183	0.25021	3.0102	0.00261076	0.0413607
MsaG015557	949.331	-0.683642	0.19894	-3.43642	0.000589453	0.0147105
MsaG009482	173.48	0.751043	0.221056	3.39753	0.000679978	0.0163985
MsaG016700	346.252	0.750583	0.222437	3.37437	0.000739852	0.0174754
MsaG018843	1206.67	0.749603	0.215575	3.47722	0.000506641	0.0130874
MsaG029985	344.44	-0.683619	0.192168	-3.5574	0.00037455	0.010487
MsaG018897	152.306	-0.682065	0.23318	-2.92506	0.00344394	0.0497147
MsaG021194	187.727	0.745964	0.255214	2.92289	0.00346796	0.0499175
MsaG046693	505.625	-0.681426	0.204733	-3.32837	0.000873566	0.0196816
MsaG043896	150.234	0.744788	0.252547	2.94911	0.00318692	0.0471744
MsaG003276	539.989	0.74393	0.191568	3.88337	0.000103017	0.00407273
MsaG028760	263.194	-0.681228	0.226051	-3.01361	0.00258159	0.0411328
MsaG041752	644.112	0.741105	0.207679	3.56851	0.00035902	0.0101544
MsaG016355	203.506	0.740457	0.240877	3.074	0.00211211	0.0358672
MsaG010325	265.739	-0.678749	0.228754	-2.96716	0.00300565	0.0454314
MsaG003092	490.133	0.736707	0.198471	3.71191	0.000205704	0.00684703
MsaG025077	394.55	0.729646	0.211016	3.45778	0.000544656	0.0138268
MsaG003462	386.17	0.727913	0.236663	3.07574	0.00209983	0.0357071
MsaG036529	263.58	-0.678522	0.207135	-3.27576	0.00105379	0.0224397
MsaG046158	1025.38	0.727551	0.222746	3.26628	0.00108969	0.0229404
MsaG015220	552.934	0.724331	0.201507	3.59456	0.000324935	0.00948798
MsaG007712	422.141	0.712888	0.241215	2.95541	0.00312258	0.0466634
MsaG016091	1420.13	0.706213	0.176691	3.99689	6.41809e-05	0.00276985
MsaG018179	218.792	0.70229	0.22209	3.16219	0.00156589	0.0295871
MsaG040474	354.314	0.702111	0.236829	2.96464	0.00303039	0.0457225
MsaG029688	2485.26	0.699788	0.224992	3.11028	0.00186913	0.0330178
MsaG045339	174.481	-0.677099	0.231686	-2.92248	0.00347253	0.0499545
MsaG009687	4032.2	0.698356	0.222643	3.13667	0.0017088	0.0310174
MsaG039674	962.921	-0.669142	0.222797	-3.00337	0.00267011	0.0420085
MsaG028357	930.295	0.686403	0.201266	3.41042	0.000648628	0.0158553
MsaG028198	133.359	-0.662857	0.224582	-2.95152	0.00316214	0.0469463
MsaG040078	562.117	0.684627	0.196957	3.47602	0.000508917	0.0131327
MsaG039422	230.591	-0.651419	0.20785	-3.13408	0.00172393	0.0311564
MsaG041475	328.287	0.678546	0.187387	3.6211	0.000293353	0.00883624
MsaG028360	1278.45	0.676609	0.191955	3.52484	0.000423742	0.0115667
MsaG040494	585.141	-0.630233	0.187595	-3.35955	0.000780693	0.018229
MsaG044313	471.738	-0.629336	0.202785	-3.10346	0.00191272	0.0335746
MsaG027265	212.405	0.675592	0.228787	2.95293	0.00314773	0.0468435
MsaG010577	2100.51	0.641856	0.199024	3.22502	0.00125964	0.0254685
MsaG018037	1813.82	0.637817	0.171619	3.71647	0.000202023	0.00675144
MsaG018193	657.026	0.625939	0.205991	3.03868	0.00237617	0.0390623
MsaG011086	388.63	-0.628699	0.208151	-3.0204	0.00252441	0.0405834
MsaG033796	311.543	-0.626855	0.197906	-3.16744	0.00153788	0.0293629
MsaG040353	231.073	0.622007	0.208737	2.97985	0.00288387	0.0443404
MsaG026031	614.546	0.621937	0.208693	2.98016	0.00288098	0.0443231
MsaG009221	1216.76	0.620788	0.178735	3.47323	0.000514232	0.0132048
MsaG000238	401.717	-0.62273	0.206447	-3.01642	0.00255777	0.0408874
MsaG020271	458.671	0.613353	0.185914	3.29912	0.0009699	0.0212031
MsaG028445	251.883	-0.611294	0.207774	-2.94211	0.00325984	0.0478812
MsaG003749	2021.3	0.612693	0.175316	3.4948	0.000474425	0.0125267
MsaG023895	625.669	0.611586	0.206078	2.96774	0.003	0.0453734
MsaG029974	218.31	0.588698	0.198176	2.97058	0.00297242	0.0450652
MsaG034457	332.522	-0.607484	0.200816	-3.02508	0.00248566	0.0401928
MsaG041231	428.661	-0.588431	0.193094	-3.04738	0.00230846	0.0382922
MsaG032203	18745.3	0.546332	0.173928	3.14114	0.00168289	0.0307552
MsaG014429	1001.44	0.541444	0.171895	3.14986	0.00163348	0.0301657
MsaG017657	658.369	-0.539725	0.16477	-3.27563	0.00105426	0.0224397

## Sheet: CF 4xBSPvs2xBSP
Supplementary Table 9. Differentially expressed genes (DEGs) between tetraploid BSP and diploid BSP accessions in closed flowers. For each gene, the base mean (namely the average of the normalized count values, dividing by size factors, taken over all samples), log2FoldChange (the fold change expressed in logarithmic scale to base 2), lfcSE (The standard error estimate for the log2 fold change es…
gene	baseMean	log2FoldChange	lfcSE	stat	pvalue	padj
MsaG041393	16.9673	-7.02307	1.26496	-5.552	2.82425e-08	1.3658e-06
MsaG008267	16.4361	-6.72118	1.4569	-4.61336	3.96214e-06	9.97034e-05
MsaG008900	11.817	-6.15228	1.4955	-4.11388	3.8907e-05	0.000698167
MsaG045718	6.49593	-5.5146	1.3679	-4.03145	5.54341e-05	0.000943127
MsaG041715	5.92907	-5.26561	1.33526	-3.9435	8.03025e-05	0.00128238
MsaG004868	2552.66	1.89433	0.181378	10.4441	1.55938e-25	1.86642e-21
MsaG039094	6.96094	-5.19974	1.39093	-3.73833	0.000185249	0.00257221
MsaG033495	7.67722	-5.12077	1.4168	-3.61432	0.000301134	0.00379397
MsaG009425	8.52717	-5.04759	1.37623	-3.66769	0.000244756	0.00321039
MsaG004871	4519.53	1.81073	0.17442	10.3814	3.01237e-25	2.40367e-21
MsaG035365	11137.1	1.94459	0.189771	10.247	1.22076e-24	7.30564e-21
MsaG007759	8.94246	-5.02662	1.36335	-3.68696	0.000226946	0.0030198
MsaG004167	813.325	2.17307	0.215089	10.1031	5.35113e-24	2.56191e-20
MsaG016403	1002.39	2.00762	0.20287	9.89614	4.32673e-23	1.72622e-19
MsaG009688	15123.7	2.0225	0.20633	9.80228	1.10073e-22	3.7642e-19
MsaG039333	516.938	2.56898	0.262674	9.7801	1.37071e-22	4.10152e-19
MsaG034895	14768.1	1.949	0.202645	9.61783	6.72352e-22	1.78831e-18
MsaG005223	670.325	1.95235	0.208193	9.37761	6.74822e-21	1.37288e-17
MsaG040735	71.5038	3.67052	0.391033	9.38672	6.18962e-21	1.37288e-17
MsaG008315	4.94592	-5.02236	1.40192	-3.58249	0.000340339	0.00420167
MsaG024115	627.638	2.10515	0.224536	9.37554	6.88219e-21	1.37288e-17
MsaG029189	1548.86	1.86263	0.199803	9.32233	1.1381e-20	2.09568e-17
MsaG045795	20656.7	1.84227	0.200476	9.1895	3.94681e-20	6.74849e-17
MsaG040578	6473.77	1.83936	0.201264	9.13905	6.30033e-20	1.00545e-16
MsaG007364	12366.5	1.99314	0.218765	9.11088	8.17191e-20	1.1507e-16
MsaG003487	1482.64	1.55134	0.170483	9.09965	9.06266e-20	1.20523e-16
MsaG011006	2587.93	1.92466	0.211777	9.08816	1.00727e-19	1.26905e-16
MsaG024811	3031.58	2.10052	0.231879	9.05869	1.32021e-19	1.58016e-16
MsaG045186	561.738	1.93808	0.214397	9.03967	1.57147e-19	1.79133e-16
MsaG013355	5.79121	-4.90061	1.39727	-3.50727	0.000452724	0.00532284
MsaG004842	15.8115	-4.83148	0.922499	-5.23738	1.62871e-07	6.38102e-06
MsaG016490	1147.59	2.23326	0.248105	9.00126	2.23152e-19	2.4281e-16
MsaG023227	3.80681	-4.70482	1.48426	-3.1698	0.00152542	0.0138895
MsaG013204	7.16198	-4.54168	1.22292	-3.71381	0.000204159	0.00277177
MsaG005346	212.506	2.37076	0.267673	8.85693	8.22504e-19	8.56048e-16
MsaG032839	6.9581	-4.51912	1.36891	-3.30125	0.000962545	0.00959259
MsaG020182	427.263	2.84479	0.321503	8.84841	8.87722e-19	8.85428e-16
MsaG045799	5407.67	1.82439	0.207751	8.7816	1.61164e-18	1.54318e-15
MsaG002371	3.63522	-4.39839	1.46352	-3.00534	0.00265281	0.021432
MsaG017035	3.01865	-4.38156	1.57816	-2.77638	0.00549683	0.0374988
MsaG005179	5.69826	-4.37086	1.42601	-3.06511	0.00217592	0.0184054
MsaG040514	3.92147	-4.3098	1.51209	-2.85023	0.00436877	0.0314809
MsaG007480	8.40139	-4.1513	1.24568	-3.33255	0.000860535	0.00882583
MsaG008188	7.63811	-4.05204	1.19542	-3.38964	0.000699852	0.00750922
MsaG045796	29205.8	1.7864	0.204708	8.72656	2.62542e-18	2.4172e-15
MsaG007478	5.70429	-4.03432	1.38518	-2.91248	0.00358573	0.0270859
MsaG024781	3.54451	-3.92575	1.44025	-2.72574	0.00641572	0.0423317
MsaG006959	5.65985	-3.89661	1.34599	-2.89499	0.00379176	0.028294
MsaG000301	1062.24	1.77152	0.203493	8.70557	3.15996e-18	2.80159e-15
MsaG015555	6.07614	-3.85987	1.2748	-3.02783	0.0024632	0.0202785
MsaG006438	1877.03	1.78091	0.205475	8.66731	4.42467e-18	3.78278e-15
MsaG035509	259.411	2.22197	0.258412	8.59854	8.07355e-18	6.66429e-15
MsaG034633	2324.55	1.98326	0.231276	8.57528	9.88441e-18	7.8871e-15
MsaG010961	1001.96	1.74307	0.205674	8.47491	2.35253e-17	1.81661e-14
MsaG004872	3331.37	1.87302	0.222559	8.41585	3.90058e-17	2.91788e-14
MsaG020967	928.978	2.08412	0.251543	8.28535	1.17764e-16	8.5425e-14
MsaG009289	5.64385	-3.83849	1.18629	-3.23572	0.00121338	0.011517
MsaG026785	1540.1	2.04612	0.247574	8.26467	1.40079e-16	9.86238e-14
MsaG007370	1799.89	2.03578	0.247227	8.23447	1.8036e-16	1.23356e-13
MsaG030990	4.3074	-3.77052	1.28869	-2.92585	0.00343517	0.0262635
MsaG024334	5404.72	1.81108	0.220391	8.21761	2.07596e-16	1.3804e-13
MsaG026196	670.837	1.98627	0.241831	8.21344	2.14933e-16	1.39056e-13
MsaG041918	1665	1.78845	0.217863	8.20905	2.22952e-16	1.40448e-13
MsaG040466	26053.9	1.55512	0.190824	8.14949	3.65449e-16	2.24311e-13
MsaG008195	775.592	1.74791	0.214886	8.13415	4.14854e-16	2.42738e-13
MsaG030168	3540.84	1.90301	0.23396	8.13388	4.15751e-16	2.42738e-13
MsaG040743	5226.16	1.73962	0.214085	8.12584	4.44274e-16	2.53215e-13
MsaG017841	18730.3	1.63258	0.201182	8.11495	4.85966e-16	2.64387e-13
MsaG046879	554.944	2.15097	0.264989	8.1172	4.77061e-16	2.64387e-13
MsaG018721	255.3	2.3927	0.295702	8.09162	5.88764e-16	3.06388e-13
MsaG042440	4875.68	1.50908	0.186472	8.09279	5.8314e-16	3.06388e-13
MsaG000761	227.861	1.7549	0.217448	8.07043	7.00523e-16	3.5679e-13
MsaG003311	861.967	2.33817	0.289953	8.06394	7.38762e-16	3.68427e-13
MsaG045411	6.37425	-3.70503	1.22408	-3.02679	0.00247167	0.0203043
MsaG007701	6087.93	2.02962	0.252622	8.03424	9.41644e-16	4.60022e-13
MsaG023736	2162.43	1.59498	0.198849	8.02104	1.0485e-15	4.96339e-13
MsaG034672	817.941	1.8587	0.231758	8.02	1.05745e-15	4.96339e-13
MsaG021158	609.99	2.33004	0.290827	8.01175	1.13084e-15	5.20578e-13
MsaG003787	2914.22	1.87514	0.234507	7.99608	1.2844e-15	5.80113e-13
MsaG017712	5.03387	-3.68177	1.38159	-2.66488	0.00770165	0.0486572
MsaG044992	88.2414	2.22821	0.280151	7.9536	1.81172e-15	8.03128e-13
MsaG038986	5.37728	-3.67577	1.18917	-3.09105	0.00199453	0.0171868
MsaG017606	503.471	1.72775	0.217613	7.93955	2.02921e-15	8.83186e-13
MsaG007363	2035.44	1.9558	0.24832	7.87614	3.37658e-15	1.41805e-12
MsaG006905	259.118	2.01926	0.256546	7.87096	3.51931e-15	1.4525e-12
MsaG045054	101.608	2.61241	0.33411	7.81901	5.32424e-15	2.12419e-12
MsaG011243	574.014	1.74681	0.223822	7.80444	5.97671e-15	2.34542e-12
MsaG004269	1413.86	1.46285	0.187521	7.80101	6.14153e-15	2.37123e-12
MsaG006677	2830.03	2.14392	0.275006	7.79589	6.39545e-15	2.43007e-12
MsaG009976	765.303	1.74231	0.224474	7.76176	8.3758e-15	3.13281e-12
MsaG025640	3289.32	1.60642	0.20721	7.75264	9.00028e-15	3.26437e-12
MsaG035341	4.06064	-3.66052	1.34	-2.73172	0.00630038	0.0418475
MsaG027008	5.74629	-3.61206	1.20028	-3.00934	0.00261812	0.0212305
MsaG045254	341.32	1.84616	0.238081	7.75435	8.87987e-15	3.26437e-12
MsaG040365	4924.53	2.09849	0.270875	7.74708	9.4029e-15	3.3595e-12
MsaG034008	6.93939	-3.58137	1.22754	-2.91751	0.0035284	0.0267922
MsaG011155	5.23033	-3.54857	1.26183	-2.81224	0.00491981	0.0344459
MsaG045726	614.749	2.28874	0.295595	7.74281	9.724e-15	3.42313e-12
MsaG046345	2839.65	1.93014	0.24938	7.73977	9.95971e-15	3.4553e-12
MsaG044910	250.244	3.15197	0.409873	7.69011	1.47004e-14	4.88747e-12
MsaG024472	3334.97	1.77811	0.231191	7.69109	1.4589e-14	4.88747e-12
MsaG004725	608.68	1.99235	0.259713	7.67137	1.70168e-14	5.50471e-12
MsaG016553	3971.16	1.67658	0.218507	7.67288	1.68171e-14	5.50471e-12
MsaG021389	7.17263	-3.54076	1.16307	-3.04433	0.002332	0.0194439
MsaG014255	1019.93	1.86845	0.243641	7.66887	1.73514e-14	5.53812e-12
MsaG008988	9.47341	-3.50708	1.10633	-3.17002	0.00152431	0.0138847
MsaG040149	1029.56	1.87197	0.246203	7.60338	2.88484e-14	9.08649e-12
MsaG029966	9807.43	2.45088	0.322443	7.601	2.93858e-14	9.13555e-12
MsaG010590	82.6649	2.54069	0.335018	7.58372	3.35781e-14	1.0305e-11
MsaG026174	908.855	1.31164	0.173109	7.57696	3.53733e-14	1.07186e-11
MsaG005508	7.02085	-3.49305	1.12856	-3.09513	0.00196727	0.0170048
MsaG007002	13.7112	-3.45972	0.898678	-3.84979	0.000118217	0.00177096
MsaG025287	6.56036	-3.45387	1.18797	-2.90737	0.00364477	0.027428
MsaG003852	342.833	2.99678	0.395614	7.575	3.59137e-14	1.07463e-11
MsaG011738	2107.78	1.6152	0.21378	7.55541	4.17547e-14	1.22516e-11
MsaG034234	6.85679	-3.44912	1.08783	-3.17063	0.00152109	0.0138712
MsaG045286	395.269	1.96227	0.25974	7.55474	4.19682e-14	1.22516e-11
MsaG018228	663.571	2.33537	0.309388	7.54838	4.40722e-14	1.27109e-11
MsaG043984	2057.34	2.00443	0.265746	7.54266	4.60482e-14	1.31226e-11
MsaG044285	2734.38	2.22257	0.294742	7.54074	4.67327e-14	1.3161e-11
MsaG016229	500.346	2.19538	0.292024	7.51783	5.56917e-14	1.55017e-11
MsaG045981	9080.82	2.00429	0.267037	7.50566	6.1118e-14	1.68166e-11
MsaG002788	8890.04	1.52876	0.204345	7.48127	7.36096e-14	2.00235e-11
MsaG017533	1621.64	1.76935	0.237112	7.46209	8.51638e-14	2.29062e-11
MsaG009689	9231.02	1.89199	0.25381	7.45437	9.03014e-14	2.40182e-11
MsaG024478	11178	1.50118	0.201496	7.45018	9.32114e-14	2.45197e-11
MsaG021254	8.38835	-3.43526	1.15847	-2.96534	0.00302344	0.0238155
MsaG005546	493.873	2.25247	0.302845	7.43767	1.02473e-13	2.6663e-11
MsaG010616	5069.38	2.17576	0.293204	7.42064	1.16553e-13	3.00006e-11
MsaG017891	887.997	1.77703	0.239729	7.41266	1.23789e-13	3.1524e-11
MsaG013420	7.9296	-3.43306	1.13029	-3.03733	0.00238686	0.0197841
MsaG003143	186.944	1.78619	0.241245	7.40404	1.32101e-13	3.32866e-11
MsaG001713	2704.63	1.61988	0.219028	7.39577	1.40587e-13	3.50558e-11
MsaG029674	273.866	1.85599	0.251646	7.3754	1.63858e-13	4.00249e-11
MsaG012819	52.454	-3.43057	0.612226	-5.60343	2.10147e-08	1.05461e-06
MsaG029953	177.379	2.37563	0.322247	7.37206	1.68013e-13	4.06251e-11
MsaG040805	737.598	1.66802	0.226416	7.36707	1.74422e-13	4.17531e-11
MsaG023627	5.34235	-3.3857	1.21955	-2.77619	0.00550008	0.037503
MsaG027261	4.88641	-3.35137	1.23054	-2.72349	0.00645961	0.0425392
MsaG013046	251.532	2.15008	0.292765	7.34405	2.07222e-13	4.91136e-11
MsaG021768	27.9383	-3.34	0.699694	-4.77352	1.81037e-06	5.11929e-05
MsaG040445	478.852	-3.27017	0.310565	-10.5297	6.30068e-26	1.50826e-21
MsaG011087	61.6081	-3.26366	0.424267	-7.69247	1.44322e-14	4.88747e-12
MsaG004323	4082.91	1.54581	0.210878	7.33037	2.29525e-13	5.3637e-11
MsaG012636	84.9972	2.98952	0.407939	7.32834	2.33029e-13	5.3637e-11
MsaG020674	96.5645	1.91663	0.2615	7.32935	2.31264e-13	5.3637e-11
MsaG015683	19726.7	1.77887	0.242989	7.32076	2.46563e-13	5.62118e-11
MsaG020520	7.02485	-3.2219	1.06222	-3.03319	0.00241984	0.0199964
MsaG022209	4042.32	2.40934	0.3293	7.31654	2.54442e-13	5.74608e-11
MsaG028619	6.31799	-3.21904	1.15114	-2.7964	0.00516755	0.0356692
MsaG017077	46.7909	-3.17426	0.444556	-7.14029	9.31332e-13	1.74174e-10
MsaG004882	17.1931	-3.14967	0.749947	-4.19986	2.67078e-05	0.000510649
MsaG012820	93.0287	-3.13413	0.438213	-7.15207	8.54803e-13	1.6112e-10
MsaG005167	5005.03	1.78898	0.244882	7.30548	2.7628e-13	6.18093e-11
MsaG006798	1619.36	1.76881	0.242504	7.29395	3.00987e-13	6.67132e-11
MsaG007702	14272.1	1.93404	0.265433	7.28636	3.1844e-13	6.99342e-11
MsaG016280	751.267	1.51193	0.20782	7.27518	3.45971e-13	7.46112e-11
MsaG024143	835.616	1.50356	0.207351	7.2513	4.12795e-13	8.74468e-11
MsaG013539	294.98	1.99678	0.275735	7.24168	4.43165e-13	9.30568e-11
MsaG010006	3712.58	2.05121	0.283403	7.23777	4.56131e-13	9.49466e-11
MsaG000541	696.307	2.00174	0.276758	7.23282	4.73077e-13	9.76251e-11
MsaG040171	7.46594	-3.10256	1.02443	-3.02856	0.00245722	0.0202621
MsaG040961	5.91236	-3.08295	1.14048	-2.70321	0.00686736	0.0445746
MsaG003588	1781.5	1.52742	0.211336	7.22745	4.92161e-13	9.83882e-11
MsaG004699	27.3655	-3.06915	0.595407	-5.15471	2.54026e-07	9.47177e-06
MsaG017225	56.1268	3.41755	0.472844	7.22763	4.91487e-13	9.83882e-11
MsaG001304	15.7099	-3.06597	0.831223	-3.6885	0.00022558	0.00301069
MsaG042957	9.66867	-3.0643	0.878648	-3.48752	0.000487523	0.00566795
MsaG036633	863.222	1.97941	0.273802	7.22936	4.85258e-13	9.83882e-11
MsaG021563	8.17335	-3.05898	1.12525	-2.71848	0.00655819	0.0430345
MsaG011200	111.109	-3.0583	0.413697	-7.39261	1.43978e-13	3.55315e-11
MsaG043163	325.605	1.59996	0.221382	7.22716	4.93215e-13	9.83882e-11
MsaG006131	1090.21	1.80647	0.250533	7.2105	5.57463e-13	1.10286e-10
MsaG046512	2878.65	1.73188	0.24083	7.1913	6.41768e-13	1.25923e-10
MsaG006547	231.32	3.01426	0.419687	7.18215	6.86213e-13	1.33549e-10
MsaG034728	5.42054	-3.0582	1.06224	-2.87901	0.00398931	0.0294015
MsaG015732	6.15968	-3.05019	1.11734	-2.72986	0.00633611	0.0420266
MsaG027162	2401.12	1.5505	0.216127	7.17403	7.28223e-13	1.40582e-10
MsaG008160	44.6829	-3.03345	0.551526	-5.50011	3.79561e-08	1.76426e-06
MsaG003525	11.4343	-3.01404	0.794611	-3.7931	0.000148777	0.00214156
MsaG034423	908.775	1.62818	0.227038	7.1714	7.42333e-13	1.4216e-10
MsaG007009	436.043	1.86156	0.260914	7.13475	9.69625e-13	1.79929e-10
MsaG016085	163.767	2.34701	0.329393	7.12525	1.0389e-12	1.91301e-10
MsaG015684	40361.8	1.55323	0.218042	7.12351	1.05212e-12	1.92257e-10
MsaG012816	30.5398	-3.00326	0.736627	-4.07704	4.56133e-05	0.000798749
MsaG040960	9.84852	-3.00184	0.913557	-3.28588	0.00101663	0.0100066
MsaG003277	165.95	2.31826	0.325732	7.11708	1.10235e-12	1.99909e-10
MsaG013267	824.197	1.77122	0.249035	7.11232	1.1411e-12	2.03848e-10
MsaG042437	1717.92	1.91926	0.27048	7.09576	1.28645e-12	2.28112e-10
MsaG004218	1092.89	2.4518	0.345655	7.09321	1.31039e-12	2.30648e-10
MsaG033786	136.612	2.24285	0.316493	7.08656	1.3749e-12	2.40236e-10
MsaG045055	150.013	2.2965	0.32432	7.08097	1.43151e-12	2.48315e-10
MsaG035896	528.74	1.79243	0.253272	7.07707	1.47236e-12	2.53564e-10
MsaG038272	7933.32	2.03149	0.287261	7.07193	1.5279e-12	2.6125e-10
MsaG037280	201.966	2.14329	0.303422	7.06372	1.62102e-12	2.75205e-10
MsaG040742	3043.72	1.85255	0.26266	7.05305	1.75037e-12	2.9301e-10
MsaG014674	9.97971	-2.99288	0.899603	-3.32688	0.000878231	0.00895743
MsaG009687	1723.59	3.43968	0.488401	7.04273	1.88516e-12	3.13381e-10
MsaG017945	17.7071	-2.97395	0.811432	-3.66506	0.00024728	0.00322935
MsaG039126	764.425	2.48148	0.352742	7.03483	1.99509e-12	3.29369e-10
MsaG009965	74.981	3.1507	0.448089	7.03142	2.04438e-12	3.35195e-10
MsaG000913	214.248	1.93135	0.275169	7.01878	2.23811e-12	3.63255e-10
MsaG043747	14.4518	-2.96614	0.736358	-4.02812	5.62252e-05	0.000954552
MsaG017066	1387.57	1.46469	0.208696	7.0183	2.24587e-12	3.63255e-10
MsaG046669	4.96347	-2.95346	1.09855	-2.68851	0.00717724	0.0461851
MsaG000233	2260.61	1.60652	0.22922	7.00863	2.40665e-12	3.86647e-10
MsaG005230	452.173	2.86053	0.408319	7.00563	2.45878e-12	3.92388e-10
MsaG037576	904.328	1.91956	0.274263	6.99899	2.57818e-12	4.08719e-10
MsaG034667	10.1506	-2.93714	0.87685	-3.34965	0.000809128	0.00843226
MsaG043188	8.11575	-2.87883	0.865522	-3.32612	0.000880652	0.00896684
MsaG004493	2658	1.79896	0.257463	6.98728	2.80268e-12	4.41385e-10
MsaG004672	349.274	2.08415	0.298519	6.98162	2.91787e-12	4.56522e-10
MsaG002622	1050.43	1.70178	0.243975	6.97523	3.05374e-12	4.74678e-10
MsaG005462	25.1106	-2.84076	0.56322	-5.04378	4.56418e-07	1.57886e-05
MsaG046251	13.6388	-2.83815	0.823194	-3.44773	0.000565324	0.00637736
MsaG002997	10.6627	-2.81405	0.897598	-3.13509	0.00171801	0.0152555
MsaG030728	14.4161	-2.81124	0.896379	-3.13622	0.00171142	0.0152072
MsaG005972	1284.19	1.53793	0.221714	6.93653	4.01837e-12	6.17485e-10
MsaG016479	402.095	2.28995	0.330138	6.93633	4.02405e-12	6.17485e-10
MsaG004302	346.822	2.13467	0.308253	6.92506	4.35794e-12	6.64455e-10
MsaG004838	15.7569	-2.79459	0.742896	-3.76175	0.000168727	0.00237587
MsaG035882	10.0478	-2.79354	0.836177	-3.34084	0.000835241	0.00864397
MsaG043137	1212.25	1.48378	0.21429	6.92416	4.38566e-12	6.64455e-10
MsaG018659	1450.98	1.65498	0.239103	6.92162	4.4652e-12	6.72252e-10
MsaG007097	14.8475	-2.79115	0.868141	-3.21509	0.00130404	0.0122003
MsaG000966	192.862	-2.77633	0.354638	-7.82863	4.93197e-15	2.00104e-12
MsaG016173	20.1497	-2.77468	0.623446	-4.45055	8.56508e-06	0.000193791
MsaG017670	521.5	1.90078	0.274801	6.91692	4.6156e-12	6.90552e-10
MsaG003929	212.677	2.41934	0.350028	6.91185	4.78387e-12	7.11282e-10
MsaG025132	7.19509	-2.74353	0.967903	-2.83451	0.00458964	0.0325821
MsaG045976	157.616	2.62164	0.379942	6.90009	5.19681e-12	7.63197e-10
MsaG040463	1823.81	2.39011	0.346382	6.90022	5.19223e-12	7.63197e-10
MsaG017138	6.40056	-2.73971	1.02173	-2.68143	0.00733079	0.0469712
MsaG025293	12.4866	-2.70808	0.823035	-3.29036	0.00100059	0.00989756
MsaG033477	65.3496	2.43854	0.353933	6.88981	5.58651e-12	8.15425e-10
MsaG024190	354.859	-2.70374	0.296633	-9.11477	7.88404e-20	1.1507e-16
MsaG027663	7.75429	-2.69631	0.972503	-2.77255	0.00556189	0.0378025
MsaG004867	907.625	2.3793	0.346274	6.87114	6.3693e-12	9.24051e-10
MsaG045858	16.0618	-2.69431	0.691501	-3.89633	9.76623e-05	0.0015044
MsaG035529	546.314	2.11018	0.307206	6.86896	6.46724e-12	9.32607e-10
MsaG007365	2983.72	2.01351	0.293864	6.85184	7.29047e-12	1.04503e-09
MsaG023516	42.3465	2.84556	0.416893	6.82565	8.75267e-12	1.24679e-09
MsaG022578	3242.74	1.53119	0.224356	6.82484	8.80224e-12	1.24679e-09
MsaG027665	25.9241	-2.68603	0.677674	-3.9636	7.38265e-05	0.00119409
MsaG031531	8.91269	-2.67907	0.904032	-2.96347	0.0030419	0.0239451
MsaG039330	40.1273	-2.6424	0.665394	-3.97118	7.15163e-05	0.00116301
MsaG000489	61.1907	-2.6249	0.400546	-6.5533	5.62777e-11	6.26593e-09
MsaG012594	32.666	-2.61623	0.511211	-5.11772	3.09255e-07	1.11996e-05
MsaG033699	39.0296	-2.61612	0.772086	-3.38838	0.000703065	0.00752864
MsaG023733	2895	2.95016	0.432719	6.81773	9.24917e-12	1.30239e-09
MsaG004696	116.401	-2.60796	0.330864	-7.88227	3.21489e-15	1.37425e-12
MsaG012639	30.1258	3.9993	0.5871	6.81196	9.62773e-12	1.34777e-09
MsaG019125	8.4068	-2.5909	0.9705	-2.66965	0.00759299	0.0481397
MsaG044788	26.9256	-2.57592	0.558066	-4.6158	3.91592e-06	9.87071e-05
MsaG012659	56.6128	3.15229	0.462995	6.80846	9.86463e-12	1.36497e-09
MsaG018293	166.789	1.75953	0.258423	6.80872	9.84719e-12	1.36497e-09
MsaG024960	57.3679	2.70702	0.398909	6.78605	1.15245e-11	1.58548e-09
MsaG034599	214.321	1.89899	0.280066	6.7805	1.19762e-11	1.63821e-09
MsaG034328	68.8484	2.12819	0.313985	6.778	1.21848e-11	1.65727e-09
MsaG046065	264.301	1.60447	0.236789	6.77595	1.23591e-11	1.67149e-09
MsaG035303	15.7591	-2.56481	0.820292	-3.12671	0.00176774	0.0156148
MsaG022797	636.2	2.17633	0.321711	6.76487	1.33429e-11	1.79439e-09
MsaG027847	4502.36	1.9008	0.281166	6.76041	1.37604e-11	1.83675e-09
MsaG024698	7.02898	-2.55873	0.90114	-2.83944	0.00451925	0.0322449
MsaG040462	1129.18	2.27761	0.336931	6.75987	1.38113e-11	1.83675e-09
MsaG036253	977.641	1.92905	0.286026	6.74431	1.53753e-11	2.03345e-09
MsaG044206	48.3422	-2.54415	0.688235	-3.69664	0.000218473	0.00292987
MsaG005229	4075.14	1.86413	0.276763	6.73547	1.63396e-11	2.13736e-09
MsaG040549	1542.6	2.23708	0.332438	6.72933	1.70451e-11	2.21754e-09
MsaG040397	463.009	1.37881	0.204926	6.72834	1.71604e-11	2.22046e-09
MsaG024146	6773.15	1.30616	0.194493	6.71572	1.87142e-11	2.38435e-09
MsaG014533	15.5938	-2.52835	0.889074	-2.8438	0.00445789	0.0319404
MsaG005060	23.2454	-2.52769	0.655828	-3.8542	0.000116109	0.00174476
MsaG030087	112.356	-2.51891	0.374821	-6.7203	1.81346e-11	2.3339e-09
MsaG025971	6297.77	1.77112	0.263731	6.71563	1.87258e-11	2.38435e-09
MsaG020411	1313.32	2.00858	0.299235	6.71239	1.91458e-11	2.42493e-09
MsaG030110	118.489	3.46087	0.516584	6.69954	2.09076e-11	2.63414e-09
MsaG004228	2850.4	1.88231	0.281061	6.69716	2.12512e-11	2.66341e-09
MsaG021211	11.755	-2.50577	0.691516	-3.62358	0.000290548	0.00368582
MsaG024600	48.7474	3.82501	0.571825	6.68913	2.24505e-11	2.78456e-09
MsaG002387	30.9239	8.30556	1.2476	6.65722	2.79048e-11	3.44137e-09
MsaG030458	345.164	2.67524	0.401956	6.65556	2.82232e-11	3.44137e-09
MsaG009354	47.7725	-2.50341	0.41382	-6.04951	1.45287e-09	1.01693e-07
MsaG046015	959.379	1.91867	0.288302	6.65505	2.83211e-11	3.44137e-09
MsaG023867	38.4616	-2.50269	0.534133	-4.68551	2.79261e-06	7.5281e-05
MsaG004873	499.923	2.02593	0.304367	6.65619	2.81022e-11	3.44137e-09
MsaG008307	619.615	2.02368	0.304578	6.64421	3.04846e-11	3.68555e-09
MsaG017304	10390.2	1.64091	0.247377	6.63326	3.28345e-11	3.94971e-09
MsaG034655	80.7851	4.71668	0.711287	6.63119	3.32988e-11	3.98553e-09
MsaG017376	11.0082	-2.49446	0.835039	-2.98724	0.00281507	0.0224474
MsaG032605	13.8294	-2.48307	0.72242	-3.43716	0.000587847	0.00658179
MsaG012808	30.5437	-2.47659	0.506877	-4.88598	1.02916e-06	3.17884e-05
MsaG031431	12.3037	-2.47192	0.904269	-2.73361	0.00626435	0.0417096
MsaG031403	527.37	1.71758	0.259384	6.62177	3.54922e-11	4.22693e-09
MsaG004388	40.5868	-2.45553	0.47239	-5.1981	2.01334e-07	7.66221e-06
MsaG012818	48.0074	-2.43451	0.469413	-5.18629	2.14527e-07	8.0999e-06
MsaG038438	293.069	1.46841	0.222054	6.61285	3.76991e-11	4.44552e-09
MsaG020053	24.0128	-2.4069	0.553873	-4.34557	1.38913e-05	0.000291182
MsaG022682	60.3864	3.31965	0.502909	6.60089	4.08696e-11	4.79577e-09
MsaG025403	138.279	1.95888	0.296972	6.5962	4.21819e-11	4.92561e-09
MsaG029965	9942.94	1.81337	0.274978	6.59461	4.26379e-11	4.95469e-09
MsaG021099	156.439	-2.40545	0.330539	-7.27736	3.40419e-13	7.40814e-11
MsaG025780	14.5924	-2.39301	0.856179	-2.79499	0.00519009	0.0358023
MsaG028056	35.7049	-2.38821	0.593503	-4.02392	5.7237e-05	0.000969668
MsaG020949	1152.34	1.92097	0.29137	6.5929	4.31316e-11	4.97182e-09
MsaG024394	14.5322	-2.37851	0.741652	-3.20704	0.00134107	0.0124827
MsaG043798	209.635	2.3781	0.360719	6.59266	4.32008e-11	4.97182e-09
MsaG045141	1469.12	1.72972	0.262839	6.58092	4.67555e-11	5.34444e-09
MsaG044764	220.894	1.72364	0.262085	6.57662	4.81261e-11	5.45992e-09
MsaG013256	589.937	1.82161	0.277078	6.57437	4.88604e-11	5.51708e-09
MsaG043935	389.162	1.85667	0.282615	6.56962	5.04445e-11	5.6692e-09
MsaG039180	2008.3	1.57105	0.239542	6.55854	5.43362e-11	6.07804e-09
MsaG040110	873.572	1.8856	0.288094	6.54507	5.94668e-11	6.59036e-09
MsaG013326	22.4227	-2.37277	0.576538	-4.11554	3.8627e-05	0.000694183
MsaG013187	1379.68	1.67099	0.255823	6.53181	6.498e-11	7.16816e-09
MsaG024961	272.277	2.4626	0.377285	6.52716	6.70275e-11	7.32651e-09
MsaG023735	2722.27	2.50237	0.383498	6.52513	6.79418e-11	7.39268e-09
MsaG037285	236.984	2.27021	0.347961	6.52434	6.83006e-11	7.3981e-09
MsaG038428	760.915	1.80791	0.277143	6.5234	6.87299e-11	7.41106e-09
MsaG024437	45.101	-2.35926	0.398553	-5.91957	3.22782e-09	2.08268e-07
MsaG002618	13.3389	-2.33661	0.77239	-3.02517	0.00248495	0.0203715
MsaG040239	528.236	1.69915	0.260581	6.5206	7.00249e-11	7.51684e-09
MsaG017788	419.51	1.78695	0.274284	6.51498	7.27002e-11	7.76918e-09
MsaG024906	43.0504	3.79521	0.583111	6.50856	7.58758e-11	8.07251e-09
MsaG046964	166.422	2.26663	0.348546	6.5031	7.86828e-11	8.33411e-09
MsaG014642	487.664	2.23253	0.343432	6.50064	7.99784e-11	8.43402e-09
MsaG043797	859.229	1.48903	0.22916	6.49779	8.15096e-11	8.55779e-09
MsaG026999	9922.98	1.55595	0.239539	6.49561	8.26965e-11	8.64449e-09
MsaG040845	724.251	1.57491	0.24298	6.48164	9.07334e-11	9.44338e-09
MsaG024204	36.9207	-2.33364	0.462976	-5.04052	4.64279e-07	1.59912e-05
MsaG039379	311.169	2.05153	0.316605	6.47978	9.18581e-11	9.51904e-09
MsaG018895	174.332	2.19292	0.338481	6.47871	9.25131e-11	9.5456e-09
MsaG029976	664.484	1.96922	0.304339	6.47046	9.7703e-11	1.00243e-08
MsaG045036	331.434	1.96957	0.304415	6.47002	9.79901e-11	1.00243e-08
MsaG041598	70.6833	2.96858	0.459545	6.45984	1.04815e-10	1.06497e-08
MsaG002103	370.663	2.46224	0.381176	6.45958	1.04993e-10	1.06497e-08
MsaG024850	951.182	1.59589	0.247145	6.45732	1.06573e-10	1.07643e-08
MsaG003137	1508.3	1.74736	0.270728	6.45427	1.08738e-10	1.09369e-08
MsaG045536	106.06	2.72134	0.422101	6.44712	1.13996e-10	1.14177e-08
MsaG030986	11.1464	-2.32187	0.729623	-3.18229	0.00146115	0.0134217
MsaG010665	236.854	1.85341	0.287539	6.44575	1.15028e-10	1.1473e-08
MsaG038441	36.794	-2.30649	0.447999	-5.14843	2.62678e-07	9.76397e-06
MsaG017942	12.7834	-2.30416	0.720985	-3.19585	0.00139417	0.0128959
MsaG046096	17.3671	-2.30149	0.679393	-3.38757	0.000705158	0.00753911
MsaG044254	382.433	1.7791	0.276184	6.44172	1.18124e-10	1.1733e-08
MsaG032427	1281.55	1.87951	0.291923	6.43836	1.20772e-10	1.19465e-08
MsaG023731	7740.58	1.99223	0.309571	6.43546	1.23098e-10	1.21265e-08
MsaG010265	1003.91	1.87784	0.292552	6.41882	1.37338e-10	1.34188e-08
MsaG042246	138.869	2.3578	0.367655	6.41307	1.42615e-10	1.38778e-08
MsaG024534	185.169	1.93188	0.301458	6.40846	1.46992e-10	1.42457e-08
MsaG010275	9.29199	-2.29447	0.861352	-2.6638	0.00772636	0.0487362
MsaG038341	417.731	2.72186	0.425696	6.39389	1.61714e-10	1.56093e-08
MsaG045691	809.053	1.58212	0.247469	6.3932	1.62452e-10	1.56175e-08
MsaG021009	110.287	2.47953	0.387905	6.3921	1.63624e-10	1.56673e-08
MsaG030290	225.759	1.97412	0.309235	6.38387	1.72673e-10	1.64679e-08
MsaG018363	1205.21	2.27542	0.357242	6.3694	1.89775e-10	1.80271e-08
MsaG035729	500.35	1.47869	0.232253	6.36673	1.93104e-10	1.82709e-08
MsaG000515	77.5983	2.79675	0.440071	6.35522	2.08124e-10	1.96145e-08
MsaG006864	399.293	1.42463	0.224447	6.34732	2.19103e-10	2.05428e-08
MsaG003855	570.212	2.3921	0.376892	6.3469	2.1969e-10	2.05428e-08
MsaG003356	780.333	1.70903	0.269376	6.3444	2.23288e-10	2.07426e-08
MsaG044816	23.4222	-2.28697	0.719224	-3.17977	0.00147389	0.0135129
MsaG004424	86.1115	2.30325	0.363048	6.34422	2.2356e-10	2.07426e-08
MsaG017235	16.6317	-2.28476	0.6993	-3.26721	0.00108613	0.0105262
MsaG024388	690.806	1.8585	0.293141	6.33995	2.29837e-10	2.12426e-08
MsaG001748	11.9803	-2.27881	0.822948	-2.76908	0.0056214	0.0381606
MsaG031402	162.337	2.32591	0.367602	6.32726	2.49551e-10	2.29759e-08
MsaG027846	751.377	1.88455	0.29834	6.31679	2.67051e-10	2.44929e-08
MsaG025095	2048.04	2.35364	0.372783	6.31371	2.72429e-10	2.48908e-08
MsaG016336	626.524	1.3999	0.222119	6.30246	2.92957e-10	2.66646e-08
MsaG016960	1552.71	1.65754	0.263118	6.29959	2.98441e-10	2.70609e-08
MsaG009050	18.6758	-2.27229	0.766104	-2.96604	0.00301663	0.0237696
MsaG039253	90.9166	2.89468	0.459873	6.29453	3.08337e-10	2.78528e-08
MsaG011964	95.6994	2.34486	0.372566	6.2938	3.09791e-10	2.78789e-08
MsaG044728	11.4334	-2.26329	0.68044	-3.32622	0.000880334	0.00896684
MsaG003512	669.596	1.81331	0.288337	6.28885	3.1982e-10	2.86736e-08
MsaG032501	11.6649	-2.25874	0.707299	-3.19347	0.00140574	0.0129575
MsaG042269	1517.55	2.49147	0.396331	6.28635	3.25012e-10	2.90303e-08
MsaG023726	193.302	1.82213	0.290086	6.28136	3.3563e-10	2.98674e-08
MsaG010528	6838.29	1.3948	0.222097	6.28016	3.38221e-10	2.98758e-08
MsaG016372	11.8311	-2.25324	0.726711	-3.1006	0.0019313	0.0167566
MsaG017338	461.375	2.61089	0.415731	6.28024	3.38055e-10	2.98758e-08
MsaG000912	166.762	2.43133	0.387192	6.2794	3.39892e-10	2.9913e-08
MsaG009691	4770.56	1.50635	0.240144	6.2727	3.54847e-10	3.11148e-08
MsaG011100	752.176	1.97924	0.315759	6.26821	3.65225e-10	3.18812e-08
MsaG015230	1088.21	1.86321	0.297268	6.26777	3.66252e-10	3.18812e-08
MsaG022224	17.7606	-2.25197	0.572244	-3.93532	8.30858e-05	0.00131978
MsaG028911	17.6765	-2.24776	0.657784	-3.41718	0.000632739	0.00695432
MsaG022870	464.099	2.32494	0.371123	6.26459	3.73804e-10	3.24208e-08
MsaG034112	1396.84	1.75546	0.280287	6.26307	3.77482e-10	3.26215e-08
MsaG025043	443.633	1.90376	0.30442	6.25373	4.00766e-10	3.45091e-08
MsaG040745	791.212	1.44138	0.230831	6.2443	4.25711e-10	3.63952e-08
MsaG031584	55.7978	4.38395	0.70233	6.24201	4.31986e-10	3.68003e-08
MsaG034670	696.876	1.74508	0.279628	6.24072	4.35558e-10	3.6973e-08
MsaG012817	24.0563	-2.24171	0.536772	-4.17628	2.96309e-05	0.000558948
MsaG008349	233.615	2.05475	0.329318	6.23942	4.39188e-10	3.71494e-08
MsaG042743	91.8709	-2.24054	0.358434	-6.25091	4.0808e-10	3.5013e-08
MsaG009307	11.2221	-2.23973	0.782887	-2.86086	0.00422492	0.030706
MsaG002650	3102.12	1.66116	0.266366	6.23639	4.47778e-10	3.77427e-08
MsaG040569	384.691	2.32588	0.373246	6.23151	4.61961e-10	3.86658e-08
MsaG023859	49.9998	3.32046	0.533091	6.22869	4.70363e-10	3.92319e-08
MsaG012809	20.832	-2.23144	0.566185	-3.94118	8.10803e-05	0.00129307
MsaG017431	14.987	-2.22054	0.724071	-3.06674	0.00216407	0.0183375
MsaG024159	1807.1	1.82498	0.293068	6.22717	4.7495e-10	3.93403e-08
MsaG017544	657.607	2.39407	0.38443	6.22758	4.73687e-10	3.93403e-08
MsaG000223	212.712	1.67794	0.269904	6.21679	5.07438e-10	4.15995e-08
MsaG027793	51.7273	4.61552	0.742428	6.21679	5.07427e-10	4.15995e-08
MsaG021798	13.1414	-2.20516	0.687864	-3.20581	0.00134684	0.0125157
MsaG017267	12.1852	-2.20329	0.81937	-2.689	0.00716663	0.0461293
MsaG035079	176.078	1.78863	0.287935	6.21193	5.23373e-10	4.27594e-08
MsaG000783	9876.85	1.37051	0.221136	6.1976	5.73311e-10	4.65218e-08
MsaG023943	104.054	-2.19639	0.423102	-5.19116	2.08989e-07	7.9158e-06
MsaG041882	322.47	1.70969	0.275968	6.19525	5.81919e-10	4.70607e-08
MsaG009204	206.834	2.14269	0.346032	6.19216	5.9346e-10	4.78324e-08
MsaG017060	973.694	1.46584	0.236817	6.18976	6.0255e-10	4.82403e-08
MsaG004009	548.847	1.7376	0.280945	6.18482	6.21734e-10	4.96102e-08
MsaG001220	181.932	1.79405	0.290339	6.17916	6.44449e-10	5.08633e-08
MsaG039876	17.3682	-2.19399	0.716683	-3.06131	0.00220371	0.0185683
MsaG044826	72.4133	2.76904	0.44812	6.17923	6.4413e-10	5.08633e-08
MsaG001411	9.88517	-2.18794	0.821463	-2.66347	0.00773387	0.0487688
MsaG017592	113.22	-2.18018	0.394777	-5.52257	3.34079e-08	1.58047e-06
MsaG022689	91.9705	-2.17201	0.434844	-4.99492	5.88589e-07	1.93805e-05
MsaG045470	10.0881	-2.1563	0.786662	-2.74107	0.00612393	0.0409482
MsaG009549	90.5585	-2.15187	0.302434	-7.11516	1.11781e-12	2.01189e-10
MsaG024386	1378.72	1.75654	0.284285	6.17879	6.45938e-10	5.08633e-08
MsaG000830	362.643	1.80754	0.292984	6.16942	6.85399e-10	5.37937e-08
MsaG026286	4918.43	2.10672	0.34163	6.16668	6.97406e-10	5.43795e-08
MsaG040253	705.232	1.4646	0.237531	6.1659	7.00819e-10	5.44682e-08
MsaG041590	90.4712	2.64038	0.428364	6.16388	7.09832e-10	5.49902e-08
MsaG035511	798.837	1.44741	0.234931	6.16102	7.22784e-10	5.56335e-08
MsaG045445	139.545	1.70349	0.276609	6.15847	7.34522e-10	5.63557e-08
MsaG024202	59.6892	-2.14819	0.427419	-5.02597	5.00896e-07	1.69596e-05
MsaG006019	16.6235	-2.14618	0.646746	-3.31843	0.000905263	0.00916287
MsaG042747	78.376	-2.13307	0.364628	-5.84998	4.91624e-09	2.98693e-07
MsaG012802	21.4855	-2.13176	0.657541	-3.24202	0.00118684	0.011328
MsaG010508	137.515	-2.12908	0.342012	-6.22516	4.81075e-10	3.97103e-08
MsaG028275	14.5309	-2.12466	0.699343	-3.03809	0.00238085	0.0197548
MsaG045884	26.0901	-2.11449	0.630198	-3.35527	0.000792872	0.00830261
MsaG021097	71.3308	-2.10609	0.36674	-5.74273	9.31617e-09	5.19838e-07
MsaG012812	17.3707	-2.10328	0.611156	-3.44147	0.000578559	0.00649908
MsaG004483	401.543	1.92346	0.312409	6.15685	7.42072e-10	5.65723e-08
MsaG005949	317.961	1.71387	0.278359	6.15707	7.41045e-10	5.65723e-08
MsaG040464	22086.9	1.28568	0.208868	6.15546	7.48577e-10	5.68871e-08
MsaG000778	14080.2	1.60934	0.261772	6.14789	7.85222e-10	5.94831e-08
MsaG045724	501.573	1.77565	0.288972	6.14469	8.01194e-10	6.05015e-08
MsaG010984	68.3502	4.53859	0.738767	6.14346	8.07433e-10	6.07218e-08
MsaG014377	79.1635	4.22709	0.688102	6.14312	8.09184e-10	6.07218e-08
MsaG043800	698.008	1.77578	0.289377	6.13654	8.43388e-10	6.30907e-08
MsaG006599	12.1671	-2.09944	0.725228	-2.89487	0.00379321	0.028296
MsaG044554	135.493	3.68626	0.602138	6.12194	9.24416e-10	6.8811e-08
MsaG012362	725.538	1.68752	0.275683	6.12124	9.2848e-10	6.8811e-08
MsaG024734	566.019	-2.09697	0.338313	-6.19831	5.7072e-10	4.6469e-08
MsaG046821	1308.77	1.55385	0.253834	6.12151	9.26911e-10	6.8811e-08
MsaG016902	920.702	1.6633	0.271793	6.11972	9.37405e-10	6.9258e-08
MsaG004737	98.6583	-2.09432	0.339889	-6.16179	7.19277e-10	5.55421e-08
MsaG044793	27.0831	-2.06628	0.551624	-3.74582	0.000179804	0.00251264
MsaG017132	18.3287	-2.0374	0.617103	-3.30156	0.000961484	0.00959001
MsaG024358	52.998	-2.03085	0.60988	-3.32992	0.000868701	0.00888294
MsaG034329	10.257	-2.02895	0.699494	-2.90059	0.00372459	0.0279321
MsaG009865	46.1784	3.54579	0.57964	6.11722	9.52209e-10	7.01353e-08
MsaG027896	364.785	1.9467	0.318465	6.11276	9.79238e-10	7.1685e-08
MsaG015119	65.3681	-2.00869	0.41256	-4.86885	1.12249e-06	3.40559e-05
MsaG042165	2788.06	2.00446	0.327889	6.11321	9.76454e-10	7.1685e-08
MsaG007168	15.7755	-2.00549	0.737657	-2.71873	0.00655327	0.0430258
MsaG002640	690.28	1.37565	0.225135	6.11034	9.94219e-10	7.25598e-08
MsaG021744	439.93	1.66218	0.272375	6.10253	1.04404e-09	7.57343e-08
MsaG040583	644.019	1.4898	0.244322	6.09771	1.076e-09	7.78165e-08
MsaG006174	24.0794	-1.99794	0.534547	-3.73763	0.000185763	0.00257785
MsaG030017	42.9125	3.89224	0.638681	6.09418	1.09996e-09	7.93101e-08
MsaG017266	85.2493	2.20834	0.363032	6.08305	1.17919e-09	8.45136e-08
MsaG047150	142.472	1.81135	0.297768	6.08308	1.17895e-09	8.45136e-08
MsaG009115	172.464	2.66532	0.438453	6.07893	1.20988e-09	8.64542e-08
MsaG016305	834.593	1.62049	0.266741	6.07515	1.23875e-09	8.82538e-08
MsaG026450	12.2318	-1.99547	0.744701	-2.67956	0.0073718	0.0470953
MsaG030237	22.4101	-1.99157	0.59944	-3.32238	0.000892524	0.00906844
MsaG035119	26.9143	-1.98076	0.551591	-3.591	0.000329414	0.0040985
MsaG004617	18.8048	-1.97808	0.647386	-3.05549	0.00224692	0.0188792
MsaG002555	745.888	1.69134	0.279102	6.05993	1.36177e-09	9.673e-08
MsaG040612	328.867	1.3241	0.21861	6.05694	1.38735e-09	9.82554e-08
MsaG045049	38.5495	-1.9716	0.437536	-4.50615	6.60156e-06	0.000155013
MsaG019798	307.316	1.72215	0.28441	6.05516	1.40276e-09	9.90539e-08
MsaG015838	152.826	-1.95883	0.497385	-3.93825	8.20771e-05	0.00130723
MsaG005637	22.6082	-1.95278	0.542901	-3.59693	0.000322	0.00402508
MsaG019990	21.4827	-1.95221	0.552328	-3.53451	0.000408527	0.00489455
MsaG042900	19.0547	-1.94412	0.587346	-3.31001	0.000932929	0.00936254
MsaG039255	44.073	-1.9413	0.589029	-3.29577	0.000981536	0.00973322
MsaG024740	116.693	-1.93732	0.448648	-4.31813	1.57359e-05	0.000321953
MsaG031127	21.3956	-1.93583	0.553846	-3.49525	0.000473613	0.00552772
MsaG014994	672.956	1.16074	0.191745	6.05359	1.41654e-09	9.97327e-08
MsaG021319	52.233	2.52435	0.417241	6.05011	1.44743e-09	1.01608e-07
MsaG023753	754.417	1.62705	0.269096	6.04636	1.48156e-09	1.03398e-07
MsaG037654	759.278	1.63346	0.270192	6.04553	1.4892e-09	1.03629e-07
MsaG028727	129.781	-1.93382	0.482578	-4.00728	6.14231e-05	0.0010311
MsaG031182	1005.96	1.63924	0.271251	6.04327	1.51017e-09	1.04784e-07
MsaG007779	42.7328	-1.93142	0.402231	-4.80176	1.57276e-06	4.51867e-05
MsaG025633	17.9997	-1.92867	0.616548	-3.12817	0.00175897	0.0155545
MsaG040207	765.837	1.92382	0.318712	6.03624	1.57746e-09	1.08545e-07
MsaG020785	87.9277	2.71355	0.450068	6.0292	1.6477e-09	1.13016e-07
MsaG010052	39.2785	-1.92842	0.429434	-4.49061	7.10186e-06	0.000165053
MsaG004270	704.531	1.67614	0.278225	6.0244	1.69742e-09	1.15434e-07
MsaG046152	21.3676	-1.9272	0.563463	-3.42029	0.000625554	0.00688484
MsaG030073	115.519	1.53135	0.25418	6.02467	1.69459e-09	1.15434e-07
MsaG038330	32.0038	-1.92277	0.512299	-3.75322	0.000174576	0.00244697
MsaG025636	132.621	2.68506	0.445837	6.02251	1.71729e-09	1.16455e-07
MsaG043344	5874.66	1.25555	0.208663	6.01713	1.77538e-09	1.20053e-07
MsaG025700	765.507	1.77365	0.295438	6.00346	1.93151e-09	1.30244e-07
MsaG017989	324.154	1.84308	0.307089	6.00178	1.95161e-09	1.3123e-07
MsaG019591	1071.15	1.69542	0.282652	5.99824	1.99467e-09	1.33749e-07
MsaG015196	18.9418	-1.91642	0.563204	-3.40272	0.000667198	0.00723342
MsaG008865	70.2397	-1.91551	0.350622	-5.46317	4.67701e-08	2.11674e-06
MsaG024688	1684.98	1.59432	0.265904	5.99584	2.02437e-09	1.35361e-07
MsaG015400	22.5772	-1.91274	0.584015	-3.27515	0.00105606	0.0103184
MsaG001807	1355.64	1.66657	0.278139	5.99186	2.0746e-09	1.38333e-07
MsaG001376	29.5407	4.71707	0.788275	5.98404	2.17664e-09	1.44734e-07
MsaG011532	2827.15	1.72676	0.288609	5.98303	2.19023e-09	1.45235e-07
MsaG016694	1038.47	1.42701	0.238614	5.98041	2.22576e-09	1.47183e-07
MsaG001820	79.9136	2.45962	0.41187	5.97183	2.34602e-09	1.54708e-07
MsaG014422	93.6449	3.29586	0.552013	5.97062	2.36352e-09	1.55434e-07
MsaG025539	777.194	1.33236	0.223566	5.95956	2.52923e-09	1.65422e-07
MsaG015214	60.2754	-1.90966	0.42516	-4.49162	7.06845e-06	0.000164436
MsaG015758	259.87	-1.90759	0.438597	-4.3493	1.36574e-05	0.000287033
MsaG008627	152.648	2.26064	0.379575	5.95571	2.58937e-09	1.68895e-07
MsaG024713	196.079	1.96049	0.329927	5.94218	2.8125e-09	1.82821e-07
MsaG000741	77.254	2.39918	0.403776	5.94185	2.81815e-09	1.82821e-07
MsaG006912	1523.96	1.26892	0.213866	5.93324	2.97006e-09	1.92155e-07
MsaG021096	425.196	-1.90184	0.307537	-6.1841	6.24583e-10	4.9672e-08
MsaG000989	69.765	-1.90165	0.339743	-5.59732	2.17695e-08	1.08566e-06
MsaG010807	286.489	1.96542	0.332214	5.91613	3.296e-09	2.12096e-07
MsaG001326	1222.63	1.89076	0.319638	5.91532	3.31223e-09	2.12569e-07
MsaG046503	65.1409	-1.89666	0.376559	-5.03681	4.73348e-07	1.61872e-05
MsaG001365	18552	1.78881	0.302641	5.91068	3.40706e-09	2.1807e-07
MsaG029228	18.1349	-1.89601	0.680661	-2.78554	0.00534385	0.0366641
MsaG014210	511.541	1.96902	0.333253	5.9085	3.45235e-09	2.20379e-07
MsaG006910	192.65	2.05451	0.347778	5.90752	3.47293e-09	2.21104e-07
MsaG002202	25.5087	-1.88802	0.588364	-3.20893	0.00133229	0.0124288
MsaG028920	13.8637	-1.88454	0.664753	-2.83494	0.00458342	0.0325668
MsaG013172	681.171	1.67944	0.284375	5.90574	3.51067e-09	2.22914e-07
MsaG038750	32.9613	-1.88398	0.555246	-3.39306	0.000691173	0.00743609
MsaG012053	19.2092	-1.8797	0.610403	-3.07945	0.00207386	0.0177323
MsaG016809	214.621	2.10244	0.356358	5.8998	3.63933e-09	2.30472e-07
MsaG014473	93.8806	2.23384	0.378728	5.89826	3.67354e-09	2.32024e-07
MsaG045540	35.7205	2.30189	0.390305	5.89768	3.68649e-09	2.3223e-07
MsaG014972	136.048	2.82575	0.479822	5.88917	3.88133e-09	2.4281e-07
MsaG030724	276.383	1.44637	0.245796	5.88443	3.9943e-09	2.48999e-07
MsaG040377	75.0644	3.98003	0.676735	5.88123	4.07227e-09	2.52544e-07
MsaG003166	92.7977	-1.87386	0.313968	-5.96831	2.39727e-09	1.57221e-07
MsaG037734	24.292	-1.86831	0.572077	-3.26584	0.00109141	0.0105646
MsaG009555	1279.48	2.22942	0.379047	5.88166	4.06178e-09	2.52544e-07
MsaG036934	19.174	-1.86493	0.586396	-3.18033	0.00147108	0.0134922
MsaG030653	570.471	1.6746	0.2848	5.87993	4.10451e-09	2.53886e-07
MsaG003623	26.1538	-1.85939	0.516262	-3.60164	0.000316222	0.00396113
MsaG002212	170.28	2.07071	0.3523	5.87768	4.16056e-09	2.56689e-07
MsaG029297	22.4742	-1.85739	0.540558	-3.43606	0.000590251	0.00659323
MsaG002652	12.2845	-1.85237	0.677774	-2.73302	0.00627556	0.0417406
MsaG045481	125.098	-1.84828	0.323827	-5.70762	1.14567e-08	6.20476e-07
MsaG015372	16.9861	-1.84641	0.6078	-3.03786	0.00238268	0.0197632
MsaG010279	51.9404	3.35209	0.570371	5.87704	4.17675e-09	2.57026e-07
MsaG002821	280.798	-1.84597	0.466332	-3.95848	7.54293e-05	0.00121415
MsaG006805	73.7058	-1.84531	0.349857	-5.27446	1.33146e-07	5.3121e-06
MsaG024332	583.106	1.91725	0.326565	5.87096	4.33274e-09	2.65941e-07
MsaG043866	163.856	2.70495	0.461128	5.86594	4.46596e-09	2.73417e-07
MsaG003033	45.1413	-1.84171	0.489945	-3.75902	0.000170579	0.00239913
MsaG028862	495.696	2.36489	0.403289	5.864	4.51858e-09	2.75933e-07
MsaG035469	136.516	2.23512	0.381504	5.8587	4.66511e-09	2.84157e-07
MsaG015546	380.77	2.00264	0.342518	5.8468	5.01119e-09	3.03691e-07
MsaG009847	30.1845	2.9872	0.511383	5.84142	5.17587e-09	3.12879e-07
MsaG004297	17.3512	-1.83737	0.570971	-3.21798	0.00129098	0.012119
MsaG008714	260.502	1.49785	0.256526	5.83896	5.25267e-09	3.16722e-07
MsaG015150	34.685	-1.83671	0.501759	-3.66054	0.000251689	0.0032702
MsaG003833	892.252	1.92807	0.330394	5.83569	5.357e-09	3.22201e-07
MsaG032421	24.7292	-1.81822	0.489291	-3.71603	0.000202375	0.00275258
MsaG041713	50.3971	-1.8146	0.392723	-4.62056	3.82708e-06	9.70473e-05
MsaG008846	48.2908	-1.81282	0.410676	-4.41423	1.01369e-05	0.000223854
MsaG010294	33.686	-1.81219	0.456472	-3.97	7.18737e-05	0.00116645
MsaG002998	11.7687	-1.81163	0.664045	-2.72818	0.00636843	0.0421173
MsaG024626	1082.86	1.59458	0.27348	5.83069	5.5199e-09	3.31166e-07
MsaG014457	442.66	1.46715	0.251683	5.82937	5.56372e-09	3.32961e-07
MsaG025764	214.346	2.09039	0.358632	5.82878	5.58351e-09	3.33312e-07
MsaG023211	467.558	1.94332	0.333631	5.82474	5.72007e-09	3.40474e-07
MsaG003195	16.6516	-1.80526	0.629421	-2.86813	0.00412902	0.0301711
MsaG033775	16.0259	-1.80497	0.571428	-3.1587	0.00158476	0.0143263
MsaG017061	138.343	2.05315	0.352508	5.8244	5.73193e-09	3.40474e-07
MsaG003988	2386.47	1.841	0.316145	5.82326	5.77091e-09	3.4194e-07
MsaG020809	32.5031	-1.79513	0.443671	-4.04609	5.20792e-05	0.000896241
MsaG017884	1394.76	1.78633	0.306853	5.82146	5.83347e-09	3.44794e-07
MsaG034357	141.772	1.51208	0.259977	5.81621	6.0196e-09	3.54919e-07
MsaG045190	168.754	1.65425	0.284502	5.81454	6.08025e-09	3.57614e-07
MsaG025489	448.86	1.75561	0.302329	5.80696	6.36184e-09	3.73259e-07
MsaG039886	341.544	1.40838	0.24274	5.80202	6.55212e-09	3.83483e-07
MsaG009294	287.45	-1.78859	0.273918	-6.52964	6.59265e-11	7.23922e-09
MsaG041501	33.9546	3.33186	0.574487	5.79971	6.64312e-09	3.87861e-07
MsaG040465	16582.9	1.28516	0.221904	5.79151	6.97568e-09	4.06287e-07
MsaG002000	256.448	1.77528	0.306635	5.78956	7.05722e-09	4.10038e-07
MsaG044224	30.2917	3.15093	0.544374	5.78817	7.11566e-09	4.12433e-07
MsaG005270	110.413	-1.78535	0.341154	-5.23327	1.66536e-07	6.47167e-06
MsaG014636	408.202	1.73193	0.299243	5.78771	7.13532e-09	4.12573e-07
MsaG015092	1029.72	1.67664	0.289777	5.78598	7.20924e-09	4.15843e-07
MsaG025045	85.4004	-1.78402	0.321592	-5.54747	2.89839e-08	1.39601e-06
MsaG047045	34.4587	-1.77226	0.541438	-3.27324	0.00106321	0.0103466
MsaG016612	85.1313	2.28718	0.395807	5.77852	7.53591e-09	4.33641e-07
MsaG027001	440.115	1.9084	0.330387	5.77625	7.6384e-09	4.38484e-07
MsaG044160	22.7488	-1.77076	0.607436	-2.91514	0.00355533	0.0269242
MsaG005370	18.3919	-1.75976	0.61155	-2.87755	0.00400782	0.0295016
MsaG020644	1001.61	-1.75605	0.31899	-5.50504	3.69093e-08	1.72229e-06
MsaG006484	1190.87	1.74944	0.302922	5.7752	7.68626e-09	4.40176e-07
MsaG027647	55.6183	2.45843	0.426118	5.76937	7.95673e-09	4.53496e-07
MsaG013911	388.777	-1.75552	0.290833	-6.03619	1.57798e-09	1.08545e-07
MsaG040593	133.16	-1.75492	0.326099	-5.38154	7.385e-08	3.18977e-06
MsaG038289	222.365	-1.75131	0.282922	-6.19007	6.01379e-10	4.82403e-08
MsaG041775	106.409	2.03425	0.35285	5.76518	8.15688e-09	4.63799e-07
MsaG043291	249.408	1.2085	0.209637	5.76474	8.1784e-09	4.63921e-07
MsaG000655	130.951	2.44726	0.424561	5.76423	8.20325e-09	4.6423e-07
MsaG016525	106.228	2.42944	0.42233	5.75247	8.79488e-09	4.96537e-07
MsaG021151	89.7904	1.79401	0.312098	5.74821	9.01913e-09	5.07212e-07
MsaG017312	181.193	2.50215	0.435302	5.74808	9.02633e-09	5.07212e-07
MsaG030963	66.3053	4.28258	0.745366	5.74561	9.15895e-09	5.12259e-07
MsaG029750	14.9247	-1.7493	0.570799	-3.06466	0.00217919	0.0184265
MsaG005806	205.608	1.5925	0.277333	5.7422	9.34565e-09	5.2027e-07
MsaG003624	36.4971	-1.74172	0.479526	-3.63216	0.000281054	0.00358247
MsaG046218	293.505	2.22192	0.387008	5.74128	9.39631e-09	5.21877e-07
MsaG009123	536.969	2.29735	0.4004	5.73763	9.60089e-09	5.32005e-07
MsaG024420	344.857	-1.73511	0.303287	-5.72101	1.05895e-08	5.81402e-07
MsaG038879	371.104	1.1566	0.201645	5.73582	9.70393e-09	5.36473e-07
MsaG029383	3910.07	1.80972	0.315679	5.73279	9.87926e-09	5.44907e-07
MsaG037837	2110.82	1.85654	0.324328	5.72427	1.03878e-08	5.71637e-07
MsaG013720	229.054	1.86158	0.325431	5.72036	1.06296e-08	5.82267e-07
MsaG016394	84.7732	2.10913	0.36881	5.71873	1.07322e-08	5.85209e-07
MsaG003173	29.1998	-1.73505	0.465549	-3.72689	0.000193858	0.00266482
MsaG018480	24.0556	-1.73409	0.569335	-3.04582	0.00232049	0.0193727
MsaG037284	106.532	2.41548	0.422676	5.71473	1.0988e-08	5.96444e-07
MsaG041001	88.7041	3.79466	0.665082	5.70555	1.15967e-08	6.26639e-07
MsaG029875	82.1316	2.73781	0.479891	5.70505	1.16306e-08	6.27056e-07
MsaG003071	338.838	-1.72658	0.321902	-5.36367	8.15468e-08	3.46726e-06
MsaG041485	52.1145	2.5694	0.450467	5.70387	1.17114e-08	6.29996e-07
MsaG031886	293.669	2.7506	0.482605	5.69949	1.20166e-08	6.43494e-07
MsaG039758	187.11	2.49314	0.437462	5.69912	1.2043e-08	6.43494e-07
MsaG034321	303.065	1.59462	0.280156	5.6919	1.25637e-08	6.69821e-07
MsaG003025	100.436	-1.72579	0.301767	-5.71893	1.07195e-08	5.85209e-07
MsaG006675	171.48	2.22808	0.391561	5.69025	1.26853e-08	6.748e-07
MsaG023811	428.978	1.75028	0.307641	5.68937	1.27511e-08	6.76796e-07
MsaG010474	12.0722	-1.72034	0.647139	-2.65837	0.00785186	0.0492431
MsaG029260	277.777	7.14225	1.25617	5.68573	1.30257e-08	6.89845e-07
MsaG012039	37.0183	-1.71686	0.449781	-3.81709	0.000135033	0.00198167
MsaG006489	887.592	2.41003	0.424101	5.68269	1.32593e-08	7.00665e-07
MsaG041577	409.268	1.23887	0.218195	5.67782	1.3642e-08	7.19302e-07
MsaG014976	20.2593	-1.71574	0.563539	-3.04458	0.00233003	0.0194343
MsaG026886	708.151	1.3386	0.23583	5.67615	1.37764e-08	7.24789e-07
MsaG010399	104.368	2.38159	0.420132	5.66867	1.43911e-08	7.55471e-07
MsaG004292	314.408	1.50242	0.265276	5.66362	1.48209e-08	7.74758e-07
MsaG012805	20.8971	-1.70862	0.637446	-2.68042	0.00735296	0.0470361
MsaG044551	1006.02	-1.70538	0.241562	-7.0598	1.66746e-12	2.81097e-10
MsaG042880	32.0081	-1.6998	0.483197	-3.51781	0.000435117	0.00514616
MsaG005655	68.7282	-1.69869	0.332311	-5.11174	3.19208e-07	1.15252e-05
MsaG030494	2303.5	2.3254	0.410614	5.66322	1.48556e-08	7.74758e-07
MsaG045601	28.1116	-1.69753	0.449755	-3.77434	0.000160433	0.00227649
MsaG043157	869.449	1.56648	0.276604	5.66325	1.48534e-08	7.74758e-07
MsaG033142	69.7655	2.58928	0.457917	5.65447	1.56329e-08	8.13522e-07
MsaG015205	46.241	-1.69546	0.372438	-4.55233	5.30561e-06	0.000129202
MsaG044907	19.7967	-1.68835	0.618026	-2.73185	0.006298	0.0418434
MsaG044100	1494.6	1.687	0.298371	5.65404	1.56724e-08	8.13808e-07
MsaG026506	188.124	1.66252	0.294494	5.64534	1.64855e-08	8.54176e-07
MsaG044797	85.0754	-1.68152	0.37336	-4.50374	6.67687e-06	0.00015639
MsaG006418	1251.69	1.39897	0.248165	5.63726	1.72779e-08	8.91455e-07
MsaG014555	313.6	1.77778	0.315364	5.63724	1.72794e-08	8.91455e-07
MsaG023188	233.421	1.59905	0.283821	5.634	1.7608e-08	9.04467e-07
MsaG041151	1042.21	2.02874	0.360293	5.63081	1.79364e-08	9.17439e-07
MsaG007806	156.038	2.33611	0.415508	5.6223	1.88431e-08	9.59715e-07
MsaG018885	190.862	-1.68105	0.479986	-3.50228	0.000461288	0.00539703
MsaG035769	22.8988	-1.68	0.555645	-3.02351	0.00249863	0.0204556
MsaG018956	96.5951	2.11546	0.376293	5.62186	1.88917e-08	9.60148e-07
MsaG015943	383.71	1.63115	0.290292	5.61901	1.92054e-08	9.74024e-07
MsaG045592	226.542	2.21624	0.394832	5.61314	1.9869e-08	1.00555e-06
MsaG003199	842.326	1.0964	0.195577	5.60599	2.07066e-08	1.04573e-06
MsaG044470	125.789	2.13851	0.381496	5.60558	2.07556e-08	1.04599e-06
MsaG045078	78.6593	-1.67968	0.375874	-4.46875	7.86789e-06	0.000180231
MsaG041836	29.1273	-1.67949	0.537275	-3.12595	0.00177234	0.0156439
MsaG012614	48.422	-1.67757	0.431389	-3.88877	0.000100754	0.00154408
MsaG039804	45.7252	-1.67616	0.431652	-3.88312	0.000103123	0.00157232
MsaG046335	62.4564	-1.67528	0.432617	-3.87245	0.000107748	0.00163659
MsaG000377	20.51	-1.67328	0.520115	-3.21714	0.00129476	0.0121395
MsaG001842	193.24	-1.66988	0.452315	-3.69185	0.000222626	0.00297556
MsaG012926	77.6352	2.11836	0.378032	5.60364	2.09891e-08	1.05461e-06
MsaG005162	143.549	1.99979	0.357123	5.59971	2.14708e-08	1.07525e-06
MsaG036254	5812.25	1.31974	0.235715	5.5989	2.15717e-08	1.07805e-06
MsaG025124	53.5987	2.34746	0.419676	5.59349	2.22545e-08	1.10755e-06
MsaG003087	101.521	-1.66822	0.341553	-4.88421	1.03842e-06	3.19919e-05
MsaG046150	22.2029	-1.66618	0.553746	-3.00892	0.00262176	0.0212402
MsaG005024	105.594	-1.66295	0.366822	-4.53341	5.80392e-06	0.000139632
MsaG026068	229.317	-1.65865	0.246152	-6.73829	1.60256e-11	2.10781e-09
MsaG038522	165.623	2.28157	0.407941	5.59288	2.23335e-08	1.10917e-06
MsaG024407	34.0306	-1.65611	0.408989	-4.04929	5.13734e-05	0.000886006
MsaG044328	33.7326	5.43874	0.972515	5.59245	2.23885e-08	1.1096e-06
MsaG004762	182.686	2.57551	0.460735	5.59	2.27064e-08	1.12303e-06
MsaG037754	64.9819	2.69097	0.481547	5.58819	2.2945e-08	1.13249e-06
MsaG020028	154.652	1.88057	0.336959	5.58102	2.39118e-08	1.17536e-06
MsaG031879	30.6174	2.51968	0.45146	5.58118	2.38895e-08	1.17536e-06
MsaG000698	72.8819	2.34742	0.421131	5.57408	2.48836e-08	1.22062e-06
MsaG009848	24.1821	3.40052	0.610232	5.5725	2.51108e-08	1.22925e-06
MsaG015250	431.731	1.38038	0.248131	5.56314	2.6497e-08	1.29446e-06
MsaG006212	3321.63	1.50801	0.271215	5.5602	2.69461e-08	1.31372e-06
MsaG028098	18.5356	-1.65557	0.593335	-2.79028	0.0052662	0.0361936
MsaG003987	452.929	1.83024	0.329438	5.55565	2.76586e-08	1.34571e-06
MsaG004987	19.4367	-1.65171	0.58195	-2.83824	0.0045363	0.032305
MsaG016171	70.3306	2.77773	0.500097	5.55437	2.78609e-08	1.35281e-06
MsaG023793	42.4678	2.68271	0.483164	5.55237	2.81817e-08	1.36562e-06
MsaG039536	930.77	1.34479	0.242344	5.54908	2.87182e-08	1.386e-06
MsaG034586	484.468	1.45987	0.263249	5.54559	2.9297e-08	1.40826e-06
MsaG015093	594.022	1.59386	0.287813	5.53781	3.06284e-08	1.4693e-06
MsaG040755	354.125	1.24937	0.225705	5.53543	3.10465e-08	1.48341e-06
MsaG033997	20.2208	-1.65053	0.60072	-2.74758	0.00600365	0.0402369
MsaG007214	275.502	1.62982	0.294503	5.53416	3.12729e-08	1.48829e-06
MsaG024389	375.327	1.93288	0.349247	5.53442	3.12266e-08	1.48829e-06
MsaG034635	32.139	-1.64938	0.455754	-3.61902	0.000295724	0.00374354
MsaG014677	152.236	-1.64891	0.329173	-5.00925	5.46425e-07	1.81671e-05
MsaG033844	362.892	1.95128	0.352706	5.53232	3.16026e-08	1.501e-06
MsaG008645	18.4501	-1.64707	0.604554	-2.72444	0.00644107	0.0424522
MsaG027691	241.212	1.304	0.235985	5.52578	3.28021e-08	1.55488e-06
MsaG039157	599.436	1.92735	0.349021	5.52216	3.34852e-08	1.581e-06
MsaG031400	18.5126	-1.64576	0.522613	-3.14909	0.00163781	0.0147114
MsaG010277	36.5679	-1.6452	0.546674	-3.00948	0.00261697	0.0212284
MsaG017104	1510.66	2.3109	0.419273	5.51168	3.5542e-08	1.67152e-06
MsaG007126	21.2985	-1.64207	0.514153	-3.19374	0.00140444	0.0129505
MsaG044940	159.769	1.71587	0.311428	5.50968	3.59485e-08	1.68732e-06
MsaG026321	3663.48	-1.63935	0.229031	-7.15778	8.19916e-13	1.55771e-10
MsaG001724	58.0512	-1.63694	0.377771	-4.33314	1.46995e-05	0.000304919
MsaG042512	79.8118	2.50899	0.45546	5.50869	3.61514e-08	1.69022e-06
MsaG045648	87.595	2.40706	0.436941	5.50889	3.61099e-08	1.69022e-06
MsaG027769	15.6297	-1.63353	0.592509	-2.75697	0.00583401	0.0393061
MsaG003914	460.228	1.24298	0.225927	5.5017	3.76151e-08	1.75181e-06
MsaG009225	24.9795	-1.629	0.581077	-2.80342	0.00505638	0.0351655
MsaG031816	34.9742	7.48648	1.36275	5.49364	3.93742e-08	1.82663e-06
MsaG007390	23.6715	-1.62797	0.556827	-2.92366	0.00345945	0.0264154
MsaG041999	26.7662	-1.62795	0.589549	-2.76136	0.00575618	0.0388583
MsaG015644	155.556	2.66815	0.485736	5.49301	3.95144e-08	1.82959e-06
MsaG001605	911.301	1.82818	0.33339	5.4836	4.16762e-08	1.92262e-06
MsaG006632	173.153	1.97818	0.360747	5.48356	4.16844e-08	1.92262e-06
MsaG028263	1562.14	1.83507	0.33487	5.47994	4.25471e-08	1.95864e-06
MsaG013143	53.2492	2.3379	0.426848	5.47714	4.3226e-08	1.98607e-06
MsaG038472	39.0877	-1.62744	0.579128	-2.81015	0.00495186	0.0346298
MsaG042902	56.7426	-1.62532	0.353974	-4.59163	4.39799e-06	0.000109324
MsaG015148	390.8	1.62033	0.295855	5.47679	4.33121e-08	1.98622e-06
MsaG034654	309.632	2.54473	0.46475	5.47549	4.363e-08	1.99697e-06
MsaG000779	14603.2	1.41751	0.259019	5.47261	4.43451e-08	2.02583e-06
MsaG005953	188.573	1.86878	0.341695	5.46913	4.52244e-08	2.06206e-06
MsaG029191	853.878	1.43871	0.263218	5.46585	4.60694e-08	2.0966e-06
MsaG005240	57.0814	-1.62127	0.441731	-3.67026	0.0002423	0.00318167
MsaG046952	203.637	1.25656	0.229913	5.46539	4.61899e-08	2.09809e-06
MsaG034379	53.8069	4.17148	0.763567	5.46314	4.67773e-08	2.11674e-06
MsaG016734	118.988	2.17688	0.398552	5.46198	4.70862e-08	2.1267e-06
MsaG046822	792.861	1.60268	0.293583	5.45905	4.78684e-08	2.15795e-06
MsaG039011	83.9917	-1.61812	0.374213	-4.32405	1.53187e-05	0.000315034
MsaG009915	27.6613	-1.61174	0.539342	-2.98835	0.00280493	0.0223814
MsaG009128	32.8515	4.63603	0.849481	5.45748	4.82929e-08	2.173e-06
MsaG012972	66.1457	2.04678	0.37526	5.45431	4.91643e-08	2.20806e-06
MsaG046648	487.738	1.76066	0.323	5.45097	5.00957e-08	2.24568e-06
MsaG026244	58.1746	2.36391	0.434482	5.44075	5.30575e-08	2.374e-06
MsaG038881	71.0112	2.93943	0.540672	5.43662	5.43013e-08	2.4206e-06
MsaG016630	62.0927	-1.60912	0.455357	-3.53375	0.000409704	0.00490375
MsaG028174	79.0938	1.94048	0.357275	5.43133	5.59343e-08	2.48415e-06
MsaG006561	25.1763	-1.60795	0.484509	-3.31871	0.000904332	0.00915732
MsaG036503	115.475	2.10033	0.386703	5.43137	5.59237e-08	2.48415e-06
MsaG034449	184.648	2.35757	0.434461	5.42643	5.74926e-08	2.54863e-06
MsaG021144	799.239	1.58401	0.292044	5.4239	5.83135e-08	2.58024e-06
MsaG022387	40.1774	3.13911	0.579582	5.41616	6.08942e-08	2.68946e-06
MsaG009929	86.2859	2.09001	0.385914	5.41574	6.10345e-08	2.69069e-06
MsaG025446	94.905	1.72106	0.318042	5.41141	6.253e-08	2.75155e-06
MsaG010433	161.957	-1.60787	0.348825	-4.60939	4.03851e-06	0.000101335
MsaG033831	133.893	1.94331	0.359467	5.40608	6.44197e-08	2.82432e-06
MsaG038696	948.937	1.64459	0.304202	5.40625	6.43579e-08	2.82432e-06
MsaG042436	26.1714	4.25237	0.786806	5.4046	6.49532e-08	2.8425e-06
MsaG039027	306.084	1.71389	0.317732	5.39413	6.88554e-08	2.99684e-06
MsaG016331	297.866	-1.60698	0.285654	-5.62562	1.8484e-08	9.43433e-07
MsaG035804	470.997	2.40336	0.445656	5.39286	6.93454e-08	3.01269e-06
MsaG024181	18.8826	3.72677	0.691358	5.39051	7.02578e-08	3.04679e-06
MsaG002166	47.6331	-1.60242	0.450551	-3.55658	0.000375709	0.00455609
MsaG009593	24.0208	-1.6	0.511831	-3.12603	0.00177185	0.0156439
MsaG037945	56.6879	-1.5978	0.446583	-3.57783	0.000346463	0.00426189
MsaG039025	192.794	2.04578	0.379869	5.38549	7.22492e-08	3.12749e-06
MsaG024344	45.1284	-1.59586	0.395096	-4.03919	5.36372e-05	0.000919088
MsaG033012	186.304	2.73825	0.508846	5.38129	7.39545e-08	3.18977e-06
MsaG020610	439.394	-1.59549	0.256022	-6.23185	4.60972e-10	3.86658e-08
MsaG032157	831.016	2.62724	0.488571	5.3774	7.55697e-08	3.25358e-06
MsaG001772	22.3894	-1.59315	0.53856	-2.95816	0.00309478	0.0242382
MsaG037800	100.044	-1.59306	0.340642	-4.67664	2.91618e-06	7.78233e-05
MsaG027860	55.5464	3.74912	0.69764	5.37399	7.70114e-08	3.30969e-06
MsaG017613	119.734	-1.59173	0.32774	-4.85668	1.19371e-06	3.58533e-05
MsaG016997	448.459	1.53792	0.286218	5.37325	7.73309e-08	3.31747e-06
MsaG042689	68.6701	-1.58725	0.44468	-3.56941	0.000357789	0.00437871
MsaG045040	17.0105	-1.58456	0.549362	-2.88437	0.00392201	0.0290306
MsaG030484	47.7348	-1.58375	0.535937	-2.9551	0.00312565	0.0244117
MsaG017002	312.208	1.5925	0.296396	5.37289	7.7486e-08	3.31817e-06
MsaG041752	286.248	2.57778	0.479845	5.37211	7.78188e-08	3.32648e-06
MsaG035739	280.871	1.29136	0.240506	5.36936	7.90175e-08	3.3717e-06
MsaG006678	68.934	2.99242	0.55735	5.36902	7.91649e-08	3.37197e-06
MsaG041365	24.4132	-1.57659	0.522588	-3.01688	0.0025539	0.020851
MsaG017556	35.7658	-1.57474	0.424098	-3.71314	0.0002047	0.0027747
MsaG017948	269.667	1.88933	0.352558	5.35891	8.37237e-08	3.55351e-06
MsaG038181	66.5856	-1.56829	0.337638	-4.6449	3.40246e-06	8.86013e-05
MsaG012803	63.8292	-1.56561	0.44594	-3.51081	0.000446749	0.00527071
MsaG002021	98.9125	-1.56354	0.339786	-4.60154	4.19386e-06	0.000104685
MsaG017701	1927.83	1.30852	0.244304	5.3561	8.50377e-08	3.60289e-06
MsaG008104	509.285	1.60608	0.299998	5.35363	8.62085e-08	3.64604e-06
MsaG028571	236.095	2.54932	0.476234	5.35309	8.64667e-08	3.65051e-06
MsaG001190	107.203	2.1768	0.406764	5.35152	8.72194e-08	3.66935e-06
MsaG020189	158.469	2.09872	0.392486	5.34725	8.92995e-08	3.7437e-06
MsaG003838	972.04	1.80875	0.338346	5.34584	8.99989e-08	3.76642e-06
MsaG005579	62.3842	2.97598	0.556782	5.34496	9.04368e-08	3.77392e-06
MsaG002165	179.305	2.33384	0.436652	5.34484	9.04967e-08	3.77392e-06
MsaG045545	211.995	1.68242	0.314794	5.34453	9.0651e-08	3.77392e-06
MsaG023521	30.9681	3.23753	0.60593	5.34308	9.1378e-08	3.7916e-06
MsaG040876	319.124	1.96774	0.36828	5.34306	9.13924e-08	3.7916e-06
MsaG015315	126.089	2.14811	0.402106	5.34216	9.18479e-08	3.79733e-06
MsaG043975	101.321	2.10535	0.394099	5.34219	9.18285e-08	3.79733e-06
MsaG000697	175.111	2.63459	0.49424	5.33059	9.78931e-08	4.03333e-06
MsaG040751	141.976	3.33126	0.625317	5.32732	9.96738e-08	4.09964e-06
MsaG022515	17.7343	-1.56295	0.553849	-2.82197	0.00477292	0.0336465
MsaG015631	26.6384	-1.55917	0.524035	-2.97532	0.00292687	0.0231768
MsaG036931	17.5597	-1.55856	0.537502	-2.89964	0.00373593	0.0279908
MsaG000410	22.4148	-1.55526	0.512879	-3.0324	0.00242614	0.0200265
MsaG016551	91.5285	2.368	0.444565	5.32656	1.0009e-07	4.10434e-06
MsaG016343	71.558	-1.55429	0.380599	-4.08381	4.43029e-05	0.000780369
MsaG001604	537.622	2.07689	0.389918	5.32649	1.00131e-07	4.10434e-06
MsaG006091	79.1749	-1.55351	0.382217	-4.06448	4.81393e-05	0.000836255
MsaG000403	224.04	-1.55322	0.263748	-5.88902	3.88488e-09	2.4281e-07
MsaG033590	52.1419	-1.55296	0.385696	-4.02638	5.66427e-05	0.000960279
MsaG041503	33.1802	3.22154	0.605099	5.32399	1.01514e-07	4.14684e-06
MsaG009896	58.4425	-1.54661	0.390905	-3.95649	7.60577e-05	0.00122193
MsaG039801	85.8218	2.30566	0.433065	5.32406	1.01474e-07	4.14684e-06
MsaG034060	35.0088	-1.54518	0.464108	-3.32937	0.000870442	0.00889315
MsaG026653	20.9221	-1.54428	0.550128	-2.80713	0.00499854	0.0348849
MsaG015961	398.074	-1.54374	0.212456	-7.26615	3.69883e-13	7.9056e-11
MsaG027379	267.737	1.85102	0.347707	5.32349	1.01795e-07	4.15123e-06
MsaG007411	46.8008	-1.5413	0.393115	-3.92074	8.82763e-05	0.00138568
MsaG040412	255.704	1.31986	0.247956	5.32294	1.02103e-07	4.15671e-06
MsaG001642	27.2167	-1.54021	0.526499	-2.92538	0.00344038	0.0262866
MsaG022492	117.699	1.79677	0.337634	5.32164	1.02834e-07	4.17936e-06
MsaG045189	2754.54	2.43605	0.458356	5.31476	1.06801e-07	4.33322e-06
MsaG006086	116.136	-1.53495	0.306126	-5.01411	5.32785e-07	1.77878e-05
MsaG017243	101.682	2.78264	0.524411	5.30622	1.1192e-07	4.53324e-06
MsaG044350	835.214	1.74384	0.328728	5.30481	1.12789e-07	4.56072e-06
MsaG018091	57.1182	-1.53363	0.366726	-4.18196	2.89007e-05	0.000548632
MsaG014497	67.0744	2.57252	0.485211	5.30185	1.14633e-07	4.62746e-06
MsaG012059	75.1101	2.5601	0.482991	5.30051	1.15477e-07	4.65369e-06
MsaG010285	30.7747	-1.53278	0.533358	-2.87383	0.00405523	0.0297603
MsaG030844	78.5614	2.3461	0.44316	5.29402	1.19656e-07	4.81397e-06
MsaG015716	115.175	1.45703	0.275258	5.29331	1.20121e-07	4.82457e-06
MsaG008842	67.0563	-1.5308	0.481945	-3.17629	0.00149169	0.0136579
MsaG002644	58.8228	2.31137	0.437307	5.28547	1.25384e-07	5.02754e-06
MsaG039559	240.518	1.9057	0.361285	5.27478	1.32915e-07	5.31172e-06
MsaG042027	74.3015	2.50523	0.476022	5.26285	1.41842e-07	5.64961e-06
MsaG042283	903.462	1.45757	0.276983	5.26231	1.42258e-07	5.65675e-06
MsaG040430	71.2809	-1.52916	0.294219	-5.19734	2.02157e-07	7.68131e-06
MsaG033977	36.136	-1.52828	0.446389	-3.42366	0.000617845	0.00681252
MsaG005538	151.633	-1.52618	0.28894	-5.282	1.27779e-07	5.11501e-06
MsaG039979	22.7289	3.56123	0.677476	5.25661	1.46734e-07	5.82506e-06
MsaG014159	104.879	3.22205	0.613345	5.25325	1.49442e-07	5.91736e-06
MsaG024849	1721.28	1.48666	0.28316	5.25027	1.51879e-07	5.99948e-06
MsaG018483	46.4995	2.54971	0.48583	5.24814	1.5364e-07	6.05905e-06
MsaG046873	324.875	2.21595	0.422326	5.24702	1.54581e-07	6.08612e-06
MsaG023755	767.637	1.78633	0.340776	5.24197	1.58873e-07	6.24482e-06
MsaG044012	254.56	1.36019	0.259591	5.23975	1.60791e-07	6.30986e-06
MsaG042206	69.9395	-1.52536	0.401241	-3.80161	0.000143762	0.00208394
MsaG024288	60.7822	3.02731	0.578335	5.23452	1.6541e-07	6.45935e-06
MsaG029275	675.938	1.1963	0.228577	5.23367	1.6618e-07	6.46831e-06
MsaG024461	86.6485	-1.52477	0.340238	-4.48148	7.4126e-06	0.000171112
MsaG046527	41.9611	-1.51985	0.411514	-3.69331	0.000221351	0.00296182
MsaG044632	2423.87	1.72445	0.329482	5.23382	1.66044e-07	6.46831e-06
MsaG046627	3135.09	1.73574	0.331845	5.23057	1.68985e-07	6.55618e-06
MsaG006769	125.462	1.35929	0.259988	5.22828	1.71092e-07	6.6272e-06
MsaG010281	57.3306	2.4981	0.478371	5.22211	1.769e-07	6.83006e-06
MsaG010564	43.861	-1.51732	0.438514	-3.46013	0.000539909	0.00615738
MsaG010745	279.319	2.74057	0.525498	5.21518	1.83634e-07	7.07863e-06
MsaG039899	35.7704	-1.51717	0.511207	-2.96782	0.00299923	0.0236566
MsaG043057	457.579	1.81588	0.348413	5.21185	1.86964e-07	7.19541e-06
MsaG038311	482.194	1.06261	0.203969	5.20969	1.89159e-07	7.26821e-06
MsaG044925	133.38	-1.51652	0.27396	-5.53556	3.10243e-08	1.48341e-06
MsaG036154	956.794	1.66761	0.320133	5.20911	1.89749e-07	7.27917e-06
MsaG028795	127.192	2.12245	0.407485	5.20864	1.90226e-07	7.28579e-06
MsaG003599	61.3575	3.08974	0.593247	5.20819	1.90693e-07	7.29201e-06
MsaG014341	143.036	2.77897	0.534312	5.20102	1.98197e-07	7.55485e-06
MsaG017062	144.655	1.96967	0.379314	5.1927	2.07268e-07	7.86304e-06
MsaG023815	57.2106	2.0734	0.399781	5.18635	2.1446e-07	8.0999e-06
MsaG007397	44.1002	-1.51627	0.38181	-3.97128	7.14879e-05	0.00116301
MsaG003954	132.707	2.3601	0.455111	5.18577	2.15126e-07	8.10975e-06
MsaG023988	309.254	-1.51329	0.263362	-5.74605	9.13516e-09	5.12125e-07
MsaG030843	232.808	1.98625	0.383331	5.18156	2.20039e-07	8.28189e-06
MsaG022426	252.003	1.54428	0.298722	5.16961	2.34578e-07	8.81527e-06
MsaG003209	748.476	-1.5128	0.283254	-5.34078	9.2548e-08	3.81968e-06
MsaG043008	737.654	0.990466	0.191662	5.16777	2.36901e-07	8.88862e-06
MsaG010502	319.576	1.87459	0.362987	5.16435	2.41276e-07	9.0386e-06
MsaG028564	44.2931	-1.51269	0.441943	-3.42282	0.000619754	0.00683042
MsaG001565	112.031	6.47169	1.25478	5.15763	2.50098e-07	9.35446e-06
MsaG009554	1120.34	1.97272	0.382803	5.15335	2.55871e-07	9.52572e-06
MsaG003842	40.4609	-1.51248	0.404865	-3.73576	0.000187149	0.00259407
MsaG040565	179.972	1.5322	0.297725	5.14636	2.65583e-07	9.85664e-06
MsaG007013	43.5972	-1.51035	0.430673	-3.50694	0.000453293	0.00532692
MsaG017922	73.4673	2.45027	0.476261	5.14481	2.67789e-07	9.92312e-06
MsaG004645	89.1959	-1.50976	0.332294	-4.54344	5.53433e-06	0.000133954
MsaG032344	27.1319	4.98695	0.969665	5.14296	2.7044e-07	9.99311e-06
MsaG011110	115.501	1.89175	0.367836	5.14291	2.70513e-07	9.99311e-06
MsaG012867	41.6355	-1.50571	0.462234	-3.25745	0.00112417	0.0108248
MsaG006879	40.4847	-1.50412	0.446509	-3.36862	0.000755458	0.00796659
MsaG008650	52.6164	2.28941	0.445326	5.14098	2.73315e-07	1.00811e-05
MsaG030923	36.3939	2.41429	0.470028	5.13647	2.79944e-07	1.03097e-05
MsaG024833	107.477	2.10766	0.410465	5.13482	2.82419e-07	1.03689e-05
MsaG011056	75.4078	-1.5022	0.414746	-3.62197	0.000292372	0.00370699
MsaG045052	100.07	-1.5011	0.343437	-4.37081	1.23786e-05	0.000265756
MsaG020935	52.3473	3.68253	0.717575	5.13192	2.86806e-07	1.05139e-05
MsaG030930	19.6815	-1.49901	0.513315	-2.92025	0.00349746	0.0266377
MsaG020062	35.8625	-1.49842	0.424523	-3.52966	0.000416102	0.0049679
MsaG016006	105.612	2.83518	0.552609	5.13052	2.88939e-07	1.05597e-05
MsaG027845	113.443	1.50258	0.29299	5.12841	2.92193e-07	1.06624e-05
MsaG013595	41.9887	2.52628	0.492683	5.12759	2.93473e-07	1.06928e-05
MsaG016419	768.238	1.51458	0.295516	5.12519	2.97244e-07	1.08137e-05
MsaG015907	35.824	-1.49805	0.435686	-3.43837	0.000585227	0.00655553
MsaG018099	450.711	1.34968	0.263505	5.12201	3.02303e-07	1.09811e-05
MsaG013920	515.68	1.83926	0.359178	5.12076	3.04309e-07	1.10372e-05
MsaG026381	49.9644	1.98778	0.38893	5.11089	3.20653e-07	1.15599e-05
MsaG025436	1871.54	-1.49693	0.277284	-5.39853	6.71883e-08	2.92961e-06
MsaG000821	224.227	2.34041	0.457975	5.11035	3.21565e-07	1.15754e-05
MsaG010517	1633.94	1.44784	0.283463	5.10769	3.26117e-07	1.17216e-05
MsaG037434	28.8527	2.85073	0.558206	5.10694	3.27415e-07	1.1733e-05
MsaG042338	232.057	2.11225	0.413595	5.10705	3.27236e-07	1.1733e-05
MsaG041404	18.4381	-1.49603	0.523436	-2.8581	0.00426186	0.0308856
MsaG008662	57.89	-1.49434	0.534971	-2.79331	0.00521715	0.0359446
MsaG017614	38.7462	-1.49209	0.435493	-3.42621	0.00061206	0.00677681
MsaG006656	115.646	1.6321	0.319637	5.1061	3.28868e-07	1.17675e-05
MsaG009714	546.839	-1.48968	0.247146	-6.02755	1.66464e-09	1.13852e-07
MsaG032159	375.381	1.13627	0.22262	5.10408	3.324e-07	1.18761e-05
MsaG000069	370.744	-1.48944	0.317559	-4.6903	2.72808e-06	7.37906e-05
MsaG003748	56.3652	-1.48891	0.430344	-3.4598	0.000540573	0.00616202
MsaG033792	485.4	1.52887	0.300061	5.0952	3.48367e-07	1.24095e-05
MsaG007896	257.791	2.33159	0.457602	5.09524	3.48309e-07	1.24095e-05
MsaG017335	71.5072	2.56464	0.503391	5.09472	3.49249e-07	1.24225e-05
MsaG025709	50.1776	2.93902	0.577422	5.0899	3.58245e-07	1.27235e-05
MsaG009129	234.411	1.15108	0.2262	5.08878	3.60376e-07	1.27666e-05
MsaG025017	1319.38	1.67804	0.329762	5.08863	3.60654e-07	1.27666e-05
MsaG017337	166.312	2.58129	0.507287	5.08842	3.61057e-07	1.27666e-05
MsaG016825	36.0252	-1.48865	0.438432	-3.39539	0.000685312	0.00738491
MsaG002912	86.5351	-1.48838	0.448466	-3.31882	0.000904001	0.00915732
MsaG003145	23.3601	2.8843	0.567079	5.08624	3.65229e-07	1.28951e-05
MsaG024212	44.2771	3.83615	0.754516	5.08425	3.69073e-07	1.30116e-05
MsaG033684	714.398	1.41748	0.278832	5.08361	3.70323e-07	1.30364e-05
MsaG017264	338.468	1.48192	0.291654	5.0811	3.75258e-07	1.31908e-05
MsaG018876	72.6563	1.70204	0.335526	5.07275	3.92097e-07	1.37625e-05
MsaG026998	1685.65	1.58043	0.311926	5.0667	4.04772e-07	1.41866e-05
MsaG023989	178.495	2.13446	0.42151	5.06385	4.10869e-07	1.43792e-05
MsaG030650	117.341	2.18435	0.431643	5.06054	4.18073e-07	1.461e-05
MsaG014833	27.1918	-1.48788	0.528533	-2.81512	0.00487584	0.034198
MsaG023884	46.4531	1.89008	0.373821	5.05611	4.27898e-07	1.49315e-05
MsaG015675	35.7338	-1.48497	0.446515	-3.32569	0.000881987	0.0089728
MsaG007184	86.3185	-1.48439	0.414208	-3.58369	0.000338775	0.00419142
MsaG004412	91.5414	2.23592	0.442376	5.05434	4.31889e-07	1.50473e-05
MsaG013041	157.403	2.23076	0.441378	5.05408	4.32472e-07	1.50473e-05
MsaG031401	133.03	1.91407	0.378985	5.05051	4.40642e-07	1.53093e-05
MsaG008253	293.135	1.50444	0.297911	5.04995	4.41926e-07	1.53316e-05
MsaG038329	58.5712	-1.48307	0.472346	-3.1398	0.00169061	0.0150558
MsaG004759	64.776	2.80352	0.555447	5.04732	4.48051e-07	1.55216e-05
MsaG038574	142.01	2.14353	0.425208	5.04112	4.62806e-07	1.59635e-05
MsaG025612	189.963	2.32608	0.461598	5.0392	4.67491e-07	1.60787e-05
MsaG024029	73.7639	-1.48292	0.368646	-4.02262	5.7554e-05	0.000973658
MsaG024429	42.2216	3.21771	0.638629	5.03847	4.6927e-07	1.61168e-05
MsaG025755	362.808	2.70878	0.537695	5.03776	4.71019e-07	1.61393e-05
MsaG041259	109.445	2.07577	0.412052	5.03765	4.71276e-07	1.61393e-05
MsaG010263	86.0276	-1.48217	0.385137	-3.84842	0.000118881	0.0017786
MsaG025568	318.232	1.58881	0.315748	5.03189	4.85664e-07	1.65846e-05
MsaG027735	35.2662	-1.48115	0.461613	-3.20864	0.00133366	0.0124366
MsaG005402	79.7339	-1.48105	0.353438	-4.19042	2.78439e-05	0.000530252
MsaG024034	136.715	1.32368	0.263087	5.03134	4.87057e-07	1.65849e-05
MsaG038481	429.405	1.81304	0.360342	5.03145	4.86782e-07	1.65849e-05
MsaG044717	212.657	1.92025	0.381705	5.03072	4.88629e-07	1.66148e-05
MsaG034514	180.417	6.7584	1.34377	5.02944	4.91915e-07	1.67028e-05
MsaG039228	52.2453	-1.47998	0.373977	-3.95742	7.57644e-05	0.00121803
MsaG029458	24.9267	-1.47936	0.459866	-3.21693	0.0012957	0.0121395
MsaG017135	126.996	1.72382	0.34279	5.02879	4.93578e-07	1.67355e-05
MsaG020605	93.0575	2.31595	0.460918	5.02466	5.04334e-07	1.70519e-05
MsaG028363	75.5311	3.38512	0.674042	5.02211	5.11066e-07	1.72308e-05
MsaG027374	556.166	1.82332	0.363195	5.0202	5.16164e-07	1.73782e-05
MsaG015395	691.036	1.11094	0.221347	5.019	5.19421e-07	1.74633e-05
MsaG003070	349.383	1.85967	0.3706	5.01799	5.22145e-07	1.75073e-05
MsaG024170	69.6375	-1.47921	0.349548	-4.23177	2.31857e-05	0.000449409
MsaG038836	37.8099	-1.47904	0.448023	-3.30125	0.000962537	0.00959259
MsaG044303	106.542	-1.47683	0.400435	-3.68806	0.000225969	0.00301144
MsaG045631	31.7831	-1.47611	0.417371	-3.53668	0.000405193	0.00485948
MsaG038252	56.6138	2.74777	0.547586	5.01797	5.22191e-07	1.75073e-05
MsaG003268	813.365	-1.47324	0.300031	-4.9103	9.09377e-07	2.86053e-05
MsaG025911	230.674	2.09883	0.41838	5.01656	5.26055e-07	1.76122e-05
MsaG045173	1388.82	1.55551	0.310114	5.01594	5.27759e-07	1.76445e-05
MsaG030169	583.995	1.60475	0.320277	5.0105	5.4288e-07	1.80744e-05
MsaG018307	878.663	1.37625	0.274953	5.00539	5.57494e-07	1.85094e-05
MsaG029424	90.7753	-1.47225	0.310307	-4.74448	2.09038e-06	5.80505e-05
MsaG011893	29.2159	-1.47008	0.465842	-3.15574	0.00160092	0.0144451
MsaG017310	777.171	1.25396	0.250619	5.00345	5.63134e-07	1.86708e-05
MsaG017244	845.102	1.37309	0.274462	5.00286	5.64848e-07	1.87017e-05
MsaG032259	640.952	2.49903	0.499836	4.9997	5.74185e-07	1.89846e-05
MsaG006303	41.9585	-1.46802	0.443522	-3.30993	0.000933203	0.00936254
MsaG004886	62.5215	-1.46128	0.408774	-3.57478	0.000350516	0.00430511
MsaG018196	50.5426	3.08598	0.617507	4.99749	5.80821e-07	1.91775e-05
MsaG005403	130.993	-1.46007	0.365434	-3.99545	6.45726e-05	0.00108018
MsaG045541	27.5852	2.68962	0.538375	4.99581	5.85895e-07	1.93184e-05
MsaG001243	124.377	2.19633	0.439808	4.99382	5.91954e-07	1.94646e-05
MsaG030045	43.502	1.99653	0.400059	4.99059	6.01967e-07	1.97666e-05
MsaG015369	65.7627	-1.45993	0.436425	-3.34521	0.000822203	0.00853508
MsaG015274	55.9728	-1.45956	0.361578	-4.03665	5.42191e-05	0.000926407
MsaG005013	181.132	2.62576	0.526275	4.98933	6.05906e-07	1.98687e-05
MsaG014290	99.7667	2.56282	0.514078	4.98528	6.18733e-07	2.02339e-05
MsaG038674	130.416	1.19194	0.239127	4.98453	6.21126e-07	2.02568e-05
MsaG017428	73.2301	2.00582	0.402394	4.98472	6.20512e-07	2.02568e-05
MsaG030806	305.26	-1.45425	0.336629	-4.32003	1.56006e-05	0.000319733
MsaG010534	969.094	2.43373	0.488759	4.97941	6.37772e-07	2.07432e-05
MsaG025617	54.1881	-1.45319	0.364531	-3.98648	6.70612e-05	0.00111137
MsaG004343	410.7	-1.45118	0.240225	-6.04092	1.53234e-09	1.06015e-07
MsaG045961	99.6784	6.86277	1.38047	4.97131	6.65005e-07	2.15996e-05
MsaG009868	382.894	1.12976	0.227355	4.96915	6.7247e-07	2.18125e-05
MsaG042490	40.8863	2.20181	0.443293	4.96693	6.80205e-07	2.20335e-05
MsaG008533	47.227	-1.44941	0.434146	-3.33853	0.000842223	0.0086864
MsaG000784	5288.67	1.09607	0.220692	4.96652	6.81656e-07	2.20507e-05
MsaG023830	294.696	1.30453	0.262845	4.96311	6.93719e-07	2.24106e-05
MsaG028425	9.26332	6.77202	1.36543	4.95961	7.06335e-07	2.27874e-05
MsaG006352	1368.67	1.26952	0.256008	4.95891	7.08884e-07	2.28388e-05
MsaG003095	227.366	2.33288	0.47078	4.95534	7.22037e-07	2.32313e-05
MsaG004874	408.395	1.6824	0.339721	4.95228	7.33473e-07	2.35676e-05
MsaG039114	250.194	1.31082	0.265124	4.94419	7.64624e-07	2.45356e-05
MsaG024756	79.4893	1.67514	0.339146	4.9393	7.84025e-07	2.51245e-05
MsaG024977	220.984	2.40305	0.486552	4.93893	7.85522e-07	2.51388e-05
MsaG002138	95.5885	-1.44901	0.343633	-4.21674	2.47856e-05	0.000478483
MsaG015957	191.286	-1.4425	0.244656	-5.89602	3.72379e-09	2.33963e-07
MsaG000218	183.018	1.17612	0.238223	4.93707	7.93066e-07	2.53463e-05
MsaG043165	68.2206	2.26136	0.45825	4.93477	8.02445e-07	2.56119e-05
MsaG046486	106.654	2.82679	0.573296	4.93076	8.19086e-07	2.61082e-05
MsaG023750	540.183	1.91331	0.388221	4.9284	8.29064e-07	2.63911e-05
MsaG011029	62.3552	2.0208	0.410092	4.92768	8.32133e-07	2.64537e-05
MsaG017439	579.905	1.22408	0.248723	4.92145	8.59066e-07	2.72736e-05
MsaG017973	187.713	2.1593	0.438852	4.92033	8.63999e-07	2.73939e-05
MsaG009752	272.149	1.55009	0.31517	4.91826	8.7318e-07	2.76484e-05
MsaG026190	1240.5	-1.44153	0.488989	-2.94798	0.0031986	0.0248836
MsaG017879	466.125	-1.44136	0.415089	-3.4724	0.000515823	0.0059222
MsaG038200	32.1576	2.06466	0.419958	4.91634	8.8175e-07	2.78829e-05
MsaG040655	12.0125	6.38949	1.30072	4.91227	9.00261e-07	2.84307e-05
MsaG034513	219.99	6.55187	1.33392	4.91173	9.02764e-07	2.84721e-05
MsaG010595	225.666	1.59865	0.325518	4.91109	9.05733e-07	2.85282e-05
MsaG007584	32.9201	2.87754	0.586082	4.9098	9.11702e-07	2.86408e-05
MsaG008696	39.1704	-1.44056	0.490705	-2.9357	0.00332797	0.0256157
MsaG017798	255.251	2.19975	0.448623	4.90333	9.42251e-07	2.95618e-05
MsaG009292	10.589	4.97093	1.01424	4.90115	9.52761e-07	2.98523e-05
MsaG028072	187.901	2.2955	0.468404	4.90067	9.55092e-07	2.98863e-05
MsaG027556	53.5624	3.06339	0.625511	4.89743	9.70992e-07	3.03046e-05
MsaG043799	132.806	2.7186	0.555474	4.89421	9.87039e-07	3.07653e-05
MsaG046246	619.947	1.66646	0.340571	4.89313	9.92464e-07	3.08941e-05
MsaG018211	134.894	2.17241	0.444164	4.89101	1.00319e-06	3.11875e-05
MsaG009851	459.364	-1.43647	0.312507	-4.59659	4.29466e-06	0.000107003
MsaG039018	198.692	-1.43633	0.340947	-4.21277	2.52259e-05	0.000485806
MsaG012617	56.2087	2.11294	0.432304	4.88762	1.02062e-06	3.16883e-05
MsaG029872	24.9303	-1.43539	0.535289	-2.68152	0.00732896	0.0469712
MsaG041488	19.9643	3.3311	0.681677	4.88662	1.02582e-06	3.17884e-05
MsaG005769	17.0235	3.16027	0.646778	4.88617	1.02814e-06	3.17884e-05
MsaG042953	27.0415	-1.4329	0.50434	-2.84113	0.00449536	0.0321128
MsaG020913	490.455	2.20259	0.451047	4.88328	1.04335e-06	3.21026e-05
MsaG038498	678.039	-1.43187	0.292288	-4.89882	9.64142e-07	3.01301e-05
MsaG033501	59.9936	2.47552	0.507222	4.88054	1.05795e-06	3.251e-05
MsaG045662	112.399	-1.42981	0.272184	-5.25311	1.49553e-07	5.91736e-06
MsaG037311	48.8747	-1.42908	0.363194	-3.93476	8.32806e-05	0.001322
MsaG000426	32.4183	-1.42891	0.469148	-3.04575	0.00232103	0.0193727
MsaG004408	971.359	1.51375	0.310373	4.87721	1.07597e-06	3.29789e-05
MsaG004208	537.678	-1.42789	0.216987	-6.58051	4.6885e-11	5.34444e-09
MsaG046010	88.4809	-1.42489	0.370443	-3.84645	0.00011984	0.00179072
MsaG047128	134.131	-1.42167	0.263223	-5.40098	6.62763e-08	2.89511e-06
MsaG010851	45.6898	-1.42112	0.403916	-3.51836	0.000434219	0.00513989
MsaG011244	304.163	1.78347	0.365667	4.87729	1.07551e-06	3.29789e-05
MsaG029694	31.6654	3.19412	0.654959	4.87683	1.07806e-06	3.30007e-05
MsaG024432	126.738	2.0102	0.41223	4.87639	1.08045e-06	3.30315e-05
MsaG024543	234.226	1.43797	0.294999	4.87449	1.09089e-06	3.32659e-05
MsaG000546	59.4191	2.11775	0.434455	4.87449	1.09088e-06	3.32659e-05
MsaG045009	127.008	-1.42112	0.384952	-3.69168	0.000222775	0.00297589
MsaG014602	25.4034	4.33058	0.88849	4.8741	1.09307e-06	3.32901e-05
MsaG028745	83.0763	2.56851	0.527336	4.87073	1.11187e-06	3.38194e-05
MsaG018123	32.203	-1.42022	0.485388	-2.92595	0.00343411	0.0262635
MsaG000227	83.6425	-1.41773	0.322071	-4.40193	1.07293e-05	0.00023477
MsaG006657	3369.6	2.51922	0.517315	4.86981	1.11708e-06	3.39349e-05
MsaG045810	45.8515	-1.41655	0.420817	-3.36619	0.000762134	0.00802699
MsaG004598	42.5801	3.31871	0.681722	4.86813	1.12658e-06	3.41369e-05
MsaG039447	56.4207	-1.41565	0.42801	-3.30752	0.00094125	0.00943536
MsaG015236	166.695	2.06561	0.42438	4.86735	1.13102e-06	3.42279e-05
MsaG016625	122.761	2.09863	0.431304	4.86577	1.14012e-06	3.44599e-05
MsaG046275	28.5724	-1.41485	0.489561	-2.89003	0.00385201	0.0286037
MsaG026110	46.5834	-1.41303	0.39454	-3.58146	0.000341681	0.00421173
MsaG030122	46.473	1.8822	0.386928	4.86447	1.14763e-06	3.46431e-05
MsaG030651	135.95	2.31226	0.475402	4.8638	1.1515e-06	3.47162e-05
MsaG045789	331.657	2.11224	0.434736	4.85868	1.18173e-06	3.55826e-05
MsaG026868	151.179	1.43251	0.294893	4.85772	1.18746e-06	3.57103e-05
MsaG001545	77.3058	-1.41113	0.413586	-3.41194	0.000645034	0.00706526
MsaG045678	35.9396	-1.40879	0.46077	-3.05747	0.00223214	0.0187747
MsaG006451	72.0349	-1.40764	0.322786	-4.36089	1.29534e-05	0.000274406
MsaG019431	33.849	3.14856	0.648408	4.85583	1.19882e-06	3.58765e-05
MsaG005440	196.087	2.57701	0.530706	4.85581	1.19898e-06	3.58765e-05
MsaG034634	104.864	2.40809	0.495899	4.85601	1.19776e-06	3.58765e-05
MsaG015307	110.391	2.70865	0.5579	4.85508	1.2034e-06	3.59119e-05
MsaG007690	214.938	2.10425	0.433419	4.855	1.20385e-06	3.59119e-05
MsaG037875	68.4426	2.09356	0.431229	4.85487	1.20466e-06	3.59119e-05
MsaG015936	84.5198	2.05811	0.423987	4.85417	1.20891e-06	3.59935e-05
MsaG021007	65.603	2.44696	0.504593	4.84938	1.23846e-06	3.67405e-05
MsaG039498	125.446	2.00619	0.413703	4.84936	1.2386e-06	3.67405e-05
MsaG028211	35.8721	-1.40528	0.400525	-3.50859	0.000450497	0.00529926
MsaG023800	55.6968	-1.40372	0.402564	-3.48695	0.000488554	0.00567168
MsaG039156	159.47	1.36639	0.281795	4.84888	1.24158e-06	3.67834e-05
MsaG042139	45.5616	2.52697	0.521307	4.84738	1.25106e-06	3.70182e-05
MsaG044575	146.516	4.83579	0.999628	4.83759	1.31425e-06	3.87923e-05
MsaG004434	52.3745	-1.40333	0.400625	-3.50286	0.000460293	0.00539329
MsaG010913	218.721	-1.40266	0.293936	-4.77198	1.82423e-06	5.14957e-05
MsaG001608	45.9307	-1.40231	0.3855	-3.63765	0.000275138	0.00351829
MsaG025014	83.3587	-1.40193	0.363734	-3.85429	0.000116068	0.00174476
MsaG044466	82.0417	-1.39791	0.498604	-2.80364	0.0050529	0.0351515
MsaG025843	59.6553	-1.39782	0.325844	-4.28984	1.78804e-05	0.000357696
MsaG021611	151.791	-1.3977	0.345353	-4.04717	5.18396e-05	0.000892759
MsaG018656	46.9113	-1.39716	0.428575	-3.26002	0.00111405	0.0107446
MsaG002317	35.1511	-1.39532	0.415762	-3.35606	0.000790623	0.00828631
MsaG019868	674.076	-1.39325	0.312174	-4.46306	8.07987e-06	0.000184381
MsaG025196	163.897	-1.39319	0.303942	-4.58374	4.56728e-06	0.000113297
MsaG003158	25.9138	-1.39082	0.449903	-3.09139	0.00199225	0.0171811
MsaG028942	159.22	-1.3897	0.277221	-5.01298	5.35944e-07	1.78683e-05
MsaG007869	452.41	-1.38968	0.306736	-4.53056	5.88288e-06	0.000141248
MsaG017758	110.837	2.16575	0.448442	4.82949	1.36884e-06	4.02053e-05
MsaG000176	513.965	2.08982	0.433257	4.8235	1.41058e-06	4.1229e-05
MsaG038683	40.3504	2.80654	0.582056	4.82177	1.42292e-06	4.15387e-05
MsaG017048	144.507	1.33015	0.27594	4.82042	1.43259e-06	4.17702e-05
MsaG003495	93.1478	2.81172	0.583405	4.8195	1.43921e-06	4.18901e-05
MsaG028572	299.193	2.28614	0.474367	4.81936	1.4402e-06	4.18901e-05
MsaG008873	167.973	1.48945	0.309105	4.81857	1.44588e-06	4.20042e-05
MsaG025791	127.862	1.57778	0.32755	4.81693	1.45786e-06	4.2301e-05
MsaG015911	175.33	1.36829	0.284275	4.81328	1.48471e-06	4.30278e-05
MsaG035800	43.4097	-1.38873	0.381752	-3.63777	0.000275008	0.00351829
MsaG026146	69.4235	-1.38868	0.411379	-3.37567	0.000736354	0.00779603
MsaG042549	298.181	1.71129	0.355662	4.81155	1.49761e-06	4.33492e-05
MsaG004002	35.4493	2.84215	0.591077	4.80843	1.5212e-06	4.39257e-05
MsaG010431	19.5819	5.99389	1.24716	4.80603	1.53953e-06	4.43481e-05
MsaG000905	24.116	2.40448	0.500289	4.80617	1.53848e-06	4.43481e-05
MsaG005990	142.627	1.32737	0.276332	4.80352	1.55903e-06	4.48559e-05
MsaG041621	228.054	1.76484	0.367555	4.80156	1.5743e-06	4.51867e-05
MsaG020262	342.055	1.58733	0.330773	4.79884	1.5959e-06	4.57517e-05
MsaG023756	191.508	2.54128	0.530032	4.79457	1.63022e-06	4.66797e-05
MsaG004910	3873.12	-1.3886	0.36578	-3.79626	0.000146898	0.00212218
MsaG045197	93.3015	-1.38854	0.341307	-4.06829	4.73603e-05	0.000824516
MsaG014388	242.509	2.4304	0.507523	4.78874	1.67829e-06	4.79987e-05
MsaG023897	40.7388	-1.38824	0.372904	-3.72278	0.000197042	0.00269423
MsaG025331	261.322	2.10415	0.439783	4.78452	1.714e-06	4.89616e-05
MsaG001995	58.2043	2.69462	0.563358	4.78314	1.72574e-06	4.92381e-05
MsaG002830	82.4483	8.80963	1.8422	4.78214	1.73442e-06	4.94269e-05
MsaG010009	187.222	-1.38815	0.303938	-4.56722	4.94245e-06	0.000121346
MsaG037469	93.4021	-1.38606	0.357431	-3.87784	0.000105389	0.00160484
MsaG001588	30.6766	-1.38594	0.465184	-2.97933	0.00288881	0.0229513
MsaG007697	32.2334	2.36026	0.493748	4.78029	1.75039e-06	4.98227e-05
MsaG023510	51.3356	-1.38585	0.353616	-3.91908	8.88891e-05	0.001392
MsaG009809	1502.61	1.45871	0.305181	4.7798	1.7547e-06	4.98859e-05
MsaG044437	37.4596	-1.38537	0.473892	-2.92338	0.00346256	0.0264223
MsaG029597	100.529	2.25833	0.472702	4.77748	1.77503e-06	5.04041e-05
MsaG008734	195.075	1.60051	0.33524	4.77421	1.8041e-06	5.11649e-05
MsaG031201	30.792	3.51403	0.736079	4.77399	1.8061e-06	5.11649e-05
MsaG001144	499.531	1.37557	0.288174	4.77341	1.81136e-06	5.11929e-05
MsaG046626	241.896	1.88424	0.394904	4.77139	1.82962e-06	5.15872e-05
MsaG030702	48.6701	2.89599	0.607082	4.77034	1.83916e-06	5.1795e-05
MsaG047016	11.9856	4.06051	0.8528	4.76139	1.92269e-06	5.40838e-05
MsaG041071	620.934	-1.38081	0.226178	-6.105	1.028e-09	7.47975e-08
MsaG003261	87.0683	-1.38075	0.408331	-3.38146	0.000721023	0.00767786
MsaG039761	90.8908	2.39927	0.504188	4.75868	1.94862e-06	5.4749e-05
MsaG010464	54.7543	2.40932	0.506349	4.75822	1.95311e-06	5.48106e-05
MsaG011579	34.4333	-1.3798	0.44398	-3.1078	0.00188488	0.0164253
MsaG034570	20.1768	3.45585	0.72641	4.75743	1.96073e-06	5.49601e-05
MsaG038566	185.346	2.41859	0.508925	4.75235	2.01062e-06	5.62926e-05
MsaG003679	231.237	-1.37793	0.35448	-3.88719	0.00010141	0.00155142
MsaG020144	423.694	1.47579	0.310708	4.74975	2.03664e-06	5.68882e-05
MsaG034548	87.3692	2.26526	0.477211	4.74687	2.06592e-06	5.76388e-05
MsaG020675	33.6075	-1.3773	0.408049	-3.37533	0.000737265	0.00779879
MsaG029537	41.7152	-1.37714	0.40787	-3.37643	0.000734341	0.00778284
MsaG009656	55.3941	-1.3767	0.379488	-3.62779	0.000285852	0.00363321
MsaG005754	198.041	1.27672	0.268993	4.7463	2.07172e-06	5.7722e-05
MsaG033644	777.103	1.74142	0.366915	4.7461	2.07373e-06	5.7722e-05
MsaG008002	41.4617	2.4822	0.523075	4.7454	2.08095e-06	5.78556e-05
MsaG016051	62.2131	-1.37596	0.374059	-3.67845	0.000234655	0.00310512
MsaG025788	108.705	1.49869	0.315997	4.74275	2.10838e-06	5.84826e-05
MsaG046138	478.534	1.69142	0.356726	4.74151	2.12133e-06	5.87736e-05
MsaG039951	171.754	1.32946	0.280759	4.73523	2.18812e-06	6.0554e-05
MsaG030013	207.969	1.10372	0.233224	4.73244	2.21836e-06	6.13201e-05
MsaG029543	321.978	-1.37543	0.214238	-6.4201	1.36181e-10	1.33602e-08
MsaG003989	61.3256	2.9502	0.623786	4.72951	2.25066e-06	6.21412e-05
MsaG042590	75.193	-1.3751	0.404038	-3.40339	0.000665555	0.00721888
MsaG045604	158.062	-1.37495	0.296112	-4.64334	3.42816e-06	8.86677e-05
MsaG040756	23.9987	2.73077	0.577724	4.72678	2.28109e-06	6.29087e-05
MsaG043090	84.9071	-1.37449	0.344298	-3.99215	6.54772e-05	0.00109074
MsaG009753	208.725	1.79361	0.379609	4.72489	2.30238e-06	6.34227e-05
MsaG034568	420.785	1.46607	0.310461	4.72224	2.33262e-06	6.4182e-05
MsaG028746	323.506	-1.37407	0.357124	-3.8476	0.00011928	0.00178347
MsaG015930	3085.65	1.30832	0.277244	4.71901	2.37e-06	6.51355e-05
MsaG025397	565.605	-1.3735	0.23806	-5.76952	7.94954e-09	4.53496e-07
MsaG032039	378.812	-1.37235	0.466496	-2.94183	0.0032628	0.0252553
MsaG036420	66.8982	-1.3718	0.346077	-3.96386	7.37469e-05	0.00119361
MsaG025055	421.36	2.5922	0.54962	4.71635	2.40113e-06	6.59154e-05
MsaG042358	8.69901	7.25005	1.53869	4.71182	2.45518e-06	6.7322e-05
MsaG006410	321.374	1.60419	0.340575	4.71023	2.47443e-06	6.77721e-05
MsaG025391	650.951	1.37065	0.291056	4.70921	2.48673e-06	6.80312e-05
MsaG045061	102.504	4.60221	0.977791	4.70674	2.51713e-06	6.87844e-05
MsaG043688	134.58	1.95637	0.415833	4.70469	2.54253e-06	6.93537e-05
MsaG039845	295.035	1.16355	0.247345	4.70416	2.54913e-06	6.94209e-05
MsaG001914	242.475	1.47188	0.313301	4.69796	2.62769e-06	7.1398e-05
MsaG018071	793.322	2.49904	0.531936	4.69801	2.62713e-06	7.1398e-05
MsaG037877	65.6932	3.0664	0.652889	4.69667	2.6444e-06	7.17488e-05
MsaG018357	34.7537	2.94847	0.627801	4.6965	2.64659e-06	7.17488e-05
MsaG027268	29.0887	2.6564	0.566595	4.68836	2.75401e-06	7.44081e-05
MsaG035802	38.5416	-1.37069	0.381492	-3.59299	0.000326909	0.00407581
MsaG039381	490.435	1.08414	0.231321	4.68674	2.77591e-06	7.49151e-05
MsaG045285	29.1385	-1.36764	0.514376	-2.65883	0.00784123	0.0492014
MsaG046049	102.359	1.89285	0.404028	4.68494	2.80036e-06	7.5405e-05
MsaG046442	15.5093	3.49455	0.746154	4.68341	2.82141e-06	7.58014e-05
MsaG041970	34.1263	-1.36557	0.495039	-2.75851	0.00580647	0.0391536
MsaG034753	31.8996	2.63799	0.56325	4.68351	2.82008e-06	7.58014e-05
MsaG028429	9.2704	6.364	1.35998	4.67947	2.87621e-06	7.71004e-05
MsaG045137	59.854	1.90506	0.407097	4.67963	2.87396e-06	7.71004e-05
MsaG003284	116.146	1.49068	0.318665	4.67791	2.8982e-06	7.75164e-05
MsaG020912	86.5721	2.33986	0.500186	4.67797	2.89727e-06	7.75164e-05
MsaG041455	35.5472	3.92557	0.839367	4.67682	2.91356e-06	7.78233e-05
MsaG030158	382.393	4.52915	0.96852	4.67636	2.92013e-06	7.7842e-05
MsaG026280	281.222	1.33114	0.28496	4.67132	2.99277e-06	7.96894e-05
MsaG023709	57.8148	1.59104	0.34104	4.66527	3.08211e-06	8.19772e-05
MsaG001270	48.9728	-1.36323	0.420449	-3.24231	0.00118566	0.0113212
MsaG011612	30.6366	-1.36141	0.447997	-3.03889	0.00237455	0.0197231
MsaG021195	88.5797	-1.36064	0.392093	-3.4702	0.000520067	0.00595663
MsaG000804	92.8136	1.49873	0.321308	4.66447	3.09409e-06	8.22045e-05
MsaG015837	241.94	-1.36007	0.355632	-3.82437	0.000131106	0.00193252
MsaG045588	268.647	1.30146	0.27909	4.66322	3.11302e-06	8.26157e-05
MsaG017956	82.6743	1.6133	0.346045	4.6621	3.12995e-06	8.29732e-05
MsaG003847	33.7291	1.91982	0.411854	4.66142	3.14033e-06	8.31563e-05
MsaG006342	150.041	2.10113	0.450947	4.65937	3.17171e-06	8.38944e-05
MsaG001259	368.905	1.60064	0.343576	4.65876	3.18115e-06	8.40512e-05
MsaG038506	836.662	-1.35816	0.277964	-4.88612	1.02844e-06	3.17884e-05
MsaG023980	133.939	2.88624	0.619969	4.65547	3.23245e-06	8.52186e-05
MsaG019735	69.5159	-1.35736	0.312651	-4.34147	1.41531e-05	0.000295701
MsaG022288	52.9924	2.61291	0.561242	4.65559	3.23059e-06	8.52186e-05
MsaG010887	95.8853	2.63055	0.565084	4.65514	3.23764e-06	8.52615e-05
MsaG010872	328.544	0.966447	0.207677	4.65361	3.26176e-06	8.57756e-05
MsaG010581	773.691	5.28317	1.13651	4.6486	3.34195e-06	8.77189e-05
MsaG039160	1728.7	2.19098	0.47142	4.64761	3.358e-06	8.80435e-05
MsaG024657	2055.51	-1.35692	0.302665	-4.48325	7.35159e-06	0.000169867
MsaG021048	24.5208	3.8209	0.822217	4.64707	3.36688e-06	8.8118e-05
MsaG043003	19.93	2.94369	0.633461	4.64699	3.3682e-06	8.8118e-05
MsaG029400	15.3182	4.0692	0.875756	4.6465	3.37614e-06	8.82294e-05
MsaG002324	100.524	1.6909	0.363949	4.64598	3.38472e-06	8.8357e-05
MsaG009725	36.3257	-1.35599	0.464482	-2.91936	0.00350754	0.026689
MsaG024404	76.4546	-1.35568	0.312001	-4.34513	1.39194e-05	0.000291517
MsaG000780	8665.15	1.32474	0.285219	4.64466	3.40635e-06	8.86013e-05
MsaG016758	4908.63	1.51246	0.325644	4.64451	3.40888e-06	8.86013e-05
MsaG019344	41.3801	2.24006	0.482289	4.64464	3.40666e-06	8.86013e-05
MsaG000920	127.406	1.1689	0.251719	4.64368	3.42256e-06	8.86677e-05
MsaG029404	83.8743	-1.35487	0.351377	-3.85588	0.000115316	0.00173721
MsaG029000	10.805	3.8147	0.821524	4.64344	3.4265e-06	8.86677e-05
MsaG044954	199.083	-1.35415	0.258643	-5.23557	1.64473e-07	6.43326e-06
MsaG024659	32.1546	-1.35409	0.492493	-2.74947	0.00596924	0.0400593
MsaG023836	98.8661	1.56134	0.336207	4.64398	3.41753e-06	8.86677e-05
MsaG003316	191	1.48806	0.320538	4.64237	3.44437e-06	8.88484e-05
MsaG014977	28.1822	-1.35162	0.492157	-2.74631	0.00602692	0.0403559
MsaG009854	106.773	-1.35153	0.394606	-3.42502	0.000614751	0.00678719
MsaG006721	422.83	-1.35147	0.314561	-4.29636	1.73622e-05	0.000349846
MsaG006384	161.983	1.57095	0.338386	4.64248	3.44249e-06	8.88484e-05
MsaG029179	1209.05	1.24268	0.267737	4.64141	3.46039e-06	8.91656e-05
MsaG005474	95.2871	-1.3504	0.369713	-3.65256	0.00025964	0.00336142
MsaG014965	25.873	2.49654	0.537984	4.64054	3.47494e-06	8.93483e-05
MsaG033990	243.638	2.09541	0.451535	4.64064	3.47337e-06	8.93483e-05
MsaG027678	10.9657	3.75041	0.808505	4.6387	3.50614e-06	8.99571e-05
MsaG007578	351.203	2.14802	0.463052	4.63883	3.5039e-06	8.99571e-05
MsaG021772	307.45	0.99333	0.214187	4.63769	3.52331e-06	9.03009e-05
MsaG037785	622.441	1.3985	0.301715	4.63517	3.56643e-06	9.13083e-05
MsaG042460	70.5812	1.88442	0.406751	4.63285	3.60672e-06	9.22411e-05
MsaG016512	83.4702	2.00402	0.432812	4.63023	3.65267e-06	9.33166e-05
MsaG002612	147.776	1.9431	0.419766	4.629	3.67429e-06	9.36691e-05
MsaG023757	129.377	-1.34923	0.391249	-3.44852	0.000563668	0.00636708
MsaG005385	68.8711	-1.34686	0.406794	-3.31092	0.000929895	0.00934894
MsaG009534	17.3945	2.75882	0.595966	4.62916	3.67152e-06	9.36691e-05
MsaG046130	132.115	2.18859	0.473052	4.62653	3.71847e-06	9.46945e-05
MsaG016444	316.867	1.39478	0.301692	4.6232	3.77872e-06	9.60243e-05
MsaG021013	78.7634	-1.34671	0.350799	-3.83897	0.00012355	0.00183698
MsaG030371	1853.75	2.2563	0.488148	4.62217	3.79737e-06	9.63961e-05
MsaG025173	83.3372	2.16336	0.468314	4.61946	3.84743e-06	9.74602e-05
MsaG001566	173.78	6.54603	1.41738	4.61842	3.8668e-06	9.7744e-05
MsaG008394	155.58	-1.34409	0.262717	-5.11613	3.11863e-07	1.1277e-05
MsaG007671	57.8805	-1.3437	0.361534	-3.71668	0.000201861	0.00274899
MsaG004879	31.8499	-1.34367	0.409845	-3.27847	0.0010437	0.0102228
MsaG023974	26.5407	-1.34283	0.445751	-3.01252	0.0025909	0.0210884
MsaG000442	5600.42	-1.34204	0.378948	-3.54149	0.00039788	0.00479418
MsaG022998	710.275	-1.34155	0.305961	-4.38472	1.16135e-05	0.000251359
MsaG028220	39.7106	1.85339	0.401471	4.6165	3.90274e-06	9.85484e-05
MsaG010386	45.1368	-1.34096	0.44086	-3.04168	0.00235261	0.01958
MsaG040121	93.7894	1.43238	0.310326	4.61572	3.91728e-06	9.87071e-05
MsaG039161	1876.37	2.34998	0.509402	4.6132	3.96514e-06	9.97034e-05
MsaG044216	97.1398	2.20066	0.477296	4.61067	4.01365e-06	0.000100817
MsaG046588	125.675	1.2194	0.264561	4.60913	4.04351e-06	0.000101355
MsaG039961	66.4594	2.54875	0.553237	4.60699	4.08548e-06	0.000102192
MsaG046358	22.1436	3.26994	0.710235	4.60402	4.14408e-06	0.00010355
MsaG030842	38.7199	-1.33977	0.414682	-3.23083	0.00123429	0.0116739
MsaG006876	325.031	1.17536	0.255718	4.59632	4.30014e-06	0.000107003
MsaG038253	481.54	1.10111	0.239552	4.59653	4.29587e-06	0.000107003
MsaG044270	67.3653	4.7576	1.03734	4.58635	4.51052e-06	0.000112005
MsaG039367	42.0815	-1.33945	0.451313	-2.96789	0.00299847	0.0236566
MsaG039118	57.5397	2.32132	0.506533	4.58276	4.58889e-06	0.000113715
MsaG013687	37.0958	-1.33824	0.383072	-3.49344	0.000476845	0.00555757
MsaG016579	37.4314	-1.33706	0.392284	-3.4084	0.000653445	0.00711979
MsaG024251	359.311	1.93596	0.422507	4.58208	4.60367e-06	0.000113964
MsaG008884	37.6631	-1.3366	0.418344	-3.19499	0.00139835	0.0129192
MsaG026906	64.9254	-1.33599	0.399368	-3.34527	0.000822028	0.00853508
MsaG012006	80.8092	-1.33589	0.297366	-4.49239	7.04285e-06	0.000164
MsaG013658	45.6699	-1.3356	0.398027	-3.35556	0.000792037	0.0082975
MsaG020559	41.0676	-1.33452	0.378625	-3.52464	0.000424053	0.00504773
MsaG029078	34.7107	1.72644	0.376859	4.58112	4.62488e-06	0.00011437
MsaG045008	306.241	-1.33433	0.306067	-4.35959	1.30307e-05	0.000275799
MsaG040408	136.087	-1.33231	0.27592	-4.82861	1.37488e-06	4.03332e-05
MsaG008102	132.941	2.21315	0.483219	4.58002	4.64928e-06	0.000114855
MsaG022948	58.1776	-1.3286	0.333552	-3.98318	6.79992e-05	0.00112337
MsaG019887	27.4073	-1.32815	0.465495	-2.85321	0.00432807	0.0312252
MsaG005436	2878.18	1.53249	0.335047	4.57395	4.78618e-06	0.000117926
MsaG045934	20.1807	-1.3247	0.474918	-2.78933	0.00528167	0.0362791
MsaG020613	163.669	2.21208	0.483636	4.57385	4.78838e-06	0.000117926
MsaG028168	9.46944	6.20854	1.35872	4.5694	4.89116e-06	0.000120334
MsaG021411	291.255	-1.32347	0.394966	-3.35085	0.000805638	0.00840687
MsaG026386	750.386	1.43639	0.314432	4.56821	4.91914e-06	0.000120898
MsaG016802	53.9443	2.97278	0.651585	4.56238	5.05774e-06	0.000123922
MsaG017822	65.4375	-1.32287	0.316906	-4.17431	2.98889e-05	0.000562484
MsaG032713	79.8492	1.63905	0.359245	4.56249	5.05512e-06	0.000123922
MsaG016596	301.889	1.12609	0.246913	4.56068	5.09876e-06	0.0001248
MsaG012308	17.5442	2.96329	0.650489	4.55549	5.22637e-06	0.000127776
MsaG007263	92.6839	1.77477	0.38972	4.55395	5.26467e-06	0.000128336
MsaG011121	49.758	1.68635	0.370558	4.55085	5.34294e-06	0.000129979
MsaG026994	59.0415	3.32419	0.730726	4.54915	5.38625e-06	0.0001309
MsaG020466	49.5041	-1.32216	0.434478	-3.04309	0.00234159	0.019517
MsaG005934	31.2015	-1.32189	0.471152	-2.80565	0.00502148	0.0350143
MsaG021016	68.7205	-1.32111	0.360915	-3.66045	0.000251774	0.0032702
MsaG015125	137.999	-1.32094	0.310175	-4.25869	2.05633e-05	0.000403478
MsaG026710	148.071	1.58941	0.349431	4.54857	5.40124e-06	0.000131131
MsaG028455	96.7448	2.66183	0.585755	4.54428	5.51244e-06	0.00013356
MsaG025773	35.6909	-1.32082	0.447904	-2.94889	0.00318917	0.0248268
MsaG028040	75.6532	1.63524	0.359839	4.54436	5.51017e-06	0.00013356
MsaG016106	52.8809	3.37858	0.743822	4.54219	5.56731e-06	0.000134616
MsaG003364	22.6399	2.8979	0.638315	4.53992	5.62762e-06	0.000135937
MsaG003840	104.005	1.15547	0.254758	4.53554	5.74551e-06	0.000138506
MsaG003341	92.121	-1.31952	0.283557	-4.65345	3.26433e-06	8.57756e-05
MsaG023786	140.294	-1.31896	0.256814	-5.13587	2.80847e-07	1.03271e-05
MsaG043986	35.2237	-1.3172	0.412242	-3.19522	0.00139723	0.0129182
MsaG041996	85.3523	2.53288	0.558713	4.53342	5.80363e-06	0.000139632
MsaG025234	60.6991	2.27932	0.503422	4.52765	5.96431e-06	0.00014306
MsaG000314	170.078	-1.31674	0.261168	-5.04173	4.61331e-07	1.59355e-05
MsaG004909	3869.61	-1.31636	0.403982	-3.25848	0.00112012	0.0107988
MsaG039416	74.59	-1.31625	0.304391	-4.3242	1.53085e-05	0.000315034
MsaG040106	31.3436	3.41188	0.75423	4.52367	6.07779e-06	0.000145636
MsaG020789	1970.96	-1.31494	0.298227	-4.40921	1.03751e-05	0.000228271
MsaG014271	123.581	-1.31489	0.307615	-4.27448	1.91585e-05	0.000379648
MsaG019256	25.7057	2.32736	0.514568	4.52293	6.09894e-06	0.000145996
MsaG004342	48.9063	1.86788	0.413059	4.52207	6.12385e-06	0.000146446
MsaG004334	1112.93	1.55189	0.343199	4.52183	6.13059e-06	0.000146461
MsaG011143	39.8751	-1.31457	0.455216	-2.88779	0.0038796	0.0287612
MsaG008654	4936.75	1.45737	0.32278	4.51504	6.33041e-06	0.000150634
MsaG041595	137.907	1.67329	0.370623	4.51482	6.33714e-06	0.000150644
MsaG007560	609.143	2.14893	0.476034	4.51423	6.35483e-06	0.000150915
MsaG001087	58.0094	-1.31376	0.438155	-2.99838	0.00271419	0.0218028
MsaG007555	36.5613	-1.31356	0.411951	-3.18864	0.00142944	0.0131607
MsaG015659	187.48	1.29544	0.287017	4.51346	6.37779e-06	0.00015131
MsaG045963	52.8005	-1.31353	0.387633	-3.3886	0.000702495	0.00752864
MsaG037965	61.677	-1.3133	0.407505	-3.22278	0.00126954	0.0119505
MsaG010700	521.71	2.44331	0.54155	4.5117	6.43098e-06	0.000152421
MsaG027497	47.5737	-1.31244	0.403683	-3.25118	0.00114928	0.0110311
MsaG023270	79.686	1.65463	0.366783	4.5112	6.44614e-06	0.000152629
MsaG010892	41.0603	2.474	0.548456	4.51085	6.45689e-06	0.000152732
MsaG006635	62.1951	-1.31224	0.362985	-3.61513	0.000300197	0.00378616
MsaG012572	93.0594	1.68695	0.374059	4.50985	6.48744e-06	0.000153303
MsaG025720	175.732	1.08065	0.239684	4.50866	6.52393e-06	0.000153803
MsaG039834	115.887	-1.31199	0.382939	-3.4261	0.00061232	0.00677681
MsaG015601	55.4082	-1.31024	0.375732	-3.48716	0.000488179	0.00567168
MsaG043005	28.5978	2.45331	0.544149	4.50853	6.52786e-06	0.000153803
MsaG043610	158.101	1.27078	0.281902	4.50788	6.54782e-06	0.000154122
MsaG038111	187.065	-1.3054	0.299902	-4.35274	1.34444e-05	0.000283552
MsaG027253	1192.3	2.24864	0.498857	4.50759	6.55688e-06	0.000154183
MsaG023839	101.002	1.96522	0.436131	4.50603	6.60512e-06	0.000155013
MsaG039529	49.3764	-1.3051	0.380157	-3.43306	0.000596801	0.00664475
MsaG038414	64.859	1.60972	0.357318	4.50499	6.63757e-06	0.000155622
MsaG023525	27.4914	-1.30509	0.451562	-2.89017	0.00385031	0.0286037
MsaG037278	295.075	1.4625	0.324818	4.50252	6.71535e-06	0.000157138
MsaG001809	286.788	1.05741	0.234937	4.50083	6.76879e-06	0.000158234
MsaG010635	75.2808	-1.3018	0.434594	-2.99544	0.00274048	0.0219839
MsaG040694	55.6301	2.01492	0.447706	4.50055	6.7779e-06	0.000158292
MsaG035519	15.8538	2.85284	0.634862	4.49364	7.00152e-06	0.000163355
MsaG015062	77.3372	-1.30165	0.432155	-3.01199	0.0025954	0.0210963
MsaG036263	255.813	2.12434	0.472814	4.49298	7.02345e-06	0.000163707
MsaG042368	7.40032	7.0189	1.56434	4.4868	7.23005e-06	0.000167544
MsaG045597	219.727	1.74502	0.389169	4.48395	7.32729e-06	0.000169633
MsaG028792	117.951	4.29514	0.959444	4.4767	7.58074e-06	0.000174656
MsaG012380	236.91	1.12832	0.252227	4.47343	7.69753e-06	0.000176836
MsaG039245	87.2446	-1.30028	0.321525	-4.04411	5.25219e-05	0.000902563
MsaG008305	48.095	1.77119	0.395967	4.47307	7.71047e-06	0.000176964
MsaG038935	926.395	-1.29775	0.19397	-6.69046	2.22477e-11	2.77378e-09
MsaG006282	106.062	-1.29699	0.422428	-3.07032	0.00213832	0.0181579
MsaG045220	74.4281	2.22523	0.497814	4.47001	7.82153e-06	0.000179341
MsaG007333	210.19	2.36451	0.529168	4.46835	7.88253e-06	0.000180394
MsaG036338	79.9098	-1.29565	0.345153	-3.75384	0.000174144	0.00244352
MsaG016567	100.902	2.33203	0.52204	4.46715	7.92669e-06	0.000181231
MsaG031218	57.7979	2.44379	0.547154	4.46637	7.95585e-06	0.000181724
MsaG017508	35.0646	2.22162	0.498345	4.458	8.2728e-06	0.000188425
MsaG045711	153.497	-1.29547	0.349811	-3.70334	0.000212779	0.00286888
MsaG024343	49.6577	-1.29526	0.368347	-3.51642	0.000437412	0.0051682
MsaG038277	322.774	2.2607	0.507146	4.4577	8.28448e-06	0.000188511
MsaG041835	36.4692	-1.29356	0.478332	-2.70432	0.00684439	0.0444858
MsaG036108	31.9863	2.73682	0.614714	4.4522	8.49967e-06	0.000192675
MsaG035284	40.3243	2.09512	0.470568	4.45232	8.4948e-06	0.000192675
MsaG030968	105.623	3.9484	0.887042	4.45121	8.53897e-06	0.000193383
MsaG037838	158.573	1.93419	0.434751	4.44895	8.62895e-06	0.000195052
MsaG045887	47.2715	-1.29316	0.47643	-2.71428	0.00664209	0.0434664
MsaG027510	14.7186	4.41659	0.993685	4.44466	8.80313e-06	0.000198801
MsaG005963	201.093	2.23436	0.502888	4.44305	8.86908e-06	0.000200102
MsaG002872	435.143	-1.2929	0.282533	-4.57612	4.73685e-06	0.000116898
MsaG005554	54.4389	-1.29239	0.34995	-3.69306	0.000221571	0.00296311
MsaG042244	73.8187	5.62293	1.26591	4.4418	8.92079e-06	0.000201079
MsaG023908	147.992	-1.29118	0.400024	-3.22776	0.00124763	0.0117813
MsaG014668	12.0784	3.54456	0.798068	4.44143	8.93639e-06	0.000201241
MsaG040551	28.7629	3.19513	0.719912	4.43822	9.07045e-06	0.000204068
MsaG010715	494.746	1.46833	0.330911	4.43723	9.11251e-06	0.000204822
MsaG020885	178.12	-1.28999	0.430027	-2.99979	0.00270165	0.0217458
MsaG038384	36.3196	-1.28917	0.418017	-3.08401	0.00204234	0.0175203
MsaG018326	115.172	1.37498	0.309888	4.43702	9.12122e-06	0.000204825
MsaG018075	10.7617	3.68109	0.829939	4.43537	9.19134e-06	0.000206206
MsaG041322	631.028	-1.28667	0.249582	-5.15528	2.53247e-07	9.45745e-06
MsaG034105	408.712	1.9062	0.429932	4.43371	9.2625e-06	0.000207414
MsaG016415	61.4301	-1.28557	0.389057	-3.30431	0.000952094	0.00951617
MsaG026338	93.0231	2.37223	0.535074	4.43346	9.2734e-06	0.000207464
MsaG044613	41.6056	3.31474	0.748379	4.42923	9.45703e-06	0.000211375
MsaG006633	127.461	-1.28362	0.290495	-4.41874	9.92783e-06	0.000219642
MsaG043350	55.7164	2.67221	0.603437	4.42832	9.4971e-06	0.000211875
MsaG019589	111.399	2.07919	0.469505	4.42846	9.49061e-06	0.000211875
MsaG042598	157.702	1.83412	0.414235	4.42772	9.52351e-06	0.000212266
MsaG038420	83.9984	1.38815	0.313707	4.42497	9.64539e-06	0.000214783
MsaG011974	117.889	-1.28263	0.400701	-3.20098	0.00136963	0.0127029
MsaG027854	201.758	-1.28221	0.342617	-3.74241	0.000182263	0.00253812
MsaG038521	488.227	1.75932	0.397689	4.42386	9.69523e-06	0.000215626
MsaG017728	386.1	2.1429	0.48441	4.42373	9.70127e-06	0.000215626
MsaG023298	146.57	-1.28037	0.337252	-3.79648	0.000146768	0.00212157
MsaG030365	516.603	2.17212	0.491199	4.42208	9.77543e-06	0.000216871
MsaG025908	47.3309	4.92599	1.11409	4.42155	9.79935e-06	0.000217201
MsaG018264	15.0874	2.60316	0.588981	4.41976	9.88093e-06	0.000218806
MsaG024801	232.388	1.25317	0.283884	4.41437	1.01303e-05	0.000223854
MsaG012953	154.929	2.01707	0.457092	4.41283	1.02029e-05	0.000225103
MsaG018947	130.665	-1.27873	0.315268	-4.05601	4.99187e-05	0.000863406
MsaG038317	48.1616	-1.27868	0.435154	-2.93845	0.00329858	0.0254526
MsaG011195	1215.11	5.11485	1.15983	4.40999	1.03374e-05	0.000227861
MsaG042191	50.3694	-1.27847	0.374065	-3.41778	0.000631348	0.00694222
MsaG008945	6328.71	2.26952	0.514939	4.40735	1.04645e-05	0.000230027
MsaG006458	59.6961	1.55059	0.351925	4.40603	1.05282e-05	0.000231215
MsaG008371	15.2218	6.26718	1.42261	4.40542	1.05578e-05	0.000231652
MsaG002916	110.894	-1.27836	0.282776	-4.52075	6.16196e-06	0.000147064
MsaG013351	23.9308	2.18259	0.495693	4.40311	1.06709e-05	0.000233706
MsaG008265	140.359	1.44995	0.329536	4.39999	1.08255e-05	0.000236657
MsaG039136	159.764	1.89031	0.429891	4.39719	1.09661e-05	0.000239295
MsaG036803	285.531	2.09344	0.476081	4.39724	1.09634e-05	0.000239295
MsaG015326	34.5467	-1.27828	0.434436	-2.94239	0.00325692	0.0252393
MsaG016958	128.685	2.42153	0.550732	4.39694	1.0979e-05	0.000239358
MsaG000994	604.176	0.952237	0.216623	4.39583	1.10352e-05	0.000240364
MsaG028327	8.38574	6.28266	1.42956	4.39482	1.10866e-05	0.000241264
MsaG043240	1208.81	0.988963	0.225075	4.39392	1.11323e-05	0.00024204
MsaG046562	540.106	2.07111	0.471685	4.39088	1.12893e-05	0.00024523
MsaG017363	224.642	-1.27798	0.385948	-3.31127	0.00092874	0.00934125
MsaG027248	127.086	-1.27656	0.284502	-4.48699	7.22354e-06	0.000167544
MsaG000197	120.884	2.12387	0.483969	4.38844	1.14165e-05	0.000247768
MsaG018033	633.947	1.37287	0.313103	4.38474	1.16122e-05	0.000251359
MsaG012281	147.467	-1.27629	0.394862	-3.23225	0.00122818	0.0116345
MsaG000919	165.649	1.09287	0.249475	4.38069	1.18303e-05	0.000255359
MsaG041220	33.5006	-1.27588	0.425148	-3.00104	0.00269063	0.021679
MsaG033812	53.386	1.74201	0.397696	4.38025	1.18543e-05	0.000255648
MsaG012658	18.0778	3.64592	0.832639	4.37875	1.19362e-05	0.000257182
MsaG023277	45.7215	1.83232	0.418723	4.37597	1.20893e-05	0.000260245
MsaG003098	47.8161	-1.27534	0.434516	-2.93508	0.00333466	0.0256343
MsaG028711	15.8327	2.76486	0.632022	4.37462	1.21641e-05	0.000261622
MsaG020859	1486.84	1.93105	0.441899	4.3699	1.24303e-05	0.000266629
MsaG032554	13.3069	4.60038	1.05286	4.36942	1.24575e-05	0.000266971
MsaG016863	97.6317	4.91557	1.12508	4.3691	1.2476e-05	0.000267129
MsaG011358	26.8775	-1.27381	0.474502	-2.68452	0.00726331	0.0466012
MsaG010578	587.763	4.81003	1.10098	4.36886	1.24895e-05	0.00026718
MsaG000897	204.094	1.03935	0.238001	4.36698	1.25976e-05	0.000269012
MsaG017075	49.8906	1.773	0.406022	4.36676	1.261e-05	0.000269036
MsaG040705	144.464	1.65199	0.378382	4.36593	1.26582e-05	0.000269824
MsaG034006	36.2953	2.77627	0.635972	4.36539	1.26897e-05	0.000270254
MsaG029515	13.3998	3.28819	0.753432	4.36428	1.27541e-05	0.000271384
MsaG031202	23.2458	3.79423	0.869508	4.36365	1.27911e-05	0.00027169
MsaG034222	29.7536	3.06409	0.702161	4.3638	1.27821e-05	0.00027169
MsaG000896	743.53	-1.2738	0.271289	-4.69537	2.66129e-06	7.20657e-05
MsaG016896	252.404	1.27564	0.292405	4.36257	1.28546e-05	0.000272796
MsaG011476	15.5342	2.68481	0.615493	4.36204	1.28853e-05	0.000273205
MsaG011210	1427.74	1.53996	0.353692	4.35396	1.33701e-05	0.000282291
MsaG026693	332.733	-1.27216	0.34653	-3.67113	0.000241479	0.00317262
MsaG041465	359.888	1.02359	0.235097	4.35391	1.33728e-05	0.000282291
MsaG018810	118.647	2.62823	0.60396	4.35167	1.35106e-05	0.000284699
MsaG007589	48.5875	3.41678	0.785529	4.34966	1.36349e-05	0.000286813
MsaG045912	401.434	-1.26896	0.263824	-4.8099	1.51009e-06	4.36576e-05
MsaG005930	806.278	1.22479	0.281648	4.34865	1.3698e-05	0.000287635
MsaG015541	122.937	1.7259	0.397451	4.34242	1.40919e-05	0.000294871
MsaG017078	114.41	1.86201	0.428893	4.34142	1.41563e-05	0.000295701
MsaG036158	219.141	1.0543	0.243001	4.33868	1.4334e-05	0.000299151
MsaG036101	16.3402	6.35545	1.46514	4.33779	1.43923e-05	0.00030008
MsaG005798	36.2169	-1.26698	0.391708	-3.2345	0.00121858	0.0115618
MsaG007741	84.644	2.67922	0.61767	4.33762	1.44035e-05	0.00030008
MsaG028320	729.93	2.14167	0.493924	4.33604	1.45073e-05	0.00030198
MsaG002090	33.4707	-1.26488	0.422365	-2.99476	0.00274657	0.0220038
MsaG039433	401.533	-1.26379	0.261407	-4.83457	1.33431e-06	3.92875e-05
MsaG015586	109.746	1.3928	0.321385	4.33375	1.4659e-05	0.000304608
MsaG021612	32.487	-1.26091	0.427979	-2.9462	0.00321703	0.025003
MsaG019280	40.23	-1.25904	0.450943	-2.79201	0.00523818	0.0360424
MsaG010748	77.6069	-1.25639	0.396896	-3.16555	0.00154792	0.0140463
MsaG028772	401.629	-1.25592	0.277901	-4.51932	6.20386e-06	0.000147769
MsaG001244	43.8481	2.13631	0.493007	4.33322	1.46942e-05	0.000304919
MsaG023898	51.0585	6.98815	1.61329	4.33162	1.48013e-05	0.000306765
MsaG039805	363.852	1.03679	0.239428	4.33027	1.48928e-05	0.000308394
MsaG023635	462.102	-1.25574	0.244712	-5.13151	2.87432e-07	1.05207e-05
MsaG001265	611.469	-1.25568	0.375296	-3.34585	0.000820313	0.00852285
MsaG010809	292.903	1.17932	0.272364	4.32995	1.4914e-05	0.000308566
MsaG043346	74.8525	-1.25561	0.295298	-4.25201	2.11864e-05	0.000415025
MsaG004592	48.4547	-1.25363	0.344809	-3.63572	0.000277209	0.0035391
MsaG045387	86.6951	-1.25295	0.304598	-4.11347	3.89762e-05	0.000698885
MsaG005467	237.419	1.13688	0.262594	4.3294	1.49517e-05	0.000309079
MsaG026519	29.7978	2.31687	0.535248	4.3286	1.50061e-05	0.000309936
MsaG006523	399.386	0.903652	0.208803	4.32777	1.50625e-05	0.000310833
MsaG042608	31.7937	2.22901	0.515282	4.3258	1.51976e-05	0.000313351
MsaG044794	100.429	2.18486	0.505184	4.32488	1.52617e-05	0.000314402
MsaG046645	149.76	1.11843	0.258669	4.3238	1.53367e-05	0.000315134
MsaG040787	55.2394	-1.25255	0.366633	-3.41635	0.000634667	0.00696911
MsaG004028	31.2717	-1.25034	0.45602	-2.74186	0.00610917	0.0408609
MsaG042493	91.3529	1.28155	0.296437	4.32317	1.53802e-05	0.000315756
MsaG003613	318.485	1.04652	0.242097	4.32274	1.54101e-05	0.0003161
MsaG041007	583.857	-1.24867	0.2848	-4.38438	1.16317e-05	0.000251527
MsaG024341	64.7113	-1.24811	0.329017	-3.79346	0.000148565	0.00214108
MsaG009990	289.459	1.02275	0.236815	4.31877	1.56904e-05	0.000321297
MsaG040594	111.868	1.8619	0.431413	4.31581	1.59018e-05	0.000325069
MsaG023816	493.488	1.89936	0.440365	4.31315	1.60945e-05	0.00032873
MsaG023734	44.4253	-1.24755	0.40657	-3.06847	0.0021516	0.0182448
MsaG045895	176.935	2.00587	0.465416	4.30983	1.63376e-05	0.00033256
MsaG044760	33.4157	2.33986	0.543065	4.30862	1.64277e-05	0.000333947
MsaG034783	26.8418	2.02831	0.470765	4.30854	1.64337e-05	0.000333947
MsaG005429	32.1529	-1.24636	0.449145	-2.77496	0.00552079	0.0376015
MsaG046623	95.1689	-1.24497	0.322861	-3.85605	0.000115233	0.00173706
MsaG024615	80.0494	-1.24358	0.364783	-3.40909	0.000651802	0.00710905
MsaG040545	435.122	-1.24262	0.275552	-4.50955	6.49646e-06	0.000153365
MsaG024622	58.1882	-1.24238	0.325418	-3.81781	0.000134644	0.00197737
MsaG025007	32.5222	2.47329	0.574885	4.30224	1.69079e-05	0.000343001
MsaG025212	85.1494	-1.24138	0.334284	-3.71355	0.000204368	0.00277177
MsaG040983	51.8092	-1.24074	0.400137	-3.1008	0.00193	0.0167514
MsaG008942	6023.15	2.29448	0.533414	4.30149	1.69652e-05	0.000343871
MsaG014143	209.54	-1.23884	0.329031	-3.76513	0.000166463	0.00235179
MsaG020468	82.3084	-1.2381	0.360597	-3.43346	0.000595929	0.00663813
MsaG038176	480.982	1.02755	0.238957	4.30014	1.70692e-05	0.000345688
MsaG016599	18.0956	6.31323	1.46829	4.29972	1.7101e-05	0.00034604
MsaG038014	100.964	-1.23775	0.29171	-4.24309	2.20462e-05	0.000430107
MsaG024578	245.868	1.97035	0.458336	4.29892	1.71629e-05	0.000346998
MsaG005237	176.661	1.11551	0.259506	4.2986	1.71878e-05	0.000347208
MsaG010991	29.3141	1.9721	0.458877	4.29767	1.72605e-05	0.000348383
MsaG002682	25.3992	2.14364	0.498936	4.29643	1.7357e-05	0.000349846
MsaG013769	45.0899	-1.23564	0.396569	-3.11582	0.00183435	0.0160786
MsaG040534	45.9226	2.83158	0.659352	4.29448	1.75101e-05	0.000352232
MsaG013538	2091.32	1.41694	0.330047	4.29315	1.76159e-05	0.000353705
MsaG015829	41.7232	-1.23459	0.373458	-3.30583	0.000946945	0.00947657
MsaG030855	21.4903	3.36918	0.784807	4.293	1.76276e-05	0.000353705
MsaG008713	31.135	-1.23442	0.453727	-2.72062	0.00651589	0.0428274
MsaG010705	506.074	-1.23414	0.216488	-5.7007	1.19317e-08	6.40409e-07
MsaG025859	259.132	1.98705	0.462835	4.29322	1.76097e-05	0.000353705
MsaG003811	150.739	1.51119	0.352083	4.29213	1.76965e-05	0.00035479
MsaG034609	87.0927	-1.234	0.309177	-3.99123	6.57302e-05	0.00109419
MsaG021412	46.1512	2.00178	0.466841	4.28793	1.80348e-05	0.000360365
MsaG040542	63.6924	2.21644	0.516954	4.28749	1.807e-05	0.000360768
MsaG002381	3004.17	1.49488	0.348735	4.28657	1.81452e-05	0.000361967
MsaG024491	588.874	-1.23069	0.222963	-5.51969	3.39606e-08	1.60029e-06
MsaG035162	169.175	-1.23055	0.259034	-4.75055	2.02865e-06	5.67311e-05
MsaG003928	37.8537	2.34825	0.547882	4.28605	1.81877e-05	0.000362513
MsaG004524	18.972	2.29315	0.535537	4.28196	1.85257e-05	0.000368635
MsaG016276	53.427	-1.22987	0.391371	-3.14247	0.00167528	0.0149415
MsaG006663	58.1985	1.67627	0.391962	4.27661	1.89763e-05	0.000377288
MsaG029244	44.7241	1.89217	0.442487	4.27621	1.90098e-05	0.000377328
MsaG004612	82.7569	2.32511	0.543723	4.27629	1.90037e-05	0.000377328
MsaG045242	46.7814	2.47551	0.578946	4.2759	1.90367e-05	0.000377549
MsaG001949	53.0687	2.54924	0.596426	4.27419	1.91835e-05	0.00037983
MsaG010267	25.1318	-1.22935	0.442824	-2.77616	0.00550058	0.037503
MsaG023674	144.502	1.01936	0.238742	4.26974	1.95699e-05	0.000386522
MsaG039202	356.057	0.96776	0.226687	4.26915	1.96218e-05	0.000387227
MsaG018060	101.554	-1.22892	0.297474	-4.13118	3.60907e-05	0.000655991
MsaG041057	27.1973	-1.22822	0.462842	-2.65365	0.00796262	0.0498586
MsaG011241	167.41	1.93772	0.454414	4.26422	2.00603e-05	0.000395555
MsaG035363	97.8088	-1.22777	0.298591	-4.11187	3.92472e-05	0.000702692
MsaG024526	64.3958	1.45127	0.340407	4.26334	2.01398e-05	0.000396795
MsaG014028	61.5213	-1.22741	0.356126	-3.44655	0.000567785	0.00639534
MsaG040345	363.107	-1.22687	0.260782	-4.70459	2.54376e-06	6.93537e-05
MsaG026843	65.3076	2.52737	0.593112	4.2612	2.03334e-05	0.000400146
MsaG044308	259.707	1.16213	0.272731	4.26109	2.03433e-05	0.000400146
MsaG031209	88.468	-1.22665	0.317654	-3.86159	0.000112653	0.0017047
MsaG003856	805.196	1.52477	0.357909	4.2602	2.04241e-05	0.000401406
MsaG043668	572.178	1.58368	0.371777	4.25977	2.04639e-05	0.000401858
MsaG017478	65.9012	-1.22589	0.332479	-3.68713	0.000226802	0.00301956
MsaG023524	484.181	-1.22503	0.245704	-4.98581	6.17022e-07	2.02056e-05
MsaG015066	24.5775	2.31294	0.544107	4.25089	2.12921e-05	0.000416414
MsaG029063	165.092	-1.22202	0.294522	-4.14917	3.33679e-05	0.000615378
MsaG010325	240.81	-1.22105	0.252995	-4.82638	1.3904e-06	4.06887e-05
MsaG035204	39.5397	-1.21969	0.404599	-3.01456	0.00257354	0.0209756
MsaG040429	22.4358	2.66882	0.628259	4.24796	2.15722e-05	0.000421547
MsaG033047	9.51165	6.04513	1.42401	4.24513	2.18462e-05	0.000426553
MsaG045992	573.928	-1.21955	0.275053	-4.43389	9.25493e-06	0.000207414
MsaG010166	15.8509	5.09781	1.20155	4.2427	2.2085e-05	0.000430514
MsaG004593	30.5484	1.96525	0.463441	4.24055	2.22969e-05	0.000433938
MsaG016820	286.074	1.4694	0.34653	4.24033	2.23188e-05	0.00043401
MsaG039675	53.6276	2.78897	0.657908	4.23915	2.24369e-05	0.000435953
MsaG043929	10.8342	6.0971	1.43933	4.23606	2.27475e-05	0.00044163
MsaG005363	381.247	0.953811	0.225291	4.23369	2.29888e-05	0.000445954
MsaG044822	135.022	-1.21905	0.328829	-3.70724	0.000209527	0.0028321
MsaG040929	88.7591	-1.21873	0.312152	-3.90428	9.4507e-05	0.00146357
MsaG039162	71.9018	4.14305	0.98039	4.22591	2.37973e-05	0.000460889
MsaG027121	16.3284	3.16329	0.748899	4.22392	2.40093e-05	0.000464244
MsaG032105	223.952	1.40885	0.333643	4.22264	2.41461e-05	0.000466514
MsaG020414	78.8683	4.22694	1.00308	4.21395	2.50942e-05	0.000484049
MsaG044074	107.907	1.56209	0.371191	4.20831	2.57284e-05	0.000495086
MsaG030419	11.029	3.84796	0.914723	4.2067	2.5913e-05	0.000497951
MsaG030787	3973.14	1.42553	0.338875	4.20665	2.59189e-05	0.000497951
MsaG010579	736.152	4.90345	1.16691	4.20209	2.64463e-05	0.000507269
MsaG000900	71.48	-1.2179	0.426043	-2.85863	0.0042547	0.0308446
MsaG035218	11.9826	6.52099	1.55264	4.19995	2.66977e-05	0.000510649
MsaG038661	2468.15	2.06226	0.490975	4.20033	2.66526e-05	0.000510649
MsaG000070	541.817	-1.21719	0.361234	-3.36952	0.000752988	0.00795105
MsaG004739	1503.69	1.14352	0.272563	4.19543	2.7236e-05	0.000519917
MsaG003836	59.363	1.4329	0.341555	4.19524	2.72584e-05	0.00051993
MsaG014852	25.4423	2.97535	0.710012	4.19056	2.78271e-05	0.000530252
MsaG041921	12.072	3.15023	0.752233	4.18784	2.8162e-05	0.000535884
MsaG011963	36.9228	-1.21459	0.412544	-2.94415	0.00323838	0.0251363
MsaG028771	20.5421	3.3936	0.81042	4.18746	2.82096e-05	0.000536363
MsaG028069	6.50484	6.254	1.49531	4.18241	2.88435e-05	0.000547981
MsaG023783	75.0903	-1.2129	0.300587	-4.03512	5.4575e-05	0.00093116
MsaG040017	140.527	1.46186	0.34975	4.17972	2.91866e-05	0.000553181
MsaG038843	48.176	2.20677	0.528051	4.17909	2.92681e-05	0.000553849
MsaG045649	503.607	1.44371	0.345618	4.1772	2.9512e-05	0.000558023
MsaG008523	82.3897	1.48009	0.354363	4.17675	2.95709e-05	0.000558696
MsaG006486	49.1558	2.40517	0.575884	4.17648	2.96058e-05	0.000558914
MsaG029162	38.6281	1.87084	0.44802	4.17579	2.9695e-05	0.000559692
MsaG017709	111.137	1.07014	0.256511	4.17191	3.02056e-05	0.000567718
MsaG027868	38.4559	2.7197	0.651917	4.17184	3.02144e-05	0.000567718
MsaG041531	346.354	-1.21252	0.35129	-3.45162	0.000557227	0.00631876
MsaG032475	151.618	-1.21238	0.285153	-4.25167	2.12182e-05	0.000415308
MsaG034322	96.9942	2.24831	0.539019	4.1711	3.03126e-05	0.000569117
MsaG038900	245.466	1.06273	0.254877	4.16958	3.05157e-05	0.00057248
MsaG024262	34.9794	2.39679	0.574877	4.16923	3.05635e-05	0.000572927
MsaG007590	1107.07	2.12042	0.508854	4.16705	3.08561e-05	0.00057796
MsaG015314	91.9034	-1.21164	0.342562	-3.53698	0.000404733	0.00485723
MsaG015548	22.8723	1.96243	0.471113	4.16552	3.10648e-05	0.000581414
MsaG019352	69.7525	1.79241	0.430395	4.16456	3.11954e-05	0.000583402
MsaG045879	95.215	2.05872	0.494385	4.1642	3.12449e-05	0.000583873
MsaG009877	142.321	1.37318	0.329992	4.16124	3.16521e-05	0.00059102
MsaG039516	45.7244	2.09548	0.503719	4.16003	3.18206e-05	0.000593703
MsaG043563	12.668	3.32144	0.798535	4.15941	3.1907e-05	0.000594851
MsaG038991	275.144	1.09763	0.263922	4.1589	3.19787e-05	0.000595725
MsaG030358	9.83075	5.56484	1.33825	4.15829	3.20644e-05	0.000596857
MsaG038386	724.161	-1.2112	0.376121	-3.22023	0.00128086	0.0120385
MsaG025348	66.0371	-1.2111	0.400067	-3.02725	0.00246793	0.0202945
MsaG029412	74.6495	1.36061	0.32725	4.15772	3.21436e-05	0.000597866
MsaG003834	177.745	1.32707	0.319195	4.15754	3.21697e-05	0.000597886
MsaG035612	72.3013	-1.21108	0.371385	-3.26098	0.00111029	0.0107299
MsaG046038	34.9088	-1.21055	0.442521	-2.73558	0.00622704	0.0415564
MsaG027153	47.3925	2.17532	0.523698	4.15377	3.27048e-05	0.000607361
MsaG024244	131.369	-1.2104	0.35858	-3.37554	0.000736715	0.00779641
MsaG016387	7.36687	5.87678	1.41495	4.15335	3.27649e-05	0.000608006
MsaG005922	655.865	1.10445	0.265954	4.15278	3.2846e-05	0.000608096
MsaG038117	49.0148	-1.21019	0.401342	-3.01536	0.00256677	0.0209347
MsaG007596	16.2185	3.40469	0.819848	4.15283	3.28388e-05	0.000608096
MsaG000646	184.993	-1.20901	0.286935	-4.21355	2.51392e-05	0.000484527
MsaG019211	70.6185	2.2717	0.547024	4.15284	3.28375e-05	0.000608096
MsaG027915	11.4099	3.93887	0.948586	4.15236	3.29065e-05	0.000608745
MsaG043843	391.274	1.39401	0.335796	4.15134	3.30533e-05	0.000610521
MsaG017279	813.499	-1.20515	0.288228	-4.18124	2.89919e-05	0.000549928
MsaG029820	99.6716	1.38815	0.33461	4.14856	3.34566e-05	0.000616539
MsaG002153	26.2698	2.13168	0.513908	4.14798	3.35419e-05	0.000617636
MsaG022229	10.6106	4.23231	1.02066	4.14665	3.37377e-05	0.000620287
MsaG011013	166.995	-1.20474	0.302451	-3.98328	6.7971e-05	0.00112337
MsaG038074	91.8114	1.3782	0.332469	4.14534	3.39312e-05	0.000623365
MsaG039906	305.276	-1.20393	0.239683	-5.02299	5.08744e-07	1.71767e-05
MsaG046356	43.8495	1.96082	0.473043	4.14512	3.39631e-05	0.000623473
MsaG026088	36.597	-1.2028	0.394848	-3.04624	0.00231721	0.0193543
MsaG003309	771.671	-1.20272	0.330371	-3.64052	0.000272084	0.00348297
MsaG024173	224.124	1.79438	0.432916	4.14486	3.40017e-05	0.000623703
MsaG025002	16.2566	2.78505	0.671985	4.14451	3.40546e-05	0.000624195
MsaG038390	53.3192	1.28221	0.309432	4.14373	3.41698e-05	0.000625828
MsaG006112	155.345	1.43009	0.345229	4.14243	3.43652e-05	0.000628926
MsaG010769	29.3203	-1.20216	0.439476	-2.73544	0.00622972	0.0415627
MsaG006450	67.2106	2.05865	0.497039	4.14182	3.44559e-05	0.000630104
MsaG011101	28.4573	2.13657	0.516207	4.13897	3.48871e-05	0.000637016
MsaG029812	25.7144	2.30585	0.55768	4.13473	3.55376e-05	0.000647904
MsaG039101	139.458	2.30132	0.556757	4.13344	3.57381e-05	0.000651064
MsaG010492	63.4875	1.40886	0.340955	4.1321	3.59469e-05	0.00065437
MsaG041130	74.4787	2.42354	0.586566	4.13174	3.60035e-05	0.000654903
MsaG018048	50.7098	1.47798	0.358099	4.1273	3.67048e-05	0.000665133
MsaG025881	44.0182	1.72863	0.419012	4.12549	3.69949e-05	0.000669882
MsaG015304	333.859	2.30266	0.558281	4.12454	3.71471e-05	0.00067213
MsaG030649	37.5773	1.90588	0.462454	4.12123	3.76855e-05	0.000680292
MsaG006617	100.352	-1.2015	0.333817	-3.59927	0.000319116	0.00399321
MsaG019824	6.45168	5.70418	1.38475	4.11929	3.80048e-05	0.000685059
MsaG007450	761.379	1.42284	0.34565	4.11642	3.84803e-05	0.000692067
MsaG009086	71.7887	2.1245	0.516308	4.11479	3.87532e-05	0.00069593
MsaG041749	141.439	2.1683	0.527244	4.11251	3.91383e-05	0.000701267
MsaG012323	79.3735	1.45138	0.353064	4.1108	3.94288e-05	0.000704889
MsaG013406	19.7153	2.44136	0.593981	4.11016	3.95385e-05	0.000706322
MsaG046057	94.123	-1.2012	0.326696	-3.67682	0.000236161	0.00311988
MsaG039204	37.5891	-1.20095	0.431399	-2.78385	0.00537173	0.0368027
MsaG046621	107.533	1.43747	0.349917	4.10804	3.99029e-05	0.000712302
MsaG012763	174.132	0.98912	0.240812	4.10743	4.0008e-05	0.000713418
MsaG023866	105.875	1.51435	0.368693	4.10733	4.00251e-05	0.000713418
MsaG004364	36.3704	1.83858	0.448551	4.09894	4.15041e-05	0.000737584
MsaG036504	18.5048	3.03953	0.742071	4.09601	4.20333e-05	0.000746435
MsaG035464	18.7119	3.26831	0.798009	4.09558	4.2112e-05	0.000747277
MsaG005427	314.494	-1.20073	0.280987	-4.27326	1.92632e-05	0.000381092
MsaG028833	63.0086	-1.19793	0.42197	-2.8389	0.00452692	0.0322805
MsaG032148	14.692	3.70026	0.904271	4.09199	4.27693e-05	0.000757442
MsaG025923	66.9402	1.50386	0.367518	4.09193	4.27798e-05	0.000757442
MsaG005937	42.4184	2.3336	0.57066	4.0893	4.3267e-05	0.000764373
MsaG015169	78.0702	1.52122	0.37212	4.08798	4.35151e-05	0.000768189
MsaG046529	26.8227	2.45927	0.601616	4.08777	4.35533e-05	0.000768298
MsaG002799	336.445	-1.19526	0.289467	-4.12917	3.64079e-05	0.000660479
MsaG046576	69.731	-1.19437	0.401613	-2.97394	0.00294006	0.0232581
MsaG014863	33.8128	2.8618	0.700513	4.0853	4.40208e-05	0.000775972
MsaG044677	287.803	2.11485	0.517945	4.08315	4.44297e-05	0.000782028
MsaG017393	216.318	-1.19407	0.246063	-4.8527	1.21791e-06	3.62164e-05
MsaG001222	41.9771	-1.19279	0.366262	-3.25665	0.00112734	0.0108453
MsaG028573	97.0318	1.88935	0.462753	4.08286	4.44853e-05	0.000782431
MsaG027444	101.675	-1.19221	0.359566	-3.31568	0.000914198	0.00923378
MsaG006393	48.6254	-1.19158	0.372085	-3.20245	0.00136263	0.0126478
MsaG013889	37.3529	1.67277	0.409776	4.08217	4.46167e-05	0.000784166
MsaG039852	31.2178	-1.19075	0.439343	-2.7103	0.00672231	0.043871
MsaG008528	85.1191	1.3661	0.334738	4.0811	4.48223e-05	0.000786624
MsaG031353	545.819	0.979254	0.239946	4.08115	4.48138e-05	0.000786624
MsaG013476	19.8854	4.00678	0.982728	4.0772	4.55809e-05	0.000798749
MsaG005911	226.185	3.32546	0.816221	4.07422	4.61697e-05	0.000807903
MsaG028569	272.014	1.71448	0.421036	4.07205	4.66007e-05	0.000814849
MsaG044205	32.5974	-1.19027	0.441804	-2.69411	0.00705767	0.0456303
MsaG004003	158.651	1.15815	0.284512	4.07067	4.68791e-05	0.000819118
MsaG004526	338.337	1.05638	0.259523	4.07046	4.69202e-05	0.000819239
MsaG042023	14.7815	3.65788	0.898708	4.07016	4.69813e-05	0.000819708
MsaG003403	351.521	0.785356	0.192967	4.06989	4.70357e-05	0.000820059
MsaG001335	96.0176	1.74976	0.430061	4.06863	4.72903e-05	0.000823897
MsaG029257	91.0802	1.24217	0.305493	4.0661	4.78058e-05	0.000831669
MsaG031243	13.2793	2.98838	0.735238	4.06451	4.81344e-05	0.000836255
MsaG025828	36.7889	-1.18925	0.404846	-2.93753	0.00330837	0.0255059
MsaG017699	74.6702	-1.18794	0.410985	-2.89047	0.00384671	0.0285971
MsaG010509	106.95	-1.18788	0.264547	-4.49023	7.11468e-06	0.00016519
MsaG015094	76.7356	1.60473	0.394877	4.06387	4.82661e-05	0.000837516
MsaG003644	358.492	-1.18757	0.286775	-4.14113	3.456e-05	0.000631525
MsaG035215	26.0002	2.2104	0.543952	4.06359	4.8323e-05	0.000837621
MsaG045310	192.045	-1.18718	0.287919	-4.12331	3.73462e-05	0.000675221
MsaG038033	126.844	-1.18679	0.3158	-3.75805	0.000171243	0.00240564
MsaG024975	26.046	3.02632	0.745095	4.06166	4.87248e-05	0.000843976
MsaG036641	1060.78	1.30206	0.320999	4.05626	4.98645e-05	0.000863092
MsaG030108	31.6905	2.38577	0.588531	4.05378	5.03969e-05	0.000870945
MsaG006226	50.1557	-1.18621	0.354862	-3.34273	0.000829593	0.00859316
MsaG003300	4.61661	6.07974	1.5016	4.04884	5.14719e-05	0.000887067
MsaG005611	22.5014	2.95216	0.729856	4.04485	5.23557e-05	0.000900352
MsaG007372	95.4693	-1.18569	0.322358	-3.67818	0.000234908	0.00310675
MsaG042012	823.805	-1.18529	0.19217	-6.16793	6.91895e-10	5.41261e-08
MsaG026147	167.099	1.41697	0.350435	4.04346	5.26682e-05	0.000903778
MsaG040261	35.5556	-1.18473	0.397195	-2.98273	0.00285687	0.0227353
MsaG003126	100.696	-1.18396	0.343095	-3.45083	0.000558866	0.00633134
MsaG044750	217.248	1.75099	0.433039	4.04349	5.26603e-05	0.000903778
MsaG024490	70.5759	-1.18277	0.363262	-3.25597	0.00113006	0.010864
MsaG037319	95.2152	1.49059	0.368725	4.04254	5.28747e-05	0.000906673
MsaG040276	350.636	-1.18161	0.275103	-4.29517	1.74558e-05	0.000351435
MsaG029470	187.995	1.30905	0.324147	4.03844	5.38085e-05	0.000921365
MsaG025767	40.7253	2.54888	0.631301	4.0375	5.40243e-05	0.000923738
MsaG007256	12.5179	5.00615	1.24041	4.03588	5.43985e-05	0.00092881
MsaG005422	131.877	-1.1815	0.315596	-3.7437	0.000181328	0.00252951
MsaG018770	64.6992	-1.18035	0.345455	-3.41679	0.000633644	0.00696107
MsaG044894	63.1343	-1.17918	0.356953	-3.30347	0.000954978	0.00954102
MsaG039469	552.597	-1.17646	0.316506	-3.71702	0.000201587	0.00274899
MsaG015987	132.53	1.35654	0.336404	4.03247	5.51942e-05	0.000940384
MsaG018632	75.3823	1.14209	0.283263	4.03189	5.53296e-05	0.00094202
MsaG025488	114.669	-1.17364	0.28777	-4.0784	4.53466e-05	0.000795242
MsaG017591	62.3015	1.78201	0.442212	4.02975	5.58362e-05	0.000949294
MsaG008711	117.866	1.61002	0.399652	4.02857	5.61183e-05	0.000953413
MsaG000406	45.9953	-1.17316	0.403065	-2.9106	0.00360739	0.0272152
MsaG040628	29.2922	2.24578	0.558244	4.02294	5.74767e-05	0.00097304
MsaG016592	265.765	2.1879	0.544112	4.02105	5.79391e-05	0.000979481
MsaG039703	107.074	1.68539	0.41925	4.02	5.81971e-05	0.000982455
MsaG017682	131.883	1.23471	0.307304	4.0179	5.87198e-05	0.000990581
MsaG030619	173.011	-1.17241	0.261484	-4.48368	7.33663e-06	0.000169685
MsaG004946	16.3967	3.47291	0.864647	4.01656	5.9053e-05	0.000994953
MsaG024892	825.838	1.58542	0.394724	4.01653	5.90621e-05	0.000994953
MsaG033231	10.9482	3.0024	0.747639	4.01584	5.9234e-05	0.000997147
MsaG034033	273.233	1.41967	0.354082	4.00943	6.0865e-05	0.00102316
MsaG034626	249.332	-1.17194	0.204983	-5.71727	1.08249e-08	5.88924e-07
MsaG016083	60.2728	2.0283	0.506118	4.00757	6.13469e-05	0.00103054
MsaG029592	17.1194	2.79625	0.697911	4.0066	6.16e-05	0.00103334
MsaG037890	192.072	1.7772	0.444025	4.00249	6.26796e-05	0.00105072
MsaG005931	36.4935	-1.1714	0.408651	-2.86651	0.00415028	0.0303009
MsaG025589	893.413	-1.17034	0.218643	-5.35276	8.66226e-08	3.65066e-06
MsaG007087	19.3935	3.07363	0.768766	3.99814	6.38427e-05	0.00106947
MsaG007410	58.7382	-1.16923	0.418871	-2.79138	0.00524842	0.0361025
MsaG001564	203.862	6.11779	1.53071	3.99671	6.4228e-05	0.00107517
MsaG025354	170.83	1.5664	0.392075	3.99516	6.46509e-05	0.00108073
MsaG025292	15.4791	4.20074	1.05169	3.99426	6.48961e-05	0.00108408
MsaG040238	1000.46	-1.16844	0.176666	-6.61382	3.7453e-11	4.43836e-09
MsaG039059	182.841	-1.16647	0.294432	-3.96175	7.44023e-05	0.00119936
MsaG008406	53.8459	-1.16629	0.388031	-3.00566	0.00265006	0.021417
MsaG028054	10.0082	3.67509	0.920131	3.99409	6.49421e-05	0.00108409
MsaG010557	212.516	1.16899	0.292762	3.99298	6.52484e-05	0.00108769
MsaG040402	43.8741	1.59261	0.398847	3.99303	6.52354e-05	0.00108769
MsaG022266	25.7522	1.96938	0.493462	3.99095	6.58081e-05	0.00109473
MsaG044282	152.204	-1.16568	0.280795	-4.15134	3.30535e-05	0.000610521
MsaG040905	858.679	-1.16559	0.362322	-3.21699	0.00129545	0.0121395
MsaG021431	30.5466	-1.16537	0.415659	-2.80366	0.00505258	0.0351515
MsaG046236	55.768	2.5616	0.641924	3.99051	6.5932e-05	0.00109603
MsaG040521	476.11	-1.16497	0.296183	-3.93329	8.37917e-05	0.00132659
MsaG012403	92.3485	-1.1646	0.376513	-3.09314	0.00198054	0.0171094
MsaG004153	235.525	-1.16399	0.240678	-4.83627	1.32295e-06	3.9001e-05
MsaG025920	81.8423	1.15868	0.290496	3.98861	6.64606e-05	0.00110405
MsaG004252	15.0123	5.66141	1.41982	3.98742	6.67963e-05	0.00110809
MsaG017053	14.2982	4.55071	1.14125	3.98748	6.67788e-05	0.00110809
MsaG044754	12.5591	5.68204	1.42536	3.98639	6.70871e-05	0.00111137
MsaG000118	209.898	-1.16329	0.348342	-3.3395	0.000839298	0.00865996
MsaG038175	47.7684	5.44872	1.3677	3.98384	6.78105e-05	0.0011218
MsaG000640	229.624	0.840161	0.211006	3.9817	6.84245e-05	0.00112884
MsaG020716	14.4162	4.8459	1.21731	3.98082	6.86776e-05	0.00113145
MsaG003634	988.008	-1.16211	0.295417	-3.9338	8.36132e-05	0.00132552
MsaG029752	96.3037	-1.16143	0.322398	-3.60249	0.000315188	0.00395024
MsaG016590	301.857	-1.1596	0.333133	-3.4809	0.000499729	0.00577899
MsaG041983	46.1192	-1.15931	0.388114	-2.98703	0.00281702	0.0224555
MsaG028785	75.529	-1.15928	0.349532	-3.31666	0.000910988	0.00921302
MsaG010535	129.891	2.37684	0.597169	3.98017	6.8866e-05	0.00113378
MsaG044312	35.3803	-1.15814	0.4048	-2.86102	0.00422279	0.030706
MsaG030960	147.353	3.44216	0.865008	3.97934	6.91063e-05	0.00113695
MsaG039929	337.841	-1.15605	0.312653	-3.69753	0.000217705	0.00292121
MsaG025190	58.1472	1.24381	0.312589	3.97906	6.9188e-05	0.00113752
MsaG046411	133.964	-1.15315	0.33936	-3.39802	0.000678765	0.00732564
MsaG040967	51.5446	-1.15219	0.33596	-3.42954	0.000604606	0.0067113
MsaG039135	40.666	-1.1498	0.404477	-2.84268	0.00447361	0.0319956
MsaG007072	347.434	1.0831	0.272223	3.97872	6.92875e-05	0.00113837
MsaG021578	87.6543	-1.14955	0.307079	-3.74351	0.000181468	0.00252998
MsaG017540	92.6677	-1.14814	0.284686	-4.033	5.50696e-05	0.000938929
MsaG002156	55.4537	-1.14758	0.377858	-3.03706	0.00238896	0.0197946
MsaG016408	117.193	-1.14565	0.31728	-3.61085	0.000305192	0.00383701
MsaG017955	329.536	1.2088	0.303889	3.97775	6.95701e-05	0.00114223
MsaG025532	31.0369	3.23232	0.812714	3.9772	6.97327e-05	0.00114411
MsaG015682	3880.21	1.01543	0.25533	3.97693	6.98097e-05	0.00114459
MsaG024281	188.602	-1.14546	0.303044	-3.77985	0.000156921	0.00223461
MsaG027300	78.2297	1.0991	0.27639	3.97663	6.9898e-05	0.00114526
MsaG007995	88.1438	-1.1453	0.364655	-3.14078	0.001685	0.0150169
MsaG008001	1119.29	1.36958	0.344466	3.97596	7.00969e-05	0.00114773
MsaG010271	30.8165	2.34018	0.588666	3.9754	7.02625e-05	0.00114965
MsaG024782	36.0002	6.41907	1.61525	3.97405	7.06593e-05	0.00115356
MsaG014445	120.501	1.85319	0.466335	3.97394	7.06928e-05	0.00115356
MsaG010746	82.5645	2.11315	0.53173	3.9741	7.0645e-05	0.00115356
MsaG007699	11.4174	3.12329	0.786434	3.97146	7.14342e-05	0.00116301
MsaG016358	463.307	-1.14378	0.348573	-3.28133	0.00103321	0.0101364
MsaG037658	37.8356	2.45737	0.618781	3.9713	7.14808e-05	0.00116301
MsaG011777	81.8786	1.70294	0.428896	3.97051	7.1718e-05	0.00116471
MsaG009025	125.847	-1.14206	0.262792	-4.34586	1.38733e-05	0.000291059
MsaG030217	34.1234	-1.14106	0.403364	-2.82885	0.00467158	0.0330559
MsaG007413	85.8998	-1.14033	0.321117	-3.55114	0.000383563	0.00463724
MsaG022965	45.5992	2.1767	0.548213	3.97053	7.17144e-05	0.00116471
MsaG027443	53.0939	1.24446	0.313577	3.96861	7.2294e-05	0.00117248
MsaG004203	57.8808	1.70614	0.429945	3.96827	7.23951e-05	0.00117332
MsaG016602	75.9226	1.93525	0.487894	3.96654	7.29239e-05	0.00118109
MsaG038943	333.729	0.923063	0.23298	3.96199	7.4327e-05	0.00119895
MsaG024414	55.7258	-1.13941	0.397702	-2.86498	0.0041704	0.0303992
MsaG012655	9.97089	5.65254	1.42801	3.95834	7.54723e-05	0.00121415
MsaG040865	31.8736	1.8458	0.46686	3.95364	7.69709e-05	0.00123494
MsaG010346	11.6593	3.64175	0.921228	3.95315	7.71302e-05	0.00123667
MsaG016461	137.021	1.65069	0.417814	3.95077	7.78988e-05	0.00124815
MsaG023419	32.513	1.70797	0.432919	3.94525	7.97182e-05	0.0012756
MsaG014202	38.4864	-1.13877	0.405363	-2.80925	0.00496574	0.0347065
MsaG007559	648.592	1.80368	0.457282	3.94436	8.00144e-05	0.00127948
MsaG013019	55.6893	1.22907	0.311749	3.94248	8.06418e-05	0.00128694
MsaG024617	74.5009	2.51185	0.637441	3.94052	8.13036e-05	0.00129577
MsaG007151	145.204	1.56051	0.396435	3.93636	8.27261e-05	0.00131581
MsaG046166	540.637	1.08297	0.275169	3.93564	8.29736e-05	0.00131887
MsaG036861	507.152	1.75309	0.445569	3.9345	8.33703e-05	0.00132254
MsaG027522	126.672	1.14711	0.291619	3.9336	8.36823e-05	0.00132574
MsaG000359	57.4637	2.53087	0.643732	3.93156	8.43967e-05	0.00133529
MsaG010674	338.681	-1.1382	0.27727	-4.10504	4.04245e-05	0.000719465
MsaG038336	394.548	0.889298	0.226207	3.93134	8.44729e-05	0.00133561
MsaG016049	193.88	1.58247	0.40259	3.93073	8.46898e-05	0.00133815
MsaG032231	252.863	1.92292	0.489255	3.93031	8.48363e-05	0.00133959
MsaG030346	14.2391	3.74554	0.953125	3.92974	8.50367e-05	0.00134098
MsaG023502	105.156	-1.13708	0.325898	-3.48908	0.000484688	0.00564047
MsaG045628	100.925	-1.13425	0.335686	-3.37892	0.000727716	0.00772372
MsaG005776	230.125	-1.13349	0.38454	-2.94765	0.00320199	0.0248942
MsaG044774	275.904	0.859494	0.218709	3.92984	8.50017e-05	0.00134098
MsaG012245	624.389	1.19136	0.303381	3.92695	8.60282e-05	0.00135572
MsaG009422	74.9666	-1.13259	0.335923	-3.37157	0.000747406	0.00790256
MsaG004349	141.312	1.8987	0.483594	3.92623	8.6288e-05	0.00135873
MsaG002334	8.2994	3.38336	0.86176	3.9261	8.63325e-05	0.00135873
MsaG004826	246.648	-1.13213	0.262668	-4.31011	1.63176e-05	0.000332434
MsaG040981	114.582	2.14625	0.546874	3.92457	8.68837e-05	0.00136651
MsaG034106	475.368	-1.13211	0.211605	-5.35008	8.79133e-08	3.69205e-06
MsaG013223	48.3885	-1.13192	0.415937	-2.72136	0.00650129	0.0427432
MsaG031198	22.4847	3.12569	0.796959	3.92201	8.78118e-05	0.00137929
MsaG020521	15.8844	2.89657	0.738843	3.92042	8.83951e-05	0.00138663
MsaG001180	200.357	1.03046	0.262898	3.9196	8.86971e-05	0.00139046
MsaG006389	17.927	3.50017	0.893162	3.91886	8.89696e-05	0.001392
MsaG019057	92.1465	1.22552	0.312714	3.91899	8.89194e-05	0.001392
MsaG016697	109.443	1.39692	0.356547	3.91791	8.93201e-05	0.00139657
MsaG003474	59.5561	-1.13111	0.328231	-3.44609	0.000568767	0.00639809
MsaG006776	27.1637	2.72724	0.696251	3.91704	8.9644e-05	0.00140072
MsaG017223	219.366	-1.13103	0.286794	-3.94371	8.02298e-05	0.00128207
MsaG016720	38.0821	2.44588	0.624772	3.91484	9.04646e-05	0.00141262
MsaG041582	163.873	1.31111	0.334984	3.91396	9.07954e-05	0.00141686
MsaG005333	102.245	-1.13083	0.285419	-3.96201	7.43202e-05	0.00119895
MsaG026382	41.6207	-1.13071	0.390187	-2.89786	0.00375715	0.0281146
MsaG046200	480.417	3.15412	0.805913	3.91372	9.08839e-05	0.00141732
MsaG018841	252.021	1.32937	0.33971	3.91326	9.10584e-05	0.00141911
MsaG040228	59.4866	1.98262	0.506854	3.91162	9.16773e-05	0.00142783
MsaG046006	79.4461	-1.1301	0.330224	-3.42221	0.000621133	0.00684247
MsaG015577	14.5833	2.67971	0.685211	3.91078	9.19999e-05	0.00143192
MsaG016224	87.8947	1.20142	0.30722	3.91061	9.20622e-05	0.00143196
MsaG001374	117.394	1.23181	0.31514	3.90878	9.2762e-05	0.00144191
MsaG008260	132.14	1.67418	0.428428	3.90773	9.31654e-05	0.00144724
MsaG020428	14.2761	4.0724	1.0422	3.90749	9.32591e-05	0.00144775
MsaG041609	93.1059	1.20756	0.309172	3.9058	9.3914e-05	0.00145698
MsaG007093	50.6736	-1.12919	0.35728	-3.16052	0.0015749	0.0142425
MsaG040185	60.4556	-1.12813	0.387312	-2.91271	0.0035831	0.0270746
MsaG009816	143.989	1.40759	0.360415	3.90548	9.40382e-05	0.00145796
MsaG000156	30.3209	2.54065	0.650741	3.90424	9.45224e-05	0.00146357
MsaG043675	47.9632	2.42284	0.620993	3.90155	9.55772e-05	0.00147894
MsaG006287	44.151	-1.12809	0.389593	-2.89557	0.00378467	0.0282677
MsaG039659	57.8158	-1.12731	0.381424	-2.95553	0.00312132	0.0244018
MsaG002938	9.29624	3.68272	0.944245	3.90018	9.61223e-05	0.00148642
MsaG025115	120.408	1.01731	0.260852	3.89994	9.62184e-05	0.00148694
MsaG004952	195.571	1.81653	0.466055	3.89768	9.71189e-05	0.00149796
MsaG020707	94.5133	-1.1263	0.31049	-3.62748	0.000286197	0.00363447
MsaG015617	44.6124	-1.12593	0.404422	-2.78406	0.0053683	0.0367897
MsaG016443	396.056	0.925836	0.237601	3.8966	9.75539e-05	0.0015037
MsaG005574	4.66593	5.58909	1.43554	3.89336	9.88644e-05	0.00152194
MsaG014922	162.237	0.90643	0.232839	3.89295	9.90343e-05	0.00152358
MsaG020001	54.8155	-1.12506	0.418322	-2.68945	0.00715693	0.0460792
MsaG019564	676.461	-1.12392	0.342938	-3.27732	0.00104799	0.010252
MsaG025731	196.085	-1.12369	0.273348	-4.11083	3.94245e-05	0.000704889
MsaG038963	1479.89	-1.12347	0.24663	-4.5553	5.23105e-06	0.000127776
MsaG034081	15.7265	2.17285	0.55831	3.89183	9.94896e-05	0.0015296
MsaG018287	10.4137	3.3026	0.84889	3.8905	0.000100039	0.00153508
MsaG037344	18.6689	2.36754	0.608537	3.89054	0.000100022	0.00153508
MsaG025665	297.935	3.87934	0.997411	3.88941	0.000100488	0.00154099
MsaG046447	18.9245	4.64202	1.19386	3.88824	0.000100972	0.00154643
MsaG045304	45.2144	-1.12344	0.394946	-2.84455	0.00444746	0.0319135
MsaG012022	176.506	-1.12279	0.360586	-3.11379	0.001847	0.0161599
MsaG012663	108.694	-1.122	0.314716	-3.56512	0.000363694	0.00444189
MsaG010920	27.0834	3.64079	0.936621	3.88715	0.000101427	0.00155142
MsaG028762	27.3516	3.28915	0.846751	3.88443	0.000102568	0.00156687
MsaG006631	693.208	3.15024	0.811114	3.88385	0.000102817	0.00156967
MsaG003845	119.556	1.23172	0.317164	3.88354	0.000102947	0.00157065
MsaG021315	58.5696	1.8529	0.477575	3.8798	0.000104542	0.00159295
MsaG017020	40.5456	1.85584	0.47868	3.87699	0.000105757	0.00160942
MsaG021698	146.611	1.5759	0.406497	3.87678	0.000105849	0.0016098
MsaG020335	17.3929	2.44256	0.63106	3.87056	0.000108585	0.00164826
MsaG035686	84.7679	1.65553	0.427846	3.86945	0.000109082	0.00165371
MsaG038361	8.48442	4.52775	1.17148	3.86497	0.000111103	0.00168327
MsaG030303	12.4768	2.77196	0.718289	3.85912	0.000113797	0.00172083
MsaG010577	120.488	4.22561	1.09511	3.85863	0.000114025	0.00172319
MsaG038304	53.1058	-1.12195	0.361201	-3.10616	0.00189531	0.0164862
MsaG039212	145.512	0.984321	0.255117	3.85832	0.000114169	0.00172428
MsaG008643	39.2988	2.7223	0.705856	3.85674	0.00011491	0.00173328
MsaG046580	90.7442	1.24247	0.322275	3.85532	0.000115577	0.00173896
MsaG044324	8347.4	1.68301	0.43677	3.85331	0.000116532	0.00175002
MsaG043136	29.7406	2.97945	0.773703	3.85089	0.000117687	0.00176627
MsaG025999	63.3126	1.3535	0.351577	3.84978	0.000118222	0.00177096
MsaG007731	59.114	-1.12128	0.389379	-2.87966	0.00398104	0.0293496
MsaG009088	25.2013	2.00365	0.520588	3.84882	0.000118689	0.00177685
MsaG043894	109.268	-1.11968	0.320101	-3.49791	0.000468926	0.00548103
MsaG023375	532.781	-1.11735	0.231148	-4.83393	1.33864e-06	3.93665e-05
MsaG021314	32.5907	6.94883	1.80717	3.84515	0.000120478	0.001798
MsaG028453	363.811	1.33691	0.347672	3.8453	0.000120404	0.001798
MsaG045586	78.6759	-1.11678	0.307744	-3.62892	0.000284609	0.00362199
MsaG004818	32.6246	3.24004	0.842806	3.84435	0.000120871	0.00180274
MsaG018249	16.1357	2.59396	0.675075	3.84248	0.000121797	0.00181543
MsaG044682	486.698	1.93706	0.504254	3.84144	0.000122316	0.00182204
MsaG034931	12.4806	2.74506	0.714741	3.84063	0.000122717	0.00182687
MsaG011171	706.613	0.724472	0.188792	3.8374	0.000124342	0.00184646
MsaG000623	265.229	-1.11606	0.295871	-3.7721	0.000161877	0.00229426
MsaG017470	196.276	0.934569	0.243596	3.83655	0.000124773	0.00185171
MsaG002412	37.4738	1.63195	0.425414	3.83614	0.000124983	0.00185368
MsaG025670	516.567	0.814403	0.212389	3.83448	0.000125829	0.00186507
MsaG022388	9.75722	5.38635	1.40632	3.83009	0.000128097	0.00189377
MsaG043912	74.5665	2.3485	0.613192	3.82997	0.000128161	0.00189377
MsaG045969	638.586	1.39429	0.364011	3.83035	0.00012796	0.00189377
MsaG041079	106.903	-1.11444	0.303916	-3.66694	0.000245474	0.00321178
MsaG002300	45.2092	-1.11406	0.390456	-2.85323	0.00432777	0.0312252
MsaG046644	30.6992	2.26531	0.591706	3.82844	0.000128957	0.00190437
MsaG016295	47.5507	-1.11264	0.36342	-3.06159	0.00220165	0.0185574
MsaG039286	54.2585	1.30743	0.341645	3.82686	0.000129789	0.00191548
MsaG041753	123.64	-1.11225	0.299263	-3.71665	0.000201881	0.00274899
MsaG042599	85.3767	1.76972	0.462731	3.82451	0.000131031	0.00193252
MsaG037932	57.5958	-1.11203	0.373558	-2.97685	0.00291224	0.0230991
MsaG021942	18.6169	3.66992	0.960178	3.82213	0.000132305	0.0019478
MsaG040254	153.757	-1.11158	0.358544	-3.10027	0.00193347	0.0167693
MsaG015953	59.3547	-1.11129	0.403001	-2.75754	0.00582383	0.039251
MsaG009818	104.15	-1.11058	0.315226	-3.52314	0.000426471	0.00506643
MsaG026518	40.6312	-1.10902	0.406794	-2.72624	0.00640602	0.0422911
MsaG030964	174.108	3.10832	0.813564	3.82062	0.000133116	0.00195853
MsaG018974	103.673	1.5025	0.393467	3.81863	0.000134193	0.00197195
MsaG003877	67.7075	-1.10796	0.372354	-2.97556	0.0029245	0.0231657
MsaG022320	32.9625	1.94321	0.508857	3.81877	0.000134118	0.00197195
MsaG030029	41.5367	1.52749	0.400184	3.81697	0.000135102	0.00198167
MsaG015105	37.2092	2.85841	0.749376	3.81438	0.000136524	0.00200129
[truncated: 1,831 more rows]

## Sheet: OF 4xBSPvs2xBSP
Supplementary Table 9. Differentially expressed genes (DEGs) between tetraploid BSP and diploid BSP accessions in open flowers. For each gene, the base mean (namely the average of the normalized count values, dividing by size factors, taken over all samples), log2FoldChange (the fold change expressed in logarithmic scale to base 2), lfcSE (The standard error estimate for the log2 fold change esti…
gene	baseMean	log2FoldChange	lfcSE	stat	pvalue	padj
MsaG008267	18.6268	-7.74933	1.28339	-6.03816	1.55884e-09	1.28852e-06
MsaG009775	18.3219	-7.18048	1.26447	-5.67864	1.35769e-08	9.86221e-06
MsaG017116	397.659	0.604703	0.176441	3.42723	0.000609764	0.0305025
MsaG015436	1193.05	0.628761	0.183999	3.41721	0.00063267	0.0309505
MsaG003462	490.097	0.657932	0.187721	3.50483	0.0004569	0.0254706
MsaG009425	18.8627	-6.9498	1.31671	-5.27816	1.3049e-07	5.68724e-05
MsaG028401	23.3741	-6.88465	1.25275	-5.49565	3.8928e-08	2.07365e-05
MsaG025685	419.057	0.694261	0.210674	3.29543	0.000982726	0.0414006
MsaG029031	253.114	0.694973	0.208301	3.33639	0.000848735	0.0380281
MsaG046850	23.3654	-6.87872	1.26296	-5.44649	5.13734e-08	2.67711e-05
MsaG006533	9.38011	-6.72322	1.42627	-4.71386	2.4307e-06	0.000626518
MsaG012109	400.585	0.708938	0.186813	3.7949	0.000147705	0.0125704
MsaG021288	647.558	0.70943	0.216127	3.28247	0.00102903	0.0427504
MsaG036341	894.513	0.721731	0.176371	4.09212	4.27455e-05	0.00536467
MsaG008900	8.62803	-6.45999	1.32555	-4.87343	1.09679e-06	0.000328639
MsaG009308	655.706	0.723615	0.217769	3.32285	0.000891018	0.0392621
MsaG032661	13.5635	-6.34041	1.33411	-4.75255	2.00871e-06	0.00054102
MsaG008708	919.214	0.726869	0.224532	3.23727	0.0012068	0.0470246
MsaG009409	567.923	0.728451	0.187652	3.88193	0.000103631	0.00988769
MsaG004998	521.977	0.75246	0.215816	3.48657	0.000489249	0.0267758
MsaG031932	81.4449	-6.31533	0.782033	-8.07552	6.71894e-16	2.68433e-12
MsaG005776	334.802	0.756612	0.217485	3.47892	0.000503436	0.0273568
MsaG011019	5.84271	-6.12119	1.4662	-4.17487	2.98156e-05	0.00410753
MsaG044013	7.37678	-6.05374	1.53501	-3.94379	8.02045e-05	0.0083887
MsaG012522	364.322	0.766632	0.216218	3.54565	0.000391653	0.0230671
MsaG031747	5.72607	-5.89867	1.6329	-3.61239	0.000303391	0.0197954
MsaG008233	13.171	-5.82113	1.18962	-4.89328	9.9171e-07	0.000304773
MsaG038906	331.393	-5.59819	0.540781	-10.3521	4.09592e-25	9.81833e-21
MsaG024213	559.284	0.768804	0.22781	3.37477	0.000738786	0.0344542
MsaG008231	14.078	-5.47441	1.05078	-5.20983	1.89017e-07	7.94901e-05
MsaG012636	238.719	0.785524	0.232122	3.38409	0.000714136	0.0336317
MsaG008234	11.7019	-5.36555	1.08868	-4.92848	8.28717e-07	0.000264869
MsaG004958	5.88393	-5.32697	1.58811	-3.35429	0.000795681	0.0364442
MsaG017483	170.748	0.803485	0.226518	3.54711	0.000389479	0.0230523
MsaG026726	5.23771	-5.27986	1.46562	-3.60249	0.000315185	0.0203099
MsaG008230	12.5121	-5.22598	1.01901	-5.1285	2.92062e-07	0.00011292
MsaG009320	666.97	0.804731	0.208287	3.86357	0.00011174	0.0103417
MsaG024347	4.18891	-5.21763	1.54583	-3.3753	0.000737348	0.0344541
MsaG003023	433.524	0.816218	0.236414	3.45249	0.000555433	0.0287565
MsaG010480	390.071	0.838149	0.245796	3.40994	0.000649775	0.0314988
MsaG000900	109.99	-5.18245	0.600434	-8.63118	6.07222e-18	3.63893e-14
MsaG030104	5.86669	-5.14191	1.42789	-3.60105	0.000316936	0.0203343
MsaG009391	247.477	0.848133	0.226692	3.74134	0.000183043	0.0141997
MsaG006767	277.141	0.855682	0.226823	3.77247	0.000161642	0.0132696
MsaG004818	5.39306	-5.03066	1.53124	-3.28535	0.00101855	0.0423883
MsaG028803	8.77024	-5.01029	1.42796	-3.50871	0.000450278	0.0252187
MsaG003519	160.698	0.884232	0.266861	3.31345	0.000921513	0.040236
MsaG024546	50.8159	-4.98637	0.803415	-6.20647	5.41888e-10	5.19584e-07
MsaG001094	7.6858	-4.9425	1.32997	-3.71625	0.000202204	0.0152903
MsaG007728	1184.86	0.909997	0.216906	4.19535	2.72446e-05	0.00388739
MsaG040160	16.8324	-4.92126	0.909024	-5.41378	6.17068e-08	3.08161e-05
MsaG041403	264.495	0.921567	0.268996	3.42595	0.000612664	0.0305025
MsaG011318	334.663	0.925032	0.277785	3.33003	0.000868357	0.038547
MsaG023301	5.97582	-4.8551	1.41616	-3.42836	0.000607248	0.0305025
MsaG044014	44.9316	-4.67092	0.566805	-8.2408	1.71065e-16	8.2012e-13
MsaG020152	35.4259	-4.64895	0.697542	-6.66476	2.65097e-11	3.73802e-08
MsaG023485	5.776	-4.62554	1.25205	-3.69438	0.000220424	0.0162578
MsaG033699	68.2344	-4.54044	0.62686	-7.24314	4.38408e-13	1.16768e-09
MsaG000989	140.843	0.92984	0.263233	3.53239	0.000411826	0.0238451
MsaG019545	11.2806	-4.52985	1.09263	-4.14581	3.38616e-05	0.00450943
MsaG023925	5.84763	-4.52411	1.29189	-3.50194	0.000461887	0.0255702
MsaG024375	6.63278	-4.51141	1.24909	-3.61175	0.00030414	0.0197954
MsaG033207	7.79957	-4.44023	1.16075	-3.82532	0.000130604	0.0115571
MsaG034209	10.1266	-4.34385	1.02272	-4.24734	2.16325e-05	0.00324095
MsaG034394	5.28091	-4.29658	1.31141	-3.2763	0.00105177	0.0431711
MsaG025130	5.25482	-4.2888	1.29663	-3.30764	0.00094085	0.0405209
MsaG019812	36.7236	-4.25047	0.637144	-6.67113	2.53842e-11	3.73802e-08
MsaG008315	7.70803	-4.21296	1.17046	-3.5994	0.000318956	0.0203343
MsaG027492	7.07996	-4.18969	1.14463	-3.66031	0.000251906	0.0178099
MsaG042220	6.83844	-4.15856	1.09473	-3.79873	0.000145442	0.0125704
MsaG022185	5.91992	-4.12063	1.1545	-3.5692	0.000358078	0.0222212
MsaG010976	14.2993	-4.06059	0.932065	-4.35655	1.32127e-05	0.0022067
MsaG010489	122.256	0.935244	0.26076	3.5866	0.000335013	0.0210225
MsaG046013	5.70939	-4.04726	1.21956	-3.31864	0.000904585	0.0397139
MsaG008188	17.4845	-3.98295	0.935026	-4.25972	2.04684e-05	0.00309946
MsaG026466	14.7214	-3.95818	1.00287	-3.94685	7.9187e-05	0.0083254
MsaG041743	135.769	0.938209	0.267022	3.51361	0.000442064	0.0249344
MsaG020467	152.827	0.960055	0.293005	3.27658	0.00105073	0.0431711
MsaG030037	6.09646	-3.9	1.08938	-3.58001	0.000343575	0.0214475
MsaG029847	11.1248	-3.84468	0.842531	-4.56325	5.03683e-06	0.00111794
MsaG037597	578.676	0.960348	0.213393	4.50036	6.78375e-06	0.00135511
MsaG042221	8.96809	-3.84435	1.15289	-3.33455	0.000854381	0.0381385
MsaG037278	290.396	0.969647	0.281648	3.44276	0.000575808	0.0293674
MsaG024542	239.049	0.976061	0.249074	3.91877	8.90038e-05	0.00892682
MsaG042891	7.5704	-3.84333	1.18804	-3.23502	0.00121633	0.0472556
MsaG025788	87.996	0.976712	0.292017	3.34471	0.000823678	0.0373892
MsaG022264	6.12028	-3.83106	1.00763	-3.80205	0.000143506	0.0124637
MsaG016266	95.8812	0.980071	0.252205	3.88602	0.000101903	0.00977085
MsaG006693	220.63	0.986865	0.26029	3.7914	0.000149799	0.0126438
MsaG035372	6.5838	-3.8253	1.02269	-3.74042	0.000183712	0.0142057
MsaG020284	5.70847	-3.7013	1.13493	-3.26125	0.00110924	0.0445385
MsaG039527	205.476	-3.69599	0.54691	-6.75794	1.39965e-11	2.39649e-08
MsaG041252	96.934	0.988646	0.305817	3.23281	0.00122581	0.0474325
MsaG023930	6.34763	-3.69387	1.01693	-3.63237	0.000280831	0.0189096
MsaG001283	93.0615	0.991498	0.289448	3.42548	0.000613705	0.0305025
MsaG005178	15.4115	-3.63286	0.949602	-3.82566	0.00013042	0.0115571
MsaG034282	8.69133	-3.5998	1.02476	-3.51282	0.000443379	0.0249344
MsaG032669	81.896	0.997376	0.310616	3.21097	0.00132289	0.0499008
MsaG018124	47.7807	-3.46959	0.695437	-4.98907	6.06709e-07	0.000207763
MsaG021557	9.11112	-3.43241	1.00266	-3.4233	0.00061865	0.0305137
MsaG010145	511.973	1.00805	0.247412	4.07435	4.61429e-05	0.00555825
MsaG034275	18.2717	-3.41917	0.647694	-5.27899	1.29897e-07	5.68724e-05
MsaG037589	17.4582	-3.38722	0.608145	-5.56977	2.55082e-08	1.52864e-05
MsaG023517	20.7015	-3.37927	0.761717	-4.43639	9.1482e-06	0.00170024
MsaG041633	13.0731	-3.34905	0.949843	-3.52589	0.000422055	0.0242035
MsaG037107	11.4925	-3.33162	0.985429	-3.38088	0.000722537	0.0338942
MsaG031019	140.674	1.01041	0.306293	3.29882	0.000970921	0.04112
MsaG038985	69.2384	-3.32351	0.445946	-7.45271	9.14441e-14	2.74001e-10
MsaG035267	7.42459	-3.2914	1.01197	-3.25246	0.00114409	0.0455565
MsaG006532	41.7535	-3.25855	0.616441	-5.28607	1.24972e-07	5.65228e-05
MsaG012594	67.4654	-3.25071	0.472528	-6.87941	6.01025e-12	1.2006e-08
MsaG027487	47.1645	-3.24051	0.586278	-5.52727	3.25258e-08	1.85637e-05
MsaG043986	72.6035	1.01295	0.304891	3.32232	0.000892732	0.0392655
MsaG034510	49.3939	-3.18367	0.577844	-5.50957	3.59708e-08	1.95967e-05
MsaG001912	102.907	1.01477	0.312215	3.25024	0.00115309	0.0456871
MsaG024545	39.2219	-3.16476	0.702599	-4.50436	6.65743e-06	0.00135242
MsaG025097	7.43394	-3.16249	0.946391	-3.34163	0.000832884	0.037599
MsaG008475	10.3254	-3.13973	0.925516	-3.39241	0.000692817	0.0328862
MsaG022869	20.7209	-3.08166	0.775608	-3.97321	7.09103e-05	0.00769137
MsaG034561	199.887	1.02513	0.267796	3.828	0.000129188	0.0115571
MsaG031541	9.09364	-3.08141	0.861417	-3.57713	0.000347382	0.0216288
MsaG040912	7.51031	-3.05546	0.928655	-3.2902	0.00100117	0.041883
MsaG014880	24.6505	-2.95426	0.82845	-3.56601	0.000362458	0.0222212
MsaG029866	19.7013	-2.9419	0.853674	-3.44616	0.000568613	0.0292494
MsaG005594	16.3126	-2.92685	0.765146	-3.82522	0.000130657	0.0115571
MsaG033519	19.711	-2.89866	0.833544	-3.47751	0.000506099	0.0273853
MsaG009411	157.32	1.05479	0.296086	3.56246	0.000367394	0.0223523
MsaG034673	68.7339	1.0569	0.319552	3.30743	0.00094156	0.0405209
MsaG035359	11.0726	-2.85801	0.879681	-3.24892	0.00115844	0.0457487
MsaG039850	381.119	1.0657	0.234276	4.54892	5.39222e-06	0.00117506
MsaG044106	154.007	1.07052	0.332288	3.22167	0.00127444	0.0485686
MsaG001602	333.198	-2.79154	0.505619	-5.52104	3.36994e-08	1.87863e-05
MsaG014120	78.5255	1.07674	0.298163	3.61125	0.000304722	0.0197954
MsaG004252	17.4984	-2.78256	0.739646	-3.76201	0.00016855	0.0134677
MsaG001669	10.7152	-2.76431	0.850318	-3.25091	0.00115037	0.0456564
MsaG016746	59.9198	1.07835	0.3041	3.54604	0.00039107	0.0230671
MsaG022272	19.9868	-2.75351	0.833899	-3.30196	0.000960107	0.040858
MsaG011080	496.174	1.09284	0.243541	4.48728	7.21381e-06	0.00142911
MsaG002618	19.9854	-2.66947	0.710341	-3.75801	0.000171273	0.0135946
MsaG022440	57.6162	-2.63186	0.560837	-4.69274	2.69575e-06	0.000673122
MsaG034435	91.3774	1.09463	0.328597	3.33123	0.00086462	0.0384523
MsaG010021	209.763	1.09708	0.258562	4.24301	2.20544e-05	0.00326337
MsaG026317	80.8003	1.10948	0.311187	3.56532	0.000363417	0.0222231
MsaG009325	269.562	1.12172	0.286955	3.90904	9.26623e-05	0.00919882
MsaG035690	12.4508	-2.62257	0.736721	-3.55979	0.000371154	0.0224104
MsaG006565	501.26	1.12383	0.189329	5.93586	2.92316e-09	2.26036e-06
MsaG021042	422.127	1.12698	0.276156	4.08097	4.48488e-05	0.00551318
MsaG009307	29.3726	-2.61234	0.663838	-3.9352	8.31263e-05	0.00851548
MsaG037068	15.8456	-2.61059	0.612003	-4.26565	1.99325e-05	0.00306283
MsaG019814	86.9169	-2.60465	0.506248	-5.14501	2.67508e-07	0.000106874
MsaG014883	64.2143	-2.6002	0.46539	-5.58713	2.30851e-08	1.41891e-05
MsaG026969	152.863	1.12965	0.245551	4.60047	4.2154e-06	0.000953278
MsaG026338	17.2465	-2.59553	0.693647	-3.74186	0.000182664	0.0141997
MsaG044668	60.7668	1.13036	0.321471	3.51622	0.000437744	0.0248065
MsaG035896	385.279	1.14648	0.341692	3.35531	0.000792759	0.0364442
MsaG034234	23.8664	-2.59081	0.704678	-3.67659	0.000236376	0.0171171
MsaG046147	33.669	-2.56012	0.71203	-3.59552	0.000323746	0.0204763
MsaG034340	177.19	-2.53679	0.394355	-6.43275	1.25312e-10	1.50192e-07
MsaG020578	52.4789	1.15479	0.351948	3.28114	0.0010339	0.0428041
MsaG025999	85.0027	1.15624	0.289248	3.99738	6.40464e-05	0.00710767
MsaG016704	14.3007	-2.53155	0.70432	-3.59432	0.000325237	0.0205055
MsaG026781	58.6757	-2.53051	0.64511	-3.9226	8.75997e-05	0.00886013
MsaG039816	115.341	1.15984	0.360276	3.21932	0.00128496	0.0487369
MsaG020812	78.7634	1.16131	0.305987	3.79529	0.000147473	0.0125704
MsaG014882	24.9495	-2.49877	0.661274	-3.77872	0.000157637	0.0130751
MsaG018367	102.135	1.16644	0.29815	3.91225	9.14419e-05	0.00913314
MsaG001286	91.9445	1.17114	0.267508	4.37798	1.19786e-05	0.00208111
MsaG045062	27.7349	-2.44429	0.652855	-3.744	0.000181111	0.0141997
MsaG037458	17.9677	-2.40034	0.574126	-4.18087	2.90399e-05	0.00402378
MsaG029655	21.5998	-2.39313	0.531704	-4.50087	6.76755e-06	0.00135511
MsaG033986	16.0176	-2.38998	0.65246	-3.66304	0.000249242	0.0177287
MsaG015315	206.002	1.17417	0.350861	3.34654	0.000818276	0.0372907
MsaG025826	84.3857	1.17672	0.330252	3.56308	0.000366523	0.0223523
MsaG045994	16.8745	-2.37279	0.596567	-3.97741	6.96705e-05	0.00762589
MsaG026869	64.508	-2.34125	0.680751	-3.43921	0.00058341	0.029692
MsaG012902	64.2369	1.17868	0.349083	3.3765	0.000734145	0.0343715
MsaG001466	39.1838	-2.33938	0.503715	-4.64426	3.41301e-06	0.000811792
MsaG016183	62.6719	-2.3175	0.614496	-3.77139	0.000162341	0.0132815
MsaG045177	194.66	1.19283	0.290682	4.10355	4.06854e-05	0.00524339
MsaG005299	12.8705	-2.30416	0.672956	-3.42394	0.000617207	0.0305053
MsaG035708	74.1727	1.19461	0.292604	4.0827	4.45149e-05	0.00551318
MsaG011929	229.792	1.19909	0.212117	5.65296	1.57711e-08	1.09051e-05
MsaG041754	98.8511	1.20064	0.329705	3.64154	0.00027101	0.0185611
MsaG036910	64.2344	1.20355	0.360796	3.33581	0.000850519	0.0380369
MsaG005134	150.739	-2.28728	0.482722	-4.7383	2.15523e-06	0.000567724
MsaG034437	83.5596	1.20769	0.348566	3.46473	0.000530766	0.0280861
MsaG023656	522.122	1.21396	0.237232	5.1172	3.10105e-07	0.00011671
MsaG022053	20.1277	-2.25738	0.658623	-3.42742	0.000609343	0.0305025
MsaG020775	43.6561	-2.25225	0.51464	-4.37636	1.20677e-05	0.00208111
MsaG012819	37.9363	-2.2167	0.64194	-3.45313	0.000554123	0.0287508
MsaG020730	261.706	1.21933	0.341911	3.56622	0.000362167	0.0222212
MsaG035008	12.0114	-2.21405	0.611853	-3.61861	0.000296194	0.0193991
MsaG039286	73.0506	1.22059	0.344784	3.54016	0.000399884	0.0233227
MsaG027253	281.104	-2.20796	0.53832	-4.10158	4.10341e-05	0.00526004
MsaG017749	17.4096	-2.20676	0.680481	-3.24294	0.00118303	0.0463374
MsaG044502	15.5953	-2.20513	0.612549	-3.59993	0.000318304	0.0203343
MsaG001489	62.7315	1.22446	0.344793	3.55128	0.000383362	0.0228029
MsaG004435	66.6022	1.22461	0.327626	3.73784	0.000185609	0.0143062
MsaG033940	79.1978	-2.19356	0.334437	-6.55897	5.41807e-11	7.21537e-08
MsaG009865	143.527	1.22837	0.360786	3.4047	0.000662365	0.0318826
MsaG026297	16.5192	-2.18975	0.584959	-3.74343	0.000181528	0.0141997
MsaG034791	13.1655	-2.18104	0.653564	-3.33715	0.000846414	0.0379951
MsaG013799	39.0599	-2.1685	0.599183	-3.6191	0.000295632	0.0193991
MsaG018295	171.85	-2.15875	0.403277	-5.35302	8.6498e-08	4.06558e-05
MsaG022349	42.2338	-2.14877	0.656616	-3.27249	0.00106605	0.0435354
MsaG031059	14.5818	-2.1331	0.643602	-3.31432	0.000918654	0.0401844
MsaG031822	18.567	-2.12091	0.575139	-3.68764	0.000226342	0.0165922
MsaG046505	16.4214	-2.10999	0.618825	-3.40967	0.000650426	0.0314988
MsaG007002	43.5238	-2.10618	0.394775	-5.33514	9.5473e-08	4.40112e-05
MsaG018109	18.8581	-2.09378	0.593036	-3.53061	0.000414605	0.0239337
MsaG030716	54.4499	1.23034	0.378747	3.24845	0.00116037	0.0457487
MsaG001658	65.2873	1.23229	0.361921	3.40488	0.000661941	0.0318826
MsaG035347	71.5281	1.23921	0.312038	3.97133	7.14711e-05	0.00771727
MsaG036375	80.95	-2.09334	0.306414	-6.83175	8.38835e-12	1.54675e-08
MsaG018032	80.0041	1.2477	0.336247	3.71067	0.000206711	0.0154846
MsaG037771	13.08	-2.08859	0.578548	-3.61005	0.000306137	0.0198336
MsaG021313	586.775	1.24943	0.329519	3.7917	0.000149621	0.0126438
MsaG010371	30.7895	-2.08699	0.612082	-3.40966	0.000650448	0.0314988
MsaG025543	42.4244	1.24983	0.382041	3.27145	0.00106998	0.0435354
MsaG036302	29.0457	-2.08621	0.489683	-4.26033	2.04125e-05	0.00309946
MsaG005132	116.497	-2.07467	0.326701	-6.35036	2.14813e-10	2.34058e-07
MsaG008160	115.955	-2.04626	0.337801	-6.05758	1.38181e-09	1.18298e-06
MsaG010159	466.741	1.25356	0.293511	4.27092	1.94672e-05	0.00303018
MsaG024286	33.3991	-2.0385	0.630741	-3.23191	0.00122967	0.0474325
MsaG023299	74.4452	-2.03133	0.552947	-3.67365	0.000239115	0.0172127
MsaG014881	20.7586	-2.03107	0.584742	-3.47345	0.000513821	0.0276168
MsaG001308	762.696	-2.02206	0.484725	-4.17156	3.02519e-05	0.00414382
MsaG036280	53.7236	1.256	0.360448	3.48455	0.000492967	0.0269178
MsaG024148	324.778	-2.0151	0.451879	-4.45937	8.21997e-06	0.00157633
MsaG038935	866.557	-2.01101	0.427173	-4.70772	2.50506e-06	0.000632093
MsaG014613	653.198	1.26408	0.279931	4.51567	6.31168e-06	0.00131824
MsaG044464	24.5902	-2.00894	0.619179	-3.24453	0.00117646	0.0462308
MsaG015462	386.656	-1.99738	0.402733	-4.95956	7.06545e-07	0.000232008
MsaG018483	89.3387	-1.98797	0.408207	-4.87002	1.11587e-06	0.00033023
MsaG016231	20.2485	-1.97713	0.607137	-3.25649	0.00112801	0.045141
MsaG001360	128.234	1.26682	0.283211	4.47305	7.711e-06	0.00150277
MsaG004355	43.4075	1.27473	0.361685	3.52441	0.000424427	0.0242815
MsaG015946	48.4042	1.27967	0.353433	3.62069	0.000293823	0.0193495
MsaG020774	103.024	-1.97282	0.567972	-3.47344	0.000513833	0.0276168
MsaG025501	165.342	-1.97004	0.388667	-5.06871	4.00516e-07	0.000144662
MsaG013117	52.3293	-1.96982	0.493022	-3.9954	6.45843e-05	0.00713433
MsaG020629	107.492	-1.96875	0.374519	-5.25676	1.46617e-07	6.27601e-05
MsaG044097	16.1406	-1.96786	0.560268	-3.51235	0.000444162	0.0249344
MsaG005937	74.6202	1.28185	0.324256	3.95321	7.71082e-05	0.00821494
MsaG038418	25.0143	-1.96431	0.540547	-3.63393	0.000279131	0.0188822
MsaG040548	39.0775	-1.9557	0.537593	-3.63789	0.000274882	0.0187193
MsaG026172	27.2255	-1.94021	0.560584	-3.46105	0.000538068	0.0282601
MsaG044910	278.195	1.28365	0.315614	4.06716	4.75891e-05	0.00567541
MsaG006196	271.852	-1.9188	0.407292	-4.71111	2.46369e-06	0.000628266
MsaG019148	60.3656	1.28524	0.329646	3.89883	9.66567e-05	0.00940926
MsaG038041	66.7376	1.29279	0.340683	3.79472	0.000147813	0.0125704
MsaG003835	50.0591	1.29705	0.344858	3.76111	0.00016916	0.0134716
MsaG006282	121.617	-1.90766	0.459787	-4.149	3.33935e-05	0.00447583
MsaG024675	457.98	-1.9036	0.3787	-5.02668	4.99053e-07	0.000175694
MsaG040985	54.7652	-1.89377	0.46536	-4.06947	4.71212e-05	0.00564771
MsaG047201	40.6969	1.30021	0.399954	3.2509	0.00115041	0.0456564
MsaG041885	49.1351	1.30343	0.376077	3.46586	0.000528532	0.0280297
MsaG017890	48.4598	1.30652	0.353583	3.6951	0.000219802	0.0162578
MsaG005112	451.072	-1.88729	0.261422	-7.21932	5.22488e-13	1.25246e-09
MsaG006313	44.0802	1.31567	0.397427	3.31048	0.000931353	0.0404403
MsaG009486	51.9337	-1.88207	0.548763	-3.42966	0.000604337	0.030498
MsaG040102	64.8537	1.31807	0.41052	3.21073	0.00132397	0.0499008
MsaG020358	76.5126	-1.88114	0.494677	-3.80277	0.000143085	0.0124637
MsaG017612	16.2613	-1.87789	0.568485	-3.30332	0.000955487	0.0408271
MsaG017215	23.104	-1.87606	0.468864	-4.00129	6.29979e-05	0.00706647
MsaG000017	16.7423	-1.8682	0.511203	-3.65452	0.000257664	0.0179548
MsaG045628	94.7324	1.33836	0.325378	4.11326	3.90113e-05	0.00511005
MsaG032548	21.548	-1.86297	0.543704	-3.42643	0.000611565	0.0305025
MsaG034337	48.3172	-1.85796	0.358297	-5.18554	2.15393e-07	8.75116e-05
MsaG044168	54.2473	-1.84208	0.494148	-3.72779	0.000193163	0.0147933
MsaG033867	54.3454	-1.83293	0.562191	-3.26034	0.00111279	0.0446065
MsaG045926	125.4	-1.80937	0.445359	-4.06271	4.85057e-05	0.005713
MsaG033944	78.4359	-1.80076	0.399696	-4.50533	6.62689e-06	0.00135242
MsaG033595	109.122	1.33919	0.328402	4.07789	4.54458e-05	0.00552985
MsaG031879	55.3732	1.34864	0.365239	3.69249	0.000222068	0.0163288
MsaG027006	70.9186	1.35237	0.397166	3.40506	0.000661499	0.0318826
MsaG041659	75.6959	1.35429	0.289893	4.67169	2.98734e-06	0.000738243
MsaG041263	35.7321	1.36282	0.405732	3.35893	0.000782448	0.0362086
MsaG012595	113.224	-1.7884	0.411665	-4.3443	1.39722e-05	0.00230984
MsaG007507	48.8799	-1.77887	0.451272	-3.9419	8.08389e-05	0.0083887
MsaG032782	51.2146	1.36326	0.380262	3.58505	0.000337019	0.0210931
MsaG005130	108.847	-1.77203	0.391039	-4.53159	5.85417e-06	0.00125295
MsaG022793	56.2172	-1.75859	0.397006	-4.42962	9.44002e-06	0.00172738
MsaG009392	37.3926	-1.75784	0.444897	-3.95111	7.77896e-05	0.00825086
MsaG002611	72.4025	1.37481	0.348147	3.94893	7.8502e-05	0.00828974
MsaG007212	29.2413	-1.75527	0.463147	-3.78987	0.000150727	0.0126774
MsaG039437	39.5574	1.37568	0.415611	3.31001	0.000932938	0.0404403
MsaG022334	40.5017	-1.75092	0.438008	-3.99747	6.40235e-05	0.00710767
MsaG001288	76.3156	1.37651	0.352183	3.90851	9.2867e-05	0.00919882
MsaG007612	219.469	1.38084	0.265553	5.19987	1.9943e-07	8.24229e-05
MsaG044364	132.601	-1.74234	0.310103	-5.61859	1.92524e-08	1.21447e-05
MsaG025099	48.8063	1.39572	0.414254	3.36924	0.000753761	0.0350843
MsaG011632	67.7766	1.39581	0.406448	3.43416	0.000594398	0.0301233
MsaG020995	113.143	1.402	0.289458	4.84353	1.27554e-06	0.000363999
MsaG033946	868.454	-1.73588	0.225127	-7.71067	1.2516e-14	4.28602e-11
MsaG041222	299.762	-1.73278	0.393296	-4.40579	1.05401e-05	0.00188549
MsaG007046	842.717	-1.72003	0.247914	-6.93799	3.9772e-12	8.66703e-09
MsaG016409	131.887	-1.71315	0.400677	-4.27563	1.90594e-05	0.0029861
MsaG040512	54.7276	-1.71275	0.442895	-3.86716	0.000110108	0.0103417
MsaG032231	243.139	1.40466	0.435173	3.22781	0.00124741	0.0477662
MsaG009561	18.6457	-1.71045	0.522883	-3.2712	0.00107094	0.0435354
MsaG015199	88.7434	-1.70414	0.339192	-5.02413	5.05732e-07	0.000175694
MsaG033961	151.952	-1.69434	0.437068	-3.8766	0.000105926	0.0100362
MsaG039576	33.5351	-1.68363	0.43698	-3.85289	0.000116733	0.0107211
MsaG004172	17.2565	-1.68226	0.52026	-3.23349	0.00122286	0.0474323
MsaG028908	1026.56	-1.67403	0.297129	-5.63403	1.76045e-08	1.14053e-05
MsaG007704	141.313	-1.66555	0.448827	-3.7109	0.00020652	0.0154846
MsaG025897	221.091	-1.66517	0.294652	-5.65131	1.59225e-08	1.09051e-05
MsaG002921	60.2769	1.41062	0.412411	3.42041	0.000625263	0.0307766
MsaG012022	184.829	-1.66241	0.346693	-4.79505	1.62632e-06	0.000448099
MsaG021012	145.919	-1.6522	0.355954	-4.64162	3.45695e-06	0.000812417
MsaG026017	45.6285	1.41135	0.389649	3.6221	0.000292218	0.0193495
MsaG035133	31.8868	-1.65096	0.431461	-3.82643	0.000130015	0.0115571
MsaG023049	24.6197	-1.64082	0.420203	-3.90483	9.4293e-05	0.00926351
MsaG027187	49.4572	1.41256	0.396729	3.56051	0.00037013	0.0224104
MsaG006879	50.3295	-1.62937	0.432908	-3.76377	0.000167371	0.0134677
MsaG036028	88.6383	-1.62335	0.298296	-5.44208	5.26624e-08	2.6859e-05
MsaG043160	34.5006	-1.59939	0.392344	-4.07651	4.57158e-05	0.00553462
MsaG000555	32.3745	1.42449	0.419256	3.39767	0.000679626	0.0325176
MsaG045722	32.9483	-1.59386	0.494557	-3.22281	0.00126938	0.0484528
MsaG023133	45.9888	-1.59317	0.441831	-3.60584	0.000311142	0.0201035
MsaG037945	55.5845	-1.57062	0.357553	-4.39268	1.11962e-05	0.00198802
MsaG010845	1095.72	-1.56545	0.44002	-3.55769	0.000374136	0.0224773
MsaG003031	33.2106	1.44683	0.420159	3.44353	0.000574172	0.0293532
MsaG022017	80.8585	-1.56025	0.291137	-5.35916	8.36082e-08	4.00834e-05
MsaG028871	33.3318	-1.55624	0.412763	-3.77029	0.000163058	0.0132948
MsaG024554	534.698	-1.55216	0.303376	-5.11629	3.11604e-07	0.00011671
MsaG044902	89.5627	1.46105	0.449731	3.24871	0.00115928	0.0457487
MsaG006274	58.6903	1.46365	0.384176	3.80983	0.000139061	0.0121658
MsaG017757	118.368	1.4739	0.403753	3.65049	0.000261739	0.0180811
MsaG017658	34.1367	-1.55016	0.421716	-3.67583	0.000237074	0.0171171
MsaG015308	293.917	-1.54624	0.44538	-3.47174	0.000517094	0.0277299
MsaG027495	84.5077	1.50719	0.390568	3.85897	0.000113864	0.0104978
MsaG008309	455.43	1.5093	0.468799	3.21951	0.0012841	0.0487369
MsaG044463	21.4025	-1.5441	0.468382	-3.29667	0.000978381	0.0412901
MsaG000061	85.1651	-1.54315	0.365338	-4.22389	2.40121e-05	0.00348845
MsaG003629	53.5537	-1.54143	0.367358	-4.196	2.71665e-05	0.00388739
MsaG027373	30.1912	1.51104	0.412937	3.65925	0.000252951	0.0178099
MsaG008161	368.745	1.51712	0.46512	3.26179	0.00110711	0.0445385
MsaG034599	109.609	-1.5394	0.444077	-3.46651	0.000527255	0.0280292
MsaG014353	120.058	1.51784	0.280894	5.4036	6.5316e-08	3.19528e-05
MsaG038916	197.003	1.52479	0.357318	4.26733	1.97822e-05	0.00305935
MsaG011126	68.6392	-1.53788	0.366866	-4.19195	2.76567e-05	0.00392284
MsaG037756	32.7234	1.54006	0.435577	3.53568	0.000406729	0.0236643
MsaG039107	61.2201	-1.5327	0.417357	-3.67239	0.000240291	0.0172456
MsaG043801	135.409	-1.52985	0.368746	-4.1488	3.34226e-05	0.00447583
MsaG028168	38.7064	1.55528	0.386299	4.0261	5.67098e-05	0.00653553
MsaG040996	55.4963	-1.52628	0.344371	-4.4321	9.33195e-06	0.00172074
MsaG009490	31.3272	-1.51374	0.442879	-3.41796	0.00063093	0.0309285
MsaG024491	394.466	-1.50048	0.366159	-4.09789	4.16942e-05	0.0052881
MsaG037311	50.7246	-1.49506	0.458235	-3.26265	0.00110375	0.0445385
MsaG019235	2108.81	-1.49132	0.435499	-3.4244	0.000616165	0.0305053
MsaG039456	73.2611	-1.48842	0.377492	-3.94293	8.04919e-05	0.0083887
MsaG030080	605.367	-1.48522	0.3806	-3.90231	9.52796e-05	0.00932223
MsaG004196	41.341	1.55867	0.388155	4.01558	5.93002e-05	0.0067369
MsaG001380	39.9991	-1.48166	0.427773	-3.46367	0.000532864	0.028135
MsaG037209	1573.36	-1.48004	0.335502	-4.41142	1.02693e-05	0.00185087
MsaG008092	42.0618	-1.47481	0.354048	-4.16557	3.10576e-05	0.00422332
MsaG039720	53.9225	-1.47416	0.362899	-4.06217	4.86192e-05	0.005713
MsaG022162	303.418	-1.47286	0.406779	-3.6208	0.000293698	0.0193495
MsaG005454	52.6015	1.57483	0.387584	4.06319	4.84069e-05	0.005713
MsaG016126	359.591	1.58066	0.364005	4.34241	1.40929e-05	0.00231385
MsaG024456	85.7361	-1.46612	0.347238	-4.22224	2.41884e-05	0.00349289
MsaG045909	34.8499	1.60071	0.384358	4.16464	3.11847e-05	0.00422332
MsaG022390	266.922	-1.46126	0.301589	-4.8452	1.26486e-06	0.000363999
MsaG042811	57.6497	-1.44798	0.393107	-3.68341	0.000230136	0.0167678
MsaG023859	65.6215	1.60095	0.462936	3.45826	0.000543672	0.0283332
MsaG015047	75.7444	-1.44078	0.440874	-3.26801	0.00108305	0.0438544
MsaG001641	48.3012	-1.4148	0.429868	-3.29124	0.000997478	0.0418748
MsaG027518	46.561	-1.40909	0.341713	-4.1236	3.72991e-05	0.00491261
MsaG042211	40.407	1.60275	0.455402	3.51942	0.000432485	0.0246645
MsaG007386	587.628	-1.39629	0.402331	-3.47051	0.00051947	0.0277951
MsaG007793	346.723	-1.38764	0.206887	-6.70724	1.98338e-11	3.16957e-08
MsaG023789	48.2249	-1.38052	0.36637	-3.7681	0.000164494	0.0133213
MsaG030402	193.917	1.62575	0.327192	4.96878	6.73742e-07	0.000224309
MsaG023419	55.3196	1.63432	0.4727	3.45742	0.000545373	0.0283582
MsaG026306	18.8322	1.6642	0.497053	3.34814	0.000813553	0.0371461
MsaG028720	229.472	-1.38036	0.282829	-4.88056	1.05787e-06	0.000320991
MsaG044233	82.9908	1.66642	0.417983	3.98682	6.69646e-05	0.00736334
MsaG024107	24.5798	1.66836	0.508915	3.27827	0.00104445	0.043018
MsaG045912	434.059	-1.37687	0.283899	-4.84986	1.2355e-06	0.000361173
MsaG028034	95.0016	-1.37602	0.400842	-3.43282	0.000597333	0.0302081
MsaG045998	105.796	-1.36951	0.30319	-4.51701	6.27202e-06	0.00131824
MsaG023617	103.345	1.67348	0.349341	4.79039	1.66458e-06	0.000453427
MsaG034570	43.4569	1.67697	0.452137	3.709	0.000208083	0.0155388
MsaG000603	63.3602	-1.36523	0.386252	-3.53455	0.000408467	0.0237079
MsaG016109	69.1614	-1.34364	0.407295	-3.29893	0.000970539	0.04112
MsaG044583	560.37	-1.33488	0.413491	-3.22833	0.00124517	0.0477569
MsaG022147	25.1309	1.69794	0.525614	3.2304	0.00123617	0.0474876
MsaG020619	200.773	1.701	0.496631	3.42509	0.000614606	0.0305025
MsaG022646	977.493	-1.32027	0.260568	-5.06691	4.04336e-07	0.000144662
MsaG017407	3864.32	-1.31859	0.372014	-3.54445	0.000393432	0.0231151
MsaG016673	89.5928	-1.3145	0.297676	-4.41587	1.00607e-05	0.001827
MsaG030175	69.787	-1.31426	0.358958	-3.66132	0.000250916	0.017795
MsaG009867	829.157	1.70301	0.28364	6.00411	1.9238e-09	1.53718e-06
MsaG025272	103.695	-1.31261	0.300677	-4.36552	1.2682e-05	0.00215604
MsaG000344	21.0567	1.7189	0.529264	3.24771	0.00116337	0.0457915
MsaG027037	63.51	1.73309	0.404619	4.28325	1.84182e-05	0.00290462
MsaG041503	67.1109	1.73829	0.49677	3.49918	0.000466698	0.025777
MsaG015173	16.8551	1.74068	0.539483	3.22657	0.00125282	0.047897
MsaG023375	445.54	-1.30575	0.265584	-4.91654	8.80884e-07	0.000274229
MsaG010910	31.8979	1.74209	0.429153	4.05935	4.92089e-05	0.00575408
MsaG033698	177.883	-1.30396	0.35806	-3.64175	0.000270794	0.0185611
MsaG041501	74.4314	1.75177	0.355865	4.92257	8.54135e-07	0.000269401
MsaG009639	75.3199	1.75232	0.465041	3.7681	0.000164493	0.0133213
MsaG038761	38.7377	-1.30233	0.383143	-3.39907	0.00067616	0.0324165
MsaG024433	517.025	-1.30161	0.396816	-3.28014	0.00103754	0.0428452
MsaG024302	168.669	1.75276	0.419108	4.18213	2.88787e-05	0.00402378
MsaG009462	205.811	-1.29335	0.366374	-3.53013	0.000415353	0.0239337
MsaG016058	252.623	-1.29243	0.260019	-4.97055	6.67642e-07	0.000224309
MsaG016898	80.715	1.7545	0.445567	3.93769	8.22711e-05	0.00848589
MsaG009947	55.9742	-1.28869	0.362848	-3.55159	0.000382905	0.0228029
MsaG022688	30.8397	1.78419	0.474092	3.76338	0.00016763	0.0134677
MsaG025963	60.6589	-1.26588	0.341647	-3.70522	0.000211206	0.015723
MsaG005363	334.16	-1.26394	0.299111	-4.22567	2.38232e-05	0.00348211
MsaG008987	43.6232	-1.25305	0.363751	-3.44479	0.000571512	0.0293356
MsaG036185	931.306	-1.24888	0.279173	-4.47349	7.69523e-06	0.00150277
MsaG005497	182.995	-1.24881	0.317194	-3.93707	8.24835e-05	0.00848589
MsaG008277	87.387	1.79023	0.348519	5.13668	2.79631e-07	0.000109886
MsaG000477	40.7524	1.80269	0.441702	4.08124	4.47962e-05	0.00551318
MsaG023770	60.933	-1.24236	0.328442	-3.78259	0.000155207	0.0129633
MsaG003053	305.92	-1.23894	0.313084	-3.95719	7.5836e-05	0.00811547
MsaG009799	3286.22	-1.23206	0.330942	-3.7229	0.00019695	0.0149401
MsaG035150	47.9604	-1.22939	0.35368	-3.47598	0.000508992	0.0274798
MsaG046090	175.831	-1.22248	0.297443	-4.10996	3.9573e-05	0.00512758
MsaG016086	79.1331	-1.21635	0.345653	-3.519	0.000433179	0.0246645
MsaG025824	46.352	1.80487	0.390335	4.6239	3.76584e-06	0.000859723
MsaG005024	343.315	-1.21072	0.310631	-3.89762	9.71443e-05	0.00940926
MsaG007372	117.137	-1.20595	0.301414	-4.00096	6.30856e-05	0.00706647
MsaG015428	66.3789	-1.20454	0.349259	-3.44884	0.000562991	0.0290225
MsaG005105	123.456	-1.20247	0.338331	-3.55413	0.000379233	0.0227265
MsaG009081	25.2939	1.81378	0.511153	3.54841	0.000387571	0.0229962
MsaG026795	30.4251	1.81404	0.557632	3.25311	0.00114151	0.0455293
MsaG007235	178.963	1.84152	0.295123	6.23985	4.37987e-10	4.37458e-07
MsaG000159	69.7229	1.84297	0.423104	4.35583	1.32562e-05	0.0022067
MsaG023507	63.5465	-1.20219	0.319526	-3.76242	0.000168276	0.0134677
MsaG016079	1204.06	-1.19998	0.333904	-3.59378	0.000325919	0.0205055
MsaG000810	28.5399	1.84562	0.562369	3.28186	0.00103124	0.0427679
MsaG008072	48.5669	-1.19407	0.366107	-3.26153	0.00110811	0.0445385
MsaG024941	41.0086	-1.18967	0.354662	-3.35439	0.000795405	0.0364442
MsaG017692	52.4145	1.85093	0.452149	4.09362	4.2469e-05	0.00535803
MsaG003644	456.156	-1.18954	0.350451	-3.3943	0.000688045	0.0327245
MsaG030538	36.1263	1.89055	0.415376	4.55141	5.3287e-06	0.00117187
MsaG041027	22.6265	1.89525	0.541038	3.50299	0.000460068	0.0255378
MsaG036234	18.1508	1.91036	0.583964	3.27137	0.00107028	0.0435354
MsaG006753	305.622	-1.18926	0.333375	-3.56734	0.00036063	0.0222212
MsaG005423	159.606	-1.18306	0.325991	-3.62912	0.000284386	0.0189889
MsaG036953	19.772	1.91299	0.57037	3.35395	0.00079666	0.0364442
MsaG034443	20.5497	1.91684	0.548224	3.49645	0.000471486	0.025922
MsaG040943	708.711	-1.18183	0.282231	-4.18745	2.82104e-05	0.00396129
MsaG044862	110.589	-1.17577	0.291268	-4.03673	5.42016e-05	0.00627665
MsaG023845	21.7896	1.93544	0.574729	3.36756	0.000758353	0.0352296
MsaG002948	53.1161	-1.17226	0.323655	-3.62194	0.000292399	0.0193495
MsaG020937	701.913	-1.16378	0.260409	-4.46903	7.85743e-06	0.00151895
MsaG005387	103.485	-1.15499	0.263265	-4.38716	1.14838e-05	0.00202411
MsaG045804	141.046	-1.15405	0.309904	-3.72388	0.000196182	0.0149292
MsaG043664	329.207	-1.15197	0.34848	-3.3057	0.000947405	0.0406266
MsaG044353	442.922	-1.14702	0.246989	-4.64401	3.41716e-06	0.000811792
MsaG043387	60.9277	-1.14692	0.35381	-3.24163	0.00118847	0.0464744
MsaG040511	115.147	-1.14658	0.303229	-3.78124	0.00015605	0.0129885
MsaG029266	61.5164	-1.14291	0.35309	-3.23688	0.00120842	0.0470246
MsaG009819	67.4548	-1.14036	0.29194	-3.90614	9.3783e-05	0.00925133
MsaG019868	1821.83	-1.14025	0.236061	-4.83031	1.36318e-06	0.000384433
MsaG020703	145.561	-1.13927	0.336029	-3.39041	0.000697888	0.0330614
MsaG039361	58.3437	-1.13264	0.34974	-3.23852	0.00120151	0.0469077
MsaG017350	153.781	-1.13141	0.314631	-3.59599	0.000323155	0.0204763
MsaG039752	60.1638	-1.12559	0.319205	-3.52621	0.000421546	0.0242035
MsaG045378	48.6598	1.94046	0.472093	4.11034	3.95081e-05	0.00512758
MsaG027398	25.9689	1.96006	0.536694	3.6521	0.000260101	0.0180721
MsaG018502	13.1769	1.97379	0.598602	3.29734	0.00097606	0.0412648
MsaG015231	37.5731	1.97836	0.416757	4.74705	2.06409e-06	0.000549759
MsaG024530	245.022	-1.12121	0.3341	-3.35592	0.000791009	0.0364442
MsaG023669	41.9077	2.01955	0.448278	4.50513	6.63317e-06	0.00135242
MsaG029989	30.9172	2.04341	0.617232	3.31061	0.000930934	0.0404403
MsaG003930	58.2682	-1.11695	0.344399	-3.24318	0.00118205	0.0463374
MsaG002803	97.3657	-1.11222	0.322398	-3.44984	0.000560924	0.0289783
MsaG015169	102.53	2.04446	0.350539	5.83233	5.46586e-09	4.09444e-06
MsaG021151	117.049	2.05119	0.449281	4.56549	4.98322e-06	0.00111638
MsaG022690	267.802	-1.11156	0.336254	-3.3057	0.00094738	0.0406266
MsaG009539	40.0394	2.05708	0.625327	3.28961	0.00100327	0.0418978
MsaG045479	101.097	-1.10972	0.336088	-3.30188	0.000960382	0.040858
MsaG025804	147.966	-1.10861	0.280096	-3.95797	7.55909e-05	0.00811547
MsaG035806	692.352	-1.10553	0.17858	-6.19066	5.99118e-10	5.52364e-07
MsaG038892	128.831	-1.10511	0.260692	-4.23913	2.24388e-05	0.00329988
MsaG006721	697.857	-1.10451	0.277964	-3.97358	7.08011e-05	0.00769137
MsaG043988	18.5289	2.06063	0.550639	3.74225	0.000182377	0.0141997
MsaG025893	123.26	-1.10218	0.252634	-4.36275	1.28435e-05	0.00216811
MsaG005624	755.808	-1.09686	0.318534	-3.44347	0.000574304	0.0293532
MsaG020424	44.4371	2.06825	0.372536	5.55183	2.82692e-08	1.65278e-05
MsaG000586	210.207	-1.09391	0.270323	-4.04666	5.19545e-05	0.00604564
MsaG044717	256.37	2.07071	0.339026	6.10784	1.00988e-09	8.96591e-07
MsaG001545	94.5245	-1.09198	0.306733	-3.56004	0.000370799	0.0224104
MsaG021265	109.022	-1.09121	0.303156	-3.59949	0.000318842	0.0203343
MsaG017409	3282.93	-1.08489	0.311893	-3.47839	0.000504432	0.0273568
MsaG010219	89.8405	-1.07963	0.329797	-3.27362	0.00106181	0.0435088
MsaG022372	123.005	-1.07586	0.267622	-4.02006	5.81827e-05	0.00664141
MsaG015132	39.2936	2.0848	0.552227	3.77527	0.000159837	0.0132119
MsaG016272	272.616	-1.07011	0.2854	-3.74952	0.000177173	0.0140165
MsaG021488	190.285	-1.06965	0.244712	-4.37107	1.23638e-05	0.00211695
MsaG006203	78.7392	2.09379	0.541676	3.8654	0.000110908	0.0103417
MsaG011796	22.5691	2.10946	0.581257	3.62913	0.000284377	0.0189889
MsaG009294	404.36	-1.06512	0.320171	-3.32674	0.000878696	0.038862
MsaG021292	87.0257	2.11189	0.621801	3.3964	0.000682781	0.0326035
MsaG040438	93.2001	-1.05699	0.284526	-3.71493	0.000203262	0.015322
MsaG010009	103.763	-1.05671	0.28969	-3.64773	0.000264563	0.0182237
MsaG006489	1692.43	2.12185	0.334765	6.33833	2.32264e-10	2.4207e-07
MsaG041802	14.5121	2.13007	0.65901	3.23222	0.0012283	0.0474325
MsaG005402	137.015	-1.05499	0.273979	-3.8506	0.000117828	0.0107804
MsaG035805	4530.32	-1.05359	0.161097	-6.54011	6.14731e-11	7.75564e-08
MsaG004465	105.71	-1.05147	0.295942	-3.55298	0.0003809	0.0227695
MsaG006989	80.8509	2.1692	0.340077	6.37855	1.78778e-10	2.04071e-07
MsaG001926	241.32	-1.0498	0.23114	-4.54184	5.57649e-06	0.00120427
MsaG000160	34.9431	2.18668	0.564818	3.87148	0.000108177	0.0102091
MsaG046276	156.346	-1.04736	0.299542	-3.49655	0.000471312	0.025922
MsaG010144	577.896	-1.04528	0.185148	-5.64563	1.64574e-08	1.09584e-05
MsaG031669	22.6103	2.21287	0.50983	4.3404	1.42221e-05	0.00231917
MsaG024105	44.8646	2.24021	0.569694	3.93231	8.4134e-05	0.00858203
MsaG015082	122.158	-1.03717	0.283717	-3.65565	0.000256528	0.0179278
MsaG045772	68.5006	-1.03098	0.307369	-3.35421	0.000795928	0.0364442
MsaG028966	45.023	2.24794	0.614385	3.65884	0.000253356	0.0178099
MsaG041842	191.904	-1.02994	0.26809	-3.84179	0.00012214	0.0110903
MsaG014472	204.349	-1.02666	0.23681	-4.33538	1.45511e-05	0.00235678
MsaG044828	1959.24	-1.02121	0.218955	-4.66401	3.10102e-06	0.000758515
MsaG039353	63.5655	-1.01824	0.31045	-3.27989	0.00103847	0.0428452
MsaG000420	90.8922	-1.01809	0.280197	-3.63347	0.000279637	0.0188822
MsaG040733	158.972	-1.01224	0.290905	-3.47962	0.000502131	0.0273559
MsaG034744	14.4083	2.25768	0.701126	3.22008	0.00128155	0.0487369
MsaG040118	130.118	-1.0074	0.273858	-3.67856	0.000234559	0.0170382
MsaG034668	78.2613	-0.998294	0.269538	-3.70372	0.000212457	0.0157672
MsaG029325	543.987	-0.995559	0.302823	-3.2876	0.00101047	0.0421251
MsaG045032	387.079	-0.98967	0.241435	-4.09912	4.14717e-05	0.00528786
MsaG045826	238.642	-0.988126	0.213376	-4.63092	3.64037e-06	0.000847218
MsaG007176	235.484	-0.982996	0.221578	-4.43635	9.14985e-06	0.00170024
MsaG019712	28.3921	2.26044	0.584892	3.86471	0.000111223	0.0103417
MsaG024244	134.454	-0.978606	0.269613	-3.62967	0.000283785	0.0189889
MsaG021328	81.6857	-0.977868	0.267485	-3.65579	0.000256395	0.0179278
MsaG034807	23.0093	2.27471	0.623018	3.65111	0.000261106	0.0180811
MsaG023231	87.3798	-0.974482	0.258243	-3.77351	0.000160969	0.0132598
MsaG006343	206.459	-0.96447	0.278636	-3.4614	0.000537374	0.0282601
MsaG010296	102.591	-0.958212	0.276884	-3.4607	0.000538771	0.0282601
MsaG005897	367.822	-0.953472	0.251247	-3.79496	0.000147669	0.0125704
MsaG036759	117.695	-0.938155	0.234092	-4.00764	6.13296e-05	0.00693459
MsaG020433	70.0393	2.31886	0.501324	4.62546	3.73763e-06	0.000859723
MsaG022822	16.6742	2.34895	0.721884	3.25392	0.00113826	0.0454754
MsaG018476	24.5076	2.35701	0.60481	3.89711	9.73467e-05	0.00940926
MsaG007420	62.1768	-0.936905	0.284748	-3.29029	0.00100083	0.041883
MsaG023874	197.047	-0.934519	0.254568	-3.671	0.000241607	0.0172882
MsaG046255	259.908	-0.928114	0.277494	-3.34462	0.00082394	0.0373892
MsaG015612	162.905	-0.92212	0.266012	-3.46646	0.000527353	0.0280292
MsaG045515	766.951	-0.920856	0.256071	-3.5961	0.000323026	0.0204763
MsaG006617	119.629	-0.92022	0.271977	-3.38345	0.000715806	0.0336443
MsaG038516	115.381	-0.91848	0.272803	-3.36683	0.000760389	0.0352558
MsaG038111	249.481	-0.916916	0.212454	-4.31584	1.58996e-05	0.0025441
MsaG020758	190.165	-0.916665	0.249809	-3.66946	0.000243062	0.0173406
MsaG027268	18.8725	2.39471	0.676251	3.54115	0.00039839	0.0232922
MsaG010557	185.863	-0.916022	0.274214	-3.34054	0.000836167	0.0376056
MsaG006502	695.518	-0.912348	0.247461	-3.68684	0.000227058	0.0165939
MsaG009087	113.809	-0.905196	0.274022	-3.30337	0.000955312	0.0408271
MsaG039285	2112.33	-0.904104	0.249333	-3.62608	0.000287751	0.0191602
MsaG035250	132.402	-0.901788	0.270933	-3.32845	0.000873304	0.0386949
MsaG035632	15.1732	2.39725	0.659227	3.63646	0.000276415	0.0187704
MsaG002409	205.809	-0.900387	0.212084	-4.24543	2.18174e-05	0.00324835
MsaG010017	25.5772	2.40929	0.612926	3.93081	8.46604e-05	0.00859913
MsaG006389	89.2903	2.47893	0.484991	5.11128	3.19984e-07	0.000118005
MsaG037434	16.7434	2.5376	0.770916	3.29167	0.000995932	0.0418748
MsaG040735	45.3853	2.55861	0.550973	4.64381	3.42043e-06	0.000811792
MsaG008358	14.0567	2.56013	0.659625	3.88119	0.000103946	0.00988769
MsaG044052	109.427	-0.893568	0.238825	-3.74152	0.000182913	0.0141997
MsaG010331	590.552	-0.892887	0.206899	-4.31556	1.59199e-05	0.0025441
MsaG027896	682.514	2.59767	0.292644	8.87656	6.8963e-19	8.26555e-15
MsaG008467	75.6848	2.60507	0.527037	4.94285	7.69883e-07	0.00024939
MsaG000807	21.8396	2.6241	0.58893	4.45572	8.36138e-06	0.00158239
MsaG045707	24.4203	2.62515	0.599643	4.37786	1.19852e-05	0.00208111
MsaG024566	324.127	-0.883513	0.225427	-3.91928	8.88133e-05	0.00892682
MsaG024682	31.0201	2.84126	0.729914	3.8926	9.9177e-05	0.00954768
MsaG046195	11.5409	2.87729	0.79073	3.63878	0.000273929	0.0187075
MsaG017172	132.907	-0.878668	0.262742	-3.34423	0.000825118	0.0373892
MsaG035879	139.046	-0.873601	0.270365	-3.23119	0.00123276	0.0474325
MsaG018443	13.8211	3.01787	0.861535	3.50289	0.000460236	0.0255378
MsaG046861	113.738	-0.870043	0.256801	-3.38801	0.000704026	0.0332864
MsaG012619	230.438	-0.856591	0.229928	-3.72548	0.000194944	0.0148822
MsaG015557	617.399	-0.851614	0.220384	-3.86423	0.000111438	0.0103417
MsaG035808	919.532	-0.850364	0.242098	-3.51247	0.000443955	0.0249344
MsaG014926	1764.47	-0.850081	0.205232	-4.14205	3.44221e-05	0.00455874
MsaG025456	141.352	-0.848227	0.256354	-3.30882	0.000936907	0.0405209
MsaG007108	181.241	-0.846673	0.220154	-3.84582	0.000120148	0.0109508
MsaG034442	16.1161	3.11553	0.744085	4.18707	2.82583e-05	0.00396129
MsaG024011	10.4409	3.14546	0.909197	3.4596	0.000540979	0.028314
MsaG024085	188.806	-0.843001	0.253006	-3.33194	0.00086243	0.0384262
MsaG025404	176.742	-0.839905	0.254393	-3.30161	0.000961325	0.040858
MsaG004817	103.795	-0.835291	0.255437	-3.27004	0.00107531	0.0436145
MsaG024701	312.705	-0.832908	0.243102	-3.42617	0.000612156	0.0305025
MsaG024461	164.425	-0.829887	0.236661	-3.50665	0.000453786	0.025356
MsaG042651	15.2412	3.15259	0.70763	4.45515	8.38359e-06	0.00158239
MsaG015023	941.085	-0.822124	0.182077	-4.51525	6.32423e-06	0.00131824
MsaG024840	86.9305	3.31427	0.376161	8.81078	1.24277e-18	9.93015e-15
MsaG012969	221.143	-0.799961	0.208335	-3.83978	0.000123144	0.0111392
MsaG007307	463.606	-0.799278	0.247334	-3.23157	0.00123113	0.0474325
MsaG042954	301.251	-0.795857	0.21309	-3.73484	0.000187836	0.0144314
MsaG044050	1203.79	-0.791679	0.207382	-3.81749	0.000134815	0.0118811
MsaG025279	517.212	-0.786025	0.223451	-3.51766	0.000435366	0.0247302
MsaG014942	835.151	-0.781202	0.218946	-3.56802	0.000359689	0.0222212
MsaG032037	12.0061	3.47967	0.977706	3.55902	0.000372248	0.02242
MsaG023185	13.8966	3.49697	0.855808	4.08617	4.38555e-05	0.00547532
MsaG005430	245.335	-0.771014	0.220742	-3.49283	0.000477936	0.0262165
MsaG019210	562.885	-0.762199	0.221866	-3.43539	0.000591693	0.0300497
MsaG005739	7.43477	3.57608	1.06964	3.34324	0.00082806	0.0374518
MsaG024680	7.92699	3.75315	1.0992	3.41442	0.000639169	0.0311413
MsaG006925	171.488	-0.761814	0.228016	-3.34106	0.000834596	0.0376054
MsaG027333	304.573	-0.753894	0.22763	-3.31193	0.000926544	0.0403822
MsaG025361	10.1289	3.82954	1.01214	3.78362	0.000154562	0.0129546
MsaG000705	7.16443	4.17146	1.27788	3.26436	0.00109712	0.0443492
MsaG026068	355.417	-0.753097	0.22644	-3.3258	0.000881637	0.0389203
MsaG018548	2018.43	-0.736401	0.180503	-4.07972	4.50901e-05	0.00551457
MsaG032099	15.5751	4.44656	0.926544	4.79908	1.59396e-06	0.00044429
MsaG009724	8.35345	4.55672	1.20084	3.7946	0.000147881	0.0125704
MsaG015004	542.945	-0.726999	0.20384	-3.56653	0.000361744	0.0222212
MsaG040712	285.02	-0.721113	0.211059	-3.41665	0.000633966	0.0309507
MsaG029529	297.423	-0.719286	0.223922	-3.21222	0.00131713	0.0497997
MsaG000470	855.067	-0.716097	0.187054	-3.82828	0.000129039	0.0115571
MsaG046143	5.74192	4.71829	1.38983	3.39487	0.000686617	0.0327215
MsaG041636	11730.5	-0.715463	0.206886	-3.45824	0.00054371	0.0283332
MsaG003093	404.463	-0.714647	0.211005	-3.38687	0.000706937	0.0333582
MsaG040355	634.979	-0.707115	0.18542	-3.81358	0.000136969	0.0120267
MsaG004494	497.137	-0.686478	0.2075	-3.30832	0.000938572	0.0405209
MsaG040954	2483.52	-0.676944	0.168338	-4.02135	5.78666e-05	0.00663694
MsaG039280	452.032	-0.670109	0.195967	-3.4195	0.000627372	0.0308171
MsaG023969	12.638	5.88723	1.38239	4.25873	2.05588e-05	0.00309946
MsaG005880	669.685	-0.669127	0.196572	-3.40398	0.000664121	0.0319031
MsaG022424	15.8435	5.92292	1.25471	4.72053	2.35228e-06	0.000612898
MsaG019572	238.033	-0.636291	0.191795	-3.31756	0.000908087	0.0397948
MsaG017685	1340.87	-0.632351	0.17856	-3.54139	0.000398027	0.0232922
MsaG035772	556.835	-0.601725	0.173503	-3.4681	0.000524147	0.0279829
MsaG038964	1064.69	-0.561089	0.174499	-3.21543	0.00130248	0.0493236
MsaG027758	2799.76	-0.530043	0.162041	-3.27104	0.00107154	0.0435354
MsaG009105	6.53615	6.22793	1.44738	4.3029	1.68575e-05	0.0026761

## Sheet: PF 4xBSPvs2xBSP
Supplementary Table 9. Differentially expressed genes (DEGs) between tetraploid BSP and diploid BSP accessions in pollinated flowers. For each gene, the base mean (namely the average of the normalized count values, dividing by size factors, taken over all samples), log2FoldChange (the fold change expressed in logarithmic scale to base 2), lfcSE (The standard error estimate for the log2 fold chang…
gene	baseMean	log2FoldChange	lfcSE	stat	pvalue	padj
MsaG017898	706.521	0.448877	0.139819	3.21043	0.00132538	0.0177876
MsaG001873	541.699	0.514268	0.157268	3.27001	0.00107545	0.0153575
MsaG003565	263.873	0.530314	0.189709	2.79541	0.00518347	0.046135
MsaG028357	520.271	0.54077	0.180283	2.99956	0.00270374	0.0294596
MsaG018083	516.812	0.545154	0.176385	3.09071	0.00199677	0.0239553
MsaG030798	336.069	0.547454	0.189563	2.88799	0.00387718	0.037833
MsaG015388	684.537	0.54984	0.195917	2.80649	0.00500839	0.0450982
MsaG005651	207.727	0.551204	0.193734	2.84516	0.00443898	0.0415579
MsaG030471	190.61	0.554676	0.182689	3.03618	0.00239597	0.027182
MsaG044349	695.13	0.557781	0.202181	2.75883	0.00580093	0.0494894
MsaG034193	217.322	0.560449	0.197234	2.84154	0.00448959	0.0419133
MsaG036283	1240.9	0.561879	0.19477	2.88483	0.00391629	0.0380653
MsaG042645	411.807	0.562173	0.183639	3.06129	0.00220384	0.0256276
MsaG018033	472.584	0.565442	0.161993	3.49054	0.000482048	0.00851416
MsaG024350	421.153	0.566913	0.198317	2.85862	0.00425486	0.0404178
MsaG004489	402.869	0.574645	0.18979	3.02779	0.00246346	0.0276626
MsaG016578	173.495	0.583119	0.205838	2.8329	0.00461271	0.0427206
MsaG007216	405.851	0.583501	0.195173	2.98966	0.00279288	0.0301146
MsaG003026	277.06	0.584506	0.190634	3.06611	0.00216861	0.0253167
MsaG010610	419.22	0.587514	0.205329	2.86133	0.00421872	0.040162
MsaG004298	326.057	0.592901	0.200586	2.95584	0.00311818	0.0326628
MsaG002019	418.967	0.604897	0.204796	2.95366	0.00314032	0.0327653
MsaG038439	377.599	0.608157	0.195779	3.10635	0.00189414	0.0230484
MsaG001147	349.009	0.60983	0.209165	2.91554	0.0035507	0.035683
MsaG001392	303.687	0.61104	0.208256	2.93408	0.0033454	0.0342386
MsaG010531	133.078	0.612942	0.217595	2.8169	0.00484898	0.0440787
MsaG018626	1860.62	0.615105	0.213962	2.87483	0.00404244	0.0390371
MsaG040474	310.353	0.618707	0.22344	2.76901	0.00562265	0.0486644
MsaG003142	133.27	0.61932	0.223564	2.77021	0.00560193	0.0485732
MsaG028892	159.122	0.622021	0.217895	2.85468	0.004308	0.0407907
MsaG037766	161.405	0.622828	0.223674	2.78454	0.00536041	0.0471471
MsaG018010	607.922	0.622997	0.193414	3.22106	0.00127717	0.0172962
MsaG000139	579.699	0.625135	0.198668	3.14663	0.00165164	0.0207648
MsaG028921	117.017	0.625237	0.216282	2.89084	0.00384209	0.0376045
MsaG042640	434.672	0.62765	0.176504	3.55602	0.00037652	0.00709816
MsaG010963	607.85	0.627826	0.15155	4.14271	3.43221e-05	0.00112677
MsaG007429	233.803	0.629324	0.188989	3.32996	0.000868597	0.013118
MsaG040664	561.452	0.633077	0.209867	3.01657	0.00255654	0.0283103
MsaG000656	160.434	0.636786	0.226332	2.8135	0.00490052	0.044395
MsaG028568	315.867	0.637549	0.20733	3.07505	0.00210468	0.0248131
MsaG007145	175.098	0.638443	0.213358	2.99235	0.00276838	0.0299316
MsaG006517	146.741	0.640187	0.213351	3.00063	0.00269419	0.0293825
MsaG032784	335.813	0.64413	0.189546	3.39828	0.000678113	0.0109777
MsaG041506	206.918	0.646103	0.211889	3.04925	0.00229414	0.026344
MsaG043306	286.027	0.650402	0.215453	3.01877	0.00253805	0.028182
MsaG001762	966.967	0.653253	0.217594	3.00216	0.00268068	0.0292753
MsaG029168	431.51	0.655248	0.223202	2.93567	0.00332832	0.0341006
MsaG037310	545.902	0.657035	0.212114	3.09755	0.00195124	0.0235454
MsaG004492	158.381	0.65824	0.203714	3.2312	0.00123273	0.0168183
MsaG003791	765.675	0.659228	0.218253	3.02048	0.00252378	0.028115
MsaG011088	123.745	0.665037	0.229935	2.89229	0.00382448	0.0374798
MsaG010293	207.134	0.666058	0.205565	3.24013	0.00119476	0.016461
MsaG010685	1324.13	0.668139	0.22742	2.93791	0.00330434	0.0339631
MsaG023867	124.195	0.670648	0.237567	2.82298	0.00475789	0.0435325
MsaG008155	174.279	0.671344	0.205008	3.27472	0.00105769	0.0151674
MsaG039906	784.337	0.673088	0.2229	3.01968	0.0025304	0.0281494
MsaG016091	1297.63	0.68067	0.197812	3.44099	0.000579585	0.00977389
MsaG008077	475.169	0.681804	0.232989	2.92633	0.00342986	0.0348418
MsaG005632	334.334	0.683662	0.231384	2.95466	0.00313015	0.0327307
MsaG029031	286.815	0.685146	0.206412	3.31931	0.000902399	0.0134583
MsaG040597	938.231	0.685268	0.224566	3.05152	0.00227688	0.0262231
MsaG046413	136.469	0.688242	0.249053	2.76343	0.00571967	0.0490592
MsaG025771	569.523	0.69965	0.232542	3.00871	0.0026236	0.028806
MsaG024542	246.366	0.700781	0.199509	3.51254	0.000443853	0.00802365
MsaG037807	253.59	0.700953	0.189394	3.70104	0.000214718	0.00467057
MsaG030024	96.6724	0.704472	0.230609	3.05483	0.00225191	0.0260506
MsaG028954	667.692	0.705208	0.242304	2.91043	0.00360928	0.0360053
MsaG040613	183.47	0.707047	0.233031	3.03413	0.0024123	0.0272936
MsaG040353	331.212	0.707658	0.234949	3.01196	0.00259564	0.0286216
MsaG037001	119.287	0.708691	0.241084	2.93961	0.00328631	0.0338515
MsaG025149	425.056	0.71003	0.229096	3.09927	0.00193997	0.0234388
MsaG024590	189.167	0.714121	0.212198	3.36536	0.000764449	0.0119458
MsaG003192	98.0886	0.720848	0.25822	2.79161	0.00524473	0.0464895
MsaG024473	87.6856	0.725949	0.260455	2.78724	0.00531597	0.0468772
MsaG024615	214.65	0.726032	0.246316	2.94756	0.00320294	0.0332443
MsaG041251	237.139	0.72843	0.254406	2.86326	0.0041931	0.0400384
MsaG010991	108.822	0.730298	0.264996	2.75588	0.00585346	0.0497597
MsaG010688	271.292	0.73254	0.232287	3.1536	0.00161271	0.0204476
MsaG015207	191.668	0.73284	0.220666	3.32104	0.000896812	0.0134109
MsaG009395	199.579	0.733852	0.240354	3.05321	0.0022641	0.0261627
MsaG000678	73.8089	0.73569	0.261796	2.81016	0.00495167	0.0446991
MsaG007908	116.651	0.736115	0.233096	3.15799	0.0015886	0.0202538
MsaG004017	876.073	0.737109	0.218052	3.38043	0.000723721	0.0115206
MsaG039362	342.895	0.739195	0.165727	4.46032	8.18374e-06	0.000360962
MsaG041179	156.597	0.739398	0.226425	3.26553	0.00109259	0.0155557
MsaG046556	312.712	0.743916	0.203665	3.65265	0.000259551	0.00534374
MsaG005398	70.4383	0.74512	0.269794	2.76181	0.00574827	0.0491808
MsaG008825	230.634	0.745795	0.228057	3.27022	0.00107464	0.0153551
MsaG000690	129.428	0.745983	0.243154	3.06794	0.00215541	0.0252423
MsaG028747	99.5432	0.746165	0.255777	2.91725	0.00353138	0.0355551
MsaG024821	407.538	0.746234	0.196893	3.79005	0.000150616	0.0035514
MsaG035650	170.983	0.747428	0.263034	2.84157	0.00448925	0.0419133
MsaG033757	159.101	0.748017	0.21145	3.53756	0.000403842	0.00746435
MsaG013824	259.867	0.751638	0.234204	3.20933	0.00133044	0.0178148
MsaG035715	1166.08	0.754437	0.237552	3.17588	0.00149382	0.0193085
MsaG046006	231.675	0.755884	0.230131	3.28458	0.00102136	0.0147887
MsaG044282	468.692	0.756679	0.244556	3.0941	0.00197412	0.0237192
MsaG025605	67.635	0.757213	0.268329	2.82196	0.00477308	0.0435994
MsaG007776	244.138	0.757504	0.180584	4.19475	2.73178e-05	0.000941386
MsaG010145	819.256	0.757847	0.271005	2.79643	0.005167	0.0460399
MsaG009177	136.499	0.758683	0.26673	2.84438	0.00444975	0.0416228
MsaG024775	123.256	0.759393	0.264454	2.87154	0.00408471	0.0393498
MsaG029885	159.083	0.75979	0.25526	2.97653	0.00291531	0.0311254
MsaG007968	72.435	0.762983	0.260367	2.93041	0.0033851	0.0345046
MsaG044025	203.879	0.763475	0.227712	3.35281	0.000799961	0.0123454
MsaG028750	101.521	0.764821	0.273799	2.79337	0.00521626	0.0463104
MsaG028940	145.938	0.768417	0.229236	3.35208	0.000802079	0.0123559
MsaG015748	177.296	0.768485	0.271901	2.82634	0.00470829	0.0432054
MsaG040053	793.288	0.769576	0.228401	3.36941	0.000753296	0.0118455
MsaG046656	849.206	0.772018	0.193914	3.98125	6.85552e-05	0.00195912
MsaG030041	70.8956	0.779768	0.271879	2.86807	0.00412982	0.0396562
MsaG045523	75.6564	0.780322	0.263796	2.95805	0.00309593	0.0324936
MsaG004370	96.8512	0.780782	0.241609	3.2316	0.001231	0.016814
MsaG016981	136.246	0.78126	0.250208	3.12244	0.00179358	0.0221524
MsaG014661	109.119	0.781738	0.277917	2.81285	0.0049105	0.0444179
MsaG040772	58.3237	0.782152	0.279202	2.80139	0.00508834	0.0456116
MsaG039388	243.026	0.784172	0.21288	3.68364	0.000229926	0.0048894
MsaG014637	150.524	0.784953	0.269189	2.91599	0.00354561	0.0356533
MsaG008872	93.5895	0.790265	0.242571	3.25788	0.00112249	0.0158519
MsaG025250	72.2018	0.791474	0.28721	2.75573	0.00585612	0.0497645
MsaG019587	111.573	0.794149	0.262056	3.03046	0.00244182	0.0275589
MsaG025881	266.715	0.795106	0.24236	3.28069	0.00103554	0.0149306
MsaG030519	62.0462	0.79515	0.28266	2.81309	0.00490672	0.0444179
MsaG045035	80.513	0.795781	0.267689	2.97278	0.00295113	0.0314432
MsaG027746	155.317	0.797681	0.280253	2.84629	0.00442314	0.0414715
MsaG014312	444.117	0.799196	0.236038	3.38588	0.000709515	0.0113399
MsaG015321	216.906	0.800651	0.225037	3.55787	0.000373877	0.0070749
MsaG007528	102.92	0.801418	0.268056	2.98974	0.00279212	0.0301146
MsaG016542	71.1396	0.80151	0.291007	2.75426	0.00588247	0.0499173
MsaG004417	174.826	0.803555	0.239802	3.35091	0.000805476	0.0124002
MsaG014270	503.042	0.804174	0.218703	3.67701	0.00023598	0.00498315
MsaG028608	137.701	0.806833	0.260584	3.09625	0.00195987	0.0236194
MsaG019532	70.0298	0.806924	0.276798	2.91521	0.00355454	0.035683
MsaG003960	143.566	0.807238	0.256439	3.14787	0.00164463	0.0207094
MsaG000106	81.362	0.807919	0.292832	2.75899	0.00579802	0.0494894
MsaG046100	142.016	0.807934	0.292884	2.75854	0.00580596	0.0495141
MsaG044677	167.898	0.808103	0.26473	3.05256	0.00226901	0.0261926
MsaG007284	148.231	0.809928	0.241363	3.35564	0.000791812	0.0122574
MsaG001962	107.422	0.810891	0.282964	2.8657	0.00416089	0.0398081
MsaG026690	337.779	0.811804	0.202382	4.01124	6.03996e-05	0.00177276
MsaG040775	102.776	0.813078	0.245647	3.30995	0.00093313	0.0137957
MsaG016662	66.2638	0.814423	0.276876	2.94148	0.00326652	0.0337294
MsaG039010	152.885	0.81607	0.247505	3.29718	0.000976603	0.0142882
MsaG014316	349.519	0.818102	0.24079	3.39757	0.00067987	0.0109912
MsaG033322	54.4796	0.818379	0.29457	2.77822	0.00546582	0.0477365
MsaG042608	452.754	0.820668	0.213089	3.8513	0.000117493	0.00292348
MsaG039850	378.54	0.822015	0.257116	3.19706	0.00138838	0.0183746
MsaG003037	114.628	0.82403	0.298443	2.7611	0.00576069	0.0492694
MsaG015989	111.108	0.826577	0.292041	2.83035	0.00464972	0.0428834
MsaG021269	75.6459	0.831479	0.290419	2.86303	0.0041961	0.0400509
MsaG010480	394.202	0.833449	0.201574	4.13471	3.55404e-05	0.00115856
MsaG004308	73.5782	0.834567	0.263123	3.17177	0.00151512	0.0195331
MsaG044507	308.144	0.835961	0.240856	3.47079	0.000518937	0.00900573
MsaG024410	86.1413	0.838128	0.302676	2.76906	0.00562181	0.0486644
MsaG033737	180.977	0.83939	0.200526	4.18594	2.83989e-05	0.000972245
MsaG015877	76.0854	0.8397	0.299511	2.80357	0.00505397	0.0453603
MsaG026996	145.28	0.840779	0.237566	3.53914	0.000401437	0.00744666
MsaG042464	300.776	0.842148	0.286653	2.93787	0.00330481	0.0339631
MsaG003603	71.8675	0.844559	0.276932	3.0497	0.00229066	0.0263294
MsaG005123	121.229	0.84697	0.261166	3.24304	0.00118262	0.0163852
MsaG036306	130.547	0.847693	0.291137	2.91166	0.00359512	0.0359542
MsaG006176	116.958	0.847823	0.259071	3.27255	0.00106582	0.015262
MsaG009887	151.218	0.848469	0.268273	3.16271	0.00156308	0.0200098
MsaG006017	156.391	0.850855	0.300624	2.83029	0.00465055	0.0428834
MsaG029831	146.87	0.852732	0.254997	3.34409	0.000825534	0.0126437
MsaG033434	466.64	0.853169	0.180393	4.7295	2.25077e-06	0.000130043
MsaG040602	81.8485	0.8536	0.276528	3.08684	0.00202293	0.0242325
MsaG009049	1227.57	0.854131	0.280361	3.04653	0.00231496	0.0264938
MsaG013790	72.5484	0.854966	0.278255	3.0726	0.00212204	0.0249675
MsaG015506	377.314	0.857336	0.219274	3.90989	9.23387e-05	0.00244821
MsaG024191	256.944	0.859711	0.242578	3.54406	0.000394022	0.00733971
MsaG038868	95.8201	0.861576	0.264731	3.25453	0.0011358	0.0159707
MsaG011849	60.216	0.863058	0.300467	2.87239	0.00407382	0.0392766
MsaG016333	916.444	0.863146	0.244904	3.52442	0.000424414	0.00777234
MsaG004645	145.919	0.864235	0.304394	2.83919	0.00452277	0.042099
MsaG004679	112.95	0.867168	0.256858	3.37606	0.000735324	0.0116509
MsaG016543	57.7439	0.867914	0.298544	2.90716	0.00364726	0.0362932
MsaG019730	132.804	0.869523	0.22317	3.89624	9.7696e-05	0.0025367
MsaG010432	92.7375	0.869892	0.259476	3.35249	0.000800885	0.0123454
MsaG019282	70.123	0.871014	0.30122	2.89162	0.0038326	0.0375271
MsaG033595	105.903	0.873631	0.265817	3.28659	0.00101409	0.0147012
MsaG018183	318.06	0.875667	0.277637	3.154	0.00161049	0.0204413
MsaG004916	499.948	0.876189	0.213136	4.11095	3.94041e-05	0.00124209
MsaG007583	505.408	0.876785	0.228568	3.83599	0.00012506	0.0030733
MsaG040914	65.4837	0.877564	0.312847	2.80509	0.0050303	0.0452102
MsaG045895	401.562	0.877822	0.212184	4.13709	3.51742e-05	0.00115134
MsaG029683	113.79	0.879678	0.262157	3.35554	0.000792093	0.0122574
MsaG025823	139.433	0.880729	0.318888	2.76187	0.00574709	0.0491808
MsaG019588	88.6913	0.88101	0.29996	2.93709	0.00331308	0.0340175
MsaG041181	100.137	0.881111	0.270428	3.25821	0.00112119	0.0158515
MsaG018314	188.661	0.881356	0.207067	4.25638	2.07761e-05	0.000758042
MsaG038636	86.2455	0.88331	0.31003	2.84911	0.00438411	0.0412677
MsaG016696	143.011	0.883648	0.26601	3.32186	0.00089418	0.0133961
MsaG011013	469.074	0.884086	0.285671	3.09477	0.00196963	0.0236992
MsaG006334	81.8025	0.885312	0.316913	2.79355	0.00521322	0.0463104
MsaG041190	92.7722	0.885856	0.257155	3.44484	0.000571402	0.00967693
MsaG022262	133.939	0.887198	0.281254	3.15443	0.00160811	0.0204218
MsaG011179	280.298	0.888193	0.255074	3.4821	0.000497491	0.00872236
MsaG007733	118.132	0.896691	0.230005	3.89857	9.67607e-05	0.00252064
MsaG021589	91.5229	0.897346	0.298259	3.00861	0.00262443	0.028806
MsaG046829	96.9769	0.897494	0.317084	2.83046	0.00464807	0.0428834
MsaG004434	155.924	0.898987	0.304574	2.95163	0.00316106	0.0328954
MsaG040663	89.7254	0.901353	0.287068	3.13985	0.00169032	0.0211286
MsaG010370	103.144	0.903777	0.235485	3.83794	0.000124073	0.00305272
MsaG000989	190.228	0.905451	0.24896	3.63694	0.000275897	0.00560295
MsaG020764	162.681	0.906047	0.251652	3.6004	0.000317724	0.00624509
MsaG014368	162.808	0.907658	0.303202	2.99358	0.00275728	0.0298549
MsaG046782	88.1385	0.908986	0.310475	2.92772	0.00341452	0.0347008
MsaG004987	56.4172	0.910201	0.313454	2.90378	0.00368691	0.0365505
MsaG037989	56.6654	0.910223	0.314691	2.89244	0.00382266	0.0374798
MsaG014233	83.3266	0.910267	0.252431	3.606	0.000310949	0.00614226
MsaG034435	113.215	0.911217	0.30663	2.97171	0.00296146	0.0314912
MsaG007735	389.735	0.912118	0.27044	3.37272	0.0007443	0.0117386
MsaG007686	177.18	0.912638	0.284451	3.20842	0.00133467	0.017852
MsaG006469	115.173	0.912706	0.249004	3.66542	0.000246931	0.00514648
MsaG024273	486.265	0.914587	0.298168	3.06736	0.00215961	0.0252611
MsaG034468	213.584	0.915089	0.281377	3.25218	0.00114525	0.0160394
MsaG029517	130.036	0.915651	0.224651	4.07587	4.58418e-05	0.00141145
MsaG024379	685.96	0.915967	0.330844	2.76858	0.00563018	0.0486784
MsaG033881	66.8207	0.916711	0.313732	2.92196	0.0034784	0.0351851
MsaG015233	90.6564	0.917706	0.274578	3.34224	0.00083106	0.0126774
MsaG000190	97.3993	0.918114	0.240429	3.81865	0.000134183	0.00325064
MsaG020694	120.715	0.918654	0.287425	3.19615	0.00139274	0.018412
MsaG000402	291.2	0.918941	0.198817	4.62204	3.79982e-06	0.000196037
MsaG015997	57.8402	0.922276	0.327147	2.81915	0.00481506	0.0438873
MsaG020571	98.6883	0.923351	0.287207	3.21493	0.00130477	0.0175812
MsaG021138	595.408	0.923596	0.238898	3.86608	0.000110601	0.00279207
MsaG045628	222.016	0.92557	0.233646	3.96142	7.4504e-05	0.00208664
MsaG040334	67.5978	0.930382	0.295738	3.14596	0.00165542	0.0207903
MsaG003589	150.55	0.934964	0.229716	4.07008	4.69962e-05	0.00143957
MsaG021358	56.2884	0.935662	0.314284	2.97712	0.0029097	0.0311072
MsaG017469	151.303	0.935802	0.242045	3.86623	0.00011053	0.00279207
MsaG040233	56.5395	0.936698	0.301533	3.10645	0.00189349	0.0230484
MsaG020205	56.8206	0.937097	0.287851	3.25549	0.00113198	0.0159359
MsaG015106	211.178	0.938583	0.251556	3.73111	0.000190638	0.00425324
MsaG010489	128.525	0.938707	0.218629	4.2936	1.75796e-05	0.000669036
MsaG046127	66.6938	0.940549	0.316865	2.9683	0.00299453	0.0317157
MsaG007731	76.2278	0.940596	0.276113	3.40657	0.000657851	0.0107062
MsaG041093	76.801	0.941549	0.289898	3.24786	0.00116275	0.0162
MsaG015574	372.914	0.943379	0.319417	2.95344	0.00314256	0.0327744
MsaG036433	62.4456	0.944027	0.324317	2.91081	0.0036049	0.0359913
MsaG044373	97.4482	0.946862	0.259958	3.64237	0.000270143	0.00551424
MsaG046246	182.392	0.947811	0.274614	3.45142	0.000557638	0.00949099
MsaG038261	84.5265	0.953234	0.261935	3.6392	0.00027349	0.00556828
MsaG029401	93.5457	0.953533	0.320305	2.97695	0.00291131	0.0311104
MsaG010835	42.6058	0.955138	0.341529	2.79665	0.00516353	0.0460262
MsaG009047	1185.39	0.955298	0.281316	3.39582	0.000684235	0.0110245
MsaG040843	109.073	0.956739	0.306775	3.1187	0.00181653	0.0223732
MsaG021313	707.265	0.958575	0.191278	5.01141	5.40315e-07	4.08006e-05
MsaG040446	47.8171	0.961507	0.329556	2.91759	0.00352752	0.0355551
MsaG002735	127.221	0.962187	0.267428	3.59793	0.000320764	0.00629964
MsaG040326	46.4892	0.962533	0.325805	2.95432	0.00313355	0.032742
MsaG027690	112.379	0.96296	0.272948	3.528	0.000418707	0.00770843
MsaG045472	140.459	0.963394	0.295753	3.25742	0.00112428	0.0158649
MsaG002050	91.5496	0.96608	0.262582	3.67916	0.000234003	0.00495015
MsaG044764	94.3424	0.966552	0.274011	3.52742	0.000419632	0.00770843
MsaG006135	161.87	0.966893	0.280608	3.44571	0.00056956	0.00966631
MsaG007966	100.216	0.967754	0.245769	3.93766	8.22807e-05	0.002249
MsaG013180	123.402	0.968491	0.297724	3.25299	0.00114199	0.0160354
MsaG038259	85.9711	0.969926	0.292308	3.31816	0.000906124	0.0134962
MsaG007787	266.52	0.970742	0.258097	3.76115	0.000169132	0.00389163
MsaG010853	212.747	0.972654	0.327336	2.97143	0.00296421	0.0315064
MsaG010952	199.046	0.973505	0.281982	3.45236	0.000555703	0.00946543
MsaG040765	209.036	0.973579	0.256439	3.79653	0.000146738	0.00350299
MsaG016579	85.1722	0.974017	0.336284	2.89641	0.00377457	0.0371571
MsaG037422	50.3042	0.978693	0.301974	3.24099	0.00119117	0.0164489
MsaG008951	43.4395	0.980274	0.334093	2.93413	0.00334479	0.0342386
MsaG015195	104.713	0.981835	0.319053	3.07734	0.00208854	0.024699
MsaG001968	104.198	0.98538	0.237593	4.14734	3.36361e-05	0.00111013
MsaG025919	361.953	0.988052	0.262148	3.76907	0.00016386	0.00379878
MsaG018104	196.351	0.988751	0.233341	4.23737	2.26158e-05	0.000808816
MsaG024058	86.5562	0.989174	0.278309	3.55423	0.00037909	0.00712833
MsaG023590	139.564	0.991357	0.240816	4.11666	3.84406e-05	0.00122794
MsaG011172	81.5402	0.992192	0.3083	3.21826	0.00128969	0.0174262
MsaG016255	94.7138	0.992743	0.339926	2.92047	0.00349503	0.035303
MsaG025472	107.381	0.993741	0.351552	2.82672	0.00470268	0.0432054
MsaG015902	929.703	0.996349	0.223833	4.45132	8.53456e-06	0.00037436
MsaG038073	117.54	0.996982	0.245944	4.0537	5.04149e-05	0.00152279
MsaG014533	81.7933	0.997466	0.320767	3.10962	0.00187326	0.0228644
MsaG038471	97.2527	0.997513	0.278517	3.58152	0.000341603	0.00660561
MsaG018902	231.932	0.997613	0.35395	2.81852	0.00482459	0.0439564
MsaG004849	53.6142	0.997789	0.312316	3.19481	0.00139923	0.0184773
MsaG025084	124.779	0.997975	0.270447	3.6901	0.00022417	0.00482774
MsaG045174	113.647	0.998744	0.289273	3.4526	0.000555202	0.00946543
MsaG018176	62.5993	0.999392	0.361221	2.7667	0.00566263	0.0488067
MsaG024247	481.072	1.00037	0.302042	3.31202	0.000926251	0.0137281
MsaG024559	95.692	1.00253	0.285795	3.50788	0.000451688	0.00811609
MsaG000954	48.1613	1.00314	0.317414	3.16036	0.00157576	0.0201397
MsaG005005	95.1051	1.00399	0.357987	2.80455	0.00503861	0.0452678
MsaG039231	49.578	1.00624	0.332781	3.02372	0.00249685	0.0279834
MsaG020477	76.8334	1.00688	0.2943	3.42128	0.000623272	0.010369
MsaG029250	96.5783	1.00709	0.343296	2.93359	0.00335062	0.0342562
MsaG002611	97.5438	1.00729	0.362581	2.77812	0.00546743	0.0477365
MsaG002918	144.877	1.00776	0.305083	3.30322	0.000955802	0.0140439
MsaG046328	67.6155	1.00802	0.310266	3.24889	0.00115856	0.0161575
MsaG020310	57.6408	1.00975	0.343334	2.941	0.00327152	0.0337505
MsaG018056	163.017	1.00982	0.292349	3.45414	0.00055205	0.00942951
MsaG009171	48.9487	1.01207	0.345649	2.92803	0.00341117	0.0347008
MsaG044722	410.378	1.01378	0.333002	3.04437	0.00233172	0.0266473
MsaG040077	134.928	1.01496	0.293348	3.45992	0.000540343	0.0092827
MsaG040721	151.2	1.01548	0.243408	4.17193	3.02037e-05	0.0010223
MsaG005833	101.5	1.01654	0.276207	3.68037	0.000232896	0.00493373
MsaG040064	80.9864	1.01726	0.293431	3.46676	0.000526765	0.00911806
MsaG024105	75.5809	1.01751	0.295328	3.44535	0.000570317	0.00967229
MsaG000128	57.4898	1.01783	0.300269	3.38973	0.000699622	0.0112269
MsaG017196	78.0569	1.02046	0.28298	3.60613	0.0003108	0.00614226
MsaG030113	70.2767	1.0211	0.357969	2.85247	0.00433804	0.0409795
MsaG000109	197.448	1.02122	0.315833	3.23342	0.0012232	0.0167419
MsaG002089	82.5529	1.02171	0.335316	3.04702	0.0023112	0.0264688
MsaG000312	55.2809	1.02256	0.344306	2.96992	0.00297877	0.0316471
MsaG018127	58.3825	1.02425	0.362139	2.82834	0.00467898	0.0430748
MsaG034223	133.355	1.02445	0.239374	4.2797	1.87146e-05	0.000705094
MsaG025427	170.626	1.02497	0.305558	3.35443	0.000795283	0.0122988
MsaG024092	38.7367	1.02602	0.343249	2.98915	0.00279758	0.0301467
MsaG006346	178.673	1.02716	0.367735	2.79322	0.0052187	0.0463104
MsaG011213	239.283	1.02782	0.34017	3.02148	0.00251546	0.0280747
MsaG008047	73.3319	1.03068	0.315152	3.27043	0.00107386	0.0153532
MsaG033885	70.1449	1.03118	0.348505	2.95887	0.00308768	0.0324573
MsaG016133	49.0141	1.03121	0.330837	3.11696	0.00182725	0.0224751
MsaG010159	825.915	1.0341	0.208075	4.96982	6.70165e-07	4.89036e-05
MsaG033385	353.895	1.0383	0.29965	3.46504	0.000530144	0.00914735
MsaG026820	82.5232	1.04127	0.351689	2.96077	0.00306873	0.0323008
MsaG027057	54.7934	1.04236	0.365558	2.85141	0.00435263	0.0410686
MsaG001735	130.673	1.04269	0.355099	2.93632	0.00332128	0.0340431
MsaG015773	58.193	1.0451	0.358493	2.91524	0.0035541	0.035683
MsaG004924	63.9333	1.04515	0.285056	3.66647	0.000245924	0.00513857
MsaG011011	97.0574	1.04518	0.324086	3.22501	0.00125968	0.0170982
MsaG022037	133.411	1.04644	0.317727	3.29352	0.000989427	0.0144387
MsaG045352	52.7704	1.04838	0.349355	3.00089	0.0026919	0.0293709
MsaG035632	41.7625	1.04975	0.368633	2.84768	0.00440399	0.0413895
MsaG008403	88.3328	1.05087	0.34758	3.02339	0.00249959	0.0279834
MsaG010891	62.4546	1.05108	0.311165	3.3779	0.000730404	0.0115939
MsaG003524	153.593	1.05132	0.279162	3.76599	0.000165893	0.00383459
MsaG022421	178.447	1.05213	0.29537	3.56208	0.000367932	0.00699068
MsaG013251	57.8029	1.05321	0.380298	2.76945	0.00561518	0.048635
MsaG007054	276.312	1.05627	0.376431	2.80601	0.00501598	0.0451325
MsaG041294	69.7723	1.0576	0.309518	3.41694	0.000633302	0.0104584
MsaG033990	71.4228	1.05845	0.383714	2.75843	0.00580798	0.0495141
MsaG025248	109.907	1.06105	0.365511	2.90291	0.00369711	0.0366364
MsaG017033	136.903	1.06214	0.27226	3.90119	9.57225e-05	0.00250665
MsaG038162	137.851	1.06412	0.359156	2.96284	0.00304817	0.0321696
MsaG009586	130.91	1.06486	0.264328	4.02855	5.61221e-05	0.00165946
MsaG041559	95.5951	1.06575	0.319455	3.33616	0.000849456	0.0128942
MsaG025788	99.0015	1.06576	0.282058	3.77851	0.000157771	0.0036837
MsaG016617	32.9356	1.06681	0.381332	2.79759	0.00514861	0.0459698
MsaG025982	66.2472	1.06715	0.29394	3.63051	0.000282857	0.00570061
MsaG001531	32.8804	1.06759	0.367812	2.90254	0.00370151	0.0366496
MsaG006730	70.0451	1.0678	0.376738	2.83434	0.00459202	0.0425698
MsaG041106	57.687	1.0696	0.298779	3.57989	0.000343737	0.00663468
MsaG017187	1142.8	1.07111	0.38246	2.80058	0.00510111	0.0456745
MsaG003720	59.8665	1.07123	0.328744	3.25854	0.00111987	0.0158515
MsaG020989	66.0523	1.07167	0.298939	3.5849	0.000337207	0.00654713
MsaG017949	326.287	1.07219	0.270116	3.96938	7.20595e-05	0.00203009
MsaG006656	96.655	1.07286	0.251816	4.2605	2.03968e-05	0.000749937
MsaG017247	41.391	1.07307	0.386243	2.77823	0.00546551	0.0477365
MsaG039849	118.174	1.07659	0.291439	3.69403	0.000220729	0.00476654
MsaG044577	34.5672	1.07772	0.378629	2.84638	0.00442198	0.0414715
MsaG011796	36.5879	1.0792	0.370338	2.91409	0.00356732	0.0357367
MsaG004402	50.4912	1.08238	0.352037	3.07462	0.00210768	0.0248362
MsaG020627	262.791	1.08259	0.377749	2.8659	0.00415824	0.039801
MsaG027083	62.1233	1.083	0.364138	2.97414	0.00293813	0.0313549
MsaG046175	58.9823	1.0851	0.354711	3.0591	0.00222002	0.0257908
MsaG004828	102.665	1.08569	0.303783	3.57392	0.000351682	0.00674586
MsaG004357	79.8338	1.08912	0.263934	4.12648	3.6836e-05	0.00118301
MsaG040547	61.7059	1.09231	0.343042	3.1842	0.00145155	0.0189203
MsaG039505	130.26	1.09588	0.261973	4.18319	2.87451e-05	0.000981586
MsaG020580	34.1001	1.09822	0.380536	2.88599	0.0039019	0.0379875
MsaG026214	47.2031	1.09824	0.368041	2.98401	0.00284497	0.0305383
MsaG046024	77.3251	1.09854	0.277758	3.95502	7.65286e-05	0.00212759
MsaG046764	39.5374	1.10523	0.38255	2.8891	0.0038634	0.0377358
MsaG034540	81.7578	1.10573	0.281852	3.92308	8.7423e-05	0.00235185
MsaG002680	172.287	1.10673	0.200785	5.51204	3.54708e-08	4.27477e-06
MsaG037486	106.283	1.10859	0.400715	2.76653	0.00566569	0.0488067
MsaG024233	63.0904	1.11057	0.343772	3.23054	0.00123556	0.0168378
MsaG043718	98.5293	1.11084	0.27941	3.97567	7.01811e-05	0.00199127
MsaG013059	209.79	1.112	0.287684	3.86536	0.000110924	0.00279207
MsaG041176	54.9895	1.11243	0.360609	3.08486	0.0020365	0.0242942
MsaG014260	52.0789	1.11352	0.345143	3.22626	0.0012542	0.0170523
MsaG015277	25.0244	1.11395	0.402698	2.76622	0.00567098	0.0488171
MsaG046619	74.4251	1.11404	0.331955	3.356	0.000790776	0.0122529
MsaG030155	95.8759	1.1146	0.338107	3.2966	0.000978628	0.0143088
MsaG041528	35.703	1.11581	0.362604	3.0772	0.00208955	0.024699
MsaG018632	95.9831	1.11682	0.349661	3.19401	0.00140313	0.0184797
MsaG037735	315.457	1.11716	0.222985	5.01002	5.44255e-07	4.09685e-05
MsaG005929	62.2601	1.11778	0.314376	3.55555	0.000377188	0.00709816
MsaG005332	121.39	1.12211	0.278243	4.03283	5.5109e-05	0.00163559
MsaG041505	42.884	1.12224	0.38556	2.91069	0.00360637	0.0359913
MsaG005008	37.9109	1.12289	0.369863	3.03596	0.00239768	0.027182
MsaG040103	46.8418	1.12398	0.359653	3.12518	0.00177696	0.0219926
MsaG017511	40.4524	1.12508	0.370291	3.03836	0.00237873	0.027042
MsaG026031	594.362	1.12517	0.362557	3.10344	0.00191285	0.0232287
MsaG005454	63.4127	1.13076	0.326928	3.45875	0.000542686	0.00930955
MsaG025252	51.1603	1.13189	0.383737	2.94966	0.00318128	0.0330575
MsaG043238	80.2276	1.13204	0.372767	3.03686	0.00239059	0.0271381
MsaG010601	1652.72	1.13324	0.390581	2.90143	0.00371463	0.0367642
MsaG009483	140.752	1.13354	0.292895	3.87013	0.000108778	0.00275548
MsaG028461	56.9205	1.13612	0.340254	3.33904	0.000840686	0.0127931
MsaG006302	28.3583	1.13897	0.397888	2.86255	0.00420246	0.0400795
MsaG041521	95.853	1.13961	0.294235	3.87313	0.000107445	0.00273331
MsaG041275	38.3707	1.14284	0.411423	2.77778	0.00547318	0.0477559
MsaG041609	135.443	1.14484	0.255206	4.48596	7.25877e-06	0.000328047
MsaG030445	45.1366	1.14562	0.396074	2.89244	0.00382264	0.0374798
MsaG027926	57.1865	1.14567	0.351631	3.25817	0.00112134	0.0158515
MsaG024213	687.939	1.14762	0.17172	6.6831	2.33942e-11	9.17943e-09
MsaG004948	76.8719	1.14879	0.374114	3.07068	0.00213571	0.0250675
MsaG004655	40.9366	1.14892	0.372282	3.08615	0.00202767	0.0242406
MsaG033163	74.5088	1.14925	0.282878	4.06272	4.85039e-05	0.00147065
MsaG023864	252.108	1.14953	0.337067	3.41039	0.000648712	0.0106238
MsaG045815	90.1853	1.15022	0.350407	3.28254	0.00102878	0.014851
MsaG020451	40.5933	1.1579	0.36578	3.16556	0.00154787	0.0198577
MsaG046122	172.7	1.15917	0.271738	4.26576	1.99223e-05	0.000735891
MsaG004929	54.599	1.15968	0.359897	3.22227	0.00127181	0.0172529
MsaG022949	100.299	1.16047	0.359202	3.23069	0.00123494	0.0168378
MsaG039149	68.3223	1.16062	0.338754	3.42615	0.000612193	0.0102084
MsaG000566	30.4737	1.16075	0.395267	2.93663	0.00331797	0.0340384
MsaG046172	32.8087	1.16114	0.418342	2.77558	0.0055104	0.0479538
MsaG036949	68.8305	1.1615	0.303246	3.83022	0.000128027	0.00313331
MsaG043747	83.5494	1.16329	0.395196	2.94358	0.00324441	0.0335579
MsaG046840	40.41	1.16495	0.368423	3.16201	0.00156686	0.0200474
MsaG004358	90.4436	1.16738	0.26767	4.36126	1.29318e-05	0.000521247
MsaG021335	37.9763	1.16768	0.360466	3.23937	0.00119795	0.0164852
MsaG009627	30.5961	1.16798	0.416371	2.80514	0.00502949	0.0452102
MsaG009977	50.0559	1.16984	0.401274	2.91532	0.00355321	0.035683
MsaG013935	225.278	1.17095	0.304712	3.84281	0.000121631	0.00301075
MsaG027747	124.115	1.1716	0.32112	3.64849	0.00026379	0.00540561
MsaG043723	34.1955	1.17205	0.409492	2.8622	0.00420708	0.0400915
MsaG032693	57.6795	1.17241	0.362033	3.2384	0.00120204	0.0165321
MsaG029526	68.3622	1.17371	0.296923	3.95291	7.72062e-05	0.00213972
MsaG008088	115.731	1.17372	0.382963	3.06483	0.00217794	0.0254132
MsaG017813	47.7718	1.17724	0.409575	2.87429	0.00404937	0.0390724
MsaG017704	123.144	1.17724	0.3483	3.37996	0.000724967	0.0115328
MsaG037598	52.6699	1.17724	0.330532	3.56165	0.000368534	0.00699598
MsaG040430	50.9599	1.17954	0.345885	3.41021	0.000649131	0.0106238
MsaG000713	89.4657	1.18006	0.386636	3.05213	0.00227226	0.0262062
MsaG012723	78.2425	1.1814	0.273594	4.31808	1.57392e-05	0.000613674
MsaG040070	51.0352	1.18149	0.356211	3.31681	0.0009105	0.0135282
MsaG019479	432.054	1.18228	0.253328	4.66699	3.05637e-06	0.00016613
MsaG015866	160.66	1.18286	0.330001	3.5844	0.000337849	0.00655014
MsaG027527	42.2102	1.18353	0.373717	3.1669	0.00154071	0.0197871
MsaG005954	59.2962	1.18554	0.3927	3.01893	0.00253666	0.0281796
MsaG007415	66.1964	1.18749	0.385906	3.07716	0.00208982	0.024699
MsaG017528	55.368	1.18937	0.391265	3.03981	0.0023673	0.0269531
MsaG024524	212.915	1.19179	0.218399	5.45697	4.84337e-08	5.67501e-06
MsaG018480	63.5941	1.19365	0.355191	3.36058	0.00077779	0.0120988
MsaG036910	66.4637	1.1939	0.308858	3.86553	0.000110848	0.00279207
MsaG029444	58.0706	1.19444	0.364667	3.27543	0.00105501	0.0151473
MsaG027995	130.282	1.19592	0.28384	4.21336	2.51601e-05	0.000880308
MsaG036038	46.8826	1.19722	0.409551	2.92326	0.00346387	0.0350976
MsaG028046	104.63	1.19842	0.281369	4.25924	2.05125e-05	0.000751827
MsaG009119	331.18	1.19885	0.363101	3.3017	0.000961025	0.014108
MsaG029052	43.6481	1.20075	0.380441	3.15621	0.00159833	0.0203193
MsaG018833	58.9845	1.20313	0.370637	3.24613	0.00116987	0.0162677
MsaG037752	39.8459	1.20423	0.436429	2.75929	0.00579277	0.0494894
MsaG016126	290.743	1.20437	0.297674	4.04592	5.2119e-05	0.00156239
MsaG044329	91.9491	1.21022	0.393316	3.07696	0.00209126	0.0247038
MsaG031194	142.736	1.21229	0.260448	4.65465	3.24539e-06	0.000173636
MsaG028114	57.2115	1.21293	0.340098	3.56641	0.000361912	0.00691428
MsaG009068	202.64	1.21534	0.209949	5.78874	7.09167e-09	1.17515e-06
MsaG045970	96.9607	1.21653	0.424198	2.86783	0.00413299	0.0396684
MsaG018316	31.9192	1.21697	0.44179	2.75463	0.00587583	0.0498787
MsaG009959	199.591	1.21725	0.35059	3.472	0.000516591	0.00898462
MsaG013660	30.6884	1.21728	0.418268	2.91029	0.00361095	0.0360068
MsaG027416	41.9583	1.21811	0.438714	2.77656	0.00549381	0.0478958
MsaG025974	53.0095	1.21944	0.403913	3.01907	0.0025355	0.0281796
MsaG030543	78.9754	1.22124	0.41156	2.96735	0.00300376	0.0317852
MsaG008307	164.968	1.22236	0.343487	3.55867	0.000372733	0.00705886
MsaG021927	45.8778	1.22599	0.406026	3.01949	0.00253204	0.0281545
MsaG002129	49.9411	1.22836	0.358702	3.42445	0.000616045	0.0102654
MsaG018167	353.469	1.23153	0.203515	6.05129	1.43692e-09	3.14566e-07
MsaG011185	36.3556	1.23628	0.367051	3.36813	0.000756794	0.0118573
MsaG027039	150.315	1.23744	0.289329	4.27694	1.89483e-05	0.000709384
MsaG012717	31.3382	1.23766	0.395555	3.12893	0.00175442	0.0217701
MsaG005368	136.742	1.24196	0.347768	3.57123	0.000355307	0.00679568
MsaG033905	67.8362	1.24234	0.333642	3.72356	0.000196435	0.0043431
MsaG023764	41.6207	1.24331	0.336649	3.69319	0.000221457	0.00477794
MsaG013039	53.1559	1.24387	0.331227	3.75534	0.000173108	0.0039642
MsaG046269	22.9767	1.24855	0.450642	2.77059	0.00559547	0.0485348
MsaG014257	29.7241	1.24904	0.447419	2.79167	0.00524372	0.0464895
MsaG039232	32.4355	1.24941	0.38057	3.28299	0.00102712	0.0148361
MsaG041582	96.2261	1.25021	0.281228	4.44553	8.76751e-06	0.000383169
MsaG031076	36.1616	1.25534	0.437776	2.86753	0.00413694	0.0396684
MsaG005504	48.7805	1.25666	0.323781	3.88121	0.000103939	0.00266687
MsaG024971	51.9326	1.25907	0.417466	3.01598	0.00256148	0.0283103
MsaG001875	59.4386	1.26003	0.289305	4.35539	1.32833e-05	0.000532716
MsaG025296	50.5267	1.2601	0.340573	3.69994	0.000215654	0.00468664
MsaG040182	96.4296	1.2604	0.26552	4.74692	2.06541e-06	0.000121093
MsaG017890	68.1374	1.26054	0.33254	3.79066	0.000150247	0.0035514
MsaG007734	83.9206	1.26093	0.285642	4.41438	1.01301e-05	0.00042859
MsaG023277	72.9305	1.26126	0.363883	3.46611	0.000528048	0.00913063
MsaG032748	73.6928	1.26674	0.44983	2.81604	0.00486195	0.0441461
MsaG007595	58.8193	1.26743	0.424125	2.98833	0.00280508	0.0301916
MsaG010484	28.1681	1.27103	0.398902	3.18632	0.00144093	0.0188196
MsaG036426	75.1738	1.27509	0.422758	3.01613	0.00256027	0.0283103
MsaG008252	32.6567	1.28063	0.418242	3.06194	0.0021991	0.025585
MsaG036445	34.4563	1.28085	0.393848	3.25214	0.00114538	0.0160394
MsaG023648	172.459	1.28114	0.253478	5.05427	4.3205e-07	3.41377e-05
MsaG039112	54.7834	1.2815	0.370733	3.45666	0.000546918	0.00936869
MsaG006999	48.8551	1.28441	0.456936	2.81091	0.00494018	0.0446525
MsaG037401	49.4333	1.28448	0.354668	3.62164	0.000292746	0.00587017
MsaG003991	38.1771	1.28528	0.387139	3.31994	0.000900381	0.0134449
MsaG024755	24.4591	1.28615	0.454613	2.82911	0.0046677	0.0430041
MsaG039687	45.0412	1.28903	0.388003	3.32221	0.000893076	0.0133945
MsaG033843	26.8762	1.29056	0.435416	2.96397	0.00303697	0.0320798
MsaG020886	37.8349	1.29376	0.43914	2.94612	0.00321791	0.0333706
MsaG019269	31.2526	1.29391	0.420301	3.07854	0.00208021	0.0246587
MsaG038777	28.9474	1.29601	0.453686	2.85663	0.0042816	0.040591
MsaG044106	168.22	1.29703	0.436322	2.97264	0.00295251	0.0314432
MsaG032773	33.675	1.29786	0.462099	2.80861	0.00497555	0.0448532
MsaG021412	65.2539	1.30133	0.355031	3.6654	0.00024695	0.00514648
MsaG000016	49.8419	1.30192	0.33217	3.91944	8.87548e-05	0.00237696
MsaG028412	33.8042	1.30307	0.405671	3.21213	0.00131754	0.0176922
MsaG040671	95.9558	1.30447	0.368619	3.5388	0.000401949	0.00744666
MsaG027497	93.3169	1.30492	0.264411	4.93521	8.00634e-07	5.59657e-05
MsaG028097	47.7924	1.3056	0.3794	3.44122	0.000579096	0.00977256
MsaG019352	25.1935	1.30871	0.446623	2.93024	0.00338698	0.034509
MsaG017017	43.7012	1.31002	0.355286	3.68724	0.000226701	0.00485852
MsaG018488	207.451	1.31035	0.424587	3.08618	0.00202749	0.0242406
MsaG020429	129.99	1.31198	0.266263	4.92737	8.33456e-07	5.76322e-05
MsaG004435	151.468	1.31215	0.297445	4.41139	1.02709e-05	0.000433011
MsaG040441	56.871	1.31276	0.327931	4.00317	6.25006e-05	0.00181877
MsaG007311	47.5097	1.31349	0.43038	3.05193	0.00227375	0.0262108
MsaG020206	21.0639	1.31496	0.461989	2.84629	0.00442315	0.0414715
MsaG006235	184.861	1.31497	0.411688	3.1941	0.00140266	0.0184797
MsaG000160	36.4631	1.31498	0.441301	2.97979	0.00288448	0.030893
MsaG006923	43.2467	1.3169	0.357264	3.68606	0.000227755	0.00486978
MsaG022137	66.3138	1.31717	0.308354	4.27162	1.9406e-05	0.000720165
MsaG046536	73.7717	1.32026	0.333623	3.95733	7.57918e-05	0.00211276
MsaG041826	41.5944	1.32351	0.369441	3.58246	0.000340368	0.00658879
MsaG038748	154.878	1.3239	0.298069	4.44157	8.93036e-06	0.000388862
MsaG039431	122.558	1.32655	0.366259	3.62191	0.00029244	0.00586897
MsaG033466	65.2315	1.32808	0.310497	4.27729	1.89186e-05	0.000709384
MsaG018708	262.476	1.3296	0.334307	3.97717	6.97409e-05	0.0019835
MsaG014550	35.2695	1.32974	0.3799	3.50023	0.000464855	0.00827789
MsaG015229	440.208	1.33262	0.288064	4.62612	3.7258e-06	0.000193693
MsaG043021	64.1038	1.33375	0.369691	3.60774	0.000308878	0.00611147
MsaG010289	223.738	1.33448	0.284202	4.69552	2.65927e-06	0.000147915
MsaG041752	383.462	1.33489	0.405582	3.2913	0.000997241	0.0145187
MsaG009024	21.1771	1.33562	0.466467	2.86326	0.004193	0.0400384
MsaG042211	41.9144	1.33735	0.401064	3.33452	0.000854475	0.0129602
MsaG039992	57.9195	1.33781	0.3363	3.97803	6.9488e-05	0.00197867
MsaG019103	79.9314	1.34009	0.32936	4.06877	4.72615e-05	0.00144214
MsaG003860	849.296	1.34135	0.441124	3.04075	0.00235989	0.0269177
MsaG025468	35.1359	1.34185	0.446307	3.00655	0.0026423	0.028908
MsaG037251	30.4844	1.34318	0.396016	3.39173	0.000694533	0.0111527
MsaG009079	56.709	1.34344	0.366756	3.66304	0.00024924	0.00518515
MsaG008377	206.242	1.34432	0.258936	5.19169	2.08391e-07	1.89795e-05
MsaG004637	82.0673	1.34471	0.301539	4.45948	8.21593e-06	0.000361713
MsaG024186	33.6927	1.34676	0.441738	3.04877	0.00229779	0.0263732
MsaG030100	66.4627	1.34831	0.306717	4.39593	1.10299e-05	0.000455357
MsaG045707	78.2442	1.34858	0.380645	3.54289	0.000395775	0.0073666
MsaG020509	35.1763	1.3489	0.401683	3.35811	0.000784767	0.0121756
MsaG036441	32.2786	1.34903	0.458946	2.93941	0.0032884	0.0338515
MsaG000037	1615.28	1.35279	0.473198	2.85882	0.00425217	0.0404083
MsaG019308	152.953	1.3542	0.400064	3.38495	0.000711914	0.0113706
MsaG014674	32.4741	1.35812	0.445067	3.0515	0.00227702	0.0262231
MsaG017955	92.7861	1.36112	0.419088	3.24781	0.00116296	0.0162
MsaG008277	69.2742	1.36317	0.328514	4.1495	3.33203e-05	0.00110276
MsaG025896	41.6707	1.36438	0.375627	3.63227	0.000280942	0.0056716
MsaG023765	30.4769	1.36885	0.403171	3.39522	0.00068573	0.0110411
MsaG046960	79.7624	1.36909	0.385721	3.54942	0.000386074	0.00723116
MsaG018713	283.239	1.37691	0.311907	4.41449	1.01249e-05	0.00042859
MsaG041800	20.7352	1.3781	0.478253	2.88152	0.00395765	0.0383196
MsaG038077	73.9364	1.37961	0.421033	3.27672	0.00105021	0.0150874
MsaG043543	29.7778	1.37976	0.408086	3.38105	0.000722088	0.0115023
MsaG012931	46.784	1.38143	0.426066	3.2423	0.00118569	0.0163922
MsaG001374	204.959	1.38225	0.264784	5.2203	1.78636e-07	1.6782e-05
MsaG027149	58.978	1.38404	0.353483	3.91544	9.02409e-05	0.00240595
MsaG035413	359.903	1.38655	0.251981	5.50259	3.74256e-08	4.46525e-06
MsaG043788	1174.71	1.39245	0.427098	3.26026	0.0011131	0.0157818
MsaG029379	30.3651	1.39373	0.500296	2.78581	0.00533947	0.0469802
MsaG005875	199.556	1.39479	0.360201	3.87225	0.000107834	0.00273447
MsaG034781	92.2631	1.39859	0.399038	3.5049	0.000456774	0.00818898
MsaG037890	62.1219	1.39882	0.360485	3.88037	0.000104296	0.00267316
MsaG003564	43.5693	1.3999	0.399712	3.50228	0.000461303	0.0082454
MsaG001238	62.9732	1.40036	0.336845	4.1573	3.22036e-05	0.00107625
MsaG042662	57.4821	1.40154	0.336683	4.16277	3.14405e-05	0.0010589
MsaG000477	39.8783	1.40438	0.458588	3.06241	0.00219566	0.0255575
MsaG005470	33.0317	1.40692	0.421684	3.33645	0.000848572	0.012889
MsaG029382	16.8566	1.40717	0.501422	2.80636	0.0050104	0.0450993
MsaG015959	68.1759	1.41196	0.501947	2.81296	0.00490878	0.0444179
MsaG021342	26.4985	1.41734	0.463462	3.05815	0.00222707	0.0258475
MsaG044168	46.255	1.42127	0.454062	3.13012	0.00174736	0.0217165
MsaG010682	123.809	1.42193	0.315975	4.50013	6.79124e-06	0.000312024
MsaG038101	31.5277	1.42281	0.422971	3.36384	0.000768661	0.0119959
MsaG043237	26.8736	1.42285	0.503401	2.82648	0.00470627	0.0432054
MsaG003981	56.3759	1.42322	0.323529	4.39906	1.08723e-05	0.000452765
MsaG019175	21.7624	1.42429	0.467444	3.04696	0.00231166	0.0264688
MsaG046123	125.742	1.42551	0.276543	5.15474	2.53983e-07	2.20384e-05
MsaG044543	67.6604	1.43113	0.287278	4.98169	6.30298e-07	4.6564e-05
MsaG006357	32.8242	1.433	0.433111	3.30862	0.000937576	0.0138443
MsaG028222	127.41	1.43403	0.255987	5.60195	2.1195e-08	2.82545e-06
MsaG006785	187.205	1.43447	0.316175	4.53693	5.70787e-06	0.000271317
MsaG041857	60.8625	1.43691	0.439098	3.27241	0.00106635	0.015262
MsaG028692	47.0547	1.4384	0.503274	2.85809	0.00426205	0.04047
MsaG020333	44.6829	1.44088	0.346197	4.16202	3.15445e-05	0.00106016
MsaG007643	37.9783	1.44208	0.474293	3.04048	0.00236205	0.0269294
MsaG023996	34.9653	1.44889	0.383563	3.77746	0.000158436	0.0036956
MsaG043113	48.8004	1.45236	0.392998	3.6956	0.000219372	0.00474584
MsaG041070	30.3468	1.45242	0.45609	3.1845	0.00145002	0.0189177
MsaG012155	38.1679	1.45739	0.35616	4.09196	4.27743e-05	0.00133597
MsaG038041	61.5447	1.45942	0.429081	3.40127	0.000670729	0.0108729
MsaG009639	63.4756	1.46008	0.475215	3.07246	0.002123	0.0249675
MsaG032204	103.848	1.46072	0.457311	3.19414	0.00140246	0.0184797
MsaG004359	70.429	1.46602	0.286146	5.12332	3.00196e-07	2.51343e-05
MsaG006199	70.8865	1.47355	0.324566	4.54007	5.62353e-06	0.000268282
MsaG018240	58.7181	1.47367	0.405008	3.63862	0.0002741	0.00557593
MsaG010042	106.377	1.47709	0.314751	4.69287	2.69402e-06	0.000149152
MsaG045708	188.682	1.47793	0.307289	4.80956	1.51262e-06	9.32668e-05
MsaG019724	34.1441	1.47973	0.477071	3.1017	0.00192415	0.0233184
MsaG039996	38.267	1.48104	0.437944	3.38179	0.000720145	0.011479
MsaG018680	32.4012	1.4833	0.483768	3.06614	0.00216845	0.0253167
MsaG015811	154.487	1.48374	0.295691	5.01786	5.22493e-07	3.97061e-05
MsaG004697	56.7655	1.48513	0.471847	3.14749	0.00164682	0.0207259
MsaG039405	30.7294	1.4882	0.388695	3.8287	0.000128819	0.00314303
MsaG003432	32.3108	1.48902	0.416959	3.57115	0.000355419	0.00679568
MsaG043977	30.6551	1.48991	0.522834	2.84968	0.00437636	0.0412436
MsaG020965	28.5767	1.49695	0.427583	3.50096	0.000463589	0.00826876
MsaG019137	37.0004	1.49727	0.469573	3.18859	0.0014297	0.0186934
MsaG015085	27.9906	1.50059	0.45083	3.3285	0.000873135	0.0131616
MsaG042722	20.0738	1.50138	0.476282	3.1523	0.00161992	0.0205063
MsaG024869	31.0435	1.50539	0.453248	3.32135	0.000895839	0.0134106
MsaG045521	46.3913	1.50685	0.417551	3.60879	0.000307626	0.00609177
MsaG028252	29.0175	1.51043	0.502866	3.00365	0.00266761	0.0291592
MsaG007642	37.8848	1.5113	0.511629	2.95389	0.00313791	0.0327545
MsaG046733	35.6176	1.51483	0.413969	3.65928	0.000252925	0.00524017
MsaG043975	53.949	1.51742	0.399697	3.79642	0.000146802	0.00350299
MsaG004462	33.0521	1.51814	0.442441	3.43127	0.000600754	0.0100672
MsaG001050	16.0846	1.51819	0.549686	2.76193	0.00574616	0.0491808
MsaG028872	47.1801	1.5203	0.426446	3.56504	0.000363801	0.00694091
MsaG010446	40.6262	1.53058	0.381859	4.00823	6.11768e-05	0.00178972
MsaG043593	19.0148	1.53139	0.505428	3.02988	0.0024465	0.0275673
MsaG020995	159.244	1.53167	0.290922	5.26487	1.40285e-07	1.37756e-05
MsaG039343	23.0223	1.53331	0.522046	2.93712	0.00331278	0.0340175
MsaG011632	71.1888	1.53579	0.439817	3.49188	0.000479632	0.00849034
MsaG030614	49.6475	1.53624	0.435872	3.52451	0.000424259	0.00777234
MsaG018631	159.651	1.53779	0.2838	5.41856	6.00803e-08	6.79449e-06
MsaG000087	26.6396	1.53783	0.432855	3.55276	0.000381217	0.00715304
MsaG038452	63.5206	1.53966	0.356883	4.31419	1.60192e-05	0.000623042
MsaG037178	23.6414	1.53968	0.515932	2.98428	0.00284249	0.0305255
MsaG036430	43.9023	1.54412	0.452504	3.41238	0.000643978	0.0105685
MsaG026728	40.1101	1.54683	0.378537	4.08634	4.38225e-05	0.00136513
MsaG033945	25.4665	1.54856	0.502826	3.07972	0.00207196	0.0245989
MsaG041136	63.637	1.55088	0.491964	3.15242	0.00161925	0.0205063
MsaG031034	25.6226	1.55208	0.468155	3.31531	0.000915412	0.0135843
MsaG010447	52.152	1.55455	0.325107	4.78166	1.73857e-06	0.000104498
MsaG008087	22.0349	1.55483	0.505031	3.07868	0.00207922	0.0246587
MsaG041893	33.1022	1.557	0.467278	3.33207	0.000862022	0.0130435
MsaG000369	49.553	1.55773	0.40893	3.80929	0.000139368	0.0033592
MsaG010884	44.1519	1.55893	0.401867	3.87922	0.000104791	0.00268008
MsaG034171	37.2613	1.56084	0.488463	3.19541	0.00139634	0.0184493
MsaG001113	16.2878	1.56374	0.540627	2.89246	0.00382235	0.0374798
MsaG032319	22.9855	1.5647	0.546643	2.86238	0.00420473	0.0400852
MsaG034569	41.0161	1.5666	0.41418	3.78242	0.00015531	0.00364543
MsaG004735	42.5352	1.56751	0.400489	3.91399	9.07832e-05	0.00241467
MsaG018655	25.6149	1.57296	0.473423	3.32253	0.000892052	0.0133875
MsaG010854	33.525	1.57817	0.479947	3.28823	0.0010082	0.0146515
MsaG037357	18.7632	1.57978	0.550418	2.87014	0.00410293	0.0394298
MsaG047201	43.2805	1.58054	0.387185	4.08214	4.46225e-05	0.00138283
MsaG009297	118.947	1.5837	0.45981	3.44424	0.000572675	0.00968474
MsaG044152	2087.55	1.5883	0.331275	4.79451	1.63069e-06	9.95183e-05
MsaG025601	31.5942	1.59113	0.426461	3.731	0.00019072	0.00425324
MsaG025546	23.8011	1.59277	0.505745	3.14935	0.00163634	0.0206376
MsaG020983	22.9985	1.59387	0.528902	3.01354	0.00258216	0.0284993
MsaG007326	49.7758	1.59454	0.353045	4.51653	6.28598e-06	0.000294758
MsaG016686	19.2259	1.59667	0.576513	2.76953	0.00561371	0.048635
MsaG003331	22.3623	1.59921	0.523469	3.05502	0.00225049	0.0260506
MsaG010830	19.8369	1.60238	0.537322	2.98215	0.0028623	0.0306968
MsaG023695	26.6679	1.60643	0.520507	3.08627	0.00202686	0.0242406
MsaG019306	59.3959	1.60661	0.438107	3.66717	0.000245254	0.00513355
MsaG044902	184.677	1.60691	0.4083	3.93562	8.29831e-05	0.00226561
MsaG046945	28.7273	1.60717	0.499645	3.21663	0.00129706	0.0175158
MsaG039130	40.5869	1.60724	0.372763	4.31169	1.62008e-05	0.000626554
MsaG006274	30.8846	1.6076	0.526226	3.05497	0.00225084	0.0260506
MsaG001243	553.691	1.6099	0.235231	6.84389	7.70715e-12	3.69114e-09
MsaG001912	91.2007	1.61368	0.311446	5.18125	2.20398e-07	1.97901e-05
MsaG043988	15.252	1.62083	0.586676	2.76274	0.00573191	0.0491113
MsaG028788	23.4072	1.62272	0.522931	3.10313	0.00191485	0.0232412
MsaG038038	228.563	1.62316	0.278857	5.82075	5.8584e-09	1.02039e-06
MsaG043007	44.5626	1.62367	0.526381	3.0846	0.00203826	0.0242942
MsaG044394	15.9665	1.62563	0.557176	2.91763	0.00352703	0.0355551
MsaG011032	19.5712	1.62612	0.528268	3.07821	0.00208246	0.0246731
MsaG008903	64.8728	1.62615	0.480029	3.3876	0.000705074	0.011284
MsaG030430	22.8754	1.63267	0.587768	2.77775	0.00547366	0.0477559
MsaG026306	17.3042	1.63738	0.505739	3.23761	0.00120537	0.016559
MsaG005239	46.1295	1.6379	0.574065	2.85316	0.00432863	0.0409231
MsaG028242	23.1872	1.63884	0.575313	2.84861	0.00439108	0.0412845
MsaG033009	43.2516	1.63981	0.503625	3.25601	0.00112989	0.0159163
MsaG029091	23.6532	1.64219	0.49184	3.33887	0.000841196	0.0127931
MsaG035395	79.6798	1.64278	0.426237	3.85416	0.000116127	0.00290397
MsaG033793	21.5381	1.6512	0.476306	3.46667	0.000526939	0.00911806
MsaG040101	32.3914	1.65234	0.465679	3.54823	0.000387824	0.00725124
MsaG010595	60.2494	1.65508	0.460804	3.59172	0.000328503	0.00640944
MsaG047100	638.188	1.65813	0.371532	4.46296	8.08365e-06	0.000358535
MsaG034329	23.7871	1.66125	0.548499	3.02872	0.0024559	0.0276167
MsaG001642	61.8043	1.66826	0.363139	4.594	4.3482e-06	0.000219823
MsaG000872	31.1888	1.66867	0.505001	3.30429	0.000952188	0.0140167
MsaG035124	17.0241	1.66933	0.600044	2.78201	0.00540234	0.0473936
MsaG018032	201.294	1.66977	0.29725	5.61738	1.93871e-08	2.64352e-06
MsaG028698	38.2805	1.67484	0.445935	3.75579	0.000172799	0.00396092
MsaG010197	257.819	1.67777	0.337858	4.96591	6.83793e-07	4.95468e-05
MsaG014705	15.9378	1.67953	0.579574	2.89786	0.00375715	0.0370467
MsaG031969	42.6572	1.67999	0.411323	4.08434	4.42017e-05	0.00137336
MsaG041917	57.2972	1.69041	0.361226	4.67966	2.87356e-06	0.000157629
MsaG023696	27.9921	1.69659	0.533241	3.18166	0.00146435	0.0190214
MsaG009322	24.2957	1.6968	0.487232	3.48253	0.000496694	0.00871479
MsaG018648	51.7971	1.6969	0.406094	4.1786	2.93315e-05	0.000997021
MsaG042556	57.1867	1.69948	0.335089	5.07171	3.9426e-07	3.17832e-05
MsaG008354	27.8241	1.70237	0.471303	3.61205	0.000303784	0.00603069
MsaG018920	36.4797	1.70417	0.530924	3.20982	0.00132817	0.017805
MsaG032231	484.924	1.70445	0.333138	5.11637	3.11475e-07	2.58969e-05
MsaG023980	18.8291	1.70534	0.56893	2.99746	0.00272239	0.0296088
MsaG020981	14.0535	1.71303	0.621778	2.75505	0.00586827	0.0498322
MsaG004885	24.6289	1.71519	0.491957	3.48646	0.000489457	0.00861315
MsaG018349	56.1198	1.71545	0.364661	4.70423	2.54822e-06	0.000142736
MsaG011776	13.5115	1.71628	0.609871	2.81417	0.00489031	0.0443361
MsaG043717	16.0721	1.71961	0.571676	3.00802	0.00262957	0.0288359
MsaG010733	29.065	1.72072	0.605382	2.84237	0.00447793	0.0418537
MsaG000917	13.4983	1.7214	0.588358	2.92577	0.00343606	0.0348602
MsaG010472	33.0088	1.72169	0.491297	3.50438	0.000457669	0.00819886
MsaG037488	16.8642	1.72422	0.585312	2.94581	0.00322106	0.0333742
MsaG017983	33.1612	1.72485	0.539504	3.19711	0.00138814	0.0183746
MsaG001913	27.7877	1.7308	0.499743	3.46339	0.00053342	0.00919023
MsaG024201	27.7394	1.73178	0.521935	3.318	0.000906649	0.0134962
MsaG002921	134.7	1.73861	0.419375	4.14572	3.38747e-05	0.00111646
MsaG028182	46.1917	1.73989	0.395387	4.40047	1.08015e-05	0.000450605
MsaG042665	30.6559	1.74043	0.400393	4.34681	1.38134e-05	0.000550276
MsaG030290	55.0992	1.74256	0.467948	3.72383	0.000196223	0.0043431
MsaG028793	18.2018	1.74354	0.552379	3.15642	0.00159721	0.0203193
MsaG009170	198.821	1.74722	0.294851	5.92577	3.10844e-09	6.18114e-07
MsaG040102	108.368	1.74752	0.49729	3.51409	0.000441267	0.00798901
MsaG000146	67.034	1.74801	0.394929	4.42614	9.59325e-06	0.00041024
MsaG025655	42.1055	1.75049	0.498551	3.51115	0.000446167	0.00803978
MsaG008435	56.2572	1.75082	0.485022	3.60977	0.000306472	0.006079
MsaG028149	17.474	1.75234	0.617237	2.83901	0.00452535	0.042099
MsaG009356	21.3717	1.75462	0.505168	3.47334	0.000514021	0.00895951
MsaG031421	91.0003	1.7549	0.633947	2.76822	0.00563635	0.0487123
MsaG035708	135.629	1.75512	0.313381	5.6006	2.1361e-08	2.83176e-06
MsaG030917	14.32	1.75623	0.579901	3.02851	0.00245764	0.0276233
MsaG028683	38.8652	1.75794	0.563579	3.11925	0.00181311	0.0223474
MsaG014707	22.743	1.7589	0.496767	3.5407	0.000399068	0.00741632
MsaG042530	25.0004	1.76052	0.573917	3.06755	0.00215823	0.0252573
MsaG020343	13.9659	1.77539	0.622186	2.85348	0.00432439	0.0408991
MsaG041594	17.4801	1.77754	0.568406	3.12723	0.00176461	0.0218625
MsaG000905	36.2128	1.78032	0.377907	4.711	2.46509e-06	0.000138731
MsaG003811	23.3802	1.783	0.605838	2.94303	0.00325018	0.0336031
MsaG015231	41.8728	1.78343	0.372573	4.78679	1.6947e-06	0.000102637
MsaG041326	124.606	1.78452	0.331573	5.38198	7.36726e-08	8.06411e-06
MsaG034476	33.1148	1.78727	0.465666	3.8381	0.000123987	0.00305272
MsaG044444	15.7199	1.78822	0.601599	2.97245	0.00295431	0.0314432
MsaG031262	98.6944	1.79037	0.463295	3.86442	0.000111354	0.00279993
MsaG000839	14.6131	1.79433	0.553405	3.24235	0.00118547	0.0163922
MsaG033899	29.9898	1.80084	0.493512	3.64903	0.000263237	0.00540099
MsaG045332	57.1246	1.80124	0.377738	4.76848	1.85617e-06	0.000110559
MsaG032037	14.0259	1.80353	0.585012	3.0829	0.00204992	0.0244183
MsaG030402	414.34	1.80398	0.348187	5.18108	2.20609e-07	1.97901e-05
MsaG024022	23.4492	1.80614	0.535313	3.37398	0.000740893	0.0117003
MsaG030534	35.7355	1.80666	0.401729	4.4972	6.8854e-06	0.000313548
MsaG020408	20.5539	1.80855	0.59775	3.0256	0.00248137	0.0278245
MsaG003552	107.691	1.81477	0.373741	4.85571	1.19959e-06	7.86392e-05
MsaG033849	29.5894	1.81589	0.478625	3.79397	0.000148257	0.00352361
MsaG010910	22.8751	1.81667	0.616993	2.9444	0.00323585	0.0334984
MsaG038324	16.949	1.82401	0.661664	2.7567	0.00583879	0.049688
MsaG006362	846.158	1.82633	0.495316	3.68721	0.000226726	0.00485852
MsaG018112	77.1756	1.82872	0.37873	4.82857	1.3752e-06	8.70426e-05
MsaG009861	16.3295	1.83149	0.562096	3.25832	0.00112074	0.0158515
MsaG009103	16.3578	1.83272	0.583207	3.14249	0.00167515	0.0209829
MsaG025552	65.5972	1.84445	0.44692	4.12702	3.67501e-05	0.00118185
MsaG029590	19.7503	1.84742	0.637751	2.89678	0.00377017	0.0371291
MsaG033969	25.4168	1.84791	0.578623	3.19363	0.00140496	0.0184813
MsaG012114	13.6996	1.8498	0.596798	3.09954	0.0019382	0.0234292
MsaG018103	20.3805	1.85022	0.498412	3.71223	0.000205439	0.00449743
MsaG030029	37.5838	1.86184	0.57431	3.24188	0.00118745	0.016407
MsaG037574	11.9458	1.86513	0.66076	2.82271	0.004762	0.0435534
MsaG031014	37.8197	1.86825	0.53033	3.5228	0.00042701	0.00779596
MsaG006663	24.5755	1.87042	0.647701	2.88778	0.0038797	0.037833
MsaG005341	19.7415	1.87096	0.573838	3.26042	0.00111246	0.0157818
MsaG034307	17.713	1.87096	0.58968	3.17284	0.00150956	0.0194814
MsaG020619	275.166	1.87098	0.386362	4.84254	1.28187e-06	8.25338e-05
MsaG025361	13.0773	1.87422	0.583221	3.21357	0.00131097	0.0176199
MsaG015047	35.4677	1.87532	0.65122	2.8797	0.00398055	0.0385174
MsaG030655	30.3655	1.87618	0.616152	3.04499	0.00232685	0.0266043
MsaG007078	34.5225	1.87646	0.442629	4.23934	2.24175e-05	0.000803192
MsaG035855	10.901	1.87721	0.680872	2.75707	0.00583219	0.0496673
MsaG041849	41.0381	1.87817	0.465792	4.03221	5.52551e-05	0.00163788
MsaG005300	15.9265	1.88164	0.643096	2.92591	0.00343449	0.0348592
MsaG034665	20.7305	1.8896	0.664075	2.84546	0.00443467	0.0415469
MsaG006339	106.385	1.89039	0.415436	4.55039	5.35466e-06	0.000258127
MsaG041370	40.2794	1.89704	0.369301	5.13684	2.794e-07	2.37261e-05
MsaG003213	15.1755	1.90268	0.673509	2.82502	0.00472777	0.0433379
MsaG030412	213.058	1.90309	0.272053	6.99529	2.64707e-12	1.46894e-09
MsaG018590	66.2871	1.9038	0.560506	3.39657	0.000682365	0.0110166
MsaG035703	22.6182	1.90881	0.688868	2.77094	0.00558949	0.0485005
MsaG016497	17.638	1.91384	0.630012	3.03778	0.00238328	0.0270724
MsaG002912	54.3163	1.91568	0.378586	5.06008	4.1908e-07	3.35573e-05
MsaG045925	17.3971	1.92783	0.610186	3.15942	0.00158086	0.020194
MsaG019186	12.797	1.92994	0.664863	2.90276	0.00369888	0.0366387
MsaG000269	16.9803	1.93553	0.56135	3.448	0.00056476	0.00959168
MsaG001286	95.4926	1.94009	0.283499	6.84339	7.73434e-12	3.69114e-09
MsaG000889	27.3985	1.94483	0.45104	4.31187	1.61877e-05	0.000626554
MsaG010628	25.5114	1.94488	0.533901	3.64278	0.000269709	0.00551011
MsaG005921	17.1551	1.95267	0.644844	3.02812	0.00246077	0.0276454
MsaG043793	45.643	1.95328	0.650765	3.00151	0.00268641	0.0293244
MsaG040659	32.6066	1.95569	0.647413	3.02078	0.00252123	0.0281129
MsaG029668	11.9933	1.95578	0.67038	2.91741	0.00352947	0.0355551
MsaG011286	13.6651	1.96424	0.70996	2.7667	0.00566273	0.0488067
MsaG040655	24.1088	1.97669	0.717834	2.75369	0.00589279	0.0499871
MsaG016601	34.3273	1.97856	0.568453	3.48061	0.000500269	0.00876463
MsaG020990	33.0015	1.98283	0.64451	3.07649	0.00209457	0.0247184
MsaG040113	19.2951	1.98388	0.552398	3.5914	0.000328903	0.00641199
MsaG030419	17.8988	1.98435	0.628699	3.15628	0.00159798	0.0203193
MsaG024108	12.2952	1.99078	0.709345	2.8065	0.00500828	0.0450982
MsaG011221	14.5106	1.99548	0.650445	3.06787	0.00215589	0.0252423
MsaG037319	20.0048	2.00617	0.598383	3.35266	0.000800389	0.0123454
MsaG007644	25.0229	2.00689	0.556922	3.60354	0.000313913	0.00618545
MsaG044463	14.5449	2.01891	0.684475	2.94957	0.00318217	0.0330575
MsaG045088	33.9528	2.02097	0.493362	4.09633	4.19744e-05	0.00131443
MsaG035409	38.5138	2.02301	0.46929	4.3108	1.62667e-05	0.000628085
MsaG003638	14.2316	2.03094	0.703982	2.88493	0.00391497	0.0380653
MsaG031066	28.0877	2.03179	0.478455	4.24657	2.17068e-05	0.000782942
MsaG047010	17.9142	2.03307	0.596794	3.40664	0.000657668	0.0107062
MsaG027756	65.9063	2.03364	0.481028	4.22769	2.36101e-05	0.000836178
MsaG029417	33.0781	2.03921	0.445594	4.5764	4.73053e-06	0.000234191
MsaG041601	54.0312	2.04148	0.395314	5.16419	2.41479e-07	2.12332e-05
MsaG034489	27.055	2.04629	0.540176	3.78819	0.000151748	0.00357453
MsaG009795	14.388	2.04946	0.692171	2.96091	0.0030673	0.0323
MsaG021036	15.5498	2.06485	0.604646	3.41497	0.000637893	0.0104975
MsaG009945	108.831	2.07065	0.625953	3.30799	0.000939669	0.0138667
MsaG005171	25.4259	2.07208	0.573109	3.61551	0.000299758	0.00597065
MsaG027741	61.8265	2.07687	0.419263	4.95361	7.28481e-07	5.15816e-05
MsaG024784	30.0606	2.09447	0.693397	3.0206	0.00252278	0.028115
MsaG038168	12.9166	2.09668	0.66554	3.15034	0.00163083	0.020579
MsaG002970	21.9669	2.1012	0.554063	3.79235	0.000149231	0.00353972
MsaG022289	11.824	2.11298	0.69218	3.05264	0.00226838	0.0261926
MsaG033208	21.0185	2.11482	0.609041	3.47238	0.000515864	0.00897852
MsaG027495	27.0114	2.11561	0.565749	3.73949	0.000184393	0.0041431
MsaG032099	13.2169	2.11765	0.609514	3.47433	0.000512133	0.00893313
MsaG008893	9.83182	2.12269	0.740265	2.86747	0.00413774	0.0396684
MsaG022329	15.6731	2.12496	0.667081	3.18546	0.00144523	0.0188654
MsaG024833	14.9787	2.13464	0.651427	3.27687	0.00104966	0.0150874
MsaG029152	13.6654	2.13473	0.768542	2.77763	0.00547567	0.047756
MsaG019344	16.7133	2.13583	0.622463	3.43126	0.000600774	0.0100672
MsaG035443	22.5378	2.13968	0.533837	4.00813	6.12025e-05	0.00178972
MsaG001349	11.9647	2.14874	0.721579	2.97782	0.00290303	0.0310498
MsaG044298	544.027	2.14948	0.459598	4.67686	2.913e-06	0.000159427
MsaG018894	9.6887	2.15256	0.746733	2.88264	0.00394361	0.0382338
MsaG014768	12.1482	2.15367	0.68354	3.15075	0.0016285	0.0205714
MsaG046013	61.6614	2.16179	0.614755	3.51652	0.00043725	0.00794642
MsaG031835	12.4717	2.16791	0.76102	2.84869	0.00439001	0.0412845
MsaG006364	63.1471	2.17685	0.544694	3.99647	6.42945e-05	0.00185803
MsaG031536	17.1839	2.17955	0.68105	3.20028	0.00137294	0.0182513
MsaG006332	14.8855	2.18402	0.640778	3.40838	0.000653494	0.0106587
MsaG016916	43.737	2.18748	0.470918	4.64515	3.39824e-06	0.000179798
MsaG042461	37.4161	2.18815	0.675329	3.24012	0.0011948	0.016461
MsaG040988	17.8282	2.18848	0.672904	3.25229	0.0011448	0.0160394
MsaG007224	53.7082	2.19376	0.556399	3.94278	8.05435e-05	0.0022142
MsaG019901	13.629	2.20029	0.656757	3.35023	0.000807432	0.0124223
MsaG020325	21.0304	2.21253	0.552631	4.00363	6.23788e-05	0.00181744
MsaG005575	17.0512	2.21257	0.68532	3.22852	0.00124432	0.0169378
MsaG042458	14.7638	2.2131	0.66867	3.30971	0.000933924	0.0137989
MsaG008069	17.9469	2.21402	0.676054	3.27491	0.00105695	0.015166
MsaG003300	16.3119	2.21651	0.779058	2.84511	0.00443956	0.0415579
MsaG006203	119.637	2.21837	0.429486	5.16517	2.40218e-07	2.12299e-05
MsaG046886	17.3083	2.22211	0.564918	3.93351	8.3713e-05	0.00227942
MsaG024962	59.8645	2.22578	0.42463	5.24169	1.59115e-07	1.53097e-05
MsaG029092	18.4043	2.2267	0.612802	3.63363	0.000279459	0.00564644
MsaG024011	13.5871	2.22785	0.796828	2.7959	0.00517548	0.046081
MsaG034443	21.9166	2.23673	0.49632	4.50663	6.58651e-06	0.000305773
MsaG025927	9.94687	2.24472	0.814255	2.75678	0.00583742	0.049688
MsaG030538	44.3967	2.26851	0.522088	4.34507	1.39229e-05	0.000553715
MsaG021619	14.9402	2.27675	0.63881	3.56405	0.000365177	0.00695653
MsaG043516	13.3716	2.28239	0.660453	3.4558	0.000548662	0.0093918
MsaG020697	34.447	2.28481	0.413193	5.52966	3.20859e-08	3.92632e-06
MsaG013814	13.2078	2.28648	0.770169	2.96881	0.0029896	0.0317157
MsaG038335	11.8093	2.29411	0.715992	3.2041	0.00135486	0.0180713
MsaG039262	18.7244	2.29515	0.673236	3.40913	0.000651708	0.0106482
MsaG034500	61.7088	2.3096	0.525141	4.39806	1.09225e-05	0.000453606
MsaG046102	66.8213	2.32266	0.497938	4.66456	3.09276e-06	0.000167346
MsaG001288	80.7524	2.33084	0.337009	6.91624	4.63792e-12	2.45933e-09
MsaG000255	23.5995	2.33206	0.49806	4.6823	2.83677e-06	0.00015597
MsaG018746	15.5457	2.34565	0.699384	3.35388	0.000796875	0.0123131
MsaG012993	12.026	2.34944	0.783638	2.99811	0.00271656	0.0295588
MsaG017669	8.64694	2.35373	0.83029	2.83483	0.00458505	0.0425383
MsaG016505	348.945	2.36037	0.355554	6.63858	3.16729e-11	1.16274e-08
MsaG034957	7.05816	2.36814	0.84024	2.8184	0.00482632	0.0439564
MsaG002357	11.0363	2.37367	0.805668	2.94622	0.00321684	0.0333706
MsaG044204	10.3401	2.37541	0.807977	2.93995	0.00328267	0.0338509
MsaG009576	9.22984	2.3811	0.743202	3.20383	0.00135611	0.0180779
MsaG009595	10.2081	2.38646	0.853943	2.79464	0.00519581	0.0462276
MsaG034101	10.3814	2.39308	0.741426	3.22767	0.00124802	0.0169785
MsaG037749	13.6522	2.39549	0.74368	3.22113	0.00127688	0.0172962
MsaG046103	38.337	2.41126	0.571226	4.2212	2.43003e-05	0.000855243
MsaG040223	33.048	2.4129	0.620683	3.88749	0.000101287	0.00261287
MsaG021851	17.079	2.42779	0.760721	3.19143	0.00141571	0.0185881
MsaG046868	99.6577	2.43296	0.319776	7.60831	2.77699e-14	2.36659e-11
MsaG002359	21.2029	2.43389	0.624408	3.89792	9.70216e-05	0.00252468
MsaG009539	31.9971	2.43396	0.635851	3.82788	0.000129252	0.00314716
MsaG022473	126.095	2.43461	0.57766	4.21461	2.50205e-05	0.000876711
MsaG000184	7.82942	2.4403	0.839575	2.90659	0.00365387	0.0363438
MsaG027398	18.7956	2.46314	0.62025	3.97121	7.15079e-05	0.00201932
MsaG016655	16.8113	2.50226	0.604022	4.14267	3.43292e-05	0.00112677
MsaG024776	18.3784	2.5078	0.835149	3.00282	0.00267489	0.0292254
MsaG036108	11.83	2.51162	0.806876	3.11277	0.00185343	0.02267
MsaG024642	87.6774	2.51171	0.382924	6.55931	5.40586e-11	1.81876e-08
MsaG046537	47.9877	2.51269	0.422013	5.95407	2.61559e-09	5.33446e-07
MsaG038361	13.8627	2.52262	0.826132	3.05353	0.00226163	0.0261469
MsaG018458	10.9445	2.53355	0.76173	3.32605	0.000880873	0.0132531
MsaG018739	68.9507	2.56035	0.504722	5.0728	3.92012e-07	3.17091e-05
MsaG018493	17.1154	2.56211	0.67516	3.79482	0.000147752	0.00351589
MsaG019925	18.7316	2.57091	0.697252	3.6872	0.000226737	0.00485852
MsaG020336	15.6245	2.57395	0.668188	3.85214	0.00011709	0.0029165
MsaG002235	47.6087	2.57432	0.423101	6.08441	1.16918e-09	2.63026e-07
MsaG029000	10.108	2.58573	0.82542	3.13262	0.00173255	0.0215998
MsaG028174	94.8116	2.58584	0.513147	5.03919	4.67516e-07	3.61031e-05
MsaG022474	12.5979	2.5956	0.93819	2.76661	0.00566425	0.0488067
MsaG040181	41.0033	2.62752	0.455621	5.7669	8.07436e-09	1.31068e-06
MsaG005044	7.99866	2.62826	0.894113	2.93952	0.00328722	0.0338515
MsaG010303	12.3397	2.63481	0.77081	3.41824	0.000630278	0.0104316
MsaG029160	22.7368	2.6433	0.569365	4.64254	3.44156e-06	0.000181286
MsaG037414	21.8859	2.6502	0.722531	3.66793	0.00024452	0.00512718
MsaG029582	61.0825	2.66669	0.543365	4.90774	9.21321e-07	6.2813e-05
MsaG009724	10.1595	2.67412	0.930335	2.87437	0.00404839	0.0390724
MsaG005690	29.2617	2.68719	0.825747	3.25426	0.00113689	0.0159767
MsaG020335	30.768	2.70043	0.500161	5.39914	6.69629e-08	7.43195e-06
MsaG018483	456.168	2.7243	0.423559	6.43193	1.25996e-10	3.54173e-08
MsaG005485	12.5066	2.72887	0.804319	3.39277	0.000691892	0.0111253
MsaG020068	10.1726	2.73577	0.86889	3.14858	0.00164066	0.0206703
MsaG018476	26.1801	2.74188	0.595928	4.60102	4.20424e-06	0.000214363
MsaG019606	13.1035	2.74211	0.870393	3.15043	0.00163029	0.020579
MsaG015217	11.8913	2.74238	0.892014	3.07437	0.00210946	0.024845
MsaG004860	7.28251	2.74712	0.937261	2.93101	0.00337867	0.0344538
MsaG023685	10.5073	2.74921	0.913882	3.00828	0.0026273	0.0288242
MsaG020319	8.04137	2.80014	0.894313	3.13105	0.0017418	0.0216812
MsaG041846	8.44494	2.82913	0.999053	2.83181	0.00462856	0.0428088
MsaG025518	11.7014	2.84633	0.720357	3.95128	7.77353e-05	0.00214939
MsaG018987	15.5417	2.86915	0.758567	3.78233	0.000155368	0.00364543
MsaG044794	10.3164	2.89071	0.969743	2.9809	0.00287404	0.0308087
MsaG009278	7.0779	2.89964	1.02596	2.82626	0.00470955	0.0432054
MsaG000297	8.00276	2.90344	0.904729	3.20918	0.00133115	0.0178148
MsaG015175	8.05421	2.91919	0.957633	3.04834	0.0023011	0.0263985
MsaG005900	10.9715	2.93104	0.857733	3.41719	0.000632703	0.0104584
MsaG040831	6.60356	2.93755	0.994772	2.95299	0.00314709	0.0328073
MsaG014602	113.757	2.9716	0.697361	4.26121	2.03326e-05	0.000748731
MsaG010678	6.44131	2.99188	1.0531	2.84103	0.0044968	0.0419643
MsaG018646	20.2007	3.00149	0.735115	4.08302	4.44544e-05	0.00137941
MsaG021249	9.59582	3.02865	1.04441	2.89988	0.00373309	0.0369163
MsaG035621	9.91681	3.03465	0.883986	3.43291	0.000597138	0.0100344
MsaG000010	38.4843	3.03831	0.93995	3.23242	0.00122748	0.0167756
MsaG040851	20.5962	3.12291	0.676406	4.61692	3.89479e-06	0.000200296
MsaG012865	10.6646	3.19518	0.979005	3.2637	0.00109966	0.0156377
MsaG015596	12.3414	3.22015	1.00927	3.19056	0.00141996	0.0186069
MsaG010218	7.35387	3.25137	1.11432	2.9178	0.00352513	0.0355551
MsaG028429	14.0568	3.26841	0.906752	3.60452	0.000312729	0.00617142
MsaG032449	8.72493	3.27435	1.17232	2.79307	0.00522112	0.0463146
MsaG027882	7.69087	3.27947	1.05786	3.1001	0.00193456	0.0234099
MsaG000745	8.51676	3.30122	1.15954	2.84702	0.00441305	0.0414584
MsaG002387	43.7565	3.30544	0.554641	5.9596	2.52849e-09	5.20128e-07
MsaG040105	6.99435	3.32488	1.20588	2.75722	0.00582944	0.0496673
MsaG030201	11.3357	3.3801	0.968251	3.49093	0.000481337	0.00851416
MsaG032995	16.9376	3.38251	0.830524	4.07274	4.64628e-05	0.00142689
MsaG016942	8.51832	3.39158	1.15288	2.94184	0.00326268	0.0337177
MsaG000239	8.46539	3.39633	1.15085	2.95116	0.00316586	0.0329311
MsaG020453	6.18518	3.42802	1.21473	2.82204	0.00477199	0.0435994
MsaG038649	7.72686	3.43174	1.22122	2.81009	0.00495283	0.0446991
MsaG007648	16.8266	3.46444	0.780495	4.43877	9.04756e-06	0.000392533
MsaG041132	5.14743	3.49373	1.22504	2.85194	0.0043453	0.0410156
MsaG040704	85.3885	3.55799	1.24893	2.84883	0.00438809	0.0412845
MsaG013847	6.46833	3.60278	1.25462	2.87162	0.00408371	0.0393498
MsaG010020	6.64514	3.60745	1.21911	2.95908	0.00308555	0.0324493
MsaG023969	12.2321	3.65359	1.14869	3.18066	0.00146942	0.0190458
MsaG045418	7.03007	3.6624	1.29805	2.82145	0.00478067	0.0436239
MsaG021067	6.29352	3.67115	1.28816	2.84991	0.00437319	0.0412299
MsaG002961	20.0964	3.68455	0.658787	5.59293	2.23264e-08	2.94339e-06
MsaG041680	9.86539	3.68536	1.14411	3.22116	0.00127672	0.0172962
MsaG024339	26.3332	3.69502	0.69437	5.32141	1.02967e-07	1.08238e-05
MsaG024840	129.814	3.71784	0.51746	7.18479	6.73106e-13	4.01541e-10
MsaG031221	9.54418	3.73825	1.35117	2.76668	0.00566307	0.0488067
MsaG011438	9.82649	3.753	1.30904	2.86698	0.00414411	0.0396974
MsaG025291	18.895	3.80824	1.03399	3.68304	0.000230467	0.0048927
MsaG032316	9.20671	3.8102	1.27529	2.98772	0.00281068	0.0302307
MsaG017599	7.1766	3.83599	1.38826	2.76317	0.00572429	0.0490812
MsaG042119	9.1575	3.84963	1.30173	2.95733	0.00310319	0.0325205
MsaG046649	14.547	3.85612	0.964903	3.99639	6.43171e-05	0.00185803
MsaG036511	4.73115	3.87025	1.3956	2.77317	0.00555123	0.0482211
MsaG021296	6.26233	3.91725	1.29289	3.02983	0.00244689	0.0275673
MsaG031073	5.59185	3.91918	1.35711	2.88789	0.00387831	0.037833
MsaG019824	7.62841	3.92428	1.31231	2.99035	0.00278655	0.0300872
MsaG042038	5.1506	3.93893	1.39791	2.81772	0.0048366	0.0439996
MsaG018640	5.40969	3.94683	1.34944	2.92479	0.00344684	0.0349547
MsaG038872	4.58061	3.95094	1.37064	2.88254	0.00394483	0.0382338
MsaG034748	10.5863	3.96492	1.27229	3.11637	0.00183092	0.0224971
MsaG034931	13.2816	3.98328	0.994686	4.00456	6.2132e-05	0.00181246
MsaG039954	6.03891	4.01194	1.37483	2.91813	0.00352138	0.0355445
MsaG004048	5.51982	4.02364	1.35545	2.96849	0.0029927	0.0317157
MsaG018810	4.64439	4.02981	1.3622	2.95832	0.00309322	0.032487
MsaG035140	6.98558	4.05163	1.19349	3.39478	0.00068684	0.0110515
MsaG003599	4.32485	4.06833	1.39282	2.92093	0.00348984	0.0352841
MsaG015649	4.90312	4.0746	1.36797	2.97857	0.00289594	0.0309879
MsaG002334	4.39459	4.0867	1.36653	2.99055	0.00278472	0.0300811
MsaG017632	8.48869	4.15112	1.36995	3.03012	0.00244456	0.0275671
MsaG041563	7.55287	4.20464	1.29956	3.23543	0.00121461	0.0166665
MsaG023075	5.61505	4.23719	1.36252	3.10982	0.00187204	0.0228611
MsaG043523	22.4895	4.25645	1.13895	3.73718	0.000186094	0.00416955
MsaG005699	5.96287	4.29074	1.37349	3.12396	0.00178437	0.02205
MsaG020443	5.51698	4.46456	1.37041	3.25783	0.00112269	0.0158519
MsaG007294	6.04822	4.47658	1.3253	3.37777	0.000730754	0.0115939
MsaG044107	4.74066	4.49821	1.40714	3.19671	0.00139006	0.0183868
MsaG020331	9.55652	4.50967	1.29482	3.48287	0.00049607	0.00871024
MsaG031124	8.2061	4.55856	1.30781	3.48565	0.000490939	0.00863286
MsaG006816	5.26926	4.57165	1.49187	3.06438	0.00218119	0.0254387
MsaG039455	23.5833	4.59073	1.27476	3.60125	0.000316694	0.00622996
MsaG022783	4.42924	4.59963	1.44541	3.18223	0.00146146	0.0190046
MsaG030983	4.66058	4.60123	1.46718	3.1361	0.00171213	0.0213676
MsaG039761	4.72125	4.65246	1.42748	3.25921	0.00111722	0.0158309
MsaG038529	8.6571	4.67288	1.34456	3.4754	0.000510088	0.00890907
MsaG044754	36.1152	4.68855	1.37412	3.41203	0.000644808	0.0105749
MsaG043834	97.342	4.69528	1.4679	3.19864	0.00138076	0.0183145
MsaG027165	5.24552	4.80748	1.39079	3.45666	0.000546919	0.00936869
MsaG018497	6.82395	4.90873	1.33567	3.6751	0.000237754	0.00500732
MsaG021025	8.96423	4.92621	1.28534	3.83261	0.000126788	0.00310938
MsaG022868	10.7479	4.94425	1.26914	3.89574	9.78986e-05	0.00253919
MsaG040881	4.69026	5.03087	1.3749	3.65909	0.000253109	0.00524017
MsaG001348	5.01858	5.11024	1.40311	3.64207	0.000270456	0.00551592
MsaG006442	5.21324	5.15318	1.33585	3.85761	0.000114503	0.0028685
MsaG008468	7.32438	5.21219	1.32644	3.92947	8.51342e-05	0.00230757
MsaG000591	10.0098	5.213	1.42541	3.65719	0.000254992	0.00527116
MsaG021728	8.10539	5.22646	1.31635	3.97043	7.17434e-05	0.00202357
MsaG031207	6.2141	5.24883	1.42617	3.68036	0.0002329	0.00493373
MsaG009832	4.49351	5.50556	1.47473	3.73326	0.000189017	0.00422315
MsaG018443	11.0188	5.79967	1.28021	4.53023	5.89185e-06	0.000278399
MsaG000671	11.6835	5.82773	1.31378	4.43584	9.17127e-06	0.000396458
MsaG029846	10.8914	5.99053	1.2814	4.67498	2.93983e-06	0.000160527
MsaG006171	6.47692	6.03362	1.4023	4.30268	1.68748e-05	0.000648416
MsaG027678	11.7644	6.36023	1.27124	5.00319	5.63902e-07	4.2314e-05
MsaG000808	14.1065	6.61229	1.30813	5.05475	4.30949e-07	3.41377e-05
MsaG001849	15.6541	7.28308	1.27147	5.72808	1.01571e-08	1.57382e-06
MsaG000807	26.9571	7.56399	1.25519	6.02619	1.67873e-09	3.64162e-07
MsaG000810	33.3569	7.91671	1.22361	6.46995	9.80381e-11	2.88813e-08
MsaG008467	26.1993	8.0487	1.23637	6.50992	7.51896e-11	2.3301e-08
MsaG008267	9.59962	-7.91493	1.30115	-6.08301	1.17944e-09	2.63026e-07
MsaG011019	6.60417	-7.73815	1.69596	-4.56268	5.05041e-06	0.000245884
MsaG028859	4.78629	-7.3609	1.5384	-4.78478	1.71173e-06	0.000103406
MsaG046850	10.9272	-7.33779	1.38518	-5.29736	1.17491e-07	1.1981e-05
MsaG026229	7.06423	-7.12377	1.36832	-5.20623	1.92718e-07	1.77553e-05
MsaG002867	9.17152	-7.01731	1.34106	-5.23265	1.67098e-07	1.59492e-05
MsaG022889	20.4288	-6.9905	1.66035	-4.21026	2.55075e-05	0.000889853
MsaG028401	10.0873	-6.97877	1.53203	-4.55523	5.23285e-06	0.000253279
MsaG008900	7.99897	-6.83319	1.43843	-4.75044	2.02974e-06	0.000119295
MsaG034258	4.4611	-6.70741	1.66476	-4.02905	5.60034e-05	0.00165801
MsaG009775	8.50424	-6.70666	1.35065	-4.96551	6.85208e-07	4.95468e-05
MsaG016163	5.76668	-6.58121	1.52818	-4.30657	1.65808e-05	0.000639178
MsaG023485	6.18677	-6.48441	1.42738	-4.54289	5.54885e-06	0.000265877
MsaG023826	4.44907	-6.48062	1.63518	-3.96324	7.39392e-05	0.00207325
MsaG001094	4.65108	-6.25363	1.58986	-3.93345	8.37352e-05	0.00227942
MsaG004606	5.03603	-6.169	1.8966	-3.25267	0.00114327	0.016038
MsaG044686	9.89975	-5.77985	1.03874	-5.56429	2.63215e-08	3.35873e-06
MsaG038906	408.446	-5.5719	0.466561	-11.9425	7.10787e-33	1.69608e-28
MsaG000900	89.8743	-5.55004	0.626698	-8.85601	8.29311e-19	1.64908e-15
MsaG029847	18.3499	-5.41233	0.842785	-6.42196	1.34532e-10	3.73278e-08
MsaG022679	4.56059	-5.41101	1.39305	-3.88428	0.000102633	0.00263912
MsaG007693	5.03048	-5.33794	1.59163	-3.35375	0.000797242	0.0123131
MsaG031932	59.1606	-5.16568	0.711234	-7.26298	3.78641e-13	2.50976e-10
MsaG045113	5.70187	-5.11587	1.41936	-3.60434	0.000312942	0.00617142
MsaG026466	52.5344	-4.94209	0.424393	-11.6451	2.43129e-31	2.90077e-27
MsaG041633	22.6365	-4.81182	0.965024	-4.98622	6.15726e-07	4.56288e-05
MsaG033519	16.3685	-4.7696	1.00309	-4.75491	1.9853e-06	0.000116971
MsaG020811	13.4171	-4.74856	1.26684	-3.74834	0.000178008	0.0040492
MsaG009425	8.18235	-4.69035	1.22587	-3.82613	0.000130174	0.00316382
MsaG039527	217.784	-4.68598	0.461525	-10.1533	3.20507e-24	1.52959e-20
MsaG014880	4.4567	-4.59208	1.58049	-2.90548	0.00366685	0.0364318
MsaG030037	12.4791	-4.48505	0.691351	-6.48737	8.7348e-11	2.60537e-08
MsaG026781	127.106	-4.4234	1.45563	-3.03883	0.00237501	0.0270255
MsaG014835	5.1916	-4.33296	1.25554	-3.45108	0.000558353	0.00949637
MsaG016183	134.189	-4.23723	0.378424	-11.197	4.21556e-29	3.35306e-25
MsaG022264	34.963	-4.2371	0.568834	-7.44875	9.42291e-14	6.61322e-11
MsaG020846	10.5289	-4.20198	1.19613	-3.51298	0.000443105	0.0080162
MsaG025970	9.12773	-4.05965	0.983011	-4.12981	3.63065e-05	0.00117391
MsaG014265	9.65766	-3.98375	0.956352	-4.16557	3.10571e-05	0.0010497
MsaG030603	8.02251	-3.90328	0.954611	-4.08887	4.3348e-05	0.00135212
MsaG003280	5.87867	-3.89021	1.01109	-3.84753	0.000119317	0.00296268
MsaG013120	4.48146	-3.87134	1.17851	-3.28494	0.00102005	0.0147787
MsaG003193	5.34837	-3.86713	1.01355	-3.81543	0.000135948	0.00328671
MsaG041612	5.37701	-3.85572	1.1861	-3.25077	0.00115095	0.0160864
MsaG007505	11.8106	-3.76222	0.817581	-4.60165	4.19154e-06	0.000214173
MsaG002618	10.6543	-3.75727	0.664878	-5.65107	1.59449e-08	2.27831e-06
MsaG036358	6.44042	-3.72785	0.968326	-3.84979	0.000118219	0.00293849
MsaG002227	6.671	-3.71415	0.983632	-3.77596	0.000159395	0.00371433
MsaG033748	17.1877	-3.67067	0.554105	-6.6245	3.4842e-11	1.2409e-08
MsaG026131	4.83719	-3.66173	1.05507	-3.47059	0.000519314	0.00900573
MsaG002217	5.34904	-3.66057	0.876596	-4.17589	2.96818e-05	0.00100606
MsaG000535	26.476	-3.65201	0.975218	-3.74482	0.000180527	0.0040948
MsaG006725	174.908	-3.64152	0.377311	-9.65124	4.85653e-22	1.44858e-18
MsaG023600	9.92222	-3.63099	1.16199	-3.12481	0.00177922	0.0220093
MsaG002033	7.27407	-3.56525	0.976775	-3.65003	0.000262214	0.00538928
MsaG044014	20.9794	-3.55586	0.874071	-4.06816	4.73865e-05	0.00144411
MsaG021549	7.19931	-3.52278	0.998399	-3.52843	0.000418036	0.00770843
MsaG023856	5.46614	-3.50828	0.969875	-3.61725	0.000297755	0.00594564
MsaG025649	5.71112	-3.48387	1.163	-2.99559	0.00273916	0.0296965
MsaG008231	32.4378	-3.47154	0.664419	-5.22492	1.74229e-07	1.64979e-05
MsaG026618	17.5058	-3.44475	0.713823	-4.82577	1.39463e-06	8.80385e-05
MsaG021557	12.7653	-3.44247	0.730045	-4.71542	2.41209e-06	0.000136392
MsaG035404	18.1324	-3.37085	0.533113	-6.32295	2.56622e-10	6.51437e-08
MsaG006535	6.68816	-3.34359	0.811851	-4.11848	3.81387e-05	0.00122156
MsaG016427	7.52476	-3.34104	0.979801	-3.40991	0.000649836	0.0106281
MsaG002821	5.26302	-3.29926	0.973778	-3.3881	0.000703775	0.0112708
MsaG028011	10.1324	-3.28886	0.615875	-5.34015	9.28691e-08	9.93768e-06
MsaG007029	14.4331	-3.28481	0.928522	-3.53767	0.000403668	0.00746435
MsaG024605	9.96365	-3.26379	0.678334	-4.81147	1.49822e-06	9.26177e-05
MsaG022869	14.567	-3.2005	0.81462	-3.92883	8.53605e-05	0.00230938
MsaG039252	10.4435	-3.1625	0.64533	-4.90059	9.55512e-07	6.4774e-05
MsaG009309	7.90415	-3.1498	0.774124	-4.06886	4.72433e-05	0.00144214
MsaG021516	5.15156	-3.14698	1.01499	-3.1005	0.00193193	0.0234009
MsaG031541	7.7228	-3.13674	0.824138	-3.80608	0.000141184	0.00338928
MsaG044367	10.0337	-3.12333	0.801831	-3.89525	9.8097e-05	0.00254158
MsaG034510	42.4957	-3.09785	0.726899	-4.26174	2.02843e-05	0.000748107
MsaG006359	9.74127	-3.09627	0.675999	-4.58028	4.6435e-06	0.000231322
MsaG041487	5.89677	-3.09409	1.11801	-2.76749	0.00564903	0.0488041
MsaG036190	4.40656	-3.07929	1.09374	-2.81539	0.00487183	0.0442021
MsaG038887	10.0871	-3.07737	0.727666	-4.2291	2.34625e-05	0.000833129
MsaG019522	6.40486	-3.03717	1.01957	-2.97886	0.0028932	0.0309724
MsaG023299	85.8893	-3.00343	0.35245	-8.52158	1.57392e-17	2.68264e-14
MsaG026504	19.8214	-2.97339	0.529511	-5.61534	1.96172e-08	2.65969e-06
MsaG010845	763.434	-2.96986	0.485473	-6.11747	9.50755e-10	2.16066e-07
MsaG029305	8.19875	-2.9646	0.792718	-3.73979	0.000184175	0.00414212
MsaG039785	71.9186	-2.95399	0.718545	-4.11107	3.93832e-05	0.00124209
MsaG025872	4.4359	-2.93209	0.971615	-3.01775	0.0025466	0.0282505
MsaG029349	4.89788	-2.93066	1.00274	-2.92266	0.0034706	0.0351509
MsaG024048	9.99481	-2.92966	1.05421	-2.77901	0.00545249	0.0476924
MsaG008695	10.8922	-2.91626	0.791366	-3.6851	0.000228613	0.00488377
MsaG029202	43.1009	-2.90352	0.509508	-5.69868	1.20742e-08	1.8235e-06
MsaG022197	9.47268	-2.90246	1.00998	-2.87377	0.00405605	0.0391211
MsaG008737	6.95736	-2.88712	0.925876	-3.11826	0.00181924	0.0223882
MsaG010594	41.5603	-2.87782	0.422653	-6.80896	9.83089e-12	4.42613e-09
MsaG024149	21.0092	-2.85791	0.845799	-3.37894	0.00072765	0.0115677
MsaG023303	28.9642	-2.84687	0.511783	-5.56265	2.65709e-08	3.37252e-06
MsaG008234	19.6679	-2.82835	0.711892	-3.973	7.09736e-05	0.0020066
MsaG008233	30.0236	-2.82072	0.687331	-4.10387	4.06296e-05	0.00127566
MsaG046124	13.8359	-2.81511	0.761921	-3.69475	0.000220104	0.00475736
MsaG016726	4.71673	-2.74162	0.951473	-2.88145	0.00395851	0.0383196
MsaG001602	792.797	-2.73922	0.3064	-8.94001	3.89121e-19	8.44108e-16
MsaG037657	10.0417	-2.71285	0.77274	-3.51069	0.000446943	0.00804295
MsaG034767	5.95376	-2.70507	0.876736	-3.08539	0.00203286	0.0242783
MsaG028602	29.3149	-2.68822	0.466802	-5.75881	8.47084e-09	1.35509e-06
MsaG017905	50.9778	-2.6827	0.420045	-6.3867	1.69503e-10	4.44471e-08
MsaG036185	559.011	-2.67874	0.323468	-8.28133	1.21808e-16	1.70976e-13
MsaG010461	8.72829	-2.66441	0.946142	-2.81608	0.0048613	0.0441461
MsaG005221	7.48462	-2.64953	0.946346	-2.79975	0.00511425	0.045775
MsaG038831	10.4087	-2.6494	0.606652	-4.36724	1.25826e-05	0.000510624
MsaG044778	5.21022	-2.64045	0.855288	-3.0872	0.00202052	0.0242157
MsaG047098	39.6558	-2.63132	0.751198	-3.50283	0.000460349	0.00823452
MsaG011061	39.9982	-2.61803	0.468485	-5.5883	2.29309e-08	2.99004e-06
MsaG032180	14.5634	-2.55571	0.628801	-4.06442	4.81514e-05	0.00146182
MsaG005257	6.36515	-2.53551	0.888228	-2.85457	0.0043095	0.0407907
MsaG010371	52.2472	-2.52912	0.450109	-5.61891	1.92171e-08	2.6354e-06
MsaG027350	6.59223	-2.51901	0.818774	-3.07657	0.002094	0.0247184
MsaG010846	861.557	-2.51355	0.446011	-5.63561	1.74441e-08	2.44807e-06
MsaG041062	830.287	-2.50408	0.306705	-8.16446	3.22872e-16	3.50198e-13
MsaG001753	5.18401	-2.49832	0.903526	-2.76508	0.00569083	0.0488821
MsaG046260	172.556	-2.49071	0.361099	-6.89756	5.29023e-12	2.74425e-09
MsaG000274	28.4452	-2.48604	0.522446	-4.75845	1.95082e-06	0.000115224
MsaG020718	5.43288	-2.4611	0.833081	-2.95422	0.00313462	0.032742
MsaG001675	359.35	-2.41612	0.262929	-9.18921	3.95719e-20	1.04918e-16
MsaG022684	13.5614	-2.4021	0.648985	-3.70132	0.000214481	0.00466966
MsaG041420	24.1286	-2.39045	0.540329	-4.42407	9.68576e-06	0.000411981
MsaG038289	575.258	-2.38168	0.329328	-7.23195	4.76104e-13	3.07048e-10
MsaG025152	25.2693	-2.37867	0.522856	-4.54939	5.38016e-06	0.000258833
MsaG036179	14.1856	-2.36998	0.818056	-2.89709	0.00376643	0.0371076
MsaG023133	84.3844	-2.36572	0.368787	-6.41486	1.40956e-10	3.82215e-08
MsaG010373	1068.21	-2.36308	0.286174	-8.2575	1.48749e-16	1.97192e-13
MsaG021563	8.63207	-2.35449	0.802884	-2.93254	0.00336207	0.0343285
MsaG020171	18.8804	-2.34581	0.600334	-3.90751	9.32527e-05	0.00245892
MsaG026301	25.2198	-2.33425	0.411627	-5.67078	1.4215e-08	2.06829e-06
MsaG033514	353.227	-2.32089	0.287051	-8.0853	6.20099e-16	6.43339e-13
MsaG027492	18.2769	-2.31239	0.543509	-4.25456	2.09456e-05	0.00076306
MsaG020352	11.837	-2.29678	0.665281	-3.45234	0.00055574	0.00946543
MsaG009678	7.28619	-2.27856	0.749582	-3.03978	0.00236751	0.0269531
MsaG003372	14.8114	-2.27548	0.606549	-3.75152	0.000175767	0.00400972
MsaG027260	1445.07	-2.27371	0.233455	-9.7394	2.04753e-22	6.97974e-19
MsaG002213	7.5996	-2.27144	0.713644	-3.18288	0.0014582	0.0189829
MsaG019839	12.3382	-2.27006	0.536318	-4.23267	2.3093e-05	0.000821229
MsaG003738	12.074	-2.26726	0.534324	-4.24323	2.20324e-05	0.000791772
MsaG038787	4.5085	-2.26626	0.798709	-2.83741	0.00454818	0.042262
MsaG007105	29.4213	-2.25513	0.525053	-4.29505	1.74652e-05	0.000665742
MsaG045445	349.01	-2.25473	0.344704	-6.54107	6.10821e-11	1.99663e-08
MsaG026559	25.0733	-2.25147	0.552243	-4.07696	4.56274e-05	0.00140667
MsaG042774	135.484	-2.24505	0.25668	-8.74649	2.20083e-18	4.0397e-15
MsaG004580	56.8795	-2.2418	0.509151	-4.40303	1.06751e-05	0.000446895
MsaG024148	1491.79	-2.23261	0.377604	-5.91256	3.36826e-09	6.58799e-07
MsaG001224	13.8422	-2.23179	0.616609	-3.61946	0.000295222	0.00590494
MsaG001254	14.4729	-2.23002	0.505828	-4.40866	1.04014e-05	0.000436968
MsaG030431	11.4551	-2.21845	0.750739	-2.95503	0.00312643	0.0327063
MsaG006196	276.845	-2.20757	0.339922	-6.49435	8.33934e-11	2.5512e-08
MsaG020789	3379.8	-2.19365	0.220848	-9.93282	2.99668e-23	1.19178e-19
MsaG022872	186.952	-2.18646	0.44471	-4.9166	8.80615e-07	6.02099e-05
MsaG008135	14.6294	-2.17799	0.520662	-4.18312	2.8754e-05	0.000981586
MsaG046261	28.6723	-2.17436	0.49846	-4.36216	1.28786e-05	0.000519983
MsaG023359	22.0605	-2.16098	0.490016	-4.41002	1.03363e-05	0.000435001
MsaG045597	59.2378	-2.15467	0.399556	-5.39268	6.94159e-08	7.65739e-06
MsaG030343	66.0337	-2.1447	0.413315	-5.18902	2.11409e-07	1.91811e-05
MsaG004334	262.275	-2.14076	0.452731	-4.72855	2.26133e-06	0.000130338
MsaG015350	4655.03	-2.1403	0.372211	-5.75021	8.91305e-09	1.39923e-06
MsaG001542	23.1113	-2.13875	0.459253	-4.65701	3.20831e-06	0.000172037
MsaG001380	56.8547	-2.13655	0.295826	-7.22233	5.11034e-13	3.20903e-10
MsaG015104	1161.13	-2.1358	0.251392	-8.49591	1.96393e-17	3.12423e-14
MsaG027343	7.20179	-2.13535	0.75013	-2.84663	0.00441841	0.0414715
MsaG008230	17.3421	-2.13143	0.632532	-3.36969	0.000752536	0.011845
MsaG033272	16.8369	-2.13122	0.596635	-3.57206	0.000354181	0.00678288
MsaG030416	114.989	-2.12212	0.441974	-4.80145	1.57519e-06	9.66253e-05
MsaG031264	1297.62	-2.11743	0.275656	-7.68142	1.57331e-14	1.44393e-11
MsaG020269	990.054	-2.11702	0.38786	-5.45821	4.80964e-08	5.67501e-06
MsaG023873	28.0072	-2.11275	0.474747	-4.45026	8.57665e-06	0.000375516
MsaG034844	105.135	-2.11176	0.357405	-5.90858	3.45069e-09	6.64036e-07
MsaG021726	372.971	-2.10346	0.256294	-8.20721	2.26384e-16	2.84315e-13
MsaG036956	19.3488	-2.10091	0.42377	-4.95768	7.13408e-07	5.0816e-05
MsaG035100	7.75564	-2.09883	0.64202	-3.26911	0.00107888	0.0153972
MsaG027253	49.068	-2.09819	0.736382	-2.84932	0.00438123	0.0412677
MsaG044583	981.644	-2.09623	0.396201	-5.29082	1.21772e-07	1.23124e-05
MsaG024805	12.5303	-2.09108	0.595439	-3.51183	0.000445037	0.00803897
MsaG006466	15.4345	-2.08461	0.576797	-3.61411	0.000301376	0.00599786
MsaG027346	8.19003	-2.08368	0.680218	-3.06325	0.00218948	0.025503
MsaG023647	25.9502	-2.07694	0.46411	-4.4751	7.6374e-06	0.000340007
MsaG007496	107.331	-2.07176	0.351697	-5.89075	3.84451e-09	7.11145e-07
MsaG023471	82.4733	-2.07074	0.35058	-5.90663	3.49177e-09	6.66566e-07
MsaG043417	11.4812	-2.06517	0.563879	-3.66243	0.000249835	0.00519299
MsaG025277	16.7427	-2.06282	0.484381	-4.25868	2.05642e-05	0.000751827
MsaG007817	107.412	-2.04038	0.529424	-3.85396	0.000116222	0.00290397
MsaG004206	63.1921	-2.03679	0.347025	-5.86927	4.37706e-09	7.88056e-07
MsaG000352	95.3622	-2.02698	0.385219	-5.2619	1.42576e-07	1.39432e-05
MsaG019081	30.8628	-2.02526	0.727571	-2.78359	0.00537607	0.0472326
MsaG036632	26.1186	-2.02162	0.516195	-3.91638	8.98871e-05	0.0023992
MsaG004976	177.121	-2.01523	0.393233	-5.12476	2.97912e-07	2.50309e-05
MsaG017088	13.2772	-2.01429	0.687464	-2.93003	0.00338927	0.0345176
MsaG001587	6.99387	-2.0114	0.662858	-3.03444	0.00240987	0.027292
MsaG044857	12.4374	-2.01131	0.616181	-3.26416	0.00109789	0.0156219
MsaG036182	336.084	-2.00361	0.285741	-7.01198	2.3497e-12	1.33496e-09
MsaG026836	208.24	-2.00037	0.396539	-5.04457	4.5454e-07	3.53417e-05
MsaG008145	44.8303	-1.99297	0.470814	-4.23303	2.3056e-05	0.000821139
MsaG022690	467.55	-1.98563	0.367209	-5.40736	6.39602e-08	7.19914e-06
MsaG013132	89.2706	-1.98092	0.436892	-4.53413	5.78414e-06	0.000274396
MsaG016432	124.926	-1.96872	0.284574	-6.91813	4.57636e-12	2.45933e-09
MsaG026662	27.4932	-1.96181	0.432143	-4.53972	5.63277e-06	0.000268282
MsaG035133	35.217	-1.95749	0.636908	-3.07343	0.00211617	0.0249117
MsaG004390	40.5574	-1.95491	0.469634	-4.16261	3.14627e-05	0.0010589
MsaG008160	144.691	-1.95061	0.445207	-4.38136	1.1794e-05	0.000482724
MsaG025097	7.14279	-1.94876	0.679357	-2.86854	0.00412369	0.0396134
MsaG025072	36.6324	-1.93902	0.390275	-4.96833	6.7531e-07	4.91288e-05
MsaG015137	8.9014	-1.93511	0.68984	-2.80515	0.0050293	0.0452102
MsaG005039	83.1095	-1.93464	0.367336	-5.26669	1.38903e-07	1.36963e-05
MsaG036957	35.9721	-1.9313	0.370571	-5.21169	1.8713e-07	1.73746e-05
MsaG022162	497.929	-1.92783	0.398267	-4.84054	1.29488e-06	8.28377e-05
MsaG004138	9.96283	-1.92553	0.638731	-3.01463	0.00257297	0.0284242
MsaG030390	612.895	-1.92492	0.399576	-4.81739	1.45446e-06	9.03809e-05
MsaG034092	25.1611	-1.91722	0.622217	-3.08128	0.00206114	0.0245179
MsaG019569	1544.49	-1.9125	0.292091	-6.54762	5.84625e-11	1.93754e-08
MsaG032521	21.6293	-1.91013	0.567323	-3.36692	0.000760129	0.0118861
MsaG022272	44.6779	-1.90919	0.560196	-3.40807	0.000654233	0.0106635
MsaG044233	156.357	-1.90266	0.348773	-5.4553	4.88898e-08	5.69078e-06
MsaG013764	13.0883	-1.90177	0.619224	-3.07122	0.00213188	0.0250469
MsaG023542	65.5237	-1.89708	0.287421	-6.60035	4.10189e-11	1.4394e-08
MsaG038082	161.158	-1.8956	0.421058	-4.502	6.73171e-06	0.0003107
MsaG014686	80.4034	-1.89302	0.328834	-5.75675	8.57482e-09	1.35509e-06
MsaG035742	13.324	-1.89241	0.602045	-3.14331	0.0016705	0.0209357
MsaG016758	1307.13	-1.89073	0.508148	-3.72082	0.00019858	0.00437535
MsaG014143	275.048	-1.88897	0.445261	-4.24239	2.21148e-05	0.000793538
MsaG026297	15.9415	-1.88832	0.673741	-2.80274	0.00506707	0.0454551
MsaG029358	81.1194	-1.88375	0.341129	-5.52209	3.34993e-08	4.05767e-06
MsaG004610	13.0613	-1.88215	0.569127	-3.30708	0.000942726	0.0139032
MsaG043851	72.6882	-1.87897	0.335115	-5.60693	2.05946e-08	2.76084e-06
MsaG010033	12.4415	-1.87873	0.662471	-2.83595	0.00456896	0.0424055
MsaG024305	20.9103	-1.87643	0.501371	-3.74261	0.000182119	0.00410957
MsaG041924	30.7368	-1.87478	0.451319	-4.15401	3.26697e-05	0.00108726
MsaG027089	25.2349	-1.87466	0.426444	-4.39602	1.10255e-05	0.000455357
MsaG004796	40.9186	-1.87249	0.509943	-3.67196	0.000240699	0.00506487
MsaG024554	869.627	-1.86974	0.278083	-6.7237	1.77173e-11	7.41702e-09
MsaG012861	9.4025	-1.85824	0.666128	-2.7896	0.00527724	0.0466564
MsaG031934	34.0265	-1.85372	0.50243	-3.6895	0.000224695	0.00483468
MsaG022440	96.6193	-1.84985	0.658402	-2.8096	0.00496034	0.04475
MsaG020530	30.5937	-1.84522	0.567938	-3.24899	0.00115816	0.0161575
MsaG040206	15.8687	-1.84191	0.539344	-3.41509	0.00063761	0.0104975
MsaG043939	9.78534	-1.83517	0.60721	-3.0223	0.0025086	0.0280244
MsaG009436	117.137	-1.83324	0.281536	-6.51156	7.43726e-11	2.3301e-08
MsaG018109	17.8541	-1.82918	0.657649	-2.7814	0.00541255	0.0474657
MsaG038288	51.0441	-1.82617	0.45158	-4.04396	5.25552e-05	0.00157349
MsaG017522	10.1371	-1.82402	0.608865	-2.99577	0.00273752	0.0296922
MsaG024141	160.788	-1.82267	0.223128	-8.16872	3.11674e-16	3.50198e-13
MsaG009486	51.1358	-1.82007	0.41385	-4.3979	1.09305e-05	0.000453606
MsaG018479	15.3984	-1.81115	0.484107	-3.74122	0.000183127	0.00412632
MsaG004219	45.1909	-1.81096	0.416468	-4.34836	1.37159e-05	0.000548221
MsaG021411	621.723	-1.80975	0.231235	-7.82643	5.01911e-15	4.79064e-12
MsaG021469	9.98948	-1.80842	0.57328	-3.15452	0.00160764	0.0204218
MsaG006968	10.085	-1.80742	0.642055	-2.81505	0.00487699	0.0442321
MsaG022053	199.346	-1.80385	0.369611	-4.88039	1.05874e-06	7.07668e-05
MsaG018222	399.638	-1.80305	0.172434	-10.4565	1.3684e-25	8.16317e-22
MsaG013043	45.8506	-1.79594	0.368527	-4.87328	1.09758e-06	7.29542e-05
MsaG017980	249.687	-1.79293	0.236211	-7.59037	3.18983e-14	2.62468e-11
MsaG034965	10.1721	-1.79237	0.541265	-3.31145	0.000928138	0.0137475
MsaG005533	27.2406	-1.79202	0.461352	-3.88427	0.000102636	0.00263912
MsaG011773	36.7421	-1.79071	0.401289	-4.4624	8.10484e-06	0.000358808
MsaG023641	95.0642	-1.78339	0.410911	-4.34008	1.42429e-05	0.000564558
MsaG015355	449.362	-1.77457	0.265549	-6.68265	2.3466e-11	9.17943e-09
MsaG006600	46.3625	-1.77441	0.482147	-3.68023	0.00023302	0.00493373
MsaG033129	16.898	-1.77009	0.572676	-3.09092	0.0019954	0.0239508
MsaG005798	60.1573	-1.76541	0.379835	-4.64782	3.35465e-06	0.000178282
MsaG023105	125.634	-1.76351	0.3428	-5.14442	2.6835e-07	2.30337e-05
MsaG022456	23.9705	-1.76074	0.40305	-4.36853	1.25084e-05	0.000508476
MsaG029245	20.6742	-1.76065	0.519949	-3.3862	0.000708673	0.011334
MsaG005424	63.9968	-1.75698	0.390445	-4.49995	6.79705e-06	0.000312024
MsaG020262	64.7502	-1.75618	0.340097	-5.16376	2.42034e-07	2.12332e-05
MsaG027487	223.612	-1.75531	0.376159	-4.66639	3.06531e-06	0.000166237
MsaG015817	39.5216	-1.74847	0.393784	-4.44017	8.98873e-06	0.00039069
MsaG002818	89.6759	-1.7441	0.345642	-5.04598	4.51212e-07	3.53417e-05
MsaG036323	15.4621	-1.74241	0.604069	-2.88445	0.00392102	0.0380958
MsaG036184	298.618	-1.74135	0.309044	-5.63463	1.75434e-08	2.44807e-06
MsaG009321	16.9078	-1.73912	0.56655	-3.06966	0.002143	0.0251284
MsaG013117	53.9292	-1.7391	0.456626	-3.80859	0.000139761	0.00336328
MsaG011136	9.78853	-1.73872	0.622917	-2.79126	0.00525031	0.0465217
MsaG004852	23.4837	-1.73536	0.450312	-3.8537	0.000116348	0.00290408
MsaG046244	30.6126	-1.72555	0.393182	-4.38869	1.14034e-05	0.000469962
MsaG041434	108.644	-1.72524	0.268117	-6.43465	1.23761e-10	3.54173e-08
MsaG005716	117.752	-1.72519	0.305428	-5.64844	1.61909e-08	2.29968e-06
MsaG017194	38.3079	-1.7234	0.438165	-3.93322	8.38171e-05	0.00227942
MsaG040126	208.214	-1.72137	0.20768	-8.28857	1.14622e-16	1.70944e-13
MsaG005528	42.1693	-1.7204	0.53764	-3.19991	0.00137472	0.0182648
MsaG023375	633.046	-1.72019	0.214548	-8.01772	1.07727e-15	1.07108e-12
MsaG021363	18.3134	-1.70787	0.585673	-2.91608	0.00354458	0.0356533
MsaG034415	19.5941	-1.70697	0.557883	-3.05973	0.00221535	0.025749
MsaG023154	10.4871	-1.70642	0.617184	-2.76484	0.00569506	0.0489009
MsaG004353	37.0536	-1.70533	0.472097	-3.61224	0.000303569	0.00603069
MsaG030048	27.9235	-1.70417	0.424941	-4.01036	6.06266e-05	0.00177724
MsaG029708	105.559	-1.70371	0.342372	-4.97618	6.48504e-07	4.77059e-05
MsaG041449	11.5694	-1.70353	0.569923	-2.98906	0.00279838	0.0301467
MsaG033309	23.5907	-1.6985	0.601775	-2.82248	0.00476542	0.043568
MsaG006742	12.2067	-1.69824	0.58934	-2.8816	0.00395661	0.0383196
MsaG000345	147.007	-1.69506	0.228478	-7.41891	1.1809e-13	8.05104e-11
MsaG028012	78.6613	-1.69325	0.357765	-4.73286	2.21381e-06	0.00012853
MsaG009307	29.7444	-1.69061	0.487286	-3.46945	0.000521526	0.00903752
MsaG025608	36.1565	-1.683	0.337065	-4.99312	5.94124e-07	4.43031e-05
MsaG020774	90.0598	-1.68284	0.454327	-3.70403	0.000212199	0.00462842
MsaG039764	21.6143	-1.67935	0.429984	-3.90561	9.39898e-05	0.00247178
MsaG016909	17.4506	-1.67817	0.600635	-2.79398	0.00520631	0.0462865
MsaG004101	73.1363	-1.67759	0.329979	-5.08392	3.69716e-07	3.03167e-05
MsaG041171	32.1782	-1.67692	0.414052	-4.05003	5.12103e-05	0.00154485
MsaG010967	121.716	-1.6761	0.334361	-5.01284	5.36311e-07	4.06268e-05
MsaG032205	4592.93	-1.67423	0.385414	-4.34399	1.39921e-05	0.000555539
MsaG016854	801.333	-1.67402	0.184508	-9.0729	1.1589e-19	2.76536e-16
MsaG011977	49.8313	-1.67315	0.508037	-3.29337	0.000989933	0.0144387
MsaG037334	39.0786	-1.67282	0.577199	-2.89817	0.00375346	0.0370467
MsaG017631	111.333	-1.66786	0.27109	-6.15241	7.63128e-10	1.78527e-07
MsaG033341	13.7864	-1.6614	0.584496	-2.84246	0.00447674	0.0418537
MsaG025893	171.192	-1.66101	0.219459	-7.56866	3.77089e-14	2.99936e-11
MsaG030974	38.0388	-1.66068	0.344236	-4.82425	1.4053e-06	8.8269e-05
MsaG000586	255.603	-1.65834	0.242573	-6.83645	8.11801e-12	3.79827e-09
MsaG032229	97.7702	-1.65642	0.357453	-4.63395	3.58754e-06	0.000187732
MsaG022443	96.0183	-1.64928	0.346313	-4.76238	1.91318e-06	0.000113563
MsaG029208	47.3573	-1.64836	0.440286	-3.74385	0.000181224	0.00410214
MsaG023103	16.5069	-1.64825	0.515253	-3.19891	0.00137947	0.0183076
MsaG030389	239.656	-1.64678	0.429084	-3.83789	0.000124094	0.00305272
MsaG020992	72.6106	-1.64613	0.319386	-5.15405	2.54917e-07	2.20393e-05
MsaG025808	323.351	-1.64505	0.376873	-4.36501	1.27117e-05	0.000514984
MsaG006428	47.9877	-1.64056	0.510525	-3.21347	0.00131141	0.0176199
MsaG004382	89.481	-1.63876	0.311979	-5.25279	1.49814e-07	1.45319e-05
MsaG000703	108.925	-1.63133	0.248711	-6.55915	5.41161e-11	1.81876e-08
MsaG008842	44.6342	-1.63087	0.449079	-3.63159	0.000281678	0.00568166
MsaG006282	144.988	-1.63004	0.464813	-3.50687	0.000453407	0.00814085
MsaG044089	237.307	-1.62909	0.347096	-4.69348	2.68598e-06	0.000149053
MsaG043697	66.446	-1.6268	0.452213	-3.59742	0.000321391	0.00630677
MsaG012594	63.3276	-1.6248	0.332036	-4.89345	9.90819e-07	6.67879e-05
MsaG041300	19.573	-1.61872	0.540141	-2.99685	0.00272783	0.0296544
MsaG009289	14.9762	-1.61829	0.584473	-2.7688	0.00562623	0.0486777
MsaG028906	211.948	-1.61329	0.234309	-6.88533	5.76554e-12	2.88098e-09
MsaG022793	65.1063	-1.61273	0.341666	-4.72019	2.35626e-06	0.000133869
MsaG034568	1716.42	-1.61169	0.309637	-5.20511	1.93878e-07	1.77935e-05
MsaG006509	186.387	-1.60899	0.246535	-6.52641	6.73666e-11	2.14334e-08
MsaG040191	21.7235	-1.60896	0.450085	-3.5748	0.000350502	0.00672861
MsaG007805	133.528	-1.60829	0.275489	-5.83793	5.28519e-09	9.34187e-07
MsaG040205	50.8215	-1.60445	0.45554	-3.52208	0.000428168	0.00781113
MsaG024398	73.9489	-1.60048	0.315475	-5.07322	3.91133e-07	3.17091e-05
MsaG008218	201.89	-1.59837	0.333761	-4.78896	1.67647e-06	0.000101791
MsaG045994	22.983	-1.59826	0.444962	-3.5919	0.000328275	0.00640944
MsaG024530	240.34	-1.59509	0.248572	-6.41701	1.38978e-10	3.81183e-08
MsaG039834	713.669	-1.59464	0.328963	-4.84748	1.25038e-06	8.10777e-05
MsaG022116	48.0012	-1.58975	0.36522	-4.35287	1.34368e-05	0.000537969
MsaG029299	98.8454	-1.58873	0.325036	-4.88785	1.01942e-06	6.85221e-05
MsaG042811	45.8457	-1.58294	0.528841	-2.99322	0.0027605	0.0298735
MsaG012755	429.089	-1.57972	0.268141	-5.89136	3.83034e-09	7.11145e-07
MsaG007763	15.5542	-1.5792	0.514316	-3.07048	0.00213718	0.0250724
MsaG005232	33.2471	-1.57889	0.361261	-4.3705	1.23961e-05	0.000504771
MsaG032713	163.386	-1.57798	0.4554	-3.46503	0.000530164	0.00914735
MsaG000530	141.609	-1.57652	0.324314	-4.8611	1.16735e-06	7.67362e-05
MsaG007212	24.0894	-1.57256	0.380644	-4.13131	3.60696e-05	0.00117101
MsaG002211	90.7034	-1.57186	0.285644	-5.50286	3.73678e-08	4.46525e-06
MsaG038721	219.886	-1.56846	0.490561	-3.19729	0.00138727	0.0183746
MsaG024675	377.887	-1.56698	0.311749	-5.02641	4.99758e-07	3.83448e-05
MsaG037853	30.0301	-1.5667	0.451339	-3.47123	0.00051808	0.00900396
MsaG021432	222.283	-1.56558	0.25171	-6.21978	4.97863e-10	1.2e-07
MsaG021601	570.53	-1.56224	0.226918	-6.88459	5.79529e-12	2.88098e-09
MsaG012877	289.964	-1.56141	0.444282	-3.51445	0.000440659	0.00798901
MsaG023690	48.3697	-1.5608	0.434839	-3.58938	0.000331464	0.00644613
MsaG045828	49.7098	-1.56075	0.399326	-3.90846	9.28882e-05	0.00245731
MsaG034541	29.0092	-1.55886	0.547791	-2.84573	0.00443104	0.0415293
MsaG046023	67.3173	-1.55885	0.26336	-5.91908	3.2375e-09	6.38456e-07
MsaG023041	746.22	-1.55568	0.251436	-6.18719	6.12476e-10	1.46149e-07
MsaG012878	215.776	-1.55516	0.408108	-3.81066	0.000138595	0.00334394
MsaG009955	141.111	-1.55375	0.313402	-4.95769	7.13364e-07	5.0816e-05
MsaG021602	41.1288	-1.5535	0.406707	-3.81971	0.000133609	0.00324001
MsaG019932	63.5576	-1.55186	0.293772	-5.28254	1.27406e-07	1.27738e-05
MsaG000644	24.8666	-1.54997	0.561819	-2.75885	0.00580057	0.0494894
MsaG014717	1563.77	-1.54939	0.205196	-7.55075	4.32744e-14	3.33101e-11
MsaG012022	331.643	-1.54715	0.282775	-5.47133	4.46674e-08	5.30275e-06
MsaG013807	36.4375	-1.54021	0.327629	-4.70108	2.58787e-06	0.000144618
MsaG005452	198.369	-1.54017	0.226601	-6.79684	1.06939e-11	4.72551e-09
MsaG005423	125.832	-1.54001	0.327686	-4.69965	2.60609e-06	0.000145296
MsaG035238	29.2073	-1.53956	0.463821	-3.31931	0.000902411	0.0134583
MsaG015861	60.0832	-1.53712	0.371818	-4.13406	3.56415e-05	0.00116027
MsaG045360	63.4609	-1.53705	0.380711	-4.03731	5.40666e-05	0.00161066
MsaG023231	441.808	-1.52989	0.290318	-5.26969	1.36652e-07	1.35303e-05
MsaG036321	67.5644	-1.52771	0.351371	-4.34787	1.37466e-05	0.000548531
MsaG041631	128.756	-1.52756	0.322341	-4.73896	2.14823e-06	0.000125333
MsaG012044	36.732	-1.52686	0.319567	-4.7779	1.77139e-06	0.000105937
MsaG030310	32.0821	-1.52409	0.427638	-3.56397	0.000365289	0.00695653
MsaG030080	186.222	-1.5215	0.39582	-3.84391	0.000121088	0.00300041
MsaG008023	126.401	-1.52117	0.267745	-5.6814	1.336e-08	1.9833e-06
MsaG010966	264.131	-1.52102	0.486442	-3.12682	0.00176706	0.0218815
MsaG000442	3368.05	-1.51705	0.255947	-5.9272	3.08143e-09	6.17891e-07
MsaG040201	124.934	-1.51531	0.415881	-3.64361	0.000268839	0.00550175
MsaG034030	873.243	-1.51495	0.251854	-6.01517	1.79698e-09	3.86302e-07
MsaG021905	39.6143	-1.50559	0.530141	-2.83999	0.00451156	0.0420593
MsaG042182	12.3004	-1.5038	0.51396	-2.92591	0.00343447	0.0348592
MsaG003438	33.3131	-1.50183	0.356309	-4.21498	2.49805e-05	0.000876594
MsaG039302	30.9645	-1.50143	0.521705	-2.87793	0.00400299	0.0387031
MsaG014856	218.416	-1.50044	0.370646	-4.04817	5.16187e-05	0.00154934
MsaG022230	18.6705	-1.50012	0.542619	-2.76459	0.00569944	0.0489209
MsaG013601	45.0957	-1.49962	0.309699	-4.84219	1.28416e-06	8.25338e-05
MsaG011238	287.513	-1.49771	0.258528	-5.7932	6.90593e-09	1.16872e-06
MsaG046111	200.141	-1.49178	0.257648	-5.79	7.03859e-09	1.17515e-06
MsaG023437	54.4756	-1.48972	0.296143	-5.03041	4.89423e-07	3.7673e-05
MsaG041406	296.937	-1.48917	0.260192	-5.72335	1.04441e-08	1.60786e-06
MsaG022599	36420	-1.48881	0.229489	-6.48748	8.72826e-11	2.60537e-08
MsaG032024	24.7384	-1.48756	0.534609	-2.78252	0.0053938	0.0473535
MsaG005224	66.7246	-1.48601	0.32145	-4.62284	3.78514e-06	0.000195924
MsaG007459	16.4153	-1.48531	0.528761	-2.80903	0.00496907	0.0448118
MsaG017325	51.864	-1.48434	0.420789	-3.52752	0.000419478	0.00770843
MsaG004732	142.237	-1.48227	0.221967	-6.67786	2.4245e-11	9.33119e-09
MsaG012360	25.4427	-1.47924	0.487629	-3.03354	0.00241702	0.027334
MsaG038955	99.0223	-1.47874	0.281909	-5.24545	1.55897e-07	1.50608e-05
MsaG044383	36.6604	-1.47389	0.514363	-2.86546	0.00416398	0.0398081
MsaG006292	148.581	-1.47199	0.514217	-2.86259	0.00420198	0.0400795
MsaG028785	100.626	-1.47195	0.272332	-5.40497	6.48196e-08	7.26163e-06
MsaG003261	155.91	-1.47186	0.225474	-6.52784	6.67231e-11	2.14334e-08
MsaG031263	582.598	-1.46982	0.353673	-4.15588	3.24039e-05	0.00108143
MsaG046392	193.235	-1.4682	0.356958	-4.1131	3.90386e-05	0.00123592
MsaG029362	75.9013	-1.46428	0.245517	-5.96408	2.46017e-09	5.10474e-07
MsaG004043	69.1558	-1.4626	0.484155	-3.02093	0.00251997	0.028112
MsaG001203	51.1381	-1.46135	0.377365	-3.8725	0.000107727	0.00273447
MsaG003377	2273.01	-1.46114	0.238187	-6.13444	8.54598e-10	1.96081e-07
MsaG005786	31.6399	-1.46057	0.389148	-3.75324	0.00017456	0.00398981
MsaG015601	68.6337	-1.4575	0.274325	-5.31303	1.07819e-07	1.11859e-05
MsaG041364	65.2669	-1.45682	0.339534	-4.29065	1.78153e-05	0.00067585
MsaG029397	102.812	-1.45618	0.295218	-4.93255	8.11638e-07	5.64645e-05
MsaG015208	81.239	-1.45588	0.299467	-4.86158	1.16453e-06	7.67362e-05
MsaG020520	15.5773	-1.45137	0.521876	-2.78107	0.00541804	0.0474965
MsaG029652	175.163	-1.45095	0.412761	-3.51523	0.000439375	0.00797898
MsaG029345	47.2344	-1.44977	0.347154	-4.17616	2.96466e-05	0.00100606
MsaG038386	1032.11	-1.4491	0.212684	-6.8134	9.53164e-12	4.37392e-09
MsaG024963	1371.03	-1.44626	0.176518	-8.19327	2.54217e-16	3.03306e-13
MsaG004391	608.728	-1.44492	0.336083	-4.29928	1.71352e-05	0.000655255
MsaG024145	43.0774	-1.44466	0.361995	-3.99083	6.58411e-05	0.00188659
MsaG043270	54.3035	-1.44318	0.347055	-4.15835	3.20548e-05	0.00107399
MsaG006504	117.275	-1.44253	0.280908	-5.13526	2.81756e-07	2.38414e-05
MsaG013177	71.9213	-1.44149	0.401271	-3.59231	0.000327764	0.00640549
MsaG022848	21.6517	-1.44063	0.518318	-2.77943	0.0054454	0.0476662
MsaG003984	60.0654	-1.43881	0.343104	-4.19353	2.74651e-05	0.000942981
MsaG022938	55.9634	-1.4381	0.377351	-3.81103	0.000138387	0.0033423
MsaG046888	142.134	-1.43728	0.345644	-4.15826	3.20674e-05	0.00107399
MsaG019648	10816.2	-1.43311	0.34837	-4.11376	3.89264e-05	0.00123519
MsaG039278	70.1056	-1.4264	0.279441	-5.10447	3.31718e-07	2.74499e-05
MsaG016898	146.762	-1.42381	0.480983	-2.9602	0.00307437	0.0323459
MsaG046238	24.6909	-1.42307	0.512666	-2.77582	0.00550629	0.047953
MsaG001488	20.4117	-1.42269	0.457755	-3.10798	0.00188371	0.0229567
MsaG020710	55.1924	-1.42258	0.320071	-4.44458	8.80623e-06	0.000384157
MsaG004737	93.5817	-1.42103	0.334337	-4.25029	2.13493e-05	0.000775399
MsaG017448	61.3844	-1.42098	0.403751	-3.51945	0.00043244	0.00787701
MsaG025671	42.5973	-1.42033	0.4812	-2.95165	0.00316086	0.0328954
MsaG041318	120.213	-1.41812	0.268025	-5.291	1.21649e-07	1.23124e-05
MsaG016106	15.324	-1.41673	0.482933	-2.93359	0.00335068	0.0342562
MsaG019071	97.9766	-1.41554	0.373391	-3.79104	0.000150019	0.0035514
MsaG009601	189.229	-1.4134	0.306199	-4.61594	3.91316e-06	0.000200808
MsaG026855	73.0061	-1.41226	0.460477	-3.06695	0.00216254	0.0252829
MsaG033940	102.564	-1.40771	0.353765	-3.97921	6.91447e-05	0.00197124
MsaG029276	409.867	-1.40403	0.283002	-4.96121	7.00551e-07	5.05032e-05
MsaG015521	103.163	-1.40328	0.347249	-4.04112	5.31969e-05	0.00158673
MsaG002837	87.5427	-1.40208	0.370873	-3.7805	0.000156516	0.00366476
MsaG000651	38.4413	-1.40023	0.350526	-3.99466	6.47874e-05	0.00186286
MsaG040020	47.4235	-1.39817	0.319041	-4.3824	1.1738e-05	0.000481257
MsaG016820	452.092	-1.39677	0.328882	-4.24701	2.16638e-05	0.000782942
MsaG017407	3952.84	-1.39532	0.433879	-3.21591	0.00130032	0.0175499
MsaG041829	56.7008	-1.39184	0.369922	-3.76251	0.000168219	0.00387456
MsaG028234	170.385	-1.39177	0.34574	-4.02547	5.68612e-05	0.00167924
MsaG017144	734.453	-1.39025	0.238567	-5.8275	5.62639e-09	9.87184e-07
MsaG028787	234.024	-1.3898	0.266924	-5.20671	1.9222e-07	1.77553e-05
MsaG005602	69.5501	-1.38898	0.336093	-4.13271	3.58505e-05	0.00116548
MsaG005624	977.576	-1.38833	0.246597	-5.62997	1.80245e-08	2.48614e-06
MsaG022143	4105.12	-1.38812	0.266091	-5.21671	1.8213e-07	1.70431e-05
MsaG029321	812.67	-1.38783	0.251249	-5.52373	3.3188e-08	4.04046e-06
MsaG018212	37.5868	-1.38719	0.496138	-2.79597	0.00517445	0.046081
MsaG040011	13648.5	-1.38646	0.249998	-5.54589	2.92467e-08	3.67307e-06
MsaG041005	62.7712	-1.38557	0.353324	-3.92152	8.79934e-05	0.00236453
MsaG032223	92.5374	-1.38523	0.352201	-3.93306	8.38709e-05	0.00227942
MsaG022427	1274.19	-1.38385	0.30759	-4.49901	6.8272e-06	0.000312105
MsaG037642	73.6667	-1.38333	0.302395	-4.57458	4.77181e-06	0.000235745
MsaG046344	45.0285	-1.38304	0.380562	-3.63419	0.000278854	0.00563899
[truncated: 1,303 more rows]

## Sheet: L 4xBSPvs2xBSP
Supplementary Table 9. Differentially expressed genes (DEGs) between tetraploid BSP and diploid BSP accessions in leaves. For each gene, the base mean (namely the average of the normalized count values, dividing by size factors, taken over all samples), log2FoldChange (the fold change expressed in logarithmic scale to base 2), lfcSE (The standard error estimate for the log2 fold change estimate),…
[truncated: 2,467 more rows]
