# Supplementary material for: RNA-seq analyses on gametogenic tissues of alfalfa (Medicago sativa) revealed plant reproduction- and ploidy-related genes
Source: BMC Plant Biol. 2024 Sep 3;24:826. doi: 10.1186/s12870-024-05542-2 (PMC11370029; doi:10.1186/s12870-024-05542-2)
Supplement: Supplementary file 10 — Supplementary Material 10 [file 12870_2024_5542_MOESM10_ESM.xlsx]

## Sheet: FB 4xBSPvs4xUSP
Table S10. Differentially expressed genes (DEGs) between tetraploid BSP and tetraploids USP accessions in flower buds. For each gene, the base mean (namely the average of the normalized count values, dividing by size factors, taken over all samples), log2FoldChange (the fold change expressed in logarithmic scale to base 2), lfcSE (The standard error estimate for the log2 fold change estimate), st…
gene	baseMean	log2FoldChange	lfcSE	stat	pvalue	padj
MsaG021079	33.3462	8.40979	1.24831	6.73696	1.61734e-11	9.83378e-09
MsaG009105	14.4782	7.60981	1.3474	5.64775	1.62558e-08	4.45743e-06
MsaG002688	22.1991	7.38543	1.24496	5.93226	2.98792e-09	1.00686e-06
MsaG034407	101.629	7.23371	1.07188	6.7486	1.49278e-11	9.42896e-09
MsaG044302	13.3832	7.20101	1.31179	5.48946	4.03168e-08	8.93048e-06
MsaG025139	9.13042	7.16722	1.47642	4.85446	1.20716e-06	0.000169191
MsaG024005	206.9	7.14596	0.580978	12.2999	9.07003e-35	3.624e-31
MsaG022970	14.1734	7.13724	1.29373	5.51678	3.45261e-08	8.04717e-06
MsaG013095	25.0682	6.93646	1.34302	5.16482	2.4067e-07	4.07957e-05
MsaG016429	7.68194	6.88654	1.63642	4.20829	2.57306e-05	0.00203294
MsaG031579	14.7427	6.73953	1.29154	5.2182	1.80668e-07	3.15819e-05
MsaG024181	46.5244	6.67666	1.12464	5.93673	2.90763e-09	9.9175e-07
MsaG031253	10.6487	6.30368	1.35464	4.65338	3.26532e-06	0.000382193
MsaG028810	25.6632	6.29862	1.25815	5.00626	5.54992e-07	8.48227e-05
MsaG033010	10.326	6.26346	1.2946	4.83816	1.31047e-06	0.000177925
MsaG020107	4.97345	6.14896	1.53554	4.00443	6.21659e-05	0.00407194
MsaG017764	7.08169	6.12232	1.5014	4.07774	4.54759e-05	0.00318776
MsaG030107	7.99784	6.11819	1.38878	4.40544	1.0557e-05	0.00100814
MsaG031443	14.8693	6.04501	1.27286	4.74916	2.04261e-06	0.000258342
MsaG031096	9.76058	5.99333	1.37884	4.34665	1.38232e-05	0.00123838
MsaG030939	17.6374	5.97074	1.25017	4.77595	1.78864e-06	0.000230537
MsaG033781	23.3773	5.9502	1.25455	4.7429	2.10683e-06	0.000260788
MsaG046684	6.02716	5.94736	1.56371	3.80337	0.000142738	0.00795257
MsaG042220	7.82149	5.89898	1.51462	3.89469	9.83244e-05	0.00586362
MsaG041886	7.51064	5.87467	1.32334	4.43928	9.02607e-06	0.000888909
MsaG040525	4.70409	5.76547	1.4054	4.10238	4.08914e-05	0.00296293
MsaG038465	7.29358	5.72516	1.34206	4.26596	1.99046e-05	0.00167189
MsaG007219	6.55997	5.70125	1.36218	4.18539	2.84681e-05	0.00223032
MsaG027749	6.41472	5.69773	1.56282	3.6458	0.000266562	0.0129455
MsaG024007	178.1	5.68565	0.44576	12.755	2.9247e-37	2.01649e-33
MsaG002390	4.8342	5.64113	1.43589	3.92866	8.54202e-05	0.00522783
MsaG006831	8.66974	5.63714	1.39788	4.03262	5.51585e-05	0.00371594
MsaG041593	9.89831	5.62496	1.38445	4.06295	4.8456e-05	0.00334538
MsaG021104	9.98538	5.5586	1.30167	4.27037	1.9515e-05	0.00165398
MsaG008374	7.45241	5.52859	1.37542	4.01955	5.83087e-05	0.00388294
MsaG010720	2.90566	5.52804	1.65194	3.34639	0.000818701	0.0298154
MsaG014052	6.86307	5.49568	1.34404	4.08893	4.33365e-05	0.00306855
MsaG000782	7.37185	5.49035	1.37656	3.98844	6.65084e-05	0.00429601
MsaG014012	3.77998	5.43855	1.47982	3.67515	0.000237711	0.0119149
MsaG033680	5.13361	5.39875	1.4161	3.81241	0.000137618	0.00777586
MsaG033743	4.03301	5.38799	1.51888	3.54735	0.00038913	0.0171395
MsaG016451	2.88422	5.36052	1.60297	3.34411	0.000825457	0.0299445
MsaG002033	105.838	5.34745	1.0845	4.93081	8.1889e-07	0.000121183
MsaG043035	6.11972	5.31793	1.37128	3.87808	0.000105286	0.00622565
MsaG002271	9.49587	5.29631	1.49502	3.54264	0.000396146	0.0173851
MsaG032881	31.1446	5.29023	0.960955	5.50518	3.68793e-08	8.47074e-06
MsaG003423	3.93502	5.26636	1.44286	3.64995	0.000262293	0.0128477
MsaG031570	32.1478	5.25344	0.698178	7.5245	5.29244e-14	4.73286e-11
MsaG033530	3.6433	5.24042	1.44754	3.62022	0.000294357	0.0137904
MsaG024301	21.2284	5.23149	0.981654	5.32926	9.86141e-08	1.95613e-05
MsaG044976	26.8691	5.2236	1.24363	4.20029	2.66568e-05	0.00209428
MsaG026006	3.33667	5.21535	1.48547	3.51091	0.00044658	0.0190112
MsaG001669	4.70656	5.21526	1.51329	3.4463	0.000568314	0.0225464
MsaG031724	35.4031	5.19369	0.682402	7.61091	2.7218e-14	2.71879e-11
MsaG035983	5.46657	5.18663	1.62407	3.19359	0.00140515	0.0439603
MsaG003112	5.26791	5.18004	1.41025	3.67314	0.000239584	0.0119659
MsaG039737	4.12604	5.16942	1.53308	3.37192	0.000746469	0.0279491
MsaG030710	2.71734	5.15615	1.6381	3.14765	0.0016459	0.0491294
MsaG033871	5.89428	5.12966	1.46385	3.50423	0.00045793	0.0192022
MsaG037460	7.11682	5.12736	1.40932	3.63818	0.000274576	0.0132153
MsaG021080	8.3811	5.07635	1.31474	3.8611	0.000112878	0.00659097
MsaG024573	4.6576	5.06037	1.46156	3.46231	0.000535562	0.0214909
MsaG022969	5.75896	5.02542	1.38175	3.637	0.000275831	0.0132328
MsaG002945	5.97801	5.00276	1.36892	3.65453	0.000257655	0.0126649
MsaG013212	14.205	4.97725	1.30764	3.80628	0.000141072	0.00792297
MsaG011552	3.18422	4.96355	1.55998	3.1818	0.00146361	0.0453531
MsaG022973	35.4316	4.9571	1.48122	3.34663	0.000817992	0.0298154
MsaG012839	13.542	4.95407	1.30873	3.78539	0.000153469	0.00841645
MsaG006401	8.47358	4.92378	1.25068	3.93689	8.25447e-05	0.00506292
MsaG025953	7.03121	4.90919	1.38244	3.55109	0.000383639	0.0170048
MsaG027494	5.62365	4.81996	1.3821	3.48741	0.000487715	0.0200601
MsaG020105	22.2488	4.7957	0.860498	5.57317	2.50147e-08	6.24674e-06
MsaG031581	12.9853	4.782	1.01807	4.69713	2.63846e-06	0.000320848
MsaG013367	9.55134	4.77839	1.35958	3.51461	0.000440405	0.0188344
MsaG031803	8.69983	4.76301	1.4036	3.39342	0.000690245	0.0261946
MsaG038736	6.78557	4.72741	1.47795	3.19862	0.00138089	0.0433469
MsaG020428	18.0437	4.70669	0.847475	5.55377	2.79565e-08	6.68305e-06
MsaG029866	9.92638	4.69551	1.07687	4.36031	1.29876e-05	0.00117939
MsaG015257	31.0306	4.67152	0.734699	6.35842	2.03843e-10	9.04966e-08
MsaG007984	4.5141	4.66581	1.46601	3.18265	0.00145933	0.0453234
MsaG029569	8.99039	4.65657	1.33896	3.47776	0.000505623	0.0206223
MsaG035212	5.35252	4.62506	1.38881	3.33024	0.000867706	0.0310344
MsaG021296	14.9603	4.55702	0.883488	5.15799	2.49621e-07	4.20581e-05
MsaG021322	6.93562	4.48677	1.38751	3.2337	0.00122199	0.0396035
MsaG035401	14.1766	4.4562	1.12054	3.97685	6.98355e-05	0.00446784
MsaG000721	6.49939	4.40481	1.37327	3.20753	0.00133882	0.0425385
MsaG031695	20.4848	4.39104	0.681379	6.44434	1.16105e-10	5.50398e-08
MsaG005064	9.3042	4.33972	1.20977	3.58723	0.000334203	0.0151989
MsaG003426	19.5617	4.32753	0.844249	5.12589	2.96134e-07	4.90093e-05
MsaG038737	21.2357	4.3217	0.956883	4.51644	6.28882e-06	0.000653874
MsaG031546	13.959	4.31313	0.809825	5.326	1.00401e-07	1.97754e-05
MsaG041493	115.559	4.30283	0.504683	8.5258	1.51762e-17	2.35812e-14
MsaG024546	10.2759	4.27882	1.00388	4.26228	2.02351e-05	0.00168439
MsaG024175	14.7695	4.25371	0.894536	4.75522	1.98234e-06	0.000252019
MsaG038303	11.6265	4.21241	1.18152	3.56523	0.000363537	0.0162684
MsaG031693	14.0818	4.10976	0.934215	4.39915	1.08675e-05	0.00102635
MsaG011245	42.8475	4.10062	0.684123	5.99399	2.04754e-09	7.07009e-07
MsaG004946	29.1455	4.0814	0.631909	6.45884	1.0551e-10	5.08793e-08
MsaG032945	9.53903	4.06309	1.01007	4.02256	5.75679e-05	0.00384276
MsaG032864	18.7754	4.04703	0.884827	4.57381	4.78927e-06	0.00050932
MsaG008240	6.72192	4.01609	1.14634	3.5034	0.000459367	0.0192336
MsaG014617	23.2108	4.0075	0.732017	5.4746	4.38509e-08	9.58177e-06
MsaG031804	5.209	3.99115	1.2383	3.22309	0.00126814	0.0408155
MsaG020103	7.1684	3.98389	1.16043	3.43312	0.000596685	0.0233196
MsaG014304	11.5694	3.97168	1.23992	3.20317	0.00135923	0.0429077
MsaG025132	8.73403	3.94472	1.15641	3.41119	0.000646798	0.0249178
MsaG029078	222.671	3.93924	0.502409	7.84071	4.48008e-15	4.81936e-12
MsaG001849	8.46992	3.9383	0.996812	3.95089	7.78599e-05	0.00483926
MsaG023517	7.61067	3.90724	1.01533	3.84823	0.000118976	0.00687527
MsaG013749	11.1467	3.88941	1.05375	3.69102	0.000223359	0.0112968
MsaG008103	64.7312	3.88652	0.549298	7.07544	1.4898e-12	1.09653e-09
MsaG041306	6.42108	3.87419	1.20483	3.21556	0.00130192	0.0416153
MsaG038550	11.0037	3.8715	0.971359	3.98565	6.72949e-05	0.00432683
MsaG046071	24.4878	3.85976	0.723381	5.33572	9.5164e-08	1.90117e-05
MsaG022004	47.2256	3.84926	1.05582	3.64576	0.000266602	0.0129455
MsaG015048	169.402	3.80557	0.581265	6.54704	5.86868e-11	3.097e-08
MsaG004948	36.7547	3.79813	0.533092	7.12472	1.04292e-12	8.10259e-10
MsaG046068	148.613	3.78159	0.88935	4.25208	2.11795e-05	0.00175257
MsaG045328	6.48456	3.78061	1.08354	3.48913	0.000484591	0.019961
MsaG012833	16.7532	3.77688	0.945043	3.99652	6.42805e-05	0.00418108
MsaG009962	120.353	3.7702	0.558858	6.74626	1.51705e-11	9.42896e-09
MsaG015266	16.4306	3.73161	0.711058	5.24797	1.53787e-07	2.75561e-05
MsaG035470	9.59808	3.67628	0.901851	4.07637	4.57442e-05	0.00319855
MsaG006440	5.70019	3.6693	1.1044	3.32245	0.000892314	0.0316566
MsaG022577	33.0915	3.65112	0.630894	5.78722	7.15629e-09	2.1293e-06
MsaG004391	299.236	3.60866	0.301373	11.9741	4.85908e-33	1.51004e-29
MsaG012593	10.0063	3.60422	0.967592	3.72494	0.000195361	0.0102132
MsaG027748	6.1995	3.60353	1.05156	3.42683	0.000610674	0.0237221
MsaG041484	6.04362	3.5973	1.06932	3.36411	0.000767919	0.0284476
MsaG002384	6.99972	3.56544	1.08922	3.27339	0.00106267	0.0354253
MsaG004949	7.13913	3.55125	1.0501	3.38182	0.000720078	0.0271793
MsaG012956	8.96673	3.5336	0.938402	3.76555	0.000166182	0.0089556
MsaG015258	11.1522	3.52747	0.972981	3.62542	0.00028849	0.0136067
MsaG033745	7.84179	3.50919	0.900017	3.89902	9.65822e-05	0.00578439
MsaG042222	7.53501	3.49383	1.04624	3.33941	0.00083958	0.0302396
MsaG021694	18.7595	3.49164	0.624504	5.59106	2.25688e-08	5.95498e-06
MsaG005406	10.127	3.49104	0.855393	4.08121	4.48024e-05	0.00314844
MsaG027486	7.79705	3.47641	1.04795	3.31733	0.000908818	0.0319554
MsaG046202	7.99618	3.47248	0.99212	3.50006	0.000465147	0.0193885
MsaG007909	18.706	3.46087	0.732926	4.72198	2.33557e-06	0.000285256
MsaG008245	16.5425	3.42834	0.804066	4.26376	2.0102e-05	0.00167885
MsaG032985	6.07654	3.42008	1.04409	3.27566	0.00105416	0.0352257
MsaG005469	11.1299	3.4099	0.815286	4.18246	2.88371e-05	0.00224805
MsaG031542	21.298	3.37596	0.731997	4.61198	3.98846e-06	0.000448004
MsaG025860	16.4307	3.37242	0.82632	4.08125	4.4794e-05	0.00314844
MsaG027747	21.4536	3.36809	0.829641	4.0597	4.91355e-05	0.00337658
MsaG040704	22.6147	3.34141	0.876827	3.81079	0.000138521	0.00780183
MsaG027746	36.7806	3.33718	0.590406	5.65234	1.58275e-08	4.42678e-06
MsaG028908	213.499	3.33342	0.295569	11.278	1.68535e-29	4.71376e-26
MsaG028771	38.1735	3.32645	0.623114	5.33844	9.3751e-08	1.90009e-05
MsaG033912	31.6859	3.3129	0.512437	6.46499	1.01307e-10	4.97096e-08
MsaG045794	10.6983	3.27355	0.879883	3.72044	0.000198876	0.0103638
MsaG004181	112.988	3.27283	0.371149	8.8181	1.1642e-18	1.91538e-15
MsaG041855	18.8464	3.26818	0.797556	4.09775	4.17189e-05	0.00298424
MsaG002068	23.6464	3.2495	0.540044	6.0171	1.77572e-09	6.28672e-07
MsaG039509	11.0744	3.21367	0.876096	3.66817	0.000244296	0.0121235
MsaG026703	20.1906	3.19897	0.700277	4.56815	4.92045e-06	0.000521289
MsaG009953	8.7173	3.19069	0.877919	3.63438	0.000278652	0.0133224
MsaG044364	17.6026	3.18902	0.629168	5.06862	4.00705e-07	6.38366e-05
MsaG026129	30.3836	3.17857	0.619574	5.13024	2.89372e-07	4.81752e-05
MsaG019186	9.53018	3.17629	0.840531	3.77891	0.000157519	0.00858801
MsaG041027	6.80592	3.176	0.988889	3.21169	0.00131959	0.0419881
MsaG034477	9.10189	3.17216	0.889947	3.56444	0.000364636	0.0162915
MsaG033924	10.3096	3.15334	0.796361	3.95968	7.50495e-05	0.00472761
MsaG003642	25.8506	3.14687	0.70854	4.44134	8.94024e-06	0.000883568
MsaG026707	8.24765	3.1336	0.927309	3.37924	0.000726874	0.0273988
MsaG008571	18.0803	3.08838	0.753165	4.10054	4.12191e-05	0.00297128
MsaG025823	105.329	3.07102	0.435802	7.04681	1.83065e-12	1.31286e-09
MsaG009943	65.1867	3.02437	0.498491	6.06706	1.30273e-09	4.73195e-07
MsaG047133	5.74175	3.01669	0.96059	3.14045	0.00168686	0.0499825
MsaG037637	24.9887	3.01411	0.628446	4.79613	1.61758e-06	0.000211411
MsaG037108	9.07956	2.9873	0.869609	3.43522	0.00059207	0.0232579
MsaG041309	76.4727	2.9577	0.659517	4.48464	7.30362e-06	0.000742818
MsaG015017	53.9272	2.95405	0.670559	4.40535	1.05612e-05	0.00100814
MsaG031548	11.9989	2.93818	0.898212	3.27114	0.00107113	0.0355643
MsaG014650	23.772	2.93638	0.604841	4.8548	1.20506e-06	0.000169191
MsaG044230	23.6091	2.93087	0.638745	4.58848	4.46477e-06	0.000487981
MsaG035443	7.58406	2.92657	0.845417	3.46169	0.000536792	0.0215094
MsaG026859	22.3984	2.92153	0.596607	4.8969	9.73597e-07	0.000141091
MsaG015442	9.8499	2.86762	0.831443	3.44896	0.000562744	0.0223571
MsaG002833	19.3367	2.8603	0.752256	3.8023	0.000143362	0.00795257
MsaG033849	24.9082	2.83959	0.58543	4.85044	1.23191e-06	0.000171419
MsaG025825	12.7095	2.80267	0.713807	3.92637	8.62392e-05	0.00526643
MsaG045964	15.2195	2.77346	0.601663	4.60966	4.03327e-06	0.000451226
MsaG020774	60.5986	2.77258	0.673356	4.11755	3.82914e-05	0.00283326
MsaG007542	11.7184	2.75868	0.737299	3.74161	0.000182844	0.00967855
MsaG045967	16.612	2.7466	0.625897	4.38826	1.14262e-05	0.00106883
MsaG014625	19.397	2.73642	0.667142	4.1017	4.10118e-05	0.00296398
MsaG018818	9.55407	2.70914	0.788242	3.43693	0.000588341	0.0231708
MsaG008570	38.3983	2.70681	0.4287	6.31398	2.71945e-10	1.17016e-07
MsaG032978	18.492	2.70243	0.653221	4.13709	3.51743e-05	0.00263045
MsaG039983	9.93028	2.70023	0.780697	3.45875	0.000542698	0.021653
MsaG027252	37.8977	2.69052	0.586854	4.58466	4.54729e-06	0.000492958
MsaG005405	27.0129	2.68633	0.608371	4.41562	1.00723e-05	0.000971423
MsaG043309	20.0804	2.67809	0.536566	4.99117	6.00142e-07	9.07318e-05
MsaG030046	61.4684	2.66492	0.557571	4.77952	1.75713e-06	0.000227524
MsaG006136	16.5517	2.6203	0.733699	3.57135	0.000355147	0.0159696
MsaG015267	8.34895	2.61576	0.79625	3.2851	0.00101945	0.0344948
MsaG010455	40.8565	2.61272	0.489187	5.34095	9.24596e-08	1.88759e-05
MsaG028584	13.6741	2.58168	0.674732	3.82622	0.000130126	0.00738232
MsaG014785	82.3062	2.57865	0.469094	5.49708	3.86127e-08	8.78016e-06
MsaG025338	24.2349	2.56785	0.541836	4.73917	2.14592e-06	0.000264401
MsaG012571	17.884	2.56292	0.606303	4.22713	2.36689e-05	0.00190228
MsaG010736	263.469	2.55974	0.80806	3.16776	0.00153619	0.0467527
MsaG045466	32.2849	2.55671	0.782248	3.26841	0.00108153	0.0357978
MsaG018488	209.652	2.54568	0.334874	7.60191	2.91792e-14	2.81418e-11
MsaG017348	28.7579	2.54519	0.686153	3.70936	0.000207785	0.0107224
MsaG046080	9.8997	2.53896	0.766778	3.3112	0.00092896	0.032316
MsaG021082	49.67	2.52867	0.414524	6.10017	1.05953e-09	3.89921e-07
MsaG027220	187.307	2.52861	0.30056	8.41298	3.99739e-17	5.88436e-14
MsaG024211	50.6727	2.52266	0.51563	4.89239	9.962e-07	0.000143622
MsaG039171	114.774	2.51283	0.505096	4.97495	6.52634e-07	9.76124e-05
MsaG037520	15.3186	2.49894	0.730824	3.41934	0.000627724	0.0242497
MsaG011981	55.691	2.47937	0.388721	6.37829	1.79077e-10	8.0784e-08
MsaG046147	13.8368	2.46406	0.745015	3.30739	0.000941687	0.0325966
MsaG006569	12.8275	2.4557	0.653451	3.75805	0.000171246	0.00917544
MsaG001157	82.5738	2.44327	0.361684	6.75527	1.42571e-11	9.2734e-09
MsaG033861	8.23863	2.43731	0.754717	3.22943	0.00124036	0.0401058
MsaG040409	18.0326	2.42845	0.667564	3.63778	0.000274993	0.0132153
MsaG028197	12.9969	2.42357	0.654183	3.70473	0.000211619	0.0108545
MsaG032851	108.313	2.4206	0.461028	5.25044	1.51736e-07	2.738e-05
MsaG039860	25.7692	2.41978	0.594193	4.07238	4.65357e-05	0.00324578
MsaG043799	207.609	2.41941	0.409546	5.90754	3.47258e-09	1.15625e-06
MsaG037918	19.3691	2.41434	0.536623	4.49913	6.82305e-06	0.000699026
MsaG000797	147.108	2.40344	0.364542	6.59304	4.30898e-11	2.36309e-08
MsaG002719	51.0698	2.39236	0.572833	4.17636	2.9621e-05	0.00228794
MsaG027690	128.613	2.38168	0.305124	7.80563	5.92049e-15	6.13297e-12
MsaG027324	42.4659	2.36737	0.407801	5.80521	6.4285e-09	1.93332e-06
MsaG001897	29.4445	2.3551	0.503685	4.67573	2.92906e-06	0.000354122
MsaG034756	8.50211	2.35275	0.715878	3.28653	0.00101431	0.0344904
MsaG005055	114.692	2.34646	0.420605	5.57879	2.42198e-08	6.13593e-06
MsaG036918	11.4944	2.34289	0.741915	3.1579	0.00158911	0.047946
MsaG026711	89.8509	2.32788	0.508002	4.58243	4.596e-06	0.000494405
MsaG041982	58.11	2.2999	0.411741	5.58578	2.3265e-08	6.08131e-06
MsaG033897	20.8346	2.29987	0.524664	4.38351	1.16782e-05	0.00108491
MsaG035821	22.8847	2.29689	0.526348	4.36382	1.27813e-05	0.0011667
MsaG044754	21.3368	2.28939	0.613341	3.73266	0.00018947	0.00996109
MsaG018197	16.0782	2.28736	0.65106	3.51329	0.000442594	0.0188703
MsaG034415	16.8101	2.28643	0.675643	3.38408	0.00071418	0.0270296
MsaG028989	61.0834	2.28224	0.49186	4.64001	3.48386e-06	0.000402645
MsaG040672	55.9468	2.27827	0.556742	4.09214	4.27416e-05	0.00303411
MsaG026274	20.6009	2.2777	0.573271	3.97316	7.09245e-05	0.00451865
MsaG024054	14.6638	2.2737	0.679787	3.34473	0.00082363	0.029917
MsaG014364	63.879	2.27325	0.696823	3.2623	0.0011051	0.0363275
MsaG031351	10.491	2.27058	0.676905	3.35436	0.000795498	0.0291173
MsaG040673	23.8884	2.26775	0.557408	4.06839	4.73396e-05	0.00328546
MsaG031173	245.993	2.26387	0.408622	5.54024	3.02052e-08	7.1594e-06
MsaG035437	16.1345	2.26003	0.537572	4.20415	2.62069e-05	0.00206474
MsaG046470	283.831	2.25386	0.412963	5.45779	4.82105e-08	1.03723e-05
MsaG045051	11.1359	2.25193	0.684474	3.29002	0.00100181	0.0342537
MsaG032986	13.9119	2.23729	0.644789	3.46979	0.000520856	0.0210184
MsaG025569	12.0526	2.23078	0.687492	3.24481	0.00117529	0.0383121
MsaG027382	16.3478	2.22676	0.640398	3.47715	0.000506765	0.0206313
MsaG034081	32.7128	2.21834	0.467348	4.74665	2.06816e-06	0.000259391
MsaG003940	30.2696	2.21419	0.608569	3.63836	0.000274385	0.0132153
MsaG037648	13.2662	2.20778	0.67971	3.24811	0.00116173	0.0379583
MsaG019755	21.7009	2.18995	0.664361	3.29632	0.000979594	0.0336175
MsaG033944	42.3192	2.18761	0.485009	4.51044	6.46939e-06	0.000670157
MsaG007968	27.2802	2.1851	0.454244	4.81042	1.50616e-06	0.000199648
MsaG010669	56.3726	2.18047	0.390555	5.58302	2.36379e-08	6.12156e-06
MsaG008241	63.2433	2.17591	0.568348	3.82848	0.000128935	0.00732962
MsaG020447	71.7782	2.17214	0.599856	3.6211	0.000293357	0.0137666
MsaG042557	28.682	2.15909	0.576857	3.74284	0.000181949	0.00965643
MsaG012725	18.7795	2.15355	0.502178	4.28842	1.79946e-05	0.00154859
MsaG025558	19.604	2.1372	0.592614	3.6064	0.000310469	0.0143529
MsaG012735	19.8672	2.13571	0.601702	3.54944	0.000386049	0.0170575
MsaG010023	30.0023	2.12373	0.558879	3.79998	0.000144709	0.00799873
MsaG029362	67.2457	2.122	0.318778	6.65664	2.8015e-11	1.5671e-08
MsaG025552	49.2922	2.11412	0.439974	4.80511	1.54668e-06	0.000203094
MsaG028807	834.94	2.10758	0.437036	4.82245	1.41803e-06	0.000188861
MsaG029955	23.038	2.10428	0.614142	3.42637	0.000611715	0.0237296
MsaG028183	19.6697	2.10231	0.593791	3.54049	0.000399382	0.0174391
MsaG007704	152.714	2.10198	0.428761	4.90245	9.46511e-07	0.000138602
MsaG026245	42.3985	2.09997	0.382284	5.49322	3.94661e-08	8.83063e-06
MsaG035704	24.1025	2.09514	0.456121	4.5934	4.36089e-06	0.000482094
MsaG007829	12.6296	2.08359	0.608511	3.42409	0.000616868	0.0238654
MsaG017057	32.5826	2.07254	0.53919	3.84381	0.000121138	0.00695709
MsaG043053	32.3692	2.07143	0.480381	4.31206	1.6174e-05	0.00142255
MsaG037986	186.746	2.07138	0.257408	8.04704	8.48198e-16	1.03145e-12
MsaG015649	13.0626	2.06791	0.627293	3.29656	0.000978771	0.0336175
MsaG001853	19.0448	2.06518	0.566432	3.64594	0.00026642	0.0129455
MsaG038361	17.5096	2.04994	0.609459	3.36354	0.000769484	0.0284678
MsaG033812	86.9719	2.04978	0.389017	5.26913	1.37074e-07	2.53895e-05
MsaG030272	13.0608	2.0454	0.622679	3.28484	0.0010204	0.0344948
MsaG044154	10.7956	2.04051	0.624089	3.26959	0.00107704	0.0356918
MsaG012631	18.7521	2.03349	0.562341	3.61612	0.000299057	0.0139405
MsaG012060	16.6508	2.02698	0.55848	3.62945	0.000284025	0.0134746
MsaG025767	35.1432	2.02113	0.476253	4.24382	2.19743e-05	0.00180765
MsaG038201	45.3254	2.01032	0.584969	3.43662	0.000589025	0.0231708
MsaG039274	15.606	2.00942	0.634222	3.16832	0.00153323	0.0467135
MsaG026855	28.0633	2.00212	0.474783	4.21691	2.47668e-05	0.00197351
MsaG027468	13.1063	1.99765	0.629759	3.17208	0.00151351	0.0463615
MsaG004276	119.717	1.99551	0.360381	5.53722	3.07317e-08	7.22299e-06
MsaG007754	279.734	1.99391	0.470086	4.24159	2.21941e-05	0.00182037
MsaG009995	19.2598	1.99326	0.580747	3.43223	0.000598643	0.0233196
MsaG015421	17.4459	1.99033	0.60831	3.2719	0.00106827	0.0355272
MsaG042265	113.797	1.96216	0.333318	5.88676	3.93836e-09	1.28084e-06
MsaG044233	21.686	1.96034	0.518254	3.78258	0.000155209	0.00848248
MsaG000091	49.6326	1.95713	0.430386	4.54739	5.43147e-06	0.000571101
MsaG042556	34.9971	1.93293	0.4569	4.23053	2.33142e-05	0.00189557
MsaG039516	32.2043	1.92712	0.463941	4.1538	3.27001e-05	0.00247186
MsaG020200	139.588	1.88206	0.353777	5.31989	1.03828e-07	2.01664e-05
MsaG012537	53.741	1.88124	0.436833	4.30655	1.65818e-05	0.00144479
MsaG024262	57.1179	1.87927	0.516286	3.63998	0.000272663	0.0131712
MsaG023859	61.6465	1.87647	0.335324	5.59598	2.19382e-08	5.84371e-06
MsaG018008	26.5089	1.87401	0.585031	3.20326	0.00135883	0.0429077
MsaG019108	13.1279	1.86612	0.589863	3.16364	0.00155808	0.0472644
MsaG019136	32.8466	1.86131	0.503065	3.69994	0.000215648	0.0109863
MsaG031131	43.4695	1.86124	0.446985	4.16398	3.12746e-05	0.00238343
MsaG021471	37.4274	1.85426	0.548118	3.38296	0.000717085	0.0271029
MsaG046664	24.2074	1.84398	0.47804	3.85737	0.000114613	0.00666446
MsaG027745	41.9854	1.84174	0.46543	3.95708	7.5873e-05	0.00476854
MsaG002998	30.6066	1.83993	0.478423	3.84581	0.000120153	0.00691472
MsaG029703	34.3779	1.83398	0.39832	4.6043	4.13859e-06	0.000461164
MsaG019910	21.0606	1.82789	0.542635	3.36855	0.000755639	0.0281768
MsaG021363	31.2354	1.82565	0.551432	3.31074	0.000930503	0.0323295
MsaG009687	4032.2	1.82533	0.222832	8.19151	2.5796e-16	3.43566e-13
MsaG016433	49.4613	1.82469	0.492575	3.70439	0.000211898	0.0108545
MsaG040223	27.6775	1.82	0.418767	4.34609	1.38587e-05	0.00123838
MsaG007966	32.4127	1.81899	0.421305	4.31752	1.5779e-05	0.00139218
MsaG024015	28.6215	1.8091	0.481608	3.75637	0.000172397	0.00920188
MsaG018075	70.5168	1.80571	0.494164	3.65407	0.000258113	0.0126652
MsaG015308	139.627	1.78841	0.346246	5.16513	2.40269e-07	4.07957e-05
MsaG011694	21.6535	1.77581	0.555137	3.19886	0.00137971	0.0433469
MsaG044717	278.758	1.77527	0.375774	4.7243	2.3091e-06	0.00028326
MsaG032319	22.3546	1.76669	0.453456	3.89606	9.7769e-05	0.00584295
MsaG007277	34.2057	1.76434	0.409524	4.30826	1.64542e-05	0.00143815
MsaG044761	147.862	1.7587	0.364085	4.83046	1.36217e-06	0.000184051
MsaG046024	50.7751	1.75801	0.428035	4.10716	4.0055e-05	0.00291251
MsaG034084	23.6021	1.74858	0.462285	3.78247	0.00015528	0.00848248
MsaG004170	24.2225	1.74591	0.496878	3.51377	0.000441794	0.0188649
MsaG022588	46.2321	1.74053	0.340532	5.11122	3.20088e-07	5.20497e-05
MsaG041849	15.5601	1.7236	0.546998	3.15102	0.00162702	0.0487739
MsaG016486	40.8009	1.72005	0.394858	4.35612	1.32387e-05	0.0011983
MsaG005057	34.0741	1.71212	0.483642	3.54006	0.000400041	0.0174391
MsaG015657	49.6041	1.7113	0.47966	3.56773	0.000360089	0.0161399
MsaG020833	28.1882	1.70956	0.535119	3.19473	0.00139961	0.0438362
MsaG032887	33.3963	1.70766	0.524418	3.2563	0.00112874	0.0369366
MsaG033885	57.5826	1.70645	0.394211	4.32876	1.4995e-05	0.00133141
MsaG029625	317.514	1.6956	0.321932	5.26695	1.38712e-07	2.55239e-05
MsaG040137	54.0776	1.69478	0.507194	3.34148	0.000833332	0.0301519
MsaG011980	32.505	1.68881	0.404163	4.17853	2.934e-05	0.00227947
MsaG038195	41.0327	1.68679	0.514726	3.27705	0.00104896	0.0351538
MsaG031677	96.5613	1.67707	0.506019	3.31424	0.000918928	0.0320467
MsaG020853	344.748	1.66995	0.484146	3.44926	0.000562117	0.0223571
MsaG014753	28.6297	1.66829	0.522837	3.19084	0.0014186	0.0443259
MsaG038113	60.0113	1.66035	0.322589	5.14695	2.64752e-07	4.43404e-05
MsaG024840	278.433	1.64281	0.469322	3.50039	0.000464573	0.0193885
MsaG024254	69.0063	1.62386	0.319431	5.0836	3.70355e-07	5.95314e-05
MsaG006554	61.468	1.61778	0.456695	3.54236	0.000396571	0.0173851
MsaG022965	60.357	1.61754	0.493926	3.27487	0.00105712	0.0352823
MsaG024600	25.6543	1.60273	0.449019	3.56941	0.000357784	0.0160624
MsaG044762	214.116	1.60006	0.37976	4.21335	2.5161e-05	0.00199923
MsaG045445	150.648	1.59311	0.451678	3.5271	0.000420136	0.0181157
MsaG012170	17.888	1.5924	0.499248	3.18959	0.00142476	0.044425
MsaG039338	92.5223	1.57827	0.432501	3.64917	0.000263092	0.0128644
MsaG004171	397.136	1.57535	0.256822	6.13401	8.569e-10	3.19555e-07
MsaG004752	55.5572	1.57093	0.376368	4.17393	2.99394e-05	0.00229418
MsaG031521	29.9653	1.57073	0.448983	3.49842	0.000468022	0.0194504
MsaG001485	32.6356	1.5669	0.370592	4.2281	2.3567e-05	0.00190228
MsaG020325	23.018	1.56634	0.440191	3.55832	0.000373241	0.0165701
MsaG044416	135.065	1.56581	0.340679	4.59615	4.30377e-06	0.000477667
MsaG027573	55.2716	1.56222	0.4654	3.35672	0.000788739	0.0289885
MsaG015659	216.228	1.56182	0.334935	4.66305	3.11561e-06	0.000368055
MsaG001161	29.8008	1.55776	0.440059	3.53989	0.000400296	0.0174391
MsaG035163	23.9346	1.54733	0.490144	3.15689	0.00159459	0.0480076
MsaG009170	24.8341	1.54371	0.464761	3.32152	0.000895291	0.0316566
MsaG029336	75.4028	1.53846	0.347116	4.43213	9.33064e-06	0.000915679
MsaG002679	821.43	1.53126	0.235846	6.49263	8.43521e-11	4.21294e-08
MsaG002282	24.9786	1.52963	0.438737	3.48644	0.000489489	0.0200952
MsaG046263	346.359	1.52719	0.396977	3.84704	0.000119553	0.00689439
MsaG007340	31.0262	1.52223	0.371421	4.09839	4.16032e-05	0.00298359
MsaG030866	87.7251	1.51564	0.283589	5.3445	9.06662e-08	1.8784e-05
MsaG003053	314.312	1.51351	0.271342	5.57785	2.43515e-08	6.13593e-06
MsaG034072	60.2804	1.51218	0.369434	4.09324	4.25385e-05	0.00303411
MsaG004026	64.658	1.49901	0.330849	4.53079	5.87631e-06	0.000613263
MsaG001360	41.3981	1.49807	0.400411	3.74132	0.000183058	0.00967855
MsaG029358	136.367	1.49703	0.254914	5.8727	4.28756e-09	1.3474e-06
MsaG014563	34.0565	1.49677	0.427064	3.5048	0.000456952	0.0192022
MsaG043937	68.4658	1.49022	0.474384	3.14138	0.00168153	0.0499795
MsaG012913	46.9347	1.49008	0.447949	3.32645	0.000879587	0.0312992
MsaG018048	84.8878	1.48236	0.370282	4.00332	6.24593e-05	0.0040816
MsaG015315	166.25	1.47357	0.394776	3.73266	0.000189466	0.00996109
MsaG000087	30.1377	1.46491	0.405046	3.61666	0.000298425	0.0139343
MsaG045595	65.5378	1.45491	0.317084	4.5884	4.46649e-06	0.000487981
MsaG015444	308.929	1.44772	0.44058	3.28594	0.00101643	0.0344932
MsaG042819	238.598	1.4451	0.36063	4.00717	6.14511e-05	0.00404406
MsaG030269	35.6105	1.43211	0.409548	3.49681	0.000470851	0.0195389
MsaG040355	122.493	1.43089	0.41275	3.46672	0.000526856	0.0212024
MsaG040656	64.8188	1.42772	0.430962	3.31286	0.000923466	0.0321649
MsaG012663	182.063	1.42692	0.380677	3.74836	0.000177992	0.00946437
MsaG006274	32.5165	1.42238	0.428144	3.3222	0.000893094	0.0316566
MsaG045923	68.1243	1.41889	0.34613	4.0993	4.14401e-05	0.00297953
MsaG038886	91.867	1.41576	0.394123	3.59218	0.000327918	0.0149374
MsaG046446	43.7648	1.41445	0.397505	3.55833	0.000373225	0.0165701
MsaG006895	70.1883	1.40059	0.36294	3.85902	0.000113845	0.00663359
MsaG017705	46.3122	1.39968	0.387543	3.61167	0.000304227	0.0141579
MsaG000405	27.93	1.39671	0.439541	3.17764	0.00148477	0.045747
MsaG006893	54.1422	1.39285	0.340757	4.08751	4.36031e-05	0.00307963
MsaG027610	92.4353	1.39135	0.286924	4.84918	1.23971e-06	0.000171651
MsaG018332	84.1951	1.38628	0.319064	4.34482	1.39388e-05	0.00124157
MsaG000230	88.3442	1.38199	0.364877	3.78754	0.000152146	0.00836026
MsaG010617	222.876	1.38077	0.420816	3.28118	0.00103375	0.0347929
MsaG028182	34.5307	1.35875	0.371528	3.6572	0.000254986	0.0126002
MsaG035016	47.4755	1.35586	0.386909	3.50433	0.000457756	0.0192022
MsaG040181	34.8588	1.33828	0.388745	3.44257	0.000576212	0.0228186
MsaG040735	47.1097	1.33724	0.406679	3.28821	0.00100827	0.0343907
MsaG000758	38.9973	1.33369	0.406997	3.27691	0.0010495	0.0351538
MsaG017845	41.2803	1.33036	0.395392	3.36467	0.000766358	0.0284274
MsaG043991	50.8069	1.32902	0.3665	3.62625	0.000287566	0.0135861
MsaG040259	96.2262	1.32761	0.39103	3.39517	0.000685872	0.0260851
MsaG044589	99.3252	1.32691	0.286719	4.62793	3.69342e-06	0.000421638
MsaG041290	67.6623	1.32606	0.399747	3.31725	0.000909069	0.0319554
MsaG025864	44.2085	1.32323	0.418426	3.16239	0.00156478	0.0474163
MsaG029364	28.6432	1.32247	0.405289	3.26302	0.0011023	0.0363218
MsaG027268	44.2012	1.32194	0.381024	3.46945	0.000521534	0.0210184
MsaG025271	51.1341	1.31975	0.337127	3.91471	9.05129e-05	0.00545594
MsaG006054	38.9907	1.30689	0.389018	3.35946	0.000780949	0.02874
MsaG027050	51.6678	1.30682	0.388596	3.36292	0.00077122	0.0284944
MsaG003983	33.4104	1.30405	0.362527	3.59712	0.000321762	0.0147048
MsaG006489	750.883	1.29861	0.378303	3.43272	0.00059756	0.0233196
MsaG037274	50.2258	1.2893	0.36744	3.50888	0.000449999	0.0190697
MsaG028456	107.159	1.28743	0.290841	4.42659	9.57344e-06	0.00093296
MsaG023843	565.998	1.2857	0.396549	3.24222	0.00118604	0.0385726
MsaG025399	384.857	1.28507	0.274873	4.67515	2.93741e-06	0.000354122
MsaG012556	104.69	1.28347	0.311807	4.11622	3.85132e-05	0.00283327
MsaG041554	36.7521	1.28311	0.393321	3.26225	0.00110532	0.0363275
MsaG037670	51.8837	1.28056	0.352773	3.62997	0.000283449	0.0134746
MsaG039643	202.827	1.27778	0.299206	4.27057	1.94972e-05	0.00165398
MsaG019868	362.169	1.27673	0.316321	4.03618	5.43288e-05	0.00367035
MsaG042486	79.6937	1.27627	0.371832	3.43237	0.000598324	0.0233196
MsaG039414	83.1283	1.27545	0.402164	3.17147	0.0015167	0.0463615
MsaG033803	31.8696	1.27306	0.382504	3.32824	0.000873979	0.0312188
MsaG015721	102.492	1.26783	0.364564	3.47766	0.000505807	0.0206223
MsaG022458	466.781	1.25372	0.38942	3.21945	0.00128435	0.0411477
MsaG039623	84.1053	1.23649	0.296122	4.17561	2.9719e-05	0.00228794
MsaG033941	86.62	1.2348	0.335549	3.67994	0.000233286	0.0117142
MsaG019051	176.56	1.232	0.240999	5.11205	3.18682e-07	5.20497e-05
MsaG002556	313.452	1.21687	0.228811	5.31825	1.04767e-07	2.02085e-05
MsaG004889	181.851	1.21585	0.363125	3.3483	0.000813088	0.0296883
MsaG002604	75.5189	1.2107	0.34602	3.49894	0.00046712	0.0194418
MsaG028913	516.184	1.20735	0.207496	5.81868	5.93156e-09	1.80326e-06
MsaG015390	55.4582	1.20178	0.364033	3.30129	0.000962422	0.0332321
MsaG009948	250.893	1.19992	0.312971	3.83397	0.00012609	0.00721186
MsaG043668	915.459	1.19698	0.289903	4.12891	3.64486e-05	0.00271125
MsaG002603	60.3181	1.19535	0.295263	4.04844	5.15612e-05	0.00352596
MsaG043612	121.318	1.18907	0.25591	4.64643	3.3773e-06	0.000393582
MsaG041488	52.8728	1.18506	0.375445	3.15642	0.00159721	0.0480347
MsaG014177	88.8357	1.17821	0.335925	3.50738	0.000452547	0.0191487
MsaG038726	68.2197	1.16888	0.303539	3.85083	0.000117719	0.00681676
MsaG008050	109.684	1.16702	0.296049	3.942	8.08058e-05	0.0049781
MsaG024051	93.0068	1.1653	0.308934	3.772	0.000161946	0.00878613
MsaG022284	305.883	1.14702	0.348569	3.29065	0.000999555	0.0342186
MsaG014503	122.218	1.14258	0.295592	3.86541	0.000110904	0.00650288
MsaG024429	63.0436	1.13367	0.357641	3.16984	0.00152521	0.0465197
MsaG010219	84.4216	1.11423	0.327344	3.40384	0.00066445	0.0254376
MsaG012070	81.0378	1.10993	0.290733	3.8177	0.0001347	0.00762638
MsaG035422	71.2622	1.10964	0.316573	3.50517	0.000456317	0.0192022
MsaG013748	95.4601	1.10927	0.313804	3.53491	0.000407918	0.0176885
MsaG002221	101.391	1.10596	0.328404	3.36767	0.000758058	0.0281943
MsaG002380	160.812	1.1057	0.241398	4.58041	4.64072e-06	0.000497304
MsaG002230	96.6033	1.10447	0.306586	3.60248	0.000315197	0.0144758
MsaG015940	68.0861	1.09275	0.301095	3.62925	0.000284245	0.0134746
MsaG039285	520.805	1.09136	0.274779	3.97177	7.13409e-05	0.00453485
MsaG036608	74.2193	1.08742	0.285367	3.81059	0.000138636	0.00780183
MsaG003982	131.314	1.06872	0.286017	3.73658	0.000186543	0.00984417
MsaG007352	223.805	1.06261	0.293312	3.6228	0.000291432	0.0136993
MsaG035706	55.3892	1.05948	0.317655	3.3353	0.000852078	0.0305144
MsaG015260	2936.73	1.05285	0.257277	4.09228	4.27148e-05	0.00303411
MsaG043671	1371.69	1.04145	0.298822	3.48517	0.000491824	0.0201403
MsaG028187	81.2886	1.03869	0.326946	3.17693	0.00148842	0.045747
MsaG027807	60.1884	1.03105	0.306684	3.36194	0.000773967	0.0285582
MsaG043666	299.688	1.02974	0.250505	4.11064	3.94562e-05	0.00288133
MsaG014757	244.46	1.02801	0.298642	3.44229	0.000576809	0.0228186
MsaG033139	86.6104	1.01839	0.30501	3.33888	0.00084116	0.0302396
MsaG006516	104.617	1.01243	0.280576	3.6084	0.00030809	0.0142901
MsaG026280	117.534	1.00347	0.291951	3.43713	0.000587912	0.0231708
MsaG001850	127.391	0.989968	0.306627	3.22857	0.00124411	0.0401807
MsaG030086	127.849	0.964971	0.266005	3.62765	0.000286018	0.0135358
MsaG030715	123.589	0.958193	0.237852	4.02853	5.61272e-05	0.00375556
MsaG030992	85.751	0.95653	0.276712	3.45677	0.000546695	0.0217814
MsaG015330	163.066	0.947205	0.282375	3.35442	0.000795317	0.0291173
MsaG017989	279.999	0.944683	0.284405	3.32161	0.000894983	0.0316566
MsaG045656	1021.46	0.939322	0.254389	3.69246	0.000222096	0.0112532
MsaG039098	249.052	0.933316	0.293372	3.18134	0.00146596	0.0453556
MsaG004224	660.061	0.921677	0.251368	3.66664	0.000245756	0.0121656
MsaG015039	152.674	0.919912	0.226658	4.05859	4.93695e-05	0.00338435
MsaG025575	84.1631	0.898025	0.259336	3.46279	0.00053461	0.0214835
MsaG034557	221.083	0.865171	0.207169	4.17615	2.9648e-05	0.00228794
MsaG025115	155.485	0.861263	0.269128	3.2002	0.00137335	0.0432071
MsaG006656	213.426	0.84376	0.247896	3.40368	0.00066484	0.0254376
MsaG046104	165.115	0.811076	0.252377	3.21375	0.00131015	0.0417351
MsaG003125	307.8	0.801817	0.254895	3.14567	0.00165705	0.0493567
MsaG023656	242.991	0.796474	0.215478	3.69631	0.000218755	0.0111243
MsaG024008	104.104	0.787808	0.240851	3.27093	0.00107193	0.0355643
MsaG006776	290.611	0.771456	0.243629	3.16652	0.00154275	0.0468504
MsaG009482	173.48	0.767782	0.213428	3.59738	0.000321438	0.0147048
MsaG001281	164.367	0.764205	0.232685	3.28428	0.00102242	0.0344948
MsaG040901	144.436	0.75937	0.225634	3.36549	0.000764072	0.0283802
MsaG035054	146.09	0.746807	0.232323	3.21452	0.00130662	0.0417178
MsaG030702	245.964	0.727594	0.230398	3.15799	0.00158862	0.047946
MsaG041323	247.104	0.700594	0.211281	3.31594	0.000913367	0.031966
MsaG020271	458.671	0.695089	0.182783	3.80282	0.00014306	0.00795257
MsaG022410	1948.67	0.557306	0.175112	3.18256	0.00145977	0.0453234
MsaG004632	1525.47	0.498299	0.156804	3.17784	0.00148375	0.045747
MsaG014807	614.806	-0.617135	0.177632	-3.47423	0.000512325	0.020767
MsaG026693	798.607	-0.625499	0.191109	-3.27299	0.00106416	0.0354326
MsaG019183	893.732	-0.656326	0.175912	-3.73098	0.000190736	0.0100088
MsaG045154	793.023	-0.677496	0.192529	-3.51892	0.000433303	0.0186161
MsaG014263	516.904	-0.68319	0.190165	-3.59261	0.000327383	0.0149373
MsaG022646	399.131	-0.688538	0.219276	-3.14005	0.00168921	0.0499825
MsaG001197	152.487	-0.689438	0.213852	-3.22391	0.00126454	0.0407464
MsaG027719	277.448	-0.717653	0.228594	-3.13943	0.00169277	0.0499949
MsaG047134	1137.19	-0.756389	0.187063	-4.04349	5.26605e-05	0.0035836
MsaG005322	142.544	-0.775657	0.232379	-3.33789	0.000844164	0.0302698
MsaG011466	842.609	-0.777645	0.222171	-3.50021	0.000464886	0.0193885
MsaG010638	1061.77	-0.782299	0.237149	-3.29877	0.000971107	0.0334494
MsaG006207	261.231	-0.785733	0.234265	-3.35404	0.000796407	0.0291173
MsaG046790	190.148	-0.794433	0.204361	-3.8874	0.000101323	0.00600404
MsaG004694	326.212	-0.801683	0.24944	-3.21394	0.00130929	0.0417351
MsaG017087	269.066	-0.806928	0.251806	-3.20456	0.00135267	0.042851
MsaG035324	118.636	-0.826907	0.247559	-3.34024	0.000837074	0.0302092
MsaG023863	631.8	-0.829979	0.210437	-3.94407	8.0109e-05	0.0049553
MsaG029884	172.345	-0.832904	0.244784	-3.40261	0.000667446	0.0255024
MsaG021163	211.299	-0.851435	0.24296	-3.50443	0.000457583	0.0192022
MsaG026808	117.316	-0.851493	0.236146	-3.6058	0.000311198	0.0143629
MsaG028045	86.4795	-0.865044	0.275508	-3.13981	0.00169057	0.0499825
MsaG028278	194.71	-0.867276	0.241967	-3.58428	0.000338007	0.0153469
MsaG025556	107.586	-0.867976	0.273089	-3.17837	0.00148108	0.045747
MsaG039824	664.026	-0.87835	0.226715	-3.87424	0.000106957	0.00629785
MsaG028117	480.855	-0.882332	0.185166	-4.76507	1.88783e-06	0.0002411
MsaG006218	420.834	-0.883633	0.278761	-3.16986	0.00152511	0.0465197
MsaG036307	140.148	-0.885827	0.274039	-3.23249	0.00122718	0.0397256
MsaG020871	293.146	-0.893672	0.216494	-4.12793	3.66044e-05	0.00271562
MsaG004298	408.925	-0.894715	0.214294	-4.17517	2.97762e-05	0.00228794
MsaG003854	822.522	-0.920276	0.285962	-3.21818	0.00129006	0.0412835
MsaG025075	77.3083	-0.922361	0.278239	-3.31499	0.000916453	0.0320003
MsaG041653	447.657	-0.956121	0.206171	-4.63751	3.52623e-06	0.000405865
MsaG009570	120.942	-0.961433	0.292901	-3.28245	0.00102908	0.0346775
MsaG004292	230.187	-0.969678	0.293058	-3.30882	0.000936898	0.0325072
MsaG024491	695.333	-0.975941	0.220561	-4.42482	9.65216e-06	0.000934122
MsaG032187	81.0068	-0.982791	0.264389	-3.71722	0.000201427	0.0104521
MsaG028653	80.419	-0.993953	0.31153	-3.19055	0.00142	0.0443259
MsaG033797	55.9377	-0.994797	0.311226	-3.19639	0.00139161	0.0436345
MsaG038873	92.8348	-1.00064	0.253228	-3.95155	7.7648e-05	0.00483926
MsaG014558	78.8953	-1.02173	0.274119	-3.72731	0.000193533	0.0101366
MsaG019231	109.462	-1.02401	0.259492	-3.9462	7.94021e-05	0.00492417
MsaG019187	3281.62	-1.03214	0.255161	-4.04504	5.2315e-05	0.00356878
MsaG014639	101.899	-1.0491	0.231116	-4.53929	5.64438e-06	0.000591265
MsaG012006	47.1864	-1.06272	0.301122	-3.52919	0.000416828	0.0180189
MsaG007660	334.194	-1.06436	0.28219	-3.77177	0.000162095	0.00878613
MsaG015675	47.3797	-1.06767	0.316982	-3.36822	0.000756556	0.0281768
MsaG029432	118.877	-1.07766	0.27962	-3.85402	0.000116192	0.00674228
MsaG041863	47.7189	-1.08007	0.306233	-3.52696	0.000420362	0.0181157
MsaG024555	63.1377	-1.08309	0.320627	-3.37805	0.00073003	0.0274808
MsaG044255	185.265	-1.08502	0.23317	-4.65335	3.2659e-06	0.000382193
MsaG020765	609.6	-1.10298	0.252779	-4.36339	1.28062e-05	0.0011667
MsaG044962	364.888	-1.10436	0.200616	-5.50485	3.69491e-08	8.47074e-06
MsaG020539	260.445	-1.10726	0.32207	-3.43795	0.000586129	0.0231546
MsaG003366	887.156	-1.1074	0.212558	-5.20985	1.88991e-07	3.28317e-05
MsaG041135	97.3077	-1.12664	0.356596	-3.15942	0.00158082	0.0478505
MsaG025465	101.695	-1.13234	0.311414	-3.63612	0.000276776	0.0132554
MsaG039054	631.213	-1.13467	0.336666	-3.37031	0.000750843	0.0280753
MsaG020660	43.45	-1.13981	0.326439	-3.49166	0.000480029	0.0198022
MsaG005751	58.2091	-1.14491	0.292197	-3.91827	8.91871e-05	0.00538794
MsaG025263	98.8853	-1.14553	0.267291	-4.28571	1.82159e-05	0.00156283
MsaG046149	613.31	-1.15016	0.318536	-3.61077	0.000305292	0.0141839
MsaG037594	160.372	-1.16005	0.257773	-4.50026	6.78709e-06	0.000697897
MsaG020922	468.692	-1.16412	0.253629	-4.58984	4.4359e-06	0.000487981
MsaG025018	57.9412	-1.16683	0.282143	-4.13558	3.54055e-05	0.00264068
MsaG036111	870.481	-1.16826	0.273678	-4.26873	1.96587e-05	0.00166113
MsaG011812	125.489	-1.17627	0.370227	-3.17715	0.00148729	0.045747
MsaG003363	602.036	-1.17848	0.258768	-4.55418	5.25895e-06	0.000555048
MsaG011813	138.045	-1.17913	0.361638	-3.26053	0.00111203	0.0365052
MsaG009725	40.1984	-1.18112	0.356225	-3.31564	0.000914327	0.031966
MsaG010404	167.5	-1.1813	0.222464	-5.31007	1.09581e-07	2.09923e-05
MsaG004555	29.0784	-1.18139	0.362814	-3.2562	0.00112913	0.0369366
MsaG020778	807.182	-1.19055	0.30419	-3.91383	9.08432e-05	0.00546407
MsaG011815	184.783	-1.19368	0.348614	-3.42406	0.000616921	0.0238654
MsaG025262	42.3838	-1.20015	0.332887	-3.60528	0.000311817	0.0143677
MsaG033588	52.2943	-1.22326	0.33289	-3.67467	0.000238158	0.011916
MsaG004645	51.5415	-1.23042	0.366668	-3.35568	0.000791712	0.0290596
MsaG014651	544.928	-1.23116	0.377314	-3.26296	0.00110255	0.0363218
MsaG010899	165.921	-1.24172	0.291231	-4.26368	2.01085e-05	0.00167885
MsaG039959	125.362	-1.24722	0.283371	-4.40136	1.07574e-05	0.00101991
MsaG043006	38.6441	-1.24855	0.389939	-3.20192	0.00136515	0.0430414
MsaG012972	48.3575	-1.2633	0.40203	-3.14229	0.0016763	0.049877
MsaG019948	58.8711	-1.26721	0.337264	-3.75732	0.000171742	0.00918441
MsaG015682	599.181	-1.2776	0.343412	-3.72031	0.000198982	0.0103638
MsaG025326	69.6703	-1.28831	0.330319	-3.90021	9.61088e-05	0.00576838
MsaG026577	95.2258	-1.29704	0.351803	-3.68684	0.000227058	0.0114631
MsaG015051	689.419	-1.29757	0.311085	-4.17111	3.03118e-05	0.00231637
MsaG031717	24.6174	-1.30608	0.411245	-3.17592	0.0014936	0.0458555
MsaG023946	563.436	-1.3071	0.303275	-4.30997	1.6328e-05	0.0014316
MsaG024316	164.637	-1.30853	0.282222	-4.63652	3.54325e-06	0.000406152
MsaG003811	61.0379	-1.31013	0.353049	-3.71089	0.000206533	0.0106775
MsaG022334	40.7117	-1.31019	0.408504	-3.20729	0.00133993	0.0425385
MsaG025685	152.332	-1.3107	0.283359	-4.62559	3.73534e-06	0.00042469
MsaG045006	39.0973	-1.31374	0.345549	-3.8019	0.000143589	0.00795257
MsaG040628	33.674	-1.32983	0.397544	-3.34512	0.000822477	0.029914
MsaG045951	63.5207	-1.33246	0.312349	-4.26595	1.99056e-05	0.00167189
MsaG032263	30.6693	-1.33615	0.407872	-3.2759	0.00105324	0.0352257
MsaG002526	42.5101	-1.34755	0.368618	-3.65567	0.00025651	0.0126531
MsaG012997	86.3861	-1.34935	0.325575	-4.14453	3.40506e-05	0.00255325
MsaG042163	23.7665	-1.35636	0.408896	-3.31714	0.000909452	0.0319554
MsaG035166	60.2234	-1.3598	0.322016	-4.22276	2.41324e-05	0.00193398
MsaG039018	37.5474	-1.38275	0.420718	-3.28665	0.00101387	0.0344904
MsaG042640	51.4197	-1.38367	0.372361	-3.71595	0.000202442	0.0104854
MsaG031129	58.3477	-1.38966	0.354249	-3.92283	8.75166e-05	0.0053212
MsaG009302	142.46	-1.39151	0.287484	-4.8403	1.2964e-06	0.000176874
MsaG025291	139.914	-1.39359	0.309383	-4.50441	6.65573e-06	0.000686916
MsaG024205	252.698	-1.39455	0.204596	-6.81608	9.35571e-12	6.23023e-09
MsaG013468	22.7572	-1.39543	0.421771	-3.30851	0.000937943	0.0325072
MsaG045882	49.1135	-1.3981	0.414464	-3.37327	0.000742812	0.0278495
MsaG019931	66.1904	-1.39949	0.396462	-3.52993	0.000415666	0.0179965
MsaG031249	71.2508	-1.40111	0.383338	-3.65502	0.000257162	0.0126629
MsaG045305	19.5732	-1.40627	0.446401	-3.15025	0.00163132	0.0488504
MsaG035707	179.642	-1.4091	0.387814	-3.63344	0.000279665	0.013348
MsaG020776	479.059	-1.41063	0.297076	-4.74838	2.05055e-06	0.000258342
MsaG016659	26.085	-1.41087	0.432135	-3.26489	0.00109508	0.0361608
MsaG042394	37.7464	-1.41872	0.36478	-3.88924	0.00010056	0.00597149
MsaG016839	885.845	-1.41906	0.417508	-3.39887	0.000676644	0.0257835
MsaG040224	21.6486	-1.42128	0.451024	-3.15123	0.00162586	0.0487739
MsaG029266	72.6479	-1.43742	0.334498	-4.29725	1.72934e-05	0.00149746
MsaG036530	22.7534	-1.43994	0.444903	-3.23652	0.00120998	0.0393054
MsaG043090	73.8026	-1.46515	0.397684	-3.6842	0.000229421	0.0115616
MsaG035221	31.1226	-1.47169	0.396947	-3.70751	0.000209304	0.0107611
MsaG022566	24.9805	-1.47611	0.412588	-3.57769	0.000346643	0.0156378
MsaG046966	104.301	-1.48676	0.427919	-3.4744	0.000511999	0.020767
MsaG025416	89.4501	-1.48805	0.318699	-4.66914	3.02462e-06	0.00036152
MsaG039606	165.951	-1.48831	0.412631	-3.60687	0.00030991	0.0143508
MsaG046829	129.824	-1.49392	0.240051	-6.22336	4.86625e-10	1.94434e-07
MsaG026306	25.0487	-1.50698	0.416361	-3.61941	0.000295279	0.0138104
MsaG006695	76.5606	-1.50723	0.470413	-3.20405	0.0013551	0.0428742
MsaG046275	47.2521	-1.51055	0.361174	-4.18232	2.88552e-05	0.00224805
MsaG013909	106.869	-1.52551	0.316167	-4.82503	1.3998e-06	0.000187325
MsaG013224	23.9291	-1.52683	0.482159	-3.16666	0.00154201	0.0468504
MsaG015205	51.4187	-1.52912	0.357714	-4.2747	1.91392e-05	0.00163202
MsaG005934	64.9922	-1.52916	0.421855	-3.62485	0.000289132	0.013614
MsaG025580	44.7638	-1.53289	0.461553	-3.32116	0.000896449	0.0316576
MsaG030439	33.0823	-1.5389	0.415898	-3.70018	0.000215446	0.0109863
MsaG017653	63.1997	-1.54077	0.434853	-3.5432	0.000395305	0.0173841
MsaG036910	73.9563	-1.54582	0.419941	-3.68103	0.000232295	0.0116853
MsaG026107	32.6852	-1.54597	0.42582	-3.63059	0.000282779	0.0134737
MsaG012736	79.9861	-1.54938	0.278475	-5.56381	2.63946e-08	6.4757e-06
MsaG003174	115.651	-1.55493	0.382194	-4.06844	4.73297e-05	0.00328546
MsaG029092	22.7212	-1.56291	0.470075	-3.3248	0.000884806	0.0314449
MsaG028682	55.254	-1.56693	0.388939	-4.02872	5.60818e-05	0.00375556
MsaG003675	41.982	-1.57762	0.407423	-3.87219	0.00010786	0.00633766
MsaG042762	97.0129	-1.58479	0.469221	-3.37749	0.000731517	0.0274997
MsaG034260	22.8798	-1.59451	0.464548	-3.43238	0.000598315	0.0233196
MsaG025100	29.2287	-1.6022	0.411527	-3.8933	9.88895e-05	0.00588476
MsaG004491	18.7408	-1.64137	0.488335	-3.36115	0.000776188	0.0286024
MsaG011816	26.064	-1.65088	0.484396	-3.40812	0.000654111	0.0251648
MsaG011865	16.1491	-1.65149	0.496295	-3.32764	0.000875846	0.0312306
MsaG017546	17.7111	-1.65447	0.471338	-3.51015	0.00044785	0.0190364
MsaG024760	108.1	-1.65474	0.4271	-3.87435	0.000106909	0.00629785
MsaG000915	151.881	-1.65494	0.415044	-3.98738	6.6806e-05	0.00430529
MsaG022252	98.4644	-1.65613	0.45095	-3.67255	0.000240146	0.0119726
MsaG012463	24.9237	-1.66398	0.414213	-4.01721	5.88902e-05	0.00391235
MsaG041215	23.186	-1.66597	0.528385	-3.15296	0.00161626	0.0485554
MsaG043917	81.102	-1.6679	0.517798	-3.22114	0.0012768	0.0409997
MsaG034828	19.0301	-1.67236	0.500414	-3.34195	0.000831908	0.0301394
MsaG033618	43.4604	-1.67545	0.444881	-3.76607	0.000165839	0.00895435
MsaG026017	56.9974	-1.67809	0.346143	-4.84797	1.24731e-06	0.000171852
MsaG009486	72.0441	-1.67834	0.425584	-3.94363	8.02585e-05	0.0049553
MsaG031493	14.4869	-1.68304	0.530682	-3.17147	0.00151671	0.0463615
MsaG037853	14.2191	-1.68579	0.507791	-3.31986	0.000900622	0.0317648
MsaG029445	14.6778	-1.69716	0.539357	-3.14664	0.00165157	0.049246
MsaG020879	246.787	-1.70343	0.216284	-7.8759	3.38297e-15	3.94242e-12
MsaG025768	20.9508	-1.71686	0.45624	-3.76305	0.000167851	0.00901079
MsaG012852	57.0889	-1.72163	0.483294	-3.56228	0.000367647	0.0163999
MsaG042952	182.706	-1.72253	0.361053	-4.77086	1.83445e-06	0.000235356
MsaG011467	96.3244	-1.73124	0.417661	-4.14508	3.397e-05	0.00255325
MsaG038961	29.9227	-1.75341	0.501943	-3.49324	0.000477203	0.0197148
MsaG042950	30.4883	-1.75561	0.416147	-4.21873	2.45685e-05	0.00196331
MsaG023943	113.256	-1.76051	0.351657	-5.00634	5.5476e-07	8.48227e-05
MsaG037319	33.5314	-1.76064	0.46942	-3.75066	0.00017637	0.00939598
MsaG002254	150.276	-1.76684	0.234906	-7.5215	5.41498e-14	4.73286e-11
MsaG006256	22.8294	-1.77263	0.462413	-3.83344	0.000126364	0.00721282
MsaG013766	24.672	-1.77455	0.480438	-3.69361	0.000221096	0.0112229
MsaG019018	57.456	-1.79795	0.352548	-5.09989	3.3985e-07	5.49437e-05
MsaG045708	192.041	-1.80574	0.409281	-4.41199	1.02427e-05	0.000984463
MsaG026217	31.1203	-1.82375	0.448887	-4.06283	4.84805e-05	0.00334538
MsaG012865	50.8608	-1.82405	0.461083	-3.95601	7.62107e-05	0.00476854
MsaG023720	30.5789	-1.84496	0.516506	-3.572	0.000354272	0.0159559
MsaG022216	13.5947	-1.84856	0.560331	-3.29905	0.000970117	0.0334494
MsaG010846	197.616	-1.85684	0.531508	-3.49353	0.00047668	0.0197148
MsaG013913	13.8009	-1.86806	0.518873	-3.60022	0.000317945	0.014578
MsaG012227	68.8827	-1.87128	0.321513	-5.82021	5.8772e-09	1.80326e-06
MsaG011456	68.2888	-1.87309	0.310466	-6.03315	1.60798e-09	5.76585e-07
MsaG002534	34.972	-1.87831	0.353005	-5.32091	1.03251e-07	2.01664e-05
MsaG038205	18.5564	-1.89672	0.4704	-4.03215	5.52694e-05	0.00371594
MsaG045640	55.5447	-1.90684	0.408811	-4.66436	3.09577e-06	0.000368055
MsaG005336	26.1345	-1.90754	0.431005	-4.4258	9.60872e-06	0.000933146
MsaG033309	16.8288	-1.91292	0.561547	-3.40652	0.000657974	0.0252698
MsaG047200	191.54	-1.91502	0.237001	-8.08021	6.46544e-16	8.21963e-13
MsaG042660	15.0697	-1.92552	0.542599	-3.54869	0.000387149	0.0170791
MsaG002525	43.0406	-1.93547	0.398736	-4.85402	1.20985e-06	0.000169191
MsaG014178	26.8052	-1.9395	0.393811	-4.92495	8.43809e-07	0.000124213
MsaG019017	16.6629	-1.95138	0.490191	-3.98087	6.86646e-05	0.00440477
MsaG033955	16.952	-1.95654	0.610554	-3.20453	0.00135283	0.042851
MsaG024183	15.262	-1.95684	0.606423	-3.22685	0.00125161	0.0403762
MsaG043737	12.6299	-1.95709	0.536642	-3.64692	0.000265404	0.0129455
MsaG022661	14.327	-1.95919	0.575924	-3.40182	0.000669386	0.0255417
MsaG011461	172.046	-1.96461	0.438216	-4.48321	7.35274e-06	0.000745104
MsaG043785	230.84	-1.96564	0.387841	-5.06815	4.01704e-07	6.38366e-05
MsaG025260	69.6094	-1.96752	0.376807	-5.22155	1.77429e-07	3.12108e-05
MsaG042869	10.6521	-1.96797	0.573888	-3.42919	0.000605385	0.0235494
MsaG034123	28.3233	-1.978	0.408585	-4.84111	1.29119e-06	0.000176874
MsaG023762	133.593	-1.99073	0.502714	-3.95996	7.49616e-05	0.00472761
MsaG028110	30.6802	-9.82764	1.24954	-7.86498	3.69164e-15	4.13006e-12
MsaG008475	43.4045	-8.99696	2.22737	-4.03927	5.36186e-05	0.00363113
MsaG044005	11.8954	-8.45741	1.29653	-6.5231	6.88703e-11	3.50224e-08
MsaG035960	10.7137	-8.30923	1.33887	-6.20615	5.42966e-10	2.13891e-07
MsaG041044	18.2322	-8.11165	1.26058	-6.43488	1.2357e-10	5.76022e-08
MsaG039972	8.09705	-7.90308	1.3441	-5.87982	4.10721e-09	1.30539e-06
MsaG037698	8.14645	-7.90086	1.3836	-5.71037	1.12733e-08	3.25054e-06
MsaG028469	7.59844	-7.80575	1.37038	-5.69603	1.22627e-08	3.46439e-06
MsaG017906	7.36581	-7.77564	1.3837	-5.61944	1.91573e-08	5.20204e-06
MsaG039967	7.00321	-7.69933	1.38322	-5.56622	2.60325e-08	6.44339e-06
MsaG045394	6.05192	-7.4899	1.40074	-5.34712	8.93651e-08	1.86526e-05
MsaG008267	14.8453	-7.421	1.28379	-5.78056	7.44537e-09	2.192e-06
MsaG027531	14.9672	-7.40983	1.85455	-3.99549	6.45608e-05	0.00418956
MsaG045425	5.53871	-7.35598	1.41833	-5.18635	2.14454e-07	3.6798e-05
MsaG020583	6.78793	-7.3406	1.39438	-5.26441	1.40637e-07	2.5709e-05
MsaG041759	5.03833	-7.21631	1.43153	-5.04097	4.63187e-07	7.31913e-05
MsaG029269	4.98916	-7.19938	1.49808	-4.80574	1.54177e-06	0.000203094
MsaG027676	4.91264	-7.19526	1.49063	-4.82699	1.38615e-06	0.000186391
MsaG009165	4.39552	-7.0112	1.50363	-4.66284	3.11878e-06	0.000368055
MsaG013663	799.033	-6.9866	0.298954	-23.3701	8.60432e-121	2.40654e-116
MsaG030288	4.22122	-6.85513	1.46813	-4.6693	3.0223e-06	0.00036152
MsaG000289	7.69383	-6.84745	1.3657	-5.01386	5.33485e-07	8.28947e-05
MsaG041678	3.70972	-6.78522	1.52666	-4.44448	8.81061e-06	0.000876954
MsaG037049	3.72608	-6.78093	1.52652	-4.44208	8.90918e-06	0.000883568
MsaG039715	3.61315	-6.73029	1.63518	-4.11594	3.85598e-05	0.00283327
MsaG004684	3.3906	-6.63727	1.59941	-4.14983	3.32729e-05	0.00250839
MsaG001516	3.52464	-6.63433	1.51997	-4.36478	1.27251e-05	0.0011667
MsaG043054	3.31646	-6.63078	1.59545	-4.15605	3.23791e-05	0.0024609
MsaG032533	3.27517	-6.59918	1.55669	-4.23923	2.24289e-05	0.00183426
MsaG045393	3.24029	-6.57373	1.65696	-3.96735	7.26767e-05	0.00460928
MsaG012658	3.03026	-6.48168	1.78003	-3.64132	0.000271239	0.0131251
MsaG005215	2.98678	-6.47075	1.59282	-4.06244	4.85618e-05	0.00334538
MsaG009580	27.3283	-6.43238	0.767261	-8.38356	5.13506e-17	7.18112e-14
MsaG045421	2.90231	-6.42806	1.60155	-4.01364	5.97883e-05	0.00395324
MsaG038876	10.043	-6.42726	1.17567	-5.46691	4.57954e-08	9.92908e-06
MsaG025763	5.65346	-6.37478	1.38139	-4.61477	3.93537e-06	0.000443824
MsaG009425	10.4879	-6.31745	1.38069	-4.57557	4.74928e-06	0.000506994
MsaG032959	2.64488	-6.28129	1.66391	-3.77503	0.000159989	0.00870573
MsaG014192	5.13537	-6.26688	1.42325	-4.40321	1.06661e-05	0.00101469
MsaG025662	2.60555	-6.25763	1.68759	-3.70802	0.000208887	0.0107594
MsaG024929	2.61611	-6.25667	1.80224	-3.4716	0.000517369	0.0209411
MsaG040260	9.15192	-6.25546	1.17235	-5.33583	9.51075e-08	1.90117e-05
MsaG020108	8.68111	-6.21213	1.17112	-5.30443	1.13026e-07	2.15049e-05
MsaG000217	8.68531	-6.19537	1.19179	-5.19836	2.01054e-07	3.47115e-05
MsaG007218	2.47803	-6.1775	1.75676	-3.51641	0.00043743	0.0187358
MsaG040388	4.68549	-6.13317	1.45008	-4.22954	2.34169e-05	0.0018984
MsaG037454	2.38538	-6.12713	1.76269	-3.47601	0.000508934	0.0206895
MsaG010186	2.29884	-6.07901	1.73209	-3.50963	0.000448737	0.0190451
MsaG033535	2.27813	-6.06871	1.70952	-3.54996	0.000385296	0.0170512
MsaG047101	5.83504	-6.0503	1.38045	-4.38283	1.17145e-05	0.00108491
MsaG026992	2.5385	-6.0445	1.64769	-3.66847	0.000244005	0.0121235
MsaG045471	2.2388	-6.04234	1.82187	-3.31657	0.000911312	0.031966
MsaG007431	2.3596	-6.04059	1.71304	-3.52623	0.000421517	0.0181376
MsaG009596	2.24088	-6.03808	1.91747	-3.14898	0.00163843	0.0490109
MsaG043326	4.3262	-6.02004	1.46322	-4.11423	3.88475e-05	0.00284431
MsaG013435	2.16271	-6.01075	1.86655	-3.22025	0.00128079	0.0410807
MsaG025747	2.16508	-6.0078	1.89088	-3.17725	0.00148681	0.045747
MsaG037699	11.8905	-5.97979	0.996037	-6.00358	1.93019e-09	6.7482e-07
MsaG042832	31.432	-5.89256	0.619489	-9.51197	1.87088e-21	3.73762e-18
MsaG042419	4.01391	-5.88574	1.48568	-3.96164	7.44358e-05	0.00471017
MsaG042245	71.5049	-5.86405	0.451024	-13.0016	1.19741e-38	1.11635e-34
MsaG030796	1.93001	-5.84074	1.80495	-3.23596	0.00121233	0.039336
MsaG028879	1.87443	-5.78234	1.8231	-3.1717	0.00151549	0.0463615
MsaG029795	1.9413	-5.73974	1.71899	-3.33902	0.000840748	0.0302396
MsaG024606	3.61424	-5.73397	1.50738	-3.80394	0.000142411	0.00795257
MsaG010542	2.06462	-5.68214	1.80916	-3.14076	0.00168508	0.0499825
MsaG007696	2.40944	-5.66491	1.6321	-3.47094	0.000518641	0.0209622
MsaG008547	6.14497	-5.64952	1.21755	-4.64008	3.48281e-06	0.000402645
MsaG041427	2.86055	-5.63028	1.65843	-3.39494	0.000686425	0.0260851
MsaG009843	5.52044	-5.50766	1.24347	-4.42927	9.45507e-06	0.000924646
MsaG042760	21.0014	-5.49664	0.738003	-7.44799	9.47708e-14	8.03226e-11
MsaG035554	2.4582	-5.48617	1.6703	-3.28455	0.00102145	0.0344948
MsaG008319	3.52214	-5.48236	1.6095	-3.40624	0.000658646	0.0252698
MsaG038830	2.98714	-5.48115	1.55032	-3.53549	0.000407013	0.0176766
MsaG008402	2.40966	-5.43331	1.67524	-3.24329	0.00118157	0.0384717
MsaG034510	47.4934	-5.40345	0.538226	-10.0394	1.02307e-23	2.2011e-20
MsaG039785	40.8292	-5.37655	0.530677	-10.1315	4.00478e-24	9.33413e-21
MsaG045568	2.95262	-5.36802	1.53104	-3.50613	0.000454679	0.0192022
MsaG042244	71.577	-5.35621	0.429281	-12.4772	9.94637e-36	4.6365e-32
MsaG039773	9.75288	-5.30939	0.982878	-5.40189	6.59442e-08	1.39727e-05
MsaG014894	6.72117	-5.27855	1.08737	-4.85441	1.20744e-06	0.000169191
MsaG042197	4.81862	-5.22878	1.35297	-3.86466	0.000111242	0.00650905
MsaG030481	9.21193	-5.21688	0.934858	-5.5804	2.39971e-08	6.13593e-06
MsaG039974	16.7117	-5.20522	0.747053	-6.96767	3.22225e-12	2.25308e-09
MsaG019615	6.30287	-5.18485	1.09319	-4.74286	2.10726e-06	0.000260788
MsaG028966	33.7848	-5.11604	0.57327	-8.92431	4.48468e-19	7.8395e-16
MsaG039966	15.6335	-5.10625	0.779728	-6.54876	5.80163e-11	3.097e-08
MsaG036518	5.41093	-4.90192	1.41646	-3.46067	0.000538823	0.0215599
MsaG011018	3.99252	-4.79716	1.39687	-3.43422	0.00059426	0.0233112
MsaG008900	9.91591	-4.76754	1.09119	-4.36914	1.24739e-05	0.00114764
MsaG013666	455.214	-4.72917	0.323413	-14.6227	2.01263e-48	2.81457e-44
MsaG046742	3.3926	-4.6441	1.39132	-3.33791	0.000844126	0.0302698
MsaG012874	3.13749	-4.59851	1.39236	-3.30267	0.000957687	0.0331095
MsaG032413	4.85464	-4.57677	1.14265	-4.0054	6.19116e-05	0.0040648
MsaG042663	5.80584	-4.55085	1.13343	-4.0151	5.94197e-05	0.00393817
MsaG012639	5.35261	-4.465	1.13011	-3.95095	7.7842e-05	0.00483926
MsaG036554	5.03014	-4.42757	1.12805	-3.92499	8.6734e-05	0.00528511
MsaG004447	14.5057	-4.42424	0.677807	-6.52729	6.69722e-11	3.46879e-08
MsaG032960	3.96558	-4.40968	1.27489	-3.45888	0.000542426	0.021653
MsaG014950	6.35247	-4.39501	0.984347	-4.4649	8.01058e-06	0.000803039
MsaG003077	89.5294	-4.36284	0.342488	-12.7387	3.60487e-37	2.01649e-33
MsaG037031	17.7169	-4.2787	0.642733	-6.65704	2.79401e-11	1.5671e-08
MsaG035577	3.7133	-4.24425	1.31744	-3.22159	0.00127482	0.0409831
MsaG004084	3.57546	-4.17636	1.24999	-3.3411	0.000834457	0.0301536
MsaG008949	4.33725	-4.14237	1.14911	-3.60485	0.000312338	0.0143681
MsaG035836	5.07039	-4.12603	1.08492	-3.80309	0.000142904	0.00795257
MsaG041964	3.53793	-4.12587	1.24423	-3.31599	0.000913175	0.031966
MsaG043283	8.99141	-4.11827	0.8047	-5.11777	3.09162e-07	5.08644e-05
MsaG039784	12.3269	-4.09146	0.774058	-5.28572	1.25209e-07	2.35031e-05
MsaG028535	6.59836	-4.0571	0.943444	-4.30031	1.70558e-05	0.00148147
MsaG009100	19.4819	-3.99291	0.54779	-7.28914	3.11943e-13	2.49278e-10
MsaG002209	6.3043	-3.97327	0.933343	-4.25703	2.07164e-05	0.00171934
MsaG026279	5.09818	-3.97164	1.03688	-3.83037	0.00012795	0.00728848
MsaG028479	7.92219	-3.9338	0.897714	-4.38202	1.17586e-05	0.0010854
MsaG018965	24.6909	-3.90904	0.817606	-4.78108	1.74353e-06	0.000226813
MsaG014056	16.6666	-3.89609	0.58328	-6.67961	2.39576e-11	1.39598e-08
MsaG016704	36.138	-3.81213	0.415312	-9.17895	4.35301e-20	8.11663e-17
MsaG032715	3.84509	-3.73851	1.17501	-3.18168	0.00146426	0.0453531
MsaG028762	11.9896	-3.73491	0.990419	-3.77104	0.000162566	0.00879459
MsaG018323	114.584	-3.73265	0.361773	-10.3176	5.86457e-25	1.49115e-21
MsaG042764	6.30762	-3.70156	0.999607	-3.70301	0.000213056	0.0108939
MsaG046888	187.863	-3.6742	0.304794	-12.0547	1.83194e-33	6.40469e-30
MsaG017624	42.1921	-3.66049	0.528911	-6.9208	4.49092e-12	3.06357e-09
MsaG005213	17.5433	-3.653	0.586796	-6.22534	4.80526e-10	1.94434e-07
MsaG009321	8.48869	-3.64474	1.10543	-3.29712	0.000976829	0.0336051
MsaG014655	10.3054	-3.56789	0.889438	-4.01139	6.03615e-05	0.00398172
MsaG028251	17.986	-3.54888	0.615743	-5.76357	8.23508e-09	2.39924e-06
MsaG002018	17.0287	-3.53301	0.661416	-5.34159	9.21339e-08	1.88759e-05
MsaG007467	5.3233	-3.5037	0.961504	-3.64397	0.00026846	0.0130131
MsaG014854	17.8706	-3.48774	0.634656	-5.49549	3.89635e-08	8.78846e-06
MsaG009894	18.8956	-3.48163	0.564113	-6.17187	6.7486e-10	2.5507e-07
MsaG008339	8.5752	-3.47543	0.803172	-4.32714	1.51061e-05	0.00133703
MsaG035228	4.02748	-3.42422	1.03892	-3.29594	0.000980931	0.0336221
MsaG046043	6.102	-3.39506	0.901733	-3.76504	0.000166522	0.00895664
MsaG020421	7.661	-3.38011	0.795716	-4.24789	2.15797e-05	0.00178042
MsaG003011	3.98856	-3.367	1.03758	-3.24506	0.00117428	0.0383121
MsaG037077	5.99364	-3.35201	0.882271	-3.7993	0.000145104	0.00799948
MsaG038287	6.99527	-3.32927	0.849073	-3.92106	8.81589e-05	0.00534862
MsaG041951	22.5252	-3.32521	0.536297	-6.20031	5.63522e-10	2.18905e-07
MsaG027482	13.0025	-3.27247	0.620156	-5.27685	1.31426e-07	2.45058e-05
MsaG027498	9.67434	-3.27084	0.713703	-4.58292	4.58531e-06	0.000494405
MsaG015057	4.96715	-3.26619	1.02017	-3.20163	0.00136654	0.0430414
MsaG034006	111.705	-3.25374	0.485609	-6.70034	2.07934e-11	1.23739e-08
MsaG007759	10.5853	-3.24467	0.788357	-4.11573	3.85954e-05	0.00283327
MsaG043663	9.23855	-3.23221	0.70498	-4.58483	4.54355e-06	0.000492958
MsaG009477	38.5716	-3.14467	0.442773	-7.10222	1.2277e-12	9.28045e-10
MsaG027776	26.881	-3.10933	0.673629	-4.61579	3.91611e-06	0.00044344
MsaG019712	10.8218	-3.09374	0.913148	-3.38799	0.000704063	0.0266828
MsaG023157	7.94449	-3.06741	0.94156	-3.2578	0.00112281	0.0368157
MsaG025111	7.16108	-3.05884	0.930968	-3.28566	0.00101744	0.0344932
MsaG037906	15.7121	-3.05578	0.58171	-5.2531	1.4956e-07	2.71626e-05
MsaG032601	17.5605	-3.04565	0.574583	-5.30062	1.15413e-07	2.18108e-05
MsaG012334	13.501	-3.03918	0.610842	-4.97539	6.51158e-07	9.76124e-05
MsaG019627	7.76948	-3.00444	0.755568	-3.9764	6.99672e-05	0.00446784
MsaG041634	26.8945	-2.99683	0.52572	-5.70044	1.19499e-08	3.41047e-06
MsaG019470	6.63208	-2.95504	0.82581	-3.57835	0.00034577	0.0156378
MsaG015715	14.763	-2.93224	0.693585	-4.22765	2.36144e-05	0.00190228
MsaG042738	11.7605	-2.92987	0.672762	-4.35498	1.33079e-05	0.00120067
MsaG035944	21.2459	-2.90063	0.469071	-6.18377	6.25875e-10	2.39796e-07
MsaG033519	16.4465	-2.89983	0.521634	-5.55912	2.71133e-08	6.53733e-06
MsaG016970	13.6691	-2.89417	0.551597	-5.2469	1.54682e-07	2.75561e-05
MsaG035576	10.6635	-2.87432	0.876222	-3.28036	0.00103675	0.0348519
MsaG035020	13.2042	-2.86113	0.545749	-5.24257	1.58352e-07	2.80313e-05
MsaG006327	18.5668	-2.80104	0.660857	-4.2385	2.25022e-05	0.00183488
MsaG032896	23.9048	-2.80028	0.573024	-4.88685	1.02462e-06	0.000146962
MsaG032943	8.08096	-2.79843	0.782191	-3.57769	0.000346649	0.0156378
MsaG043503	18.4962	-2.77776	0.491832	-5.64777	1.62544e-08	4.45743e-06
MsaG003633	7.91175	-2.77126	0.795572	-3.48335	0.000495172	0.0202477
MsaG022517	10.3259	-2.76589	0.684345	-4.04167	5.30725e-05	0.00360288
MsaG006670	20.8892	-2.7509	0.494587	-5.56202	2.66667e-08	6.48557e-06
MsaG038960	56.0374	-2.72215	0.62547	-4.35218	1.34793e-05	0.00121223
MsaG036334	10.8274	-2.69652	0.602065	-4.47879	7.50686e-06	0.000755249
MsaG016640	16.8193	-2.6755	0.531023	-5.03839	4.69467e-07	7.33548e-05
MsaG029582	10.2896	-2.67133	0.696437	-3.83571	0.000125204	0.00717588
MsaG023705	26.1464	-2.65714	0.415809	-6.39029	1.65573e-10	7.59168e-08
MsaG000812	10.0638	-2.6381	0.666809	-3.9563	7.61194e-05	0.00476854
MsaG033350	25.8799	-2.6205	0.448583	-5.84173	5.16613e-09	1.60546e-06
MsaG007654	45.2367	-2.59412	0.478363	-5.42291	5.86367e-08	1.25192e-05
MsaG009069	37.5663	-2.59187	0.411782	-6.29428	3.08839e-10	1.30878e-07
MsaG038400	27.1132	-2.58807	0.438392	-5.90355	3.55753e-09	1.17059e-06
MsaG033533	15.8392	-2.56943	0.584157	-4.39853	1.08987e-05	0.00102635
MsaG004958	6.87889	-2.56644	0.815248	-3.14804	0.00164368	0.0491155
MsaG042945	23.3499	-2.54216	0.463185	-5.48844	4.0551e-08	8.93048e-06
MsaG019224	99.2896	-2.51597	0.332454	-7.56788	3.79363e-14	3.5368e-11
MsaG008198	9.17603	-2.49949	0.795933	-3.14032	0.00168761	0.0499825
MsaG042756	42.0416	-2.48833	0.579691	-4.29251	1.76664e-05	0.00152504
MsaG016099	17.7125	-2.47707	0.619279	-3.99992	6.33626e-05	0.00413098
MsaG045649	11.9147	-2.44164	0.773325	-3.15732	0.00159227	0.0479894
MsaG010890	6.94271	-2.43494	0.745446	-3.26643	0.00108914	0.0360074
MsaG008598	36.7182	-2.42917	0.386279	-6.28866	3.20228e-10	1.33679e-07
MsaG038825	14.1692	-2.41767	0.551173	-4.38641	1.15238e-05	0.00107437
MsaG044906	10.3514	-2.40336	0.722289	-3.32742	0.000876543	0.0312306
MsaG002932	28.8576	-2.40244	0.408367	-5.88303	4.02818e-09	1.29499e-06
MsaG040936	11.6146	-2.3831	0.677484	-3.51757	0.000435523	0.0186827
MsaG032655	9.23637	-2.3684	0.720103	-3.28898	0.00100552	0.0343387
MsaG004365	19.596	-2.36116	0.62083	-3.80323	0.00014282	0.00795257
MsaG044342	78.9433	-2.35562	0.567009	-4.15447	3.26045e-05	0.00247132
MsaG044661	18.5544	-2.35175	0.522825	-4.49815	6.85462e-06	0.000699697
MsaG034425	10.2168	-2.33961	0.65376	-3.5787	0.000345305	0.0156378
MsaG014615	27.1024	-2.33511	0.471203	-4.95563	7.20956e-07	0.000107258
MsaG018109	21.9469	-2.33313	0.466193	-5.00465	5.59628e-07	8.50665e-05
MsaG018155	17.1124	-2.3311	0.465294	-5.00995	5.44445e-07	8.41303e-05
MsaG038289	35.8782	-2.32717	0.552815	-4.20967	2.5574e-05	0.00202629
MsaG002853	7.49511	-2.32152	0.729462	-3.18251	0.00146006	0.0453234
MsaG042630	22.7856	-2.28154	0.425339	-5.36406	8.13732e-08	1.71122e-05
MsaG038185	14.5925	-2.27347	0.580225	-3.91826	8.91921e-05	0.00538794
MsaG039964	16.2461	-2.25072	0.459488	-4.89831	9.66625e-07	0.00014081
MsaG029592	11.7208	-2.2431	0.643429	-3.48616	0.000490003	0.0200952
MsaG039977	17.4954	-2.23617	0.509056	-4.39278	1.1191e-05	0.00105033
MsaG046533	10.995	-2.23184	0.700056	-3.18808	0.00143219	0.0446069
MsaG012706	10.4959	-2.22908	0.653134	-3.41289	0.000642774	0.0247969
MsaG038584	17.5282	-2.2231	0.585184	-3.79898	0.000145294	0.00799948
MsaG000966	25.6331	-2.22253	0.556561	-3.99333	6.51531e-05	0.00421821
MsaG011453	100.552	-2.2174	0.456273	-4.85981	1.17498e-06	0.000167668
MsaG042942	12.3634	-2.21166	0.624464	-3.5417	0.000397565	0.0174014
MsaG019016	27.7938	-2.16224	0.526484	-4.10695	4.00913e-05	0.00291251
MsaG032771	13.4385	-2.15806	0.606401	-3.5588	0.000372553	0.0165701
MsaG039298	25.1625	-2.15471	0.483806	-4.45367	8.44165e-06	0.000843231
MsaG020596	7.53916	-2.15231	0.681448	-3.15844	0.00158613	0.047946
MsaG047045	10.9735	-2.14346	0.654072	-3.2771	0.00104881	0.0351538
MsaG009392	27.07	-2.13781	0.45069	-4.7434	2.10156e-06	0.000260788
MsaG027138	10.7543	-2.11568	0.605361	-3.49491	0.000474223	0.0196497
MsaG026452	9.01722	-2.10437	0.623652	-3.37427	0.000740128	0.0277861
MsaG018339	414.824	-2.10101	0.332451	-6.31974	2.61996e-10	1.14496e-07
MsaG010414	10.2176	-2.09278	0.562748	-3.71886	0.000200126	0.010404
MsaG034694	45.4887	-2.08916	0.372093	-5.61462	1.96994e-08	5.29782e-06
MsaG011455	151.919	-2.08496	0.334119	-6.24015	4.37142e-10	1.798e-07
MsaG031722	15.05	-2.08486	0.529345	-3.93856	8.19718e-05	0.00503883
MsaG035962	12.8439	-2.08022	0.587908	-3.53834	0.000402656	0.0175146
MsaG003519	106.865	-2.05998	0.279288	-7.37584	1.63307e-13	1.34339e-10
MsaG016384	13.758	-2.05982	0.611547	-3.36821	0.000756579	0.0281768
MsaG002909	35.4908	-2.0325	0.55412	-3.66798	0.000244472	0.0121235
MsaG018341	26.6459	-2.03223	0.453445	-4.48175	7.40328e-06	0.000747518
MsaG039071	11.8859	-2.02214	0.615311	-3.28637	0.00101489	0.0344904
MsaG043697	58.9947	-2.01549	0.399925	-5.03966	4.66369e-07	7.32802e-05
MsaG031424	48.8241	-2.01171	0.470526	-4.27545	1.90751e-05	0.00163153

## Sheet: CF 4xBSPvs4xUSP
Supplementary Table 10. Differentially expressed genes (DEGs) between tetraploid BSP and tetraploids USP accessions in closed flower. For each gene, the base mean (namely the average of the normalized count values, dividing by size factors, taken over all samples), log2FoldChange (the fold change expressed in logarithmic scale to base 2), lfcSE (The standard error estimate for the log2 fold chang…
gene	baseMean	log2FoldChange	lfcSE	stat	pvalue	padj
MsaG034407	48.4078	10.2705	1.26947	8.09045	5.94447e-16	5.40606e-13
MsaG024181	18.8826	9.10285	1.30061	6.9989	2.57973e-12	8.41529e-10
MsaG011094	20.0051	8.75463	1.31489	6.65808	2.77425e-11	6.89938e-09
MsaG005265	22.9267	8.6245	1.28904	6.69065	2.2218e-11	5.6371e-09
MsaG009292	10.589	8.36332	1.31525	6.35874	2.03413e-10	4.24246e-08
MsaG002033	53.8986	8.21011	1.1761	6.98077	2.93571e-12	9.45375e-10
MsaG041886	11.5206	7.81895	1.31764	5.93404	2.95567e-09	4.41908e-07
MsaG022977	8.34815	7.77009	1.46511	5.3034	1.13665e-07	1.03443e-05
MsaG012735	11.1703	7.69665	1.3776	5.587	2.3102e-08	2.56759e-06
MsaG021079	8.31287	7.65943	2.15274	3.55798	0.000373712	0.0086755
MsaG008620	8.23481	7.50443	1.42856	5.25313	1.49536e-07	1.30873e-05
MsaG032881	6.11706	7.47084	1.47362	5.06971	3.9843e-07	2.96088e-05
MsaG002271	13.7414	7.32661	1.34652	5.44115	5.29369e-08	5.23492e-06
MsaG038554	4.94987	7.29315	1.46721	4.97077	6.66865e-07	4.73173e-05
MsaG044302	22.5281	7.26921	1.20122	6.05155	1.43462e-09	2.37071e-07
MsaG042284	8.62847	7.17246	1.3768	5.20954	1.89314e-07	1.5957e-05
MsaG017220	7.80381	7.01026	1.37395	5.10225	3.3563e-07	2.57809e-05
MsaG022970	5.3373	6.97221	1.52585	4.56938	4.89164e-06	0.00024722
MsaG022973	48.7608	6.8928	2.02093	3.41071	0.000647944	0.0132224
MsaG037460	10.6008	6.88921	1.30753	5.26886	1.37275e-07	1.20927e-05
MsaG013922	28.0147	6.81917	0.990167	6.88689	5.70253e-12	1.64639e-09
MsaG021104	8.06921	6.71627	1.45514	4.61556	3.92046e-06	0.000205154
MsaG030431	17.6055	6.62953	1.2871	5.15073	2.59474e-07	2.10241e-05
MsaG028810	15.7876	6.54657	1.30866	5.00251	5.65873e-07	4.10797e-05
MsaG042075	18.8533	6.5232	0.969543	6.72812	1.7187e-11	4.49692e-09
MsaG012593	13.415	6.50637	1.25623	5.17929	2.22727e-07	1.83425e-05
MsaG010060	3.80042	6.39281	1.55058	4.12287	3.74188e-05	0.00138626
MsaG014052	3.20649	6.36301	1.61397	3.94247	8.06478e-05	0.00257937
MsaG008374	3.47072	6.34838	1.71057	3.71126	0.00020623	0.00545848
MsaG024005	107.279	6.33465	0.520905	12.1609	5.02288e-34	4.20549e-30
MsaG012050	11.3079	6.1992	1.28082	4.84002	1.29825e-06	8.34001e-05
MsaG022969	2.84145	6.06096	1.86059	3.25754	0.00112382	0.0200912
MsaG037441	4.77244	6.05263	1.50458	4.0228	5.75099e-05	0.00196002
MsaG010110	2.86482	5.944	1.66362	3.57292	0.00035302	0.00827934
MsaG021052	5.95	5.9383	1.50254	3.95216	7.74473e-05	0.00249704
MsaG033834	6.37096	5.92956	1.49736	3.96	7.49511e-05	0.00243547
MsaG037445	4.14058	5.9254	1.53533	3.85936	0.000113684	0.00337531
MsaG000152	2.5465	5.92034	1.81685	3.25858	0.00111971	0.020032
MsaG032474	3.35151	5.87012	1.62921	3.60305	0.000314499	0.00757258
MsaG007219	2.91884	5.84157	1.79262	3.25867	0.00111935	0.020032
MsaG034965	4.30736	5.83041	1.49836	3.89119	9.97534e-05	0.00303342
MsaG027493	2.81622	5.79339	1.73296	3.34305	0.000828616	0.0160472
MsaG031096	3.51076	5.77713	1.72679	3.34559	0.000821091	0.0159349
MsaG042358	8.69901	5.76485	1.29699	4.44478	8.79809e-06	0.000410001
MsaG031803	4.03919	5.73576	1.63112	3.51645	0.00043736	0.00982613
MsaG009310	3.31133	5.72907	1.70104	3.36798	0.000757199	0.0149811
MsaG024007	110.49	5.67044	0.454377	12.4796	9.65014e-36	1.21196e-31
MsaG025825	7.51624	5.63514	1.42206	3.96267	7.41156e-05	0.002424
MsaG033010	4.57991	5.57506	1.64411	3.39093	0.000696563	0.0140152
MsaG027494	11.1582	5.43685	1.28284	4.23814	2.25378e-05	0.000903386
MsaG014874	2.78039	5.43511	1.78497	3.04493	0.00232732	0.0344925
MsaG038465	3.47725	5.41314	1.54969	3.49304	0.000477557	0.0105547
MsaG004391	252.62	5.40233	0.453784	11.9051	1.11396e-32	6.99514e-29
MsaG039737	2.61745	5.35815	1.80454	2.96926	0.0029852	0.041197
MsaG006831	6.1215	5.3341	1.42303	3.74841	0.000177961	0.00481683
MsaG032684	3.02345	5.33378	1.58501	3.36515	0.000765032	0.0150833
MsaG038974	2.65958	5.32046	1.77882	2.991	0.00278063	0.0393931
MsaG036450	2.48732	5.31477	1.67728	3.16868	0.00153132	0.0253885
MsaG001849	18.0627	5.29062	1.01886	5.19268	2.07289e-07	1.72979e-05
MsaG002688	12.2372	5.26973	1.19906	4.39489	1.10831e-05	0.000498897
MsaG003537	28.8178	5.26676	0.90787	5.80123	6.58301e-09	8.5233e-07
MsaG001028	4.28474	5.22657	1.39128	3.75665	0.0001722	0.00469123
MsaG018630	3.45202	5.13908	1.61853	3.17516	0.00149755	0.0249303
MsaG012293	4.2768	5.12856	1.63121	3.14402	0.00166646	0.0270226
MsaG022494	4.81935	5.1276	1.36725	3.7503	0.000176626	0.00479103
MsaG042368	7.40032	5.11119	1.2586	4.06101	4.88615e-05	0.00172972
MsaG032023	12.5025	5.09841	1.00063	5.09521	3.48349e-07	2.64346e-05
MsaG023870	3.61209	5.04031	1.59752	3.15509	0.00160451	0.0262997
MsaG038736	8.46319	5.02106	0.976576	5.1415	2.72554e-07	2.18026e-05
MsaG042610	2.14642	5.00418	1.71551	2.91702	0.00353394	0.046645
MsaG020662	2.45989	4.95258	1.66713	2.97073	0.00297089	0.0410919
MsaG044663	7.68653	4.93322	1.37056	3.59942	0.000318927	0.0076439
MsaG019155	3.27994	4.78402	1.48798	3.2151	0.00130398	0.0224646
MsaG013095	20.5727	4.78362	0.964462	4.95989	7.0534e-07	4.92131e-05
MsaG032985	6.3396	4.73748	1.28591	3.68416	0.000229462	0.00599129
MsaG021346	7.70972	4.72834	1.24786	3.78916	0.000151155	0.00422797
MsaG037892	13.428	4.69915	0.857284	5.48145	4.21863e-08	4.32504e-06
MsaG042064	4.41483	4.54805	1.21293	3.74964	0.000177088	0.00479838
MsaG042997	3.42239	4.50116	1.48933	3.02228	0.00250881	0.0366161
MsaG030939	5.51452	4.45809	1.38986	3.20759	0.00133854	0.0228409
MsaG047003	4.51632	4.44924	1.29793	3.42795	0.000608156	0.012635
MsaG018287	10.4137	4.43237	0.870144	5.09384	3.50891e-07	2.65472e-05
MsaG045489	3.06576	4.38204	1.51453	2.89334	0.00381171	0.0492736
MsaG030061	3.18604	4.32185	1.36964	3.15547	0.0016024	0.0262894
MsaG029362	38.4275	4.30065	0.5675	7.57824	3.50285e-14	1.87201e-11
MsaG028168	9.46944	4.2685	0.84952	5.0246	5.04473e-07	3.72687e-05
MsaG035401	14.5086	4.21181	0.960554	4.38477	1.16109e-05	0.000518016
MsaG019080	3.35565	4.09692	1.37974	2.96935	0.00298435	0.041197
MsaG025823	56.4072	4.09161	0.475032	8.61335	7.09591e-18	1.11397e-14
MsaG008571	10.3669	4.07309	0.907608	4.48771	7.19914e-06	0.000346081
MsaG031443	7.83791	3.97956	1.18162	3.36789	0.000757464	0.0149811
MsaG037520	6.9555	3.92539	0.954201	4.1138	3.89203e-05	0.00143343
MsaG004181	224.26	3.92458	0.291843	13.4476	3.18061e-41	7.98906e-37
MsaG039741	16.6908	3.91881	0.785169	4.99104	6.00544e-07	4.33337e-05
MsaG046687	6.01019	3.91294	0.996803	3.92549	8.65519e-05	0.00272774
MsaG011681	8.44491	3.87624	0.997047	3.88772	0.00010119	0.0030586
MsaG033443	12.776	3.85652	1.17279	3.28832	0.00100787	0.0185871
MsaG014019	14.6017	3.84226	0.886139	4.33596	1.45124e-05	0.000626326
MsaG005207	8.04066	3.83375	0.939333	4.08136	4.47734e-05	0.00161816
MsaG003006	17.1623	3.79446	0.773794	4.90371	9.40457e-07	6.24931e-05
MsaG029336	44.502	3.71386	0.469886	7.90375	2.7064e-15	2.04222e-12
MsaG006738	10.5082	3.70495	0.745695	4.96845	6.74887e-07	4.77003e-05
MsaG013828	4.73895	3.68	1.24012	2.96746	0.00300268	0.0412815
MsaG045311	8.70386	3.67848	1.07658	3.41683	0.000633554	0.0130013
MsaG020020	7.7096	3.64867	0.921616	3.95899	7.52661e-05	0.0024394
MsaG028152	7.9178	3.6469	0.9879	3.69157	0.000222877	0.00583758
MsaG003075	6.0578	3.6394	0.91686	3.96942	7.2048e-05	0.00236254
MsaG021322	6.02949	3.6288	1.24705	2.90991	0.00361536	0.0474207
MsaG038937	18.2617	3.58122	0.796634	4.49544	6.94251e-06	0.000335996
MsaG042458	416.357	3.57649	0.543353	6.58225	4.6337e-11	1.09801e-08
MsaG018905	6.18447	3.54467	0.971352	3.64921	0.000263045	0.00655519
MsaG001897	15.6212	3.53416	0.704834	5.01418	5.32603e-07	3.90027e-05
MsaG045490	6.29045	3.48816	1.07461	3.24599	0.00117043	0.0206889
MsaG016989	10.2574	3.4591	0.736659	4.69566	2.65746e-06	0.000151361
MsaG035980	3.92951	3.43518	1.09965	3.12388	0.00178483	0.0282549
MsaG006846	5.38416	3.43449	1.14883	2.98956	0.00279376	0.0395072
MsaG042960	7.90354	3.41658	0.906177	3.77033	0.000163034	0.00447063
MsaG026703	8.05703	3.41102	0.855384	3.9877	6.67161e-05	0.00222251
MsaG023813	5.19136	3.40706	0.951312	3.58143	0.000341713	0.0080973
MsaG039516	45.7244	3.40151	0.511518	6.64984	2.93413e-11	7.22545e-09
MsaG042931	3.68693	3.37892	1.08926	3.10204	0.00192193	0.0299658
MsaG000536	3.63727	3.37511	1.1668	2.89261	0.00382055	0.0492885
MsaG046686	6.4409	3.36053	1.00296	3.35062	0.000806302	0.0157363
MsaG042315	3.60244	3.35998	1.15529	2.90834	0.00363357	0.0476066
MsaG018488	301.763	3.3384	0.29357	11.3717	5.78303e-30	2.42097e-26
MsaG033781	6.97518	3.33068	0.971692	3.42771	0.000608705	0.0126359
MsaG035140	3.72373	3.32468	1.0763	3.089	0.00200829	0.0309284
MsaG027882	7.28111	3.30897	0.882926	3.74773	0.00017844	0.00481942
MsaG014617	13.4514	3.27464	1.00904	3.2453	0.00117327	0.0207245
MsaG019275	4.35855	3.25437	0.987199	3.29657	0.00097872	0.0181965
MsaG030053	5.30193	3.24898	1.08988	2.98103	0.00287278	0.0404023
MsaG034931	12.4806	3.20924	0.686063	4.67777	2.90014e-06	0.000160807
MsaG014076	5.51199	3.20373	1.09746	2.91922	0.00350904	0.0464384
MsaG020162	6.3501	3.19637	0.947457	3.37363	0.000741839	0.0147651
MsaG035483	6.98177	3.17626	0.976036	3.25425	0.00113694	0.0202824
MsaG027745	68.5831	3.16478	0.488145	6.48328	8.97513e-11	1.99502e-08
MsaG027184	10.4825	3.15066	0.759945	4.14591	3.38465e-05	0.00127651
MsaG025842	4.82925	3.14014	1.04208	3.01333	0.00258401	0.0373662
MsaG019453	11.8348	3.13487	0.784329	3.99688	6.41817e-05	0.00215236
MsaG024949	8.6847	3.12697	0.870894	3.59053	0.000330003	0.00785689
MsaG006389	17.927	3.10438	0.836229	3.71235	0.000205341	0.00544066
MsaG012329	13.3664	3.07823	0.726338	4.23801	2.25505e-05	0.000903386
MsaG024340	31.8547	3.07658	0.59037	5.21126	1.87559e-07	1.58623e-05
MsaG033924	7.71473	3.06715	0.88483	3.46637	0.000527532	0.0113544
MsaG034497	15.9603	3.05845	0.772417	3.95959	7.50794e-05	0.00243649
MsaG033463	8.36157	3.05286	0.705477	4.32737	1.50902e-05	0.000647925
MsaG032399	9.21429	3.02131	0.794295	3.80376	0.000142515	0.00404944
MsaG021613	8.02499	3.02068	0.821026	3.67915	0.00023401	0.00608475
MsaG001045	9.17813	3.01314	0.862234	3.49457	0.000474819	0.0105265
MsaG007596	16.2185	3.00352	0.752081	3.99361	6.50747e-05	0.00217649
MsaG032025	5.85259	2.99339	0.94183	3.17828	0.00148154	0.0246936
MsaG030273	6.78088	2.99	0.939379	3.18296	0.0014578	0.0243547
MsaG044111	7.03226	2.9889	0.8868	3.37043	0.000750496	0.0149021
MsaG031173	86.9139	2.97044	0.354877	8.37033	5.74578e-17	7.21612e-14
MsaG026396	12.6116	2.95133	0.853215	3.45906	0.000542059	0.0115679
MsaG042265	85.4644	2.94823	0.353994	8.32848	8.18878e-17	9.79456e-14
MsaG020284	11.8269	2.94181	0.752038	3.91178	9.1617e-05	0.00286223
MsaG010184	11.9584	2.92272	0.691671	4.22559	2.38314e-05	0.000947148
MsaG032986	8.80778	2.91865	0.784763	3.71915	0.000199894	0.00531315
MsaG028584	15.4172	2.91721	0.744207	3.91989	8.85877e-05	0.00277575
MsaG005057	18.158	2.91706	0.557321	5.23406	1.65824e-07	1.43626e-05
MsaG020301	9.30203	2.88792	0.964636	2.99379	0.00275532	0.0391448
MsaG000502	5.52411	2.8795	0.905057	3.18156	0.00146482	0.0244474
MsaG013749	7.11386	2.8731	0.959001	2.99593	0.00273613	0.0389714
MsaG010042	7.26632	2.85594	0.946313	3.01797	0.00254475	0.0370116
MsaG009687	1723.59	2.85083	0.487233	5.85105	4.88468e-09	6.7035e-07
MsaG028405	9.2376	2.84592	0.730411	3.89632	9.76641e-05	0.00298797
MsaG005764	7.27965	2.84524	0.789876	3.60213	0.000315616	0.00757901
MsaG014987	6.10675	2.78331	0.830935	3.34961	0.000809248	0.0157635
MsaG022029	22.228	2.77235	0.572335	4.84393	1.27295e-06	8.2195e-05
MsaG029008	7.45837	2.77068	0.875079	3.16621	0.0015444	0.0255213
MsaG031649	54.537	2.76771	0.50066	5.52812	3.23674e-08	3.48929e-06
MsaG022404	47.0172	2.76743	0.389032	7.11363	1.13031e-12	4.14548e-10
MsaG025767	40.7253	2.76439	0.617712	4.47522	7.63336e-06	0.000363134
MsaG008570	37.5179	2.73538	0.469626	5.8246	5.72505e-09	7.56852e-07
MsaG028908	363.82	2.73147	0.496599	5.50036	3.79007e-08	3.98322e-06
MsaG031658	15.6766	2.72523	0.749404	3.63653	0.000276338	0.00681834
MsaG002065	7.17957	2.7246	0.93271	2.92117	0.00348721	0.0462958
MsaG018893	13.7221	2.72245	0.848454	3.20872	0.00133328	0.0228129
MsaG033870	9.93505	2.7183	0.741078	3.66803	0.000244427	0.00624569
MsaG020643	7.15364	2.71025	0.843337	3.21372	0.00131029	0.0225424
MsaG027252	10.7636	2.69766	0.69094	3.90433	9.44875e-05	0.00292643
MsaG031215	11.2511	2.65244	0.654809	4.05071	5.10631e-05	0.00178387
MsaG032851	8.8177	2.64264	0.774025	3.41415	0.000639806	0.0130998
MsaG010271	30.8165	2.63679	0.573018	4.60159	4.19287e-06	0.000216256
MsaG013040	7.16278	2.63676	0.848005	3.10937	0.00187485	0.0294513
MsaG041010	11.6444	2.62126	0.654581	4.00449	6.21508e-05	0.00209544
MsaG044230	39.4629	2.59874	0.435893	5.96188	2.49358e-09	3.77312e-07
MsaG026662	21.412	2.59149	0.559358	4.63298	3.60435e-06	0.000191345
MsaG023561	15.5838	2.56411	0.530571	4.83273	1.34672e-06	8.5764e-05
MsaG031679	57.5246	2.55706	0.375793	6.80443	1.01448e-11	2.76975e-09
MsaG037887	18.9763	2.54846	0.530124	4.80728	1.52996e-06	9.41902e-05
MsaG012684	52.7643	2.54613	0.435538	5.84595	5.03678e-09	6.83858e-07
MsaG039723	8.27075	2.54293	0.728428	3.49099	0.000481236	0.0105939
MsaG029358	37.6399	2.54239	0.445654	5.70486	1.16441e-08	1.40614e-06
MsaG040429	22.4358	2.54233	0.593012	4.28714	1.80986e-05	0.000752715
MsaG019368	6.80981	2.54198	0.834631	3.04563	0.00232191	0.0344487
MsaG011964	95.6994	2.5358	0.363685	6.97253	3.113e-12	9.65338e-10
MsaG010023	22.3578	2.50635	0.520447	4.81575	1.46644e-06	9.09485e-05
MsaG044148	6.8001	2.50131	0.81157	3.08206	0.00205572	0.0314277
MsaG006931	18.0305	2.48434	0.529664	4.6904	2.72667e-06	0.000153562
MsaG041309	14.5445	2.47628	0.849548	2.91483	0.00355887	0.0468649
MsaG027220	80.7785	2.45964	0.459461	5.35332	8.63562e-08	8.12395e-06
MsaG042321	10.5853	2.45713	0.635098	3.8689	0.000109329	0.00326142
MsaG027089	21.3889	2.45634	0.52784	4.65357	3.26244e-06	0.000175849
MsaG010234	8.4553	2.45244	0.848376	2.89075	0.00384329	0.0494294
MsaG045183	21.4573	2.44811	0.549451	4.45556	8.36734e-06	0.000393041
MsaG011694	25.1175	2.44587	0.57282	4.26987	1.95587e-05	0.000798822
MsaG018249	16.1357	2.4441	0.631067	3.87297	0.000107518	0.00321812
MsaG014323	13.5935	2.44262	0.580691	4.20641	2.5946e-05	0.00101989
MsaG044961	17.1126	2.44113	0.798301	3.0579	0.00222891	0.0334044
MsaG031195	6.92848	2.43646	0.763436	3.19144	0.00141565	0.0238546
MsaG045607	32.1829	2.41535	0.47052	5.13337	2.84597e-07	2.26219e-05
MsaG000535	20.5706	2.41148	0.719661	3.35086	0.000805613	0.0157351
MsaG004660	11.7307	2.40664	0.665706	3.61517	0.000300146	0.00731949
MsaG033046	28.8269	2.40663	0.509485	4.72365	2.31649e-06	0.000135001
MsaG012905	10.4389	2.39327	0.602182	3.97434	7.05758e-05	0.00232032
MsaG024906	43.0504	2.39288	0.517503	4.6239	3.76584e-06	0.000197888
MsaG036700	12.0393	2.39197	0.661405	3.61649	0.00029862	0.00728934
MsaG035284	40.3243	2.37198	0.457439	5.18534	2.15616e-07	1.7874e-05
MsaG031521	31.1195	2.36305	0.490872	4.81399	1.47944e-06	9.13033e-05
MsaG020054	8.74979	2.35116	0.725393	3.24122	0.00119018	0.0209937
MsaG015969	7.18503	2.3484	0.765463	3.06794	0.00215538	0.0325942
MsaG038772	13.3185	2.33756	0.579965	4.03051	5.56562e-05	0.0019098
MsaG013120	63.8483	2.33363	0.476475	4.89769	9.69684e-07	6.42652e-05
MsaG000305	18.8253	2.31681	0.754256	3.07165	0.00212881	0.0322895
MsaG011997	7.60131	2.3166	0.763275	3.03508	0.00240475	0.0353851
MsaG011476	15.5342	2.31075	0.548323	4.21422	2.5064e-05	0.000988317
MsaG024840	38.7656	2.30868	0.609101	3.7903	0.000150466	0.0042214
MsaG009142	6.3836	2.2911	0.769884	2.9759	0.00292134	0.040702
MsaG000589	38.2161	2.27615	0.431176	5.27893	1.2994e-07	1.1533e-05
MsaG021921	13.6645	2.27582	0.564244	4.0334	5.49754e-05	0.00189161
MsaG027725	9.22254	2.26176	0.653672	3.46008	0.000540006	0.0115339
MsaG034206	12.2613	2.25453	0.678872	3.32099	0.000896984	0.0169785
MsaG027374	556.166	2.25452	0.362328	6.22232	4.89858e-10	8.98121e-08
MsaG034081	15.7265	2.2513	0.520936	4.32165	1.54866e-05	0.00066155
MsaG012114	11.9499	2.24887	0.657243	3.42167	0.000622387	0.0128305
MsaG005480	10.1503	2.2467	0.739516	3.03807	0.002381	0.0351181
MsaG029433	11.0979	2.23753	0.701925	3.18771	0.00143404	0.0240778
MsaG019975	14.9413	2.23738	0.640531	3.49301	0.00047761	0.0105547
MsaG002334	8.2994	2.2346	0.686807	3.25361	0.00113949	0.0203135
MsaG023731	7740.58	2.22228	0.309465	7.18104	6.91817e-13	2.59359e-10
MsaG028914	714.541	2.21245	0.745156	2.9691	0.00298669	0.041197
MsaG046407	12.3038	2.21198	0.58563	3.77709	0.000158671	0.00439902
MsaG026245	46.0048	2.21107	0.408368	5.41442	6.14885e-08	5.98631e-06
MsaG030290	225.759	2.21096	0.305669	7.23319	4.71793e-13	1.87207e-10
MsaG018472	12.0187	2.20951	0.710948	3.10783	0.00188466	0.0295498
MsaG041802	12.089	2.20567	0.741212	2.97576	0.00292267	0.040702
MsaG045459	17.375	2.20405	0.540456	4.07813	4.54001e-05	0.00163576
MsaG011981	125.525	2.20045	0.304008	7.23815	4.54862e-13	1.84278e-10
MsaG000501	10.5018	2.19892	0.676579	3.25006	0.00115381	0.020525
MsaG006054	32.9172	2.19746	0.521061	4.21728	2.4727e-05	0.000979642
MsaG006136	18.176	2.19433	0.641327	3.42154	0.000622675	0.0128305
MsaG000607	10.1302	2.19184	0.650619	3.36885	0.000754819	0.0149523
MsaG029078	34.7107	2.19165	0.364653	6.01023	1.85257e-09	2.96387e-07
MsaG037999	15.2138	2.18961	0.612332	3.57586	0.00034908	0.00821048
MsaG036504	18.5048	2.18867	0.678119	3.22756	0.00124851	0.0218081
MsaG030923	36.3939	2.18578	0.441372	4.95223	7.33685e-07	5.07677e-05
MsaG024961	272.277	2.18173	0.37246	5.85763	4.69529e-09	6.51582e-07
MsaG042557	12.7266	2.18146	0.634138	3.44004	0.000581635	0.012205
MsaG026223	18.368	2.18145	0.563041	3.8744	0.000106887	0.00321147
MsaG017075	49.8906	2.1792	0.397329	5.48461	4.14377e-08	4.26571e-06
MsaG028270	11.6458	2.17498	0.716949	3.03366	0.00241608	0.0355103
MsaG007584	32.9201	2.17337	0.54529	3.98572	6.72769e-05	0.00223231
MsaG044074	107.907	2.17086	0.368577	5.88983	3.86594e-09	5.51731e-07
MsaG040223	20.1389	2.16203	0.482887	4.4773	7.55921e-06	0.000360974
MsaG009662	8.81641	2.16156	0.735859	2.93746	0.00330916	0.0443067
MsaG025844	14.9194	2.16154	0.558185	3.87245	0.000107749	0.00321812
MsaG036503	115.475	2.15813	0.379602	5.68524	1.3063e-08	1.55505e-06
MsaG037986	64.6442	2.14787	0.363159	5.9144	3.33094e-09	4.83622e-07
MsaG006359	49.1477	2.14501	0.46226	4.64028	3.47935e-06	0.000185157
MsaG043136	29.7406	2.14006	0.735935	2.90794	0.00363816	0.0476202
MsaG003910	72.2897	2.13994	0.513487	4.16746	3.08008e-05	0.00117935
MsaG012190	46.0755	2.13146	0.375529	5.6759	1.37965e-08	1.62694e-06
MsaG042853	15.858	2.12849	0.602557	3.53243	0.00041176	0.0093853
MsaG021694	9.65911	2.11681	0.731996	2.89183	0.00383	0.0493596
MsaG033849	13.4307	2.11412	0.717408	2.94689	0.00320992	0.0434177
MsaG015663	15.0745	2.10835	0.638948	3.29973	0.00096779	0.01802
MsaG026274	18.4085	2.1051	0.507963	4.14421	3.40988e-05	0.00128311
MsaG019721	188.973	2.10272	0.388426	5.41344	6.18267e-08	5.99599e-06
MsaG018075	10.7617	2.09716	0.627894	3.33999	0.00083781	0.016157
MsaG017630	12.3019	2.09478	0.655805	3.19422	0.00140209	0.0237634
MsaG020154	15.353	2.09129	0.710915	2.9417	0.0032642	0.0439376
MsaG043902	11.3119	2.09088	0.688098	3.03864	0.00237652	0.0350726
MsaG042836	54.2474	2.08978	0.444192	4.70467	2.54271e-06	0.000145179
MsaG003989	61.3256	2.0862	0.601557	3.46801	0.000524331	0.0112952
MsaG030389	95.2488	2.08473	0.569507	3.66058	0.000251643	0.00637816
MsaG000802	18.2007	2.07352	0.575171	3.60505	0.00031209	0.00753034
MsaG024047	23.6893	2.07112	0.508414	4.07369	4.62734e-05	0.0016628
MsaG022898	7.43838	2.06274	0.710694	2.90242	0.00370286	0.0482409
MsaG025338	13.889	2.05793	0.563941	3.64919	0.000263064	0.00655519
MsaG013161	36.5937	2.05599	0.540089	3.80677	0.000140794	0.00400961
MsaG021009	110.287	2.055	0.37513	5.4781	4.29919e-08	4.38971e-06
MsaG026196	670.837	2.05119	0.239961	8.54798	1.25258e-17	1.85073e-14
MsaG034188	15.8336	2.04757	0.618583	3.3101	0.000932636	0.0175575
MsaG004524	18.972	2.04381	0.490892	4.16345	3.13469e-05	0.00119843
MsaG047016	11.9856	2.03468	0.597579	3.40487	0.000661948	0.013463
MsaG023859	49.9998	2.02972	0.486527	4.17185	3.02135e-05	0.00115863
MsaG006274	40.3182	2.02953	0.432459	4.693	2.69222e-06	0.000152305
MsaG019916	23.2814	2.02952	0.60062	3.37903	0.000727412	0.0145355
MsaG014353	77.7075	2.02938	0.349889	5.80007	6.6288e-09	8.53858e-07
MsaG045536	106.06	2.02806	0.406148	4.99341	5.93224e-07	4.29412e-05
MsaG007699	11.4174	2.02799	0.665571	3.047	0.00231139	0.0343535
MsaG018048	50.7098	2.02686	0.351538	5.76568	8.13283e-09	1.02654e-06
MsaG041885	41.1888	2.0241	0.445715	4.54124	5.59238e-06	0.00027706
MsaG013032	24.8952	2.02388	0.424679	4.76568	1.88222e-06	0.000112834
MsaG032713	79.8492	2.02271	0.352931	5.73117	9.97383e-09	1.24021e-06
MsaG045116	12.463	2.01537	0.649503	3.10294	0.0019161	0.0298936
MsaG001841	11.7511	2.01079	0.688488	2.9206	0.00349363	0.0463566
MsaG034384	108.732	2.00407	0.608013	3.29609	0.000980406	0.0182144
MsaG004167	813.325	2.00099	0.212788	9.40366	5.26954e-21	1.3236e-17
MsaG014445	120.501	1.99881	0.461714	4.32909	1.49724e-05	0.000645074
MsaG007127	216.14	1.98563	0.460478	4.31209	1.61716e-05	0.000687788
MsaG019856	28.0785	1.98465	0.418947	4.73723	2.16659e-06	0.000128048
MsaG030122	46.473	1.98422	0.371607	5.33957	9.31654e-08	8.63516e-06
MsaG006352	1368.67	1.9835	0.255823	7.75338	8.94809e-15	5.4819e-12
MsaG045540	35.7205	1.97976	0.355158	5.5743	2.48528e-08	2.75002e-06
MsaG017683	14.5489	1.97548	0.50951	3.87721	0.00010566	0.00317841
MsaG004276	49.4066	1.97358	0.451472	4.37142	1.23439e-05	0.000547797
MsaG046442	15.5093	1.96545	0.622093	3.15942	0.00158081	0.0260255
MsaG026121	15.0718	1.96115	0.576525	3.40167	0.000669758	0.0135779
MsaG003290	18.4273	1.94914	0.533578	3.65295	0.000259242	0.00651165
MsaG011245	19.5648	1.93996	0.590009	3.28801	0.00100897	0.0185938
MsaG030272	18.493	1.93971	0.543987	3.56573	0.000362842	0.00846228
MsaG025926	61.0664	1.93544	0.472602	4.09528	4.21666e-05	0.00153499
MsaG004874	408.395	1.93147	0.338163	5.71165	1.11883e-08	1.35762e-06
MsaG005810	29.984	1.92973	0.457753	4.21566	2.49051e-05	0.000983595
MsaG006677	2830.03	1.92659	0.274481	7.01904	2.234e-12	7.42072e-10
MsaG003988	2386.47	1.92506	0.315777	6.09629	1.08561e-09	1.84246e-07
MsaG001157	23.2298	1.9243	0.546203	3.52306	0.000426601	0.00965348
MsaG045445	139.545	1.92327	0.270746	7.10358	1.21569e-12	4.36225e-10
MsaG011738	2107.78	1.92272	0.21335	9.01206	2.02227e-19	4.61777e-16
MsaG037998	12.5161	1.92156	0.626676	3.06627	0.00216749	0.0327378
MsaG015657	22.7221	1.92072	0.526717	3.64658	0.000265758	0.00660922
MsaG013518	13.4153	1.92064	0.531861	3.61116	0.000304827	0.00739772
MsaG045649	503.607	1.92031	0.344837	5.56876	2.56562e-08	2.81411e-06
MsaG016149	14.4497	1.91518	0.605187	3.1646	0.00155295	0.0256456
MsaG020262	342.055	1.9151	0.329121	5.81881	5.92677e-09	7.75357e-07
MsaG022682	60.3864	1.91251	0.461509	4.14404	3.41236e-05	0.00128311
MsaG004412	91.5414	1.91217	0.431165	4.4349	9.21168e-06	0.00042848
MsaG001376	29.5407	1.91211	0.614828	3.11	0.00187089	0.0294182
MsaG028666	13.4955	1.90742	0.63856	2.98707	0.00281668	0.0397469
MsaG013538	2091.32	1.90547	0.329856	5.77668	7.61908e-09	9.66546e-07
MsaG035686	84.7679	1.90372	0.421932	4.5119	6.42486e-06	0.000312922
MsaG042558	31.1364	1.89943	0.432148	4.39533	1.10602e-05	0.000498762
MsaG045541	27.5852	1.89856	0.488238	3.88858	0.00010083	0.00305139
MsaG015584	75.5653	1.89761	0.322918	5.87645	4.19147e-09	5.91468e-07
MsaG027324	19.8529	1.89641	0.63296	2.99611	0.00273452	0.0389714
MsaG005697	13.4939	1.89558	0.585025	3.24017	0.0011946	0.0210421
MsaG003987	452.929	1.89522	0.327552	5.78601	7.20772e-09	9.23692e-07
MsaG005055	64.8919	1.89361	0.366454	5.16739	2.37379e-07	1.94218e-05
MsaG033231	10.9482	1.89071	0.617023	3.06425	0.00218219	0.0329043
MsaG025966	23.0045	1.88684	0.543316	3.47282	0.00051502	0.0111712
MsaG011110	115.501	1.88542	0.360595	5.22863	1.70771e-07	1.46898e-05
MsaG003646	19.6084	1.88436	0.484221	3.89152	9.96182e-05	0.00303298
MsaG036780	28.0367	1.88292	0.410449	4.58746	4.48675e-06	0.000228596
MsaG007958	10.8826	1.88084	0.616297	3.05184	0.0022744	0.0339848
MsaG045062	14.8606	1.87891	0.599682	3.13318	0.00172924	0.0276971
MsaG034570	20.1768	1.87866	0.626108	3.00053	0.00269506	0.0385944
MsaG029703	12.6184	1.8767	0.581864	3.22532	0.00125833	0.0219186
MsaG045691	809.053	1.87657	0.246499	7.61289	2.68025e-14	1.49606e-11
MsaG041318	19.9095	1.87263	0.556872	3.36276	0.00077167	0.0151784
MsaG019910	12.585	1.86874	0.639346	2.92289	0.00346803	0.0460655
MsaG000779	14603.2	1.86806	0.258981	7.2131	5.46914e-13	2.11345e-10
MsaG000546	59.4191	1.86634	0.417893	4.46608	7.96675e-06	0.000376144
MsaG027182	22.7507	1.86229	0.513835	3.62429	0.00028976	0.0071076
MsaG027678	10.9657	1.86062	0.596182	3.12089	0.00180307	0.0285019
MsaG034423	908.775	1.8599	0.225996	8.22982	1.87498e-16	2.14071e-13
MsaG036464	5957.63	1.85301	0.34973	5.29839	1.16831e-07	1.0594e-05
MsaG007079	50.0161	1.8523	0.602722	3.07323	0.00211754	0.0321574
MsaG018264	15.0874	1.85042	0.50775	3.64436	0.000268055	0.0066466
MsaG039932	2443.37	1.84968	0.297839	6.21032	5.28779e-10	9.5553e-08
MsaG004218	1092.89	1.8477	0.344086	5.36988	7.8788e-08	7.43984e-06
MsaG038648	12.9275	1.84589	0.558513	3.30501	0.000949725	0.0178024
MsaG027423	14.2388	1.84279	0.535758	3.43959	0.000582601	0.012205
MsaG032157	831.016	1.83849	0.486844	3.77635	0.000159146	0.00440246
MsaG013453	88.8416	1.83614	0.471111	3.89747	9.72022e-05	0.00298475
MsaG002221	105.713	1.8327	0.369706	4.95717	7.15267e-07	4.963e-05
MsaG018721	255.3	1.83257	0.288229	6.35802	2.04371e-10	4.24246e-08
MsaG040755	354.125	1.83212	0.224472	8.16189	3.29818e-16	3.46419e-13
MsaG022965	45.5992	1.82961	0.529526	3.45517	0.000549939	0.0116667
MsaG012155	26.0289	1.82785	0.553295	3.30356	0.000954644	0.0178679
MsaG015130	29.9719	1.82166	0.522364	3.48733	0.000487864	0.0107141
MsaG033684	714.398	1.81826	0.278058	6.53915	6.18711e-11	1.4128e-08
MsaG029823	18.8631	1.81824	0.580488	3.13227	0.00173461	0.0276986
MsaG016147	13.0938	1.81824	0.62358	2.9158	0.00354774	0.0468026
MsaG006342	150.041	1.81653	0.44475	4.08437	4.41962e-05	0.00160422
MsaG046241	24.135	1.81558	0.603512	3.00835	0.00262669	0.0378527
MsaG006632	173.153	1.81492	0.354937	5.11337	3.16456e-07	2.46855e-05
MsaG023834	52.8891	1.81405	0.47406	3.82662	0.000129913	0.00373208
MsaG024960	57.3679	1.81242	0.365038	4.96502	6.8695e-07	4.80636e-05
MsaG006442	22.2119	1.81171	0.539963	3.35525	0.000792942	0.0154997
MsaG011532	2827.15	1.80819	0.288284	6.27223	3.55916e-10	6.82435e-08
MsaG029625	65.6895	1.8064	0.310274	5.82195	5.81652e-09	7.64918e-07
MsaG033644	777.103	1.80499	0.365965	4.93215	8.13281e-07	5.55109e-05
MsaG020774	63.6705	1.80317	0.434665	4.14841	3.34788e-05	0.00126818
MsaG042486	39.8538	1.80171	0.46176	3.90184	9.54652e-05	0.00294582
MsaG023733	2895	1.79757	0.431965	4.16138	3.16337e-05	0.00120756
MsaG027253	1192.3	1.79462	0.498022	3.60349	0.00031397	0.00756842
MsaG016336	626.524	1.79217	0.221001	8.10931	5.09094e-16	4.91824e-13
MsaG021042	75.6179	1.79137	0.359613	4.98139	6.31297e-07	4.50481e-05
MsaG016085	163.767	1.79061	0.31919	5.60985	2.02499e-08	2.32255e-06
MsaG014713	21.9023	1.78972	0.547683	3.26781	0.00108383	0.0195713
MsaG034753	31.8996	1.78914	0.522312	3.42542	0.000613849	0.0127217
MsaG042338	232.057	1.78601	0.409117	4.36552	1.26818e-05	0.000559826
MsaG000761	227.861	1.78348	0.21174	8.423	3.66974e-17	4.85139e-14
MsaG043163	325.605	1.77915	0.218212	8.15332	3.54061e-16	3.55732e-13
MsaG037284	106.532	1.7651	0.409436	4.31105	1.6248e-05	0.000689389
MsaG005229	4075.14	1.75692	0.276469	6.35487	2.08607e-10	4.2949e-08
MsaG015039	391.28	1.75473	0.359394	4.88248	1.0476e-06	6.85248e-05
MsaG037344	18.6689	1.75152	0.552516	3.17007	0.00152401	0.0253008
MsaG007387	293.733	1.75054	0.290302	6.03007	1.63891e-09	2.67313e-07
MsaG024418	122.845	1.74744	0.288946	6.04764	1.4698e-09	2.41297e-07
MsaG002381	3004.17	1.7456	0.348545	5.00824	5.49301e-07	4.01085e-05
MsaG009953	30.3224	1.74557	0.588052	2.9684	0.00299356	0.0412012
MsaG005972	1284.19	1.7443	0.220965	7.89398	2.92698e-15	2.04222e-12
MsaG036445	61.519	1.74365	0.427057	4.08294	4.44694e-05	0.00161181
MsaG043665	13.6941	1.74298	0.564785	3.08609	0.00202805	0.0310994
MsaG024334	5404.72	1.7389	0.220126	7.89955	2.79905e-15	2.04222e-12
MsaG017104	1510.66	1.73489	0.418411	4.14638	3.37766e-05	0.00127579
MsaG012362	725.538	1.73405	0.274335	6.32091	2.60035e-10	5.18377e-08
MsaG026338	93.0231	1.72973	0.523364	3.30503	0.000949661	0.0178024
MsaG017266	85.2493	1.72595	0.346894	4.97543	6.51023e-07	4.6324e-05
MsaG030390	452.666	1.72565	0.469996	3.67162	0.000241015	0.00622147
MsaG012631	12.193	1.72339	0.577316	2.98518	0.00283409	0.0399476
MsaG033979	59.2768	1.71697	0.509578	3.36939	0.00075335	0.014935
MsaG045499	63.5389	1.71616	0.46836	3.6642	0.000248112	0.00631416
MsaG010807	286.489	1.70521	0.328149	5.19643	2.03149e-07	1.7009e-05
MsaG029162	38.6281	1.70212	0.427539	3.98121	6.85651e-05	0.00227205
MsaG007363	2035.44	1.70191	0.247559	6.87476	6.2096e-12	1.7525e-09
MsaG018228	663.571	1.70093	0.306619	5.54737	2.89997e-08	3.15331e-06
MsaG045186	561.738	1.69988	0.211259	8.04642	8.52523e-16	7.38402e-13
MsaG022288	52.9924	1.69986	0.536322	3.16948	0.00152712	0.0253356
MsaG044992	88.2414	1.69937	0.259	6.56125	5.33584e-11	1.23072e-08
MsaG021315	58.5696	1.69928	0.465348	3.65163	0.00026058	0.00653219
MsaG010006	3712.58	1.69772	0.282996	5.99909	1.98423e-09	3.13459e-07
MsaG017078	114.41	1.69718	0.421876	4.02294	5.74756e-05	0.00196002
MsaG042604	12.8255	1.69683	0.572181	2.96555	0.00302142	0.0414711
MsaG002063	47.2231	1.69623	0.495267	3.42488	0.000615075	0.0127265
MsaG031522	24.2701	1.69596	0.421788	4.02088	5.79808e-05	0.00196806
MsaG007365	2983.72	1.695	0.293394	5.77719	7.59572e-09	9.66546e-07
MsaG037088	13.3037	1.6948	0.56835	2.98198	0.00286395	0.0403233
MsaG016490	1147.59	1.6945	0.246289	6.88013	5.97976e-12	1.70681e-09
MsaG039180	2008.3	1.69344	0.239049	7.0841	1.39954e-12	4.88245e-10
MsaG003787	2914.22	1.69215	0.233991	7.2317	4.76998e-13	1.87207e-10
MsaG017891	887.997	1.68789	0.238249	7.08458	1.39463e-12	4.88245e-10
MsaG024472	3334.97	1.68412	0.230781	7.29749	2.93191e-13	1.26972e-10
MsaG003487	1482.64	1.68326	0.169559	9.92726	3.16842e-23	1.13692e-19
MsaG025962	25.6931	1.68039	0.465508	3.60981	0.000306422	0.00742927
MsaG000780	8665.15	1.68005	0.285154	5.89171	3.82209e-09	5.48591e-07
MsaG041767	557.913	1.67401	0.444829	3.76326	0.000167716	0.00458898
MsaG011121	49.758	1.67299	0.354764	4.71579	2.40775e-06	0.000138711
MsaG014707	19.6632	1.66844	0.498108	3.34956	0.000809414	0.0157635
MsaG007370	1799.89	1.66665	0.246263	6.76776	1.30787e-11	3.45802e-09
MsaG043344	5874.66	1.66646	0.208546	7.99083	1.3403e-15	1.08599e-12
MsaG002679	656.882	1.66606	0.219665	7.58454	3.33664e-14	1.82195e-11
MsaG013406	19.7153	1.6646	0.538261	3.09255	0.00198443	0.0306361
MsaG004872	3331.37	1.66428	0.222074	7.49424	6.6682e-14	3.34984e-11
MsaG004323	4082.91	1.66271	0.210603	7.89499	2.90344e-15	2.04222e-12
MsaG010517	1633.94	1.66249	0.283024	5.87402	4.25348e-09	5.96866e-07
MsaG003277	165.95	1.66149	0.315088	5.27311	1.34128e-07	1.18628e-05
MsaG017788	419.51	1.65948	0.271453	6.11332	9.75808e-10	1.67879e-07
MsaG044285	2734.38	1.65845	0.294096	5.63916	1.70881e-08	2.00569e-06
MsaG015659	187.48	1.65785	0.284123	5.83496	5.38026e-09	7.18837e-07
MsaG040207	765.837	1.65685	0.317145	5.22425	1.74863e-07	1.49905e-05
MsaG042246	138.869	1.65576	0.355921	4.65205	3.28649e-06	0.000176767
MsaG017060	973.694	1.65565	0.235903	7.01833	2.2453e-12	7.42072e-10
MsaG044324	8347.4	1.65511	0.436691	3.7901	0.000150584	0.0042214
MsaG037316	53.5369	1.65503	0.553621	2.98946	0.00279472	0.0395072
MsaG034634	104.864	1.65435	0.483909	3.41873	0.000629142	0.0129425
MsaG042819	161.953	1.65345	0.388019	4.26126	2.03275e-05	0.000824855
MsaG025720	175.732	1.64936	0.237416	6.94717	3.72699e-12	1.14164e-09
MsaG045923	39.6181	1.64848	0.409712	4.02352	5.73351e-05	0.00195938
MsaG000784	5288.67	1.64805	0.220606	7.47054	7.98689e-14	3.93362e-11
MsaG043137	1212.25	1.6477	0.213444	7.7196	1.16699e-14	6.81684e-12
MsaG003855	570.212	1.64637	0.374026	4.40176	1.07378e-05	0.00048597
MsaG010528	6838.29	1.64434	0.221971	7.40787	1.2834e-13	5.86119e-11
MsaG022797	636.2	1.64362	0.319259	5.14822	2.62963e-07	2.12383e-05
MsaG023755	767.637	1.64357	0.339517	4.84092	1.29242e-06	8.32386e-05
MsaG019565	30.6223	1.64156	0.535949	3.0629	0.00219201	0.0330288
MsaG000783	9876.85	1.64113	0.221052	7.42421	1.13453e-13	5.27725e-11
MsaG044224	30.2917	1.63999	0.46728	3.50965	0.000448697	0.0100092
MsaG032572	50.2157	1.63916	0.426998	3.83879	0.000123641	0.00361119
MsaG030073	115.519	1.63366	0.246055	6.6394	3.14965e-11	7.60702e-09
MsaG030922	38.8238	1.63246	0.438248	3.72498	0.000195334	0.00521242
MsaG018661	30.6469	1.63204	0.389728	4.18762	2.81892e-05	0.00109606
MsaG002230	99.5645	1.63058	0.431561	3.77833	0.000157886	0.00438207
MsaG036861	507.152	1.63054	0.444152	3.67113	0.00024148	0.00622147
MsaG041485	52.1145	1.63051	0.418765	3.89361	9.87633e-05	0.00301426
MsaG042440	4875.68	1.62931	0.186217	8.74953	2.14245e-18	3.84386e-15
MsaG004269	1413.86	1.62558	0.1867	8.70691	3.12258e-18	5.22886e-15
MsaG041693	194.631	1.62495	0.339007	4.79328	1.6408e-06	0.000100395
MsaG007340	18.1036	1.62447	0.489588	3.31805	0.000906497	0.0171199
MsaG005769	17.0235	1.62109	0.536248	3.02302	0.00250265	0.0365475
MsaG008276	72.8784	1.62038	0.33013	4.90831	9.18644e-07	6.13683e-05
MsaG009414	314.46	1.62003	0.334107	4.84883	1.24191e-06	8.04517e-05
MsaG042666	29.2233	1.61741	0.388861	4.15935	3.19161e-05	0.00121649
MsaG016229	500.346	1.61433	0.288472	5.59613	2.19189e-08	2.47999e-06
MsaG025944	47.9191	1.61259	0.375853	4.29046	1.783e-05	0.000743942
MsaG046345	2839.65	1.61219	0.24882	6.47934	9.21231e-11	2.02978e-08
MsaG029276	281.689	1.61198	0.340584	4.733	2.21228e-06	0.000130136
MsaG014069	22.8033	1.61145	0.504998	3.191	0.00141783	0.0238546
MsaG008528	85.1191	1.61135	0.327891	4.91429	8.91058e-07	5.96843e-05
MsaG002048	27.8984	1.61091	0.46699	3.44956	0.000561496	0.0118618
MsaG036633	863.222	1.61046	0.272032	5.92012	3.21711e-09	4.72558e-07
MsaG003311	861.967	1.61014	0.287569	5.59913	2.15425e-08	2.44844e-06
MsaG030649	37.5773	1.61013	0.439542	3.66321	0.000249076	0.00633228
MsaG005546	493.873	1.6095	0.299172	5.37985	7.45472e-08	7.11969e-06
MsaG023521	30.9681	1.60931	0.534559	3.01054	0.0026078	0.0376452
MsaG009536	75.3839	1.60802	0.436753	3.68176	0.000231627	0.00602903
MsaG038277	322.774	1.60655	0.503763	3.18911	0.00142714	0.0239778
MsaG028923	150.705	1.60613	0.297559	5.39769	6.75042e-08	6.52142e-06
MsaG006200	7271.66	1.60397	0.411609	3.89684	9.74565e-05	0.0029878
MsaG046627	3135.09	1.60213	0.331537	4.83244	1.3487e-06	8.5764e-05
MsaG014457	442.66	1.59979	0.249666	6.40772	1.47709e-10	3.17107e-08
MsaG006438	1877.03	1.59749	0.204595	7.80806	5.80758e-15	3.83881e-12
MsaG001129	18.3649	1.59732	0.537913	2.96947	0.0029831	0.041197
MsaG045545	211.995	1.59717	0.310306	5.14709	2.64562e-07	2.1299e-05
MsaG023211	467.558	1.59676	0.331029	4.82362	1.40975e-06	8.89704e-05
MsaG023270	79.686	1.5964	0.356918	4.47275	7.72208e-06	0.00036666
MsaG006131	1090.21	1.59625	0.249254	6.4041	1.51258e-10	3.21974e-08
MsaG029189	1548.86	1.59614	0.198599	8.03704	9.20351e-16	7.70579e-13
MsaG025017	1319.38	1.59557	0.329073	4.8487	1.24274e-06	8.04517e-05
MsaG033792	485.4	1.59476	0.298368	5.34495	9.04437e-08	8.41394e-06
MsaG001259	368.905	1.59461	0.341437	4.6703	3.00758e-06	0.000164929
MsaG037837	2110.82	1.59267	0.323787	4.91888	8.70423e-07	5.87212e-05
MsaG008558	65.6793	1.59112	0.416139	3.82354	0.000131548	0.00377196
MsaG045054	101.608	1.58858	0.311092	5.10647	3.28228e-07	2.52897e-05
MsaG014636	408.202	1.58703	0.296604	5.35067	8.7627e-08	8.21274e-06
MsaG003512	669.596	1.5853	0.286502	5.5333	3.14267e-08	3.40249e-06
MsaG014991	253.531	1.58457	0.34364	4.61114	4.00472e-06	0.000208694
MsaG004270	704.531	1.58369	0.276682	5.72386	1.04132e-08	1.28562e-06
MsaG037884	110.01	1.58335	0.327533	4.83416	1.33706e-06	8.56744e-05
MsaG009555	1279.48	1.58301	0.377922	4.18872	2.80538e-05	0.00109249
MsaG021158	609.99	1.58171	0.287443	5.50269	3.74047e-08	3.94761e-06
MsaG016960	1552.71	1.57881	0.262392	6.01701	1.77673e-09	2.86077e-07
MsaG002640	690.28	1.57724	0.223844	7.04615	1.83942e-12	6.32913e-10
MsaG002788	8890.04	1.5768	0.204207	7.72158	1.14898e-14	6.81684e-12
MsaG005698	54.106	1.57634	0.476322	3.30939	0.000934989	0.0175786
MsaG029966	9807.43	1.57604	0.322231	4.89101	1.00317e-06	6.59626e-05
MsaG045795	20656.7	1.57488	0.200386	7.85923	3.86509e-15	2.62388e-12
MsaG040149	1029.56	1.57452	0.244696	6.4346	1.23801e-10	2.70403e-08
MsaG004228	2850.4	1.57367	0.280579	5.60865	2.03912e-08	2.32812e-06
MsaG043800	698.008	1.5724	0.287679	5.46583	4.60737e-08	4.66645e-06
MsaG003070	349.383	1.57208	0.367696	4.2755	1.90706e-05	0.000782705
MsaG013256	589.937	1.57193	0.274867	5.71889	1.07225e-08	1.31379e-06
MsaG043935	389.162	1.57149	0.279191	5.62872	1.81551e-08	2.1112e-06
MsaG011006	2587.93	1.57085	0.211038	7.44345	9.80865e-14	4.64856e-11
MsaG045981	9080.82	1.56979	0.266856	5.88255	4.03997e-09	5.7331e-07
MsaG038680	24.5146	1.56953	0.515086	3.04711	0.00231051	0.0343535
MsaG010961	1001.96	1.56912	0.204064	7.68935	1.47879e-14	8.4419e-12
MsaG040845	724.251	1.56754	0.241448	6.49225	8.45629e-11	1.89647e-08
MsaG041849	19.1545	1.56429	0.530041	2.95127	0.00316467	0.0430375
MsaG030458	345.164	1.56264	0.396065	3.94541	7.96649e-05	0.00255558
MsaG015911	175.33	1.56148	0.280246	5.57182	2.52088e-08	2.77717e-06
MsaG041918	1665	1.5601	0.216895	7.19287	6.34423e-13	2.41446e-10
MsaG035804	470.997	1.55907	0.442567	3.52278	0.000427039	0.0096547
MsaG043937	30.1614	1.55795	0.416025	3.74484	0.000180508	0.00486481
MsaG016758	4908.63	1.55774	0.325487	4.78588	1.70238e-06	0.000103536
MsaG002650	3102.12	1.55774	0.265999	5.85619	4.73611e-09	6.53636e-07
MsaG010665	236.854	1.55591	0.281962	5.51814	3.42604e-08	3.6464e-06
MsaG009534	17.3945	1.5556	0.505633	3.07653	0.00209424	0.0318613
MsaG023735	2722.27	1.55458	0.382821	4.06086	4.88932e-05	0.00172972
MsaG012660	22.7003	1.5541	0.433897	3.58171	0.000341348	0.0080963
MsaG015350	1110.94	1.55227	0.489501	3.17112	0.0015185	0.0252261
MsaG013595	41.9887	1.55119	0.457369	3.39155	0.000694985	0.0139989
MsaG040743	5226.16	1.55075	0.213786	7.25376	4.05367e-13	1.697e-10
MsaG010616	5069.38	1.55038	0.29285	5.29412	1.19589e-07	1.07766e-05
MsaG040805	737.598	1.54827	0.22457	6.89435	5.41105e-12	1.5804e-09
MsaG014642	487.664	1.54756	0.340113	4.55014	5.36102e-06	0.00026665
MsaG016525	106.228	1.54746	0.407257	3.79971	0.000144867	0.0040931
MsaG024523	50.5437	1.5474	0.495636	3.12205	0.00179599	0.0284078
MsaG031886	293.669	1.54719	0.476409	3.2476	0.00116382	0.020657
MsaG040465	16582.9	1.54708	0.221855	6.97339	3.09403e-12	9.65338e-10
MsaG046487	50.1247	1.54409	0.456169	3.38492	0.000711998	0.0142957
MsaG009865	46.1784	1.54105	0.513974	2.99831	0.00271484	0.0387892
MsaG025043	443.633	1.54105	0.301436	5.11235	3.18178e-07	2.4743e-05
MsaG027847	4502.36	1.54075	0.280848	5.48605	4.1101e-08	4.24846e-06
MsaG015936	84.5198	1.53679	0.410807	3.74091	0.000183357	0.00493628
MsaG037654	759.278	1.53581	0.26874	5.71485	1.09804e-08	1.33886e-06
MsaG009976	765.303	1.53549	0.222499	6.90112	5.15952e-12	1.52467e-09
MsaG009566	65.2981	1.53504	0.331386	4.63217	3.61848e-06	0.000191345
MsaG043033	30.4182	1.53454	0.423541	3.62312	0.000291073	0.00712218
MsaG042556	28.7634	1.53398	0.417883	3.67085	0.000241745	0.00622147
MsaG040742	3043.72	1.5338	0.26218	5.85017	4.9106e-09	6.7035e-07
MsaG039845	295.035	1.53121	0.245308	6.24198	4.32065e-10	7.97986e-08
MsaG039795	91.1171	1.53085	0.287592	5.32299	1.02077e-07	9.32351e-06
MsaG002103	370.663	1.52878	0.37627	4.06299	4.84485e-05	0.00171883
MsaG000778	14080.2	1.52863	0.261693	5.84132	5.17875e-09	6.99353e-07
MsaG006410	321.374	1.52646	0.337938	4.51697	6.27295e-06	0.000306545
MsaG045726	614.749	1.52571	0.292336	5.21904	1.79857e-07	1.53141e-05
MsaG034895	14768.1	1.52551	0.202502	7.53329	4.94765e-14	2.58906e-11
MsaG013442	92.7942	1.52514	0.391399	3.89663	9.75395e-05	0.0029878
MsaG040735	71.5038	1.52436	0.321148	4.74659	2.0687e-06	0.000122551
MsaG015650	27.2315	1.52418	0.397272	3.83662	0.00012474	0.00363483
MsaG029674	273.866	1.52278	0.246	6.19015	6.01065e-10	1.07075e-07
MsaG008277	34.3955	1.52198	0.388008	3.92256	8.76117e-05	0.00275768
MsaG037285	236.984	1.52133	0.340889	4.46284	8.08799e-06	0.000381152
MsaG020200	44.7644	1.52017	0.359458	4.22905	2.34676e-05	0.000935649
MsaG041645	27.5927	1.51749	0.464652	3.26587	0.00109127	0.019659
MsaG025764	214.346	1.5155	0.352211	4.30281	1.68642e-05	0.000713122
MsaG017841	18730.3	1.51417	0.201101	7.52941	5.09688e-14	2.61272e-11
MsaG038113	43.6908	1.51349	0.336091	4.50321	6.6934e-06	0.000324565
MsaG045934	20.1807	1.5127	0.522669	2.89418	0.00380148	0.0492114
MsaG039536	930.77	1.51205	0.24143	6.26288	3.77923e-10	7.08973e-08
MsaG046512	2878.65	1.51156	0.240338	6.28931	3.18882e-10	6.16129e-08
MsaG016553	3971.16	1.51119	0.218139	6.92765	4.279e-12	1.29494e-09
MsaG007701	6087.93	1.51106	0.252318	5.98871	2.1151e-09	3.29982e-07
MsaG040412	255.704	1.51082	0.244815	6.17126	6.77464e-10	1.18997e-07
MsaG004009	548.847	1.50987	0.27872	5.41716	6.05548e-08	5.96477e-06
MsaG017312	181.193	1.50975	0.426137	3.54288	0.000395777	0.00907037
MsaG045796	29205.8	1.50846	0.204647	7.37101	1.69338e-13	7.59541e-11
MsaG023753	754.417	1.50845	0.267605	5.63683	1.73204e-08	2.02351e-06
MsaG025971	6297.77	1.50821	0.263516	5.7234	1.04414e-08	1.28562e-06
MsaG000541	696.307	1.50704	0.274396	5.49222	3.96919e-08	4.15409e-06
MsaG015148	390.8	1.50425	0.293253	5.12953	2.90466e-07	2.28712e-05
MsaG025640	3289.32	1.50418	0.206775	7.27448	3.47756e-13	1.4805e-10
MsaG005806	205.608	1.50271	0.27222	5.52019	3.38634e-08	3.6195e-06
MsaG024115	627.638	1.50239	0.220948	6.79973	1.04816e-11	2.83094e-09
MsaG010527	27.0013	1.50168	0.41812	3.59151	0.000328768	0.00783492
MsaG023979	23.9811	1.50114	0.490256	3.06195	0.00219897	0.0331137
MsaG040865	31.8736	1.50047	0.440288	3.40793	0.000654569	0.0133345
MsaG018799	21.4291	1.49866	0.464441	3.22681	0.00125177	0.0218347
MsaG008195	775.592	1.49865	0.212776	7.04331	1.87726e-12	6.37201e-10
MsaG040578	6473.77	1.49846	0.200967	7.45627	8.90077e-14	4.29941e-11
MsaG046049	102.359	1.49802	0.394094	3.80116	0.00014402	0.00407374
MsaG010265	1003.91	1.49769	0.291178	5.14358	2.69555e-07	2.16316e-05
MsaG037838	158.573	1.49703	0.428558	3.49318	0.000477305	0.0105547
MsaG000176	513.965	1.49657	0.431016	3.47219	0.000516233	0.0111782
MsaG044940	159.769	1.49469	0.304593	4.90718	9.23952e-07	6.15592e-05
MsaG009688	15123.7	1.49407	0.20618	7.24644	4.27875e-13	1.76186e-10
MsaG002556	187.027	1.49034	0.261606	5.69689	1.22012e-08	1.45938e-06
MsaG022266	25.7522	1.49015	0.458738	3.24836	0.0011607	0.0206331
MsaG003583	26.7619	1.48997	0.414414	3.59536	0.000323937	0.00774182
MsaG009115	172.464	1.4898	0.427381	3.48589	0.000490504	0.0107509
MsaG001365	18552	1.48976	0.302575	4.92361	8.49627e-07	5.75227e-05
MsaG014255	1019.93	1.48954	0.242026	6.15444	7.53445e-10	1.31424e-07
MsaG038450	39.5217	1.488	0.402432	3.69753	0.000217707	0.00572458
MsaG045055	150.013	1.48684	0.311732	4.76962	1.84577e-06	0.00011118
MsaG027379	267.737	1.4864	0.343463	4.32767	1.50695e-05	0.000647925
MsaG040466	26053.9	1.48473	0.190768	7.78291	7.08771e-15	4.56485e-12
MsaG015684	40361.8	1.48433	0.21801	6.80855	9.85904e-12	2.72131e-09
MsaG032210	76.9261	1.48059	0.476467	3.10744	0.00188715	0.0295704
MsaG034633	2324.55	1.48041	0.230433	6.42449	1.32309e-10	2.86494e-08
MsaG032259	640.952	1.4802	0.497565	2.97489	0.00293098	0.0407192
MsaG039153	238.025	1.47524	0.372529	3.96007	7.49293e-05	0.00243547
MsaG011265	47.4166	1.47443	0.40176	3.66993	0.000242613	0.00622724
MsaG020967	928.978	1.47306	0.249387	5.90673	3.48966e-09	5.03754e-07
MsaG004868	2552.66	1.47296	0.180477	8.16146	3.31e-16	3.46419e-13
MsaG030866	60.3384	1.47266	0.409409	3.59704	0.000321864	0.0076996
MsaG034599	214.321	1.47248	0.273079	5.39215	6.96207e-08	6.70012e-06
MsaG008714	260.502	1.47152	0.252543	5.82681	5.64971e-09	7.50844e-07
MsaG044826	72.4133	1.47068	0.419429	3.50639	0.000454226	0.0101146
MsaG041598	70.6833	1.47014	0.425149	3.45793	0.000544347	0.0116069
MsaG004334	1112.93	1.47008	0.342451	4.29281	1.76423e-05	0.000739799
MsaG004408	971.359	1.46997	0.309473	4.7499	2.03517e-06	0.000121088
MsaG045286	395.269	1.4689	0.255381	5.7518	8.82959e-09	1.10361e-06
MsaG017670	521.5	1.46451	0.271862	5.38695	7.16627e-08	6.87032e-06
MsaG036608	45.6355	1.46426	0.352109	4.15855	3.20274e-05	0.00121888
MsaG015908	136.944	1.46392	0.367998	3.97806	6.9481e-05	0.00229937
MsaG006905	259.118	1.46289	0.249356	5.86667	4.44628e-09	6.20454e-07
MsaG029781	47.5768	1.46059	0.37702	3.87403	0.000107051	0.00321257
MsaG045173	1388.82	1.4603	0.309445	4.71909	2.36906e-06	0.00013711
MsaG026174	908.855	1.45793	0.171781	8.48711	2.11839e-17	2.95609e-14
MsaG039381	490.435	1.45756	0.23007	6.33528	2.36915e-10	4.79905e-08
MsaG020180	38.2103	1.45625	0.376007	3.87292	0.000107538	0.00321812
MsaG015683	19726.7	1.45446	0.242911	5.98764	2.12913e-09	3.3012e-07
MsaG043984	2057.34	1.4541	0.264887	5.4895	4.03077e-08	4.18367e-06
MsaG007702	14272.1	1.45295	0.265317	5.47627	4.34388e-08	4.41739e-06
MsaG025539	777.194	1.45154	0.222322	6.52901	6.62076e-11	1.4982e-08
MsaG035422	25.0779	1.45098	0.500351	2.89993	0.0037325	0.0485766
MsaG041005	36.0134	1.4501	0.428469	3.38437	0.000713407	0.0143126
MsaG011243	574.014	1.45002	0.221002	6.56111	5.34075e-11	1.23072e-08
MsaG021089	90.4566	1.44965	0.339453	4.27054	1.94999e-05	0.000797718
MsaG006484	1190.87	1.44928	0.301917	4.80024	1.58476e-06	9.73254e-05
MsaG039379	311.169	1.44917	0.311616	4.6505	3.31133e-06	0.000177343
MsaG013187	1379.68	1.44686	0.254879	5.67664	1.37363e-08	1.62694e-06
MsaG025173	83.3372	1.44643	0.454316	3.18376	0.00145377	0.0243465
MsaG001374	117.394	1.4459	0.310065	4.66321	3.11318e-06	0.000169618
MsaG016944	4230.94	1.44448	0.44988	3.21081	0.00132363	0.0226941
MsaG000233	2260.61	1.44347	0.228621	6.31383	2.7221e-10	5.38375e-08
MsaG041775	106.409	1.44306	0.339722	4.24778	2.15902e-05	0.000869073
MsaG038886	246.221	1.443	0.423871	3.40433	0.000663269	0.013479
MsaG019591	1071.15	1.44229	0.281518	5.12326	3.00294e-07	2.35712e-05
MsaG030168	3540.84	1.44229	0.233444	6.17831	6.47927e-10	1.1461e-07
MsaG043798	209.635	1.44211	0.351878	4.09831	4.16178e-05	0.00151721
MsaG029965	9942.94	1.44121	0.274835	5.24391	1.57205e-07	1.36633e-05
MsaG010534	969.094	1.43856	0.487284	2.9522	0.00315514	0.0429544
MsaG018956	96.5951	1.43816	0.36179	3.97512	7.03438e-05	0.00231876
MsaG008349	233.615	1.43761	0.322858	4.45277	8.4771e-06	0.000397253
MsaG040569	384.691	1.43659	0.368799	3.89531	9.8072e-05	0.0029968
MsaG017533	1621.64	1.43579	0.236138	6.08028	1.19976e-09	2.00904e-07
MsaG003053	285.238	1.4345	0.340524	4.21263	2.5241e-05	0.000993737
MsaG008873	167.973	1.43427	0.303826	4.72069	2.35047e-06	0.000136349
MsaG014210	511.541	1.43357	0.330553	4.33689	1.44514e-05	0.000624767
MsaG026999	9922.98	1.4332	0.239415	5.98624	2.1475e-09	3.30925e-07
MsaG024478	11178	1.43229	0.201373	7.1126	1.13878e-12	4.14548e-10
MsaG045799	5407.67	1.43153	0.207397	6.90235	5.11484e-12	1.52467e-09
MsaG014555	313.6	1.43031	0.311539	4.5911	4.40921e-06	0.000225849
MsaG025568	318.232	1.429	0.31269	4.57001	4.877e-06	0.000246977
MsaG019798	307.316	1.42894	0.280338	5.09719	3.4473e-07	2.62698e-05
MsaG012760	119.263	1.42806	0.270131	5.28656	1.24639e-07	1.11017e-05
MsaG043165	68.2206	1.42684	0.438698	3.25244	0.0011442	0.0203685
MsaG002682	25.3992	1.42576	0.455094	3.13289	0.00173096	0.0276971
MsaG024578	245.868	1.42479	0.454232	3.13669	0.00170864	0.027529
MsaG001605	911.301	1.42474	0.332071	4.29046	1.78299e-05	0.000743942
MsaG028072	187.901	1.42404	0.461293	3.08706	0.0020215	0.0310557
MsaG046817	38.2933	1.42344	0.409293	3.47781	0.000505526	0.0110033
MsaG003852	342.833	1.42234	0.387384	3.67165	0.000240987	0.00622147
MsaG037280	201.966	1.42091	0.294469	4.82531	1.39784e-06	8.86639e-05
MsaG022209	4042.32	1.42027	0.328782	4.31979	1.56179e-05	0.000666028
MsaG015093	594.022	1.42012	0.285995	4.96554	6.8511e-07	4.80636e-05
MsaG031966	54.3285	1.41914	0.413635	3.43089	0.0006016	0.0125611
MsaG029191	853.878	1.41908	0.262072	5.41485	6.13393e-08	5.98631e-06
MsaG024389	375.327	1.4188	0.345843	4.10244	4.08808e-05	0.00149468
MsaG036253	977.641	1.41839	0.284436	4.98667	6.14274e-07	4.40838e-05
MsaG039333	516.938	1.4166	0.256816	5.51602	3.46757e-08	3.67504e-06
MsaG004349	141.312	1.41569	0.477254	2.96632	0.0030139	0.0413904
MsaG001604	537.622	1.41362	0.387463	3.64841	0.00026387	0.00656877
MsaG005043	86.5045	1.41296	0.302359	4.67313	2.96645e-06	0.000163402
MsaG044023	80.5548	1.4099	0.396908	3.55221	0.000382014	0.00880314
MsaG004184	21.215	1.40846	0.479773	2.93568	0.00332815	0.0445005
MsaG042013	45.4514	1.40829	0.421697	3.33958	0.000839048	0.016162
MsaG018895	174.332	1.40764	0.328731	4.28203	1.85193e-05	0.00076634
MsaG026423	39.5892	1.40762	0.389467	3.61423	0.000301245	0.00733205
MsaG004871	4519.53	1.40676	0.173915	8.08878	6.02635e-16	5.40606e-13
MsaG000655	130.951	1.40477	0.411565	3.41323	0.000641968	0.0131311
MsaG004873	499.923	1.40411	0.301132	4.66277	3.11982e-06	0.000169618
MsaG022578	3242.74	1.40279	0.223953	6.26379	3.7574e-10	7.08973e-08
MsaG004672	349.274	1.40052	0.293527	4.77133	1.83014e-06	0.000110769
MsaG006758	71.2966	1.40019	0.405067	3.45668	0.00054688	0.0116411
MsaG040253	705.232	1.39993	0.235916	5.93405	2.95554e-09	4.41908e-07
MsaG003137	1508.3	1.39864	0.269812	5.18374	2.17481e-07	1.79693e-05
MsaG028569	272.014	1.39743	0.417876	3.34413	0.000825423	0.0159977
MsaG024713	196.079	1.39533	0.32274	4.32338	1.53655e-05	0.000657495
MsaG017066	1387.57	1.39374	0.207755	6.7086	1.96506e-11	5.03657e-09
MsaG029667	59.5785	1.39305	0.332041	4.19542	2.72365e-05	0.00106728
MsaG046621	107.533	1.39293	0.342794	4.06347	4.83486e-05	0.00171869
MsaG001713	2704.63	1.39273	0.218475	6.37479	1.83212e-10	3.86715e-08
MsaG008627	152.648	1.39262	0.368955	3.77449	0.000160336	0.00441648
MsaG023750	540.183	1.39248	0.386105	3.60647	0.00031039	0.00749651
MsaG026710	148.071	1.39198	0.343341	4.05422	5.0301e-05	0.00176708
MsaG008265	140.359	1.39131	0.323803	4.29679	1.7329e-05	0.000729095
MsaG008260	132.14	1.3883	0.4223	3.28747	0.00101091	0.0186159
MsaG007560	609.143	1.38656	0.474114	2.92453	0.00344973	0.045871
MsaG035365	11137.1	1.38642	0.189554	7.31411	2.59101e-13	1.14177e-10
MsaG020691	39.9406	1.38446	0.402203	3.4422	0.000577013	0.0121182
MsaG035511	798.837	1.38386	0.233499	5.92664	3.09201e-09	4.59557e-07
MsaG034449	184.648	1.38377	0.426113	3.24743	0.00116452	0.020657
MsaG029383	3910.07	1.38343	0.315352	4.38694	1.14958e-05	0.000513794
MsaG034084	26.199	1.38309	0.433277	3.19215	0.00141219	0.0238384
MsaG005436	2878.18	1.38209	0.334738	4.12888	3.64532e-05	0.0013585
MsaG000301	1062.24	1.38167	0.201694	6.85031	7.36878e-12	2.05654e-09
MsaG017304	10390.2	1.3814	0.247245	5.58717	2.30803e-08	2.56759e-06
MsaG033477	65.3496	1.38136	0.322239	4.28676	1.81301e-05	0.000752715
MsaG004493	2658	1.37961	0.256879	5.37065	7.8454e-08	7.43626e-06
MsaG034670	696.876	1.37915	0.277691	4.9665	6.81703e-07	4.79636e-05
MsaG034672	817.941	1.37874	0.229516	6.00715	1.88812e-09	3.00163e-07
MsaG026998	1685.65	1.37857	0.311325	4.42808	9.50758e-06	0.000436584
MsaG035509	259.411	1.37845	0.24947	5.52553	3.28494e-08	3.52612e-06
MsaG010492	63.4875	1.37829	0.328778	4.19216	2.76309e-05	0.00107937
MsaG045648	87.595	1.37781	0.418532	3.29201	0.000994742	0.0184265
MsaG044945	878.154	1.37764	0.375827	3.66561	0.000246749	0.00628584
MsaG026785	1540.1	1.37704	0.246239	5.59228	2.24107e-08	2.52427e-06
MsaG040365	4924.53	1.3769	0.270475	5.09068	3.56777e-07	2.68309e-05
MsaG034112	1396.84	1.37535	0.279309	4.9241	8.47495e-07	5.75227e-05
MsaG024534	185.169	1.3749	0.29329	4.68785	2.76096e-06	0.000154799
MsaG018307	878.663	1.37417	0.273929	5.0165	5.26225e-07	3.86483e-05
MsaG000913	214.248	1.37363	0.267391	5.13715	2.78942e-07	2.22428e-05
MsaG021744	439.93	1.37353	0.269479	5.09697	3.45133e-07	2.62698e-05
MsaG040239	528.236	1.37319	0.257958	5.32332	1.01888e-07	9.32351e-06
MsaG018876	72.6563	1.37236	0.320656	4.27985	1.87017e-05	0.000772614
MsaG009847	30.1845	1.37124	0.434874	3.1532	0.00161492	0.026391
MsaG035729	500.35	1.37048	0.229822	5.96322	2.47315e-09	3.76489e-07
MsaG009965	74.981	1.36835	0.408637	3.34858	0.000812279	0.0157917
MsaG016280	751.267	1.36804	0.205928	6.64328	3.0678e-11	7.48127e-09
MsaG015109	242.289	1.36786	0.308652	4.43173	9.34811e-06	0.000433221
MsaG036294	250.629	1.36714	0.264388	5.17094	2.32917e-07	1.9119e-05
MsaG013156	120.988	1.36627	0.384136	3.55675	0.000375471	0.00870829
MsaG004203	57.8808	1.36373	0.4151	3.28532	0.00101868	0.0187284
MsaG007690	214.938	1.36262	0.427597	3.18669	0.00143913	0.0241469
MsaG017917	1510.07	1.36258	0.361975	3.76429	0.00016702	0.00457492
MsaG015546	380.77	1.36207	0.338748	4.02091	5.79738e-05	0.00196806
MsaG000207	47.1293	1.36158	0.409592	3.32424	0.000886614	0.0168329
MsaG022078	153.722	1.36037	0.312417	4.35435	1.33463e-05	0.00058652
MsaG006675	171.48	1.35963	0.382565	3.55399	0.000379436	0.00876788
MsaG040397	463.009	1.35897	0.202271	6.71855	1.83536e-11	4.75264e-09
MsaG000821	224.227	1.35875	0.451467	3.00962	0.00261572	0.0377162
MsaG041672	28.4509	1.35774	0.424082	3.20161	0.00136664	0.0232385
MsaG044350	835.214	1.3562	0.327335	4.14317	3.42531e-05	0.00128464
MsaG009752	272.149	1.35569	0.31156	4.3513	1.3533e-05	0.000592197
MsaG030498	21.6472	1.35562	0.468584	2.89301	0.0038157	0.0492736
MsaG007311	39.896	1.35481	0.415051	3.2642	0.00109772	0.019737
MsaG023105	83.0669	1.35118	0.289828	4.66199	3.1317e-06	0.000169896
MsaG032612	263.387	1.35087	0.304873	4.43093	9.38279e-06	0.000434027
MsaG015230	1088.21	1.34994	0.295929	4.56172	5.07372e-06	0.000254375
MsaG016479	402.095	1.34973	0.325306	4.1491	3.33781e-05	0.00126645
MsaG016902	920.702	1.34935	0.270382	4.99054	6.02097e-07	4.33337e-05
MsaG005754	198.041	1.34885	0.264848	5.09292	3.52596e-07	2.65961e-05
MsaG015355	161.237	1.34885	0.345937	3.89911	9.65472e-05	0.0029719
MsaG003856	805.196	1.34717	0.356857	3.7751	0.000159945	0.00441482
MsaG005230	452.173	1.34525	0.402741	3.34023	0.000837105	0.016157
MsaG018363	1205.21	1.34363	0.355768	3.7767	0.00015892	0.00440105
MsaG007578	351.203	1.34341	0.459562	2.92325	0.003464	0.0460364
MsaG015943	383.71	1.34224	0.287207	4.67342	2.96223e-06	0.000163402
MsaG046015	959.379	1.34188	0.286643	4.68138	2.84944e-06	0.00015905
MsaG033831	133.893	1.34136	0.349692	3.83584	0.000125135	0.00364212
MsaG017606	503.471	1.34106	0.214132	6.26276	3.78224e-10	7.08973e-08
MsaG046964	166.422	1.34063	0.337677	3.97016	7.18249e-05	0.0023583
MsaG013267	824.197	1.33829	0.247096	5.41607	6.09219e-08	5.97748e-06
MsaG017245	365.137	1.33818	0.250273	5.34689	8.94798e-08	8.35521e-06
MsaG045724	501.573	1.33656	0.286208	4.66987	3.01387e-06	0.000164929
MsaG001360	45.1738	1.33625	0.448753	2.9777	0.00290422	0.0406634
MsaG045141	1469.12	1.33575	0.261849	5.10124	3.37436e-07	2.58406e-05
MsaG018099	450.711	1.33491	0.261403	5.10671	3.27823e-07	2.52897e-05
MsaG032225	50361.4	1.33399	0.405222	3.29201	0.000994757	0.0184265
MsaG036154	956.794	1.33348	0.318963	4.18068	2.90637e-05	0.00112311
MsaG044254	382.433	1.33337	0.272358	4.89564	9.79884e-07	6.47704e-05
MsaG038906	207.495	1.3321	0.337493	3.94705	7.91184e-05	0.00254455
MsaG003588	1781.5	1.33168	0.210517	6.32577	2.51973e-10	5.06325e-08
MsaG020949	1152.34	1.33159	0.289992	4.5918	4.39429e-06	0.000225717
MsaG042722	27.0895	1.33119	0.383168	3.47417	0.000512439	0.0111441
MsaG029652	76.5334	1.33093	0.373416	3.56421	0.000364955	0.00849578
MsaG046402	232.537	1.3309	0.362817	3.66824	0.000244226	0.00624569
MsaG021303	39.637	1.33067	0.409817	3.24699	0.00116634	0.0206646
MsaG026286	4918.43	1.3306	0.341303	3.89861	9.67481e-05	0.00297444
MsaG042598	157.702	1.33026	0.40776	3.26235	0.00110492	0.0198381
MsaG017989	324.154	1.33001	0.302753	4.39306	1.11766e-05	0.000501309
MsaG029976	664.484	1.32802	0.301942	4.39827	1.09116e-05	0.000492943
MsaG021144	799.239	1.32773	0.290634	4.56841	4.91441e-06	0.000247872
MsaG046821	1308.77	1.3262	0.252875	5.24447	1.56729e-07	1.36633e-05
MsaG009554	1120.34	1.32587	0.381666	3.4739	0.000512954	0.0111457
MsaG006212	3321.63	1.32552	0.270879	4.89342	9.90976e-07	6.53316e-05
MsaG040464	22086.9	1.32543	0.208818	6.34727	2.19166e-10	4.47562e-08
MsaG016809	214.621	1.32493	0.349156	3.79467	0.000147842	0.00416778
MsaG007364	12366.5	1.3242	0.218581	6.05814	1.37707e-09	2.29068e-07
MsaG003143	186.944	1.3234	0.232011	5.70403	1.17005e-08	1.40618e-06
MsaG008307	619.615	1.3213	0.301865	4.37714	1.20249e-05	0.000535535
MsaG046648	487.738	1.3209	0.320478	4.12166	3.76154e-05	0.00139149
MsaG002555	745.888	1.31965	0.277319	4.75861	1.94929e-06	0.0001163
MsaG023830	294.696	1.31958	0.259791	5.07941	3.78618e-07	2.822e-05
MsaG046526	93.377	1.3189	0.455561	2.89511	0.00379026	0.0491501
MsaG031182	1005.96	1.31881	0.269963	4.88515	1.03348e-06	6.77778e-05
MsaG025409	57.9491	1.31831	0.409301	3.22089	0.00127795	0.022153
MsaG029844	231.502	1.31824	0.420989	3.13128	0.00174044	0.0277564
MsaG018293	166.789	1.31737	0.249103	5.28847	1.23346e-07	1.10256e-05
MsaG009689	9231.02	1.31675	0.253616	5.1919	2.08154e-07	1.73126e-05
MsaG025947	50.4891	1.31664	0.386033	3.41068	0.000648012	0.0132224
MsaG030724	276.383	1.31636	0.241624	5.44797	5.09486e-08	5.07829e-06
MsaG018222	278.855	1.31442	0.360798	3.6431	0.000269379	0.00666627
MsaG044632	2423.87	1.31431	0.328999	3.99486	6.47319e-05	0.00216791
MsaG041577	409.268	1.31317	0.21573	6.08708	1.14988e-09	1.93843e-07
MsaG038574	142.01	1.31314	0.415695	3.1589	0.00158364	0.0260326
MsaG012617	56.2087	1.31283	0.408872	3.21087	0.00132336	0.0226941
MsaG038696	948.937	1.30999	0.302971	4.3238	1.53363e-05	0.000657366
MsaG040462	1129.18	1.30995	0.335235	3.90755	9.32366e-05	0.00289126
MsaG040876	319.124	1.30988	0.364116	3.59741	0.000321396	0.00769572
MsaG045620	44.593	1.30799	0.400095	3.2692	0.00107854	0.0195178
MsaG013046	251.532	1.30795	0.284904	4.59083	4.41483e-06	0.000225849
MsaG042269	1517.55	1.30706	0.395045	3.30862	0.000937556	0.0176137
MsaG004483	401.543	1.30648	0.308653	4.23284	2.30762e-05	0.000921505
MsaG040549	1542.6	1.30543	0.331221	3.94127	8.10516e-05	0.00258685
MsaG024626	1082.86	1.30533	0.272339	4.79304	1.64275e-06	0.000100395
MsaG034321	303.065	1.30532	0.27618	4.72636	2.2858e-06	0.000133522
MsaG004725	608.68	1.30308	0.256533	5.07958	3.78266e-07	2.822e-05
MsaG007845	95.4115	1.30291	0.321324	4.05481	5.01741e-05	0.00176509
MsaG013720	229.054	1.30285	0.319495	4.07784	4.54557e-05	0.00163576
MsaG017301	56.4062	1.30225	0.324871	4.0085	6.11064e-05	0.00206371
MsaG039407	3595.69	1.30176	0.44716	2.91119	0.0036006	0.0472518
MsaG005807	60.7884	1.30174	0.331387	3.92816	8.55987e-05	0.00271131
MsaG023736	2162.43	1.30068	0.198059	6.56712	5.12983e-11	1.20422e-08
MsaG026201	216.148	1.29966	0.402451	3.22936	0.00124069	0.0217101
MsaG012323	79.3735	1.29944	0.342749	3.79123	0.000149903	0.00421643
MsaG002844	20.5751	1.29798	0.432758	2.99932	0.00270579	0.0387039
MsaG024143	835.616	1.29747	0.205573	6.31147	2.76404e-10	5.42399e-08
MsaG029455	35.3968	1.29667	0.374681	3.46075	0.000538681	0.0115252
MsaG003316	191	1.29621	0.315586	4.10731	4.00298e-05	0.00146998
MsaG018659	1450.98	1.29603	0.238057	5.44422	5.20342e-08	5.16599e-06
MsaG002000	256.448	1.29498	0.301416	4.29632	1.73654e-05	0.000729407
MsaG017682	131.883	1.29356	0.301846	4.2855	1.82327e-05	0.000755725
MsaG009078	58.8733	1.29326	0.346591	3.73136	0.000190447	0.00509441
MsaG017884	1394.76	1.29297	0.305884	4.22699	2.36835e-05	0.000942761
MsaG024386	1378.72	1.29294	0.283257	4.56456	5.00548e-06	0.000251959
MsaG035529	546.314	1.29199	0.303858	4.25196	2.11904e-05	0.000855724
MsaG046246	619.947	1.29051	0.33883	3.80871	0.000139692	0.00398635
MsaG017973	187.713	1.28967	0.431708	2.98737	0.00281389	0.0397298
MsaG033990	243.638	1.28862	0.446504	2.88602	0.00390141	0.0499469
MsaG028263	1562.14	1.2885	0.334035	3.85736	0.000114616	0.00339897
MsaG026386	750.386	1.28707	0.313218	4.10917	3.97077e-05	0.00146029
MsaG025095	2048.04	1.28679	0.371874	3.46029	0.000539602	0.0115339
MsaG016820	286.074	1.28659	0.34352	3.7453	0.000180181	0.00486122
MsaG047150	142.472	1.28645	0.287687	4.47169	7.76021e-06	0.000367775
MsaG018890	86.1569	1.28589	0.349819	3.67589	0.000237023	0.00614402
MsaG046873	324.875	1.28527	0.417815	3.07617	0.00209682	0.0318813
MsaG038120	244.572	1.28484	0.2427	5.29395	1.19701e-07	1.07766e-05
MsaG017338	461.375	1.28261	0.41124	3.11888	0.00181543	0.0286432
MsaG022704	83.3079	1.28232	0.273592	4.68699	2.77248e-06	0.000155099
MsaG046822	792.861	1.28219	0.292095	4.38964	1.13537e-05	0.000508346
MsaG001382	67.0286	1.28209	0.397265	3.2273	0.00124965	0.0218129
MsaG016049	193.88	1.27967	0.398234	3.21335	0.00131197	0.0225557
MsaG030391	885.861	1.27864	0.420085	3.04378	0.00233628	0.0346006
MsaG043291	249.408	1.27754	0.205471	6.21763	5.04735e-10	9.18691e-08
MsaG040841	26.5289	1.27724	0.42908	2.9767	0.00291367	0.0406813
MsaG007009	436.043	1.27658	0.256955	4.96812	6.76062e-07	4.77003e-05
MsaG042512	79.8118	1.27564	0.433557	2.94227	0.00325812	0.0439042
MsaG013041	157.403	1.27516	0.432307	2.94966	0.0031812	0.0432128
MsaG000218	183.018	1.27395	0.23339	5.45846	4.80281e-08	4.84486e-06
MsaG014073	65.5455	1.27226	0.411897	3.08878	0.00200977	0.0309308
MsaG042283	903.462	1.27224	0.275796	4.61299	3.96913e-06	0.000207269
MsaG039253	90.9166	1.27179	0.433617	2.93299	0.00335715	0.0448537
MsaG000912	166.762	1.27086	0.375626	3.38331	0.000716171	0.0143451
MsaG015092	1029.72	1.27048	0.288515	4.40352	1.06509e-05	0.000482907
MsaG038253	481.54	1.26946	0.237931	5.33541	9.53285e-08	8.80316e-06
MsaG045036	331.434	1.26783	0.299452	4.23383	2.2974e-05	0.000918887
MsaG010399	104.368	1.26648	0.403743	3.13685	0.00170774	0.027529
MsaG008523	82.3897	1.26638	0.34378	3.68369	0.00022988	0.00599597
MsaG030170	230.163	1.26531	0.283152	4.46866	7.87124e-06	0.000372335
MsaG036465	7731.99	1.26435	0.345944	3.65477	0.00025741	0.00647859
MsaG003838	972.04	1.26323	0.337036	3.74806	0.000178207	0.0048183
MsaG002412	37.4738	1.26163	0.402782	3.13228	0.00173455	0.0276986
MsaG003356	780.333	1.26087	0.267514	4.71328	2.4376e-06	0.000140109
MsaG012247	353.221	1.26081	0.314419	4.00996	6.07281e-05	0.00205575
MsaG012755	1755.47	1.25965	0.361212	3.48727	0.000487976	0.0107141
MsaG003836	59.363	1.25931	0.326712	3.85451	0.000115964	0.00342679
MsaG027162	2401.12	1.25814	0.215484	5.83865	5.26262e-09	7.06879e-07
MsaG022492	117.699	1.258	0.326902	3.84824	0.000118968	0.00349502
MsaG022870	464.099	1.25782	0.367136	3.42604	0.000612454	0.0127032
MsaG011381	80.2987	1.25759	0.423606	2.96878	0.00298988	0.0412012
MsaG046626	241.896	1.25698	0.39004	3.22271	0.00126985	0.0220734
MsaG024892	825.838	1.25638	0.393662	3.19152	0.00141525	0.0238546
MsaG045596	365.95	1.25629	0.223468	5.6218	1.88979e-08	2.17742e-06
MsaG043280	1918.93	1.25463	0.269436	4.6565	3.21632e-06	0.000173736
MsaG031402	162.337	1.25362	0.356034	3.52107	0.000429807	0.00970168
MsaG043851	53.9022	1.25233	0.399204	3.13706	0.00170654	0.027529
MsaG016625	122.761	1.25219	0.420597	2.97716	0.00290928	0.0406651
MsaG013883	23.0184	1.2512	0.427504	2.92676	0.00342515	0.0455925
MsaG028442	206.075	1.25115	0.350851	3.56604	0.000362416	0.00846019
MsaG016403	1002.39	1.2504	0.200285	6.24309	4.29021e-10	7.97986e-08
MsaG020144	423.694	1.24923	0.308369	4.05108	5.0981e-05	0.00178348
MsaG039498	125.446	1.24694	0.403514	3.09019	0.00200026	0.0308615
MsaG039157	599.436	1.24562	0.346696	3.59283	0.000327106	0.00780922
MsaG017038	77.9181	1.24561	0.277125	4.49476	6.96474e-06	0.000336424
MsaG024287	570.492	1.24526	0.302215	4.12046	3.78119e-05	0.00139671
MsaG032427	1281.55	1.243	0.290677	4.27622	1.90097e-05	0.000782705
MsaG006910	192.65	1.24217	0.339627	3.65744	0.000254742	0.0064356
MsaG016997	448.459	1.24127	0.283633	4.37633	1.20693e-05	0.000536562
MsaG044470	125.789	1.24113	0.36913	3.36232	0.000772891	0.0151839
MsaG005930	806.278	1.24094	0.280638	4.42185	9.78584e-06	0.000446099
MsaG011210	1427.74	1.24077	0.353033	3.51459	0.000440433	0.0098775
MsaG017244	845.102	1.24066	0.273272	4.54002	5.62479e-06	0.00027757
MsaG024332	583.106	1.24045	0.324018	3.82833	0.000129017	0.00371634
MsaG038481	429.405	1.24041	0.357507	3.46961	0.000521219	0.0112591
MsaG009123	536.969	1.23923	0.397257	3.11948	0.00181172	0.0286206
MsaG003929	212.677	1.23913	0.33992	3.64537	0.000267012	0.00662729
MsaG024850	951.182	1.23865	0.24564	5.04257	4.59329e-07	3.40337e-05
MsaG030494	2303.5	1.23857	0.409882	3.02176	0.00251308	0.0366374
MsaG016694	1038.47	1.2382	0.237425	5.21511	1.83713e-07	1.55895e-05
MsaG020028	154.652	1.23787	0.327992	3.7741	0.000160585	0.00441794
MsaG007450	761.379	1.23663	0.344533	3.5893	0.000331572	0.00788676
MsaG040612	328.867	1.23641	0.214961	5.75177	8.83132e-09	1.10361e-06
MsaG026352	27.7527	1.23422	0.409102	3.0169	0.00255377	0.0370998
MsaG019057	92.1465	1.2323	0.304538	4.04644	5.20028e-05	0.00180915
MsaG015548	22.8723	1.23212	0.423034	2.91258	0.00358453	0.0471177
MsaG041151	1042.21	1.23103	0.358862	3.43037	0.00060275	0.0125642
MsaG037576	904.328	1.22854	0.272296	4.51179	6.42837e-06	0.000312922
MsaG036100	111.761	1.22804	0.338956	3.623	0.000291205	0.00712218
MsaG004307	40.657	1.22754	0.416539	2.94699	0.00320885	0.0434177
MsaG015987	132.53	1.22681	0.330263	3.71464	0.000203492	0.00540309
MsaG001807	1355.64	1.22622	0.277123	4.42483	9.65176e-06	0.00044159
MsaG015395	691.036	1.22457	0.22004	5.56519	2.6186e-08	2.85974e-06
MsaG033844	362.892	1.22451	0.348776	3.51088	0.000446624	0.00998069
MsaG005990	142.627	1.22451	0.269623	4.54155	5.58431e-06	0.00027706
MsaG000741	77.254	1.22353	0.37969	3.22245	0.001271	0.0220781
MsaG041064	69.884	1.22347	0.394762	3.09925	0.0019401	0.030137
MsaG035739	280.871	1.22266	0.236741	5.16455	2.4102e-07	1.96557e-05
MsaG043702	84.5931	1.22199	0.354189	3.45011	0.000560366	0.0118492
MsaG039886	341.544	1.22184	0.239221	5.10758	3.26319e-07	2.52897e-05
MsaG041259	109.445	1.22168	0.39943	3.05857	0.002224	0.0333905
MsaG010072	329.889	1.22045	0.34622	3.52508	0.000423361	0.00959745
MsaG016419	768.238	1.22036	0.29407	4.14989	3.32633e-05	0.001264
MsaG000365	385.204	1.21781	0.275494	4.42045	9.8494e-06	0.000448184
MsaG025911	230.674	1.21757	0.412405	2.95237	0.00315341	0.0429541
MsaG042658	63.0973	1.21724	0.323911	3.75795	0.000171309	0.00467203
MsaG045254	341.32	1.21605	0.232414	5.23226	1.6745e-07	1.44537e-05
MsaG000919	165.649	1.21357	0.244728	4.95886	7.09092e-07	4.93379e-05
MsaG018962	203.935	1.21287	0.344905	3.51654	0.000437207	0.00982613
MsaG013019	55.6893	1.21082	0.297923	4.06419	4.81988e-05	0.00171724
MsaG025700	765.507	1.2089	0.293538	4.11839	3.81534e-05	0.00140725
MsaG028411	37.8985	1.20665	0.370195	3.2595	0.00111609	0.0199957
MsaG003199	842.326	1.20612	0.194359	6.20561	5.44851e-10	9.7754e-08
MsaG003833	892.252	1.20346	0.328707	3.6612	0.000251036	0.00636923
MsaG015381	103.686	1.19984	0.279125	4.29858	1.71895e-05	0.000725658
MsaG003516	213.647	1.19854	0.366819	3.26739	0.00108546	0.0195746
MsaG015094	76.7356	1.19802	0.38293	3.12855	0.0017567	0.0279447
MsaG019430	343.84	1.1968	0.26386	4.53574	5.74012e-06	0.000281053
MsaG029257	91.0802	1.19608	0.296756	4.03053	5.56521e-05	0.0019098
MsaG017061	138.343	1.19349	0.341037	3.4996	0.000465952	0.0103482
MsaG027846	751.377	1.19186	0.296194	4.0239	5.72417e-05	0.00195885
MsaG002644	58.8228	1.19151	0.409127	2.91232	0.0035875	0.0471177
MsaG005949	317.961	1.18951	0.273728	4.3456	1.38896e-05	0.000603597
MsaG018974	103.673	1.18945	0.385424	3.08609	0.00202806	0.0310994
MsaG016305	834.593	1.18945	0.265057	4.48751	7.20601e-06	0.000346081
MsaG032221	21488.4	1.18901	0.41145	2.88981	0.00385473	0.049517
MsaG016742	53.0423	1.18858	0.377771	3.1463	0.00165352	0.0268997
MsaG006663	58.1985	1.187	0.374772	3.16725	0.00153885	0.0254718
MsaG011100	752.176	1.18617	0.313547	3.78308	0.000154901	0.00431832
MsaG006656	115.646	1.18414	0.309423	3.82694	0.000129746	0.00373208
MsaG025489	448.86	1.18367	0.299174	3.95645	7.60703e-05	0.00246229
MsaG017264	338.468	1.18278	0.288357	4.10179	4.09957e-05	0.0014967
MsaG008654	4936.75	1.18272	0.322581	3.66641	0.000245977	0.00627255
MsaG008050	41.89	1.18233	0.381973	3.09534	0.00196588	0.0304245
MsaG004424	86.1115	1.18219	0.340444	3.4725	0.000515641	0.011175
MsaG030787	3973.14	1.18147	0.338647	3.48878	0.000485229	0.0106725
MsaG044724	45.7976	1.17943	0.394187	2.99205	0.0027711	0.0393246
MsaG038895	387.741	1.17812	0.390661	3.01571	0.00256375	0.0372018
MsaG028116	166.503	1.1777	0.359148	3.27916	0.00104115	0.01897
MsaG027807	49.7046	1.17679	0.342969	3.43119	0.000600934	0.0125576
MsaG026886	708.151	1.17623	0.234159	5.02323	5.08106e-07	3.7427e-05
MsaG007806	156.038	1.17561	0.40439	2.90713	0.00364766	0.0476949
MsaG043688	134.58	1.17551	0.406593	2.89112	0.00383867	0.0494206
MsaG016445	408.376	1.17431	0.269421	4.35865	1.3087e-05	0.000576699
MsaG040745	791.212	1.17302	0.229113	5.11985	3.05781e-07	2.39271e-05
MsaG009809	1502.61	1.17038	0.304482	3.84385	0.00012112	0.00355407
MsaG015541	122.937	1.16892	0.388856	3.00606	0.00264656	0.0380517
MsaG002422	35.9306	1.16877	0.386019	3.02776	0.00246373	0.036084
MsaG043797	859.229	1.16731	0.227474	5.13161	2.87271e-07	2.27624e-05
MsaG017062	144.655	1.16723	0.369781	3.15655	0.00159649	0.0262267
MsaG012356	79.9999	1.1671	0.34493	3.3836	0.000715427	0.0143417
MsaG042655	40.5228	1.16664	0.378504	3.08223	0.00205453	0.0314277
MsaG006800	45.2745	1.16625	0.366131	3.18534	0.00144583	0.0242432
MsaG006384	161.983	1.16602	0.331714	3.51513	0.000439535	0.00986617
MsaG024146	6773.15	1.1638	0.194287	5.99014	2.09655e-09	3.29132e-07
MsaG006798	1619.36	1.16334	0.241386	4.81941	1.43982e-06	8.97403e-05
MsaG012763	174.132	1.16303	0.236521	4.91725	8.77678e-07	5.89452e-05
MsaG021151	89.7904	1.16264	0.295367	3.93626	8.27608e-05	0.00263805
MsaG040121	93.7894	1.16234	0.299593	3.87975	0.000104563	0.00314919
MsaG005167	5005.03	1.16133	0.244517	4.7495	2.03919e-06	0.000121088
MsaG041659	59.6593	1.16115	0.383849	3.02501	0.00248628	0.0363718
MsaG036254	5812.25	1.16077	0.235513	4.92869	8.27824e-07	5.63503e-05
MsaG034357	141.772	1.16053	0.250701	4.62912	3.67223e-06	0.000193374
MsaG009129	234.411	1.15864	0.221928	5.2208	1.7815e-07	1.52203e-05
MsaG043240	1208.81	1.15811	0.224414	5.1606	2.46165e-07	2.00103e-05
MsaG039126	764.425	1.15788	0.349729	3.31078	0.000930356	0.0175309
MsaG009929	86.2859	1.15785	0.368193	3.14468	0.00166268	0.0270137
MsaG024388	690.806	1.15642	0.290777	3.97699	6.97934e-05	0.00230667
MsaG017439	579.905	1.15499	0.247005	4.67599	2.92542e-06	0.000161852
MsaG029953	177.379	1.15475	0.309161	3.73512	0.000187629	0.00502973
MsaG009691	4770.56	1.15468	0.239847	4.81422	1.47779e-06	9.13033e-05
MsaG031401	133.03	1.15334	0.369033	3.1253	0.00177623	0.0281662
MsaG043157	869.449	1.15301	0.275097	4.19128	2.77381e-05	0.00108187
MsaG034328	68.8484	1.15274	0.284749	4.04827	5.15971e-05	0.00179753
MsaG044089	172.399	1.15211	0.310691	3.70822	0.000208723	0.00551862
MsaG030169	583.995	1.15149	0.318262	3.61806	0.000296814	0.00725231
MsaG005467	237.419	1.14839	0.258993	4.43405	9.24777e-06	0.000429363
MsaG017948	269.667	1.14622	0.34736	3.29982	0.000967474	0.01802
MsaG008104	509.285	1.146	0.297522	3.8518	0.000117254	0.00345275
MsaG010502	319.576	1.14534	0.358786	3.19227	0.0014116	0.0238384
MsaG029179	1209.05	1.14441	0.266947	4.28702	1.81088e-05	0.000752715
MsaG004124	63.1523	1.14368	0.346774	3.29805	0.000973572	0.0181142
MsaG000920	127.406	1.14137	0.244442	4.6693	3.02228e-06	0.000165029
MsaG006418	1251.69	1.14133	0.247179	4.61744	3.88508e-06	0.000203727
MsaG005162	143.549	1.13973	0.346372	3.29049	0.00100012	0.0184743
MsaG046344	42.0119	1.13789	0.389765	2.91943	0.0035067	0.0464319
MsaG019383	67.8926	1.13557	0.384191	2.95575	0.00311913	0.0425333
MsaG017483	173.187	1.13554	0.33943	3.34543	0.000821552	0.0159349
MsaG023811	428.978	1.13504	0.304329	3.72965	0.000191744	0.00512364
MsaG006864	399.293	1.13338	0.220902	5.13068	2.88693e-07	2.28031e-05
MsaG001584	152.843	1.13294	0.252209	4.49207	7.05327e-06	0.000340046
MsaG013920	515.68	1.13216	0.356613	3.17476	0.00149963	0.0249455
MsaG037785	622.441	1.13143	0.300074	3.77049	0.000162925	0.00447063
MsaG038420	83.9984	1.12924	0.30204	3.7387	0.000184978	0.00497459
MsaG028040	75.6532	1.1286	0.345416	3.26736	0.00108557	0.0195746
MsaG001513	48.8982	1.12809	0.365997	3.08224	0.00205452	0.0314277
MsaG039301	77.0729	1.12638	0.287756	3.91437	9.0642e-05	0.0028353
MsaG017003	118.029	1.12565	0.325992	3.453	0.000554389	0.0117499
MsaG038428	760.915	1.12527	0.274943	4.09274	4.26301e-05	0.00154961
MsaG000223	212.712	1.12345	0.262742	4.27585	1.90408e-05	0.000782705
MsaG025791	127.862	1.12335	0.318655	3.52529	0.000423017	0.00959745
MsaG009753	208.725	1.12303	0.373839	3.00404	0.00266423	0.0382182
MsaG042549	298.181	1.12291	0.351665	3.19312	0.00140744	0.0238061
MsaG007180	506.365	1.12135	0.377445	2.97089	0.00296938	0.0410919
MsaG002212	170.28	1.1199	0.342458	3.27019	0.00107474	0.0194772
MsaG027265	186.555	1.11927	0.296417	3.77598	0.00015938	0.00440408
MsaG039156	159.47	1.11796	0.275021	4.06501	4.80311e-05	0.0017137
MsaG031130	137.144	1.11593	0.253996	4.39349	1.11544e-05	0.000501209
MsaG003275	47.394	1.11563	0.333759	3.34263	0.000829892	0.0160595
MsaG035079	176.078	1.11153	0.278803	3.98681	6.69681e-05	0.00222758
MsaG039563	53.8407	1.10887	0.341513	3.24693	0.00116659	0.0206646
MsaG017485	60.4569	1.1084	0.361277	3.06801	0.00215487	0.0325942
MsaG045969	638.586	1.10799	0.36267	3.05508	0.00225002	0.0336605
MsaG018004	236.68	1.10795	0.371379	2.98335	0.00285112	0.0401651
MsaG015390	37.9376	1.10321	0.37126	2.97154	0.00296312	0.0410522
MsaG039559	240.518	1.10136	0.355363	3.09925	0.0019401	0.030137
MsaG038272	7933.32	1.10042	0.28701	3.83407	0.000126039	0.00365993
MsaG024811	3031.58	1.09946	0.231014	4.75928	1.94284e-06	0.000116191
MsaG016394	84.7732	1.09859	0.349016	3.14768	0.0016457	0.0268072
MsaG037673	2973.24	1.09405	0.361887	3.02318	0.00250131	0.0365475
MsaG041219	236.035	1.09322	0.238945	4.5752	4.75767e-06	0.000241421
MsaG040685	82.265	1.09105	0.327267	3.33383	0.000856589	0.0164368
MsaG038414	64.859	1.091	0.34056	3.20356	0.0013574	0.0230998
MsaG038991	275.144	1.09087	0.260836	4.18222	2.88679e-05	0.00111922
MsaG024039	136.962	1.09078	0.307343	3.54906	0.000386613	0.00890097
MsaG043843	391.274	1.08982	0.333397	3.26883	0.00107993	0.019529
MsaG042165	2788.06	1.08979	0.327275	3.3299	0.000868772	0.0166022
MsaG026199	71.5501	1.0894	0.370074	2.94375	0.00324264	0.0437446
MsaG024756	79.4893	1.08861	0.323565	3.36443	0.000767021	0.0151106
MsaG032159	375.381	1.0875	0.219797	4.94776	7.50709e-07	5.1803e-05
MsaG023726	193.302	1.0856	0.281511	3.85633	0.000115104	0.00340541
MsaG001203	48.2345	1.08555	0.361417	3.00359	0.00266811	0.0382493
MsaG023188	233.421	1.08481	0.277944	3.90299	9.50136e-05	0.00293558
MsaG038597	152.036	1.08479	0.259857	4.17458	2.98533e-05	0.00114832
MsaG028918	75.2242	1.08476	0.362176	2.99513	0.00274329	0.0390181
MsaG004302	346.822	1.08059	0.302355	3.57392	0.000351681	0.00826336
MsaG034586	484.468	1.07958	0.260573	4.14308	3.42667e-05	0.00128464
MsaG015930	3085.65	1.07797	0.276904	3.89292	9.90433e-05	0.00301914
MsaG010981	2469.41	1.07587	0.214903	5.0063	5.54858e-07	4.03969e-05
MsaG037557	54.2976	1.07583	0.313593	3.43064	0.00060216	0.0125623
MsaG035469	136.516	1.07516	0.36826	2.91956	0.00350521	0.0464319
MsaG024159	1807.1	1.07251	0.292154	3.67103	0.000241571	0.00622147
MsaG045307	75.679	1.0669	0.293819	3.63116	0.000282154	0.00694138
MsaG044764	220.894	1.06684	0.254397	4.19359	2.7457e-05	0.00107425
MsaG006665	73.8029	1.06467	0.336061	3.1681	0.00153441	0.025423
MsaG043008	737.654	1.06352	0.190249	5.59015	2.26871e-08	2.54399e-06
MsaG004224	352.102	1.06247	0.209169	5.07948	3.7846e-07	2.822e-05
MsaG032052	111.889	1.06182	0.339204	3.13034	0.00174604	0.0278163
MsaG004867	907.625	1.06111	0.343808	3.08635	0.00202631	0.0310994
MsaG025040	254.912	1.06098	0.272718	3.89038	0.000100085	0.00303617
MsaG013539	294.98	1.05981	0.268746	3.94352	8.0295e-05	0.00257251
MsaG024675	674.772	1.05921	0.309271	3.42487	0.000615095	0.0127265
MsaG025391	650.951	1.05742	0.289393	3.65392	0.000258265	0.0064936
MsaG042437	1717.92	1.0573	0.269339	3.92555	8.65309e-05	0.00272774
MsaG027001	440.115	1.05515	0.326748	3.22925	0.00124117	0.0217101
MsaG009868	382.894	1.05379	0.224585	4.69215	2.70344e-06	0.000152596
MsaG024688	1684.98	1.05368	0.265021	3.97583	7.01349e-05	0.00231491
MsaG030013	207.969	1.05257	0.228345	4.60956	4.03531e-06	0.000209419
MsaG040110	873.572	1.05179	0.286044	3.67704	0.00023596	0.0061291
MsaG034568	420.785	1.0508	0.307763	3.41431	0.000639434	0.0130998
MsaG023378	1116.09	1.04999	0.341855	3.07144	0.00213029	0.0322925
MsaG004171	125.441	1.04923	0.283514	3.70078	0.000214934	0.00565957
MsaG010590	82.6649	1.0488	0.302324	3.46913	0.000522146	0.0112674
MsaG046759	64.805	1.0464	0.341108	3.06765	0.00215748	0.0326062
MsaG044100	1494.6	1.04377	0.297398	3.50966	0.000448674	0.0100092
MsaG045190	168.754	1.04323	0.275702	3.7839	0.000154387	0.00430877
MsaG046138	478.534	1.04261	0.354179	2.94373	0.00324279	0.0437446
MsaG046952	203.637	1.04071	0.223825	4.64965	3.32495e-06	0.000177694
MsaG012245	624.389	1.04026	0.301998	3.44458	0.00057195	0.0120522
MsaG042409	54.5514	1.03768	0.355574	2.91833	0.00351914	0.0465231
MsaG006112	155.345	1.03744	0.338935	3.06089	0.00220678	0.0331855
MsaG012222	268.025	1.03566	0.275972	3.75276	0.0001749	0.00475449
MsaG017036	471.045	1.03324	0.233624	4.42268	9.74863e-06	0.000445211
MsaG034033	273.233	1.03301	0.350612	2.94632	0.00321578	0.0434544
MsaG023709	57.8148	1.03276	0.320708	3.22026	0.00128073	0.0221553
MsaG031994	84.0858	1.03106	0.290063	3.55462	0.00037852	0.00876283
MsaG008734	195.075	1.03106	0.329099	3.13298	0.00173039	0.0276971
MsaG008915	62.5497	1.03061	0.321922	3.20144	0.00136741	0.0232385
MsaG013172	681.171	1.02978	0.282136	3.64996	0.000262282	0.00655433
MsaG004739	1503.69	1.02774	0.271952	3.77912	0.000157381	0.0043729
MsaG025115	120.408	1.02618	0.253903	4.04161	5.30844e-05	0.00184144
MsaG036467	219.025	1.02595	0.274855	3.73268	0.000189453	0.00507323
MsaG024008	75.2607	1.02512	0.327919	3.12615	0.00177114	0.028121
MsaG018705	110.024	1.02262	0.295158	3.46464	0.000530939	0.0114081
MsaG046065	264.301	1.01987	0.230264	4.42912	9.46182e-06	0.000436077
MsaG020434	77.865	1.01938	0.350974	2.90442	0.00367932	0.048009
MsaG020831	74.1885	1.01875	0.322777	3.15622	0.00159829	0.0262392
MsaG010425	237.606	1.01834	0.317279	3.20959	0.00132923	0.0227747
MsaG024194	64.1479	1.01809	0.352168	2.89092	0.00384111	0.0494267
MsaG038336	394.548	1.01788	0.224172	4.54061	5.60909e-06	0.000277341
MsaG000278	59.9865	1.01744	0.287469	3.53932	0.000401165	0.00917711
MsaG007071	69.4267	1.01591	0.323109	3.14416	0.00166566	0.0270226
MsaG015716	115.175	1.00761	0.264009	3.81656	0.000135325	0.00386701
MsaG014031	627.075	1.00649	0.319038	3.15478	0.00160617	0.0262997
MsaG006458	59.6961	1.00617	0.333172	3.01999	0.00252784	0.0368083
MsaG008863	377.206	1.00506	0.2676	3.75583	0.000172769	0.00470164
MsaG000944	69.7017	1.0033	0.347198	2.88971	0.00385601	0.049517
MsaG016889	89.1986	1.00314	0.301076	3.33185	0.000862697	0.0165162
MsaG046166	540.637	1.00312	0.273569	3.6668	0.000245601	0.00626932
MsaG036034	115.155	1.00286	0.284981	3.51905	0.000433087	0.00976506
MsaG012386	42.3704	1.00185	0.340038	2.94629	0.00321609	0.0434544
MsaG008001	1119.29	1.00174	0.343619	2.91526	0.00355398	0.0468603
MsaG024849	1721.28	1.00165	0.282406	3.54685	0.000389869	0.0089595
MsaG005606	117.878	1.00161	0.282581	3.54449	0.000393369	0.00902342
MsaG014920	201.283	1.00023	0.268534	3.72479	0.000195481	0.00521242
MsaG015250	431.731	0.997554	0.245037	4.07104	4.6804e-05	0.00167514
MsaG000681	541.803	0.995489	0.245428	4.05613	4.98916e-05	0.00176008
MsaG006523	399.386	0.994635	0.206524	4.81607	1.4641e-06	9.09485e-05
MsaG034023	236.364	0.994549	0.29806	3.33674	0.000847678	0.0162907
MsaG009204	206.834	0.993161	0.33683	2.94856	0.00319263	0.0432572
MsaG017002	312.208	0.990799	0.291988	3.39328	0.000690599	0.0139329
MsaG020411	1313.32	0.989455	0.297733	3.32329	0.000889617	0.0168644
MsaG041465	359.888	0.989297	0.232453	4.25591	2.08204e-05	0.000842138
MsaG041561	57.7394	0.988858	0.340284	2.90598	0.00366108	0.0478206
MsaG009339	333.349	0.988389	0.204873	4.82439	1.40432e-06	8.88504e-05
MsaG016596	301.889	0.987486	0.243511	4.0552	5.00923e-05	0.00176468
MsaG039114	250.194	0.984598	0.260448	3.7804	0.000156578	0.00435539
MsaG039537	123.164	0.984413	0.297982	3.3036	0.000954528	0.0178679
MsaG010715	494.746	0.983224	0.328688	2.99136	0.00277737	0.0393691
MsaG016443	396.056	0.982791	0.235485	4.17347	2.99995e-05	0.00115218
MsaG004526	338.337	0.981065	0.256856	3.81952	0.000133711	0.00382522
MsaG005922	655.865	0.980343	0.26453	3.70598	0.000210573	0.0055617
MsaG017709	111.137	0.97856	0.247945	3.94669	7.92389e-05	0.00254517
MsaG026907	227.962	0.975993	0.267261	3.65183	0.000260375	0.00653219
MsaG001326	1222.63	0.973132	0.318262	3.05765	0.00223083	0.0334133
MsaG005237	176.661	0.971915	0.25386	3.82855	0.000128903	0.00371634
MsaG025386	117.155	0.968882	0.245768	3.94227	8.07144e-05	0.00257937
MsaG003914	460.228	0.968548	0.223113	4.34107	1.41793e-05	0.00061406
MsaG030447	49.4174	0.966167	0.313622	3.08067	0.00206536	0.0315557
MsaG011980	70.2041	0.963851	0.307677	3.13268	0.0017322	0.0276971
MsaG027527	1025.38	0.963253	0.309629	3.11099	0.0018646	0.0293453
MsaG037278	295.075	0.961288	0.32099	2.99476	0.0027466	0.0390431
MsaG025670	516.567	0.960362	0.210802	4.55574	5.22004e-06	0.00026067
MsaG029470	187.995	0.960211	0.318983	3.01023	0.00261052	0.0376629
MsaG044177	183.362	0.959015	0.319	3.00631	0.00264435	0.0380517
MsaG001359	52.524	0.958056	0.328728	2.91443	0.00356338	0.0468858
MsaG044844	202.672	0.956445	0.220015	4.34718	1.37897e-05	0.000601335
MsaG021152	81.0275	0.955143	0.296572	3.22062	0.00127915	0.0221553
MsaG023656	187.785	0.954299	0.329653	2.89486	0.00379328	0.0491639
MsaG038012	228.564	0.95217	0.259566	3.66831	0.00024416	0.00624569
MsaG039410	362.774	0.951842	0.248415	3.83166	0.00012728	0.00368745
MsaG001245	95.1911	0.951817	0.329436	2.88923	0.00386185	0.0495666
MsaG036158	219.141	0.951426	0.238478	3.98957	6.61929e-05	0.00220801
MsaG002604	51.0481	0.949611	0.321164	2.95678	0.00310871	0.0424143
MsaG000897	204.094	0.943079	0.233088	4.04603	5.2094e-05	0.00180982
MsaG007110	2127.67	0.941713	0.318462	2.95706	0.00310585	0.0424116
MsaG015382	113.911	0.941579	0.245799	3.83068	0.000127787	0.00369362
MsaG005226	59.6003	0.941103	0.309299	3.04269	0.00234471	0.034705
MsaG007133	126.179	0.939062	0.320853	2.92677	0.00342506	0.0455925
MsaG011084	2420.48	0.938045	0.198642	4.72229	2.33205e-06	0.000135594
MsaG004605	157.262	0.937718	0.31652	2.96258	0.0030507	0.0417817
MsaG003292	86.2411	0.936936	0.264105	3.54758	0.000388781	0.00894268
MsaG015990	215.212	0.933693	0.210943	4.42629	9.58674e-06	0.000439416
MsaG004219	87.754	0.933577	0.307102	3.03996	0.00236609	0.0349391
MsaG017871	238.688	0.932708	0.229542	4.06334	4.83761e-05	0.00171869
MsaG002915	203.047	0.932135	0.287731	3.2396	0.00119697	0.0210542
MsaG012965	131.538	0.930528	0.282443	3.29457	0.000985724	0.0182996
MsaG021191	727.612	0.928837	0.289673	3.2065	0.00134358	0.0228801
MsaG016007	94.5762	0.926718	0.309079	2.99833	0.00271467	0.0387892
MsaG016896	252.404	0.926238	0.28816	3.21432	0.00130754	0.0225105
MsaG035965	67.2525	0.924731	0.298189	3.10116	0.00192767	0.0300181
MsaG038390	53.3192	0.924376	0.289824	3.18944	0.00142549	0.0239661
MsaG006336	59.6443	0.924213	0.311089	2.97089	0.00296936	0.0410919
MsaG007416	126.892	0.922812	0.234747	3.9311	8.45598e-05	0.00268517
MsaG025403	138.279	0.920811	0.282703	3.25717	0.0011253	0.0201034
MsaG006912	1523.96	0.918054	0.21291	4.31194	1.61829e-05	0.000687788
MsaG040565	179.972	0.916641	0.290152	3.15917	0.00158217	0.0260255
MsaG024801	232.388	0.916457	0.279242	3.28195	0.00103092	0.0188266
MsaG010776	493.826	0.91539	0.253618	3.60932	0.000307	0.00743609
MsaG025920	81.8423	0.913352	0.278802	3.27599	0.00105293	0.0191234
MsaG020182	427.263	0.913093	0.312926	2.91792	0.00352377	0.0465597
MsaG024530	223.195	0.912661	0.27829	3.27953	0.00103981	0.0189673
MsaG007214	275.502	0.911177	0.289022	3.15263	0.00161808	0.0263915
MsaG027896	364.785	0.907073	0.313442	2.89391	0.00380478	0.0492114
MsaG005710	53.8557	0.905237	0.297049	3.04744	0.00230802	0.0343441
MsaG043722	524.403	0.902574	0.275421	3.27707	0.00104892	0.0190642
MsaG020674	96.5645	0.902007	0.238045	3.78922	0.00015112	0.00422797
MsaG024370	170.966	0.901082	0.271003	3.32499	0.00088423	0.0168093
MsaG027691	241.212	0.897739	0.230222	3.89945	9.64117e-05	0.00297137
MsaG026538	76.1639	0.896224	0.309076	2.89969	0.00373532	0.0485882
MsaG039304	1344.83	0.895877	0.29904	2.99584	0.0027369	0.0389714
MsaG004003	158.651	0.893858	0.278257	3.21235	0.00131656	0.0226038
MsaG045306	191.047	0.890841	0.257386	3.46111	0.000537956	0.0115252
MsaG026868	151.179	0.885917	0.286468	3.09256	0.00198441	0.0306361
MsaG015940	49.2597	0.885815	0.30339	2.91973	0.00350339	0.0464319
MsaG044012	254.56	0.884459	0.254312	3.47785	0.000505454	0.0110033
MsaG026046	85.1098	0.882286	0.304619	2.89636	0.00377523	0.0490311
MsaG005375	82.9478	0.881792	0.292809	3.01149	0.0025997	0.0375715
MsaG043610	158.101	0.880765	0.274622	3.20718	0.00134041	0.0228415
MsaG038262	139.077	0.88052	0.281351	3.12961	0.00175038	0.0278618
MsaG012380	236.91	0.880312	0.247606	3.55529	0.00037756	0.00874865
MsaG022178	488.386	0.879012	0.215484	4.07925	4.51805e-05	0.00163052
MsaG040595	530.126	0.877879	0.272317	3.22374	0.00126528	0.0220245
MsaG002622	1050.43	0.877277	0.242107	3.62351	0.000290631	0.00712202
MsaG029118	130.011	0.877161	0.265008	3.30994	0.000933167	0.0175575
MsaG018177	155.247	0.875746	0.291911	3.00005	0.0026994	0.0386344
MsaG029275	675.938	0.874948	0.226648	3.86039	0.000113206	0.00336509
MsaG004182	99.0149	0.874826	0.288009	3.0375	0.00238548	0.0351635
MsaG041882	322.47	0.873325	0.270542	3.22806	0.00124631	0.0217849
MsaG002146	101.359	0.872679	0.275557	3.16696	0.0015404	0.0254718
MsaG005755	73.0095	0.871608	0.283087	3.07894	0.00207738	0.0316808
MsaG031353	545.819	0.871438	0.238154	3.65913	0.00025307	0.00640789
MsaG025456	118.712	0.868954	0.295552	2.94011	0.003281	0.0440707
MsaG018632	75.3823	0.867993	0.269896	3.21603	0.00129978	0.0224384
MsaG002610	243.39	0.864497	0.262708	3.29072	0.000999331	0.0184743
MsaG005723	53.793	0.864474	0.293764	2.94275	0.00325311	0.0438602
MsaG015720	197.956	0.863686	0.22411	3.85385	0.000116275	0.00343195
MsaG039705	203.002	0.859333	0.295077	2.91224	0.00358851	0.0471177
MsaG010809	292.903	0.858625	0.26867	3.19584	0.00139426	0.0236468
MsaG005756	182.958	0.856846	0.265952	3.22181	0.00127386	0.0220972
MsaG005808	190.993	0.855906	0.273929	3.12456	0.00178073	0.0282198
MsaG034887	144.809	0.855341	0.270552	3.16147	0.00156975	0.025889
MsaG003613	318.485	0.854803	0.238762	3.58014	0.000343407	0.00812977
MsaG045588	268.647	0.854054	0.274625	3.10989	0.00187158	0.0294182
MsaG023909	176.164	0.851903	0.25607	3.32684	0.000878367	0.016731
MsaG028759	200.424	0.851519	0.214912	3.96217	7.42723e-05	0.00242597
MsaG038438	293.069	0.849145	0.215911	3.93285	8.39454e-05	0.00266904
MsaG026280	281.222	0.847237	0.280636	3.01899	0.00253621	0.0369087
MsaG031287	230.478	0.846506	0.251189	3.36999	0.000751704	0.0149141
MsaG044570	134.406	0.846189	0.248987	3.39852	0.000677513	0.0137019
MsaG004422	345.786	0.84321	0.233284	3.61452	0.000300909	0.00733096
MsaG039805	363.852	0.836042	0.23647	3.53551	0.000406991	0.009285
MsaG002606	430.445	0.834379	0.27498	3.03432	0.00241076	0.0354529
MsaG006922	130.214	0.8333	0.277271	3.00536	0.00265263	0.0380953
MsaG038116	139.557	0.828357	0.268124	3.08946	0.00200522	0.0309001
MsaG042021	561.621	0.827774	0.197994	4.18081	2.90478e-05	0.00112311
MsaG030992	105.299	0.827573	0.260898	3.17201	0.00151385	0.0251654
MsaG024034	136.715	0.826458	0.253166	3.26449	0.00109662	0.0197312
MsaG016824	289.016	0.826218	0.211417	3.90801	9.30602e-05	0.00289126
MsaG001292	643.615	0.824233	0.239631	3.4396	0.000582577	0.012205
MsaG015019	266.985	0.822979	0.241053	3.4141	0.000639919	0.0130998
MsaG027522	126.672	0.820388	0.28359	2.89287	0.00381744	0.0492736
MsaG005349	991.255	0.819346	0.267778	3.05979	0.00221491	0.033274
MsaG014967	153.774	0.818953	0.263129	3.11236	0.00185595	0.0292275
MsaG046281	276.48	0.818266	0.275799	2.96689	0.00300826	0.0413356
MsaG015958	500.976	0.817603	0.208208	3.92686	8.60627e-05	0.00271915
MsaG030598	331.076	0.812164	0.280485	2.89557	0.00378471	0.0491289
MsaG015229	166.188	0.811709	0.27617	2.93916	0.00329104	0.0441778
MsaG038328	240.255	0.807378	0.247227	3.26573	0.00109182	0.019659
MsaG045853	275.656	0.80356	0.267298	3.00623	0.00264507	0.0380517
MsaG001803	341.304	0.799965	0.226543	3.53118	0.000413709	0.00941263
MsaG005111	997.035	0.798116	0.211452	3.77446	0.000160356	0.00441648
MsaG010872	328.544	0.796426	0.204056	3.90298	9.50165e-05	0.00293558
MsaG040246	183	0.794831	0.270492	2.93846	0.00329844	0.0442048
MsaG032149	129.081	0.792223	0.241293	3.28324	0.00102622	0.0187875
MsaG008580	109.992	0.785686	0.250001	3.14273	0.00167382	0.0271197
MsaG004781	2134.39	0.784433	0.269117	2.91484	0.00355868	0.0468649
MsaG010873	592.953	0.782187	0.24129	3.24169	0.00118821	0.0209737
MsaG039923	194.37	0.777904	0.242411	3.20903	0.00133181	0.0228034
MsaG005234	195.455	0.77563	0.227483	3.40961	0.000650562	0.0132636
MsaG042388	81.4552	0.775214	0.262608	2.95198	0.00315747	0.0429628
MsaG040583	644.019	0.771051	0.241634	3.19098	0.0014179	0.0238546
MsaG022170	240.984	0.770821	0.249689	3.08713	0.002021	0.0310557
MsaG021772	307.45	0.768909	0.210242	3.65725	0.000254933	0.0064356
MsaG018248	534.734	0.766915	0.223395	3.433	0.000596944	0.0124846
MsaG015443	511.731	0.7619	0.226054	3.37043	0.000750505	0.0149021
MsaG031183	176.711	0.757408	0.211732	3.5772	0.000347288	0.00819849
MsaG046588	125.675	0.757171	0.25457	2.97431	0.00293648	0.0407506
MsaG043566	248.993	0.754971	0.224442	3.36377	0.00076886	0.015135
MsaG031449	225.593	0.753736	0.226567	3.32677	0.000878578	0.016731
MsaG038863	1876.09	0.752973	0.165059	4.56183	5.07093e-06	0.000254375
MsaG017213	486.292	0.749564	0.24862	3.0149	0.00257067	0.0372538
MsaG040414	435.257	0.746107	0.222062	3.3599	0.000779703	0.0152766
MsaG020271	283.035	0.74399	0.224421	3.31515	0.000915926	0.0172849
MsaG046645	149.76	0.736311	0.250794	2.93592	0.00332565	0.0445005
MsaG006343	145.181	0.735931	0.234596	3.13702	0.00170676	0.027529
MsaG003840	104.005	0.735562	0.242791	3.02961	0.00244871	0.0359058
MsaG043725	256.638	0.733712	0.250524	2.92871	0.00340374	0.0453556
MsaG008548	142.373	0.7316	0.240978	3.03596	0.00239774	0.0353234
MsaG005124	366.837	0.72687	0.208601	3.48449	0.000493072	0.0107977
MsaG038609	702.224	0.725642	0.22533	3.22036	0.00128031	0.0221553
MsaG011171	706.613	0.723846	0.187316	3.86431	0.000111404	0.0033194
MsaG006075	1206.48	0.7235	0.236585	3.0581	0.00222744	0.0334044
MsaG017145	160.779	0.722786	0.241296	2.99543	0.00274057	0.0390015
MsaG017701	1927.83	0.714202	0.243523	2.9328	0.00335925	0.0448578
MsaG038176	480.982	0.707695	0.236513	2.9922	0.00276976	0.0393246
MsaG016506	249.687	0.70503	0.220566	3.19646	0.00139124	0.0236275
MsaG015387	1003.47	0.695089	0.183146	3.79528	0.000147479	0.00416221
MsaG003403	351.521	0.691811	0.18973	3.64629	0.000266053	0.00661001
MsaG000640	229.624	0.686627	0.206166	3.33046	0.000867024	0.0165864
MsaG038943	333.729	0.683922	0.229668	2.97787	0.00290259	0.0406634
MsaG039202	356.057	0.680883	0.223342	3.04861	0.00229904	0.034251
MsaG041919	235.149	0.678842	0.204506	3.31942	0.000902062	0.0170617
MsaG046501	237.962	0.678129	0.227895	2.97562	0.00292399	0.040702
MsaG046736	151.561	0.675635	0.22485	3.00483	0.00265731	0.0381408
MsaG014922	162.237	0.672702	0.226091	2.97535	0.0029265	0.040702
MsaG044355	453.101	0.662325	0.211426	3.13266	0.00173231	0.0276971
MsaG038311	482.194	0.648884	0.200877	3.23025	0.00123681	0.021675
MsaG005223	670.325	0.647761	0.203473	3.18353	0.0014549	0.0243465
MsaG004500	420.912	0.646559	0.195813	3.30192	0.000960238	0.0179325
MsaG017488	6988.84	0.642299	0.195414	3.28685	0.00101314	0.0186432
MsaG017502	273.319	0.640422	0.206354	3.10352	0.00191236	0.0298538
MsaG038879	371.104	0.616014	0.197082	3.12567	0.001774	0.0281486
MsaG007269	248.407	0.606754	0.206688	2.93561	0.00332894	0.0445005
MsaG026461	637.29	0.59913	0.198631	3.0163	0.00255883	0.0371519
MsaG045938	412.359	0.590765	0.197489	2.99138	0.00277723	0.0393691
MsaG003287	242.695	0.571053	0.197323	2.89399	0.00380375	0.0492114
MsaG008630	866.319	0.508141	0.172284	2.94943	0.00318356	0.0432128
MsaG029089	507.094	-0.549739	0.184483	-2.97989	0.00288352	0.0404853
MsaG039843	347.357	-0.59408	0.199765	-2.9739	0.00294044	0.040783
MsaG020839	248.062	-0.606869	0.194953	-3.1129	0.00185257	0.0291924
MsaG000112	414.323	-0.619147	0.187604	-3.30029	0.000965844	0.0180104
MsaG032154	456.783	-0.619641	0.212752	-2.91251	0.00358538	0.0471177
MsaG042431	435.145	-0.64815	0.194154	-3.33832	0.000842853	0.0162228
MsaG041036	744.145	-0.648576	0.215714	-3.00664	0.00264152	0.0380446
MsaG034106	475.368	-0.653447	0.210944	-3.09773	0.00195007	0.0302544
MsaG010705	506.074	-0.657993	0.216009	-3.04613	0.00231807	0.034412
MsaG017848	414.867	-0.664032	0.191169	-3.47353	0.000513656	0.0111513
MsaG038935	926.395	-0.664148	0.193727	-3.42827	0.000607447	0.0126307
MsaG011201	317.167	-0.666669	0.200215	-3.32977	0.000869173	0.0166022
MsaG039824	505.448	-0.668546	0.196439	-3.40332	0.000665724	0.0135179
MsaG036283	489.76	-0.670388	0.213971	-3.13308	0.00172982	0.0276971
MsaG006935	381.985	-0.689417	0.194883	-3.53759	0.000403794	0.00922044
MsaG022923	408.625	-0.690286	0.228969	-3.01477	0.00257178	0.0372538
MsaG017671	848.623	-0.704422	0.216095	-3.25978	0.00111499	0.0199902
MsaG029147	368.967	-0.70691	0.219584	-3.21931	0.00128499	0.0222136
MsaG010501	516.376	-0.707349	0.201451	-3.51127	0.00044597	0.00997497
MsaG041071	620.934	-0.70993	0.225906	-3.14259	0.0016746	0.0271197
MsaG006089	390.459	-0.724936	0.217881	-3.32721	0.000877188	0.0167298
MsaG037265	1028.3	-0.735659	0.178372	-4.12429	3.71878e-05	0.00138178
MsaG020552	169.757	-0.740688	0.244517	-3.02918	0.00245218	0.0359357
MsaG025065	343.282	-0.750865	0.195807	-3.83471	0.00012571	0.00365461
MsaG040378	557.855	-0.751203	0.20028	-3.75076	0.000176302	0.00478742
MsaG013540	751.491	-0.753233	0.22326	-3.37379	0.000741406	0.0147651
MsaG025589	893.413	-0.754379	0.218258	-3.45636	0.000547523	0.0116449
MsaG039413	123.42	-0.758107	0.24866	-3.04876	0.00229784	0.034251
MsaG041322	631.028	-0.771503	0.249198	-3.09594	0.00196187	0.0303812
MsaG021187	455.52	-0.775423	0.23039	-3.36569	0.000763512	0.0150739
MsaG023988	309.254	-0.77982	0.263005	-2.96504	0.00302646	0.0414948
MsaG017586	606.926	-0.781038	0.247721	-3.15289	0.00161663	0.026391
MsaG017393	216.318	-0.781911	0.244654	-3.19598	0.00139357	0.0236468
MsaG004851	192.68	-0.792467	0.224774	-3.52561	0.000422512	0.00959553
MsaG021163	168.834	-0.796302	0.241975	-3.29085	0.000998857	0.0184743
MsaG040408	136.087	-0.796556	0.274419	-2.9027	0.00369964	0.048224
MsaG005151	313.671	-0.800991	0.244068	-3.28183	0.00103135	0.0188266
MsaG046180	264.09	-0.80136	0.259717	-3.08552	0.00203199	0.0311407
MsaG040155	447.035	-0.801693	0.238605	-3.35992	0.000779654	0.0152766
MsaG010924	417.977	-0.801921	0.258567	-3.10141	0.00192603	0.0300111
MsaG003226	197.188	-0.803837	0.265319	-3.02971	0.00244792	0.0359058
MsaG012229	191.41	-0.809877	0.236112	-3.43005	0.000603474	0.0125689
MsaG034626	249.332	-0.81514	0.203357	-4.00841	6.11276e-05	0.00206371
MsaG020776	407.186	-0.818028	0.278095	-2.94154	0.00326585	0.0439376
MsaG017653	217.26	-0.823686	0.270852	-3.0411	0.00235718	0.0348457
MsaG017087	207.819	-0.825304	0.266472	-3.09715	0.00195392	0.0302954
MsaG015961	398.074	-0.832929	0.21208	-3.92743	8.58568e-05	0.00271606
MsaG045912	401.434	-0.833426	0.26315	-3.16712	0.00153959	0.0254718
MsaG026018	111.926	-0.836951	0.289787	-2.88816	0.00387508	0.0496856
MsaG016894	116.006	-0.84132	0.266676	-3.15484	0.00160588	0.0262997
MsaG038106	167.064	-0.85001	0.293254	-2.89854	0.00374901	0.0487158
MsaG040954	1363.96	-0.851086	0.240955	-3.53214	0.000412208	0.00938698
MsaG027134	86.1464	-0.853847	0.294435	-2.89995	0.00373217	0.0485766
MsaG013344	600.854	-0.854137	0.22359	-3.8201	0.000133398	0.00382064
MsaG020982	175.053	-0.854198	0.238874	-3.57594	0.000348976	0.00821048
MsaG030846	955.958	-0.854674	0.28434	-3.00581	0.00264871	0.0380608
MsaG032475	151.618	-0.861196	0.2832	-3.04094	0.00235837	0.0348457
MsaG009025	125.847	-0.864297	0.259948	-3.32488	0.000884564	0.0168093
MsaG018060	101.554	-0.866121	0.294766	-2.93834	0.00329978	0.0442048
MsaG025453	73.4073	-0.866572	0.294265	-2.94487	0.00323091	0.0436312
MsaG040076	164.563	-0.867329	0.26421	-3.28273	0.00102806	0.0188076
MsaG029093	253.297	-0.86746	0.202841	-4.27655	1.89813e-05	0.000782705
MsaG003209	748.476	-0.874256	0.283058	-3.08862	0.00201091	0.0309308
MsaG017885	556.015	-0.877204	0.252751	-3.47062	0.000519254	0.011234
MsaG024491	588.874	-0.880694	0.222328	-3.96123	7.45642e-05	0.00242919
MsaG041753	123.64	-0.882897	0.296554	-2.97719	0.00290908	0.0406651
MsaG030847	880.435	-0.883398	0.260529	-3.39079	0.000696911	0.0140152
MsaG047134	768.37	-0.88444	0.230135	-3.84313	0.000121473	0.00356028
MsaG042012	823.805	-0.889107	0.191596	-4.64054	3.47501e-06	0.000185157
MsaG034501	176.825	-0.892383	0.253009	-3.52708	0.000420169	0.00955095
MsaG006641	87.85	-0.894629	0.27758	-3.22296	0.00126874	0.0220693
MsaG030374	118.362	-0.89578	0.285133	-3.14162	0.00168017	0.0271749
MsaG015051	587.367	-0.898178	0.310916	-2.88881	0.00386704	0.0496079
MsaG010476	102.595	-0.902358	0.299727	-3.0106	0.00260728	0.0376452
MsaG005538	151.633	-0.903449	0.28792	-3.13784	0.00170196	0.0274918
MsaG039606	890.481	-0.906243	0.309869	-2.9246	0.00344903	0.045871
MsaG025144	616.495	-0.909406	0.273519	-3.32484	0.000884703	0.0168093
MsaG009223	350.276	-0.91037	0.254834	-3.57241	0.000353714	0.00828785
MsaG043025	91.8364	-0.910452	0.307654	-2.95933	0.00308305	0.0421557
MsaG041975	108.548	-0.915241	0.282431	-3.24058	0.00119286	0.0210262
MsaG044860	93.8106	-0.916134	0.288535	-3.17512	0.00149773	0.0249303
MsaG025335	64.8948	-0.917915	0.308394	-2.97643	0.00291621	0.0406941
MsaG011587	136.059	-0.918936	0.244389	-3.76014	0.000169819	0.00463642
MsaG004153	235.525	-0.9195	0.238927	-3.84845	0.000118865	0.00349502
MsaG036419	247.952	-0.921152	0.224389	-4.10515	4.04053e-05	0.00147945
MsaG019735	69.5159	-0.921558	0.309418	-2.97836	0.00289796	0.0406634
MsaG011815	105.854	-0.922642	0.291909	-3.16072	0.00157382	0.0259391
MsaG038111	187.065	-0.925008	0.298493	-3.09893	0.00194222	0.0301512
MsaG000227	83.6425	-0.925389	0.319723	-2.89435	0.00379944	0.0492114
MsaG021189	182.816	-0.932046	0.25285	-3.68616	0.000227667	0.0059506
MsaG015603	126.248	-0.938786	0.263667	-3.5605	0.000370147	0.00860865
MsaG025804	117.712	-0.938859	0.28247	-3.32375	0.000888151	0.0168494
MsaG003025	100.436	-0.939117	0.301073	-3.11924	0.00181319	0.0286258
MsaG045586	78.6759	-0.941299	0.303223	-3.10432	0.0019072	0.0297916
MsaG015957	191.286	-0.945077	0.243328	-3.88396	0.000102767	0.00309881
MsaG007847	106.451	-0.9457	0.273703	-3.4552	0.000549882	0.0116667
MsaG006993	201.131	-0.947723	0.309194	-3.06514	0.00217568	0.0328418
MsaG030003	543.162	-0.952749	0.212685	-4.47962	7.47754e-06	0.000357754
MsaG040053	304.827	-0.954099	0.245562	-3.88537	0.000102175	0.00308467
MsaG044925	133.38	-0.956297	0.272533	-3.50892	0.000449925	0.0100277
MsaG003519	99.877	-0.967821	0.289661	-3.34123	0.000834095	0.016116
MsaG031022	216.449	-0.969664	0.318765	-3.04194	0.00235059	0.0347715
MsaG005655	68.7282	-0.970809	0.331053	-2.93249	0.00336258	0.0448785
MsaG045662	112.399	-0.972791	0.270006	-3.60285	0.000314745	0.00757258
MsaG015902	298.944	-0.975954	0.258148	-3.7806	0.000156451	0.00435539
MsaG046006	79.4461	-0.976979	0.325899	-2.9978	0.00271934	0.0388314
MsaG008056	197.943	-0.977199	0.270548	-3.61192	0.000303936	0.00738323
MsaG010638	756.288	-0.97777	0.227207	-4.30343	1.68171e-05	0.000712332
MsaG017148	93.124	-0.979398	0.330313	-2.96506	0.00302627	0.0414948
MsaG018777	81.259	-0.983184	0.292133	-3.36553	0.000763956	0.0150739
MsaG024768	72.0885	-0.984377	0.333833	-2.94871	0.00319105	0.0432572
MsaG014670	102.12	-0.990121	0.303655	-3.26068	0.00111146	0.0199412
MsaG025843	59.6553	-0.990164	0.32205	-3.07456	0.00210812	0.0320337
MsaG015114	56.7329	-0.99133	0.328958	-3.01355	0.00258215	0.0373608
MsaG045387	86.6951	-0.991384	0.301005	-3.29358	0.000989196	0.0183505
MsaG025488	114.669	-0.993785	0.284552	-3.49245	0.000478614	0.0105547
MsaG009047	386.529	-0.995459	0.306672	-3.246	0.00117038	0.0206889
MsaG001873	169.882	-0.99558	0.323409	-3.07839	0.00208119	0.0317012
MsaG010404	123.715	-0.998586	0.337706	-2.95697	0.00310683	0.0424116
MsaG039018	198.692	-1.00196	0.33992	-2.94762	0.00320227	0.043361
MsaG045481	125.098	-1.00302	0.323516	-3.10037	0.00193277	0.0300603
MsaG020922	363.113	-1.00488	0.227871	-4.40988	1.03427e-05	0.000469778
MsaG045052	100.07	-1.00494	0.341684	-2.94114	0.00327003	0.0439658
MsaG019240	157.017	-1.0051	0.329678	-3.04872	0.00229819	0.034251
MsaG017531	99.6096	-1.00694	0.280948	-3.5841	0.000338245	0.00803029
MsaG038721	164.926	-1.00703	0.296123	-3.40071	0.000672117	0.0136147
MsaG025196	163.897	-1.00928	0.302371	-3.33791	0.000844124	0.0162348
MsaG005090	337.462	-1.01395	0.264655	-3.8312	0.000127518	0.0036901
MsaG017651	126.797	-1.01589	0.327038	-3.10634	0.00189416	0.0296248
MsaG034229	72.4481	-1.01593	0.309249	-3.28516	0.00101926	0.0187284
MsaG023635	462.102	-1.018	0.243842	-4.17483	2.98203e-05	0.00114832
MsaG010325	240.81	-1.01853	0.251299	-4.05305	5.05544e-05	0.0017735
MsaG001268	77.8349	-1.02212	0.304002	-3.36223	0.000773158	0.0151839
MsaG024247	202.346	-1.02263	0.255725	-3.99894	6.3627e-05	0.00214234
MsaG040597	408.777	-1.03773	0.299648	-3.46316	0.00053388	0.0114517
MsaG009302	104.136	-1.03881	0.336193	-3.08993	0.002002	0.0308694
MsaG027718	128.133	-1.04052	0.248798	-4.18217	2.88738e-05	0.00111922
MsaG016331	297.866	-1.04221	0.285047	-3.65628	0.000255899	0.00645349
MsaG035905	107.851	-1.04963	0.324238	-3.23723	0.00120696	0.0212152
MsaG038563	327.423	-1.05104	0.229022	-4.58927	4.44795e-06	0.00022708
MsaG011013	166.995	-1.05224	0.300269	-3.50432	0.000457777	0.0101756
MsaG016761	194.833	-1.05258	0.356679	-2.95106	0.00316681	0.0430432
MsaG016457	168.147	-1.05712	0.267495	-3.95191	7.75312e-05	0.00249704
MsaG043841	78.2983	-1.05843	0.313876	-3.37214	0.000745872	0.0148336
MsaG019931	89.2016	-1.05877	0.306882	-3.45008	0.00056043	0.0118492
MsaG038315	92.6485	-1.05957	0.338882	-3.12668	0.00176794	0.0281058
MsaG026061	77.4948	-1.06068	0.307541	-3.4489	0.00056287	0.0118808
MsaG036370	80.8931	-1.06332	0.360528	-2.94935	0.00318445	0.0432128
MsaG041967	63.4132	-1.06562	0.358982	-2.96844	0.00299319	0.0412012
MsaG044962	423.143	-1.06621	0.204908	-5.20335	1.9573e-07	1.64426e-05
MsaG043090	84.9071	-1.06936	0.341217	-3.13397	0.00172461	0.0276798
MsaG000023	58.9784	-1.07307	0.321288	-3.33988	0.000838145	0.016157
MsaG000403	224.04	-1.07833	0.262668	-4.10528	4.03833e-05	0.00147945
MsaG027967	92.4302	-1.08207	0.317968	-3.40307	0.00066633	0.0135193
MsaG005403	130.993	-1.08231	0.363802	-2.97501	0.00292983	0.0407192
MsaG000646	184.993	-1.08459	0.284782	-3.80849	0.000139819	0.00398635
MsaG016051	62.2131	-1.08521	0.370126	-2.93201	0.0033678	0.0449243
MsaG009851	459.364	-1.08529	0.31194	-3.47916	0.00050299	0.0109833
MsaG010899	87.1602	-1.08573	0.338412	-3.20829	0.00133525	0.0228246
MsaG007475	76.9801	-1.08905	0.313058	-3.47875	0.000503765	0.010984
MsaG003069	143.764	-1.09009	0.301755	-3.6125	0.000303257	0.00737387
MsaG012227	63.1997	-1.09054	0.341437	-3.19396	0.00140334	0.0237634
MsaG038691	71.3947	-1.09306	0.366144	-2.98532	0.00283283	0.0399476
MsaG002296	73.4927	-1.09474	0.311174	-3.51809	0.000434671	0.00979198
MsaG006805	73.7058	-1.09612	0.348872	-3.14189	0.0016786	0.0271669
MsaG040593	133.16	-1.09792	0.325209	-3.37606	0.00073532	0.0146702
MsaG040929	88.7591	-1.0992	0.307946	-3.56945	0.000357734	0.00836405
MsaG008917	64.7876	-1.1018	0.333607	-3.30268	0.000957659	0.017911
MsaG016343	71.558	-1.10303	0.378121	-2.91714	0.00353261	0.046645
MsaG041474	3664.05	-1.10433	0.331791	-3.3284	0.000873472	0.0166716
MsaG035800	43.4097	-1.1062	0.376382	-2.93902	0.00329249	0.0441778
MsaG011608	232.803	-1.11039	0.280892	-3.95307	7.71543e-05	0.00249416
MsaG031332	71.3926	-1.11315	0.310498	-3.58505	0.000337017	0.00800871
MsaG003087	101.521	-1.11502	0.340041	-3.27908	0.00104147	0.01897
MsaG016196	69.3507	-1.11696	0.369668	-3.02152	0.00251509	0.0366439
MsaG039906	305.276	-1.11764	0.238056	-4.69488	2.66769e-06	0.000151599
MsaG010706	44.7649	-1.11873	0.380283	-2.94184	0.00326273	0.0439376
MsaG035165	132.258	-1.11899	0.340073	-3.29045	0.00100028	0.0184743
MsaG028554	229.826	-1.12285	0.285473	-3.93328	8.37946e-05	0.00266762
MsaG025406	75.2442	-1.12368	0.303916	-3.69733	0.000217879	0.00572458
MsaG043028	36.0622	-1.12823	0.389671	-2.89534	0.00378742	0.0491387
MsaG019797	93.0936	-1.13223	0.304336	-3.72034	0.000198954	0.00529378
MsaG016590	301.857	-1.13473	0.331858	-3.41933	0.000627759	0.0129246
MsaG021099	156.439	-1.14431	0.331416	-3.4528	0.000554795	0.0117499
MsaG037735	96.3298	-1.14613	0.299528	-3.82644	0.000130009	0.00373208
MsaG001912	52.8729	-1.15047	0.372932	-3.08494	0.00203592	0.0311818
MsaG001522	35.2037	-1.15311	0.387773	-2.97367	0.00294265	0.0407911
MsaG001856	92.0924	-1.15348	0.290762	-3.96708	7.27583e-05	0.00238272
MsaG012208	111.095	-1.15385	0.316037	-3.65101	0.000261211	0.00654119
MsaG021437	69.5724	-1.1567	0.358101	-3.23011	0.00123744	0.021675
MsaG019231	81.7063	-1.15975	0.315475	-3.67621	0.000236726	0.00614265
MsaG009549	90.5585	-1.16031	0.302709	-3.83307	0.000126555	0.00367069
MsaG019238	215.314	-1.16184	0.342789	-3.38938	0.000700498	0.0140761
MsaG025014	83.3587	-1.16326	0.360529	-3.22655	0.00125293	0.0218398
MsaG007779	42.7328	-1.16433	0.400882	-2.90442	0.00367931	0.048009
MsaG015181	90.5111	-1.16912	0.328954	-3.55406	0.000379328	0.00876788
MsaG046018	53.9701	-1.16934	0.381611	-3.06421	0.00218244	0.0329043
MsaG008894	403.076	-1.17125	0.372183	-3.14696	0.00164975	0.0268558
MsaG007734	58.0374	-1.1733	0.390652	-3.00344	0.00266944	0.0382493
MsaG016673	63.9137	-1.17822	0.366459	-3.21514	0.0013038	0.0224646
MsaG025828	36.7889	-1.17893	0.396019	-2.97697	0.00291116	0.0406688
MsaG044954	199.083	-1.18201	0.256592	-4.60657	4.09357e-06	0.000211569
MsaG025436	1871.54	-1.18939	0.277118	-4.29201	1.77061e-05	0.000741235
MsaG042902	56.7426	-1.19054	0.350581	-3.39591	0.000683999	0.0138219
MsaG010263	86.0276	-1.19895	0.382436	-3.13503	0.00171834	0.0276469
MsaG017478	65.9012	-1.1992	0.326619	-3.67155	0.000241088	0.00622147
MsaG017363	224.642	-1.20134	0.384575	-3.12382	0.0017852	0.0282549
MsaG025212	85.1494	-1.2079	0.329794	-3.6626	0.00024967	0.00634096
MsaG037311	48.8747	-1.20878	0.35763	-3.37997	0.000724939	0.0144976
MsaG000226	54.3481	-1.21185	0.386606	-3.13458	0.00172098	0.0276469
MsaG024316	142.087	-1.21972	0.272479	-4.47637	7.59227e-06	0.000361865
MsaG007738	30.5544	-1.22198	0.423195	-2.88751	0.00388299	0.0497363
MsaG019308	124.77	-1.22261	0.312673	-3.91017	9.22304e-05	0.00287782
MsaG045231	97.247	-1.22471	0.410988	-2.97991	0.00288334	0.0404853
MsaG014513	34.325	-1.23588	0.415109	-2.97725	0.00290849	0.0406651
MsaG008865	70.2397	-1.23694	0.349207	-3.54212	0.000396919	0.00908825
MsaG024615	80.0494	-1.23891	0.360375	-3.43784	0.000586381	0.0122739
MsaG020143	167.56	-1.24068	0.257313	-4.82166	1.42371e-06	8.93318e-05
MsaG014682	38.2656	-1.24726	0.394184	-3.16416	0.0015553	0.0256675
MsaG046623	95.1689	-1.24872	0.318568	-3.91979	8.86276e-05	0.00277575
MsaG007397	44.1002	-1.25781	0.376342	-3.34219	0.000831208	0.0160726
MsaG007281	77.3752	-1.25898	0.321159	-3.9201	8.85119e-05	0.00277575
MsaG043784	285.389	-1.26333	0.429935	-2.93841	0.00329897	0.0442048
MsaG018947	130.665	-1.26488	0.312107	-4.05271	5.0627e-05	0.00177357
MsaG005322	77.3419	-1.2674	0.323281	-3.92043	8.839e-05	0.00277575
MsaG046734	104.208	-1.27094	0.312196	-4.07097	4.68169e-05	0.00167514
MsaG044282	152.204	-1.27391	0.277362	-4.59295	4.3702e-06	0.00022494
MsaG009570	73.9673	-1.27689	0.3684	-3.46605	0.000528158	0.0113581
MsaG046829	70.9692	-1.2782	0.368405	-3.46956	0.000521311	0.0112591
MsaG028278	145.234	-1.28183	0.317765	-4.03389	5.48619e-05	0.00189029
MsaG011087	61.6081	-1.28185	0.430484	-2.97769	0.0029043	0.0406634
MsaG030087	112.356	-1.28844	0.375783	-3.42866	0.000606559	0.0126227
MsaG001857	49.748	-1.28845	0.37752	-3.41295	0.000642648	0.0131343
MsaG011463	36.138	-1.29612	0.435246	-2.9779	0.00290231	0.0406634
MsaG009410	197.383	-1.29946	0.358207	-3.62768	0.000285983	0.00702869
MsaG000037	237.541	-1.30091	0.418743	-3.10671	0.00189183	0.0296069
MsaG000489	61.1907	-1.3017	0.402771	-3.23187	0.00122984	0.0215721
MsaG029596	42.256	-1.30337	0.401444	-3.24672	0.00116744	0.0206651
MsaG000700	30.4295	-1.3079	0.437787	-2.98752	0.00281249	0.0397298
MsaG006350	122.586	-1.30837	0.276234	-4.73645	2.17494e-06	0.00012824
MsaG002156	55.4537	-1.31102	0.370514	-3.53838	0.00040259	0.00920131
MsaG002912	86.5351	-1.31447	0.445805	-2.94853	0.00319289	0.0432572
MsaG042743	91.8709	-1.32106	0.358364	-3.68636	0.000227481	0.0059506
MsaG014365	38.4752	-1.32359	0.438598	-3.01777	0.00254645	0.0370149
MsaG014669	46.6374	-1.3246	0.36293	-3.64974	0.000262507	0.00655433
MsaG009294	287.45	-1.32584	0.273111	-4.85457	1.2065e-06	7.85103e-05
MsaG021097	71.3308	-1.32691	0.365942	-3.62602	0.000287828	0.00706713
MsaG045604	158.062	-1.3318	0.293503	-4.53762	5.68928e-06	0.000279654
MsaG026693	332.733	-1.33196	0.345333	-3.85702	0.000114776	0.0033997
MsaG024820	42.4416	-1.33937	0.430931	-3.10807	0.00188312	0.0295441
MsaG025045	85.4004	-1.35363	0.319143	-4.24144	2.22089e-05	0.000892549
MsaG007654	30.2334	-1.35995	0.44165	-3.07925	0.00207526	0.0316734
MsaG028833	63.0086	-1.36213	0.416262	-3.2723	0.00106677	0.0193467
MsaG016099	55.7532	-1.37759	0.422156	-3.26322	0.00110152	0.0197912
MsaG040676	72.6448	-1.37807	0.41734	-3.30204	0.000959828	0.0179325
MsaG023963	29.4838	-1.37951	0.432293	-3.19114	0.00141714	0.0238546
MsaG010732	33.6996	-1.38193	0.45147	-3.06096	0.00220631	0.0331855
MsaG033977	36.136	-1.38362	0.439823	-3.14585	0.00165602	0.0269229
MsaG041983	46.1192	-1.38386	0.379061	-3.65077	0.00026146	0.00654119
MsaG022107	27.2308	-1.38452	0.456088	-3.03565	0.0024002	0.035339
MsaG001903	37.8634	-1.39505	0.377533	-3.69517	0.000219743	0.0057675
MsaG042762	348.576	-1.39818	0.321598	-4.3476	1.37637e-05	0.000601248
MsaG045671	694.22	-1.4013	0.348369	-4.02246	5.75937e-05	0.00196021
MsaG041112	27.9172	-1.40261	0.484954	-2.89225	0.00382499	0.0493204
MsaG004388	40.5868	-1.40798	0.473174	-2.97561	0.00292405	0.040702
MsaG036910	35.787	-1.41276	0.455664	-3.10045	0.00193229	0.0300603
MsaG030842	38.7199	-1.41279	0.405928	-3.48039	0.000500689	0.0109454
MsaG022689	91.9705	-1.42609	0.434211	-3.28433	0.00102226	0.0187561
MsaG044382	36.2064	-1.4264	0.420152	-3.39497	0.000686359	0.0138585
MsaG018648	30.641	-1.42781	0.480866	-2.96925	0.00298532	0.041197
MsaG009409	250.127	-1.43338	0.333514	-4.2978	1.72502e-05	0.000726996
MsaG020475	29.8973	-1.43372	0.42265	-3.39222	0.000693292	0.013976
MsaG023946	434.762	-1.43769	0.304031	-4.72876	2.25896e-06	0.000132262
MsaG031261	80.5748	-1.44344	0.473599	-3.04782	0.00230508	0.0343207
MsaG030002	281.007	-1.45077	0.275378	-5.2683	1.37691e-07	1.20927e-05
MsaG037657	26.2545	-1.45733	0.464045	-3.14049	0.00168668	0.0272625
MsaG004298	152.883	-1.46184	0.309838	-4.7181	2.38062e-06	0.000137463
MsaG042747	78.376	-1.46662	0.363368	-4.0362	5.4325e-05	0.00187694
MsaG004769	34.7964	-1.46932	0.403253	-3.64366	0.000268789	0.00665823
MsaG038180	28.973	-1.47595	0.439474	-3.35844	0.000783843	0.0153338
MsaG044136	27.7613	-1.487	0.467078	-3.18362	0.00145446	0.0243465
MsaG005291	31.8363	-1.48776	0.444173	-3.3495	0.000809574	0.0157635
MsaG014028	61.5213	-1.48863	0.348331	-4.27362	1.92326e-05	0.000788065
MsaG020879	212.063	-1.49017	0.256566	-5.80812	6.31796e-09	8.22251e-07
MsaG025348	66.0371	-1.49194	0.393574	-3.79075	0.000150194	0.00421987
MsaG019948	35.406	-1.49678	0.473766	-3.15932	0.00158139	0.0260255
MsaG003870	27.0106	-1.49737	0.455299	-3.28877	0.00100627	0.0185712
MsaG025204	47.3394	-1.50011	0.377433	-3.97452	7.05218e-05	0.00232032
MsaG011620	40.9613	-1.50346	0.429722	-3.49867	0.000467582	0.0103752
MsaG028264	39.5724	-1.50498	0.455951	-3.30075	0.000964266	0.0179944
MsaG010294	33.686	-1.50924	0.450933	-3.34692	0.00081715	0.0158741
MsaG000352	68.1958	-1.51096	0.366445	-4.1233	3.73484e-05	0.0013857
MsaG046428	53.4813	-1.51584	0.41689	-3.63607	0.000276825	0.00682363
MsaG024204	36.9207	-1.5178	0.46205	-3.28492	0.00102011	0.0187304
MsaG040172	50.9941	-1.52083	0.410952	-3.70076	0.000214955	0.00565957
MsaG009801	34.0289	-1.52496	0.457603	-3.33249	0.000860712	0.0165033
MsaG023510	51.3356	-1.53026	0.345467	-4.42952	9.4441e-06	0.00043606
MsaG025296	29.3529	-1.53115	0.467072	-3.27819	0.00104474	0.0190159
MsaG016728	63.8787	-1.53125	0.360293	-4.25002	2.13748e-05	0.000861783
MsaG002534	21.8167	-1.53566	0.482477	-3.18286	0.00145829	0.0243547
MsaG014928	40.2282	-1.53722	0.463877	-3.31384	0.000920238	0.0173533
MsaG027408	64.0949	-1.53771	0.404333	-3.80308	0.00014291	0.0040545
MsaG018530	56.8394	-1.54001	0.419466	-3.67135	0.000241273	0.00622147
MsaG007731	59.114	-1.54291	0.381025	-4.04937	5.13556e-05	0.0017916
MsaG019018	35.7641	-1.55225	0.482625	-3.21626	0.00129875	0.022436
MsaG008713	31.135	-1.55406	0.441102	-3.52313	0.000426481	0.00965348
MsaG023843	301.163	-1.55921	0.399009	-3.90772	9.31718e-05	0.00289126
MsaG002536	30.7086	-1.56345	0.505339	-3.09386	0.0019757	0.0305389
MsaG006076	28.8677	-1.56614	0.446917	-3.50432	0.000457769	0.0101756
MsaG047087	18.4755	-1.56917	0.539708	-2.90743	0.00364407	0.0476727
MsaG026190	1240.5	-1.57146	0.48875	-3.21527	0.00130322	0.0224646
MsaG028750	43.7713	-1.57201	0.369095	-4.2591	2.0525e-05	0.000831526
MsaG018339	234.895	-1.57991	0.346852	-4.55498	5.23897e-06	0.000261096
MsaG038289	222.365	-1.58152	0.281312	-5.62193	1.88839e-08	2.17742e-06
MsaG030484	47.7348	-1.58325	0.531038	-2.98142	0.00286911	0.0403733
MsaG000989	69.765	-1.58466	0.336288	-4.7122	2.45062e-06	0.000140536
MsaG025580	43.431	-1.58746	0.490675	-3.23527	0.0012153	0.0213468
MsaG041836	29.1273	-1.58794	0.529937	-2.99647	0.00273123	0.0389568
MsaG034260	26.1676	-1.5917	0.461859	-3.44628	0.000568351	0.0119864
MsaG014664	29.6654	-1.60188	0.493234	-3.24771	0.00116337	0.020657
MsaG044106	59.7735	-1.62084	0.468347	-3.46076	0.000538658	0.0115252
MsaG024205	116.552	-1.6319	0.452432	-3.60696	0.000309809	0.00748968
MsaG018155	32.4261	-1.63739	0.455765	-3.59261	0.000327379	0.00780922
MsaG024871	20.4406	-1.66411	0.56069	-2.96796	0.00299784	0.0412375
MsaG012808	30.5437	-1.67173	0.505777	-3.30528	0.000948819	0.0178024
MsaG014769	23.3768	-1.67352	0.48409	-3.45705	0.00054612	0.0116348
MsaG046888	88.0795	-1.67922	0.376892	-4.45545	8.37157e-06	0.000393041
MsaG005462	25.1106	-1.68151	0.565291	-2.97459	0.00293376	0.0407354
MsaG015837	241.94	-1.69002	0.353599	-4.77949	1.75741e-06	0.000106625
MsaG015205	46.241	-1.6912	0.365187	-4.63104	3.6384e-06	0.000191994
MsaG016898	37.2985	-1.71927	0.403237	-4.26367	2.01097e-05	0.000818665
MsaG014531	28.3653	-1.72999	0.440374	-3.92845	8.54937e-05	0.00271131
MsaG041999	26.7662	-1.73962	0.580492	-2.9968	0.00272825	0.0389365
MsaG045708	116.068	-1.74093	0.36493	-4.77059	1.83688e-06	0.00011091
MsaG029192	20.9481	-1.75211	0.541728	-3.23429	0.00121946	0.0214048
MsaG027769	15.6297	-1.75972	0.57703	-3.04961	0.0022914	0.0342184
MsaG008949	49.0907	-1.76146	0.417102	-4.2231	2.40964e-05	0.000956168
MsaG015631	26.6384	-1.80318	0.512738	-3.51677	0.000436828	0.00982613
MsaG013268	48.1297	-1.80384	0.505968	-3.56513	0.000363672	0.00847375
MsaG015150	34.685	-1.80895	0.494833	-3.65569	0.000256495	0.00646203
MsaG045884	26.0901	-1.8182	0.625179	-2.90828	0.00363419	0.0476066
MsaG015060	42.2733	-1.82454	0.476337	-3.83035	0.00012796	0.00369438
MsaG009069	32.3893	-1.84534	0.530424	-3.479	0.000503295	0.0109833
MsaG025633	17.9997	-1.84643	0.6064	-3.0449	0.00232761	0.0344925
MsaG015062	77.3372	-1.85431	0.425868	-4.35418	1.33565e-05	0.00058652
MsaG010124	19.3208	-1.85626	0.625314	-2.96853	0.00299227	0.0412012
MsaG041362	29.9864	-1.85718	0.506031	-3.67009	0.000242468	0.00622724
MsaG009354	47.7725	-1.86935	0.411862	-4.53878	5.65816e-06	0.00027867
MsaG041365	24.4132	-1.87059	0.50972	-3.66983	0.000242713	0.00622724
MsaG020550	21.5444	-1.87744	0.615763	-3.04896	0.00229634	0.034251
MsaG044466	82.0417	-1.8776	0.493765	-3.80261	0.000143178	0.0040545
MsaG007427	23.8363	-1.88958	0.578121	-3.26849	0.00108124	0.0195385
MsaG028186	34.7433	-1.89831	0.53087	-3.57584	0.000349104	0.00821048
MsaG011467	34.7429	-1.90888	0.501984	-3.80268	0.000143141	0.0040545
MsaG028617	22.3671	-1.91138	0.529697	-3.60844	0.000308047	0.00745426
MsaG025776	26.3045	-1.93835	0.541925	-3.57679	0.000347846	0.00820393
MsaG042764	37.5832	-1.94608	0.576301	-3.37684	0.000733228	0.0146401
MsaG034006	36.2953	-1.95084	0.446619	-4.36802	1.2538e-05	0.000554834
MsaG034694	14.9238	-1.9597	0.602042	-3.25509	0.00113357	0.0202367
MsaG034984	13.7622	-1.96771	0.673887	-2.91994	0.00350098	0.0464295
MsaG012594	32.666	-1.97987	0.508894	-3.89053	0.000100025	0.00303617
MsaG008403	53.1772	-1.98311	0.48842	-4.06027	4.90166e-05	0.00173165
MsaG037906	20.966	-1.98713	0.565895	-3.51149	0.000445608	0.00997497
MsaG023943	104.054	-1.99143	0.42095	-4.7308	2.23641e-06	0.000131248
MsaG015063	63.2764	-2.0023	0.483492	-4.14133	3.45292e-05	0.00129063
MsaG028911	17.6765	-2.0119	0.650148	-3.09452	0.0019713	0.0304897
MsaG021424	14.0678	-2.02541	0.698559	-2.89941	0.00373865	0.0486064
MsaG042640	63.368	-2.02651	0.46396	-4.36787	1.25466e-05	0.000554834
MsaG009486	31.3005	-2.03031	0.594106	-3.41743	0.000632157	0.0129939
MsaG047200	119.722	-2.03311	0.332767	-6.10971	9.98136e-10	1.70552e-07
MsaG024925	24.8516	-2.04015	0.699944	-2.91473	0.00355993	0.0468649
MsaG015758	259.87	-2.05048	0.437364	-4.68827	2.75531e-06	0.000154799
MsaG032782	22.1869	-2.05051	0.595371	-3.44408	0.000572996	0.012054
MsaG042756	120.063	-2.05221	0.373741	-5.491	3.99673e-08	4.16556e-06
MsaG020721	17.5294	-2.05358	0.541552	-3.79203	0.000149421	0.00420758
MsaG025263	49.0468	-2.05761	0.41628	-4.94286	7.69837e-07	5.29774e-05
MsaG035077	19.1169	-2.06851	0.596388	-3.46839	0.000523577	0.0112886
MsaG014615	23.2804	-2.09963	0.568656	-3.69226	0.000222267	0.00582767
MsaG024433	264.159	-2.10125	0.385008	-5.45768	4.82384e-08	4.8466e-06
MsaG011461	88.1825	-2.10423	0.45675	-4.60696	4.08596e-06	0.000211569
MsaG002254	97.2679	-2.10594	0.315219	-6.68089	2.37496e-11	5.96542e-09
MsaG037403	16.4603	-2.11055	0.726055	-2.90687	0.00365062	0.0477088
MsaG029436	13.0253	-2.11601	0.681307	-3.10581	0.00189762	0.0296604
MsaG022994	16.3967	-2.12169	0.68904	-3.0792	0.00207558	0.0316734
MsaG025986	24.9811	-2.13081	0.580705	-3.66935	0.00024317	0.0062326
MsaG016384	15.6685	-2.13122	0.618966	-3.44319	0.000574892	0.0120838
MsaG012235	38.1161	-2.17582	0.500005	-4.3516	1.35147e-05	0.000592197
MsaG039959	79.5202	-2.18224	0.365569	-5.96943	2.38091e-09	3.64656e-07
MsaG014720	15.3462	-2.22614	0.667351	-3.33578	0.000850599	0.0163344
MsaG025260	43.1342	-2.2297	0.474972	-4.69439	2.67408e-06	0.00015162
MsaG042903	11.0924	-2.2353	0.774111	-2.88756	0.00388238	0.0497363
MsaG044560	20.2229	-2.2779	0.676789	-3.36574	0.000763383	0.0150739
MsaG000307	14.2886	-2.27875	0.665448	-3.42439	0.000616178	0.0127279
MsaG012865	19.3188	-2.30552	0.576621	-3.99833	6.37921e-05	0.00214479
MsaG015838	152.826	-2.31755	0.495167	-4.68034	2.86406e-06	0.000159511
MsaG023762	35.4755	-2.32271	0.678276	-3.42444	0.000616071	0.0127279
MsaG015777	13.3024	-2.32303	0.727734	-3.19215	0.0014122	0.0238384
MsaG045378	30.3707	-2.34018	0.488333	-4.79218	1.64979e-06	0.000100581
MsaG017928	15.9171	-2.36192	0.780892	-3.02465	0.00248924	0.0363939
MsaG033350	13.7838	-2.36315	0.650641	-3.63204	0.000281194	0.00692454
MsaG018480	24.0556	-2.36325	0.553553	-4.26923	1.96147e-05	0.000799807
MsaG020509	13.5767	-2.39037	0.622356	-3.84084	0.000122613	0.0035895
MsaG012368	34.2585	-2.39557	0.531386	-4.50815	6.53953e-06	0.000317718
MsaG023867	38.4616	-2.41207	0.529051	-4.55925	5.13374e-06	0.000256871
MsaG025293	12.4866	-2.41312	0.815171	-2.96027	0.00307372	0.0420739
MsaG031064	8.42572	-2.44677	0.818236	-2.9903	0.00278705	0.0394617
MsaG025604	11.5459	-2.45007	0.776898	-3.15366	0.00161235	0.0263749
MsaG011679	12.7143	-2.45459	0.814039	-3.01533	0.00256703	0.0372279
MsaG044635	11.0325	-2.46334	0.806252	-3.05529	0.00224841	0.0336565
MsaG044907	19.7967	-2.47876	0.597566	-4.1481	3.35246e-05	0.00126818
MsaG019016	13.6174	-2.50751	0.797459	-3.14437	0.00166444	0.0270226
MsaG027834	8.94311	-2.52619	0.862434	-2.92914	0.00339903	0.0453167
MsaG039123	20.0232	-2.56593	0.643049	-3.99025	6.60036e-05	0.00220462
MsaG020522	10.233	-2.56902	0.78455	-3.27452	0.00105844	0.0192094
MsaG012805	20.8971	-2.58392	0.618771	-4.17588	2.96832e-05	0.00114529
MsaG042945	10.4007	-2.58715	0.845261	-3.06077	0.0022077	0.0331855
MsaG014118	13.3923	-2.62	0.694832	-3.7707	0.000162792	0.00447063
MsaG025774	35.1941	-2.64167	0.570261	-4.63238	3.6149e-06	0.000191345
MsaG043697	23.2631	-2.68118	0.538011	-4.98349	6.24468e-07	4.46877e-05
MsaG033699	39.0296	-2.68206	0.767943	-3.49253	0.000478467	0.0105547
MsaG011456	34.5599	-2.69224	0.508632	-5.29311	1.20253e-07	1.07875e-05
MsaG030143	14.2709	-2.69311	0.766981	-3.51132	0.000445893	0.00997497
MsaG014240	17.1456	-2.6987	0.878435	-3.07217	0.0021251	0.0322528
MsaG015057	22.4207	-2.7117	0.684468	-3.96177	7.43959e-05	0.00242685
MsaG007002	13.7112	-2.7136	0.896792	-3.0259	0.00247894	0.0362856
MsaG018552	100.315	-2.71745	0.349361	-7.77834	7.34819e-15	4.61429e-12
MsaG032425	8.4033	-2.72948	0.92078	-2.96432	0.00303355	0.0415695
MsaG042630	23.3656	-2.73511	0.554058	-4.93651	7.9534e-07	5.44342e-05
MsaG012816	30.5398	-2.73771	0.732925	-3.73532	0.000187477	0.00502973
MsaG044206	48.3422	-2.75575	0.683907	-4.02942	5.5914e-05	0.00191603
MsaG030481	95.0236	-2.77102	0.45219	-6.12801	8.89845e-10	1.54146e-07
MsaG026297	9.14151	-2.78181	0.90375	-3.07807	0.00208344	0.0317163
MsaG046933	14.1866	-2.78778	0.684461	-4.07295	4.64205e-05	0.0016657
MsaG039134	7.97627	-2.7997	0.968678	-2.89023	0.00384963	0.0494856
MsaG018323	47.2467	-2.8059	0.474215	-5.91693	3.28003e-09	4.78999e-07
MsaG004115	8.75899	-2.81933	0.818566	-3.44423	0.000572693	0.012054
MsaG047045	34.4587	-2.82657	0.525988	-5.37382	7.70839e-08	7.33406e-06
MsaG029807	10.1947	-2.86059	0.91741	-3.11811	0.00182014	0.0286994
MsaG037404	21.9255	-2.8742	0.875349	-3.28349	0.00102529	0.0187843
MsaG046620	8.05319	-2.88832	0.916107	-3.15282	0.001617	0.026391
MsaG014674	9.97971	-2.88964	0.888433	-3.25251	0.00114389	0.0203685
MsaG034380	8.59747	-2.95566	0.93763	-3.15227	0.00162005	0.0264065
MsaG038185	22.282	-2.98963	0.620035	-4.82172	1.42325e-06	8.93318e-05
MsaG004882	17.1931	-2.99521	0.742501	-4.03395	5.48467e-05	0.00189029
MsaG023720	40.1104	-3.0026	0.506714	-5.92564	3.11089e-09	4.59643e-07
MsaG011455	106.06	-3.00327	0.442424	-6.78822	1.13526e-11	3.03356e-09
MsaG000289	15.3138	-3.01962	0.678301	-4.45174	8.51756e-06	0.000398406
MsaG030228	17.2996	-3.03954	0.969111	-3.13642	0.00171026	0.0275374
MsaG047041	6.39235	-3.06458	1.04202	-2.94101	0.00327144	0.0439658
MsaG011453	66.4671	-3.07106	0.44015	-6.97729	3.00931e-12	9.56807e-10
MsaG011676	23.4293	-3.12631	0.66827	-4.67821	2.89395e-06	0.000160807
MsaG009100	8.82008	-3.14896	0.903162	-3.4866	0.000489211	0.0107319
MsaG013274	15.2858	-3.15021	0.725205	-4.34388	1.39988e-05	0.000607292
MsaG030728	14.4161	-3.15881	0.883913	-3.57367	0.000352017	0.00826353
MsaG028966	27.1195	-3.22005	0.590092	-5.45686	4.84617e-08	4.84965e-06
MsaG008598	34.726	-3.22286	0.51087	-6.30857	2.81627e-10	5.48364e-08
MsaG025780	14.5924	-3.25579	0.837254	-3.88865	0.000100804	0.00305139
MsaG015450	8.67946	-3.27081	0.962073	-3.39975	0.000674466	0.0136513
MsaG009672	7.14695	-3.27891	0.998571	-3.28361	0.00102488	0.0187843
MsaG041245	6.88082	-3.28169	1.06934	-3.06888	0.00214865	0.0325315
MsaG012736	25.2952	-3.32267	0.623217	-5.33149	9.74125e-08	8.96267e-06
MsaG020309	8.21983	-3.47831	1.10968	-3.1345	0.00172146	0.0276469
MsaG031431	12.3037	-3.48013	0.880628	-3.95187	7.75417e-05	0.00249704
MsaG006670	14.3078	-3.48175	0.903879	-3.85201	0.000117154	0.00345275
MsaG017624	5.84551	-3.50146	1.08078	-3.23976	0.00119632	0.0210542
MsaG004622	5.10242	-3.52774	1.16382	-3.03117	0.00243608	0.0357624
MsaG042914	6.70864	-3.58118	1.00804	-3.55263	0.000381399	0.00879704
MsaG021254	8.38835	-3.58587	1.14498	-3.13183	0.00173723	0.0277228
MsaG042673	14.3063	-3.60906	1.00208	-3.60155	0.000316328	0.00758885
MsaG000876	13.5524	-3.61523	0.894567	-4.04132	5.31508e-05	0.00184144
MsaG008366	4.87597	-3.62255	1.17995	-3.07009	0.00213998	0.0324198
MsaG011155	5.23033	-3.62967	1.24362	-2.91864	0.00351567	0.0465016
MsaG038400	7.13799	-3.65738	1.08184	-3.38071	0.000722982	0.01447
MsaG012819	52.454	-3.65912	0.607817	-6.0201	1.74305e-09	2.82464e-07
MsaG002018	11.064	-3.6805	0.901771	-4.08141	4.47632e-05	0.00161816
MsaG009237	11.2795	-3.69711	0.945652	-3.90959	9.24525e-05	0.00288117
MsaG034758	8.37606	-3.71417	1.00341	-3.70156	0.000214279	0.00565363
MsaG041393	16.9673	-3.7278	1.28852	-2.89309	0.00381476	0.0492736
MsaG014533	15.5938	-3.76152	0.86549	-4.34611	1.3857e-05	0.000603226
MsaG019017	9.87269	-3.76636	1.05522	-3.56928	0.000357965	0.00836405
MsaG012334	10.7877	-3.82172	1.04948	-3.64154	0.000271015	0.00670015
MsaG039785	33.7773	-3.88107	0.589354	-6.58529	4.54001e-11	1.08606e-08
MsaG004684	4.83572	-3.89552	1.34141	-2.90404	0.00368377	0.048042
MsaG009580	14.1959	-3.90175	0.807355	-4.83276	1.34651e-06	8.5764e-05
MsaG037031	8.85882	-3.9083	0.999868	-3.90881	9.27509e-05	0.00288689
MsaG034510	24.6365	-3.91614	0.812539	-4.81963	1.43823e-06	8.97403e-05
MsaG039455	8.71475	-3.95417	1.02967	-3.84022	0.000122922	0.00359437
MsaG037699	7.17591	-3.97732	1.11156	-3.57813	0.000346057	0.0081771
MsaG032127	4.35263	-3.98075	1.31737	-3.02175	0.00251319	0.0366374
MsaG005213	15.8575	-3.98406	0.835503	-4.76846	1.85644e-06	0.000111555
MsaG041841	3.85231	-3.98701	1.37885	-2.89154	0.00383359	0.0493805
MsaG026279	4.52614	-4.01268	1.35869	-2.95334	0.00314358	0.0428435
MsaG021563	8.17335	-4.01748	1.09824	-3.6581	0.000254087	0.00642715
MsaG038876	15.0147	-4.02056	0.814442	-4.93658	7.95037e-07	5.44342e-05
MsaG045411	6.37425	-4.04645	1.20453	-3.35937	0.000781205	0.0152941
MsaG003077	77.1907	-4.09232	0.512702	-7.98187	1.44138e-15	1.1314e-12
MsaG035073	10.0447	-4.19044	1.01513	-4.12799	3.65941e-05	0.00136173
MsaG027294	3.59843	-4.20337	1.40608	-2.98943	0.00279498	0.0395072
MsaG046159	4.67744	-4.2283	1.29005	-3.27764	0.0010468	0.0190394
MsaG014056	8.10528	-4.23329	1.13283	-3.73691	0.000186294	0.00500464
MsaG013355	5.79121	-4.24456	1.39324	-3.04654	0.00231488	0.0343851
MsaG042760	81.113	-4.2551	0.48422	-8.78754	1.52875e-18	2.95377e-15
MsaG008547	4.23227	-4.29123	1.33792	-3.20739	0.00133943	0.0228409
MsaG028667	3.07301	-4.31128	1.45753	-2.95794	0.00309704	0.042324
MsaG013666	140.972	-4.31174	0.447855	-9.62754	6.11784e-22	1.70742e-18
MsaG012001	5.97351	-4.34188	1.24687	-3.48223	0.000497255	0.0108798
MsaG042738	5.5538	-4.34855	1.36154	-3.19383	0.00140397	0.0237634
MsaG032531	5.9634	-4.35289	1.29009	-3.37409	0.00074059	0.0147636
MsaG043737	8.45376	-4.39116	1.15377	-3.80592	0.00014128	0.00401887
MsaG031709	4.55334	-4.39683	1.32346	-3.32223	0.000893004	0.0169159
MsaG007480	8.40139	-4.39979	1.23225	-3.57054	0.00035625	0.0083395
MsaG006327	11.3219	-4.40976	0.956594	-4.60986	4.02949e-06	0.000209419
MsaG033519	9.69706	-4.41309	1.08531	-4.06619	4.77886e-05	0.00170747
MsaG014880	3.44911	-4.44688	1.5026	-2.95946	0.00308177	0.0421557
MsaG039094	6.96094	-4.45384	1.38862	-3.20739	0.00133946	0.0228409
MsaG035072	12.3761	-4.47816	0.951861	-4.70464	2.54314e-06	0.000145179
MsaG009236	8.02841	-4.51028	1.16463	-3.8727	0.000107636	0.00321812
MsaG009165	5.24176	-4.53305	1.30863	-3.46397	0.000532258	0.0114267
MsaG014178	11.6159	-4.53911	0.971881	-4.67043	3.00564e-06	0.000164929
MsaG042244	73.8187	-4.58486	0.465435	-9.8507	6.8069e-23	2.1372e-19
MsaG014192	2.84698	-4.58544	1.57673	-2.90819	0.00363522	0.0476066
MsaG009775	3.50617	-4.58558	1.51261	-3.03157	0.00243282	0.0357354
MsaG027531	3.24048	-4.63039	1.51634	-3.05366	0.00226069	0.0338
MsaG024130	2.94939	-4.63704	1.55597	-2.98016	0.00288094	0.0404853
MsaG024393	6.17506	-4.67341	1.33836	-3.4919	0.0004796	0.0105672
MsaG046850	4.66102	-4.69925	1.43169	-3.2823	0.00102962	0.0188225
MsaG005488	3.33536	-4.70998	1.50661	-3.12621	0.00177073	0.028121
MsaG042017	3.23977	-4.7241	1.56709	-3.01456	0.00257353	0.0372575
MsaG034310	4.40987	-4.72728	1.5081	-3.1346	0.0017209	0.0276469
MsaG029269	3.14197	-4.7306	1.58985	-2.9755	0.00292515	0.040702
MsaG014894	3.18605	-4.75171	1.54338	-3.07877	0.00207859	0.0316808
MsaG039967	3.19012	-4.75337	1.52997	-3.10684	0.001891	0.0296069
MsaG041678	3.21958	-4.76569	1.52245	-3.13028	0.00174641	0.0278163
MsaG036601	3.24659	-4.77501	1.54225	-3.09614	0.0019606	0.0303802
MsaG007218	3.27309	-4.7846	1.56465	-3.05794	0.00222865	0.0334044
MsaG039972	3.31599	-4.80701	1.51018	-3.18308	0.0014572	0.0243547
MsaG039715	3.3617	-4.82548	1.51727	-3.18037	0.00147089	0.0245325
MsaG008900	11.817	-4.8275	1.49825	-3.22208	0.00127262	0.022091
MsaG018412	3.69469	-4.87224	1.51869	-3.20818	0.00133578	0.0228246
MsaG028662	3.54935	-4.9038	1.555	-3.15357	0.00161286	0.0263749
MsaG001664	3.58236	-4.91652	1.58133	-3.1091	0.00187657	0.0294598
MsaG033495	7.67722	-4.92141	1.40907	-3.49268	0.000478207	0.0105547
MsaG022661	6.77957	-4.92507	1.23187	-3.99803	6.38707e-05	0.00214479
MsaG018988	3.65221	-4.94641	1.48454	-3.33194	0.000862427	0.0165162
MsaG039784	6.78791	-4.95272	1.22706	-4.03626	5.43111e-05	0.00187694
MsaG020664	3.97647	-4.96302	1.49575	-3.31809	0.000906367	0.0171199
MsaG003633	3.75066	-4.9836	1.48825	-3.34863	0.000812134	0.0157917
MsaG007478	5.70429	-4.98638	1.35432	-3.68184	0.00023156	0.00602903
MsaG028401	5.07417	-5.0151	1.40936	-3.55841	0.0003731	0.00866931
MsaG000812	3.83368	-5.01772	1.46848	-3.41694	0.000633284	0.0130013
MsaG040260	3.86559	-5.03032	1.4768	-3.40622	0.000658682	0.0134074
MsaG032533	3.88084	-5.03544	1.47082	-3.42356	0.000618056	0.0127562
MsaG002932	7.65979	-5.04393	1.20038	-4.20195	2.64628e-05	0.00103858
MsaG008267	16.4361	-5.04852	1.46101	-3.4555	0.000549278	0.0116667
MsaG035115	4.0708	-5.06182	1.4376	-3.52102	0.00042989	0.00970168
MsaG029849	4.155	-5.12942	1.5258	-3.36179	0.000774379	0.015196
MsaG012119	4.7439	-5.1308	1.44743	-3.54476	0.000392977	0.00902267
MsaG008339	4.21315	-5.15136	1.44995	-3.55279	0.000381173	0.00879704
MsaG032839	6.9581	-5.17581	1.34853	-3.8381	0.000123989	0.00361715
MsaG045425	4.30229	-5.1835	1.43886	-3.6025	0.000315167	0.00757546
MsaG037268	4.33664	-5.19095	1.61556	-3.2131	0.00131312	0.0225601
MsaG042245	70.2236	-5.22589	0.582472	-8.97191	2.91411e-19	6.09972e-16
MsaG006667	5.32932	-5.236	1.43983	-3.63653	0.000276333	0.00681834
MsaG017926	5.11165	-5.26277	1.414	-3.7219	0.000197731	0.00526682
MsaG009425	8.52717	-5.2706	1.36465	-3.86223	0.000112357	0.00334381
MsaG039071	4.60701	-5.28302	1.42252	-3.71384	0.000204141	0.00541459
MsaG027676	4.892	-5.33616	1.63193	-3.26985	0.00107606	0.0194869
MsaG017991	4.93198	-5.34462	1.42131	-3.76033	0.000169687	0.00463642
MsaG039974	8.98557	-5.38506	1.21005	-4.45026	8.5766e-06	0.000400422
MsaG007759	8.94246	-5.42383	1.35039	-4.01649	5.90706e-05	0.00200234
MsaG041951	5.1298	-5.43767	1.51897	-3.57984	0.000343808	0.00813162
MsaG037698	5.17796	-5.45189	1.43898	-3.78871	0.00015143	0.00423096
MsaG044099	10.6312	-5.50617	1.20092	-4.58495	4.54094e-06	0.000230889
MsaG002209	6.45668	-5.62468	1.35809	-4.14162	3.44866e-05	0.00129063
MsaG010414	6.78964	-5.66553	1.34353	-4.21689	2.47698e-05	0.000979791
MsaG041044	6.05038	-5.67449	1.37075	-4.1397	3.4776e-05	0.00129793
MsaG013663	232.577	-5.74075	0.485217	-11.8313	2.6889e-32	1.3508e-28
MsaG033234	6.39953	-5.75368	1.44328	-3.98653	6.70455e-05	0.00222758
MsaG017906	7.30652	-5.9466	1.34277	-4.42861	9.48441e-06	0.000436318
MsaG001955	7.88832	-6.01345	1.41081	-4.26241	2.02238e-05	0.000821978
MsaG000217	7.70993	-6.0263	1.34334	-4.48604	7.25586e-06	0.00034781
MsaG025763	8.18754	-6.10984	1.34685	-4.5364	5.72232e-06	0.000280729
MsaG014854	8.93813	-6.16822	1.3263	-4.65069	3.30819e-06	0.000177343
MsaG039966	8.71496	-6.19983	1.33028	-4.66054	3.15374e-06	0.000170723
MsaG020108	9.60187	-6.33998	1.31499	-4.82131	1.42615e-06	8.93318e-05
MsaG035960	10.044	-6.40837	1.30291	-4.91852	8.72005e-07	5.87212e-05
MsaG042832	12.3358	-6.70493	1.37517	-4.8757	1.08425e-06	7.07384e-05

## Sheet: OP 4xBSPvs4xUSP
Supplementary Table 10. Differentially expressed genes (DEGs) between tetraploid BSP and tetraploids USP accessions in open flowers. For each gene, the base mean (namely the average of the normalized count values, dividing by size factors, taken over all samples), log2FoldChange (the fold change expressed in logarithmic scale to base 2), lfcSE (The standard error estimate for the log2 fold change…
gene	baseMean	log2FoldChange	lfcSE	stat	pvalue	padj
MsaG008467	75.6848	10.6463	1.27806	8.33003	8.08246e-17	6.73881e-14
MsaG022970	20.8112	8.4194	2.0016	4.20634	2.59541e-05	0.000879434
MsaG008468	19.2192	8.41673	1.30106	6.46912	9.85766e-11	2.37916e-08
MsaG007649	166.689	8.40101	1.32215	6.35406	2.097e-10	4.43822e-08
MsaG002271	20.5483	7.94801	1.3184	6.02854	1.6545e-09	2.55741e-07
MsaG024005	134.614	7.92108	0.75758	10.4558	1.37876e-25	3.79353e-22
MsaG041886	15.704	7.69311	1.30909	5.87668	4.18587e-09	6.02985e-07
MsaG031443	12.1117	7.43627	1.2955	5.74007	9.46373e-09	1.16243e-06
MsaG029808	49.0555	7.39583	0.980979	7.53923	4.72741e-14	2.45415e-11
MsaG018262	17.4238	7.39353	1.35927	5.43933	5.34807e-08	5.27408e-06
MsaG002688	14.0899	7.38352	1.30972	5.63748	1.72555e-08	1.9675e-06
MsaG009105	6.53615	7.37634	1.44738	5.09635	3.46271e-07	2.59599e-05
MsaG022969	8.90985	7.27369	1.44342	5.03921	4.67461e-07	3.2727e-05
MsaG032088	14.0502	7.1699	1.32228	5.4224	5.88049e-08	5.67705e-06
MsaG031803	6.74167	7.07348	1.37704	5.13674	2.79544e-07	2.16658e-05
MsaG042458	997.12	6.96219	0.485731	14.3334	1.35263e-46	1.24054e-42
MsaG028810	19.2318	6.92885	1.27704	5.4257	5.77284e-08	5.59275e-06
MsaG042960	14.8956	6.75524	1.27429	5.30117	1.15066e-07	1.02789e-05
MsaG005610	5.67685	6.71511	1.49684	4.48619	7.25064e-06	0.00031171
MsaG036292	6.73525	6.6786	1.5341	4.35344	1.34021e-05	0.000512145
MsaG019080	9.42538	6.65197	1.40918	4.72044	2.35332e-06	0.00012524
MsaG033834	8.94931	6.6018	1.40908	4.68518	2.79715e-06	0.000142784
MsaG030718	5.86154	6.55112	1.52171	4.3051	1.66914e-05	0.000608273
MsaG006831	7.94742	6.43958	1.42964	4.50432	6.65856e-06	0.000290799
MsaG006846	10.5455	6.39778	1.33983	4.77506	1.79653e-06	0.000100263
MsaG030431	10.0508	6.30165	1.37352	4.58795	4.47614e-06	0.000209094
MsaG008374	9.21469	6.29856	1.33246	4.72701	2.27848e-06	0.000122441
MsaG031923	7.16212	6.28186	1.42904	4.39587	1.10328e-05	0.000436145
MsaG013367	7.08337	6.24854	1.44486	4.32468	1.52751e-05	0.000564891
MsaG033010	4.45132	6.19809	1.46416	4.23321	2.30377e-05	0.000798312
MsaG042963	17.5023	6.1263	1.11254	5.50661	3.65809e-08	3.74159e-06
MsaG044302	12.5064	6.09923	1.42499	4.28021	1.8672e-05	0.000667153
MsaG029792	4.87112	5.98713	1.55061	3.86114	0.000112858	0.00283425
MsaG008075	5.34071	5.97278	1.56416	3.81851	0.000134259	0.00322619
MsaG022973	22.7994	5.95912	1.84761	3.22532	0.00125833	0.0175924
MsaG007224	30.7889	5.95903	0.955721	6.23511	4.51455e-10	8.87238e-08
MsaG039737	5.33575	5.95718	1.45613	4.0911	4.29339e-05	0.00133478
MsaG037460	6.87149	5.95389	1.43354	4.15327	3.27752e-05	0.00106467
MsaG036514	3.17005	5.94213	1.55581	3.81931	0.000133827	0.00322145
MsaG022974	3.14727	5.93098	1.65449	3.58478	0.000337357	0.00653206
MsaG025823	113.797	5.89835	0.488515	12.074	1.44864e-33	6.643e-30
MsaG043845	2.81701	5.89276	1.55581	3.78757	0.000152125	0.0035567
MsaG026076	4.18302	5.88886	1.53946	3.82527	0.000130627	0.00315832
MsaG023240	3.55	5.88882	1.55939	3.77637	0.000159133	0.00369171
MsaG001499	6.35636	5.87334	1.46563	4.00738	6.13953e-05	0.00178566
MsaG039508	9.18096	5.87211	1.45372	4.03938	5.3593e-05	0.00159068
MsaG043645	3.79021	5.87159	1.43712	4.08567	4.3949e-05	0.00135562
MsaG041451	7.42276	5.86391	1.42601	4.11211	3.92059e-05	0.00124419
MsaG036264	8.31636	5.86102	1.33956	4.37533	1.21249e-05	0.000469865
MsaG045707	24.4203	5.85522	0.820631	7.13502	9.67741e-13	3.69812e-10
MsaG027233	2.78889	5.84304	1.7233	3.39062	0.000697356	0.0113131
MsaG016988	5.45548	5.83584	1.43056	4.07941	4.51506e-05	0.00138624
MsaG045121	8.30672	5.81612	1.42452	4.08286	4.44842e-05	0.00136865
MsaG039512	4.71756	5.81239	1.60674	3.6175	0.000297463	0.00598712
MsaG003321	3.09724	5.81208	1.77986	3.26547	0.00109281	0.0159004
MsaG008202	4.01633	5.78636	1.54137	3.75404	0.000174004	0.00394686
MsaG021104	15.2343	5.78567	1.78367	3.24368	0.00117994	0.0167864
MsaG000400	9.05653	5.75931	1.3636	4.22359	2.40436e-05	0.000823831
MsaG009610	2.86106	5.74915	1.78459	3.22155	0.00127497	0.0177618
MsaG041714	16.4495	5.73552	0.957312	5.99127	2.08206e-09	3.18255e-07
MsaG014019	28.8808	5.72566	0.943442	6.06891	1.28784e-09	2.07584e-07
MsaG006364	44.4693	5.7219	0.832305	6.87476	6.20937e-12	2.05837e-09
MsaG007984	5.71884	5.64328	1.47319	3.83064	0.000127809	0.003103
MsaG038465	3.71421	5.63474	1.55323	3.62776	0.00028589	0.00579232
MsaG008189	3.61988	5.6314	1.55911	3.61193	0.00030393	0.00605527
MsaG039087	4.52594	5.62003	1.54837	3.62964	0.000283818	0.00576308
MsaG004391	394.523	5.60191	0.36606	15.3033	7.27274e-53	1.00051e-48
MsaG022983	2.68843	5.60009	1.62322	3.44999	0.000560612	0.00958649
MsaG027241	3.48716	5.57756	1.74056	3.20447	0.00135312	0.0184963
MsaG034407	5.23042	5.56702	1.45848	3.817	0.000135084	0.00323755
MsaG035621	2.30441	5.56072	1.66748	3.33481	0.000853576	0.0131835
MsaG004919	7.91937	5.5559	1.38623	4.00793	6.12544e-05	0.00178344
MsaG025222	2.38154	5.54308	1.92085	2.88574	0.00390498	0.0410872
MsaG003529	2.23602	5.52546	1.88496	2.93135	0.00337492	0.0366426
MsaG024007	125.145	5.51688	0.397531	13.8778	8.63007e-44	5.9362e-40
MsaG029807	40.7189	5.4972	0.735045	7.47872	7.50502e-14	3.68738e-11
MsaG026703	11.8112	5.49596	1.18806	4.626	3.72787e-06	0.000180261
MsaG012518	2.52955	5.48992	1.56853	3.50004	0.000465186	0.00832194
MsaG019290	2.07193	5.4856	1.71009	3.20778	0.00133764	0.0183468
MsaG019273	1.91947	5.47948	1.78916	3.0626	0.00219426	0.0265596
MsaG021052	10.1572	5.47227	1.40917	3.88332	0.000103041	0.00264713
MsaG034594	3.20001	5.46797	1.5637	3.49682	0.000470847	0.00836845
MsaG013749	12.1032	5.44819	1.12667	4.83567	1.32698e-06	7.97173e-05
MsaG011552	3.70418	5.43577	1.47559	3.68379	0.00022979	0.00487843
MsaG034965	4.10107	5.42035	1.50754	3.5955	0.000323775	0.00633308
MsaG012735	11.6385	5.40175	1.40934	3.83283	0.000126676	0.00308501
MsaG015863	3.20243	5.3629	1.60835	3.33441	0.000854815	0.0131835
MsaG028559	6.97769	5.36148	1.44181	3.71858	0.000200348	0.00439584
MsaG045632	59.0516	5.35898	0.685153	7.82158	5.21643e-15	3.41726e-12
MsaG040041	5.99236	5.34964	1.48449	3.60368	0.000313749	0.00620151
MsaG045817	88.0337	5.33789	0.930128	5.73888	9.53051e-09	1.16543e-06
MsaG024048	3.67476	5.32285	1.67815	3.17185	0.00151471	0.0201442
MsaG012590	7.92607	5.32244	1.22521	4.34411	1.39844e-05	0.000529383
MsaG010923	2.0912	5.31104	1.71438	3.09793	0.00194876	0.0243829
MsaG026371	2.61272	5.29964	1.70951	3.10009	0.00193461	0.0242611
MsaG031924	5.43735	5.28122	1.4764	3.5771	0.000347429	0.0066568
MsaG016350	5.40286	5.25953	1.44942	3.62871	0.000284841	0.00577958
MsaG017220	7.88285	5.25266	1.36615	3.84488	0.000120612	0.00298007
MsaG006059	6.54398	5.24844	1.50013	3.49867	0.00046759	0.00835407
MsaG037226	3.41727	5.24621	1.4777	3.55027	0.000384843	0.00721293
MsaG001226	2.68449	5.22959	1.75647	2.97733	0.00290772	0.0327613
MsaG032946	2.52988	5.22185	1.83958	2.8386	0.00453116	0.04555
MsaG030831	2.16086	5.2104	1.67816	3.10483	0.00190391	0.0239525
MsaG037974	5.18327	5.19434	1.58967	3.26756	0.00108478	0.0158002
MsaG039507	1.98501	5.15439	1.84061	2.80037	0.00510448	0.0496797
MsaG012592	3.45662	5.15363	1.62075	3.17978	0.00147389	0.0197336
MsaG020472	2.51813	5.14446	1.64909	3.11958	0.0018111	0.0230697
MsaG024181	11.7874	5.12742	1.07302	4.77849	1.76619e-06	9.89714e-05
MsaG040681	4.32652	5.07773	1.48553	3.41814	0.000630514	0.0104311
MsaG029362	46.3632	5.071	0.598817	8.46836	2.48869e-17	2.28246e-14
MsaG013095	49.9841	5.06497	1.37528	3.68287	0.000230624	0.00489235
MsaG041352	9.11418	5.05604	1.20599	4.19244	2.75973e-05	0.000928023
MsaG020321	2.02006	5.04711	1.65715	3.04566	0.00232174	0.0277051
MsaG021455	61.799	5.0289	0.701863	7.16507	7.77444e-13	3.07806e-10
MsaG003006	15.5124	5.01702	0.986946	5.08338	3.7078e-07	2.74238e-05
MsaG035736	5.85421	5.01536	1.35212	3.70925	0.000207875	0.00452133
MsaG005597	12.4858	5.01086	0.967251	5.18052	2.21267e-07	1.79057e-05
MsaG001498	18.5469	5.00945	1.5682	3.1944	0.00140121	0.0189635
MsaG025825	18.5863	4.99883	0.852614	5.86295	4.54707e-09	6.48229e-07
MsaG005612	5.03794	4.99023	1.46639	3.40308	0.000666297	0.010877
MsaG038736	4.15555	4.95932	1.61048	3.0794	0.00207417	0.0255227
MsaG002033	19.6581	4.95017	1.2586	3.93306	8.38715e-05	0.00225355
MsaG013198	3.78102	4.93835	1.52915	3.22948	0.00124015	0.0174001
MsaG006363	12.3241	4.91319	0.990337	4.96113	7.00854e-07	4.63541e-05
MsaG015668	63.3057	4.90845	0.69294	7.08352	1.40539e-12	5.16897e-10
MsaG035844	4.39259	4.90127	1.55228	3.15746	0.0015915	0.0209414
MsaG001056	2.72992	4.87353	1.57478	3.09474	0.00196989	0.0245784
MsaG025681	49.0519	4.80973	0.703993	6.83206	8.37019e-12	2.5957e-09
MsaG033851	2.03111	4.78414	1.64877	2.90164	0.00371216	0.0394653
MsaG001849	22.6215	4.77809	0.943052	5.06662	4.04933e-07	2.89385e-05
MsaG004476	26.7008	4.75582	0.651262	7.30247	2.82536e-13	1.23392e-10
MsaG035733	30.5536	4.7478	0.835615	5.6818	1.33283e-08	1.57388e-06
MsaG026311	8.83224	4.73048	1.17013	4.04268	5.28443e-05	0.00157517
MsaG035401	22.6678	4.71447	0.710189	6.63832	3.17269e-11	8.72934e-09
MsaG006738	4.36367	4.71093	1.48716	3.16773	0.00153635	0.0203422
MsaG019131	2.79864	4.70671	1.5692	2.99944	0.00270477	0.0309821
MsaG005253	13.4769	4.69689	0.929121	5.0552	4.29951e-07	3.04888e-05
MsaG042610	5.50831	4.68113	1.27396	3.67446	0.00023835	0.00501141
MsaG011530	3.18951	4.66823	1.54089	3.02957	0.00244904	0.0287961
MsaG021806	5.36731	4.66007	1.55925	2.98865	0.00280214	0.0318719
MsaG041656	3.43101	4.65159	1.51364	3.0731	0.00211845	0.0259168
MsaG033496	2.80444	4.62338	1.60379	2.88278	0.00394179	0.041379
MsaG022569	19	4.57938	0.842636	5.4346	5.49208e-08	5.35493e-06
MsaG012329	8.60796	4.57767	1.19299	3.83714	0.000124476	0.0030451
MsaG035593	5.48502	4.57389	1.40257	3.26108	0.00110988	0.0160722
MsaG027494	7.51804	4.55694	1.07773	4.22827	2.3549e-05	0.000810923
MsaG002961	9.05521	4.55607	1.14914	3.96477	7.34658e-05	0.00205132
MsaG009556	4.08884	4.5515	1.56339	2.9113	0.00359927	0.0385782
MsaG019252	4.82183	4.53678	1.48977	3.04529	0.00232458	0.0277051
MsaG042023	42.9373	4.51318	1.55972	2.89359	0.00380869	0.040296
MsaG026707	5.44938	4.51181	1.28223	3.51872	0.000433635	0.00789089
MsaG043026	5.83303	4.50517	1.47016	3.06441	0.00218101	0.0264354
MsaG004074	4.71249	4.49848	1.45072	3.10087	0.00192953	0.0242084
MsaG042962	12.4089	4.48647	0.884718	5.07107	3.95587e-07	2.85674e-05
MsaG029809	37.3167	4.48044	1.27816	3.50539	0.000455936	0.00817239
MsaG024277	6.79684	4.43251	1.42432	3.11202	0.00185812	0.0234946
MsaG016469	19.9016	4.43075	0.836489	5.29684	1.17821e-07	1.04236e-05
MsaG034728	6.08673	4.40638	1.28688	3.42408	0.000616885	0.0102867
MsaG044144	9.04952	4.40281	1.13788	3.86931	0.000109146	0.00277274
MsaG035588	5.38357	4.38669	1.14324	3.83707	0.000124509	0.0030451
MsaG020195	23.2453	4.38387	0.64118	6.83719	8.07591e-12	2.55403e-09
MsaG031096	4.7397	4.34506	1.29109	3.36543	0.000764253	0.0121127
MsaG042284	5.44377	4.33158	1.27734	3.39109	0.000696164	0.0113071
MsaG035737	6.07107	4.32533	1.36464	3.16958	0.00152658	0.0202461
MsaG041164	6.79104	4.28688	1.16208	3.68897	0.000225161	0.00479494
MsaG018549	7.4252	4.26568	1.04357	4.0876	4.35863e-05	0.00134594
MsaG042784	15.3453	4.25631	0.787144	5.40728	6.39889e-08	6.09201e-06
MsaG018246	4.22624	4.25616	1.44654	2.9423	0.00325788	0.0357405
MsaG044958	6.67074	4.24878	1.12638	3.77205	0.00016191	0.00374668
MsaG018565	5.62267	4.2326	1.26203	3.35381	0.000797078	0.0125131
MsaG012593	9.78126	4.20271	0.864919	4.85907	1.17936e-06	7.21088e-05
MsaG029433	13.52	4.20074	0.924611	4.54325	5.53929e-06	0.000251084
MsaG034358	6.54449	4.15874	1.09691	3.79132	0.000149851	0.00352019
MsaG007228	434.026	4.15562	0.939485	4.4233	9.7205e-06	0.000396222
MsaG031339	5.11072	4.15304	1.37052	3.03026	0.00244344	0.0287794
MsaG005302	5.77559	4.1428	1.11061	3.73019	0.000191334	0.00424546
MsaG031679	486.088	4.10286	0.46809	8.76511	1.86597e-18	2.23219e-15
MsaG041800	4.21015	4.08749	1.38356	2.95433	0.00313346	0.0347314
MsaG006596	4.75599	4.08013	1.4425	2.82851	0.00467657	0.0466633
MsaG020020	35.5473	4.06648	0.562968	7.22329	5.07465e-13	2.08394e-10
MsaG042652	11.2893	4.05705	0.853653	4.75257	2.00849e-06	0.000110083
MsaG036230	7.28992	4.04385	1.00475	4.02473	5.70406e-05	0.00167852
MsaG032087	12.614	4.03013	0.985685	4.08866	4.3388e-05	0.00134132
MsaG040440	5.30707	4.02959	1.31908	3.05485	0.00225173	0.0271252
MsaG005207	10.9576	4.02905	0.907445	4.44	8.99602e-06	0.000372766
MsaG007226	372.634	4.00657	0.956937	4.18687	2.82825e-05	0.000944375
MsaG007682	33.7886	3.99301	0.703008	5.67989	1.3478e-08	1.58476e-06
MsaG011094	4.17705	3.98123	1.36952	2.90703	0.00364873	0.0389566
MsaG031065	4.1717	3.96393	1.14679	3.45654	0.000547167	0.00940921
MsaG010926	12.2748	3.96239	1.05537	3.7545	0.000173688	0.00394295
MsaG032038	312.204	3.9594	0.81798	4.84046	1.29536e-06	7.81589e-05
MsaG041281	4.59265	3.95393	1.32499	2.98413	0.00284384	0.0322263
MsaG024869	24.8018	3.94565	0.603974	6.53282	6.45436e-11	1.65968e-08
MsaG036332	4.56994	3.92794	1.33598	2.94012	0.0032809	0.0359215
MsaG034628	47.0213	3.91049	0.514158	7.60562	2.83542e-14	1.56027e-11
MsaG021296	6.39258	3.89931	1.06247	3.67005	0.000242507	0.00506631
MsaG041482	5.183	3.88034	1.27354	3.04689	0.00231222	0.0276479
MsaG045819	64.3341	3.87013	0.665309	5.81705	5.98951e-09	8.10161e-07
MsaG000995	7.80306	3.86701	1.1056	3.49765	0.000469385	0.00836442
MsaG026189	268.132	3.84796	0.496811	7.74532	9.53422e-15	6.10057e-12
MsaG019426	16.1709	3.8264	0.750529	5.09827	3.42775e-07	2.5768e-05
MsaG021079	4.71328	3.79252	1.28923	2.94168	0.00326433	0.035797
MsaG033380	5.98882	3.75713	1.15619	3.24957	0.0011558	0.0165178
MsaG035738	19.1337	3.75377	0.756446	4.96238	6.96363e-07	4.63541e-05
MsaG029336	44.3126	3.71643	0.500325	7.42803	1.10227e-13	5.14033e-11
MsaG010725	25.2892	3.70658	0.728011	5.09138	3.55472e-07	2.65053e-05
MsaG032989	4.33311	3.69879	1.31856	2.80518	0.00502888	0.0491025
MsaG042557	11.3029	3.66168	0.727991	5.02985	4.90869e-07	3.41918e-05
MsaG022147	25.1309	3.65434	0.565883	6.45777	1.0626e-10	2.48079e-08
MsaG010643	48.9927	3.64965	0.631745	5.7771	7.59997e-09	9.8808e-07
MsaG031350	12.8084	3.64819	0.870457	4.19112	2.77576e-05	0.000929359
MsaG021456	9.55773	3.64088	1.16451	3.12653	0.00176881	0.0226569
MsaG046222	6.61447	3.6333	0.998738	3.63789	0.000274883	0.00561064
MsaG029358	43.1844	3.62086	0.58966	6.1406	8.22125e-10	1.41892e-07
MsaG004436	7.80252	3.59419	1.04521	3.43872	0.000584467	0.00984156
MsaG020662	5.74103	3.59377	1.25159	2.87135	0.00408718	0.0423718
MsaG029364	5.12736	3.58762	1.04282	3.44032	0.00058103	0.00981784
MsaG012834	7.60409	3.58387	0.910155	3.93765	8.22824e-05	0.00222608
MsaG035734	10.3592	3.58124	0.706823	5.06667	4.04833e-07	2.89385e-05
MsaG022144	112.47	3.57828	0.528651	6.76869	1.29952e-11	3.83749e-09
MsaG028168	38.7064	3.57037	0.422576	8.44905	2.93693e-17	2.52521e-14
MsaG046629	4.9796	3.53532	1.06347	3.32433	0.000886308	0.0135252
MsaG031669	22.6103	3.52467	0.520078	6.77719	1.22537e-11	3.66465e-09
MsaG020367	7.88537	3.52435	1.16181	3.03351	0.00241726	0.0285077
MsaG045964	18.8901	3.51764	0.826428	4.25644	2.07711e-05	0.000728948
MsaG032099	15.5751	3.50186	0.681727	5.13674	2.79541e-07	2.16658e-05
MsaG038837	9.66054	3.50037	0.993408	3.5236	0.000425721	0.00777298
MsaG044606	4.63071	3.49919	1.1766	2.97398	0.0029396	0.0330528
MsaG039429	4.63529	3.48775	1.08951	3.2012	0.00136856	0.0186502
MsaG013177	33.5023	3.4834	0.536108	6.49758	8.16207e-11	2.0051e-08
MsaG007644	9.47359	3.47641	0.883001	3.93704	8.24934e-05	0.0022274
MsaG000785	38.0237	3.47522	0.535681	6.48749	8.72794e-11	2.12514e-08
MsaG008309	455.43	3.45974	0.471286	7.34106	2.11916e-13	9.55847e-11
MsaG024840	86.9305	3.44497	0.344153	10.01	1.37787e-23	2.52738e-20
MsaG033871	5.34381	3.44392	1.03018	3.34304	0.000828662	0.0128594
MsaG003860	613.393	3.43387	0.976821	3.51535	0.000439177	0.00797066
MsaG018476	24.5076	3.42752	0.601097	5.70211	1.18336e-08	1.42179e-06
MsaG038493	8.33234	3.42269	0.798163	4.2882	1.80123e-05	0.000647223
MsaG034497	10.5169	3.41273	0.866657	3.93781	8.22303e-05	0.00222608
MsaG042265	118.837	3.40955	0.285335	11.9493	6.54731e-33	2.57347e-29
MsaG000671	7.96118	3.39715	0.912091	3.72457	0.000195648	0.00432028
MsaG004551	9.34331	3.38901	0.939173	3.6085	0.00030797	0.00611511
MsaG029293	7.42248	3.38729	1.04188	3.25114	0.00114945	0.0164461
MsaG003459	6.94121	3.382	0.911179	3.71167	0.000205893	0.00448887
MsaG039001	15.5763	3.37991	0.762239	4.43418	9.24215e-06	0.000381242
MsaG040966	8.25441	3.37109	1.05101	3.20747	0.0013391	0.0183486
MsaG035735	20.0186	3.36778	0.695839	4.83989	1.29913e-06	7.82151e-05
MsaG019107	48.6031	3.36105	0.520449	6.45798	1.0611e-10	2.48079e-08
MsaG041028	8.19154	3.35734	1.0274	3.2678	0.00108385	0.0157951
MsaG028906	64.1121	3.34893	0.574468	5.82962	5.55553e-09	7.60472e-07
MsaG042650	9.95428	3.34366	0.770538	4.33938	1.42886e-05	0.000535346
MsaG039274	5.63402	3.34102	0.946865	3.52851	0.000417906	0.00767063
MsaG032164	8.75871	3.33414	0.865713	3.85133	0.00011748	0.00292521
MsaG045489	7.25591	3.31213	0.947608	3.49525	0.00047361	0.00839605
MsaG019453	22.3969	3.29915	0.752459	4.38449	1.16258e-05	0.000454568
MsaG024338	7.31837	3.27759	0.897214	3.65307	0.000259119	0.00533785
MsaG003735	5.90794	3.27754	1.04491	3.13666	0.00170881	0.0220527
MsaG045818	47.5785	3.26645	1.16031	2.81515	0.00487538	0.0480662
MsaG044713	10.3901	3.2554	0.731528	4.45014	8.58145e-06	0.000360473
MsaG042573	6.45005	3.25289	0.97574	3.33377	0.00085679	0.0132066
MsaG044152	1563.96	3.24848	0.723112	4.49236	7.04397e-06	0.000303774
MsaG001897	23.8595	3.24062	0.533074	6.07911	1.20852e-09	1.99109e-07
MsaG009398	68.888	3.23807	0.427178	7.58014	3.45194e-14	1.82648e-11
MsaG002148	7.44022	3.23243	0.836989	3.86198	0.000112473	0.00283128
MsaG007227	318.295	3.22383	0.813466	3.96308	7.3989e-05	0.00205838
MsaG003861	96.7373	3.22111	0.945822	3.40562	0.000660136	0.0108306
MsaG034619	14.8517	3.21537	0.644781	4.98676	6.14008e-07	4.15159e-05
MsaG034957	7.57825	3.20607	0.977376	3.28028	0.00103704	0.0153267
MsaG010853	62.8931	3.19821	0.652807	4.89917	9.62427e-07	6.07344e-05
MsaG028908	1026.56	3.19197	0.306207	10.4242	1.92186e-25	4.8071e-22
MsaG044228	9.90562	3.17627	0.818585	3.88019	0.000104374	0.00267389
MsaG034932	6.68288	3.16574	1.04523	3.02874	0.00245573	0.0288624
MsaG027324	38.5066	3.16312	0.522944	6.04868	1.46039e-09	2.32261e-07
MsaG013564	10.7132	3.15692	0.719408	4.38822	1.14282e-05	0.000449836
MsaG012631	29.1048	3.14789	0.505512	6.22713	4.75043e-10	9.20445e-08
MsaG037892	6.57632	3.14738	0.8498	3.70367	0.000212504	0.00460381
MsaG015678	8.35202	3.13919	0.823246	3.81318	0.000137189	0.00327373
MsaG018488	374.127	3.13443	0.334709	9.36466	7.62981e-21	1.10488e-17
MsaG021322	8.69399	3.12751	1.08569	2.88068	0.00396824	0.0415299
MsaG013629	9.07745	3.12336	0.873983	3.57371	0.000351954	0.00671543
MsaG008162	340.268	3.12281	0.751227	4.15694	3.22534e-05	0.0010505
MsaG032482	6.60331	3.11059	0.901482	3.45052	0.0005595	0.00957939
MsaG002136	14.0799	3.10549	0.690111	4.49999	6.7957e-06	0.000296319
MsaG006547	1368.62	3.103	0.440312	7.04726	1.82479e-12	6.52041e-10
MsaG042819	155.069	3.09613	0.355342	8.71309	2.95697e-18	3.38992e-15
MsaG046488	7.24058	3.08908	1.01668	3.03839	0.00237846	0.0281587
MsaG040477	7.58737	3.08796	0.831844	3.71219	0.000205477	0.00448333
MsaG004847	30.101	3.08641	0.791978	3.89709	9.73561e-05	0.00253901
MsaG007225	628.004	3.07706	0.820045	3.75231	0.000175213	0.00396123
MsaG031677	11.8148	3.06912	0.655652	4.68102	2.8545e-06	0.000144905
MsaG009724	8.35345	3.06615	0.7478	4.10023	4.12738e-05	0.00130081
MsaG001242	13.2642	3.06329	0.771719	3.96944	7.20428e-05	0.00202264
MsaG037867	21.9334	3.05918	0.744516	4.10895	3.97459e-05	0.00125842
MsaG006362	372.958	3.05876	0.76803	3.9826	6.81648e-05	0.00193616
MsaG005739	7.43477	3.05457	0.818002	3.73419	0.000188324	0.00419898
MsaG003859	157.027	3.05274	0.920323	3.31703	0.000909784	0.0137764
MsaG009365	4.72994	3.036	1.00939	3.00776	0.00263183	0.0303488
MsaG000607	14.6255	3.0358	0.65108	4.66271	3.1207e-06	0.000155268
MsaG032032	128.589	3.02502	0.857764	3.52663	0.000420879	0.00771489
MsaG002067	36.8302	3.02169	0.599121	5.04355	4.5698e-07	3.20749e-05
MsaG032035	67.1845	3.02156	0.477716	6.32502	2.53195e-10	5.1603e-08
MsaG007643	17.043	3.00838	0.851297	3.53388	0.000409503	0.00757704
MsaG007223	256.899	3.00822	0.9045	3.32584	0.000881514	0.0134669
MsaG020619	200.773	3.00592	0.497629	6.04048	1.53657e-09	2.41583e-07
MsaG019544	4.73739	3.00263	1.06984	2.80661	0.00500653	0.0490213
MsaG041342	6.8018	3.00133	0.881968	3.40299	0.000666519	0.010877
MsaG027825	7.89639	2.99551	0.859349	3.48579	0.000490691	0.00860411
MsaG024131	23.1651	2.98818	0.776672	3.84741	0.000119374	0.00296163
MsaG012516	10.2148	2.98336	0.706248	4.22424	2.3975e-05	0.000822505
MsaG042369	11.9332	2.97686	0.980901	3.03482	0.0024068	0.0284209
MsaG008163	253.265	2.97593	0.490176	6.07114	1.27006e-09	2.06772e-07
MsaG011245	48.4498	2.97333	0.399481	7.44298	9.84389e-14	4.66974e-11
MsaG047049	5.80551	2.97136	0.969917	3.06352	0.00218751	0.0264908
MsaG023092	4.88415	2.9631	1.0144	2.92104	0.00348861	0.0376414
MsaG008161	368.745	2.95992	0.466126	6.35005	2.15239e-10	4.45269e-08
MsaG024147	129.505	2.93798	0.901017	3.26074	0.00111121	0.016083
MsaG003290	10.8234	2.93787	0.818057	3.59128	0.000329063	0.00640753
MsaG045933	21.4215	2.92127	0.606607	4.81575	1.46646e-06	8.56474e-05
MsaG032030	365.46	2.91802	0.840509	3.47173	0.00051712	0.00898802
MsaG032900	21.5016	2.90987	0.50496	5.76257	8.28419e-09	1.0701e-06
MsaG024680	7.92699	2.90393	0.838698	3.46243	0.000535326	0.00924605
MsaG030112	22.1819	2.8947	0.862264	3.3571	0.000787658	0.0123838
MsaG011694	23.9448	2.88766	0.560912	5.14815	2.63066e-07	2.05625e-05
MsaG033443	17.0927	2.87738	0.715185	4.02326	5.73977e-05	0.00168542
MsaG030053	21.4568	2.87271	0.664015	4.32627	1.51654e-05	0.000562188
MsaG023610	6.54956	2.87022	0.839739	3.41799	0.000630854	0.0104311
MsaG047122	8.25495	2.86498	0.823378	3.47955	0.000502262	0.00877622
MsaG045336	27.9605	2.86187	0.84038	3.40545	0.000660555	0.010831
MsaG002600	9.99219	2.84855	0.679486	4.19222	2.76242e-05	0.000928023
MsaG004181	102.558	2.84737	0.523983	5.43408	5.50791e-08	5.35493e-06
MsaG021042	422.127	2.84558	0.278685	10.2107	1.77534e-24	4.07057e-21
MsaG024340	35.9243	2.84015	0.576069	4.93023	8.21345e-07	5.26771e-05
MsaG037018	11.3923	2.83063	0.733481	3.85917	0.000113773	0.00284477
MsaG018652	21.127	2.82478	0.56762	4.97654	6.47305e-07	4.36519e-05
MsaG003826	7.58973	2.82038	0.810575	3.47948	0.000502382	0.00877622
MsaG044230	60.1754	2.8122	0.455241	6.1774	6.51678e-10	1.15679e-07
MsaG024011	10.4409	2.80985	0.777136	3.61565	0.000299594	0.00600104
MsaG038393	8.53596	2.80919	0.915318	3.06909	0.00214713	0.0261783
MsaG045967	18.432	2.80518	0.678699	4.13317	3.57797e-05	0.00114737
MsaG041719	11.6514	2.80454	0.71216	3.93808	8.21375e-05	0.00222608
MsaG019081	15.1131	2.78624	0.686847	4.05657	4.97983e-05	0.00149907
MsaG020122	15.0345	2.78316	0.681539	4.08364	4.43366e-05	0.00136604
MsaG020951	15.9352	2.78253	0.752823	3.69613	0.000218907	0.00468624
MsaG031330	6.98693	2.7789	0.842819	3.29715	0.00097673	0.0145815
MsaG015626	34.9041	2.77751	0.590566	4.70314	2.56191e-06	0.000133773
MsaG024302	168.669	2.77738	0.418249	6.6405	3.12614e-11	8.68813e-09
MsaG035140	5.75318	2.77618	0.957185	2.90036	0.00372735	0.0395809
MsaG042655	60.0268	2.77115	0.364184	7.60919	2.75812e-14	1.54871e-11
MsaG010592	4.98425	2.76817	0.967599	2.86086	0.00422492	0.0432297
MsaG004848	26.6456	2.75386	0.654168	4.20971	2.55696e-05	0.000870696
MsaG041885	49.1351	2.75313	0.384296	7.16408	7.83107e-13	3.07806e-10
MsaG007272	16.5524	2.75084	0.615602	4.46854	7.87552e-06	0.000334911
MsaG010678	8.51742	2.74582	0.953522	2.87966	0.00398105	0.0416323
MsaG001050	8.51897	2.71563	0.934914	2.90468	0.0036763	0.039175
MsaG014617	11.3667	2.71034	0.805287	3.36568	0.000763559	0.0121127
MsaG030272	24.3761	2.70348	0.647023	4.17834	2.93648e-05	0.00096992
MsaG003535	11.9976	2.70223	0.707618	3.81876	0.000134122	0.00322572
MsaG021524	6.61429	2.69886	0.900008	2.99871	0.00271127	0.0310307
MsaG018799	22.683	2.69093	0.752241	3.57722	0.000347274	0.0066568
MsaG002350	6.77619	2.68903	0.918743	2.92685	0.0034241	0.037047
MsaG012723	53.3147	2.68473	0.496586	5.40637	6.43156e-08	6.10199e-06
MsaG004838	90.8687	2.68452	0.562345	4.77379	1.80789e-06	0.000100693
MsaG008308	248.614	2.68217	0.476194	5.6325	1.77612e-08	2.00238e-06
MsaG004846	43.3281	2.68126	0.451005	5.94509	2.76308e-09	4.08728e-07
MsaG042975	7.64394	2.67082	0.87709	3.0451	0.00232605	0.0277051
MsaG008571	16.25	2.65836	0.61973	4.28954	1.7904e-05	0.000644778
MsaG029481	17.5171	2.64788	0.698437	3.79116	0.000149948	0.00352019
MsaG000964	24.3995	2.63871	0.497614	5.30272	1.14092e-07	1.02252e-05
MsaG007653	73.9912	2.62358	0.537432	4.8817	1.05175e-06	6.547e-05
MsaG040102	64.8537	2.61885	0.413412	6.33473	2.37763e-10	4.88195e-08
MsaG027882	15.5019	2.61724	0.692761	3.77798	0.000158106	0.00367099
MsaG018160	46.687	2.6155	0.442259	5.91396	3.3398e-09	4.88783e-07
MsaG021294	12.6802	2.60925	0.804844	3.24193	0.00118723	0.016864
MsaG025220	14.9583	2.60713	0.908142	2.87084	0.00409377	0.0424082
MsaG046686	12.0114	2.59601	0.775913	3.34574	0.00082062	0.0127707
MsaG032036	80.2102	2.59503	0.625214	4.15063	3.31559e-05	0.0010745
MsaG045183	30.2661	2.59354	0.461457	5.62032	1.90604e-08	2.12319e-06
MsaG023820	29.0224	2.58823	0.518127	4.99536	5.87273e-07	3.99956e-05
MsaG013705	7.00101	2.57447	0.786494	3.27336	0.00106278	0.0156371
MsaG007655	55.8013	2.5734	0.568628	4.52564	6.02134e-06	0.000267643
MsaG006975	10.5221	2.57189	0.850077	3.02548	0.00248239	0.029064
MsaG032034	65.9049	2.5559	0.540856	4.72566	2.29372e-06	0.00012302
MsaG041601	25.1112	2.55521	0.581163	4.39671	1.09903e-05	0.000436145
MsaG007355	12.4022	2.5479	0.64266	3.96462	7.35117e-05	0.00205132
MsaG000807	21.8396	2.54271	0.524125	4.85134	1.22627e-06	7.41532e-05
MsaG000808	18.2235	2.54209	0.731	3.47755	0.00050602	0.00882296
MsaG006136	17.7206	2.54205	0.526109	4.83179	1.35312e-06	8.07587e-05
MsaG011666	7.72737	2.53881	0.764908	3.3191	0.000903072	0.013705
MsaG027039	69.8059	2.53566	0.429993	5.89699	3.70184e-09	5.36065e-07
MsaG010767	41.0736	2.53542	0.419995	6.03678	1.57222e-09	2.45784e-07
MsaG020915	5.79836	2.52919	0.815451	3.10159	0.00192486	0.024194
MsaG040627	57.7666	2.52822	0.480485	5.26181	1.42645e-07	1.22648e-05
MsaG009792	29.1109	2.52639	0.654284	3.86131	0.000112783	0.00283425
MsaG009959	38.52	2.52356	0.696771	3.62179	0.000292571	0.00590594
MsaG008147	11.7432	2.52068	0.74989	3.3614	0.000775494	0.0122345
MsaG037986	85.0142	2.51182	0.353843	7.09867	1.25965e-12	4.74769e-10
MsaG045728	17.8379	2.51125	0.495101	5.07219	3.93263e-07	2.84743e-05
MsaG007642	17.4963	2.50762	0.72097	3.47813	0.000504932	0.00880958
MsaG030866	96.6174	2.50612	0.370322	6.76741	1.31106e-11	3.83749e-09
MsaG013718	9.37672	2.50388	0.821434	3.04818	0.00230232	0.0276138
MsaG030939	13.358	2.49952	0.646425	3.86669	0.000110324	0.00279251
MsaG037608	10.7757	2.49643	0.698523	3.57387	0.000351737	0.00671543
MsaG042211	40.407	2.49358	0.448799	5.55612	2.75834e-08	2.90778e-06
MsaG026274	28.6472	2.49054	0.540679	4.60632	4.09861e-06	0.00019443
MsaG008570	41.6605	2.48642	0.613091	4.05554	5.00176e-05	0.00150333
MsaG012155	48.8552	2.48097	0.424324	5.84686	5.00927e-09	6.96086e-07
MsaG034091	22.284	2.46925	0.573678	4.30424	1.67559e-05	0.00060977
MsaG021082	51.3682	2.45776	0.436006	5.63699	1.73052e-08	1.9675e-06
MsaG037074	12.7669	2.45556	0.630716	3.89329	9.88924e-05	0.00257176
MsaG033544	10.1398	2.44688	0.615766	3.97371	7.07618e-05	0.00199074
MsaG031835	19.6936	2.44225	0.696371	3.5071	0.000453012	0.00813057
MsaG006054	35.9774	2.44045	0.39783	6.1344	8.54785e-10	1.46078e-07
MsaG021099	535.782	2.43872	0.303464	8.03628	9.26049e-16	6.8863e-13
MsaG032574	14.7946	2.43404	0.606106	4.01586	5.92287e-05	0.00172812
MsaG047100	356.784	2.43143	0.481818	5.04636	4.50304e-07	3.17684e-05
MsaG025628	32.543	2.42865	0.689241	3.52366	0.000425628	0.00777298
MsaG002967	683.302	2.42146	0.740276	3.27102	0.00107162	0.0156915
MsaG028169	20.4091	2.41324	0.522729	4.61661	3.90051e-06	0.000186966
MsaG030660	130.441	2.41226	0.42838	5.63113	1.79031e-08	2.00238e-06
MsaG045923	68.1953	2.41119	0.346638	6.95594	3.50225e-12	1.18964e-09
MsaG004842	88.7478	2.40123	0.482616	4.97544	6.50999e-07	4.37936e-05
MsaG025546	20.5457	2.39118	0.5027	4.75667	1.96813e-06	0.000108519
MsaG044004	20.852	2.36814	0.656278	3.60844	0.000308045	0.00611511
MsaG001157	32.9775	2.36668	0.432509	5.47198	4.45032e-08	4.45259e-06
MsaG007648	11.0255	2.36116	0.806098	2.92912	0.00339918	0.0368499
MsaG024047	38.2023	2.3575	0.515075	4.57701	4.71665e-06	0.000218475
MsaG002714	8.33589	2.35223	0.732473	3.21135	0.00132112	0.0182111
MsaG014353	120.058	2.35011	0.276621	8.49575	1.96653e-17	1.9324e-14
MsaG040181	41.734	2.34878	0.542265	4.33142	1.48152e-05	0.000552338
MsaG044889	27.5206	2.32539	0.424092	5.48322	4.17659e-08	4.2404e-06
MsaG016468	118.161	2.32164	0.42055	5.52049	3.38061e-08	3.49677e-06
MsaG032039	3807.5	2.31182	0.415511	5.56379	2.63972e-08	2.81237e-06
MsaG044411	24.589	2.30783	0.443165	5.20761	1.91289e-07	1.58052e-05
MsaG033937	26.8858	2.30733	0.456079	5.05906	4.21323e-07	2.99767e-05
MsaG043512	10.4154	2.29449	0.766777	2.99238	0.00276809	0.0315629
MsaG006274	58.6903	2.29341	0.377914	6.06862	1.29014e-09	2.07584e-07
MsaG022404	49.0905	2.2901	0.457483	5.00588	5.56076e-07	3.81543e-05
MsaG008647	14.203	2.28207	0.761719	2.99595	0.00273591	0.0312607
MsaG007311	71.0974	2.27955	0.294459	7.7415	9.8251e-15	6.14381e-12
MsaG038937	46.2612	2.26962	0.475501	4.7731	1.81411e-06	0.000100835
MsaG009563	14.989	2.26421	0.664816	3.40577	0.000659789	0.0108306
MsaG042558	65.3947	2.2616	0.468624	4.82605	1.39266e-06	8.27501e-05
MsaG045934	27.6577	2.26049	0.555002	4.07294	4.64225e-05	0.00140823
MsaG002679	881.274	2.24988	0.208535	10.789	3.88074e-27	1.18639e-23
MsaG031438	7.59409	2.24168	0.77738	2.88363	0.00393115	0.0412989
MsaG002602	84.0479	2.23293	0.277454	8.04792	8.42121e-16	6.43614e-13
MsaG043613	18.8411	2.22591	0.594438	3.74456	0.000180711	0.00406881
MsaG001238	81.3031	2.22469	0.439755	5.05892	4.2164e-07	2.99767e-05
MsaG044919	11.3902	2.21722	0.642638	3.45018	0.000560215	0.00958567
MsaG030030	48.0091	2.21462	0.547271	4.04666	5.19545e-05	0.00155547
MsaG025338	25.1146	2.21209	0.477885	4.62891	3.67593e-06	0.000178377
MsaG026441	9.50203	2.2077	0.734035	3.00762	0.00263304	0.03035
MsaG042666	45.4795	2.20692	0.424828	5.19487	2.04865e-07	1.66877e-05
MsaG008358	14.0567	2.20657	0.557555	3.95758	7.57115e-05	0.00210204
MsaG028609	36.6575	2.20533	0.465542	4.73712	2.16778e-06	0.000116721
MsaG041272	21.552	2.17906	0.478644	4.55256	5.29967e-06	0.000241017
MsaG014020	9.68492	2.17654	0.774434	2.81049	0.00494659	0.04859
MsaG035743	17.6305	2.17578	0.598442	3.63575	0.000277177	0.00564908
MsaG004598	42.5101	2.17359	0.560055	3.88104	0.000104012	0.0026671
MsaG011819	28.9219	2.17343	0.444005	4.89506	9.82751e-07	6.17338e-05
MsaG007650	93.1886	2.17297	0.533295	4.07461	4.60908e-05	0.00140221
MsaG006990	35.8006	2.17206	0.662169	3.28023	0.00103723	0.0153267
MsaG042530	23.884	2.17144	0.51917	4.18253	2.88288e-05	0.000957967
MsaG020627	52.6213	2.16939	0.623588	3.47888	0.000503512	0.00879038
MsaG000166	7.36922	2.16803	0.752936	2.87944	0.00398381	0.0416454
MsaG010454	22.4148	2.16178	0.581385	3.71833	0.000200548	0.0043967
MsaG029409	32.0893	2.15837	0.470009	4.59219	4.38623e-06	0.000205943
MsaG042556	69.2549	2.15775	0.408871	5.27734	1.31075e-07	1.13766e-05
MsaG011981	297.078	2.15302	0.412349	5.22135	1.77622e-07	1.48997e-05
MsaG036957	28.8591	2.15208	0.485889	4.42917	9.4598e-06	0.000387894
MsaG018862	35.8632	2.15107	0.602982	3.56739	0.00036056	0.00683227
MsaG025707	7.84621	2.14966	0.718953	2.98998	0.00278994	0.0317725
MsaG014707	35.5909	2.14242	0.484054	4.42599	9.6e-06	0.000392473
MsaG044424	16.0608	2.13907	0.634689	3.37026	0.000750973	0.0119851
MsaG015539	14.8075	2.13648	0.608587	3.51056	0.000447165	0.00806548
MsaG010023	38.4187	2.13486	0.371413	5.74795	9.03329e-09	1.15601e-06
MsaG037779	18.7602	2.13353	0.487082	4.38023	1.18555e-05	0.000461373
MsaG014624	16.608	2.13019	0.517151	4.1191	3.80357e-05	0.00121124
MsaG035087	9.99101	2.12542	0.6306	3.37047	0.000750402	0.0119829
MsaG017077	129.126	2.12199	0.397848	5.33366	9.62506e-08	8.76901e-06
MsaG005055	105.961	2.12162	0.374538	5.66462	1.47351e-08	1.70326e-06
MsaG024339	40.9783	2.11892	0.501933	4.22153	2.42653e-05	0.00082936
MsaG014578	52.722	2.11552	0.399114	5.30055	1.15455e-07	1.02804e-05
MsaG046514	8.98665	2.1115	0.679314	3.10829	0.00188172	0.0237386
MsaG025273	30.4699	2.10492	0.583189	3.60932	0.000306997	0.00610312
MsaG045161	29.1234	2.09653	0.441075	4.75322	2.00201e-06	0.000109947
MsaG045034	37.3955	2.08757	0.42639	4.89593	9.7841e-07	6.16017e-05
MsaG000566	18.3114	2.08293	0.499223	4.17234	3.01481e-05	0.00099222
MsaG046537	28.4449	2.08265	0.438327	4.75136	2.02051e-06	0.000110521
MsaG017677	9.08538	2.07665	0.723568	2.87001	0.00410456	0.0424755
MsaG007652	332.368	2.07452	0.461679	4.49342	7.00891e-06	0.000303078
MsaG009865	143.527	2.07442	0.358477	5.78677	7.17521e-09	9.44588e-07
MsaG044111	8.40154	2.06837	0.712182	2.90427	0.00368113	0.0392112
MsaG007711	14.4682	2.06416	0.697186	2.96071	0.00306935	0.0342041
MsaG023879	10.2896	2.05723	0.654211	3.1446	0.00166316	0.0216257
MsaG034442	16.1161	2.05512	0.602994	3.40819	0.000653963	0.010755
MsaG042031	7.51364	2.05076	0.700394	2.92801	0.00341142	0.0369535
MsaG011065	124.428	2.04943	0.426163	4.80902	1.5167e-06	8.73021e-05
MsaG012106	15.3304	2.04931	0.526671	3.89107	9.98048e-05	0.00259059
MsaG006725	85.2227	2.04555	0.524761	3.89807	9.6964e-05	0.00253118
MsaG041849	46.3074	2.04529	0.441189	4.63585	3.55475e-06	0.000174031
MsaG021096	949.159	2.04521	0.271646	7.52893	5.11565e-14	2.60652e-11
MsaG011785	12.1856	2.04345	0.683866	2.98808	0.00280738	0.0319183
MsaG041168	54.7931	2.04138	0.369852	5.51945	3.40063e-08	3.5043e-06
MsaG027220	93.5109	2.04026	0.390501	5.22472	1.74423e-07	1.46761e-05
MsaG041026	21.6003	2.03843	0.607043	3.35796	0.000785202	0.0123561
MsaG046886	11.9751	2.03834	0.6232	3.27076	0.00107258	0.0156915
MsaG028349	15.9079	2.03365	0.614677	3.30849	0.000937999	0.0141182
MsaG001286	91.9445	2.02576	0.262745	7.71	1.25816e-14	7.69264e-12
MsaG006422	11.4195	2.02342	0.656746	3.08098	0.00206321	0.02545
MsaG000652	15.2159	2.02181	0.561782	3.59892	0.000319538	0.00628876
MsaG007315	8.86102	2.01934	0.654939	3.08325	0.00204755	0.0252969
MsaG045078	387.357	2.01477	0.468637	4.29922	1.71403e-05	0.000622057
MsaG005640	15.258	2.01102	0.680799	2.95392	0.00313769	0.0347406
MsaG040878	11.8686	2.00598	0.697976	2.874	0.00405307	0.0421285
MsaG034084	47.8254	2.00164	0.384304	5.20848	1.90395e-07	1.57787e-05
MsaG006313	44.0802	1.99557	0.386678	5.16081	2.45878e-07	1.94198e-05
MsaG031127	30.2145	1.99518	0.455625	4.37899	1.19232e-05	0.000463211
MsaG026245	86.3676	1.98555	0.312639	6.35092	2.14027e-10	4.45269e-08
MsaG031565	16.8709	1.98371	0.498778	3.97715	6.97459e-05	0.00196819
MsaG018590	19.2696	1.98256	0.508598	3.89808	9.69576e-05	0.00253118
MsaG026223	42.5544	1.97853	0.526874	3.75522	0.000173187	0.00393482
MsaG025829	15.9952	1.97667	0.689245	2.86788	0.00413229	0.042692
MsaG000041	63.554	1.97655	0.337348	5.8591	4.65384e-09	6.56645e-07
MsaG026306	18.8322	1.97216	0.454905	4.33533	1.45542e-05	0.000543345
MsaG003121	14.1713	1.97128	0.611288	3.22479	0.00126065	0.0176069
MsaG026794	10.4716	1.97024	0.658595	2.99158	0.00277534	0.0316194
MsaG028094	11.4579	1.96821	0.692713	2.84131	0.0044929	0.0452912
MsaG040223	30.8405	1.96597	0.508927	3.86298	0.000112013	0.00282747
MsaG028584	29.1061	1.96576	0.43691	4.49924	6.81959e-06	0.00029689
MsaG028290	17.1991	1.95809	0.649091	3.01667	0.00255571	0.0296449
MsaG012060	12.1435	1.95334	0.55814	3.49973	0.000465736	0.00832635
MsaG005826	14.5507	1.95166	0.585259	3.33469	0.000853945	0.0131835
MsaG008067	41.7934	1.95164	0.436335	4.4728	7.72034e-06	0.000329841
MsaG037353	19.4828	1.95003	0.521049	3.74251	0.000182188	0.00409871
MsaG043864	23.908	1.94812	0.468609	4.15724	3.22111e-05	0.0010505
MsaG016372	74.8553	1.94591	0.305942	6.36039	2.01245e-10	4.32583e-08
MsaG043717	24.5603	1.93604	0.486058	3.98315	6.80066e-05	0.00193499
MsaG027142	8.68538	1.93406	0.68575	2.82036	0.00479697	0.0475446
MsaG002565	16.6206	1.93004	0.518101	3.72522	0.000195143	0.00431259
MsaG030089	76.131	1.9272	0.450287	4.27993	1.8695e-05	0.000667153
MsaG002556	283.29	1.91671	0.209235	9.16057	5.16252e-20	6.76389e-17
MsaG044541	40.9801	1.91088	0.410164	4.65883	3.18006e-06	0.000157936
MsaG031439	189.882	1.9057	0.391672	4.86555	1.14139e-06	6.99426e-05
MsaG037648	8.58037	1.90396	0.672224	2.83234	0.00462091	0.0462663
MsaG003467	20.4834	1.90206	0.495623	3.8377	0.00012419	0.0030451
MsaG033200	20.3641	1.8977	0.503153	3.77162	0.000162193	0.00375006
MsaG036981	27.7512	1.89703	0.392444	4.8339	1.33886e-06	8.0256e-05
MsaG040664	143.9	1.89561	0.361447	5.24451	1.56699e-07	1.3348e-05
MsaG015451	29.1751	1.89499	0.405055	4.67837	2.8917e-06	0.000146206
MsaG024041	20.3434	1.89307	0.514573	3.67891	0.000234233	0.00495745
MsaG037499	46.9765	1.88747	0.362064	5.2131	1.85708e-07	1.54368e-05
MsaG045505	132.343	1.88453	0.29531	6.38155	1.75306e-10	3.83577e-08
MsaG031408	170.704	1.88445	0.447038	4.21542	2.49311e-05	0.000850006
MsaG019294	9.33392	1.87975	0.621174	3.02612	0.00247714	0.0290149
MsaG029011	65.038	1.86753	0.463225	4.03159	5.54013e-05	0.00163904
MsaG018048	42.0277	1.86139	0.415388	4.48108	7.4265e-06	0.000318275
MsaG014296	28.588	1.85296	0.576231	3.21565	0.00130151	0.018022
MsaG003355	56.2798	1.85213	0.384893	4.81206	1.49379e-06	8.64607e-05
MsaG021097	253.009	1.84676	0.341531	5.4073	6.39819e-08	6.09201e-06
MsaG018502	13.1769	1.8412	0.519962	3.54102	0.000398582	0.00741987
MsaG042676	13.0951	1.84067	0.602427	3.05542	0.00224744	0.0270854
MsaG036234	18.1508	1.83771	0.527134	3.48623	0.000489889	0.00860411
MsaG016173	66.8751	1.83694	0.356285	5.15581	2.52532e-07	1.98519e-05
MsaG001768	78.132	1.83545	0.353328	5.19474	2.05003e-07	1.66877e-05
MsaG030485	20.8832	1.83335	0.495344	3.70116	0.000214614	0.00463492
MsaG027174	16.3752	1.831	0.579066	3.16199	0.00156696	0.0206779
MsaG018161	137.01	1.83097	0.296016	6.18537	6.19558e-10	1.11415e-07
MsaG012684	140.011	1.82985	0.407197	4.49376	6.99763e-06	0.000303078
MsaG002604	78.9868	1.82839	0.385661	4.74092	2.12749e-06	0.0001155
MsaG005199	15.7871	1.82106	0.616419	2.95425	0.00313433	0.0347314
MsaG024012	14.6663	1.8195	0.575203	3.16323	0.00156028	0.0205997
MsaG022251	13.6944	1.81339	0.592283	3.06169	0.00220094	0.0266066
MsaG031014	44.3984	1.80841	0.366215	4.9381	7.88889e-07	5.10718e-05
MsaG045607	88.3744	1.80625	0.457952	3.94418	8.00721e-05	0.00218562
MsaG003646	33.247	1.80464	0.501673	3.59724	0.000321613	0.0063116
MsaG005057	21.8428	1.80275	0.485066	3.7165	0.000201998	0.00441795
MsaG002357	10.414	1.79841	0.63583	2.82844	0.00467752	0.0466633
MsaG005295	35.786	1.79481	0.602268	2.98009	0.00288167	0.0325477
MsaG009552	12.5671	1.79337	0.545293	3.28883	0.00100606	0.0149464
MsaG028411	63.1443	1.77684	0.430103	4.13119	3.60896e-05	0.00115596
MsaG022677	31.2638	1.77636	0.478973	3.70868	0.000208339	0.0045247
MsaG021271	113.305	1.77394	0.539043	3.2909	0.000998677	0.0148528
MsaG034101	9.87442	1.77105	0.62556	2.83115	0.00463811	0.0463878
MsaG042637	36.4757	1.77061	0.434667	4.07349	4.6313e-05	0.00140646
MsaG030719	189.936	1.76917	0.369585	4.7869	1.69375e-06	9.56919e-05
MsaG015170	41.7327	1.76714	0.431592	4.09447	4.23137e-05	0.00131876
MsaG034764	12.157	1.76651	0.54262	3.25551	0.00113188	0.0162701
MsaG035632	15.1732	1.76604	0.560988	3.14808	0.00164345	0.0214507
MsaG031146	13.401	1.76494	0.619179	2.85045	0.00436575	0.0443411
MsaG019594	12.3648	1.76336	0.573928	3.07243	0.00212321	0.0259604
MsaG031531	15.3944	1.76318	0.578737	3.0466	0.00231445	0.0276508
MsaG024074	45.0084	1.763	0.376208	4.68625	2.78258e-06	0.000142784
MsaG000744	52.0814	1.76161	0.381574	4.61669	3.89916e-06	0.000186966
MsaG004171	167.289	1.76028	0.263926	6.66959	2.56516e-11	7.35185e-09
MsaG034931	15.1208	1.75749	0.582126	3.01908	0.00253542	0.0294593
MsaG031173	72.6173	1.7566	0.39766	4.41733	9.99292e-06	0.000405655
MsaG028529	96.3397	1.75497	0.374273	4.68901	2.74535e-06	0.000141296
MsaG017972	22.3732	1.75121	0.447392	3.91426	9.06826e-05	0.00239908
MsaG007277	27.0898	1.74916	0.479523	3.64771	0.000264586	0.00542461
MsaG040100	33.3706	1.7479	0.518501	3.37107	0.000748781	0.011964
MsaG031859	22.321	1.74522	0.494601	3.52854	0.000417861	0.00767063
MsaG019770	19.6613	1.74365	0.563689	3.09328	0.00197957	0.0246676
MsaG028211	52.2882	1.73068	0.607867	2.84714	0.00441143	0.0447552
MsaG003617	17.4291	1.72987	0.599389	2.88606	0.00390103	0.0410765
MsaG000252	48.0684	1.72809	0.423663	4.07893	4.52442e-05	0.00138624
MsaG009401	20.8526	1.72702	0.481298	3.58825	0.0003329	0.00645939
MsaG000091	28.2666	1.72559	0.429635	4.01641	5.90911e-05	0.00172777
MsaG041029	34.036	1.72439	0.466525	3.69624	0.000218817	0.00468624
MsaG035170	33.4241	1.72434	0.465948	3.70071	0.000214997	0.00463956
MsaG044563	130.654	1.71793	0.512836	3.34987	0.000808509	0.0126322
MsaG004276	55.8751	1.71742	0.395378	4.34375	1.40071e-05	0.000529383
MsaG007127	229.266	1.71419	0.368101	4.65684	3.21094e-06	0.000159181
MsaG041343	35.604	1.71137	0.365274	4.68518	2.79714e-06	0.000142784
MsaG000087	23.5075	1.70913	0.431638	3.95964	7.50613e-05	0.0020861
MsaG044139	30.6013	1.7075	0.430217	3.96891	7.22015e-05	0.00202503
MsaG024155	50.2888	1.70538	0.330072	5.1667	2.38261e-07	1.90567e-05
MsaG046103	59.5095	1.70233	0.389689	4.36844	1.25136e-05	0.000482212
MsaG043593	17.3796	1.7015	0.483487	3.51923	0.000432793	0.00788079
MsaG001245	175.276	1.69864	0.295621	5.74599	9.13865e-09	1.16161e-06
MsaG017482	42.2186	1.69797	0.428351	3.96397	7.37137e-05	0.00205487
MsaG040562	99.2629	1.6937	0.327241	5.1757	2.27063e-07	1.83209e-05
MsaG012520	61.5944	1.69235	0.348666	4.85379	1.21125e-06	7.34057e-05
MsaG017457	217.515	1.68315	0.536193	3.13907	0.00169487	0.0219036
MsaG030113	28.6105	1.67959	0.499666	3.36142	0.000775436	0.0122345
MsaG035347	71.5281	1.67437	0.299996	5.58132	2.38707e-08	2.59596e-06
MsaG017391	45.0161	1.66264	0.380302	4.37189	1.23175e-05	0.000475989
MsaG039723	15.2087	1.66086	0.546338	3.03999	0.00236583	0.0280696
MsaG032300	23.7046	1.65779	0.493702	3.35787	0.000785448	0.0123561
MsaG046349	13.6159	1.65385	0.510527	3.23949	0.00119744	0.016939
MsaG003876	40.294	1.65071	0.551269	2.99438	0.00275007	0.0313964
MsaG004976	91.5064	1.64854	0.492621	3.34646	0.000818495	0.0127448
MsaG011227	159.521	1.64478	0.329114	4.99762	5.80422e-07	3.96271e-05
MsaG012110	47.7794	1.64182	0.44684	3.67428	0.000238518	0.00501141
MsaG041169	59.9574	1.64103	0.288755	5.68311	1.32266e-08	1.57388e-06
MsaG018746	18.3676	1.64027	0.530592	3.09139	0.00199224	0.0247901
MsaG005300	20.8259	1.64009	0.43585	3.76297	0.000167906	0.0038498
MsaG043790	112.398	1.63643	0.552787	2.96033	0.00307313	0.0342072
MsaG013390	383.907	1.63623	0.286388	5.71333	1.10788e-08	1.34282e-06
MsaG045506	49.971	1.63285	0.439556	3.71477	0.000203388	0.00444482
MsaG036445	63.9076	1.62382	0.407239	3.98739	6.68029e-05	0.00190665
MsaG005454	52.6015	1.61773	0.365558	4.42537	9.62774e-06	0.000393023
MsaG017750	63.5413	1.61403	0.314742	5.12809	2.92693e-07	2.24322e-05
MsaG041370	26.0167	1.61313	0.458221	3.52043	0.000430855	0.0078507
MsaG028914	2170.47	1.6116	0.417511	3.86001	0.000113381	0.00284371
MsaG034340	177.19	1.61113	0.414828	3.88384	0.000102818	0.00264634
MsaG032319	25.4287	1.60796	0.511071	3.14626	0.00165371	0.0215523
MsaG034807	23.0093	1.60417	0.558565	2.87195	0.00407942	0.0423122
MsaG001660	24.4259	1.59826	0.570992	2.7991	0.00512457	0.0498048
MsaG041620	33.861	1.5964	0.382365	4.17508	2.97884e-05	0.000981555
MsaG012190	63.938	1.58742	0.434414	3.65415	0.000258036	0.00532604
MsaG040851	14.1317	1.58622	0.554405	2.86112	0.00422144	0.0432262
MsaG006895	43.7979	1.5852	0.496392	3.19344	0.00140586	0.0190078
MsaG020088	51.707	1.58306	0.32878	4.81495	1.47239e-06	8.56474e-05
MsaG000810	28.5399	1.58119	0.52329	3.02163	0.0025142	0.0292941
MsaG034337	48.3172	1.57579	0.406552	3.87597	0.0001062	0.0027155
MsaG041453	468.832	1.56654	0.315144	4.97087	6.6653e-07	4.46202e-05
MsaG030529	31.1148	1.5662	0.460966	3.39765	0.000679679	0.011072
MsaG031013	38.4	1.56286	0.390131	4.00598	6.176e-05	0.00179247
MsaG027398	25.9689	1.55827	0.483527	3.22273	0.00126977	0.0176983
MsaG036430	27.8877	1.55378	0.484098	3.20963	0.00132904	0.0182808
MsaG043747	59.0037	1.55019	0.540139	2.86999	0.0041049	0.0424755
MsaG009427	151.289	1.54929	0.352419	4.39616	1.10184e-05	0.000436145
MsaG042662	64.1808	1.54372	0.301133	5.12637	2.95384e-07	2.25755e-05
MsaG025543	42.4244	1.54048	0.361827	4.25752	2.06708e-05	0.000726355
MsaG006199	64.5011	1.53879	0.514164	2.9928	0.00276432	0.0315333
MsaG019076	17.8096	1.53283	0.468437	3.27223	0.00106702	0.0156743
MsaG039837	19.7639	1.53183	0.498865	3.07063	0.00213608	0.026063
MsaG015173	16.8551	1.52742	0.473224	3.22769	0.00124792	0.0175002
MsaG039996	37.2177	1.521	0.523581	2.905	0.00367254	0.0391507
MsaG011071	98.3455	1.51682	0.303165	5.00328	5.63621e-07	3.85758e-05
MsaG007775	215.956	1.51539	0.229384	6.60636	3.93881e-11	1.05216e-08
MsaG008594	73.6814	1.5098	0.498917	3.02615	0.00247691	0.0290149
MsaG012950	57.3527	1.50978	0.400784	3.76707	0.000165174	0.00380301
MsaG034443	20.5497	1.50924	0.483726	3.12003	0.0018083	0.0230447
MsaG000477	40.7524	1.50691	0.407443	3.69846	0.00021691	0.00466586
MsaG023864	147.821	1.50174	0.380303	3.94882	7.85387e-05	0.00216308
MsaG006094	124.609	1.50028	0.241791	6.20487	5.47413e-10	1.02459e-07
MsaG046616	24.1745	1.50007	0.459598	3.26387	0.001099	0.0159651
MsaG005776	334.802	1.49418	0.21563	6.9294	4.22639e-12	1.41811e-09
MsaG019910	21.1008	1.4935	0.474123	3.15003	0.00163254	0.0213487
MsaG028674	54.5467	1.49312	0.461921	3.23241	0.0012275	0.017249
MsaG017592	184.803	1.49302	0.318935	4.68127	2.85106e-06	0.000144905
MsaG015584	86.2798	1.48919	0.379502	3.92405	8.70709e-05	0.00231466
MsaG043033	43.8035	1.48742	0.363749	4.08914	4.32968e-05	0.00134001
MsaG011087	141.359	1.48436	0.292256	5.07898	3.79465e-07	2.78416e-05
MsaG002773	23.1185	1.48203	0.426784	3.47256	0.000515529	0.00897171
MsaG041340	2509.93	1.48091	0.257956	5.74095	9.41481e-09	1.16161e-06
MsaG007345	16.5937	1.47992	0.500803	2.9551	0.00312571	0.0346851
MsaG045040	43.9916	1.47891	0.334804	4.41726	9.99616e-06	0.000405655
MsaG037949	30.5799	1.47735	0.423238	3.49058	0.000481978	0.00849529
MsaG011041	59.852	1.47704	0.465835	3.17073	0.00152057	0.0201916
MsaG037643	52.4349	1.47599	0.413483	3.56965	0.000357463	0.00679698
MsaG023656	522.122	1.47491	0.234633	6.28604	3.25657e-10	6.44613e-08
MsaG020355	67.3688	1.46779	0.428719	3.42365	0.000617852	0.0102965
MsaG015650	44.7624	1.46535	0.374826	3.90942	9.25197e-05	0.00244072
MsaG015808	20.3438	1.46302	0.468642	3.12183	0.00179732	0.0229366
MsaG034463	74.6581	1.45802	0.449268	3.24531	0.00117321	0.0166993
MsaG003991	62.8214	1.45623	0.336617	4.32606	1.51797e-05	0.000562188
MsaG045732	21.7514	1.45571	0.514602	2.82881	0.00467215	0.0466605
MsaG015132	39.2936	1.45563	0.514309	2.83026	0.00465109	0.0464839
MsaG000119	508.701	1.45495	0.301809	4.82076	1.43012e-06	8.40775e-05
MsaG002365	51.1375	1.45029	0.373383	3.88417	0.00010268	0.00264525
MsaG032231	243.139	1.44262	0.431221	3.34544	0.000821512	0.012774
MsaG043988	18.5289	1.44058	0.468491	3.07493	0.00210553	0.025805
MsaG007043	35.7124	1.42864	0.405199	3.52577	0.000422259	0.00773505
MsaG028912	480.244	1.42417	0.438574	3.24727	0.00116516	0.0166191
MsaG023648	131.17	1.42414	0.319014	4.46419	8.03717e-06	0.000340731
MsaG024051	101.056	1.41963	0.287848	4.93186	8.14514e-07	5.23611e-05
MsaG017839	25.3149	1.41771	0.460848	3.07632	0.00209575	0.0257192
MsaG030217	65.178	1.41572	0.322051	4.39594	1.10296e-05	0.000436145
MsaG006893	37.6564	1.4143	0.42963	3.2919	0.000995146	0.0148082
MsaG007334	21.9088	1.41279	0.439761	3.21263	0.00131524	0.0181574
MsaG038441	76.173	1.41192	0.325106	4.34297	1.40571e-05	0.000530546
MsaG037884	217.348	1.41072	0.273711	5.15407	2.5489e-07	1.99802e-05
MsaG042651	15.2412	1.40689	0.495587	2.83883	0.00452786	0.0455335
MsaG004184	20.234	1.40579	0.476042	2.95307	0.00314627	0.0348076
MsaG026108	16.8204	1.40503	0.465502	3.01831	0.0025419	0.0295221
MsaG043806	69.1932	1.40115	0.448695	3.12273	0.00179185	0.0228881
MsaG040445	1309.8	1.39796	0.465828	3.00101	0.00269085	0.0308355
MsaG014230	31.2898	1.39547	0.370716	3.76426	0.000167043	0.00383321
MsaG017769	35.1154	1.39536	0.422542	3.3023	0.000958942	0.0143705
MsaG022471	63.782	1.39284	0.377385	3.69076	0.000223586	0.0047651
MsaG000873	185.039	1.38857	0.389103	3.56864	0.00035884	0.00681375
MsaG000872	25.5146	1.38809	0.467675	2.96807	0.00299679	0.0335451
MsaG044910	278.195	1.3871	0.311283	4.45606	8.34806e-06	0.000352283
MsaG016757	39.4259	1.38533	0.361292	3.83438	0.000125882	0.00307322
MsaG012010	51.2123	1.38531	0.354858	3.90383	9.46824e-05	0.00248815
MsaG027182	33.6441	1.38469	0.390986	3.54154	0.000397802	0.00741037
MsaG005883	246.033	1.3831	0.288222	4.79873	1.59674e-06	9.13362e-05
MsaG029625	78.7797	1.37897	0.36879	3.73918	0.000184619	0.00413592
MsaG016722	325.528	1.3744	0.359466	3.82344	0.000131603	0.00317347
MsaG022688	30.8397	1.37207	0.428176	3.20444	0.00135324	0.0184963
MsaG040685	161.825	1.36707	0.23503	5.81657	6.00686e-09	8.10161e-07
MsaG042486	43.3346	1.36666	0.394596	3.46345	0.000533303	0.00921903
MsaG021614	84.0686	1.36114	0.409702	3.32227	0.00089288	0.0136104
MsaG013883	34.4721	1.35995	0.381871	3.56127	0.00036906	0.00697412
MsaG011329	56.8273	1.35665	0.370487	3.66181	0.000250441	0.00518483
MsaG026949	31.1283	1.35387	0.447207	3.0274	0.00246669	0.0289744
MsaG014202	77.7696	1.34829	0.260776	5.17032	2.33691e-07	1.87457e-05
MsaG029661	21.7885	1.34725	0.457329	2.94591	0.00322008	0.0354634
MsaG011180	40.2523	1.3472	0.362991	3.71139	0.000206123	0.00449031
MsaG018802	18.4371	1.34523	0.479586	2.80497	0.00503209	0.0491142
MsaG001260	25.5581	1.34439	0.398646	3.37238	0.000745203	0.0119345
MsaG018890	148.945	1.34215	0.371112	3.61656	0.000298539	0.006
MsaG005241	69.4975	1.33791	0.312735	4.27808	1.88514e-05	0.000671863
MsaG005462	45.6051	1.3374	0.352534	3.79367	0.000148435	0.00350262
MsaG025503	29.4263	1.33429	0.443668	3.0074	0.00263493	0.0303591
MsaG003516	314.079	1.32625	0.371257	3.57233	0.000353816	0.00673696
MsaG043188	41.0065	1.32531	0.408605	3.24351	0.00118068	0.0167882
MsaG030086	148.647	1.32462	0.268806	4.9278	8.31593e-07	5.32103e-05
MsaG029160	27.5455	1.32144	0.430724	3.06795	0.00215535	0.0262284
MsaG040481	29.5646	1.32078	0.442775	2.98295	0.00285484	0.032311
MsaG005614	177.823	1.31997	0.409972	3.21966	0.00128341	0.0178252
MsaG026544	221.691	1.31979	0.327332	4.03195	5.53151e-05	0.00163826
MsaG043285	40.0586	1.31659	0.380742	3.45795	0.000544299	0.00938335
MsaG032204	58.938	1.31269	0.42351	3.09955	0.00193813	0.0242831
MsaG006353	163.565	1.308	0.28503	4.589	4.45385e-06	0.000208407
MsaG024358	184.009	1.30735	0.415199	3.14872	0.00163986	0.0214241
MsaG020200	60.1717	1.30134	0.373309	3.48595	0.000490385	0.00860411
MsaG023996	26.6075	1.3001	0.445305	2.91958	0.00350501	0.0377592
MsaG024591	59.0008	1.29815	0.403379	3.21819	0.00129002	0.017908
MsaG007737	117.636	1.29663	0.301932	4.29444	1.75136e-05	0.000633204
MsaG004699	71.3552	1.29603	0.352563	3.67602	0.0002369	0.00499581
MsaG039850	381.119	1.29599	0.230769	5.61597	1.95466e-08	2.16857e-06
MsaG005639	36.4435	1.2957	0.408966	3.16823	0.00153371	0.020317
MsaG005827	33.9182	1.29455	0.40455	3.19998	0.00137435	0.0187105
MsaG003938	67.1937	1.29419	0.359511	3.59986	0.000318383	0.00627956
MsaG046504	75.533	1.28948	0.363399	3.54838	0.00038761	0.00725489
MsaG045963	103.53	1.28847	0.322348	3.99713	6.41143e-05	0.00184523
MsaG011265	136.383	1.28578	0.339922	3.78256	0.000155221	0.00361317
MsaG040246	403.541	1.28523	0.240042	5.35421	8.59312e-08	7.90739e-06
MsaG032145	18.9461	1.28503	0.437296	2.93858	0.00329717	0.0360279
MsaG017057	50.0548	1.28461	0.380108	3.3796	0.000725912	0.0116868
MsaG014409	71.3552	1.28247	0.422263	3.03715	0.00238828	0.0282507
MsaG009681	100.008	1.28147	0.413829	3.09662	0.00195741	0.0244801
MsaG008558	61.68	1.27821	0.37209	3.43521	0.000592101	0.00995178
MsaG042768	162.818	1.27542	0.254615	5.00921	5.46534e-07	3.76032e-05
MsaG042813	24.5688	1.27293	0.450209	2.82743	0.00469238	0.0467776
MsaG018087	27.1931	1.26695	0.395769	3.20123	0.00136843	0.0186502
MsaG036607	60.9655	1.26526	0.352377	3.59064	0.00032987	0.00641871
MsaG045202	34.7108	1.26297	0.443635	2.84687	0.00441516	0.0447765
MsaG020047	41.8244	1.25988	0.381054	3.30629	0.000945394	0.0142062
MsaG000911	30.1381	1.25875	0.417634	3.01402	0.00257814	0.0298422
MsaG015659	143.377	1.25346	0.357088	3.51024	0.00044771	0.008067
MsaG009566	81.1565	1.2531	0.419582	2.98655	0.00282141	0.0320513
MsaG046445	123.805	1.25182	0.316733	3.95229	7.74079e-05	0.0021405
MsaG006196	271.852	1.2517	0.413813	3.02479	0.00248803	0.029093
MsaG019229	125.595	1.24742	0.297637	4.19106	2.77653e-05	0.000929359
MsaG009953	40.8555	1.24705	0.386033	3.23042	0.00123609	0.0173605
MsaG027057	78.229	1.24647	0.296173	4.2086	2.56962e-05	0.000872848
MsaG012408	61.4278	1.24296	0.33116	3.75334	0.000174491	0.0039514
MsaG021149	116.07	1.24283	0.298615	4.16198	3.15501e-05	0.00103096
MsaG039385	358.55	1.23997	0.276303	4.48772	7.1988e-06	0.000309965
MsaG008581	34.1757	1.23793	0.43537	2.8434	0.00446344	0.0450833
MsaG028623	55.1703	1.23767	0.36192	3.41973	0.000626826	0.0103936
MsaG046737	62.4917	1.23765	0.387227	3.19619	0.00139256	0.0188558
MsaG006316	133.479	1.23765	0.338719	3.6539	0.000258288	0.00532723
MsaG036433	36.4129	1.23576	0.376655	3.28088	0.00103484	0.0153078
MsaG040154	90.551	1.23571	0.400047	3.08892	0.00200887	0.024931
MsaG015231	37.5731	1.23556	0.362414	3.40926	0.000651396	0.0107192
MsaG038435	52.3499	1.23472	0.313901	3.93347	8.37283e-05	0.00225191
MsaG003910	253.113	1.23411	0.296029	4.16889	3.06092e-05	0.00100499
MsaG044724	115.681	1.23305	0.435936	2.8285	0.00467665	0.0466633
MsaG008277	87.387	1.23294	0.325092	3.7926	0.000149081	0.00350582
MsaG037734	90.8637	1.22865	0.337803	3.63718	0.000275642	0.00562196
MsaG045495	30.1695	1.22671	0.411655	2.97994	0.00288301	0.0325495
MsaG038890	34.4687	1.22454	0.360397	3.39775	0.000679413	0.011072
MsaG017483	170.748	1.22351	0.220407	5.55115	2.83803e-08	2.96903e-06
MsaG028866	99.8625	1.22334	0.270038	4.53025	5.89127e-06	0.00026271
MsaG011080	496.174	1.22251	0.24068	5.07941	3.78612e-07	2.78416e-05
MsaG041198	258.561	1.22191	0.267954	4.56015	5.11183e-06	0.000233633
MsaG016948	60.081	1.21851	0.342372	3.55903	0.000372226	0.00702912
MsaG046513	30.3124	1.21805	0.414983	2.9352	0.00333338	0.036305
MsaG014438	273.524	1.21713	0.274789	4.42931	9.45352e-06	0.000387894
MsaG002721	100.791	1.21653	0.292654	4.15688	3.22625e-05	0.0010505
MsaG041713	106.925	1.2146	0.32411	3.74749	0.000178612	0.00402813
MsaG008903	42.9612	1.21324	0.354579	3.42164	0.000622441	0.0103605
MsaG005482	33.1044	1.21003	0.406957	2.97335	0.00294565	0.0330802
MsaG034637	59.8043	1.20973	0.288622	4.1914	2.77232e-05	0.000929359
MsaG024054	49.6946	1.20788	0.390401	3.09395	0.00197511	0.0246231
MsaG026110	91.6641	1.2057	0.295848	4.07539	4.59374e-05	0.00139969
MsaG029218	80.0455	1.20506	0.294298	4.09469	4.22732e-05	0.00131876
MsaG027373	30.1912	1.20482	0.36722	3.2809	0.00103475	0.0153078
MsaG030525	38.7301	1.19421	0.410652	2.90809	0.00363642	0.0388704
MsaG018017	67.213	1.19398	0.315019	3.7902	0.000150528	0.00353081
MsaG006702	37.4226	1.1927	0.412621	2.89055	0.0038457	0.0405813
MsaG016086	79.1331	1.19189	0.359357	3.31673	0.000910777	0.0137839
MsaG003474	119.402	1.18951	0.275602	4.31603	1.58859e-05	0.000584336
MsaG041970	48.9467	1.18861	0.316639	3.75384	0.000174147	0.00394686
MsaG007908	96.8482	1.18725	0.32634	3.63807	0.000274686	0.00561064
MsaG023229	48.0725	1.18674	0.346228	3.42762	0.000608908	0.0101907
MsaG008915	113.853	1.1836	0.303248	3.90308	9.49765e-05	0.0024935
MsaG011449	54.2617	1.18297	0.413701	2.85947	0.00424343	0.0433384
MsaG039098	292.857	1.18253	0.250883	4.71349	2.43514e-06	0.000128847
MsaG026796	115.461	1.18067	0.365054	3.23424	0.00121968	0.0171926
MsaG034382	52.2739	1.17982	0.298427	3.95347	7.70245e-05	0.00213419
MsaG041192	46.2983	1.17888	0.337992	3.48791	0.000486813	0.00856406
MsaG010993	39.6318	1.17846	0.411474	2.86399	0.00418339	0.0430609
MsaG024394	38.2868	1.17297	0.390841	3.00116	0.00268957	0.0308337
MsaG043788	826.477	1.17017	0.36876	3.17326	0.00150737	0.0200647
MsaG004572	42.4774	1.16699	0.37751	3.09127	0.00199301	0.0247901
MsaG026772	169.954	1.16372	0.3429	3.39375	0.000689426	0.0112109
MsaG025644	293.401	1.16215	0.290413	4.00171	6.28862e-05	0.00181749
MsaG021443	52.3276	1.15799	0.370662	3.12411	0.00178344	0.0228019
MsaG040523	37.2605	1.15714	0.362855	3.18898	0.00142774	0.0192237
MsaG003031	33.2106	1.15315	0.380617	3.02968	0.00244813	0.0287961
MsaG041768	60.4251	1.15177	0.343175	3.35621	0.000790178	0.0124163
MsaG035586	32.814	1.14931	0.373582	3.07646	0.00209476	0.0257192
MsaG024027	149.273	1.14865	0.270734	4.24273	2.20815e-05	0.000771002
MsaG017645	31.5669	1.14842	0.390648	2.9398	0.00328427	0.0359298
MsaG032094	43.9788	1.14708	0.362546	3.16397	0.00155633	0.0205572
MsaG018245	205.935	1.1443	0.315769	3.62386	0.000290242	0.00586753
MsaG013687	67.3946	1.14098	0.28906	3.94721	7.90661e-05	0.00217014
MsaG017490	460.188	1.1398	0.300936	3.78754	0.000152149	0.0035567
MsaG009590	151.028	1.13766	0.266619	4.26699	1.98125e-05	0.000698872
MsaG027450	356.609	1.13335	0.282106	4.01745	5.88306e-05	0.00172382
MsaG023109	172.92	1.13306	0.276482	4.09814	4.16478e-05	0.0013081
MsaG039250	90.9364	1.13076	0.26788	4.22116	2.43044e-05	0.000829667
MsaG030402	193.917	1.12695	0.31713	3.5536	0.000379998	0.00714601
MsaG020062	70.1752	1.12676	0.320906	3.5112	0.000446091	0.00805365
MsaG042050	26.7541	1.12646	0.386903	2.91147	0.00359734	0.0385782
MsaG008276	188.08	1.12514	0.368817	3.05068	0.00228323	0.0274207
MsaG023897	65.5715	1.12271	0.350737	3.20101	0.00136946	0.0186532
MsaG035965	129.084	1.12157	0.260094	4.31217	1.61661e-05	0.000592268
MsaG021612	64.6076	1.12114	0.343423	3.26461	0.00109614	0.015932
MsaG001288	76.3156	1.12098	0.333057	3.36573	0.000763425	0.0121127
MsaG023093	59.1045	1.12013	0.355988	3.14653	0.00165218	0.0215441
MsaG003591	56.2402	1.11895	0.330333	3.38734	0.000705744	0.0114223
MsaG016074	85.6972	1.11867	0.339428	3.29574	0.000981632	0.0146309
MsaG034437	83.5596	1.11748	0.333711	3.34864	0.000812102	0.0126596
MsaG039338	60.5278	1.11343	0.279867	3.97845	6.93674e-05	0.00195952
MsaG028913	3376.34	1.11234	0.310764	3.57939	0.000344399	0.00661717
MsaG012357	97.5026	1.10833	0.333887	3.31946	0.000901902	0.0136948
MsaG018891	215.328	1.10505	0.327067	3.37868	0.000728358	0.0117193
MsaG041163	119.576	1.10394	0.330648	3.33872	0.000841657	0.013039
MsaG032605	48.4271	1.09776	0.362077	3.03186	0.00243055	0.0286521
MsaG016812	26.9162	1.09366	0.390058	2.80385	0.00504962	0.0492504
MsaG024871	50.1763	1.08778	0.367805	2.95748	0.00310164	0.0344385
MsaG002166	61.0575	1.08679	0.304042	3.57446	0.000350948	0.00671021
MsaG022021	121.51	1.08649	0.275055	3.95008	7.81249e-05	0.002156
MsaG007651	577.569	1.08521	0.338057	3.21012	0.00132679	0.0182709
MsaG024471	82.5675	1.0841	0.324781	3.33795	0.000843998	0.0130533
MsaG018367	102.135	1.08392	0.284027	3.81626	0.000135489	0.00324443
MsaG046621	272.755	1.08386	0.274615	3.94683	7.91931e-05	0.00217024
MsaG024460	183.784	1.0834	0.340456	3.18221	0.00146156	0.0195781
MsaG019479	397.009	1.0819	0.340433	3.17802	0.00148286	0.0198248
MsaG041619	231.387	1.08133	0.260709	4.14767	3.35882e-05	0.00108723
MsaG041513	34.1775	1.08005	0.365684	2.95352	0.00314171	0.0347712
MsaG028456	83.3241	1.07545	0.323384	3.32563	0.0008822	0.0134699
MsaG018770	146.852	1.07474	0.307559	3.49442	0.000475094	0.00839605
MsaG022627	37.1798	1.06876	0.371521	2.87671	0.00401846	0.0419109
MsaG016344	81.022	1.06697	0.278576	3.83011	0.000128088	0.00310503
MsaG003083	144.539	1.06011	0.273273	3.87932	0.000104748	0.00268096
MsaG034673	68.7339	1.05864	0.301778	3.50801	0.000451465	0.0081134
MsaG017296	49.171	1.05835	0.345008	3.06762	0.00215771	0.0262338
MsaG030519	56.8806	1.05588	0.295171	3.57716	0.000347342	0.0066568
MsaG012248	200.174	1.05381	0.339843	3.10088	0.00192944	0.0242084
MsaG007453	121.859	1.05377	0.34681	3.03847	0.0023778	0.0281587
MsaG017556	46.6881	1.05322	0.349469	3.01378	0.00258016	0.029853
MsaG018031	397.938	1.05145	0.223639	4.70156	2.58178e-06	0.000134282
MsaG037244	146.63	1.05035	0.324432	3.2375	0.00120582	0.0170313
MsaG036420	111.706	1.04751	0.314326	3.33256	0.000860501	0.0132341
MsaG023768	108.912	1.04696	0.33188	3.15463	0.001607	0.021095
MsaG044744	72.3708	1.04468	0.339803	3.07437	0.00210948	0.0258231
MsaG013748	66.0698	1.04445	0.338443	3.08605	0.00202837	0.0251051
MsaG024570	42.7317	1.04374	0.366897	2.84478	0.00444423	0.0449553
MsaG044612	74.3614	1.04347	0.302953	3.44433	0.000572485	0.00971106
MsaG027973	80.1297	1.03933	0.359093	2.89433	0.00379967	0.0402557
MsaG030538	36.1263	1.0387	0.356916	2.9102	0.003612	0.0386695
MsaG028096	70.295	1.03657	0.368968	2.80937	0.00496382	0.0487074
MsaG015214	133.081	1.03596	0.32932	3.14575	0.00165663	0.0215613
MsaG002646	642.754	1.0357	0.269902	3.83731	0.000124391	0.0030451
MsaG040446	42.3351	1.0351	0.347874	2.9755	0.00292514	0.0329306
MsaG011066	146.155	1.0346	0.324821	3.18516	0.00144676	0.0194176
MsaG024692	62.2274	1.03284	0.27332	3.77886	0.000157549	0.00366116
MsaG011786	66.3382	1.03268	0.28646	3.60498	0.000312181	0.00617939
MsaG014627	74.0884	1.03199	0.335668	3.07442	0.00210912	0.0258231
MsaG001360	128.234	1.03036	0.269742	3.8198	0.000133558	0.0032178
MsaG015721	75.8142	1.03013	0.333561	3.08828	0.00201317	0.0249619
MsaG017695	102.614	1.02876	0.318825	3.22673	0.00125215	0.0175237
MsaG005950	49.1974	1.02826	0.339729	3.02671	0.00247234	0.0289833
MsaG021313	586.775	1.02799	0.327072	3.14299	0.00167231	0.0217242
MsaG029255	269.64	1.02504	0.231531	4.42723	9.54518e-06	0.000390813
MsaG016295	92.2835	1.02463	0.272562	3.75925	0.000170425	0.00389134
MsaG008663	220.002	1.01755	0.28151	3.61463	0.000300777	0.00601422
MsaG002611	72.4025	1.01679	0.326491	3.1143	0.0018438	0.0233672
MsaG018127	59.9487	1.01428	0.294196	3.44762	0.00056555	0.00962811
MsaG005845	130.03	1.01423	0.253358	4.00315	6.25036e-05	0.00180833
MsaG012247	496.083	1.01383	0.223594	4.53425	5.78099e-06	0.000259475
MsaG020155	100.588	1.01359	0.330415	3.06764	0.00215758	0.0262338
MsaG019755	82.2998	1.01269	0.323264	3.1327	0.00173207	0.0223004
MsaG014381	375.555	1.01067	0.200729	5.03498	4.77893e-07	3.33725e-05
MsaG029632	57.5482	1.00963	0.312102	3.23493	0.00121671	0.0171675
MsaG027235	184.783	1.00861	0.282319	3.57261	0.000353439	0.00673443
MsaG004617	91.7346	0.997941	0.339586	2.9387	0.00329589	0.0360279
MsaG026516	141.725	0.997372	0.277635	3.59238	0.000327666	0.0063939
MsaG011063	174.774	0.996787	0.289703	3.44072	0.00058017	0.00981119
MsaG020271	492.704	0.996415	0.206487	4.82556	1.39612e-06	8.27501e-05
MsaG018622	48.0698	0.99467	0.320286	3.10557	0.0018991	0.023903
MsaG008681	157.871	0.992935	0.24423	4.06558	4.79139e-05	0.00144869
MsaG028432	41.0478	0.992228	0.330562	3.00164	0.0026853	0.0308212
MsaG045620	91.61	0.989733	0.271307	3.64802	0.00026427	0.00542217
MsaG004070	637.464	0.989409	0.253655	3.9006	9.59533e-05	0.00251434
MsaG038077	51.6801	0.98852	0.336729	2.93565	0.00332851	0.036305
MsaG001283	93.0615	0.988019	0.275234	3.58974	0.000331007	0.00643173
MsaG045307	82.7124	0.987238	0.297548	3.31791	0.000906936	0.0137508
MsaG028931	46.1986	0.986412	0.317469	3.10711	0.00188924	0.0238225
MsaG000357	95.052	0.98179	0.236461	4.15201	3.29562e-05	0.00106929
MsaG018572	124.66	0.98076	0.294058	3.33526	0.000852207	0.0131728
MsaG032625	113.034	0.97771	0.292592	3.34155	0.000833131	0.0129215
MsaG009577	207.077	0.977512	0.335354	2.91486	0.00355845	0.038245
MsaG018091	51.4766	0.976806	0.331808	2.94388	0.00324121	0.0356003
MsaG033979	260.316	0.975877	0.314831	3.09969	0.00193725	0.0242831
MsaG009536	114.348	0.975387	0.25081	3.88896	0.000100676	0.00260829
MsaG047008	82.6905	0.973675	0.324027	3.00492	0.00265652	0.0305439
MsaG030147	99.8033	0.972218	0.26448	3.67596	0.000236953	0.00499581
MsaG018148	84.5579	0.968726	0.249357	3.8849	0.000102374	0.00263984
MsaG014335	53.4701	0.965814	0.335057	2.88254	0.00394486	0.0413955
MsaG040182	103.862	0.963737	0.26146	3.68599	0.000227817	0.00484403
MsaG009915	52.3746	0.958047	0.306753	3.12319	0.00178905	0.022863
MsaG027215	121.39	0.957981	0.295898	3.23754	0.00120567	0.0170313
MsaG015310	42.2406	0.957878	0.335859	2.85202	0.0043442	0.0441872
MsaG005123	142.267	0.955661	0.28005	3.41247	0.000643779	0.0106193
MsaG042812	76.6276	0.955629	0.336555	2.83944	0.00451929	0.0454639
MsaG002196	622.534	0.954999	0.193491	4.93562	7.98972e-07	5.16031e-05
MsaG029424	181.075	0.953011	0.268616	3.54786	0.000388374	0.00726426
MsaG022225	61.372	0.952081	0.334583	2.84557	0.00443315	0.0448597
MsaG046293	54.5214	0.951117	0.336721	2.82464	0.00473336	0.0470158
MsaG026019	63.0913	0.950261	0.302486	3.1415	0.00168086	0.0217942
MsaG032122	166.928	0.938187	0.310639	3.02018	0.00252626	0.0293652
MsaG036608	83.3996	0.937778	0.275561	3.40316	0.000666107	0.010877
MsaG023116	747.944	0.93688	0.220349	4.25181	2.12053e-05	0.000742292
MsaG026797	37.6202	0.934652	0.331698	2.81778	0.00483567	0.0477905
MsaG007845	143.479	0.933839	0.295885	3.15608	0.00159904	0.0210205
MsaG045656	561.134	0.933237	0.297784	3.13394	0.00172476	0.0222168
MsaG040822	94.4845	0.931792	0.317757	2.9324	0.0033635	0.0365351
MsaG014203	64.6197	0.931504	0.325306	2.86347	0.00419033	0.0430774
MsaG026088	65.3575	0.930495	0.278604	3.33985	0.00083824	0.0129934
MsaG003624	50.427	0.929118	0.309833	2.99877	0.00271068	0.0310307
MsaG004434	64.7722	0.928946	0.327793	2.83394	0.00459777	0.0460682
MsaG016622	39.5437	0.928489	0.321511	2.8879	0.00387827	0.0408838
MsaG032607	52.2733	0.923355	0.323411	2.85505	0.00430295	0.0437999
MsaG024255	64.0686	0.922716	0.322994	2.85676	0.00427989	0.043646
MsaG035422	35.3444	0.922144	0.320958	2.8731	0.00406462	0.0422015
MsaG034435	91.3774	0.921975	0.3139	2.93717	0.00331227	0.0361786
MsaG023231	87.3798	0.918897	0.267194	3.43906	0.000583742	0.00984156
MsaG034227	264.936	0.916925	0.248261	3.69339	0.000221281	0.00472696
MsaG039397	97.7391	0.912644	0.266967	3.41857	0.000629512	0.0104214
MsaG016746	59.9198	0.911621	0.279747	3.25873	0.00111911	0.0161493
MsaG030033	49.5275	0.911131	0.300162	3.03546	0.00240168	0.0283726
MsaG020344	294.681	0.910422	0.19579	4.64999	3.31955e-06	0.000163681
MsaG036597	198.546	0.909813	0.263267	3.45586	0.000548534	0.00942684
MsaG045284	258.482	0.908171	0.263395	3.44794	0.00056487	0.00962811
MsaG042645	179.385	0.904714	0.285495	3.16893	0.00153002	0.0202779
MsaG026299	361.041	0.901885	0.190253	4.74044	2.13251e-06	0.0001155
MsaG041137	209.073	0.90112	0.222075	4.05772	4.95538e-05	0.00149334
MsaG009887	154.737	0.899092	0.302398	2.97321	0.00294703	0.0330823
MsaG029517	111.307	0.89793	0.233929	3.83848	0.0001238	0.003044
MsaG041199	103.898	0.896232	0.304596	2.94236	0.00325723	0.0357405
MsaG000989	140.843	0.895326	0.253093	3.53754	0.00040388	0.00750667
MsaG024660	173.631	0.894682	0.231557	3.86377	0.000111652	0.00282092
MsaG005982	495.819	0.893213	0.207774	4.29896	1.716e-05	0.000622057
MsaG029712	88.5689	0.886835	0.305279	2.90499	0.0036726	0.0391507
MsaG000235	55.0874	0.885719	0.303494	2.91841	0.00351824	0.0378424
MsaG043639	96.0974	0.88417	0.269686	3.27852	0.00104352	0.0153948
MsaG031770	69.258	0.881636	0.313982	2.80792	0.00498626	0.0488575
MsaG031495	86.8177	0.881574	0.298678	2.95159	0.00316146	0.0349194
MsaG004103	295.387	0.880753	0.278647	3.16083	0.00157322	0.0207307
MsaG045313	147.497	0.880048	0.298348	2.94974	0.00318045	0.0351011
MsaG046104	110.228	0.879872	0.24547	3.58444	0.000337807	0.00653616
MsaG029276	302.987	0.879852	0.243772	3.60933	0.000306991	0.00610312
MsaG017019	67.4479	0.879777	0.276387	3.18314	0.00145689	0.019525
MsaG001378	538.768	0.878972	0.183902	4.77957	1.75671e-06	9.86412e-05
MsaG001285	275.528	0.877923	0.312468	2.80964	0.00495964	0.0487007
MsaG014783	123.157	0.877032	0.243069	3.60817	0.000308369	0.00611713
MsaG012356	272.736	0.875198	0.238973	3.66233	0.000249932	0.00517818
MsaG033434	502.999	0.874639	0.295349	2.96137	0.00306274	0.0341444
MsaG034561	199.887	0.873703	0.259897	3.36172	0.000774575	0.0122345
MsaG042505	187.283	0.87289	0.235678	3.70374	0.000212442	0.00460381
MsaG025873	622.552	0.868239	0.189664	4.57778	4.69937e-06	0.000218409
MsaG003944	543.21	0.86569	0.227937	3.79794	0.000145901	0.00344577
MsaG018448	274.644	0.86515	0.292772	2.95503	0.00312637	0.0346851
MsaG029220	96.9942	0.86472	0.242491	3.56599	0.000362491	0.00685941
MsaG010021	209.763	0.86269	0.250189	3.44815	0.000564433	0.00962811
MsaG002918	109.034	0.859708	0.307264	2.79795	0.00514286	0.0499649
MsaG046581	96.6837	0.859519	0.259613	3.31077	0.000930392	0.0140198
MsaG034609	221.446	0.859328	0.273137	3.14615	0.00165438	0.0215523
MsaG014163	75.8261	0.858227	0.255561	3.35821	0.000784485	0.0123551
MsaG007528	90.5826	0.854512	0.274747	3.11018	0.00186975	0.02362
MsaG041971	178.933	0.849155	0.246318	3.4474	0.000566017	0.00962811
MsaG040948	215.353	0.848162	0.247462	3.42745	0.000609279	0.0101907
MsaG045863	53.3094	0.848162	0.295947	2.86592	0.00415794	0.0428149
MsaG024501	183.278	0.846301	0.213356	3.96661	7.29017e-05	0.00204051
MsaG001252	201.43	0.845506	0.275953	3.06395	0.00218432	0.0264638
MsaG016266	95.8812	0.843894	0.234976	3.5914	0.000328904	0.00640753
MsaG005430	245.335	0.84208	0.223081	3.77477	0.000160154	0.00371229
MsaG000664	71.1009	0.840924	0.275536	3.05195	0.00227359	0.0273287
MsaG009948	1848.44	0.840364	0.232707	3.61125	0.000304727	0.00606675
MsaG016999	78.2744	0.837862	0.287061	2.91876	0.00351423	0.0378141
MsaG045049	68.6273	0.833906	0.272058	3.06517	0.00217544	0.0263911
MsaG046396	1611.2	0.832458	0.265046	3.1408	0.00168485	0.021815
MsaG046069	276.812	0.832031	0.29649	2.80627	0.00501188	0.0490285
MsaG021611	281.724	0.831789	0.245016	3.39483	0.000686701	0.0111732
MsaG024709	284.239	0.831788	0.223371	3.72379	0.000196253	0.00433017
MsaG042087	116.832	0.826069	0.238877	3.45814	0.000543925	0.00938279
MsaG025661	84.1791	0.826018	0.27014	3.05774	0.00223012	0.0269002
MsaG016962	594.046	0.825949	0.288473	2.86318	0.00419411	0.0430774
MsaG028775	187.662	0.822108	0.234607	3.50419	0.000458002	0.00820409
MsaG038472	148.067	0.821809	0.266397	3.0849	0.00203619	0.0251865
MsaG045932	121.911	0.821438	0.268013	3.06491	0.00217733	0.0264024
MsaG004696	311.749	0.816922	0.276082	2.95898	0.00308658	0.0343406
MsaG030715	119.994	0.815791	0.255642	3.19115	0.0014171	0.0191127
MsaG001060	240.76	0.81266	0.232543	3.49466	0.000474666	0.00839605
MsaG004518	120.699	0.812059	0.256856	3.16154	0.00156939	0.0207
MsaG028696	87.2971	0.809614	0.269537	3.00372	0.00266701	0.0306389
MsaG045892	267.016	0.808244	0.223587	3.6149	0.000300461	0.00601227
MsaG001281	288.835	0.807004	0.240279	3.35861	0.00078335	0.0123443
MsaG047128	208.506	0.806825	0.249581	3.23272	0.00122617	0.0172411
MsaG015349	1329.69	0.80625	0.252112	3.19799	0.0013839	0.018807
MsaG019374	156.59	0.804563	0.219223	3.67007	0.000242486	0.00506631
MsaG023420	324.697	0.8013	0.250613	3.19736	0.00138692	0.0188314
MsaG017033	84.5913	0.799153	0.274702	2.90917	0.00362394	0.0387671
MsaG045675	397.266	0.798396	0.214065	3.72968	0.00019172	0.00425059
MsaG041838	106.471	0.797208	0.249144	3.19979	0.0013753	0.0187141
MsaG020280	98.7725	0.796371	0.235368	3.38352	0.000715636	0.0115416
MsaG045767	61.0748	0.794723	0.277271	2.86623	0.00415396	0.042806
MsaG009855	413.347	0.789007	0.211611	3.72858	0.000192565	0.00426246
MsaG005270	429.027	0.786804	0.277848	2.83177	0.00462905	0.0463141
MsaG019133	112.391	0.786043	0.271376	2.89652	0.00377332	0.0400074
MsaG038972	91.476	0.781058	0.258004	3.02731	0.00246738	0.0289744
MsaG001329	166.009	0.779517	0.251842	3.09527	0.00196637	0.0245583
MsaG006317	122.652	0.775072	0.257875	3.00561	0.00265052	0.0304876
MsaG034606	97.4692	0.774677	0.243258	3.18459	0.00144957	0.0194459
MsaG040967	112.578	0.771262	0.272073	2.83476	0.00458607	0.0460011
MsaG026099	149.812	0.77036	0.257237	2.99475	0.0027467	0.031371
MsaG028940	134.03	0.769297	0.265961	2.89251	0.00382172	0.0403822
MsaG025079	216.456	0.769077	0.234748	3.27618	0.00105221	0.0154982
MsaG002063	467.243	0.768409	0.249945	3.07432	0.00210984	0.0258231
MsaG041262	85.0151	0.766679	0.252715	3.03377	0.00241522	0.0284959
MsaG017836	118.746	0.766153	0.223083	3.43439	0.000593895	0.00997583
MsaG000021	79.3997	0.766017	0.271785	2.81847	0.0048253	0.0477222
MsaG006120	502.511	0.765486	0.194045	3.94488	7.98392e-05	0.00218359
MsaG006262	847.09	0.756298	0.259838	2.91065	0.00360676	0.0386284
MsaG016091	633.004	0.752858	0.206205	3.65101	0.00026121	0.0053714
MsaG040353	287.48	0.743974	0.234637	3.17074	0.0015205	0.0201916
MsaG017644	273.727	0.74121	0.198198	3.73975	0.000184207	0.00413399
MsaG043261	360.979	0.740179	0.206727	3.58047	0.000342976	0.0066083
MsaG020148	136.069	0.739288	0.235268	3.14232	0.00167617	0.0217538
MsaG024542	239.049	0.739148	0.241658	3.05865	0.00222339	0.0268426
MsaG016795	271.121	0.738071	0.186964	3.94766	7.89199e-05	0.00216923
MsaG005234	307.563	0.735427	0.234334	3.13837	0.00169887	0.021945
MsaG007352	152.135	0.733855	0.233075	3.14857	0.00164069	0.0214248
MsaG010952	199.765	0.731267	0.224611	3.25571	0.0011311	0.0162683
MsaG003526	129.78	0.729374	0.259345	2.81237	0.0049178	0.0484109
MsaG039399	93.6582	0.726861	0.255902	2.84039	0.0045059	0.0453623
MsaG015227	2938.97	0.726158	0.202831	3.58012	0.00034344	0.00660854
MsaG040709	765.723	0.721368	0.226465	3.18534	0.00144584	0.0194176
MsaG036294	598.474	0.720936	0.215152	3.35082	0.000805729	0.0126031
MsaG028873	169.84	0.719201	0.207454	3.4668	0.000526699	0.0091372
MsaG043722	1075.71	0.715623	0.221371	3.23269	0.00122631	0.0172411
MsaG025789	164.171	0.7112	0.24148	2.94516	0.00322783	0.0354958
MsaG041251	186.547	0.71067	0.228911	3.10457	0.00190555	0.0239622
MsaG016439	102.425	0.705431	0.243779	2.89373	0.00380699	0.040296
MsaG042228	478.072	0.694696	0.237675	2.92288	0.00346805	0.037449
MsaG004718	498.794	0.688324	0.183489	3.75132	0.000175906	0.00397287
MsaG046736	297.769	0.687625	0.182983	3.75786	0.00017137	0.00390334
MsaG030992	260.921	0.686342	0.227024	3.02321	0.00250105	0.0292203
MsaG012718	326.967	0.681507	0.182152	3.74141	0.000182988	0.00410998
MsaG005872	317.603	0.680057	0.223122	3.04792	0.00230435	0.027626
MsaG007700	288.779	0.679671	0.20521	3.31207	0.000926075	0.0139693
MsaG045023	143.339	0.675693	0.239142	2.82548	0.00472091	0.0469091
MsaG041646	206.715	0.67431	0.234989	2.86953	0.00411076	0.0425201
MsaG044925	218.849	0.671876	0.235427	2.85386	0.00431922	0.0439494
MsaG016354	245.242	0.667853	0.21287	3.13738	0.00170465	0.0220093
MsaG003343	181.546	0.667092	0.235955	2.8272	0.00469576	0.0467943
MsaG040054	447.31	0.666588	0.21348	3.12248	0.00179332	0.0228962
MsaG000687	222.469	0.661925	0.219033	3.02203	0.00251088	0.0292941
MsaG014906	472.242	0.658885	0.228927	2.87815	0.00400021	0.0417851
MsaG012965	305.888	0.658631	0.198779	3.31339	0.000921726	0.0139113
MsaG018034	111.464	0.658493	0.233043	2.82562	0.0047189	0.046906
MsaG037597	578.676	0.647735	0.209711	3.0887	0.00201033	0.0249379
MsaG002021	178.672	0.642599	0.219673	2.92525	0.00344178	0.0372091
MsaG002587	217.21	0.637917	0.221059	2.88573	0.00390503	0.0410872
MsaG015488	567.592	0.635748	0.209785	3.03047	0.00244173	0.0287716
MsaG023806	166.901	0.634003	0.212351	2.98563	0.00282996	0.0321263
MsaG025438	339.357	0.632836	0.22041	2.87118	0.0040894	0.0423788
MsaG039003	535.632	0.628483	0.195117	3.22105	0.00127721	0.0177745
MsaG021299	592.192	0.62665	0.197668	3.17021	0.00152331	0.0202182
MsaG041234	267.197	0.623573	0.20526	3.03796	0.00238183	0.0281866
MsaG017822	150.978	0.615511	0.217683	2.82755	0.00469058	0.0467766
MsaG024634	281.068	0.612816	0.212168	2.88836	0.0038726	0.0408396
MsaG045374	259.449	0.604585	0.214838	2.81414	0.00489084	0.04818
MsaG036341	894.513	0.593895	0.174003	3.41313	0.000642211	0.010604
MsaG000175	346.328	0.593158	0.205424	2.88748	0.00388337	0.0409063
MsaG021325	150.072	0.592493	0.208215	2.84558	0.0044331	0.0448597
MsaG016653	205.352	0.581483	0.20571	2.82671	0.00470288	0.0468311
MsaG029031	253.114	0.578054	0.201278	2.87192	0.00407989	0.0423122
MsaG020855	409.494	0.575978	0.202653	2.84219	0.00448053	0.045234
MsaG013311	247.033	0.574255	0.190121	3.02047	0.00252386	0.0293497
MsaG006325	238.436	0.569591	0.196232	2.90264	0.00370035	0.039355
MsaG027365	310.546	0.565449	0.18582	3.043	0.00234231	0.0278503
MsaG016110	556.673	0.565198	0.173732	3.25328	0.00114081	0.0163558
MsaG039732	285.586	0.56453	0.197371	2.86025	0.00423307	0.0432969
MsaG018179	298.561	0.54056	0.192413	2.80937	0.00496386	0.0487074
MsaG015961	627.342	0.537184	0.182368	2.9456	0.00322325	0.0354634
MsaG037351	287.336	0.532235	0.185015	2.87671	0.00401851	0.0419109
MsaG045154	1297.7	-0.427321	0.149523	-2.85789	0.00426462	0.0435064
MsaG035805	4530.32	-0.483032	0.160935	-3.00141	0.00268736	0.0308212
MsaG017586	894.143	-0.515321	0.177001	-2.91139	0.00359821	0.0385782
MsaG035806	692.352	-0.556622	0.177593	-3.13426	0.0017229	0.0222033
MsaG031353	438.207	-0.557257	0.190626	-2.9233	0.0034634	0.0374216
MsaG045215	1108.8	-0.563991	0.195517	-2.88461	0.003919	0.0412026
MsaG017701	1796.39	-0.566631	0.161412	-3.51046	0.000447333	0.00806548
MsaG017549	1329.78	-0.5672	0.158922	-3.56905	0.000358272	0.00680767
MsaG037301	322.712	-0.570219	0.182397	-3.12625	0.00177051	0.0226681
MsaG040954	2483.52	-0.586736	0.167799	-3.49665	0.000471132	0.00836845
MsaG004494	497.137	-0.588852	0.205334	-2.86778	0.00413359	0.042692
MsaG017502	282.911	-0.591205	0.198524	-2.97801	0.00290131	0.0327025
MsaG028766	4091.46	-0.592065	0.191509	-3.09158	0.00199094	0.0247868
MsaG044050	1203.79	-0.599734	0.206578	-2.90318	0.00369397	0.0393328
MsaG040543	447.812	-0.602852	0.202601	-2.97557	0.00292446	0.0329306
MsaG000640	193.161	-0.60787	0.204657	-2.97018	0.00297622	0.0333419
MsaG037304	638.721	-0.613326	0.189713	-3.23291	0.00122534	0.0172411
MsaG001611	565.91	-0.616547	0.193665	-3.18358	0.00145465	0.0195046
MsaG011201	371.429	-0.619066	0.198585	-3.11739	0.00182459	0.0231772
MsaG038316	854.622	-0.622003	0.222342	-2.79751	0.00514985	0.0499975
MsaG029529	297.423	-0.622948	0.220561	-2.82438	0.00473716	0.0470365
MsaG046425	263.358	-0.628423	0.218138	-2.88084	0.00396613	0.0415236
MsaG021011	1495.73	-0.63095	0.21353	-2.95486	0.00312814	0.0346907
MsaG006839	386.496	-0.636399	0.2072	-3.07143	0.00213037	0.0260049
MsaG027934	179.437	-0.636895	0.203664	-3.12718	0.00176491	0.0226281
MsaG044387	219.086	-0.637611	0.225071	-2.83293	0.00461238	0.0461977
MsaG043890	270.127	-0.643104	0.212263	-3.02975	0.00244754	0.0287961
MsaG040333	486.517	-0.643546	0.181105	-3.55344	0.000380234	0.00714601
MsaG030598	270.158	-0.65065	0.227199	-2.86379	0.00418606	0.0430723
MsaG013673	383.512	-0.653927	0.224916	-2.90743	0.00364412	0.0389225
MsaG041187	1824.3	-0.656816	0.170833	-3.84478	0.000120659	0.00298007
MsaG041660	251.035	-0.666998	0.19397	-3.43866	0.000584606	0.00984156
MsaG012056	294.724	-0.667642	0.198368	-3.36568	0.000763552	0.0121127
MsaG025094	233.89	-0.667935	0.20368	-3.27933	0.00104055	0.0153675
MsaG002328	1577.99	-0.668729	0.186818	-3.57957	0.000344166	0.00661717
MsaG030227	1339.56	-0.669583	0.224835	-2.9781	0.00290039	0.0327025
MsaG043870	260.172	-0.674096	0.184565	-3.65236	0.000259845	0.00534734
MsaG005935	278.793	-0.679239	0.222938	-3.04676	0.0023132	0.0276479
MsaG018550	133.615	-0.679646	0.229294	-2.96408	0.00303588	0.0338963
MsaG003093	404.463	-0.681096	0.208239	-3.27075	0.00107264	0.0156915
MsaG005700	525.422	-0.683593	0.243036	-2.81273	0.00491236	0.0483746
MsaG016438	215.24	-0.688196	0.233638	-2.94557	0.0032236	0.0354634
MsaG013344	1277.78	-0.688618	0.22122	-3.11282	0.00185307	0.0234558
MsaG005803	111.549	-0.69223	0.241322	-2.86849	0.00412441	0.0426292
MsaG045899	205.562	-0.695771	0.207981	-3.34536	0.00082176	0.012774
MsaG041185	166.045	-0.699408	0.238258	-2.93551	0.00332998	0.036305
MsaG046790	390.927	-0.701801	0.228681	-3.06891	0.00214838	0.0261783
MsaG002409	205.809	-0.702499	0.207544	-3.38482	0.000712245	0.0115072
MsaG028554	395.533	-0.702974	0.218929	-3.21096	0.00132291	0.0182266
MsaG029479	1436.76	-0.706489	0.206518	-3.42096	0.000623997	0.0103738
MsaG024323	206.237	-0.708114	0.239095	-2.96164	0.00306003	0.0341279
MsaG033024	162.989	-0.710232	0.227805	-3.11772	0.00182255	0.023162
MsaG025451	1900.7	-0.710798	0.2014	-3.52929	0.000416673	0.00766293
MsaG001734	891.928	-0.710907	0.189031	-3.76079	0.000169379	0.00387388
MsaG038628	327.683	-0.717358	0.205062	-3.49826	0.000468308	0.00835605
MsaG009120	281.545	-0.719115	0.200463	-3.58727	0.000334164	0.00647934
MsaG044740	264.085	-0.72107	0.233353	-3.09003	0.00200133	0.0248715
MsaG037239	269.396	-0.722824	0.190896	-3.78648	0.000152799	0.00356884
MsaG020758	190.165	-0.72651	0.245624	-2.95781	0.00309835	0.0344158
MsaG017994	830.386	-0.728811	0.227488	-3.20374	0.00135656	0.0185325
MsaG017885	673.041	-0.731824	0.199471	-3.66883	0.000243662	0.00508329
MsaG038572	406.396	-0.73256	0.234856	-3.11918	0.00181354	0.0230825
MsaG005422	211.901	-0.732764	0.256616	-2.85548	0.00429713	0.0437893
MsaG030003	981.151	-0.733493	0.194498	-3.77121	0.000162458	0.00375305
MsaG035417	147.168	-0.735388	0.255762	-2.87528	0.00403674	0.0419913
MsaG005538	173.4	-0.735659	0.258933	-2.84112	0.00449554	0.0452912
MsaG028520	669.874	-0.737949	0.242313	-3.04544	0.0023234	0.0277051
MsaG006940	226.484	-0.739934	0.240084	-3.08199	0.00205625	0.025393
MsaG000112	582.047	-0.740745	0.246102	-3.00991	0.00261324	0.0301597
MsaG045826	238.642	-0.740754	0.209736	-3.53184	0.000412682	0.00760518
MsaG024847	175.945	-0.744564	0.234622	-3.17346	0.00150634	0.0200607
MsaG003398	204.908	-0.744614	0.234234	-3.17893	0.00147817	0.0197717
MsaG045231	190.769	-0.74528	0.221041	-3.37169	0.000747086	0.0119438
MsaG028524	97.7747	-0.746689	0.255991	-2.91686	0.00353573	0.0380156
MsaG041636	11730.5	-0.747728	0.206784	-3.61599	0.000299201	0.00600104
MsaG022313	110.515	-0.750484	0.267636	-2.80413	0.00504528	0.0492255
MsaG038714	107.934	-0.751619	0.246435	-3.04997	0.00228865	0.0274738
MsaG045276	154.265	-0.752653	0.24716	-3.0452	0.00232525	0.0277051
MsaG032635	284.214	-0.75327	0.214813	-3.50663	0.000453823	0.00813982
MsaG003933	394.542	-0.754689	0.214642	-3.51604	0.000438032	0.00795513
MsaG036935	384.283	-0.754899	0.269016	-2.80614	0.00501383	0.0490285
MsaG046434	277.237	-0.754916	0.236732	-3.18891	0.00142812	0.0192237
MsaG002088	215.087	-0.755132	0.208766	-3.61712	0.000297897	0.00599148
MsaG001373	418.172	-0.760323	0.226896	-3.35098	0.000805274	0.0126031
MsaG008405	1769.44	-0.764942	0.271327	-2.81926	0.00481343	0.047622
MsaG041036	1535.22	-0.76602	0.248578	-3.08161	0.00205886	0.0254139
MsaG039285	2112.33	-0.76918	0.248938	-3.08984	0.00200263	0.024876
MsaG002278	730.756	-0.770225	0.268705	-2.86643	0.00415124	0.0428042
MsaG043985	128.264	-0.771987	0.23728	-3.25348	0.00114001	0.0163536
MsaG021187	1209.62	-0.773083	0.251032	-3.07962	0.00207265	0.025521
MsaG024193	205.025	-0.774986	0.247189	-3.1352	0.00171739	0.0221463
MsaG044894	73.914	-0.776974	0.276635	-2.80866	0.00497484	0.0487804
MsaG027369	256.791	-0.778025	0.254104	-3.06184	0.00219981	0.0266046
MsaG042894	178.893	-0.781525	0.227098	-3.44135	0.000578825	0.00979445
MsaG017685	1340.87	-0.78328	0.1774	-4.41533	1.00856e-05	0.000407481
MsaG025804	147.966	-0.784538	0.276082	-2.84169	0.00448751	0.04526
MsaG003226	395.124	-0.785764	0.270061	-2.90958	0.00361919	0.0387314
MsaG023931	792.597	-0.787763	0.264215	-2.98153	0.00286814	0.0324349
MsaG027287	117.849	-0.788952	0.258937	-3.04689	0.00231222	0.0276479
MsaG024244	134.454	-0.789461	0.26413	-2.98891	0.00279972	0.0318575
MsaG008515	568.032	-0.789601	0.218343	-3.61633	0.000298813	0.00600104
MsaG004123	120.533	-0.79096	0.269388	-2.93614	0.00332322	0.0362694
MsaG003679	368.847	-0.792128	0.278534	-2.84392	0.00445618	0.0450265
MsaG045293	308.224	-0.792205	0.262273	-3.02054	0.00252325	0.0293497
MsaG038563	448.469	-0.792528	0.231252	-3.42712	0.000610017	0.0101968
MsaG020512	1600.89	-0.794233	0.162953	-4.87399	1.09365e-06	6.77717e-05
MsaG044090	86.834	-0.795057	0.282859	-2.81079	0.00494204	0.0485698
MsaG029463	84.3169	-0.796787	0.272829	-2.92047	0.00349507	0.0376964
MsaG035879	139.046	-0.797242	0.264473	-3.01446	0.00257441	0.0298116
MsaG028646	1382.86	-0.800023	0.216322	-3.6983	0.000217048	0.00466586
MsaG001144	961.186	-0.800503	0.227848	-3.51333	0.000442535	0.0080044
MsaG036370	120.758	-0.80191	0.250833	-3.19699	0.00138871	0.0188314
MsaG037265	1479.5	-0.803117	0.25952	-3.09462	0.00197063	0.0245784
MsaG004245	98.227	-0.805468	0.275048	-2.92846	0.00340641	0.0369137
MsaG004986	118.12	-0.805788	0.274555	-2.93489	0.00333668	0.036305
MsaG019210	562.885	-0.806638	0.219865	-3.6688	0.000243696	0.00508329
MsaG035715	2291.86	-0.806912	0.207666	-3.88563	0.000102066	0.00263816
MsaG000789	145.932	-0.807788	0.249378	-3.23922	0.00119858	0.0169465
MsaG029441	458.579	-0.809092	0.224868	-3.59807	0.000320588	0.00630047
MsaG015179	119.833	-0.809955	0.265998	-3.04497	0.00232705	0.0277051
MsaG004562	460.507	-0.812544	0.248598	-3.2685	0.0010812	0.0157731
MsaG022372	123.005	-0.813077	0.262177	-3.10125	0.00192704	0.0242056
MsaG038799	733.693	-0.813446	0.228616	-3.55813	0.000373503	0.00704356
MsaG016037	175.695	-0.817466	0.285822	-2.86005	0.00423571	0.0433078
MsaG044862	110.589	-0.821823	0.286317	-2.87033	0.00410048	0.0424617
MsaG002741	547.595	-0.82195	0.262776	-3.12795	0.00176029	0.0225793
MsaG005751	89.9629	-0.822534	0.256371	-3.20838	0.00133485	0.0183177
MsaG026037	156.937	-0.826296	0.281754	-2.93268	0.00336048	0.0365166
MsaG038516	115.381	-0.826745	0.265791	-3.11051	0.00186765	0.0236042
MsaG015752	76.008	-0.827549	0.277348	-2.98379	0.00284701	0.0322489
MsaG033932	473.266	-0.827876	0.249233	-3.32169	0.000894729	0.013631
MsaG007307	463.606	-0.82838	0.245197	-3.37843	0.000729002	0.0117228
MsaG006502	695.518	-0.830699	0.246188	-3.37424	0.000740188	0.011875
MsaG020046	117.383	-0.831461	0.289137	-2.87566	0.00403181	0.0419718
MsaG039335	128.635	-0.832205	0.256851	-3.24003	0.00119516	0.0169155
MsaG020010	73.8392	-0.834424	0.288342	-2.89387	0.00380524	0.040296
MsaG017131	157.836	-0.835222	0.256307	-3.25868	0.00111931	0.0161493
MsaG010074	127.775	-0.835493	0.263207	-3.17428	0.00150208	0.0200234
MsaG015181	157.16	-0.836772	0.279903	-2.9895	0.0027943	0.031809
MsaG016752	1820.03	-0.837756	0.279975	-2.99225	0.0027693	0.0315635
MsaG000420	90.8922	-0.838315	0.272377	-3.07777	0.00208553	0.0256396
MsaG032812	811.689	-0.84098	0.275985	-3.0472	0.00230985	0.0276479
MsaG023923	127.076	-0.841749	0.299431	-2.81117	0.00493624	0.0485403
MsaG024995	96.7075	-0.842991	0.246129	-3.425	0.00061481	0.0102583
MsaG038984	3590.11	-0.843149	0.167976	-5.01947	5.18129e-07	3.59089e-05
MsaG045917	341.597	-0.84346	0.253866	-3.32247	0.000892254	0.0136084
MsaG029543	282.056	-0.846023	0.202477	-4.17837	2.93609e-05	0.00096992
MsaG034364	1636.64	-0.846247	0.228688	-3.70044	0.000215229	0.00464092
MsaG005399	108.069	-0.848648	0.254889	-3.32948	0.000870093	0.0133221
MsaG003091	902.15	-0.849628	0.256187	-3.31644	0.000911735	0.0137908
MsaG023863	345.088	-0.851062	0.25128	-3.3869	0.000706865	0.0114337
MsaG015332	1183.6	-0.852632	0.237542	-3.5894	0.00033144	0.0064356
MsaG020466	160.799	-0.855028	0.279809	-3.05575	0.00224497	0.0270675
MsaG004213	146.072	-0.857505	0.272864	-3.14261	0.00167446	0.0217419
MsaG011002	154.282	-0.859156	0.287971	-2.98349	0.00284986	0.0322679
MsaG018010	287.898	-0.864299	0.257061	-3.36223	0.000773166	0.0122258
MsaG025690	92.2833	-0.864522	0.265323	-3.25837	0.00112052	0.0161583
MsaG044828	1959.24	-0.864605	0.218488	-3.95722	7.58284e-05	0.00210317
MsaG030171	2335.16	-0.864773	0.300476	-2.87801	0.0040019	0.0417868
MsaG039655	325.596	-0.867152	0.285535	-3.03694	0.00238994	0.0282582
MsaG015800	490.071	-0.867957	0.275353	-3.15216	0.00162068	0.0212442
MsaG038390	99.8422	-0.868331	0.281486	-3.08482	0.00203678	0.0251865
MsaG005912	324.312	-0.869619	0.19877	-4.37501	1.21426e-05	0.000469891
MsaG020970	370.774	-0.869959	0.199381	-4.3633	1.28117e-05	0.000493007
MsaG002944	90.9126	-0.870797	0.308773	-2.82018	0.00479961	0.0475511
MsaG026029	669.676	-0.87104	0.251943	-3.45729	0.000545633	0.00940028
MsaG015738	607.252	-0.871118	0.267777	-3.25315	0.00114135	0.0163558
MsaG038964	1064.69	-0.872257	0.172797	-5.04787	4.46766e-07	3.15998e-05
MsaG006350	173.647	-0.874937	0.228726	-3.82527	0.000130631	0.00315832
MsaG031167	197.056	-0.876684	0.274487	-3.1939	0.00140365	0.0189873
MsaG017197	648.565	-0.877771	0.251205	-3.49424	0.000475419	0.00839605
MsaG021037	91.6602	-0.877899	0.296182	-2.96405	0.00303616	0.0338963
MsaG045105	277.998	-0.878177	0.234869	-3.73901	0.000184744	0.00413592
MsaG031425	173.094	-0.878612	0.258039	-3.40495	0.000661761	0.0108315
MsaG012885	419.997	-0.878947	0.249927	-3.51681	0.000436768	0.00793741
MsaG024701	312.705	-0.880261	0.239834	-3.6703	0.00024227	0.00506631
MsaG022017	80.8585	-0.881044	0.287249	-3.06717	0.00216092	0.0262613
MsaG020645	3520.78	-0.881454	0.278835	-3.16121	0.00157116	0.0207134
MsaG017230	118.621	-0.881703	0.309846	-2.84562	0.00443256	0.0448597
MsaG016272	272.616	-0.882385	0.282901	-3.11906	0.00181432	0.0230825
MsaG013085	71.9506	-0.882645	0.292956	-3.01289	0.00258774	0.0298912
MsaG040943	708.711	-0.884479	0.281384	-3.14332	0.00167045	0.0217103
MsaG017634	63.795	-0.88449	0.299546	-2.95277	0.00314941	0.0348283
MsaG024311	639.474	-0.886411	0.283063	-3.1315	0.00173916	0.0223708
MsaG042464	106.084	-0.886933	0.314161	-2.82318	0.00475503	0.047197
MsaG016735	188.73	-0.887628	0.281766	-3.15023	0.00163143	0.0213443
MsaG025155	105.963	-0.887986	0.293377	-3.02678	0.00247175	0.0289833
MsaG005322	84.6311	-0.889004	0.256041	-3.47212	0.000516369	0.00898065
MsaG034501	292.959	-0.890114	0.269808	-3.29907	0.000970054	0.0145055
MsaG023970	198.111	-0.893979	0.25314	-3.53156	0.000413109	0.00760795
MsaG028112	86.6469	-0.897285	0.313633	-2.86094	0.00422391	0.0432297
MsaG017172	132.907	-0.897419	0.255806	-3.5082	0.000451153	0.00811308
MsaG046128	202.974	-0.898438	0.303033	-2.96482	0.00302861	0.0338599
MsaG021573	51.0629	-0.899807	0.313951	-2.86607	0.00415597	0.0428107
MsaG034778	148.717	-0.901612	0.286111	-3.15127	0.00162564	0.021299
MsaG045804	141.046	-0.902543	0.305756	-2.95184	0.00315888	0.034905
MsaG030074	91.309	-0.903382	0.265307	-3.40504	0.000661538	0.0108315
MsaG046253	440.315	-0.90658	0.278274	-3.25787	0.00112252	0.0161786
MsaG023874	197.047	-0.910236	0.24997	-3.64137	0.000271186	0.00555541
MsaG012619	230.438	-0.910317	0.22519	-4.04244	5.28988e-05	0.00157517
MsaG007523	244.776	-0.910868	0.221614	-4.11015	3.95394e-05	0.00125333
MsaG040298	215.39	-0.910879	0.238824	-3.81403	0.000136721	0.00326823
MsaG010161	63.818	-0.913694	0.27019	-3.38167	0.000720461	0.0116058
MsaG007179	72.4434	-0.914846	0.314531	-2.90861	0.00363042	0.0388214
MsaG015771	633.408	-0.917576	0.25719	-3.56769	0.000360143	0.00682907
MsaG016186	286.386	-0.919062	0.216972	-4.23586	2.27681e-05	0.000791136
MsaG006935	596.904	-0.920098	0.250514	-3.67285	0.000239862	0.00502631
MsaG017860	252.123	-0.922068	0.313747	-2.93889	0.00329385	0.0360203
MsaG037123	96.5507	-0.922069	0.293705	-3.13944	0.00169274	0.0218863
MsaG033276	81.7926	-0.924336	0.28835	-3.20561	0.00134778	0.0184399
MsaG018071	249.914	-0.925673	0.289112	-3.20178	0.00136582	0.0186312
MsaG039184	877.949	-0.925796	0.24079	-3.84484	0.000120634	0.00298007
MsaG019187	10042.5	-0.92662	0.250651	-3.69686	0.000218282	0.00468106
MsaG040725	216.357	-0.928456	0.299692	-3.09803	0.00194811	0.0243829
MsaG033816	342.398	-0.930185	0.225262	-4.12934	3.63806e-05	0.00116122
MsaG039264	134.778	-0.931567	0.250332	-3.72132	0.000198184	0.00436227
MsaG023527	142.797	-0.934155	0.326432	-2.86171	0.00421363	0.0431944
MsaG028505	117.879	-0.934738	0.262061	-3.56687	0.000361268	0.00684098
MsaG023701	81.9736	-0.93927	0.295714	-3.17628	0.00149176	0.0199057
MsaG001146	166.095	-0.939558	0.264301	-3.55488	0.000378155	0.00711666
MsaG014355	248.061	-0.940357	0.310845	-3.02516	0.00248502	0.0290825
MsaG013353	216.574	-0.940599	0.264336	-3.55835	0.000373196	0.0070426
MsaG040646	103.076	-0.942276	0.2442	-3.85862	0.000114028	0.00284477
MsaG027657	58.3411	-0.942982	0.311947	-3.02289	0.00250372	0.0292391
MsaG041983	80.3866	-0.943203	0.285238	-3.30673	0.000943934	0.014192
MsaG029834	267.617	-0.946102	0.23798	-3.97555	7.02174e-05	0.00197744
MsaG008253	308.533	-0.946654	0.249578	-3.79302	0.000148827	0.00350582
MsaG015235	153.384	-0.946812	0.332543	-2.84719	0.00441073	0.0447552
MsaG036840	193.572	-0.947387	0.2434	-3.89231	9.92945e-05	0.00257978
MsaG028642	873.425	-0.947573	0.206485	-4.58906	4.45255e-06	0.000208407
MsaG046016	62.6078	-0.949001	0.298942	-3.17453	0.0015008	0.020016
MsaG011086	86.2253	-0.950001	0.309604	-3.06844	0.00215177	0.026208
MsaG032154	910.46	-0.950414	0.230991	-4.1145	3.88013e-05	0.00123277
MsaG038185	46.9436	-0.951612	0.312289	-3.04722	0.0023097	0.0276479
MsaG044516	154.948	-0.953011	0.326502	-2.91885	0.00351324	0.0378141
MsaG017524	50.2273	-0.953089	0.335372	-2.84189	0.00448474	0.0452486
MsaG046174	599.982	-0.954407	0.220619	-4.32604	1.51816e-05	0.000562188
MsaG027867	57.7828	-0.955959	0.300969	-3.17627	0.00149181	0.0199057
MsaG042429	234.033	-0.956015	0.243509	-3.92599	8.63735e-05	0.00230726
MsaG032214	5283.03	-0.956037	0.279425	-3.42144	0.000622907	0.0103619
MsaG002131	57.2982	-0.958497	0.28951	-3.31076	0.000930442	0.0140198
MsaG034119	180.842	-0.958749	0.221933	-4.31998	1.56042e-05	0.000576287
MsaG034424	319.58	-0.959275	0.27333	-3.50959	0.000448806	0.00808144
MsaG039433	465.97	-0.96003	0.338977	-2.83214	0.00462377	0.046278
MsaG024809	1004.89	-0.961698	0.200449	-4.79771	1.6049e-06	9.14347e-05
MsaG039361	58.3437	-0.962091	0.339919	-2.83035	0.00464964	0.0464839
MsaG044256	37.6517	-0.962808	0.337219	-2.85514	0.00430178	0.0437999
MsaG025144	640.62	-0.963553	0.227313	-4.23888	2.24642e-05	0.000783372
MsaG041807	319.861	-0.963623	0.277653	-3.4706	0.000519292	0.00901438
MsaG046428	81.8164	-0.965582	0.293971	-3.28461	0.00102122	0.0151471
MsaG025272	103.695	-0.967554	0.295614	-3.27303	0.001064	0.0156403
MsaG007076	693.796	-0.967846	0.242743	-3.98712	6.68813e-05	0.00190691
MsaG028477	276.409	-0.969192	0.325922	-2.97369	0.0029424	0.0330572
MsaG012662	838.958	-0.96959	0.218287	-4.44182	8.9202e-06	0.000371179
MsaG005673	98.6648	-0.970064	0.274873	-3.52913	0.00041693	0.00766293
MsaG009854	132.379	-0.971293	0.339297	-2.86266	0.004201	0.043097
MsaG012203	130.737	-0.971982	0.256463	-3.78995	0.000150675	0.00353123
MsaG020956	363.635	-0.973631	0.230261	-4.22838	2.35378e-05	0.000810923
MsaG016099	80.2657	-0.974574	0.292275	-3.33444	0.000854722	0.0131835
MsaG036824	209.627	-0.974642	0.253638	-3.84264	0.000121718	0.00300084
MsaG017680	309.861	-0.974764	0.264996	-3.6784	0.000234699	0.0049635
MsaG016079	1204.06	-0.976096	0.33345	-2.92727	0.00341956	0.0370125
MsaG028767	74.8706	-0.979397	0.318851	-3.07165	0.00212882	0.0259975
MsaG011237	835.86	-0.981438	0.242676	-4.04424	5.2494e-05	0.00156821
MsaG019189	4043.79	-0.981498	0.260636	-3.76578	0.000166028	0.00381948
MsaG012237	144.649	-0.981653	0.318084	-3.08615	0.00202768	0.0251051
MsaG028045	81.8547	-0.981778	0.281664	-3.48564	0.000490967	0.00860411
MsaG023375	445.54	-0.982203	0.264218	-3.71739	0.000201289	0.00440593
MsaG025893	123.26	-0.982761	0.245979	-3.99531	6.46107e-05	0.00185758
MsaG016894	137.143	-0.9829	0.29176	-3.36886	0.000754788	0.012032
MsaG045676	79.4577	-0.983222	0.254249	-3.86717	0.000110106	0.00278956
MsaG017448	48.0384	-0.984115	0.311389	-3.16041	0.00157549	0.0207485
MsaG010685	574.519	-0.984163	0.268318	-3.6679	0.000244549	0.00508965
MsaG043760	69.7632	-0.985269	0.340868	-2.89047	0.00384662	0.0405813
MsaG043666	128.411	-0.985811	0.334172	-2.95001	0.00317766	0.0350843
MsaG029279	70.4993	-0.988319	0.336015	-2.9413	0.0032684	0.0358038
MsaG025331	142.42	-0.988612	0.331157	-2.98533	0.00283276	0.0321405
MsaG004888	253.212	-0.990188	0.278347	-3.55739	0.000374564	0.00705873
MsaG031117	635.788	-0.990884	0.298341	-3.32131	0.000895953	0.0136345
MsaG038720	129.254	-0.993322	0.304413	-3.26308	0.0011021	0.0159932
MsaG005010	167.17	-0.994043	0.307209	-3.23572	0.00121335	0.0171289
MsaG015440	532.035	-0.994883	0.203385	-4.89161	1.00013e-06	6.25399e-05
MsaG010342	597.943	-0.996276	0.286761	-3.47424	0.000512308	0.00892695
MsaG011608	255.8	-0.996309	0.334903	-2.97492	0.00293067	0.0329793
MsaG028682	93.6511	-0.996538	0.32981	-3.02155	0.00251481	0.0292941
MsaG005329	1953.82	-0.997188	0.267275	-3.73095	0.000190761	0.00423959
MsaG044709	138.026	-0.997485	0.235001	-4.24461	2.18978e-05	0.000765561
MsaG036185	931.306	-0.997634	0.278495	-3.58224	0.000340667	0.006573
MsaG026193	52.278	-0.997732	0.353019	-2.82628	0.00470916	0.0468431
MsaG014328	181.134	-0.998292	0.320688	-3.11297	0.00185217	0.0234558
MsaG040349	275.845	-0.999191	0.26433	-3.78009	0.00015677	0.00364612
MsaG001143	54.8261	-1.00141	0.309009	-3.2407	0.00119238	0.0169033
MsaG044523	143.363	-1.0021	0.297797	-3.36505	0.000765298	0.0121223
MsaG001685	174.551	-1.00216	0.278987	-3.59214	0.000327972	0.00639534
MsaG006081	1953.23	-1.00276	0.221002	-4.53733	5.69708e-06	0.000257388
MsaG015772	653.125	-1.00401	0.26394	-3.80392	0.000142423	0.00338105
MsaG020937	701.913	-1.00403	0.259335	-3.87156	0.000108142	0.00274993
MsaG013935	95.5351	-1.0055	0.304303	-3.30429	0.000952188	0.0142927
MsaG045235	58.7911	-1.00631	0.288006	-3.49406	0.000475738	0.00839605
MsaG014345	259.083	-1.00637	0.318788	-3.15687	0.00159474	0.020974
MsaG033435	103.111	-1.00648	0.325797	-3.08928	0.00200639	0.0249115
MsaG005408	41.1301	-1.00852	0.347699	-2.90055	0.00372511	0.0395725
MsaG006521	400.264	-1.00963	0.209543	-4.81827	1.44807e-06	8.49512e-05
MsaG023763	118.11	-1.01171	0.35129	-2.87998	0.00397695	0.0416052
MsaG005570	588.597	-1.01222	0.286401	-3.53427	0.000408908	0.00757623
MsaG027922	332.216	-1.01388	0.301056	-3.36775	0.00075785	0.0120529
MsaG017911	80.5589	-1.01533	0.300621	-3.37745	0.000731608	0.0117579
MsaG014855	52.932	-1.01558	0.301922	-3.36371	0.00076901	0.0121741
MsaG038741	79.3077	-1.01569	0.358273	-2.83497	0.00458298	0.0459869
MsaG024635	56.3106	-1.01591	0.308762	-3.29027	0.00100092	0.014878
MsaG020381	175.752	-1.01627	0.227875	-4.45976	8.20522e-06	0.000347321
MsaG009974	325.426	-1.01697	0.29525	-3.44443	0.000572275	0.00971106
MsaG006384	88.5962	-1.01748	0.362715	-2.80516	0.0050291	0.0491025
MsaG013321	132.551	-1.01883	0.258083	-3.9477	7.89066e-05	0.00216923
MsaG024397	58.994	-1.02	0.301093	-3.38765	0.000704943	0.011416
MsaG043785	1455.34	-1.0202	0.335063	-3.0448	0.00232832	0.0277082
MsaG014145	534.321	-1.02188	0.340901	-2.9976	0.00272119	0.0311054
MsaG026543	1252.26	-1.02304	0.276676	-3.6976	0.000217652	0.00467119
MsaG025772	40.4765	-1.02304	0.355067	-2.88126	0.00396088	0.0414855
MsaG039752	60.1638	-1.02365	0.308233	-3.32103	0.000896858	0.0136408
MsaG039304	697.425	-1.02599	0.356832	-2.87529	0.00403662	0.0419913
MsaG020552	275.315	-1.02602	0.285384	-3.59524	0.000324089	0.00633308
MsaG038963	2480.84	-1.0263	0.312507	-3.28408	0.00102315	0.0151675
MsaG006782	120.968	-1.03018	0.349686	-2.94602	0.00321888	0.0354634
MsaG042379	79.922	-1.03039	0.290075	-3.55215	0.000382099	0.00717617
MsaG039754	164.556	-1.03162	0.244133	-4.22564	2.38262e-05	0.000818419
MsaG044214	43.0463	-1.03287	0.331418	-3.11652	0.00182997	0.0232241
MsaG019191	4279.38	-1.03375	0.269873	-3.83048	0.000127891	0.003103
MsaG020566	165.513	-1.03407	0.252659	-4.09275	4.26284e-05	0.00132678
MsaG034668	78.2613	-1.03623	0.257956	-4.01708	5.89236e-05	0.0017247
MsaG026447	111.817	-1.03806	0.318656	-3.25763	0.00112346	0.0161837
MsaG046022	61.7369	-1.03875	0.323045	-3.21549	0.00130221	0.0180226
MsaG026906	93.1992	-1.03877	0.321922	-3.22677	0.00125195	0.0175237
MsaG020392	246.535	-1.04006	0.288759	-3.60185	0.000315966	0.00624083
MsaG023770	60.933	-1.04099	0.319157	-3.2617	0.00110748	0.0160543
MsaG025149	275.354	-1.04133	0.247915	-4.20034	2.66518e-05	0.000899751
MsaG008939	117.871	-1.04173	0.27731	-3.75654	0.000172278	0.00392064
MsaG003548	2081.91	-1.04403	0.265614	-3.93062	8.47269e-05	0.00227432
MsaG023761	47.4299	-1.04495	0.311063	-3.3593	0.000781414	0.0123208
MsaG016233	215.839	-1.0452	0.222115	-4.70568	2.53018e-06	0.000133108
MsaG039277	78.0762	-1.0453	0.357944	-2.9203	0.00349696	0.0377019
MsaG021649	72.2156	-1.04644	0.363896	-2.87566	0.00403178	0.0419718
MsaG009223	701.837	-1.04771	0.19481	-5.37811	7.52726e-08	7.04439e-06
MsaG025717	93.6175	-1.05115	0.352877	-2.9788	0.00289379	0.0326444
MsaG007727	65.5013	-1.05263	0.32807	-3.20857	0.00133397	0.0183177
MsaG019183	547.696	-1.05299	0.194478	-5.41443	6.14857e-08	5.89449e-06
MsaG028807	1003.67	-1.05419	0.325353	-3.24014	0.00119472	0.0169155
MsaG043664	329.207	-1.05512	0.346655	-3.04373	0.00233663	0.0277951
MsaG029065	188.975	-1.05664	0.247401	-4.27098	1.94614e-05	0.000688254
MsaG043400	533.618	-1.05742	0.280881	-3.76465	0.000166784	0.00383046
MsaG024675	457.98	-1.06083	0.378374	-2.80365	0.00505277	0.0492636
MsaG007729	837.189	-1.06169	0.248717	-4.26865	1.96659e-05	0.000694591
MsaG043841	114.688	-1.06175	0.369421	-2.87409	0.00405199	0.0421285
MsaG046414	553.63	-1.06251	0.243847	-4.35729	1.31683e-05	0.000503914
MsaG024956	210.508	-1.06257	0.259793	-4.09005	4.31284e-05	0.00133688
MsaG044631	235.614	-1.06285	0.263672	-4.03097	5.55474e-05	0.0016416
MsaG017411	1824.59	-1.06355	0.317959	-3.34491	0.000823082	0.0127873
MsaG003221	44.161	-1.06483	0.362199	-2.9399	0.00328317	0.0359298
MsaG026199	48.0371	-1.06496	0.362076	-2.94126	0.00326885	0.0358038
MsaG031168	172.913	-1.06824	0.280667	-3.80609	0.000141183	0.0033545
MsaG040511	115.147	-1.0691	0.297048	-3.59908	0.000319345	0.00628876
MsaG025335	115.887	-1.06976	0.324659	-3.29502	0.00098413	0.0146523
MsaG014930	75.8992	-1.06999	0.346271	-3.09003	0.00200137	0.0248715
MsaG028788	113.668	-1.07028	0.350443	-3.05407	0.00225759	0.027172
MsaG005172	92.8497	-1.07246	0.341325	-3.14206	0.00167764	0.0217626
MsaG028306	660.406	-1.07403	0.35114	-3.0587	0.00222299	0.0268426
MsaG027408	78.3771	-1.07519	0.298843	-3.59785	0.000320853	0.00630117
MsaG017647	87.156	-1.07701	0.29082	-3.70334	0.000212777	0.0046061
MsaG042857	56.322	-1.07709	0.294556	-3.65665	0.000255531	0.00528225
MsaG045582	68.1472	-1.07812	0.374571	-2.87827	0.00399862	0.0417843
MsaG013322	527.41	-1.08083	0.243343	-4.4416	8.92907e-06	0.000371179
MsaG039674	900.595	-1.08649	0.361315	-3.00704	0.00263804	0.0303705
MsaG000127	46.0095	-1.08678	0.345963	-3.14132	0.00168188	0.0217971
MsaG014956	48.2072	-1.08707	0.327974	-3.3145	0.000918085	0.0138716
MsaG027683	169.973	-1.08791	0.245613	-4.42939	9.4502e-06	0.000387894
MsaG010603	130.903	-1.08854	0.376074	-2.89447	0.00379794	0.0402529
MsaG041958	231.078	-1.08877	0.229792	-4.73807	2.15768e-06	0.000116405
MsaG023836	88.5631	-1.09094	0.330587	-3.30002	0.000966773	0.0144643
MsaG046371	67.5438	-1.09161	0.329804	-3.30988	0.000933349	0.0140559
MsaG017310	664.319	-1.09232	0.26592	-4.10772	3.99591e-05	0.00126372
MsaG015293	41.1508	-1.0938	0.378046	-2.8933	0.00381223	0.0403112
MsaG017671	1529.44	-1.09758	0.269914	-4.0664	4.77452e-05	0.00144517
MsaG026332	2934.81	-1.10007	0.307274	-3.58009	0.000343469	0.00660854
MsaG010773	41.0439	-1.1015	0.365273	-3.01555	0.00256515	0.0297294
MsaG040635	46.3227	-1.1017	0.375868	-2.93108	0.00337789	0.0366426
MsaG019932	35.6934	-1.10469	0.388909	-2.84048	0.00450451	0.0453623
MsaG046336	1124.6	-1.10535	0.179355	-6.16291	7.1421e-10	1.25164e-07
MsaG009968	86.5904	-1.10719	0.3933	-2.81513	0.0048758	0.0480662
MsaG000044	151.612	-1.1077	0.344312	-3.21713	0.00129479	0.017947
MsaG016425	120.116	-1.1079	0.315233	-3.51453	0.000440525	0.00798458
MsaG041587	507.597	-1.10825	0.345517	-3.2075	0.00133896	0.0183486
MsaG018056	54.1125	-1.10845	0.33428	-3.31595	0.000913329	0.0138073
MsaG024185	417.18	-1.10864	0.18478	-5.99979	1.97578e-09	3.03696e-07
MsaG040347	510.993	-1.10906	0.191701	-5.78536	7.23585e-09	9.48034e-07
MsaG015019	373.13	-1.10909	0.329546	-3.36552	0.000764003	0.0121127
MsaG032187	34.6461	-1.10949	0.380064	-2.91922	0.00350912	0.0377886
MsaG015023	941.085	-1.10989	0.180334	-6.15463	7.52529e-10	1.31045e-07
MsaG016918	206.269	-1.11107	0.279983	-3.96836	7.23705e-05	0.0020277
MsaG003546	3717.88	-1.11154	0.316391	-3.51318	0.000442782	0.0080044
MsaG038306	257.884	-1.11155	0.25205	-4.41004	1.03352e-05	0.000414521
MsaG043869	58.1344	-1.11276	0.348055	-3.1971	0.00138818	0.0188314
MsaG040224	37.6725	-1.11304	0.352194	-3.1603	0.00157608	0.0207485
MsaG019569	827.786	-1.11317	0.382824	-2.90778	0.00364003	0.0388939
MsaG016486	60.3729	-1.11598	0.381354	-2.92635	0.00342962	0.0370922
MsaG012635	54.8162	-1.1192	0.364284	-3.07234	0.0021239	0.0259604
MsaG003440	127.401	-1.12118	0.247248	-4.53465	5.7698e-06	0.000259427
MsaG000530	112.336	-1.12223	0.384353	-2.9198	0.00350258	0.0377478
MsaG033490	43.0189	-1.1231	0.400862	-2.8017	0.00508335	0.0495266
MsaG038545	125.315	-1.12395	0.226645	-4.95908	7.08294e-07	4.6622e-05
MsaG045390	341.375	-1.12416	0.340815	-3.29845	0.000972203	0.0145297
MsaG006617	119.629	-1.12514	0.263289	-4.2734	1.92514e-05	0.000682583
MsaG026280	350.121	-1.12625	0.253025	-4.45112	8.54232e-06	0.000359378
MsaG033776	123.435	-1.12637	0.309564	-3.63857	0.000274152	0.00560403
MsaG005024	343.315	-1.12816	0.308667	-3.65495	0.000257234	0.00531347
MsaG014912	74.4482	-1.12837	0.336885	-3.34941	0.000809833	0.0126402
MsaG015428	66.3789	-1.12846	0.340128	-3.31777	0.000907397	0.0137508
MsaG042771	251.444	-1.12928	0.329532	-3.42692	0.000610479	0.0101984
MsaG022880	50.6591	-1.13036	0.345628	-3.27045	0.00107377	0.0156981
MsaG010732	52.6936	-1.13228	0.370293	-3.05779	0.00222978	0.0269002
MsaG014664	39.907	-1.13237	0.327912	-3.45328	0.000553823	0.00949401
MsaG027719	143.885	-1.13248	0.336472	-3.36576	0.000763338	0.0121127
MsaG002254	147.866	-1.13314	0.398393	-2.84428	0.00445114	0.0449922
MsaG039171	178.876	-1.13594	0.372794	-3.0471	0.0023106	0.0276479
MsaG002845	180.54	-1.13617	0.292274	-3.88736	0.000101339	0.002623
MsaG025399	676.424	-1.13754	0.376357	-3.0225	0.00250699	0.0292649
MsaG006876	402.285	-1.13795	0.218899	-5.19851	2.00888e-07	1.64501e-05
MsaG024379	618.071	-1.13826	0.228197	-4.98807	6.09839e-07	4.14299e-05
MsaG024820	74.1501	-1.14105	0.317321	-3.59587	0.000323308	0.00633308
MsaG032567	562.39	-1.1414	0.370821	-3.07804	0.00208367	0.0256281
MsaG019263	121.388	-1.14161	0.334488	-3.41302	0.000642471	0.010604
MsaG012227	114.294	-1.1428	0.247424	-4.61881	3.85939e-06	0.000185642
MsaG041739	149.912	-1.14285	0.327864	-3.48575	0.000490754	0.00860411
MsaG046782	54.4239	-1.14418	0.392885	-2.91225	0.0035883	0.0385056
MsaG005890	34.5512	-1.14537	0.35889	-3.19142	0.00141577	0.0191127
MsaG020721	40.2507	-1.14571	0.381104	-3.00628	0.00264464	0.0304327
MsaG002300	57.7893	-1.14646	0.33815	-3.39038	0.000697957	0.0113162
MsaG015150	58.7143	-1.14685	0.357023	-3.21227	0.00131691	0.0181712
MsaG020143	617.372	-1.15056	0.287591	-4.00068	6.31612e-05	0.0018197
MsaG008293	63.1576	-1.15086	0.407247	-2.82595	0.00471406	0.0468749
MsaG016162	58.0272	-1.15196	0.35081	-3.2837	0.00102455	0.0151801
MsaG030269	126.279	-1.15499	0.252718	-4.57027	4.87091e-06	0.000224486
MsaG037209	1573.36	-1.15501	0.335203	-3.4457	0.000569579	0.00967967
MsaG045350	47.2891	-1.15645	0.387345	-2.98559	0.00283035	0.0321263
MsaG025406	102.408	-1.15767	0.33103	-3.49717	0.000470222	0.00836845
MsaG030915	83.0424	-1.15831	0.35512	-3.26175	0.00110725	0.0160543
MsaG040136	45.3754	-1.15839	0.407234	-2.84453	0.00444768	0.0449737
MsaG002783	88.1559	-1.15884	0.289343	-4.00506	6.20012e-05	0.00179736
MsaG041485	41.222	-1.15922	0.395929	-2.92784	0.00341327	0.036959
MsaG015401	89.633	-1.16017	0.321056	-3.61361	0.000301966	0.00602487
MsaG016618	64.7385	-1.16067	0.304583	-3.8107	0.000138576	0.00330111
MsaG024322	243.223	-1.16083	0.278528	-4.16775	3.07625e-05	0.00100882
MsaG028870	176.509	-1.16169	0.259583	-4.47522	7.63342e-06	0.000326634
MsaG046247	30.6286	-1.16347	0.390479	-2.9796	0.00288625	0.0325728
MsaG007943	24.7913	-1.16438	0.41055	-2.83613	0.00456632	0.0458532
MsaG012878	84.7998	-1.16651	0.386596	-3.01738	0.00254973	0.0296005
MsaG046149	198.386	-1.17093	0.299051	-3.91549	9.02216e-05	0.00238918
MsaG039990	66.6035	-1.17126	0.346979	-3.3756	0.000736557	0.0118291
MsaG045340	91.8193	-1.17598	0.31294	-3.75786	0.000171376	0.00390334
MsaG044901	508.12	-1.17665	0.345729	-3.40338	0.000665569	0.010877
MsaG031260	63.0106	-1.1786	0.411808	-2.86202	0.00420955	0.0431687
MsaG031149	190.117	-1.17898	0.299309	-3.93901	8.18195e-05	0.0022201
MsaG021189	429.908	-1.17967	0.344942	-3.41991	0.000626418	0.0103936
MsaG040705	98.4526	-1.18009	0.333929	-3.53394	0.000409413	0.00757704
MsaG004497	238.754	-1.18131	0.383884	-3.07727	0.00208907	0.0256716
MsaG002870	128.08	-1.18161	0.325792	-3.6269	0.000286844	0.00580739
MsaG009344	155.029	-1.18336	0.261968	-4.51718	6.26698e-06	0.000275887
MsaG037642	83.4761	-1.18338	0.269996	-4.38296	1.17077e-05	0.000456268
MsaG006207	44.4386	-1.18538	0.414494	-2.85984	0.0042386	0.0433134
MsaG015558	59.2143	-1.18625	0.357161	-3.32133	0.000895898	0.0136345
MsaG046933	34.2434	-1.18679	0.414041	-2.86636	0.00415223	0.0428042
MsaG024892	264.584	-1.18777	0.364865	-3.25538	0.00113242	0.0162701
MsaG046829	82.1979	-1.1917	0.331718	-3.59251	0.000327504	0.0063939
MsaG019225	3015.29	-1.1924	0.322436	-3.69808	0.000217234	0.00466586
MsaG022250	120.505	-1.19439	0.366443	-3.25943	0.00111638	0.0161341
MsaG039445	31.0564	-1.19479	0.40177	-2.9738	0.00294135	0.0330572
MsaG004291	109.336	-1.19497	0.270915	-4.41088	1.02953e-05	0.000413525
MsaG030469	87.5673	-1.19603	0.370869	-3.22495	0.00125996	0.0176062
MsaG009087	113.809	-1.19813	0.264443	-4.53078	5.8766e-06	0.000262482
MsaG016898	80.715	-1.19831	0.387072	-3.09584	0.00196257	0.0245223
MsaG039456	73.2611	-1.19859	0.371483	-3.22649	0.00125319	0.0175293
MsaG008111	41.8583	-1.19878	0.392582	-3.05359	0.00226121	0.0272037
MsaG036375	80.95	-1.19879	0.304538	-3.93642	8.27065e-05	0.00223097
MsaG010580	30.1828	-1.20109	0.397569	-3.02108	0.00251879	0.0293279
MsaG008697	58.4439	-1.20125	0.331465	-3.62405	0.000290026	0.00586749
MsaG004032	41.417	-1.20129	0.384375	-3.12532	0.00177611	0.0227187
MsaG005387	103.485	-1.20138	0.25448	-4.72092	2.34778e-06	0.000125188
MsaG017187	995.886	-1.20225	0.282161	-4.26087	2.03635e-05	0.000716473
MsaG036381	116.967	-1.20294	0.339217	-3.54623	0.000390786	0.0073044
MsaG016255	67.1795	-1.20321	0.295088	-4.07747	4.55275e-05	0.00139183
MsaG030226	474.947	-1.20343	0.367249	-3.27689	0.00104958	0.0154676
MsaG039061	35.6478	-1.20354	0.384603	-3.12931	0.0017522	0.0224994
MsaG003643	227.003	-1.2048	0.302619	-3.98124	6.85553e-05	0.00194457
MsaG019018	61.1737	-1.20672	0.286968	-4.20508	2.60993e-05	0.000882184
MsaG009906	371.369	-1.21227	0.236213	-5.13211	2.86505e-07	2.2081e-05
MsaG016406	85.1984	-1.21257	0.371419	-3.2647	0.00109579	0.015932
MsaG000345	92.2961	-1.21298	0.398758	-3.04188	0.00235104	0.027908
MsaG001679	115.749	-1.21688	0.276887	-4.39486	1.10842e-05	0.000437546
MsaG045445	117.206	-1.21848	0.331123	-3.67983	0.000233387	0.00494334
MsaG018592	83.9992	-1.21853	0.423585	-2.87671	0.00401842	0.0419109
MsaG038230	66.0475	-1.21925	0.335773	-3.63118	0.000282127	0.00573297
MsaG027038	134.398	-1.22121	0.374646	-3.25965	0.0011155	0.0161341
MsaG034493	50.8403	-1.22126	0.332141	-3.67694	0.000236046	0.00498432
MsaG000692	58.3381	-1.22141	0.380611	-3.20906	0.00133168	0.0183016
MsaG014797	72.4204	-1.22187	0.391601	-3.12018	0.00180738	0.0230437
MsaG034369	2091.36	-1.22204	0.35276	-3.46423	0.000531752	0.00920743
MsaG003582	112.933	-1.2228	0.435762	-2.80613	0.00501407	0.0490285
MsaG042762	534.725	-1.22315	0.362564	-3.37362	0.000741859	0.0118948
MsaG045479	101.097	-1.22359	0.328664	-3.72291	0.00019694	0.00434184
MsaG005133	116.068	-1.22683	0.297708	-4.12092	3.77356e-05	0.00120308
MsaG034573	57.2674	-1.22748	0.413324	-2.96976	0.0029803	0.033374
MsaG019721	127.362	-1.22824	0.343671	-3.57389	0.000351717	0.00671543
MsaG023542	92.1629	-1.23238	0.387913	-3.17695	0.00148832	0.0198826
MsaG018885	132.469	-1.23319	0.309652	-3.98252	6.81885e-05	0.00193616
MsaG018598	58.889	-1.23375	0.416247	-2.96399	0.0030368	0.0338963
MsaG020862	250.767	-1.2346	0.28767	-4.29172	1.77293e-05	0.000640163
MsaG012636	238.719	-1.23699	0.212863	-5.81121	6.20242e-09	8.28415e-07
MsaG019173	173.249	-1.24156	0.325239	-3.81738	0.000134878	0.00323543
MsaG024943	47.1111	-1.24188	0.355911	-3.48931	0.000484276	0.00852487
MsaG005125	87.2504	-1.24295	0.348072	-3.57095	0.000355684	0.00676783
MsaG015571	10853.8	-1.24378	0.27912	-4.45608	8.3472e-06	0.000352283
MsaG003012	35.3222	-1.2455	0.383295	-3.24946	0.00115626	0.0165178
MsaG005897	367.822	-1.2459	0.248045	-5.02289	5.08994e-07	3.53648e-05
MsaG029324	43.022	-1.24674	0.374354	-3.33038	0.000867273	0.0133011
MsaG021609	112.296	-1.24815	0.381304	-3.27338	0.00106268	0.0156371
MsaG020723	91.7532	-1.25182	0.356184	-3.51454	0.000440524	0.00798458
MsaG021739	278.58	-1.25257	0.256054	-4.89181	9.99133e-07	6.25399e-05
MsaG002840	79.4573	-1.25276	0.301444	-4.15585	3.24074e-05	0.00105397
MsaG017099	32.3423	-1.25302	0.410483	-3.05255	0.00226907	0.0272864
MsaG030545	61.5291	-1.25494	0.366946	-3.41997	0.000626288	0.0103936
MsaG000061	85.1651	-1.25501	0.359993	-3.48622	0.000489906	0.00860411
MsaG040538	198.622	-1.25819	0.291344	-4.31858	1.57038e-05	0.000578412
MsaG004465	105.71	-1.25916	0.287132	-4.3853	1.15826e-05	0.000454568
MsaG015872	55.3989	-1.25939	0.446602	-2.81993	0.0048034	0.047557
MsaG004769	64.6322	-1.25971	0.360492	-3.49441	0.000475115	0.00839605
MsaG023705	32.8889	-1.2609	0.435764	-2.89353	0.00380933	0.040296
MsaG011358	35.6189	-1.26096	0.429411	-2.93648	0.00331959	0.0362442
MsaG000470	855.067	-1.26243	0.184792	-6.83162	8.39636e-12	2.5957e-09
MsaG002534	25.5258	-1.26544	0.38386	-3.29662	0.000978572	0.0145932
MsaG002948	53.1161	-1.26643	0.309153	-4.09644	4.1956e-05	0.00131478
MsaG031123	360.457	-1.26681	0.232779	-5.44209	5.26582e-08	5.21165e-06
MsaG011288	82.7943	-1.26858	0.409333	-3.09915	0.00194075	0.0243049
MsaG007671	38.699	-1.2694	0.357981	-3.54599	0.000391138	0.00730603
MsaG024768	142.114	-1.26972	0.340455	-3.72947	0.000191879	0.0042507
MsaG007035	542.204	-1.26992	0.238607	-5.32221	1.02512e-07	9.27799e-06
MsaG044312	59.0649	-1.2706	0.327024	-3.88533	0.00010219	0.00263816
MsaG007427	42.5546	-1.27079	0.402889	-3.1542	0.00160937	0.0211125
MsaG020180	25.5687	-1.27095	0.420604	-3.02172	0.0025134	0.0292941
MsaG005786	21.9083	-1.27096	0.453007	-2.80562	0.00502203	0.0490682
MsaG039219	52.9168	-1.27323	0.39758	-3.20244	0.00136268	0.0185976
MsaG020988	52.5201	-1.2751	0.443793	-2.87318	0.00406361	0.0422015
MsaG015875	540.922	-1.28005	0.324538	-3.94421	8.00635e-05	0.00218562
MsaG002069	44.3044	-1.28174	0.327182	-3.9175	8.94724e-05	0.00237391
MsaG014833	44.84	-1.28408	0.365054	-3.51751	0.000435614	0.00792166
MsaG031249	384.084	-1.28508	0.3758	-3.41959	0.000627146	0.0103936
MsaG043004	106.567	-1.2863	0.30767	-4.18079	2.90495e-05	0.000964136
MsaG011641	50.4283	-1.28681	0.445062	-2.8913	0.0038365	0.0405055
MsaG029938	51.4482	-1.28751	0.364423	-3.533	0.00041087	0.00759
MsaG004292	190.641	-1.28816	0.373651	-3.44748	0.000565836	0.00962811
MsaG025453	86.8458	-1.28833	0.335693	-3.83781	0.000124135	0.0030451
MsaG011399	85.0276	-1.28942	0.351942	-3.66373	0.000248569	0.00515382
MsaG040350	33.412	-1.28963	0.413804	-3.11652	0.00182997	0.0232241
MsaG004762	55.3604	-1.29045	0.447391	-2.88439	0.00392171	0.0412154
MsaG004859	136.793	-1.29052	0.277893	-4.64394	3.41833e-06	0.00016795
MsaG040733	158.972	-1.29099	0.284588	-4.53634	5.72384e-06	0.000258173
MsaG045979	42.9448	-1.29271	0.456136	-2.83404	0.00459629	0.0460682
MsaG043840	115.48	-1.293	0.268393	-4.81758	1.45308e-06	8.50636e-05
MsaG025986	35.8871	-1.29387	0.365766	-3.53742	0.000404063	0.00750667
MsaG000256	82.0142	-1.29467	0.427312	-3.0298	0.00244713	0.0287961
MsaG002417	22.6268	-1.29586	0.438667	-2.95408	0.00313599	0.0347358
MsaG004364	95.111	-1.29602	0.30967	-4.18517	2.84952e-05	0.000949174
MsaG036615	36.913	-1.2977	0.378195	-3.4313	0.000600688	0.0100838
MsaG004889	107.636	-1.29907	0.358704	-3.62156	0.000292827	0.00590678
MsaG015017	322.072	-1.3007	0.304289	-4.27455	1.91526e-05	0.000679956
MsaG028452	104.838	-1.30079	0.429753	-3.02684	0.00247129	0.0289833
MsaG005129	253.683	-1.30119	0.357389	-3.64081	0.000271779	0.00555964
MsaG025018	37.427	-1.30246	0.413405	-3.15056	0.00162956	0.02133
MsaG017538	204.323	-1.30291	0.291848	-4.46432	8.03221e-06	0.000340731
MsaG007793	346.723	-1.30379	0.204007	-6.3909	1.64913e-10	3.68896e-08
MsaG010982	19.8525	-1.30404	0.427439	-3.05082	0.00228214	0.0274196
MsaG017363	251.046	-1.30509	0.346898	-3.76216	0.000168453	0.00385912
MsaG030379	364.534	-1.30536	0.363571	-3.59037	0.000330205	0.00642067
MsaG012387	51.058	-1.30677	0.44067	-2.96543	0.00302264	0.0338068
MsaG039515	314.038	-1.30729	0.443902	-2.94499	0.0032297	0.0355022
MsaG045553	154.899	-1.30815	0.338978	-3.85909	0.000113811	0.00284477
MsaG003382	54.842	-1.30988	0.350407	-3.73816	0.000185371	0.00414658
MsaG003509	49.7052	-1.3106	0.359935	-3.6412	0.00027137	0.00555541
MsaG004499	107.512	-1.31345	0.446029	-2.94477	0.00323192	0.0355124
MsaG046263	597.888	-1.31487	0.321482	-4.09002	4.3134e-05	0.00133688
MsaG030847	2000.81	-1.31642	0.217843	-6.04298	1.51293e-09	2.39235e-07
MsaG040928	150.416	-1.32108	0.303599	-4.3514	1.3527e-05	0.000516204
MsaG026460	127.697	-1.32216	0.374556	-3.52993	0.000415667	0.00764994
MsaG025033	32.8718	-1.32225	0.379445	-3.4847	0.000492697	0.00862893
MsaG025075	202.393	-1.32264	0.303317	-4.3606	1.29707e-05	0.000498432
MsaG037285	116.761	-1.32327	0.460012	-2.8766	0.00401988	0.0419109
MsaG031959	48.2201	-1.32367	0.401521	-3.29664	0.000978491	0.0145932
MsaG003053	305.92	-1.32453	0.310565	-4.2649	1.99992e-05	0.000704556
MsaG018503	43.4347	-1.32531	0.364838	-3.63259	0.000280587	0.00571012
MsaG038786	106.776	-1.32859	0.323859	-4.10239	4.08906e-05	0.00129021
MsaG026836	133.719	-1.32968	0.285157	-4.66297	3.11681e-06	0.000155268
MsaG029172	138.99	-1.33057	0.333071	-3.99485	6.47352e-05	0.00185921
MsaG007475	83.5744	-1.33267	0.357234	-3.73054	0.000191073	0.00424309
MsaG020838	540.721	-1.33359	0.410853	-3.24591	0.00117074	0.0166814
MsaG015850	36.0012	-1.33369	0.352562	-3.78285	0.000155045	0.00361317
MsaG043673	69.492	-1.33385	0.43365	-3.07587	0.00209888	0.0257462
MsaG006641	149.128	-1.33765	0.338944	-3.94651	7.92985e-05	0.00217096
MsaG041364	28.8082	-1.33896	0.416589	-3.2141	0.00130854	0.0180829
MsaG039703	58.1215	-1.33973	0.365625	-3.66423	0.000248081	0.00515382
MsaG027733	197.298	-1.34334	0.240651	-5.5821	2.37638e-08	2.59459e-06
MsaG008666	66.4352	-1.3436	0.467137	-2.87624	0.0040244	0.0419422
MsaG008259	61.4579	-1.34634	0.382153	-3.52305	0.000426609	0.00777847
MsaG023570	41.7964	-1.34641	0.332975	-4.04357	5.26437e-05	0.00157098
MsaG007454	30.0824	-1.3496	0.384309	-3.51175	0.00044517	0.00804229
MsaG045609	50.6675	-1.35028	0.369096	-3.65834	0.000253857	0.00525159
MsaG046670	41.1144	-1.35091	0.35384	-3.81787	0.000134611	0.00323183
MsaG003110	116.857	-1.3518	0.344217	-3.92716	8.59542e-05	0.00229829
MsaG019622	25.8955	-1.35348	0.401245	-3.37319	0.000743018	0.0119065
MsaG017409	3282.93	-1.35383	0.311616	-4.34455	1.39563e-05	0.000529383
MsaG020625	44.9468	-1.35407	0.343906	-3.93733	8.23949e-05	0.00222693
MsaG003519	160.698	-1.35473	0.238414	-5.68225	1.32937e-08	1.57388e-06
MsaG012892	253.881	-1.35597	0.278342	-4.87159	1.10706e-06	6.84484e-05
MsaG016433	84.9364	-1.35765	0.421187	-3.22339	0.00126683	0.0176663
MsaG023769	21.8284	-1.35886	0.450954	-3.0133	0.00258421	0.0298873
MsaG014926	1764.47	-1.36122	0.204277	-6.66359	2.67216e-11	7.57958e-09
MsaG041221	76.2377	-1.36133	0.342618	-3.97333	7.0875e-05	0.00199188
MsaG037421	64.1308	-1.36229	0.468846	-2.90561	0.00366534	0.0391036
MsaG012381	80.2221	-1.36263	0.293567	-4.64163	3.45669e-06	0.000169532
MsaG040601	20.5324	-1.36401	0.478438	-2.85096	0.00435878	0.0443191
MsaG006805	113.523	-1.36499	0.333741	-4.08995	4.3147e-05	0.00133688
MsaG033388	36.0521	-1.3652	0.441079	-3.09513	0.00196723	0.0245583
MsaG011466	451.714	-1.36673	0.302992	-4.51077	6.45917e-06	0.00028299
MsaG005934	39.1381	-1.36734	0.379877	-3.59942	0.000318931	0.00628587
MsaG038900	178.176	-1.36896	0.29407	-4.65522	3.23636e-06	0.000160002
MsaG034551	103.686	-1.37056	0.254989	-5.37497	7.65935e-08	7.11958e-06
MsaG025263	63.6852	-1.37199	0.402425	-3.4093	0.0006513	0.0107192
MsaG023757	155.238	-1.37276	0.372502	-3.68523	0.000228501	0.0048548
MsaG014263	295.661	-1.37348	0.385287	-3.56483	0.000364093	0.00688499
MsaG015004	542.945	-1.37412	0.200359	-6.85826	6.97021e-12	2.25622e-09
MsaG035636	24.6354	-1.37457	0.412397	-3.33314	0.000858729	0.0132162
MsaG028720	229.472	-1.37628	0.279411	-4.92567	8.40737e-07	5.36706e-05
MsaG008715	114.37	-1.37667	0.283477	-4.85637	1.19558e-06	7.27771e-05
MsaG005223	712.685	-1.37709	0.29779	-4.62438	3.75716e-06	0.000181359
MsaG007116	27.3054	-1.37813	0.421925	-3.2663	0.00108964	0.0158626
MsaG015933	32.6857	-1.3795	0.467266	-2.95229	0.00315424	0.0348677
MsaG040346	27.7607	-1.37979	0.406597	-3.3935	0.000690068	0.0112147
MsaG003271	50.4879	-1.38201	0.351667	-3.92989	8.4984e-05	0.00227715
MsaG009975	188.179	-1.38296	0.294946	-4.68885	2.74744e-06	0.000141296
MsaG045532	42.8285	-1.383	0.403427	-3.42813	0.000607746	0.0101836
MsaG045558	176.246	-1.38319	0.245441	-5.63552	1.7453e-08	1.97614e-06
MsaG020765	502.56	-1.38426	0.448816	-3.08424	0.0020407	0.0252237
MsaG004056	45.2818	-1.3853	0.330085	-4.1968	2.70708e-05	0.000912777
MsaG020470	54.7616	-1.38589	0.444822	-3.11561	0.00183567	0.0232857
MsaG046566	237.44	-1.38598	0.280213	-4.94617	7.56864e-07	4.93468e-05
MsaG010263	70.2021	-1.38758	0.340354	-4.07687	4.56456e-05	0.00139389
MsaG045173	525.935	-1.38873	0.485035	-2.86316	0.00419438	0.0430774
MsaG022216	29.7584	-1.39003	0.49297	-2.81971	0.00480669	0.0475724
MsaG003670	45.4928	-1.39092	0.493542	-2.81825	0.00482866	0.0477383
MsaG001266	118.473	-1.39103	0.354454	-3.92443	8.69366e-05	0.00231416
MsaG028265	142.492	-1.39428	0.356647	-3.90941	9.25228e-05	0.00244072
MsaG000976	29.1095	-1.39491	0.417847	-3.33832	0.000842863	0.013043
MsaG019309	175.094	-1.39498	0.390005	-3.57684	0.000347779	0.00665887
MsaG036302	29.0457	-1.39506	0.483923	-2.88283	0.00394126	0.041379
MsaG005907	53.5041	-1.39666	0.408031	-3.42293	0.0006195	0.0103178
MsaG039826	288.387	-1.39673	0.337251	-4.14152	3.45015e-05	0.00111026
MsaG007105	1073.56	-1.39731	0.251758	-5.55021	2.85325e-08	2.97365e-06
MsaG015777	19.2387	-1.39873	0.488869	-2.86116	0.00422091	0.0432262
MsaG015062	108.202	-1.40546	0.354348	-3.96632	7.29913e-05	0.00204094
MsaG040004	23.5208	-1.40581	0.500589	-2.80832	0.00498013	0.0488149
MsaG039824	469.142	-1.40653	0.419567	-3.35233	0.000801339	0.012563
MsaG008889	50.9723	-1.40725	0.339565	-4.14427	3.40892e-05	0.00109828
MsaG011126	68.6392	-1.40954	0.359154	-3.9246	8.6873e-05	0.00231416
MsaG039273	35.0934	-1.41012	0.409461	-3.44384	0.000573509	0.00972244
MsaG029266	61.5164	-1.41047	0.340145	-4.14667	3.3734e-05	0.00109067
MsaG010943	50.1482	-1.41171	0.488865	-2.88772	0.00388045	0.0408911
MsaG040313	317.943	-1.41204	0.384897	-3.66861	0.000243874	0.00508329
MsaG006509	90.3274	-1.41222	0.397633	-3.55156	0.000382959	0.00718251
MsaG002719	89.6369	-1.41259	0.333576	-4.23468	2.28877e-05	0.000794115
MsaG020387	35.2653	-1.4151	0.480411	-2.94559	0.00322338	0.0354634
MsaG038608	154.108	-1.41682	0.373563	-3.79271	0.000149015	0.00350582
MsaG027967	128.95	-1.42074	0.243274	-5.84009	5.2172e-09	7.17731e-07
MsaG001399	27.9231	-1.42084	0.507216	-2.80126	0.00509035	0.0495597
MsaG019984	51.5141	-1.42088	0.421888	-3.3679	0.000757424	0.0120529
MsaG019931	157.094	-1.42364	0.297021	-4.79306	1.64256e-06	9.31821e-05
MsaG046181	199.162	-1.42471	0.296877	-4.79897	1.59482e-06	9.13362e-05
MsaG026644	181.639	-1.42491	0.337414	-4.22302	2.41047e-05	0.000824897
MsaG039650	62.0559	-1.42941	0.375987	-3.80175	0.000143678	0.00340204
MsaG016743	81.9243	-1.43125	0.274987	-5.20477	1.94239e-07	1.59531e-05
MsaG001442	26.3735	-1.43154	0.413139	-3.46504	0.000530146	0.00918542
MsaG026894	32.293	-1.43312	0.390154	-3.67321	0.000239521	0.00502301
MsaG029096	193.669	-1.43339	0.244148	-5.871	4.3318e-09	6.20756e-07
MsaG017300	140.322	-1.43357	0.270776	-5.29429	1.19481e-07	1.05365e-05
MsaG008894	431.269	-1.434	0.257188	-5.57569	2.46545e-08	2.66017e-06
MsaG019868	1821.83	-1.43591	0.235392	-6.1001	1.05999e-09	1.77832e-07
MsaG044829	153.595	-1.43593	0.290546	-4.94218	7.72532e-07	5.01307e-05
MsaG017736	185.098	-1.43656	0.305361	-4.70446	2.54539e-06	0.000133479
MsaG006686	19.7492	-1.44032	0.449092	-3.20717	0.00134046	0.0183581
MsaG019740	158.617	-1.44057	0.367086	-3.92434	8.69683e-05	0.00231416
MsaG007560	148.512	-1.44127	0.491292	-2.93363	0.00335026	0.0364344
MsaG010638	803.479	-1.44238	0.26718	-5.39854	6.71856e-08	6.35239e-06
MsaG047200	179.558	-1.44261	0.326682	-4.41594	1.00574e-05	0.000407139
MsaG006376	89.1433	-1.44368	0.36193	-3.98884	6.63959e-05	0.00189898
MsaG043799	211.955	-1.44395	0.452541	-3.19075	0.00141902	0.0191293
MsaG016432	89.1381	-1.44423	0.409895	-3.52341	0.000426025	0.00777298
MsaG007590	273.458	-1.44525	0.511234	-2.82699	0.00469882	0.0468078
MsaG028967	112.468	-1.44542	0.488565	-2.95849	0.00309147	0.0343671
MsaG024456	85.7361	-1.44622	0.339949	-4.25423	2.09772e-05	0.000735244
MsaG041777	16.2514	-1.44898	0.509997	-2.84115	0.00449507	0.0452912
MsaG029320	25.877	-1.44996	0.462884	-3.13245	0.00173355	0.0223091
MsaG040606	195.78	-1.45143	0.318233	-4.56092	5.09311e-06	0.000233164
MsaG014670	176.817	-1.45323	0.309697	-4.69242	2.69987e-06	0.000139632
MsaG025348	126.671	-1.45501	0.265761	-5.47489	4.3779e-08	4.39611e-06
MsaG042805	29.908	-1.45564	0.421311	-3.45502	0.000550252	0.00944456
MsaG004101	92.9846	-1.45573	0.322046	-4.52025	6.17678e-06	0.000273668
MsaG033617	904.86	-1.45587	0.402665	-3.61558	0.000299681	0.00600104
MsaG044136	33.2722	-1.45712	0.479342	-3.03984	0.00236704	0.0280719
MsaG025954	704.351	-1.45823	0.349975	-4.16667	3.09076e-05	0.00101237
MsaG011058	32.765	-1.45907	0.380591	-3.83371	0.000126227	0.00307892
MsaG045180	138.324	-1.45964	0.331727	-4.40012	1.08193e-05	0.000431425
MsaG003497	28.9888	-1.46116	0.39381	-3.71032	0.000206999	0.00450584
MsaG030846	2225.33	-1.4626	0.262949	-5.56228	2.66273e-08	2.81779e-06
MsaG026170	307.051	-1.46501	0.430024	-3.40681	0.00065726	0.0107999
MsaG041215	65.6846	-1.4669	0.395534	-3.70866	0.000208359	0.0045247
MsaG020778	676.519	-1.46704	0.372092	-3.94269	8.05731e-05	0.00219227
MsaG017998	36.9379	-1.46979	0.372807	-3.94251	8.06345e-05	0.00219227
MsaG038343	49.9866	-1.47138	0.339334	-4.33608	1.45044e-05	0.000542221
MsaG044209	105.054	-1.47231	0.442593	-3.32655	0.000879294	0.0134405
MsaG004060	317.279	-1.47485	0.301809	-4.8867	1.02539e-06	6.39743e-05
MsaG003291	119.665	-1.47499	0.272168	-5.4194	5.97985e-08	5.75278e-06
MsaG046586	89.1322	-1.47682	0.391705	-3.77024	0.000163091	0.00376135
MsaG017728	92.0294	-1.47885	0.486563	-3.03939	0.00237058	0.0281017
MsaG021966	142.91	-1.47895	0.345319	-4.28286	1.84504e-05	0.00066032
MsaG019214	124.326	-1.47964	0.303997	-4.86728	1.13144e-06	6.96431e-05
MsaG037311	50.7246	-1.48133	0.448621	-3.30196	0.000960114	0.0143803
MsaG007347	27.9471	-1.48253	0.471407	-3.14491	0.00166141	0.0216132
MsaG011564	16.6664	-1.48405	0.509339	-2.91368	0.00357194	0.03836
MsaG016109	69.1614	-1.48459	0.39839	-3.72648	0.000194169	0.0042945
MsaG024556	193.345	-1.48545	0.344613	-4.31048	1.62897e-05	0.000596004
MsaG039208	167.683	-1.48567	0.394236	-3.76847	0.000164254	0.003785
MsaG027088	53.6796	-1.49007	0.389193	-3.82863	0.000128858	0.00312096
MsaG002202	31.9902	-1.49184	0.463652	-3.21758	0.00129277	0.0179281
MsaG034587	21.8053	-1.49191	0.484455	-3.07955	0.00207311	0.025521
MsaG046180	243.109	-1.49305	0.378619	-3.94341	8.03323e-05	0.00218866
MsaG022143	1344.21	-1.49461	0.500791	-2.98449	0.00284049	0.0322016
MsaG007945	32.1215	-1.49581	0.381546	-3.9204	8.84007e-05	0.00234774
MsaG033731	491.363	-1.49652	0.344466	-4.34446	1.39617e-05	0.000529383
MsaG026321	1642.34	-1.5023	0.426358	-3.52356	0.000425798	0.00777298
MsaG014311	117.815	-1.50382	0.42492	-3.53907	0.000401544	0.00746996
MsaG040338	94.1869	-1.50513	0.381073	-3.94972	7.82424e-05	0.00215708
MsaG045828	29.29	-1.50523	0.404614	-3.72016	0.000199096	0.00437885
MsaG025565	17.7759	-1.50574	0.493789	-3.04935	0.00229335	0.0275182
MsaG039302	500.047	-1.50662	0.438139	-3.43868	0.000584561	0.00984156
MsaG016537	80.7344	-1.51076	0.327961	-4.60653	4.09445e-06	0.00019443
MsaG023326	16.7331	-1.5119	0.533422	-2.83433	0.00459215	0.0460453
MsaG005423	159.606	-1.51215	0.320286	-4.72124	2.34415e-06	0.000125188
MsaG011813	65.0679	-1.5129	0.368782	-4.10242	4.08843e-05	0.00129021
MsaG023758	162.196	-1.51349	0.474949	-3.18665	0.00143932	0.0193556
MsaG020934	344.59	-1.52093	0.33084	-4.59716	4.28291e-06	0.000202127
MsaG004333	165.905	-1.52152	0.290006	-5.2465	1.5502e-07	1.3246e-05
MsaG003363	815.143	-1.52476	0.238928	-6.38169	1.75142e-10	3.83577e-08
MsaG015063	118.041	-1.52521	0.326004	-4.67849	2.89e-06	0.000146206
MsaG014482	205.173	-1.52545	0.397538	-3.83723	0.000124431	0.0030451
MsaG009799	3286.22	-1.52585	0.330681	-4.61426	3.94496e-06	0.00018844
MsaG016388	56.4117	-1.52731	0.494648	-3.08767	0.00201734	0.0249911
MsaG014807	349.795	-1.53124	0.322993	-4.74079	2.1289e-06	0.0001155
MsaG038993	68.4909	-1.53172	0.372043	-4.11706	3.83739e-05	0.0012206
MsaG041752	156.207	-1.53223	0.450094	-3.40425	0.000663455	0.0108527
MsaG028599	48.7973	-1.53244	0.518038	-2.95816	0.00309485	0.0343908
MsaG015260	1040.47	-1.53756	0.432493	-3.55512	0.000377813	0.00711509
MsaG005224	42.1464	-1.54082	0.47098	-3.27152	0.00106972	0.0156915
MsaG046030	40.1607	-1.54178	0.402076	-3.83456	0.000125792	0.00307322
MsaG014729	18.4864	-1.55019	0.493545	-3.14093	0.00168411	0.021815
MsaG014235	110.194	-1.5528	0.499998	-3.10561	0.00189885	0.023903
MsaG025934	28.831	-1.5532	0.381727	-4.06889	4.72379e-05	0.00143139
MsaG030001	28.8726	-1.55402	0.510272	-3.04547	0.00232314	0.0277051
MsaG014352	20.3296	-1.55706	0.446216	-3.48948	0.000483957	0.0085247
MsaG014028	52.4573	-1.55745	0.330196	-4.71675	2.39642e-06	0.000127043
MsaG008403	103.476	-1.55761	0.260209	-5.986	2.1506e-09	3.26916e-07
MsaG033940	79.1978	-1.55915	0.330911	-4.7117	2.45662e-06	0.000129734
MsaG011463	32.328	-1.55992	0.468009	-3.33309	0.000858856	0.0132162
MsaG004746	44.8966	-1.56013	0.389398	-4.00653	6.16183e-05	0.00179025
MsaG045533	71.1679	-1.56094	0.552937	-2.823	0.0047577	0.0472064
MsaG046562	156.123	-1.56103	0.54436	-2.86764	0.00413547	0.0426954
MsaG011815	113.429	-1.56161	0.355027	-4.39858	1.08959e-05	0.000433849
MsaG040205	33.8734	-1.562	0.554702	-2.81593	0.00486365	0.047998
MsaG030848	7269.69	-1.56307	0.252516	-6.19001	6.01617e-10	1.10353e-07
MsaG041474	6496.3	-1.56635	0.251607	-6.22536	4.80464e-10	9.2444e-08
MsaG020258	30.0618	-1.5689	0.435116	-3.60571	0.000311298	0.00617079
MsaG015444	172.93	-1.57187	0.427756	-3.67467	0.000238154	0.00501141
MsaG018270	70.0819	-1.57397	0.393382	-4.00114	6.30391e-05	0.0018197
MsaG007660	206.418	-1.57487	0.384634	-4.09445	4.23175e-05	0.00131876
MsaG018154	39.8812	-1.57588	0.470751	-3.34759	0.00081518	0.0127004
MsaG012262	43.1504	-1.57634	0.332373	-4.74269	2.10897e-06	0.000114903
MsaG046275	34.4085	-1.5863	0.421675	-3.7619	0.000168629	0.00385995
MsaG011056	37.3528	-1.58821	0.554729	-2.86304	0.004196	0.0430779
MsaG007388	39.9536	-1.58976	0.435628	-3.64935	0.000262904	0.0054022
MsaG014504	19.8335	-1.59044	0.537219	-2.9605	0.00307139	0.0342072
MsaG022069	20.1082	-1.59152	0.488287	-3.2594	0.0011165	0.0161341
MsaG043565	503.502	-1.59191	0.433216	-3.67464	0.000238185	0.00501141
MsaG038721	194.025	-1.59322	0.46245	-3.44516	0.000570715	0.00969299
MsaG002172	30.2104	-1.5935	0.521763	-3.05408	0.00225755	0.027172
MsaG013273	24.7649	-1.59392	0.543068	-2.93502	0.00333529	0.036305
MsaG028953	24.6142	-1.59661	0.449517	-3.55184	0.000382553	0.00717978
MsaG024316	190.006	-1.59706	0.338126	-4.72327	2.32083e-06	0.000124232
MsaG037319	59.9945	-1.59722	0.401458	-3.97854	6.93393e-05	0.00195952
MsaG046574	42.0364	-1.59754	0.347563	-4.5964	4.29854e-06	0.000202171
MsaG007578	88.6978	-1.59776	0.504653	-3.16605	0.00154522	0.02044
MsaG038961	156.455	-1.59943	0.320738	-4.98672	6.14122e-07	4.15159e-05
MsaG040996	55.4963	-1.60242	0.332165	-4.82417	1.40588e-06	8.30071e-05
MsaG046734	91.3779	-1.60669	0.289307	-5.55361	2.79837e-08	2.93872e-06
MsaG020839	219.814	-1.60774	0.313089	-5.1351	2.8199e-07	2.1794e-05
MsaG017531	123.446	-1.61028	0.328117	-4.90763	9.21845e-07	5.84415e-05
MsaG027706	29.4139	-1.61071	0.460413	-3.49841	0.000468046	0.00835605
MsaG037641	24.1293	-1.61163	0.431581	-3.73425	0.000188274	0.00419898
MsaG038962	2265.19	-1.61258	0.384524	-4.1937	2.74445e-05	0.000924244
MsaG037240	75.9159	-1.61536	0.382222	-4.22623	2.37639e-05	0.0008173
MsaG018295	171.85	-1.61567	0.401709	-4.02198	5.77103e-05	0.0016928
MsaG016761	192.397	-1.61771	0.279391	-5.79011	7.03423e-09	9.3048e-07
MsaG000605	150.658	-1.62018	0.452677	-3.57912	0.000344753	0.00661935
MsaG020789	2818.58	-1.62246	0.342327	-4.7395	2.14249e-06	0.000115812
MsaG004662	186.619	-1.62669	0.30196	-5.38709	7.16075e-08	6.72427e-06
MsaG000023	66.9313	-1.62907	0.422173	-3.85877	0.000113958	0.00284477
MsaG045511	44.8894	-1.63633	0.425278	-3.84767	0.000119248	0.00296163
MsaG007296	12.4513	-1.63714	0.584766	-2.79965	0.00511587	0.0497723
MsaG006218	92.0638	-1.64105	0.344912	-4.75789	1.95626e-06	0.000108082
MsaG010736	113.235	-1.64245	0.416118	-3.94708	7.91107e-05	0.00217014
MsaG017752	189.765	-1.64299	0.322759	-5.09047	3.57175e-07	2.65603e-05
MsaG041671	18.2306	-1.64343	0.502421	-3.27102	0.0010716	0.0156915
MsaG016384	13.5929	-1.64695	0.568002	-2.89955	0.00373699	0.0396681
MsaG019264	121.147	-1.64723	0.389547	-4.22857	2.35177e-05	0.000810923
MsaG040226	32.3203	-1.6502	0.417613	-3.9515	7.76622e-05	0.00214538
MsaG016740	27.2623	-1.65175	0.505282	-3.26897	0.0010794	0.0157636
MsaG009947	55.9742	-1.65266	0.347904	-4.75034	2.03077e-06	0.000110862
MsaG005424	93.7885	-1.65315	0.429927	-3.84519	0.000120461	0.00298007
MsaG024406	40.9014	-1.65369	0.54994	-3.00703	0.00263813	0.0303705
MsaG000211	22.1267	-1.65456	0.444552	-3.72186	0.000197762	0.00435647
MsaG010812	96.27	-1.65496	0.395979	-4.17941	2.92264e-05	0.000968839
MsaG040366	125.596	-1.6572	0.337432	-4.91122	9.05121e-07	5.75138e-05
MsaG026187	21.7191	-1.65969	0.454898	-3.64849	0.000263787	0.0054163
MsaG046234	15.4178	-1.66027	0.591735	-2.80577	0.00501968	0.0490627
MsaG019017	14.1952	-1.66387	0.56687	-2.93519	0.00333346	0.036305
MsaG009559	228.39	-1.67034	0.394304	-4.23616	2.27376e-05	0.000791136
MsaG041278	29.1651	-1.67092	0.447682	-3.73239	0.000189671	0.00421877
MsaG038960	146.165	-1.67116	0.431926	-3.86909	0.000109241	0.00277274
MsaG030788	26.0873	-1.67148	0.452793	-3.69149	0.000222947	0.00475517
MsaG006106	26.3549	-1.67332	0.594199	-2.8161	0.00486105	0.0479896
MsaG002912	101.028	-1.6738	0.355894	-4.70308	2.56261e-06	0.000133773
MsaG043881	62.9031	-1.67642	0.469814	-3.56827	0.000359346	0.00681865
MsaG046133	37.0319	-1.67647	0.511333	-3.27863	0.00104312	0.0153948
MsaG042992	19.3472	-1.68024	0.591622	-2.84006	0.00451057	0.0453928
MsaG041209	31.2221	-1.68319	0.443772	-3.79291	0.000148893	0.00350582
MsaG038227	87.5578	-1.68414	0.364465	-4.62087	3.82139e-06	0.000184136
MsaG018925	35.9159	-1.6878	0.444272	-3.79902	0.00014527	0.00343382
[truncated: 836 more rows]

## Sheet: PF 4xBSpvs4xUSP
Supplementary Table 10. Differentially expressed genes (DEGs) between tetraploid BSP and tetraploids USP accessions in pollinated flowers. For each gene, the base mean (namely the average of the normalized count values, dividing by size factors, taken over all samples), log2FoldChange (the fold change expressed in logarithmic scale to base 2), lfcSE (The standard error estimate for the log2 fold …
gene	baseMean	log2FoldChange	lfcSE	stat	pvalue	padj
MsaG008467	26.1993	8.45342	1.23637	6.83727	8.07188e-12	1.01264e-09
MsaG033834	30.0673	7.41164	1.237	5.9916	2.07784e-09	1.30044e-07
MsaG031835	12.4717	7.09613	1.34263	5.28525	1.25532e-07	4.53731e-06
MsaG022970	18.4606	7.05474	2.02242	3.48827	0.00048615	0.0045322
MsaG021104	12.9385	6.91467	1.44372	4.78949	1.67206e-06	3.99126e-05
MsaG028810	26.5616	6.85892	1.24093	5.52723	3.25329e-08	1.41766e-06
MsaG002271	19.1863	6.79562	1.2687	5.35634	8.49225e-08	3.2236e-06
MsaG022969	10.3319	6.79354	1.38551	4.90328	9.42485e-07	2.45961e-05
MsaG002688	22.866	6.64234	1.23635	5.37253	7.76401e-08	2.99182e-06
MsaG008468	7.32438	6.57871	1.32644	4.95968	7.0609e-07	1.9253e-05
MsaG012735	21.5233	6.45666	1.26297	5.1123	3.1826e-07	9.88197e-06
MsaG006171	6.47692	6.43834	1.4023	4.59129	4.4052e-06	9.03519e-05
MsaG024005	159.809	6.2877	0.56426	11.1433	7.72433e-29	1.40316e-25
MsaG029362	75.9013	6.26149	1.04407	5.99721	2.0074e-09	1.262e-07
MsaG042960	17.4891	6.20433	1.25629	4.93859	7.86876e-07	2.11466e-05
MsaG019290	15.8125	6.17518	1.25934	4.90349	9.41496e-07	2.45932e-05
MsaG034497	10.6746	6.16338	1.29928	4.74368	2.09872e-06	4.86042e-05
MsaG036264	11.5426	6.11671	1.44227	4.24101	2.22513e-05	0.000350706
MsaG042962	13.7357	6.0468	1.26089	4.79567	1.62132e-06	3.8934e-05
MsaG027486	6.99446	6.0341	1.43455	4.20628	2.59609e-05	0.000398837
MsaG037017	5.91972	5.9843	1.48025	4.04275	5.2827e-05	0.000729101
MsaG021079	20.7576	5.9218	1.86816	3.16986	0.00152512	0.0113114
MsaG009832	4.49351	5.91028	1.47473	4.0077	6.13139e-05	0.000826261
MsaG001849	15.6541	5.8795	1.12744	5.21492	1.83899e-07	6.25121e-06
MsaG031096	11.1904	5.82007	1.28668	4.52333	6.08745e-06	0.000117127
MsaG033530	8.47992	5.76609	1.2979	4.44261	8.88739e-06	0.000162188
MsaG029364	8.49507	5.70086	1.39571	4.08456	4.41606e-05	0.000631613
MsaG013367	9.10593	5.69724	1.60927	3.54027	0.000399718	0.00388416
MsaG014019	44.7357	5.68123	1.13699	4.99675	5.83047e-07	1.62463e-05
MsaG032088	7.07439	5.63971	1.34898	4.18071	2.90603e-05	0.000438461
MsaG025823	139.433	5.60165	0.495481	11.3055	1.23274e-29	2.46336e-26
MsaG024007	155.848	5.60053	0.480257	11.6615	2.0043e-31	4.6727e-28
MsaG033010	11.2572	5.59868	1.27395	4.39473	1.10913e-05	0.000195274
MsaG031443	7.19694	5.59461	1.36611	4.09529	4.21646e-05	0.000605542
MsaG042284	4.59157	5.5271	1.47714	3.74174	0.000182748	0.00204176
MsaG002961	20.0964	5.52085	0.930445	5.93356	2.96432e-09	1.78344e-07
MsaG025825	22.4926	5.50223	1.09958	5.00396	5.61655e-07	1.57129e-05
MsaG018533	4.97251	5.40845	1.42667	3.79095	0.000150072	0.00174861
MsaG013139	5.01128	5.3661	1.51337	3.54579	0.000391431	0.00381823
MsaG029433	19.901	5.35539	1.257	4.26044	2.04022e-05	0.00032709
MsaG031803	5.28647	5.31679	1.34256	3.96019	7.4889e-05	0.00097537
MsaG017220	8.76767	5.31056	1.54975	3.42671	0.000610935	0.00543105
MsaG003006	26.4568	5.26652	1.07653	4.89211	9.97593e-07	2.57936e-05
MsaG004391	608.728	5.26513	0.422776	12.4537	1.33492e-35	5.3351e-32
MsaG013749	6.10229	5.25634	1.35362	3.88316	0.000103108	0.00127769
MsaG042963	14.965	5.22261	1.09757	4.75834	1.95189e-06	4.55811e-05
MsaG033443	9.9577	5.21732	1.42392	3.66406	0.000248249	0.00262704
MsaG041352	5.62451	5.20102	1.39141	3.73795	0.000185529	0.00206787
MsaG008374	4.92636	5.15305	1.4044	3.66922	0.000243294	0.00258897
MsaG044656	5.76312	5.12541	1.33413	3.84176	0.000122154	0.00148002
MsaG022983	2.60647	5.12293	1.5975	3.20684	0.001342	0.0102383
MsaG044228	10.1341	5.09088	1.4035	3.62727	0.00028643	0.00295253
MsaG044227	4.88855	5.08869	1.52594	3.33479	0.000853644	0.00707183
MsaG001902	4.73148	5.07717	1.51244	3.35695	0.000788065	0.006643
MsaG041451	6.8947	5.06331	1.31706	3.84439	0.000120853	0.00146744
MsaG029336	51.2725	5.05811	0.781531	6.47205	9.66795e-11	9.29452e-09
MsaG041886	8.2591	5.04175	1.44907	3.47931	0.000502709	0.00465947
MsaG029358	81.1194	5.04045	0.798412	6.31309	2.73515e-10	2.18624e-08
MsaG012590	7.07592	5.03627	1.46523	3.4372	0.00058776	0.00526856
MsaG024604	3.32468	5.01726	1.49581	3.35422	0.000795905	0.00668856
MsaG023240	3.06707	5.01669	1.68559	2.97622	0.00291823	0.0189201
MsaG002945	6.11526	5.00003	1.3662	3.65981	0.000252405	0.00266162
MsaG010108	4.27442	4.97057	1.42067	3.49876	0.00046742	0.004394
MsaG007813	3.74991	4.93144	1.44236	3.419	0.000628514	0.00554329
MsaG034965	10.1721	4.9276	1.27793	3.85594	0.000115288	0.00140658
MsaG034841	2.58314	4.91723	1.57909	3.11397	0.00184586	0.0131432
MsaG038465	6.13331	4.87924	1.37395	3.55124	0.000383422	0.0037624
MsaG011681	9.27801	4.8774	1.30171	3.74693	0.000179009	0.0020064
MsaG019230	3.21329	4.84011	1.57044	3.08201	0.00205611	0.0142982
MsaG034964	2.137	4.83602	1.70104	2.84298	0.00446937	0.0264849
MsaG009039	2.13025	4.82984	1.76728	2.73293	0.00627738	0.0345861
MsaG022974	2.85358	4.82013	1.54287	3.12414	0.00178327	0.012815
MsaG026129	8.84105	4.80026	1.29467	3.70772	0.000209132	0.00228364
MsaG036514	2.42616	4.77305	1.55525	3.06899	0.00214787	0.0148002
MsaG030431	11.4551	4.75495	1.3825	3.43939	0.000583035	0.00524806
MsaG005116	5.06732	4.75412	1.53949	3.08812	0.00201427	0.0140664
MsaG031860	4.52533	4.75297	1.42535	3.33459	0.000854259	0.00707473
MsaG024181	4.02826	4.75209	1.42554	3.33353	0.000857511	0.00708707
MsaG011563	4.4328	4.73473	1.82043	2.60088	0.00929844	0.0465521
MsaG036983	6.33895	4.71241	1.40625	3.35106	0.000805038	0.00675517
MsaG024757	2.32854	4.71235	1.55031	3.03962	0.00236874	0.0160222
MsaG021080	6.28799	4.69207	1.45689	3.2206	0.00127922	0.00985595
MsaG012666	3.72655	4.6907	1.57774	2.97304	0.00294863	0.0190686
MsaG019293	3.94491	4.68881	1.48209	3.16366	0.00155799	0.0115095
MsaG045738	3.71395	4.65261	1.52025	3.06043	0.00221018	0.0151512
MsaG026076	3.41784	4.65108	1.49632	3.10835	0.00188137	0.0133688
MsaG041347	8.75248	4.617	1.34049	3.44426	0.00057262	0.00517429
MsaG026703	17.9995	4.61021	1.10542	4.17055	3.03872e-05	0.00045558
MsaG038090	4.05067	4.52244	1.38898	3.25593	0.0011302	0.00889409
MsaG041477	2.39107	4.50868	1.63524	2.7572	0.00582986	0.0326258
MsaG029304	6.72657	4.5032	1.32125	3.40829	0.000653722	0.00571338
MsaG037635	2.23602	4.49501	1.57465	2.85461	0.00430896	0.025747
MsaG006831	16.4362	4.48924	1.09879	4.08562	4.39594e-05	0.000629058
MsaG033594	2.9767	4.46025	1.47857	3.01659	0.00255632	0.0170113
MsaG021052	7.40078	4.45646	1.41556	3.14819	0.00164286	0.0120285
MsaG043528	6.0946	4.45486	1.5652	2.8462	0.00442446	0.0263247
MsaG027336	3.03086	4.44336	1.66689	2.66566	0.00768373	0.0403
MsaG030335	6.10176	4.43302	1.33565	3.31901	0.000903372	0.00739489
MsaG015184	88.1158	4.37544	0.70732	6.18593	6.17367e-10	4.52133e-08
MsaG015806	3.11326	4.35966	1.60524	2.71589	0.00660973	0.0359056
MsaG020611	3.29792	4.35831	1.4505	3.0047	0.00265839	0.0175445
MsaG011878	1.90057	4.3575	1.6072	2.71124	0.00670313	0.0362791
MsaG000751	7.46713	4.35215	1.21228	3.59004	0.000330625	0.0033236
MsaG021784	3.95709	4.32694	1.65947	2.60743	0.0091226	0.0458605
MsaG037444	3.64055	4.31502	1.4524	2.97096	0.00296874	0.0191544
MsaG012665	2.93774	4.30563	1.52023	2.83222	0.00462264	0.0271858
MsaG026222	6.81548	4.29882	1.3911	3.09022	0.00200005	0.0139767
MsaG030817	12.9568	4.29713	0.962708	4.46359	8.05981e-06	0.000149227
MsaG012043	6.18573	4.2704	1.36211	3.13514	0.00171773	0.0124431
MsaG024764	20.6564	4.24868	0.848724	5.00596	5.55841e-07	1.55814e-05
MsaG011805	2.11904	4.21985	1.63987	2.57327	0.0100741	0.0494661
MsaG043751	5.43474	4.17815	1.33289	3.13466	0.00172051	0.01246
MsaG028141	4.87056	4.14893	1.42265	2.91634	0.00354167	0.0219791
MsaG002195	4.74876	4.12204	1.40517	2.93347	0.00335194	0.021087
MsaG025504	5.29875	4.11312	1.34807	3.05111	0.00227997	0.015542
MsaG025373	3.42013	4.10186	1.52655	2.687	0.00720959	0.0383932
MsaG027493	2.90289	4.0847	1.52732	2.67442	0.00748588	0.0395067
MsaG027825	5.31334	4.08104	1.40822	2.89801	0.00375535	0.0230782
MsaG035786	7.87111	4.04484	1.22871	3.29194	0.000994995	0.00802421
MsaG039083	4.24772	4.03058	1.48747	2.70968	0.00673476	0.0364234
MsaG009610	8.67295	4.01589	1.28718	3.11991	0.00180909	0.0129506
MsaG026559	25.0733	4.00218	1.14359	3.49966	0.000465844	0.00438213
MsaG042476	2.67027	3.99549	1.55189	2.5746	0.0100357	0.0493337
MsaG036180	5.74004	3.9422	1.37674	2.86343	0.00419085	0.0251973
MsaG041712	5.3055	3.93779	1.34731	2.92271	0.00346994	0.0216589
MsaG028538	5.01413	3.93523	1.43745	2.73765	0.00618792	0.034246
MsaG024382	3.57013	3.93343	1.52568	2.57815	0.00993297	0.0489665
MsaG034728	4.66831	3.90715	1.37857	2.83421	0.00459396	0.0270627
MsaG024840	129.814	3.90402	0.511966	7.62554	2.43017e-14	6.35388e-12
MsaG034011	2.75295	3.88662	1.49211	2.60479	0.0091931	0.046099
MsaG004476	31.363	3.8836	0.600999	6.4619	1.03394e-10	9.77209e-09
MsaG019125	5.43322	3.88279	1.28228	3.02805	0.00246139	0.0164934
MsaG005207	3.41199	3.87967	1.43213	2.70903	0.00674809	0.0364801
MsaG001157	41.6432	3.87767	0.564768	6.86595	6.60504e-12	8.51533e-10
MsaG021034	7.52612	3.87359	1.29221	2.99765	0.00272066	0.0178795
MsaG045328	4.51344	3.86059	1.37358	2.81061	0.00494472	0.0286168
MsaG026560	27.1936	3.82162	0.750621	5.09128	3.55657e-07	1.07799e-05
MsaG041714	6.37303	3.72085	1.22321	3.04188	0.00235104	0.015941
MsaG015442	16.5918	3.71193	1.17137	3.16889	0.00153025	0.011342
MsaG031195	7.64512	3.7074	1.20056	3.08805	0.00201473	0.0140664
MsaG035594	6.61449	3.69441	1.29984	2.84219	0.00448041	0.0265391
MsaG045707	78.2442	3.68655	0.441898	8.34252	7.27229e-17	2.99191e-14
MsaG014625	58.8224	3.67117	1.32686	2.76681	0.00566085	0.0318969
MsaG043585	4.96369	3.65476	1.414	2.5847	0.00974641	0.0482594
MsaG045183	14.4707	3.58766	0.779283	4.60379	4.14867e-06	8.5782e-05
MsaG043100	32.3059	3.58348	0.702586	5.10041	3.3891e-07	1.03735e-05
MsaG003121	7.69302	3.55349	1.06554	3.33492	0.000853242	0.00707059
MsaG009105	3.25822	3.54552	1.33296	2.65988	0.00781681	0.0408219
MsaG034091	14.8329	3.52022	1.01212	3.47807	0.000505042	0.0046754
MsaG014958	6.44762	3.51015	1.22557	2.86408	0.00418222	0.0251973
MsaG029380	10.2294	3.493	0.991523	3.52286	0.000426915	0.00409581
MsaG041342	6.62828	3.48183	1.04482	3.33247	0.000860777	0.00710986
MsaG006054	27.9883	3.48077	0.576905	6.03352	1.60427e-09	1.02551e-07
MsaG020680	18.0155	3.47011	0.885108	3.92055	8.83489e-05	0.00112399
MsaG033365	5.98594	3.44769	1.31047	2.63087	0.00851663	0.043526
MsaG044408	12.5399	3.43298	0.954027	3.59841	0.000320164	0.00323471
MsaG044818	14.6057	3.3965	1.06245	3.19686	0.00138931	0.0105418
MsaG004477	20.7877	3.37394	0.744364	4.53265	5.82491e-06	0.000113244
MsaG000041	45.4861	3.36814	0.514437	6.54724	5.86112e-11	6.05058e-09
MsaG023607	11.625	3.35507	0.875325	3.83294	0.000126618	0.0015229
MsaG004181	75.5486	3.34583	0.453203	7.38263	1.55193e-13	3.33975e-11
MsaG006364	63.1471	3.30469	0.565868	5.84004	5.21872e-09	2.86272e-07
MsaG022569	22.9346	3.30374	0.822937	4.01457	5.95543e-05	0.000806433
MsaG006136	11.3068	3.28133	0.81906	4.00621	6.16997e-05	0.00083066
MsaG030395	82.4034	3.26739	0.503315	6.49174	8.48488e-11	8.29975e-09
MsaG032099	13.2169	3.26257	0.69078	4.72303	2.32362e-06	5.27215e-05
MsaG011913	4.95091	3.26168	1.07065	3.04645	0.0023156	0.0157427
MsaG031996	8.73796	3.25755	1.07913	3.01869	0.00253873	0.0169144
MsaG043351	7.62544	3.24745	1.24938	2.59924	0.00934292	0.0467413
MsaG034986	15.2711	3.23832	0.696068	4.6523	3.28248e-06	7.09665e-05
MsaG027977	4.80201	3.23311	1.23478	2.61836	0.00883539	0.0447707
MsaG005378	6.0985	3.23287	1.23979	2.60759	0.00911815	0.0458464
MsaG021296	6.26233	3.21942	1.04949	3.06761	0.00215778	0.0148465
MsaG015365	7.49885	3.21171	1.1036	2.91021	0.00361183	0.0223155
MsaG034016	10.5373	3.20668	0.890035	3.60287	0.000314726	0.00319143
MsaG029292	6.05922	3.19553	1.23407	2.58943	0.0096134	0.0477553
MsaG028559	12.8933	3.1906	0.957899	3.33083	0.000865876	0.00714565
MsaG035401	14.7113	3.18466	0.736247	4.32554	1.5216e-05	0.000255052
MsaG042843	4.31405	3.17477	1.23189	2.57716	0.00996152	0.0490726
MsaG001756	4.57724	3.17453	1.19002	2.66763	0.00763872	0.0401383
MsaG000839	14.6131	3.15796	0.648084	4.87277	1.10045e-06	2.78104e-05
MsaG030384	16.1974	3.15745	0.845015	3.73656	0.000186551	0.00207679
MsaG030583	4.83823	3.15187	1.11673	2.82241	0.00476638	0.0278264
MsaG024783	42.8995	3.11716	0.54889	5.67904	1.35455e-08	6.64824e-07
MsaG007224	53.7082	3.11265	0.572884	5.4333	5.53218e-08	2.24302e-06
MsaG002136	10.2076	3.09714	0.843902	3.67002	0.000242535	0.00258285
MsaG003769	22.314	3.07578	0.735202	4.18359	2.86944e-05	0.000434156
MsaG026441	10.8988	3.07278	0.927182	3.3141	0.000919374	0.00750085
MsaG007602	42.3993	3.06638	0.515677	5.94631	2.74253e-09	1.67888e-07
MsaG037608	8.35771	3.06393	1.01376	3.02236	0.00250814	0.0167424
MsaG019421	4.86571	3.05073	1.17285	2.60112	0.00929204	0.0465284
MsaG001238	62.9732	3.04599	0.381238	7.98974	1.35225e-15	4.45064e-13
MsaG023030	53.02	3.04078	0.601605	5.05445	4.31629e-07	1.26178e-05
MsaG012757	5.51518	3.03742	1.08323	2.80403	0.00504686	0.0290696
MsaG037074	9.08359	3.02798	0.903773	3.35037	0.000807032	0.00676785
MsaG036957	35.9721	3.02709	0.657514	4.60384	4.14768e-06	8.5782e-05
MsaG012857	42.9497	3.0206	0.577665	5.22899	1.70438e-07	5.82905e-06
MsaG004905	6.05745	3.02022	0.97481	3.09826	0.00194659	0.0137174
MsaG044144	5.35883	2.99889	1.12257	2.67146	0.00755223	0.0397668
MsaG021456	20.3027	2.99851	0.748696	4.00497	6.20246e-05	0.000832629
MsaG030389	239.656	2.98423	0.47122	6.33299	2.40454e-10	1.98435e-08
MsaG005826	4.1395	2.97465	1.10742	2.68612	0.00722875	0.0384763
MsaG000184	7.82942	2.92485	0.849373	3.44354	0.000574145	0.00518305
MsaG009541	10.4044	2.91961	1.05742	2.76106	0.00576136	0.0323265
MsaG012389	4.26394	2.9084	1.12491	2.58545	0.00972532	0.0481976
MsaG030396	14.3234	2.90751	0.8454	3.43921	0.000583418	0.00524953
MsaG017556	81.3425	2.90344	0.434049	6.68919	2.24411e-11	2.52133e-09
MsaG025619	7.23077	2.88804	1.06497	2.71184	0.00669107	0.0362489
MsaG035140	6.98558	2.88081	0.849191	3.39241	0.000692803	0.00598575
MsaG045923	45.4597	2.88022	0.502121	5.73612	9.68726e-09	4.94545e-07
MsaG032501	19.1566	2.85279	0.60581	4.70905	2.48873e-06	5.57444e-05
MsaG012360	25.4427	2.83728	0.723666	3.9207	8.82932e-05	0.00112379
MsaG031627	7.18836	2.83226	1.07779	2.62784	0.00859281	0.0438193
MsaG020723	327.634	2.82257	0.259416	10.8805	1.42819e-27	2.35029e-24
MsaG025518	11.7014	2.82202	0.664791	4.24497	2.18621e-05	0.00034574
MsaG032063	10.7967	2.81433	0.757747	3.71408	0.000203947	0.00224102
MsaG045964	14.8323	2.81324	0.933135	3.01483	0.00257126	0.0170904
MsaG003722	4.81352	2.81062	1.08738	2.58476	0.00974461	0.048259
MsaG028014	27.0431	2.80933	0.677849	4.14447	3.40593e-05	0.000502025
MsaG029098	8.00321	2.80913	0.929763	3.02134	0.00251661	0.016791
MsaG039214	4.72477	2.80903	1.06225	2.64441	0.00818332	0.0422911
MsaG002469	9.18345	2.8064	0.870778	3.22287	0.00126914	0.00978112
MsaG044820	59.0903	2.79618	0.466555	5.99326	2.05679e-09	1.29015e-07
MsaG012246	18.1513	2.7836	0.664818	4.187	2.82664e-05	0.000429337
MsaG002701	32.2804	2.77143	0.571175	4.85216	1.22124e-06	3.039e-05
MsaG029152	13.6654	2.76742	0.78661	3.51816	0.000434549	0.00415197
MsaG012155	38.1679	2.76251	0.401575	6.8792	6.01907e-12	8.01101e-10
MsaG006402	13.6345	2.75213	0.747312	3.68271	0.000230769	0.00248015
MsaG046886	17.3083	2.7411	0.574103	4.77458	1.80079e-06	4.23708e-05
MsaG026707	8.91139	2.73291	0.879898	3.10594	0.00189675	0.0134479
MsaG037742	16.9137	2.72937	0.788754	3.46036	0.000539463	0.00492559
MsaG030385	74.7139	2.7221	0.469733	5.79499	6.83258e-09	3.66887e-07
MsaG017615	10.7	2.7063	0.884646	3.05919	0.00221935	0.0151954
MsaG031350	25.0866	2.70182	0.603578	4.47635	7.59317e-06	0.000142186
MsaG041281	6.56391	2.69665	0.938549	2.87322	0.00406316	0.0245828
MsaG022323	9.81257	2.68954	0.862843	3.11706	0.00182662	0.0130394
MsaG018488	207.451	2.6834	0.432645	6.20232	5.56371e-10	4.1467e-08
MsaG026267	12.72	2.6832	0.861915	3.11307	0.0018515	0.01318
MsaG004906	12.6264	2.68129	0.892601	3.00391	0.00266537	0.0175822
MsaG036230	12.4348	2.68127	0.813636	3.29542	0.000982743	0.00793226
MsaG041150	27.1731	2.67707	0.545415	4.90832	9.18613e-07	2.40854e-05
MsaG036028	39.7689	2.67103	0.558503	4.78249	1.73135e-06	4.10557e-05
MsaG007477	21.6162	2.65627	0.572587	4.63907	3.49983e-06	7.45707e-05
MsaG023666	12.4212	2.6452	0.693147	3.81622	0.000135514	0.00160777
MsaG007649	266.657	2.63701	0.822072	3.20776	0.00133771	0.0102195
MsaG007648	16.8266	2.63677	0.659345	3.99908	6.35897e-05	0.00084997
MsaG025361	13.0773	2.63597	0.616954	4.27255	1.9325e-05	0.000311965
MsaG022152	10.8283	2.63531	0.687144	3.83516	0.000125482	0.00151119
MsaG042650	11.0996	2.62662	0.724054	3.62766	0.000286007	0.00294925
MsaG007708	9.55671	2.62492	0.820614	3.19872	0.00138037	0.0104767
MsaG019031	12.7331	2.61935	0.870244	3.0099	0.00261332	0.0173124
MsaG008893	9.83182	2.61818	0.749381	3.49378	0.000476225	0.0044573
MsaG010613	9.63812	2.61141	0.83683	3.1206	0.00180485	0.0129271
MsaG042793	16.7612	2.60801	0.734324	3.55159	0.000382915	0.00376007
MsaG045967	15.0897	2.60798	1.01149	2.57836	0.00992707	0.0489511
MsaG016961	5.90911	2.60256	0.973764	2.67268	0.00752482	0.0396673
MsaG006924	17.9298	2.60129	0.602573	4.31698	1.5818e-05	0.000263408
MsaG032482	5.65715	2.59115	0.952141	2.72139	0.00650086	0.0354797
MsaG001349	11.9647	2.58255	0.723944	3.56733	0.000360637	0.00357366
MsaG030027	8.91912	2.57888	0.841893	3.0632	0.00218986	0.0150266
MsaG045202	106.088	2.57224	0.398787	6.45016	1.11736e-10	1.03679e-08
MsaG008052	43.9538	2.56342	0.3975	6.44885	1.12702e-10	1.04058e-08
MsaG012571	12.0392	2.56233	0.646072	3.96602	7.30839e-05	0.000955864
MsaG019453	48.8144	2.54936	0.482723	5.28122	1.2833e-07	4.62054e-06
MsaG034831	20.7682	2.5451	0.550292	4.625	3.746e-06	7.86772e-05
MsaG016203	20.7289	2.5369	0.638591	3.97266	7.10751e-05	0.000933959
MsaG043032	30.341	2.53605	0.536078	4.73075	2.23687e-06	5.09183e-05
MsaG030634	7.42331	2.53461	0.834306	3.03798	0.00238168	0.0160864
MsaG038210	20.4471	2.53174	0.603314	4.19639	2.71203e-05	0.000414147
MsaG000181	23.0702	2.52904	0.486065	5.20309	1.95998e-07	6.59042e-06
MsaG041306	5.46296	2.52232	0.95769	2.63375	0.00844468	0.0432373
MsaG030866	93.1828	2.51722	0.417964	6.02257	1.71668e-09	1.0915e-07
MsaG032087	11.4978	2.51707	0.795032	3.166	0.00154549	0.0114353
MsaG021612	60.4977	2.51478	0.358572	7.01331	2.32747e-12	3.42701e-10
MsaG044491	26.4418	2.50722	0.547118	4.58259	4.59248e-06	9.37805e-05
MsaG013605	8.25278	2.50603	0.974836	2.57072	0.0101488	0.0497149
MsaG045213	17.3811	2.50193	0.660709	3.78673	0.00015264	0.00177043
MsaG013477	10.2229	2.49463	0.769487	3.24194	0.00118719	0.00924635
MsaG022951	9.84604	2.49442	0.763638	3.26649	0.0010889	0.00862906
MsaG030253	25.9229	2.49428	0.55194	4.5191	6.21025e-06	0.000119407
MsaG032900	18.7118	2.49058	0.63643	3.91336	9.10193e-05	0.00115387
MsaG001897	14.2069	2.48489	0.817366	3.04011	0.00236489	0.0160039
MsaG004903	24.4927	2.48198	0.521265	4.76145	1.9221e-06	4.50734e-05
MsaG044880	7.48193	2.48089	0.84237	2.94513	0.00322817	0.0204555
MsaG040181	41.0033	2.47966	0.428663	5.78464	7.26663e-09	3.86371e-07
MsaG003158	54.9999	2.47366	0.355591	6.95647	3.48893e-12	5.01333e-10
MsaG036107	29.3384	2.46928	0.677062	3.64705	0.000265264	0.00277215
MsaG001101	9.70261	2.46836	0.874835	2.82152	0.0047797	0.0278867
MsaG007517	13.4692	2.46473	0.788026	3.12772	0.00176165	0.0127053
MsaG013693	7.96835	2.46065	0.872032	2.82174	0.0047764	0.0278733
MsaG003644	505.142	2.45956	0.338437	7.2674	3.66467e-13	6.80658e-11
MsaG037425	74.1122	2.45549	0.340491	7.21161	5.52942e-13	9.82916e-11
MsaG023897	115.427	2.45538	0.437739	5.60923	2.03225e-08	9.44424e-07
MsaG035454	8.06138	2.45402	0.805948	3.04489	0.00232769	0.0158095
MsaG037081	5.87808	2.4501	0.915522	2.67618	0.0074467	0.0393519
MsaG017296	77.5085	2.44878	0.446118	5.48908	4.04025e-08	1.70999e-06
MsaG023502	256.825	2.43303	0.284983	8.53746	1.3721e-17	6.09298e-15
MsaG036022	80.5308	2.42844	0.502229	4.83533	1.32926e-06	3.27178e-05
MsaG006815	16.2821	2.42802	0.637807	3.80683	0.000140762	0.00166298
MsaG041855	11.8283	2.42371	0.859478	2.81998	0.00480269	0.0279742
MsaG044972	13.5635	2.41497	0.719872	3.35472	0.000794445	0.00668222
MsaG006274	30.8846	2.41424	0.543285	4.44378	8.83919e-06	0.000161519
MsaG004434	155.924	2.41133	0.319111	7.55639	4.14413e-14	1.03514e-11
MsaG034677	6.06497	2.4053	0.832735	2.88843	0.0038717	0.0236444
MsaG025338	27.6616	2.4033	0.532289	4.51502	6.331e-06	0.000121396
MsaG008120	9.00035	2.40243	0.789997	3.04106	0.00235744	0.0159683
MsaG007744	16.8691	2.39891	0.654402	3.6658	0.000246567	0.00261385
MsaG017571	24.6147	2.39676	0.554264	4.32423	1.53065e-05	0.000256417
MsaG020439	5.69675	2.38732	0.923958	2.5838	0.00977196	0.0483638
MsaG007272	14.3343	2.3864	0.734377	3.24955	0.00115586	0.00904006
MsaG027494	10.5953	2.38512	0.878586	2.71473	0.006633	0.036011
MsaG007958	8.43716	2.3844	0.901206	2.64578	0.00815018	0.0421459
MsaG037262	12.5206	2.38359	0.712058	3.34746	0.000815546	0.00682288
MsaG003334	19.0241	2.37946	0.650004	3.66068	0.000251549	0.0026556
MsaG041132	5.14743	2.37935	0.907665	2.6214	0.00875705	0.0444784
MsaG010226	19.3873	2.37629	0.665871	3.56869	0.000358765	0.00356042
MsaG033151	30.0746	2.37398	0.602388	3.94095	8.11601e-05	0.00104296
MsaG021455	118.117	2.36942	0.523667	4.52468	6.04868e-06	0.000116461
MsaG019891	19.2933	2.3668	0.698029	3.39069	0.000697161	0.00601749
MsaG009684	15.8577	2.35739	0.683292	3.45005	0.000560475	0.00507767
MsaG008571	13.006	2.35668	0.715822	3.29228	0.000993797	0.00801686
MsaG000820	8.71017	2.35418	0.82023	2.87014	0.00410285	0.0247694
MsaG014687	11.8491	2.34986	0.738241	3.18305	0.00145734	0.0109129
MsaG024394	42.0638	2.34633	0.543121	4.32009	1.55967e-05	0.000260654
MsaG016231	8.06932	2.3441	0.759462	3.08653	0.00202508	0.014127
MsaG000924	20.7038	2.34409	0.589959	3.9733	7.08822e-05	0.000931861
MsaG035263	24.1004	2.34111	0.666073	3.5148	0.000440088	0.004192
MsaG034900	37.7893	2.33894	0.457581	5.11152	3.19577e-07	9.90379e-06
MsaG005637	56.1774	2.3374	0.424754	5.50294	3.73513e-08	1.59777e-06
MsaG014202	116.563	2.33542	0.357209	6.53795	6.23691e-11	6.36803e-09
MsaG027573	54.6223	2.33199	0.420601	5.54443	2.94908e-08	1.29731e-06
MsaG015924	46.3712	2.32982	0.447905	5.20161	1.97572e-07	6.6354e-06
MsaG003625	21.6383	2.32362	0.655043	3.54728	0.000389235	0.00380344
MsaG042344	38.1382	2.32281	0.460678	5.04215	4.60325e-07	1.33313e-05
MsaG005275	9.63647	2.31948	0.882074	2.62958	0.00854916	0.0436339
MsaG026110	111.099	2.3194	0.373742	6.20587	5.43962e-10	4.07986e-08
MsaG041027	38.7581	2.31589	0.381161	6.07588	1.23306e-09	8.13589e-08
MsaG013564	8.37683	2.31512	0.753718	3.07159	0.00212919	0.0146968
MsaG018079	17.1395	2.31378	0.623911	3.70851	0.000208487	0.00227837
MsaG007277	25.8553	2.31217	0.48646	4.75306	2.00361e-06	4.66719e-05
MsaG037486	106.283	2.31038	0.41247	5.60132	2.1272e-08	9.7879e-07
MsaG010430	24.179	2.30726	0.511303	4.51251	6.40634e-06	0.000122504
MsaG034098	13.6659	2.3023	0.709152	3.24656	0.00116808	0.00912035
MsaG020697	34.447	2.29974	0.391194	5.87876	4.13362e-09	2.34568e-07
MsaG003920	59.122	2.29707	0.353961	6.48962	8.60556e-11	8.38847e-09
MsaG039804	108.952	2.29254	0.330175	6.9434	3.82779e-12	5.35622e-10
MsaG024514	393.15	2.29128	0.276686	8.28115	1.2199e-16	4.80675e-14
MsaG026517	30.3902	2.29003	0.519499	4.40816	1.04253e-05	0.000185416
MsaG016998	36.3563	2.28907	0.444841	5.1458	2.66379e-07	8.54614e-06
MsaG035347	15.3471	2.28777	0.669219	3.41856	0.00062953	0.0055505
MsaG011694	9.85859	2.28587	0.674743	3.38776	0.000704653	0.00607042
MsaG030399	1515.51	2.28363	0.389167	5.86798	4.41125e-09	2.47809e-07
MsaG012060	13.4448	2.28078	0.646978	3.52529	0.000423024	0.00406694
MsaG029807	194.75	2.28013	0.78464	2.90595	0.00366136	0.0225816
MsaG028874	9.77531	2.27927	0.752514	3.02888	0.00245464	0.016478
MsaG020869	14.7173	2.27421	0.675703	3.36569	0.000763524	0.00648856
MsaG000785	15.8902	2.27395	0.594063	3.8278	0.000129295	0.00154646
MsaG018941	44.0759	2.27306	0.417121	5.4494	5.05388e-08	2.06405e-06
MsaG015528	10.4307	2.27296	0.681767	3.33392	0.00085632	0.00708351
MsaG029625	164.292	2.26887	0.327136	6.93556	4.04617e-12	5.63162e-10
MsaG033150	11.9797	2.26806	0.829729	2.7335	0.00626651	0.0345577
MsaG042512	16.8439	2.26394	0.748614	3.02417	0.00249314	0.0166667
MsaG005198	76.2836	2.26265	0.368259	6.14417	8.03815e-10	5.63597e-08
MsaG012106	15.3564	2.26113	0.55955	4.04099	5.32271e-05	0.000733899
MsaG010344	31.4162	2.25715	0.492819	4.58007	4.64816e-06	9.4609e-05
MsaG043842	71.1182	2.24952	0.327587	6.86694	6.55943e-12	8.49568e-10
MsaG020619	275.166	2.24943	0.386362	5.82209	5.81176e-09	3.15708e-07
MsaG002166	135.115	2.24574	0.380787	5.89762	3.68774e-09	2.13157e-07
MsaG040171	23.6076	2.24343	0.590209	3.80109	0.000144062	0.00169056
MsaG009595	10.2081	2.24325	0.803435	2.79208	0.00523706	0.0299616
MsaG012300	10.2769	2.24238	0.702418	3.19237	0.00141111	0.0106585
MsaG014312	444.117	2.24069	0.241964	9.26046	2.03556e-20	1.35588e-17
MsaG043644	20.657	2.24006	0.557713	4.0165	5.90684e-05	0.000801405
MsaG026145	13.1102	2.23948	0.642929	3.48325	0.000495372	0.00459666
MsaG037986	89.134	2.2321	0.417099	5.35148	8.7237e-08	3.29397e-06
MsaG007518	19.4233	2.22646	0.699634	3.18232	0.00146102	0.010934
MsaG045018	7.89946	2.22587	0.764661	2.91093	0.00360355	0.0222742
MsaG000362	15.6153	2.22315	0.587437	3.78449	0.000154027	0.00178503
MsaG009576	9.22984	2.22201	0.675273	3.29053	0.000999976	0.00806206
MsaG037316	119.832	2.21846	0.484455	4.5793	4.66538e-06	9.47118e-05
MsaG001790	81.2329	2.21639	0.389587	5.68908	1.27729e-08	6.31335e-07
MsaG044992	32.4077	2.21541	0.54435	4.06983	4.70476e-05	0.00066677
MsaG046204	33.3394	2.2105	0.516144	4.28272	1.84623e-05	0.00030064
MsaG034461	23.9385	2.20967	0.558998	3.95292	7.72024e-05	0.000998989
MsaG024153	10.56	2.20743	0.717896	3.07486	0.00210601	0.0145697
MsaG002907	13.2228	2.2037	0.715369	3.08051	0.00206644	0.0143558
MsaG005434	46.0915	2.20147	0.358536	6.14017	8.24318e-10	5.75091e-08
MsaG039349	313.475	2.199	0.310873	7.07361	1.50954e-12	2.32038e-10
MsaG040408	293.164	2.19785	0.283938	7.74059	9.89538e-15	2.82483e-12
MsaG005776	629.335	2.19755	0.379964	5.78357	7.313e-09	3.87478e-07
MsaG035830	32.5392	2.19622	0.528254	4.15751	3.21737e-05	0.000477248
MsaG002990	126.457	2.19582	0.342681	6.40776	1.47674e-10	1.31571e-08
MsaG025580	34.4763	2.19536	0.443446	4.95068	7.39556e-07	2.00483e-05
MsaG006216	27.9783	2.19504	0.613814	3.57607	0.000348796	0.00348
MsaG012166	12.091	2.19301	0.766037	2.8628	0.00419915	0.0252316
MsaG020195	23.1363	2.18253	0.487668	4.47543	7.62561e-06	0.000142632
MsaG004499	314.994	2.1816	0.243993	8.94127	3.84719e-19	2.19651e-16
MsaG007428	21.874	2.17833	0.521364	4.17814	2.939e-05	0.000442683
MsaG010926	31.3662	2.17821	0.655142	3.32479	0.000884849	0.00727005
MsaG021099	625.527	2.17795	0.379912	5.73276	9.88066e-09	5.02584e-07
MsaG022677	51.1492	2.17582	0.425568	5.11274	3.17525e-07	9.87009e-06
MsaG005833	101.5	2.17376	0.291751	7.45074	9.28211e-14	2.14608e-11
MsaG029154	14.215	2.17359	0.678067	3.20556	0.00134799	0.0102755
MsaG044464	23.8696	2.17144	0.554842	3.91362	9.0922e-05	0.00115358
MsaG020740	9.29886	2.17032	0.762425	2.8466	0.00441883	0.0262968
MsaG008141	18.4513	2.17025	0.50683	4.28201	1.85216e-05	0.000301424
MsaG008014	34.4191	2.16741	0.433538	4.99935	5.75244e-07	1.60449e-05
MsaG044028	14.4537	2.16631	0.606843	3.56981	0.000357244	0.00354784
MsaG047165	51.8862	2.16465	0.41884	5.16821	2.3635e-07	7.76071e-06
MsaG032067	14.2653	2.16225	0.612814	3.52839	0.000418102	0.004032
MsaG025079	294.954	2.15979	0.240199	8.99164	2.43568e-19	1.41959e-16
MsaG032985	8.40829	2.15052	0.827944	2.59743	0.00939252	0.0469475
MsaG004484	11.6658	2.14998	0.621342	3.46022	0.000539727	0.00492639
MsaG033772	43.6417	2.14764	0.441152	4.86826	1.12587e-06	2.83504e-05
MsaG025681	115.711	2.14577	0.633776	3.3857	0.00070998	0.00611151
MsaG021082	58.3473	2.14487	0.440829	4.86553	1.14149e-06	2.86407e-05
MsaG037751	19.868	2.1447	0.733432	2.9242	0.00345347	0.0215726
MsaG042265	78.2494	2.14464	0.323906	6.62117	3.56372e-11	3.87932e-09
MsaG030408	15.8861	2.14201	0.732191	2.92548	0.00343923	0.0215142
MsaG041970	112.222	2.14117	0.311078	6.88307	5.85778e-12	7.84101e-10
MsaG012867	101.365	2.13985	0.334749	6.39238	1.63322e-10	1.43232e-08
MsaG037784	6.87237	2.13937	0.809909	2.6415	0.00825404	0.0425258
MsaG029989	31.489	2.1382	0.594719	3.59532	0.000323998	0.00326755
MsaG041028	20.4884	2.13813	0.612291	3.49201	0.000479397	0.00447839
MsaG018175	9.77397	2.13684	0.785514	2.72031	0.00652211	0.0355608
MsaG000245	14.9853	2.13467	0.782629	2.72757	0.00638029	0.0349305
MsaG040625	48.9016	2.13382	0.473034	4.51092	6.45481e-06	0.000123095
MsaG011553	6.85744	2.12972	0.748804	2.84416	0.00445292	0.0264416
MsaG038355	61.8003	2.12839	0.405509	5.24869	1.53182e-07	5.33675e-06
MsaG004036	19.4737	2.12818	0.610977	3.48324	0.000495387	0.00459666
MsaG019985	32.6421	2.12561	0.483256	4.39852	1.08992e-05	0.000192254
MsaG007271	26.6043	2.11987	0.53752	3.94381	8.01976e-05	0.00103392
MsaG014371	19.1625	2.11963	0.641887	3.30219	0.000959326	0.00776116
MsaG003623	62.4357	2.11865	0.419115	5.05505	4.30279e-07	1.25915e-05
MsaG022627	33.2549	2.11826	0.410849	5.15581	2.52538e-07	8.19587e-06
MsaG015124	33.1728	2.11766	0.458387	4.61981	3.84086e-06	8.04603e-05
MsaG008663	252.766	2.11635	0.340281	6.21943	4.98977e-10	3.79331e-08
MsaG007243	30.5944	2.11462	0.475783	4.4445	8.80962e-06	0.000161084
MsaG012018	904.98	2.10869	0.292424	7.21107	5.55121e-13	9.82916e-11
MsaG038646	6.93851	2.10666	0.818042	2.57524	0.010017	0.0492661
MsaG018799	16.1488	2.10648	0.818778	2.57271	0.0100905	0.0495075
MsaG005179	15.0817	2.10588	0.680105	3.0964	0.00195886	0.0137726
MsaG038833	23.6091	2.1043	0.52467	4.0107	6.05393e-05	0.000817397
MsaG045628	222.016	2.09545	0.242127	8.65433	4.95813e-18	2.52198e-15
MsaG034255	17.9778	2.09286	0.690684	3.03013	0.00244448	0.016442
MsaG023772	10.2572	2.08698	0.779374	2.67776	0.00741156	0.0392255
MsaG041326	124.606	2.08446	0.330159	6.3135	2.72796e-10	2.18624e-08
MsaG027007	12.2901	2.08376	0.705708	2.95272	0.00314988	0.0200457
MsaG041437	21.0919	2.08087	0.678023	3.06903	0.00214754	0.0148002
MsaG008996	112.346	2.08071	0.360328	5.77449	7.7185e-09	4.05889e-07
MsaG014328	480.813	2.08052	0.288776	7.20461	5.82097e-13	1.0178e-10
MsaG005217	17.2442	2.08038	0.585568	3.55275	0.000381226	0.0037448
MsaG028313	110.223	2.07924	0.279639	7.43544	1.04217e-13	2.37038e-11
MsaG030089	67.1898	2.07804	0.441559	4.70613	2.5246e-06	5.64124e-05
MsaG044463	14.5449	2.07712	0.660255	3.14594	0.00165553	0.0121053
MsaG018503	103.358	2.0722	0.29681	6.98159	2.91854e-12	4.23052e-10
MsaG010617	70.545	2.07186	0.549411	3.77105	0.00016256	0.00186004
MsaG041574	69.0331	2.07155	0.424288	4.88242	1.0479e-06	2.67726e-05
MsaG045023	97.7669	2.07003	0.349708	5.9193	3.23315e-09	1.91227e-07
MsaG036430	43.9023	2.06798	0.456518	4.5299	5.90107e-06	0.000114486
MsaG004340	233.969	2.06462	0.335642	6.15126	7.68687e-10	5.44425e-08
MsaG014445	21.7903	2.0642	0.699283	2.95188	0.00315841	0.0200784
MsaG027182	45.2782	2.06335	0.445428	4.63227	3.61672e-06	7.65366e-05
MsaG040877	15.0142	2.06158	0.613966	3.35781	0.000785633	0.00663013
MsaG004497	701.228	2.05698	0.209856	9.80187	1.10524e-22	9.66254e-20
MsaG021334	298.188	2.05524	0.279122	7.36322	1.79531e-13	3.72041e-11
MsaG042801	10.2846	2.05472	0.77083	2.66559	0.00768529	0.0403006
MsaG021362	13.103	2.05327	0.662877	3.09752	0.00195149	0.0137311
MsaG036338	233.569	2.0532	0.266854	7.69411	1.42484e-14	3.98612e-12
MsaG005425	73.66	2.05239	0.37492	5.47419	4.39514e-08	1.82431e-06
MsaG025082	42.4269	2.0503	0.393544	5.20984	1.89007e-07	6.40928e-06
MsaG008424	20.6998	2.04874	0.564183	3.63134	0.000281958	0.00291395
MsaG015637	25.002	2.04707	0.54417	3.76183	0.000168675	0.00191512
MsaG022074	10.0583	2.04546	0.652108	3.13669	0.00170866	0.0123966
MsaG006785	187.205	2.0441	0.318491	6.41809	1.37993e-10	1.24935e-08
MsaG001499	13.1497	2.04214	0.699424	2.91975	0.00350315	0.0218029
MsaG026171	54.966	2.04126	0.345539	5.90746	3.47413e-09	2.02458e-07
MsaG044902	184.677	2.03474	0.408702	4.97853	6.40698e-07	1.76245e-05
MsaG035613	70.0991	2.03366	0.450278	4.51645	6.28844e-06	0.000120662
MsaG012663	239.471	2.03219	0.279043	7.28272	3.27151e-13	6.14253e-11
MsaG012631	19.2577	2.03086	0.510089	3.98138	6.85176e-05	0.000905882
MsaG000086	13.3153	2.03058	0.772217	2.62955	0.00854982	0.0436339
MsaG020020	40.6546	2.02696	0.432442	4.68723	2.76926e-06	6.1389e-05
MsaG028873	298.554	2.02677	0.302218	6.70633	1.99576e-11	2.27892e-09
MsaG016508	31.794	2.02637	0.60282	3.36148	0.000775247	0.00656028
MsaG014468	83.2882	2.02631	0.329407	6.15139	7.68072e-10	5.44425e-08
MsaG043053	39.386	2.02533	0.385644	5.25181	1.50614e-07	5.28017e-06
MsaG042743	124.521	2.02258	0.413214	4.89475	9.84299e-07	2.55206e-05
MsaG028275	36.1003	2.0205	0.498878	4.05008	5.12004e-05	0.000711566
MsaG004350	14.6666	2.01989	0.735108	2.74775	0.00600061	0.0334142
MsaG018476	26.1801	2.01862	0.532394	3.7916	0.000149682	0.00174495
MsaG010640	16.7925	2.01824	0.546153	3.69537	0.000219569	0.00237811
MsaG042587	36.5674	2.01821	0.408947	4.93513	8.00994e-07	2.14436e-05
MsaG009915	67.9045	2.01367	0.370739	5.43149	5.58843e-08	2.26254e-06
MsaG018924	10.9536	2.0126	0.768248	2.61972	0.00880009	0.0446565
MsaG018625	21.9374	2.01032	0.53569	3.75277	0.000174894	0.00197053
MsaG020282	20.8306	2.01029	0.572592	3.51086	0.000446662	0.00424162
MsaG016635	28.8415	2.01015	0.489256	4.10859	3.98087e-05	0.000574659
MsaG018246	7.87723	2.00598	0.775601	2.58635	0.0096999	0.0480906
MsaG039619	9.53869	2.00569	0.7704	2.60344	0.00922933	0.0462558
MsaG005446	21.2302	2.00481	0.518774	3.86451	0.000111314	0.00136704
MsaG041713	163.7	2.00463	0.272347	7.36056	1.83137e-13	3.73974e-11
MsaG024682	8.46959	1.99563	0.748367	2.66665	0.00766115	0.0402175
MsaG014683	72.1076	1.993	0.321925	6.19089	5.9826e-10	4.41608e-08
MsaG044713	17.087	1.99125	0.538843	3.69541	0.00021953	0.00237811
MsaG030254	20.4869	1.99019	0.530423	3.75207	0.000175378	0.00197361
MsaG032455	17.9551	1.98844	0.679951	2.92439	0.00345134	0.0215669
MsaG038934	20.1211	1.98745	0.537908	3.69478	0.000220077	0.00238269
MsaG044943	10.77	1.9871	0.748832	2.65359	0.00796398	0.041405
MsaG026730	23.1286	1.98621	0.593062	3.34907	0.000810819	0.00679146
MsaG002693	15.0698	1.98576	0.52345	3.79361	0.000148474	0.00173432
MsaG024202	99.1178	1.98559	0.405731	4.89387	9.88744e-07	2.56121e-05
MsaG017680	902.955	1.98547	0.251828	7.88422	3.16494e-15	1.01773e-12
MsaG009354	106.879	1.9843	0.375844	5.27958	1.29481e-07	4.656e-06
MsaG014491	27.0622	1.98429	0.479696	4.13656	3.52552e-05	0.000516117
MsaG014580	13.7896	1.98301	0.701402	2.82721	0.00469549	0.027539
MsaG046188	67.6124	1.98204	0.345675	5.73383	9.81896e-09	5.00355e-07
MsaG045662	324.585	1.98138	0.290802	6.81352	9.52401e-12	1.17376e-09
MsaG030000	18.8675	1.98045	0.658802	3.00614	0.00264588	0.017495
MsaG044533	25.8318	1.97972	0.460963	4.29474	1.74895e-05	0.0002863
MsaG043545	64.5862	1.979	0.404928	4.88729	1.02234e-06	2.62783e-05
MsaG003591	80.3549	1.97724	0.411486	4.80512	1.54662e-06	3.73325e-05
MsaG021798	17.1515	1.97673	0.537362	3.67858	0.000234534	0.00251199
MsaG029996	23.8561	1.97637	0.498516	3.96451	7.35462e-05	0.000960564
MsaG034382	50.5953	1.97475	0.34269	5.76251	8.2874e-09	4.30145e-07
MsaG018259	30.5532	1.97397	0.42136	4.68477	2.80277e-06	6.20677e-05
MsaG017983	33.1612	1.97387	0.534342	3.69403	0.00022073	0.00238883
MsaG005875	199.556	1.97357	0.361842	5.45422	4.91871e-08	2.02027e-06
MsaG042957	21.2977	1.97067	0.607322	3.24486	0.00117508	0.00916736
MsaG024869	31.0435	1.9682	0.455889	4.31728	1.57962e-05	0.000263201
MsaG042573	15.497	1.95757	0.717926	2.7267	0.00639714	0.0350022
MsaG046411	237.671	1.95682	0.350899	5.5766	2.45272e-08	1.11211e-06
MsaG026170	977.38	1.9547	0.207636	9.4141	4.77138e-21	3.42267e-18
MsaG045331	288.293	1.95453	0.271522	7.19844	6.09062e-13	1.0518e-10
MsaG026245	102.584	1.95425	0.327565	5.966	2.43147e-09	1.50493e-07
MsaG031331	24.7021	1.95397	0.563383	3.46828	0.000523797	0.00481398
MsaG041590	12.7891	1.95374	0.739084	2.64346	0.00820627	0.0423729
MsaG007202	26.3783	1.95318	0.502831	3.88437	0.000102597	0.00127284
MsaG030939	24.8033	1.95293	0.532402	3.66815	0.000244313	0.00259586
MsaG015555	22.5495	1.95072	0.549373	3.5508	0.000384058	0.003766
MsaG002580	11.9222	1.95031	0.712468	2.7374	0.00619278	0.0342593
MsaG035900	52.816	1.94915	0.356306	5.47045	4.48902e-08	1.85228e-06
MsaG029080	17.2201	1.94847	0.597545	3.26079	0.00111101	0.00876776
MsaG033930	35.9133	1.94812	0.461392	4.22226	2.4186e-05	0.000375279
MsaG006019	39.992	1.94666	0.46344	4.20045	2.66381e-05	0.000407451
MsaG005834	72.0004	1.94535	0.313932	6.19671	5.76569e-10	4.27854e-08
MsaG039723	22.0098	1.93773	0.467563	4.14432	3.4083e-05	0.000502109
MsaG044854	56.5058	1.93439	0.421915	4.58479	4.54443e-06	9.29348e-05
MsaG021097	288.994	1.93309	0.425047	4.54795	5.41698e-06	0.000106497
MsaG025495	172.855	1.93303	0.369891	5.22595	1.73261e-07	5.91116e-06
MsaG017118	42.3838	1.92573	0.363144	5.30294	1.13952e-07	4.16723e-06
MsaG041589	56.8415	1.92484	0.470632	4.08991	4.31546e-05	0.000618808
MsaG018652	28.3828	1.92484	0.534348	3.60221	0.000315523	0.00319644
MsaG026088	114.706	1.92399	0.33083	5.81563	6.04068e-09	3.26874e-07
MsaG033783	35.3498	1.92192	0.400542	4.7983	1.60019e-06	3.84595e-05
MsaG018032	201.294	1.92135	0.295871	6.49388	8.36516e-11	8.21136e-09
MsaG002611	97.5438	1.91956	0.370704	5.17814	2.24113e-07	7.39362e-06
MsaG027220	144.124	1.91434	0.259478	7.37765	1.61108e-13	3.44059e-11
MsaG045506	44.1882	1.91309	0.392841	4.86989	1.1166e-06	2.81677e-05
MsaG009720	31.4929	1.91238	0.434732	4.39899	1.08755e-05	0.000191958
MsaG047102	8.21297	1.90476	0.715489	2.66217	0.00776381	0.040621
MsaG045716	94.7956	1.9046	0.337673	5.64037	1.69689e-08	8.0735e-07
MsaG042666	60.1962	1.9042	0.50296	3.78599	0.000153096	0.00177497
MsaG033791	53.0918	1.90291	0.406866	4.677	2.91109e-06	6.41932e-05
MsaG010271	18.7581	1.90251	0.531985	3.57624	0.000348568	0.00347896
MsaG044160	45.1311	1.90029	0.38476	4.93889	7.85692e-07	2.11351e-05
MsaG013935	225.278	1.89959	0.307544	6.17664	6.5482e-10	4.74592e-08
MsaG036038	46.8826	1.89701	0.418346	4.53455	5.77251e-06	0.000112381
MsaG042853	18.0749	1.8932	0.66545	2.845	0.00444119	0.026385
MsaG035087	9.65416	1.89282	0.669688	2.82642	0.00470717	0.0275902
MsaG027741	61.8265	1.89086	0.403923	4.68125	2.85133e-06	6.30583e-05
MsaG039515	815.555	1.89068	0.223464	8.46078	2.65592e-17	1.12579e-14
MsaG045358	33.3546	1.88882	0.492037	3.83877	0.000123653	0.00149366
MsaG047159	77.921	1.8876	0.536921	3.5156	0.000438765	0.0041851
MsaG034712	133.526	1.88674	0.266617	7.07658	1.47754e-12	2.30919e-10
MsaG004435	151.468	1.88609	0.299815	6.29085	3.15737e-10	2.48119e-08
MsaG044925	363.056	1.88607	0.254016	7.42503	1.12758e-13	2.52361e-11
MsaG005609	29.7023	1.88578	0.55507	3.39737	0.000680367	0.00590017
MsaG026172	63.4406	1.88528	0.624878	3.01704	0.00255255	0.0169903
MsaG041568	24.6997	1.88288	0.464062	4.0574	4.9623e-05	0.00069378
MsaG007390	43.8155	1.88113	0.416949	4.51166	6.43212e-06	0.000122829
MsaG006094	156.763	1.88027	0.402507	4.67139	2.99165e-06	6.54373e-05
MsaG008350	66.7233	1.8796	0.324819	5.78663	7.18135e-09	3.83407e-07
MsaG003341	150.369	1.8781	0.346938	5.41336	6.18535e-08	2.48623e-06
MsaG013687	99.3426	1.8777	0.368126	5.1007	3.384e-07	1.03692e-05
MsaG017666	27.1862	1.87699	0.417406	4.49679	6.8986e-06	0.00013049
MsaG046663	76.8397	1.87639	0.442793	4.23763	2.25894e-05	0.000355035
MsaG037345	74.4132	1.87469	0.441823	4.24308	2.2047e-05	0.00034827
MsaG007856	9.80157	1.87387	0.684176	2.73887	0.0061651	0.0341519
MsaG045810	109.781	1.87315	0.420938	4.44995	8.58886e-06	0.000157769
MsaG025655	42.1055	1.87176	0.490429	3.81657	0.00013532	0.00160738
MsaG039946	13.2101	1.87141	0.597258	3.13334	0.00172828	0.0125098
MsaG046123	125.742	1.87063	0.277427	6.7428	1.55363e-11	1.84171e-09
MsaG026068	328.111	1.86915	0.272568	6.85757	7.004e-12	8.94721e-10
MsaG013177	71.9213	1.86555	0.458889	4.06536	4.79588e-05	0.000674626
MsaG015310	40.7143	1.86545	0.469016	3.97737	6.96816e-05	0.000918235
MsaG001071	71.8397	1.86381	0.490191	3.8022	0.000143416	0.0016851
MsaG030053	115.817	1.86227	0.316013	5.89301	3.79214e-09	2.17395e-07
MsaG045932	147.284	1.86127	0.333731	5.57716	2.44483e-08	1.11034e-06
MsaG043987	33.4862	1.86089	0.502398	3.70402	0.000212207	0.00230922
MsaG036108	11.83	1.85836	0.718335	2.58704	0.00968041	0.0480261
MsaG002556	336.231	1.85507	0.26843	6.91082	4.81871e-12	6.60825e-10
MsaG001705	46.6731	1.8529	0.415773	4.45652	8.33027e-06	0.000153624
MsaG047128	367.786	1.85154	0.238968	7.74805	9.33167e-15	2.69137e-12
MsaG037603	74.0697	1.84724	0.293254	6.29911	2.99366e-10	2.35917e-08
MsaG023178	8.76972	1.8471	0.701683	2.63239	0.00847873	0.043364
MsaG011036	57.108	1.84673	0.387014	4.77174	1.82643e-06	4.2938e-05
MsaG001994	30.2575	1.84592	0.50393	3.66305	0.000249225	0.00263505
MsaG010263	78.7171	1.84571	0.341282	5.40819	6.36666e-08	2.54448e-06
MsaG021611	239.26	1.84488	0.256759	7.18526	6.70773e-13	1.13046e-10
MsaG021160	179.14	1.84431	0.290587	6.34685	2.19768e-10	1.84631e-08
MsaG000744	70.3513	1.84403	0.364643	5.05708	4.25723e-07	1.24712e-05
MsaG017188	14.7574	1.84376	0.689955	2.67228	0.00753369	0.0397066
MsaG022471	66.5073	1.84347	0.455367	4.04831	5.15888e-05	0.000715541
MsaG016884	29.7034	1.84225	0.403973	4.56032	5.10765e-06	0.00010192
MsaG041849	41.0381	1.84215	0.451207	4.08272	4.4512e-05	0.000634777
MsaG022221	38.9119	1.84095	0.531435	3.46411	0.000531991	0.00487568
MsaG016850	34.1398	1.83987	0.496944	3.70236	0.000213599	0.00232335
MsaG042747	118.376	1.83973	0.427882	4.29962	1.71093e-05	0.000281559
MsaG008570	36.5819	1.83856	0.677958	2.71191	0.00668972	0.0362486
MsaG005385	128.629	1.83759	0.368187	4.99092	6.00935e-07	1.67281e-05
MsaG005108	79.3888	1.83598	0.343722	5.34147	9.21967e-08	3.44317e-06
MsaG032748	73.6928	1.8351	0.45292	4.05171	5.08456e-05	0.000708042
MsaG033776	28.8346	1.83399	0.470907	3.89459	9.83655e-05	0.00123071
MsaG023941	1707.75	1.8332	0.214357	8.55211	1.20856e-17	5.54272e-15
MsaG041057	49.2261	1.83189	0.377551	4.85202	1.22207e-06	3.039e-05
MsaG047100	638.188	1.83128	0.371012	4.9359	7.97824e-07	2.13997e-05
MsaG030224	38.3465	1.83105	0.45019	4.06727	4.75668e-05	0.00067073
MsaG002847	14.5473	1.83087	0.608579	3.00843	0.002626	0.0173758
MsaG025960	26.3307	1.82952	0.650517	2.81242	0.0049171	0.0284982
MsaG038441	76.8121	1.82726	0.361274	5.05782	4.2408e-07	1.24361e-05
MsaG033942	14.3661	1.82645	0.583734	3.12891	0.00175459	0.0126612
MsaG011580	43.9231	1.82616	0.34145	5.34825	8.88075e-08	3.3304e-06
MsaG010743	54.0711	1.82364	0.3547	5.14137	2.72738e-07	8.71017e-06
MsaG028187	122.037	1.8218	0.364042	5.00435	5.60504e-07	1.56964e-05
MsaG007054	276.312	1.82115	0.378456	4.81206	1.49386e-06	3.62464e-05
MsaG007747	11.3873	1.82035	0.689902	2.63856	0.00832587	0.0428041
MsaG025843	99.0285	1.82034	0.340512	5.34589	8.99747e-08	3.36966e-06
MsaG022122	25.57	1.81976	0.474223	3.83734	0.000124373	0.00150041
MsaG024155	57.7943	1.81876	0.409853	4.43759	9.09724e-06	0.000165155
MsaG004568	952.626	1.81812	0.226579	8.02422	1.02176e-15	3.40296e-13
MsaG014020	10.6938	1.81679	0.694422	2.61626	0.00888992	0.0449331
MsaG034676	45.8144	1.81652	0.396642	4.57974	4.65557e-06	9.46224e-05
MsaG027749	61.6145	1.81646	0.406538	4.46811	7.8912e-06	0.000146687
MsaG004838	43.8036	1.81523	0.412366	4.402	1.07259e-05	0.000189676
MsaG037282	25.9927	1.81396	0.528967	3.42924	0.00060527	0.00538925
MsaG000786	70.5168	1.81143	0.397699	4.55477	5.24434e-06	0.000104054
MsaG046181	484.179	1.81109	0.271394	6.67329	2.50124e-11	2.78783e-09
MsaG040677	23.7248	1.81066	0.567951	3.18807	0.00143228	0.0107859
MsaG003304	59.2293	1.80835	0.439525	4.11432	3.88323e-05	0.000561614
MsaG004939	26.8122	1.80832	0.437119	4.13691	3.52017e-05	0.000515874
MsaG046152	45.8615	1.80807	0.529668	3.41359	0.000641127	0.00563145
MsaG042813	39.6915	1.80698	0.343669	5.2579	1.45707e-07	5.14034e-06
MsaG002789	10.5569	1.805	0.659633	2.73638	0.00621195	0.034345
MsaG002272	265.814	1.80419	0.350379	5.14925	2.61526e-07	8.4194e-06
MsaG030237	46.9243	1.80147	0.404932	4.44881	8.63461e-06	0.000158505
MsaG024511	52.9018	1.80066	0.356332	5.05333	4.34171e-07	1.26657e-05
MsaG023420	393.917	1.79912	0.210693	8.53905	1.35329e-17	6.09298e-15
MsaG041026	50.1885	1.79383	0.372197	4.81956	1.43874e-06	3.51224e-05
MsaG029149	15.5545	1.79307	0.587875	3.05009	0.0022877	0.0155833
MsaG015451	29.8407	1.79135	0.406213	4.40988	1.03428e-05	0.000184417
MsaG032094	16.7754	1.7909	0.578319	3.09674	0.00195664	0.0137604
MsaG004388	74.6869	1.79077	0.434387	4.12253	3.7474e-05	0.000544043
MsaG045963	109.891	1.79073	0.368834	4.85511	1.20321e-06	3.00276e-05
MsaG015072	20.7997	1.78653	0.560027	3.19008	0.00142235	0.0107342
MsaG004924	63.9333	1.78609	0.294742	6.05984	1.36259e-09	8.9065e-08
MsaG035883	66.166	1.78572	0.337867	5.28528	1.25514e-07	4.53731e-06
MsaG017997	24.4676	1.78449	0.43112	4.1392	3.48514e-05	0.000511813
MsaG044459	22.7027	1.78433	0.619919	2.87833	0.00399783	0.0242924
MsaG003278	18.6434	1.7829	0.57658	3.0922	0.00198681	0.0139201
MsaG043346	180.606	1.78202	0.269315	6.61685	3.66935e-11	3.94823e-09
MsaG023879	12.0302	1.78102	0.651976	2.73172	0.00630043	0.0346629
MsaG016482	754.989	1.77767	0.232846	7.63456	2.26599e-14	6.0955e-12
MsaG018802	24.8798	1.77703	0.598901	2.96715	0.00300578	0.0193755
MsaG045649	76.9391	1.7766	0.653055	2.72044	0.00651957	0.0355539
MsaG002679	1129.04	1.77581	0.305145	5.81957	5.90002e-09	3.19882e-07
MsaG035585	13.5037	1.77567	0.643015	2.76147	0.00575417	0.0323056
MsaG021150	566.368	1.7722	0.196078	9.0382	1.59279e-19	9.48082e-17
MsaG011084	118.699	1.77188	0.408819	4.33415	1.46322e-05	0.000246745
MsaG035632	41.7625	1.77074	0.379406	4.66713	3.05436e-06	6.63421e-05
MsaG024351	16.603	1.76802	0.575057	3.07451	0.00210851	0.0145782
MsaG008076	29.5323	1.76374	0.489893	3.60025	0.000317909	0.00321467
MsaG034041	29.7984	1.76291	0.460592	3.82749	0.000129457	0.00154707
MsaG014291	535.232	1.7621	0.272848	6.45817	1.05976e-10	9.91564e-09
MsaG008903	64.8728	1.76141	0.475212	3.70658	0.000210077	0.00229127
MsaG016157	33.0817	1.75738	0.437561	4.01631	5.91153e-05	0.000801652
MsaG015896	17.3394	1.75722	0.648022	2.71166	0.00669467	0.0362544
MsaG025794	129.301	1.75615	0.25797	6.8076	9.92386e-12	1.21236e-09
MsaG037648	16.4839	1.75468	0.617811	2.84016	0.00450903	0.0266604
MsaG027748	42.3627	1.75443	0.356391	4.92277	8.53276e-07	2.26054e-05
MsaG009401	33.0144	1.75415	0.557398	3.14704	0.00164932	0.0120725
MsaG003624	79.1023	1.7536	0.400867	4.37452	1.217e-05	0.000211443
MsaG031677	13.2626	1.75222	0.658385	2.6614	0.00778174	0.0406767
MsaG037643	48.2784	1.75073	0.365938	4.78423	1.71641e-06	4.07972e-05
MsaG033948	36.8131	1.75035	0.580627	3.01459	0.00257328	0.0170998
MsaG043012	27.7593	1.74824	0.549051	3.18412	0.00145196	0.010893
MsaG027153	110.496	1.74578	0.462446	3.7751	0.000159943	0.0018361
MsaG026108	29.056	1.74484	0.477435	3.65461	0.000257574	0.00271
MsaG018547	781.069	1.74381	0.231932	7.51864	5.53473e-14	1.32341e-11
MsaG037086	23.5216	1.74309	0.508608	3.42717	0.00060991	0.00542539
MsaG031249	56.2654	1.74304	0.557718	3.1253	0.00177621	0.012784
MsaG010072	44.4327	1.74175	0.352409	4.94241	7.7164e-07	2.07971e-05
MsaG035737	30.0046	1.73904	0.53143	3.27239	0.00106642	0.00849737
MsaG004211	270.412	1.73865	0.295908	5.87563	4.2125e-09	2.38561e-07
MsaG020123	18.4067	1.73847	0.46336	3.75189	0.00017551	0.00197429
MsaG032323	67.4933	1.735	0.336719	5.15265	2.5683e-07	8.30646e-06
MsaG038161	122.135	1.73379	0.411024	4.21821	2.46244e-05	0.000380394
MsaG011470	23.1403	1.73302	0.470594	3.68262	0.000230851	0.00248015
MsaG007462	114.827	1.73268	0.451446	3.83807	0.000124005	0.00149662
MsaG017160	18.7628	1.73207	0.569873	3.03939	0.00237057	0.0160307
MsaG018890	214.129	1.73168	0.342129	5.06148	4.16024e-07	1.2303e-05
MsaG026908	15.0944	1.72812	0.596378	2.89769	0.0037592	0.0230847
MsaG045544	1064.93	1.728	0.212513	8.13127	4.24821e-16	1.5044e-13
MsaG045088	33.9528	1.72726	0.466207	3.70492	0.000211456	0.00230362
MsaG030879	49.6237	1.72718	0.434393	3.97608	7.00594e-05	0.000922344
MsaG018746	15.5457	1.7268	0.629942	2.7412	0.00612154	0.0339457
MsaG003748	75.577	1.72655	0.305762	5.6467	1.63553e-08	7.82149e-07
MsaG005617	75.0407	1.72353	0.426759	4.03865	5.37591e-05	0.000739412
MsaG024768	238.159	1.72116	0.326978	5.26384	1.41079e-07	5.00867e-06
MsaG028290	20.193	1.72091	0.562476	3.05953	0.00221681	0.0151855
MsaG017695	103.408	1.71726	0.42206	4.06876	4.72632e-05	0.000668546
MsaG020771	436.109	1.71659	0.240256	7.14484	9.00995e-13	1.50037e-10
MsaG026031	594.362	1.71553	0.363094	4.72475	2.30397e-06	5.23182e-05
MsaG004171	299.428	1.71479	0.274268	6.25222	4.04662e-10	3.11011e-08
MsaG025844	18.8157	1.71444	0.537046	3.19236	0.00141117	0.0106585
MsaG035138	11.5419	1.71387	0.612209	2.79949	0.0051184	0.0293969
MsaG037229	27.6272	1.71351	0.474942	3.60782	0.000308783	0.00314128
MsaG039776	45.8208	1.71161	0.416053	4.11392	3.89002e-05	0.000562124
MsaG041730	19.8171	1.71075	0.580135	2.94888	0.00318928	0.0202454
MsaG013111	187.513	1.71043	0.282395	6.05686	1.38801e-09	9.05153e-08
MsaG035203	11.3426	1.70969	0.618505	2.76423	0.00570577	0.0320983
MsaG010958	49.8417	1.70683	0.391946	4.35477	1.33209e-05	0.000228489
MsaG004941	17.1742	1.70427	0.590235	2.88745	0.00388382	0.023708
MsaG026418	17.3563	1.70334	0.58876	2.89309	0.00381467	0.0233368
MsaG015030	16.7994	1.70253	0.545414	3.12153	0.00179913	0.0129149
MsaG002385	22.3651	1.70167	0.539897	3.15183	0.00162248	0.0119042
MsaG005100	603.504	1.7005	0.261691	6.49815	8.13145e-11	8.01005e-09
MsaG039511	27.5144	1.69874	0.633957	2.67958	0.0073714	0.0390646
MsaG025710	202.229	1.69853	0.240458	7.06376	1.62058e-12	2.46399e-10
MsaG007310	33.0083	1.69835	0.389192	4.36379	1.27828e-05	0.000220255
MsaG003339	53.9055	1.69723	0.340463	4.98506	6.1941e-07	1.7157e-05
MsaG007829	12.5009	1.69575	0.659237	2.5723	0.0101027	0.0495498
MsaG023413	120.071	1.69483	0.268822	6.30464	2.88861e-10	2.28928e-08
MsaG045201	153.434	1.69359	0.273709	6.18754	6.11085e-10	4.49887e-08
MsaG039011	267.603	1.69104	0.27259	6.20362	5.51794e-10	4.12753e-08
MsaG010686	203.482	1.69005	0.288949	5.84895	4.94695e-09	2.74051e-07
MsaG022078	93.1187	1.68915	0.304236	5.55209	2.82274e-08	1.24754e-06
MsaG010508	33.1785	1.68699	0.436525	3.86458	0.000111281	0.00136704
MsaG018902	231.932	1.68669	0.355918	4.73899	2.14787e-06	4.94557e-05
MsaG007168	24.2089	1.68304	0.480679	3.50138	0.000462858	0.00436138
MsaG029424	161.332	1.68211	0.409104	4.1117	3.92764e-05	0.000567267
MsaG014617	17.8383	1.68195	0.503705	3.33915	0.00084035	0.00698652
MsaG040787	111.511	1.68039	0.254591	6.60036	4.1017e-11	4.39652e-09
MsaG046397	45.2806	1.67895	0.368868	4.55164	5.323e-06	0.000105167
MsaG037637	26.9249	1.67595	0.492439	3.40336	0.000665636	0.00580119
MsaG018043	16.421	1.6757	0.617939	2.71176	0.00669276	0.036251
MsaG024236	54.4845	1.67415	0.405191	4.13176	3.6e-05	0.000525658
MsaG043552	87.6896	1.67291	0.300726	5.56292	2.65298e-08	1.18562e-06
MsaG024491	1085	1.67223	0.263629	6.34311	2.2517e-10	1.88604e-08
MsaG026626	46.2348	1.67216	0.398078	4.20059	2.66219e-05	0.000407426
MsaG013324	74.3613	1.67058	0.296358	5.63702	1.73013e-08	8.18987e-07
MsaG038949	26.2989	1.66977	0.477914	3.49388	0.000476053	0.00445718
MsaG032145	28.3629	1.66973	0.614285	2.71817	0.00656446	0.0357221
MsaG034084	36.4843	1.6689	0.403228	4.13886	3.49043e-05	0.00051232
MsaG023684	24.1622	1.66848	0.423459	3.94012	8.14425e-05	0.00104563
MsaG040894	21.7809	1.66783	0.510414	3.26759	0.00108466	0.00860838
MsaG041601	54.0312	1.66345	0.371401	4.47884	7.50506e-06	0.000140725
MsaG010586	74.998	1.66328	0.569336	2.92143	0.00348424	0.021716
MsaG020559	77.1877	1.66258	0.34088	4.87732	1.07538e-06	2.73498e-05
MsaG019374	138.843	1.66202	0.294315	5.64708	1.63197e-08	7.82149e-07
MsaG044230	78.2689	1.66123	0.539552	3.07891	0.00207762	0.0144048
MsaG005554	97.0755	1.66005	0.390798	4.24785	2.15827e-05	0.000342678
MsaG024622	140.075	1.65949	0.314021	5.28464	1.25956e-07	4.54675e-06
MsaG023786	260.319	1.65927	0.25892	6.40843	1.4703e-10	1.31416e-08
MsaG044454	14.3165	1.65901	0.604126	2.74613	0.00603036	0.0335398
MsaG020122	16.64	1.65762	0.55909	2.96485	0.00302832	0.0194759
MsaG046169	66.5237	1.65661	0.336252	4.92669	8.36323e-07	2.23254e-05
MsaG024612	83.9844	1.6562	0.354275	4.6749	2.9409e-06	6.45291e-05
MsaG029606	23.693	1.65553	0.526872	3.14219	0.0016769	0.0122265
MsaG011776	13.5115	1.6555	0.575554	2.87635	0.00402303	0.0244192
MsaG024468	31.8983	1.65538	0.508693	3.25418	0.00113719	0.00893592
MsaG005454	63.4127	1.65518	0.33013	5.01373	5.33841e-07	1.51315e-05
MsaG042015	76.5111	1.65449	0.342651	4.8285	1.37567e-06	3.37003e-05
MsaG039338	71.1117	1.6541	0.357213	4.63057	3.64653e-06	7.70508e-05
MsaG027324	55.1011	1.65392	0.361975	4.56917	4.89667e-06	9.83411e-05
MsaG015927	31.0118	1.65285	0.505994	3.26655	0.00108868	0.00862906
MsaG038112	37.3189	1.65279	0.429667	3.84669	0.000119726	0.00145502
MsaG033643	23.6984	1.65096	0.464657	3.55307	0.000380764	0.00374288
MsaG030030	76.3913	1.65057	0.515838	3.19977	0.00137535	0.01045
MsaG018920	36.4797	1.64973	0.517268	3.18931	0.00142612	0.0107569
MsaG010853	212.747	1.64878	0.329516	5.00365	5.62547e-07	1.57221e-05
MsaG036433	62.4456	1.64695	0.331901	4.96218	6.97068e-07	1.90441e-05
MsaG034795	13.5808	1.64641	0.534553	3.07997	0.00207021	0.0143713
MsaG045026	50.7232	1.64469	0.338897	4.85307	1.21565e-06	3.0284e-05
MsaG010266	143.96	1.64453	0.252202	6.5207	6.99785e-11	7.04216e-09
MsaG011819	28.2924	1.6443	0.470112	3.49769	0.000469315	0.00440589
MsaG005693	17.898	1.64404	0.545509	3.01378	0.00258016	0.0171373
MsaG027747	124.115	1.64159	0.322223	5.09456	3.49551e-07	1.0641e-05
MsaG036420	183.64	1.64098	0.322651	5.08593	3.65825e-07	1.10113e-05
MsaG017619	17.9815	1.6395	0.520709	3.14858	0.00164064	0.0120185
MsaG024028	92.645	1.63911	0.279744	5.85932	4.64758e-09	2.59005e-07
MsaG036669	44.8619	1.63868	0.418338	3.91713	8.96103e-05	0.001139
MsaG030873	51.4035	1.63824	0.442497	3.70225	0.000213693	0.00232347
MsaG004024	56.5274	1.63808	0.407642	4.01844	5.85856e-05	0.000796013
MsaG032038	517.88	1.63769	0.335587	4.88009	1.06039e-06	2.70423e-05
MsaG006843	1377.02	1.63726	0.333047	4.91599	8.83359e-07	2.33321e-05
MsaG020051	60.3588	1.63684	0.342218	4.78305	1.72659e-06	4.10042e-05
MsaG006750	20.9286	1.63435	0.574684	2.84391	0.00445639	0.0264416
MsaG021443	51.4499	1.6341	0.346119	4.7212	2.34456e-06	5.30674e-05
MsaG030803	235.136	1.63252	0.335462	4.86648	1.13602e-06	2.8529e-05
MsaG023864	252.108	1.63119	0.337705	4.83022	1.36382e-06	3.34686e-05
MsaG028796	24.8966	1.63068	0.42519	3.83518	0.000125474	0.00151119
MsaG041429	35.1557	1.63008	0.379544	4.29485	1.74815e-05	0.0002863
MsaG041370	40.2794	1.62854	0.340537	4.78227	1.73328e-06	4.10585e-05
MsaG016407	37.926	1.62836	0.542478	3.00171	0.0026847	0.0176806
MsaG003760	70.3504	1.62767	0.408327	3.98619	6.71414e-05	0.000891057
MsaG036814	18.0999	1.62755	0.538862	3.02035	0.00252483	0.0168378
MsaG030828	42.9232	1.62688	0.378453	4.29878	1.71741e-05	0.000282128
MsaG015390	41.7283	1.62683	0.452957	3.59157	0.00032869	0.00330896
MsaG039458	24.9523	1.62517	0.513535	3.16468	0.00155254	0.0114751
MsaG045855	13.8837	1.62473	0.594039	2.73505	0.00623715	0.0344503
MsaG018594	50.831	1.62456	0.30527	5.32172	1.02793e-07	3.79385e-06
MsaG044106	168.22	1.62366	0.43594	3.7245	0.000195702	0.0021623
MsaG038982	15.705	1.62294	0.548446	2.95916	0.00308483	0.019744
MsaG000087	26.6396	1.62276	0.417132	3.89027	0.000100134	0.0012467
MsaG029241	54.3316	1.62231	0.475863	3.40919	0.000651564	0.00569808
MsaG008956	99.8136	1.62128	0.318938	5.08339	3.70761e-07	1.11255e-05
MsaG014674	32.4741	1.61972	0.43988	3.68218	0.000231247	0.00248345
MsaG020986	134.241	1.61858	0.320257	5.05401	4.32625e-07	1.26337e-05
MsaG003924	163.544	1.61844	0.290324	5.57462	2.48077e-08	1.11953e-06
MsaG045287	202.116	1.61818	0.248804	6.50383	7.83002e-11	7.74038e-09
MsaG037072	34.63	1.61703	0.434106	3.72496	0.000195343	0.00216005
MsaG040608	186.024	1.61652	0.306252	5.27839	1.30323e-07	4.67424e-06
MsaG035735	100.686	1.61486	0.502021	3.21672	0.00129666	0.00997198
MsaG018549	21.584	1.61284	0.542832	2.97115	0.00296683	0.0191509
MsaG000562	14.0292	1.61202	0.604301	2.66758	0.00763999	0.0401383
MsaG018809	44.2426	1.61189	0.454752	3.54455	0.000393286	0.00383098
MsaG010197	257.819	1.61158	0.334856	4.81277	1.48854e-06	3.61512e-05
MsaG016812	30.1876	1.60835	0.452231	3.55649	0.000375849	0.00370108
MsaG001136	19.5717	1.60831	0.550393	2.92211	0.00347674	0.021682
MsaG004201	27.3447	1.60824	0.525668	3.05943	0.00221758	0.015187
MsaG044437	97.5619	1.60723	0.306709	5.24026	1.60349e-07	5.53136e-06
MsaG004265	17.0099	1.60686	0.520617	3.08646	0.00202554	0.014127
MsaG046818	14.5698	1.60614	0.605222	2.6538	0.00795915	0.0413973
MsaG047190	30.6536	1.6057	0.514403	3.12147	0.00179949	0.0129149
MsaG027139	124.397	1.60465	0.274933	5.83651	5.33045e-09	2.91829e-07
MsaG002021	228.505	1.60443	0.368002	4.35984	1.30155e-05	0.000223799
MsaG023782	131.18	1.59928	0.270282	5.9171	3.27677e-09	1.93399e-07
MsaG024461	183.884	1.59907	0.271999	5.87894	4.1289e-09	2.34568e-07
MsaG010332	198.62	1.5976	0.3109	5.13864	2.7674e-07	8.80782e-06
MsaG045656	982.172	1.59506	0.235058	6.78579	1.15454e-11	1.40433e-09
MsaG042543	1713.1	1.59466	0.203513	7.83567	4.66354e-15	1.41812e-12
MsaG025660	19.3586	1.59417	0.616523	2.58574	0.00971706	0.0481652
MsaG001011	79.2672	1.59379	0.372926	4.27375	1.92217e-05	0.000310836
MsaG034673	88.4176	1.59373	0.398653	3.9978	6.39352e-05	0.000852957
MsaG018101	40.4258	1.59164	0.38212	4.16529	3.10957e-05	0.000464708
MsaG030379	450.7	1.59075	0.415557	3.82798	0.000129197	0.00154594
MsaG003935	22.4515	1.58992	0.406941	3.90699	9.34528e-05	0.00117927
MsaG018127	58.3825	1.58953	0.366243	4.34009	1.42423e-05	0.000241042
MsaG020857	16.7719	1.5895	0.517111	3.07381	0.00211347	0.0146027
MsaG023820	53.1235	1.58912	0.483624	3.28586	0.00101673	0.00818064
MsaG045049	93.6684	1.58588	0.309179	5.12933	2.90783e-07	9.21284e-06
MsaG017153	17.1872	1.58583	0.517846	3.06236	0.00219601	0.0150651
MsaG016446	134.649	1.58566	0.276251	5.73993	9.47149e-09	4.84414e-07
MsaG044524	180.73	1.58551	0.231301	6.85474	7.1443e-12	9.04385e-10
MsaG018481	1509.03	1.58302	0.193921	8.1632	3.26268e-16	1.18541e-13
MsaG012614	164.889	1.58287	0.348087	4.54735	5.43258e-06	0.000106628
MsaG039615	69.2164	1.58281	0.306679	5.16112	2.45472e-07	8.0254e-06
MsaG035526	35.6329	1.5823	0.497332	3.18157	0.00146478	0.0109569
MsaG031125	49.6616	1.58079	0.354113	4.46408	8.04125e-06	0.000148981
MsaG004224	149.884	1.57929	0.308112	5.12571	2.96422e-07	9.3597e-06
MsaG046764	39.5374	1.57912	0.385052	4.10105	4.11282e-05	0.000591266
MsaG014803	14.2431	1.57828	0.556703	2.83505	0.00458181	0.0270195
MsaG015659	188.396	1.57817	0.273622	5.7677	8.03591e-09	4.18646e-07
MsaG030035	17.6098	1.57772	0.536847	2.93886	0.00329422	0.0208081
MsaG024664	17.9956	1.57678	0.496276	3.17722	0.00148693	0.0110782
MsaG013775	64.5127	1.57439	0.291492	5.40114	6.622e-08	2.62776e-06
MsaG040223	33.048	1.5742	0.577016	2.72818	0.00636845	0.0348794
MsaG019306	59.3959	1.57244	0.428778	3.66726	0.00024516	0.00260387
MsaG039826	600.128	1.5716	0.2303	6.82412	8.84666e-12	1.09997e-09
MsaG039740	75.4305	1.57116	0.326115	4.8178	1.4515e-06	3.5403e-05
MsaG015675	65.952	1.57102	0.335923	4.67672	2.91503e-06	6.42132e-05
MsaG041272	27.5288	1.56994	0.459584	3.41601	0.00063545	0.00559388
MsaG027247	35.9707	1.5697	0.495815	3.16591	0.00154601	0.011436
MsaG027527	42.2102	1.56949	0.373266	4.20476	2.61365e-05	0.000401094
MsaG014438	11.4981	1.56791	0.574624	2.72858	0.00636082	0.034858
MsaG006174	51.671	1.56741	0.400592	3.91273	9.12573e-05	0.00115476
MsaG009714	1014.48	1.56736	0.187136	8.37551	5.4984e-17	2.29587e-14
MsaG016962	1077.1	1.56608	0.246537	6.35234	2.1206e-10	1.79775e-08
MsaG032039	2795.07	1.56597	0.329959	4.74595	2.07534e-06	4.81026e-05
MsaG001315	24.7312	1.56209	0.433569	3.60286	0.00031474	0.00319143
MsaG025666	63.5582	1.5619	0.385721	4.04929	5.13733e-05	0.00071326
MsaG024802	102.63	1.56122	0.337216	4.62972	3.66165e-06	7.7312e-05
MsaG004128	47.926	1.56011	0.389765	4.0027	6.26248e-05	0.000839478
MsaG002625	881.527	1.5601	0.262826	5.93585	2.92319e-09	1.76629e-07
MsaG008865	141.494	1.55986	0.288393	5.40881	6.34453e-08	2.53926e-06
MsaG018005	72.4408	1.55965	0.342631	4.55197	5.31469e-06	0.000105077
MsaG028584	21.2274	1.55807	0.50518	3.0842	0.00204102	0.014218
MsaG043970	14.0477	1.55764	0.534832	2.91239	0.0035867	0.0221946
MsaG000009	49.9762	1.55737	0.34284	4.54255	5.55769e-06	0.000108881
MsaG045376	85.6565	1.55264	0.302907	5.1258	2.96271e-07	9.3597e-06
MsaG014316	349.519	1.55215	0.24285	6.3914	1.64372e-10	1.43567e-08
MsaG014873	265.001	1.55205	0.28866	5.37675	7.58431e-08	2.94284e-06
MsaG003071	652.383	1.5519	0.289235	5.36552	8.07142e-08	3.09565e-06
MsaG004874	43.2377	1.55102	0.572983	2.70692	0.00679115	0.0366457
MsaG007587	15.9263	1.54928	0.598276	2.58957	0.00960949	0.0477505
MsaG003438	33.3131	1.54843	0.461896	3.35233	0.000801345	0.00672822
MsaG029251	23.3673	1.5483	0.464986	3.32979	0.00086913	0.00716616
MsaG038858	37.027	1.54656	0.527352	2.9327	0.00336032	0.0211152
MsaG045397	93.6578	1.54555	0.260326	5.93697	2.9033e-09	1.75807e-07
MsaG034781	92.2631	1.54516	0.395527	3.90658	9.36119e-05	0.00118074
MsaG024679	22.5714	1.54462	0.57247	2.69816	0.00697235	0.037389
MsaG027973	92.0217	1.5432	0.410166	3.76238	0.000168305	0.00191169
MsaG000867	18.6735	1.54022	0.510643	3.01624	0.00255933	0.0170255
MsaG041584	122.873	1.53824	0.353963	4.34576	1.38792e-05	0.000236327
MsaG020226	24.1728	1.53491	0.466618	3.28942	0.00100393	0.00808927
MsaG018897	239.121	1.5341	0.216588	7.08305	1.41018e-12	2.22888e-10
MsaG025773	40.0454	1.53379	0.401876	3.81657	0.000135318	0.00160738
MsaG017422	22.1862	1.53347	0.485319	3.15971	0.00157927	0.0116451
MsaG040629	158.936	1.53003	0.239715	6.38271	1.73981e-10	1.511e-08
MsaG041869	70.3491	1.53	0.517994	2.95371	0.00313983	0.0200133
MsaG007127	125.703	1.52974	0.318029	4.81007	1.50874e-06	3.65441e-05
MsaG016617	32.9356	1.5288	0.38365	3.98489	6.75106e-05	0.00089426
MsaG038157	63.7934	1.52383	0.358745	4.24767	2.16008e-05	0.000342771
MsaG010993	38.3911	1.52123	0.354098	4.29608	1.73842e-05	0.00028491
MsaG034551	253.305	1.52078	0.401566	3.78711	0.000152407	0.00176918
MsaG015172	23.7255	1.52053	0.521678	2.91468	0.00356049	0.0220616
MsaG012387	105.728	1.52052	0.295371	5.14784	2.63502e-07	8.47325e-06
MsaG007013	104.544	1.51961	0.297335	5.11075	3.20879e-07	9.91924e-06
MsaG002604	78.9835	1.5182	0.289936	5.23631	1.6382e-07	5.62336e-06
MsaG022689	189.131	1.517	0.332601	4.56101	5.09071e-06	0.000101654
MsaG015695	18.3103	1.51651	0.563421	2.69162	0.00711059	0.0379775
MsaG034635	85.6852	1.51599	0.394455	3.84326	0.000121412	0.00147295
MsaG027782	13.1467	1.51527	0.581246	2.60694	0.00913562	0.045893
MsaG014790	159.904	1.51282	0.206427	7.32863	2.32522e-13	4.581e-11
MsaG010433	278.336	1.51168	0.284683	5.31003	1.09604e-07	4.01347e-06
MsaG019532	70.0298	1.51156	0.284241	5.31789	1.0498e-07	3.8593e-06
MsaG012303	226.841	1.51138	0.287223	5.26204	1.42466e-07	5.05149e-06
MsaG030081	559.396	1.50999	0.231014	6.53635	6.30383e-11	6.38404e-09
MsaG040061	292.1	1.50932	0.197876	7.62762	2.39133e-14	6.32663e-12
MsaG011980	146.446	1.50872	0.336256	4.4868	7.22993e-06	0.000136113
MsaG035802	80.3304	1.5086	0.276207	5.46186	4.71175e-08	1.94132e-06
MsaG025306	38.0274	1.50792	0.398723	3.78187	0.000155653	0.00179939
MsaG039167	19.5461	1.50722	0.540927	2.78636	0.0053303	0.030377
MsaG046412	78.8943	1.50628	0.408461	3.68769	0.000226295	0.00243775
MsaG002921	134.7	1.50617	0.413021	3.6467	0.000265625	0.00277327
MsaG014624	32.2193	1.50487	0.482206	3.1208	0.00180362	0.0129271
MsaG029228	26.2511	1.50439	0.51598	2.9156	0.0035501	0.0220217
MsaG004194	19.0006	1.50238	0.552984	2.71686	0.00659055	0.0358292
MsaG034056	65.4064	1.50212	0.417663	3.59649	0.000322534	0.00325631
MsaG023923	310.363	1.50184	0.226906	6.61877	3.62192e-11	3.91224e-09
MsaG006893	39.3196	1.49966	0.534638	2.805	0.00503158	0.0290114
MsaG043919	43.6452	1.49819	0.579023	2.58744	0.00966908	0.0479859
MsaG022791	16.5628	1.49636	0.577373	2.59167	0.00955126	0.0475794
MsaG024407	37.2232	1.49536	0.527691	2.83378	0.00460003	0.02709
MsaG010145	819.256	1.49471	0.271794	5.49942	3.81034e-08	1.62497e-06
MsaG002896	22.042	1.49258	0.531215	2.80974	0.00495809	0.0286704
MsaG036426	75.1738	1.49077	0.419955	3.54983	0.000385476	0.00377461
MsaG025487	165.605	1.49026	0.31199	4.77664	1.78251e-06	4.19759e-05
MsaG012044	36.732	1.4894	0.421459	3.53392	0.000409449	0.00395718
MsaG011981	467.728	1.48934	0.396251	3.75859	0.000170877	0.00193619
MsaG021100	862.725	1.48902	0.216516	6.87717	6.10519e-12	8.05655e-10
MsaG014677	290.056	1.48876	0.283905	5.24386	1.57254e-07	5.45396e-06
MsaG006806	185.404	1.48708	0.257085	5.78437	7.2783e-09	3.86371e-07
MsaG038174	100.858	1.48581	0.294995	5.03672	4.73582e-07	1.36446e-05
MsaG004513	66.8749	1.4856	0.372703	3.98601	6.71926e-05	0.000891314
MsaG028772	809.288	1.48551	0.357283	4.15778	3.21351e-05	0.000477016
MsaG028518	42.1063	1.48502	0.370742	4.00555	6.1874e-05	0.000831806
MsaG035800	68.7357	1.48472	0.322234	4.60758	4.07389e-06	8.4611e-05
MsaG030457	14.5496	1.48471	0.575016	2.58204	0.00982186	0.0485385
MsaG030525	35.5873	1.48423	0.529368	2.80378	0.00505068	0.0290796
MsaG032343	23.259	1.48374	0.489283	3.03249	0.00242549	0.0163389
MsaG006287	36.7395	1.48354	0.393233	3.77267	0.000161508	0.00185125
MsaG045773	22.3653	1.48286	0.459141	3.22964	0.00123948	0.00958685
MsaG007308	67.3852	1.48234	0.328571	4.51147	6.438e-06	0.000122858
MsaG004842	48.2047	1.48068	0.395283	3.74586	0.000179775	0.00201337
MsaG045159	123.831	1.48006	0.286775	5.16106	2.45559e-07	8.0254e-06
MsaG020636	77.0273	1.47939	0.357562	4.13744	3.51206e-05	0.000514955
MsaG045040	53.3253	1.47836	0.473455	3.1225	0.0017932	0.0128798
MsaG006659	22.5568	1.47795	0.486128	3.04025	0.0023638	0.0160004
MsaG042754	68.6575	1.4776	0.287423	5.14085	2.73504e-07	8.72469e-06
MsaG018223	37.0167	1.47734	0.403598	3.66043	0.000251792	0.00265717
MsaG031276	22.06	1.47703	0.516182	2.86146	0.00421694	0.0253107
MsaG038898	45.115	1.4768	0.421953	3.49992	0.000465405	0.00437948
MsaG024862	33.6226	1.4749	0.45324	3.25412	0.00113743	0.00893592
MsaG026555	34.2731	1.47387	0.446302	3.30241	0.000958583	0.0077574
MsaG025679	36.8096	1.47382	0.37665	3.91297	9.11686e-05	0.00115461
MsaG046527	53.5155	1.47374	0.335889	4.38759	1.14615e-05	0.000200781
MsaG028735	285.948	1.47329	0.284218	5.18368	2.17552e-07	7.20264e-06
MsaG039552	288.286	1.47312	0.283608	5.1942	2.056e-07	6.88847e-06
MsaG002090	108.091	1.47272	0.323591	4.55116	5.33498e-06	0.0001052
MsaG000597	44.0887	1.47204	0.377813	3.8962	9.77122e-05	0.00122309
MsaG002317	72.8366	1.472	0.357214	4.12078	3.77591e-05	0.000547437
MsaG015170	52.3834	1.47176	0.396091	3.71571	0.000202635	0.00222922
MsaG045479	139.402	1.4716	0.269511	5.46026	4.75427e-08	1.95596e-06
MsaG035395	79.6798	1.46913	0.416884	3.52407	0.000424969	0.00408134
MsaG032502	37.3659	1.46828	0.489423	3.00002	0.00269964	0.0177595
MsaG004923	107.967	1.46792	0.28722	5.1108	3.20796e-07	9.91924e-06
MsaG017033	136.903	1.46777	0.272484	5.38665	7.17835e-08	2.81657e-06
MsaG035604	358.158	1.46752	0.255403	5.74589	9.14369e-09	4.69901e-07
MsaG022515	56.7412	1.46572	0.375297	3.9055	9.40327e-05	0.00118552
MsaG007413	120.764	1.46518	0.258956	5.65804	1.53111e-08	7.39798e-07
MsaG023493	64.6035	1.46512	0.350196	4.18372	2.86783e-05	0.000434147
MsaG044137	232.036	1.46501	0.263216	5.5658	2.60945e-08	1.17367e-06
MsaG025057	89.7646	1.46352	0.279013	5.24533	1.56005e-07	5.42161e-06
MsaG023974	45.3152	1.46173	0.487256	2.99992	0.00270049	0.0177595
MsaG030497	56.5407	1.46162	0.367197	3.98048	6.8777e-05	0.000908454
MsaG000388	127.448	1.46143	0.280117	5.21721	1.81638e-07	6.18187e-06
MsaG022998	1072.66	1.46112	0.240373	6.07858	1.21252e-09	8.01928e-08
MsaG003161	52.4921	1.46061	0.433928	3.36601	0.000762626	0.0064829
MsaG046326	98.7928	1.45999	0.337908	4.32068	1.55552e-05	0.000260115
MsaG011179	280.298	1.45968	0.256363	5.6938	1.24241e-08	6.15182e-07
[truncated: 4,707 more rows]

## Sheet: L 4xBSPvs4USP
Supplementary Table 10. Differentially expressed genes (DEGs) between tetraploid BSP and tetraploids USP accessions in leaves. For each gene, the base mean (namely the average of the normalized count values, dividing by size factors, taken over all samples), log2FoldChange (the fold change expressed in logarithmic scale to base 2), lfcSE (The standard error estimate for the log2 fold change estim…
[truncated: 2,073 more rows]
