# Supplementary material for: RNA-seq analyses on gametogenic tissues of alfalfa (Medicago sativa) revealed plant reproduction- and ploidy-related genes
Source: BMC Plant Biol. 2024 Sep 3;24:826. doi: 10.1186/s12870-024-05542-2 (PMC11370029; doi:10.1186/s12870-024-05542-2)
Supplement: Supplementary file 11 — Supplementary Material 11 [file 12870_2024_5542_MOESM11_ESM.xlsx]

## Sheet: 509 UP 4xBSPvs2xBSP only FB
Table S11. Differentially upregulated genes (DUGs) between tetraploid BSP and diploid BSP accessions exclusively in flower buds . For each gene, the putative orthologous in Medicago truncatula and Arabidopsis thaliana along with the log2FoldChange (the fold change expressed in logarithmic scale to base 2) and the adjusted p-value are reported. Only DUGs with padj < 0.05 are reported.
M.sativa	M.truncatula	Putative function	log2FoldChange	padj	A.thaliana	Putative function
MsaG018948	#N/A	#N/A	7.29483	1.2807e-06	#N/A	#N/A
MsaG018901	#N/A	#N/A	7.23761	1.03485e-06	#N/A	#N/A
MsaG005064	XP_003592322.2	dehydration-responsive element-binding protein 1A	6.41933	0.00131022	AT5G51990.1	CBF4 DREB1D DEHYDRATION-RESPONSIVE ELEMENT-BINDING PROTEIN 1D C-repeat-binding factor 4 chr5 21117113-21117787 REVERSE LENGTH 224
MsaG023610	XP_003629862.1	nodulin-26	6.36233	4.93227e-05	AT4G18910.1	ATNLM2 NIP1;2 NLM2 NOD26-like intrinsic protein 1;2 NOD26-LIKE INTRINSIC PROTEIN 2 chr4 10366211-10368179 FORWARD LENGTH 294
MsaG008245	XP_003595363.1	ethylene-responsive transcription factor ERF018	6.23254	0.000327123	AT1G19210.1	ERF017 ERF17 chr1 6626973-6627530 REVERSE LENGTH 185
MsaG009878	XP_013464756.1	NAC transcription factor 56	6.1735	1.12905e-14	AT3G15510.1	NAC2 NARS1 ANAC056 ATNAC2 NAC domain containing protein 2 NAC-REGULATED SEED MORPHOLOGY 1 Arabidopsis NAC domain containing protein 56 chr3 5243696-5245037 FORWARD LENGTH 364	GO:0022414
MsaG012852	XP_003599234.2	polygalacturonase QRT2	6.05417	0.000146154	AT3G07970.1	QRT2 QUARTET 2 chr3 2541006-2543370 FORWARD LENGTH 439	GO:0022414
MsaG042222	XP_013444912.1	BON1-associated protein 2	6.05194	0.00148618	AT2G45760.1	BAP2 BAL BON AbetaOCIATION PROTEIN 1-LIKE BON abetaociation protein 2 chr2 18847125-18847748 REVERSE LENGTH 207
MsaG027749	XP_003615144.1	protein PHOSPHATE-INDUCED 1	5.93233	0.0052827	AT4G08950.1	EXO EXORDIUM chr4 5740378-5741322 FORWARD LENGTH 314
MsaG014527	XP_024633413.1	protein NUCLEAR FUSION DEFECTIVE 4	5.93092	0.000715162	AT2G30300.1	no symbol available no full name available chr2 12919401-12921222 FORWARD LENGTH 500
MsaG006584	XP_003593663.1	glutaredoxin-C9	5.90726	0.000715162	AT1G28480.1	GRXC9 ROXY19 GRX480 chr1 10013634-10014047 REVERSE LENGTH 137
MsaG010629	XP_003597262.2	UDP-xylose transporter 1	5.8923	7.07347e-06	AT2G28315.1	UXT1 UDP-XYLOSE TRANSPORTER1 chr2 12088896-12090570 FORWARD LENGTH 342
MsaG029072	XP_003617079.1	alcohol dehydrogenase-like 7	5.83848	0.000459392	AT5G42250.1	no symbol available no full name available chr5 16894087-16897450 FORWARD LENGTH 390
MsaG003174	XP_003590513.1	WAT1-related protein At2g37460 isoform X1	5.80106	7.79515e-08	AT2G37460.1	UMAMIT12 Usually multiple acids move in and out Transporters 12 chr2 15726667-15729010 REVERSE LENGTH 380
MsaG014590	XP_013460436.1	agamous-like MADS-box protein AGL80	5.747	0.00188339	AT5G48670.1	FEM111 AGL80 AGAMOUS-like 80 chr5 19738825-19739790 REVERSE LENGTH 321
MsaG008246	XP_003595362.1	ethylene-responsive transcription factor ERF017	5.7134	0.00425087	AT1G19210.1	ERF017 ERF17 chr1 6626973-6627530 REVERSE LENGTH 185
MsaG006440	XP_003593449.1	uncharacterized protein LOC11434841	5.67896	0.00302854	AT1G61260.1	no symbol available no full name available chr1 22593756-22594986 REVERSE LENGTH 344
MsaG007554	XP_003594696.1	desiccation-related protein PCC13-62	5.67596	0.00133599	AT1G47980.1	no symbol available no full name available chr1 17691985-17693818 REVERSE LENGTH 315
MsaG006914	XP_039686246.1	protein DMP2	5.65466	0.000907936	AT3G21550.1	AtDMP2 DMP2 DUF679 domain membrane protein 2 Arabidopsis thaliana DUF679 domain membrane protein 2 chr3 7591708-7592262 REVERSE LENGTH 184
MsaG040442	XP_003626005.1	galactinol synthase 1	5.58402	0.00424797	AT2G47180.1	GolS1 AtGolS1 galactinol synthase 1 chr2 19369049-19370372 REVERSE LENGTH 344
MsaG042638	XP_003628052.3	uncharacterized protein LOC11406796	5.50828	0.000697143	AT4G23180.1	CRK10 RLK4 cysteine-rich RLK (RECEPTOR-like protein kinase) 10 chr4 12138171-12140780 FORWARD LENGTH 669
MsaG007713	XP_013463211.1	bidirectional sugar transporter SWEET17	5.49651	0.000966813	AT4G15920.1	AtSWEET17 SWEET17 chr4 9030742-9033343 REVERSE LENGTH 241
MsaG025139	XP_003611158.1	dehydration-responsive element-binding protein 1E	5.48392	0.00640065	AT1G12610.1	ATDDF1 DDF1 DWARF AND DELAYED FLOWERING 1 Dwarf and delayed flowering 1 chr1 4290205-4290834 REVERSE LENGTH 209
MsaG039983	XP_013449999.1	auxin-responsive protein SAUR32	5.37625	0.00258576	AT3G09870.1	SAUR48 SMALL AUXIN UPREGULATED RNA 48 chr3 3027555-3027896 REVERSE LENGTH 113
MsaG039793	XP_003625416.1	two-component response regulator 24	5.35876	0.00240524	AT5G26594.1	ARR24 RR24 response regulator 24 chr5 9269282-9270254 FORWARD LENGTH 139
MsaG046201	XP_003610152.3	LOW QUALITY PROTEIN: probable xyloglucan endotransglucosylase/hydrolase protein 23	5.35392	0.00947586	AT4G25810.1	XTR6 XTH23 xyloglucan endotransglycosylase 6 xyloglucan endotransglucosylase/hydrolase 23 chr4 13128694-13129715 FORWARD LENGTH 286
MsaG046203	XP_003610153.1	probable xyloglucan endotransglucosylase/hydrolase protein 23 isoform X1	5.31809	0.0061053	AT4G25810.1	XTR6 XTH23 xyloglucan endotransglycosylase 6 xyloglucan endotransglucosylase/hydrolase 23 chr4 13128694-13129715 FORWARD LENGTH 286
MsaG008117	XP_013463484.2	acidic endochitinase SE2	5.31576	0.0127009	AT5G24090.1	LYS1 ATCHIA CHIA Lysozyme 1 chitinase A chr5 8143805-8145153 REVERSE LENGTH 302
MsaG014890	XP_024634959.1	serine/threonine-protein kinase BIK1	5.29588	0.00436404	AT2G28930.2	PBL10 APK1B PK1B protein kinase 1B PBS1-LIKE 10 chr2 12424551-12426565 FORWARD LENGTH 412
MsaG038753	XP_003624250.1	UDP-glycosyltransferase 74G1	5.23941	0.0115588	AT1G05680.1	UGT74E2 Uridine diphosphate glycosyltransferase 74E2 chr1 1703196-1704639 REVERSE LENGTH 453
MsaG031973	XP_039691030.1	protein ROH1-like	5.2216	0.00607404	AT1G18740.1	B1L BYPAbeta1-LIKE chr1 6464125-6465273 FORWARD LENGTH 382
MsaG010510	XP_013465164.1	monothiol glutaredoxin-S9	5.2199	0.00958176	AT1G28480.1	GRXC9 ROXY19 GRX480 chr1 10013634-10014047 REVERSE LENGTH 137
MsaG046202	XP_003610152.3	LOW QUALITY PROTEIN: probable xyloglucan endotransglucosylase/hydrolase protein 23	5.16871	0.0078138	AT4G25810.1	XTR6 XTH23 xyloglucan endotransglycosylase 6 xyloglucan endotransglucosylase/hydrolase 23 chr4 13128694-13129715 FORWARD LENGTH 286
MsaG044510	XP_013457440.1	protein IRX15-LIKE	5.15735	6.44936e-05	AT5G67210.1	IRX15-L IRX15-LIKE chr5 26819019-26819972 FORWARD LENGTH 317
MsaG033745	XP_013466444.2	mitochondrial metalloendopeptidase OMA1	5.14191	0.00472454	AT5G51740.1	Oma1 chr5 21017110-21018987 FORWARD LENGTH 442
MsaG011531	XP_003616593.1	nematode resistance protein-like HSPRO2	5.13144	0.0240063	AT2G40000.1	HSPRO2 ATHSPRO2 ARABIDOPSIS ORTHOLOG OF SUGAR BEET HS1 PRO-1 2 ortholog of sugar beet HS1 PRO-1 2 chr2 16700649-16701956 REVERSE LENGTH 435
MsaG009328	XP_003596198.1	cysteine-rich and transmembrane domain-containing protein WIH2	5.12609	0.0479295	AT2G32190.1	AthCYSTM4 Cysteine-Rich Transmembrane Module 4 chr2 13674588-13675092 FORWARD LENGTH 71
MsaG023517	XP_013456488.2	putative disease resistance RPP13-like protein 3	5.1152	0.00666976	AT3G46730.1	no symbol available no full name available chr3 17213069-17215612 REVERSE LENGTH 847
MsaG045896	XP_013458334.2	LOW QUALITY PROTEIN: transcription factor MYB108	5.10693	0.0139145	AT5G49620.1	MYB78 AtMYB78 myb domain protein 78 chr5 20137491-20139384 REVERSE LENGTH 307
MsaG047158	XP_013457705.1	vignain	5.10033	1.1543e-05	AT5G50260.1	CEP1 cysteine endopeptidase 1 chr5 20455605-20456862 FORWARD LENGTH 361	GO:0022414
MsaG031133	XP_003618644.1	7-deoxyloganetin glucosyltransferase	5.09542	0.00456168	AT1G22340.1	AtUGT85A7 UGT85A7 UDP-glucosyl transferase 85A7 chr1 7890464-7892090 REVERSE LENGTH 487
MsaG046068	XP_024637181.1	protein ALP1-like	5.02008	9.06218e-06	AT5G12010.1	no symbol available no full name available chr5 3877975-3879483 REVERSE LENGTH 502
MsaG040081	XP_003625755.1	uncharacterized protein LOC11432960	4.98865	0.00521241	AT2G27770.1	no symbol available no full name available chr2 11833089-11834051 REVERSE LENGTH 320
MsaG018201	#N/A	#N/A	4.89995	0.0215903	AT5G65613.1	no symbol available no full name available chr5 26220644-26220985 REVERSE LENGTH 113
MsaG001853	XP_003626314.1	basic 7S globulin	4.89029	8.89783e-05	AT1G03220.1	SAP2 secreted aspartic protease 2 chr1 787143-788444 FORWARD LENGTH 433
MsaG015266	XP_024635986.2	calcium-binding protein CML38	4.88875	0.000146154	AT1G76650.3	CML38 calmodulin-like 38 chr1 28766909-28767442 REVERSE LENGTH 177
MsaG007317	XP_003594434.2	leucine-rich repeat receptor protein kinase HPCA1 isoform X1	4.87918	0.0314713	AT5G49760.1	CARD1 HPCA1 CANNOT RESPOND TO DMBQ 1 chr5 20216679-20221052 FORWARD LENGTH 953
MsaG004486	XP_013469277.1	ras-related protein RABC2a	4.83482	0.0134216	AT5G03530.2	RABC2A ATRAB ALPHA ATRABC2A ATRAB ATRAB18B ARABIDOPSIS THALIANA RAB GTPASE HOMOLOG C2A RAB GTPase homolog C2A chr5 885741-887061 REVERSE LENGTH 210
MsaG003062	XP_013468218.1	uncharacterized protein LOC25484020 isoform X1	4.78284	0.021742	AT3G09760.1	no symbol available no full name available chr3 2992975-2995451 REVERSE LENGTH 491
MsaG027748	XP_003615144.1	protein PHOSPHATE-INDUCED 1	4.74559	0.016038	AT4G08950.1	EXO EXORDIUM chr4 5740378-5741322 FORWARD LENGTH 314
MsaG044859	XP_003608809.3	uncharacterized protein LOC11407135	4.7096	0.0344352	AT2G45360.1	no symbol available no full name available chr2 18698619-18699360 FORWARD LENGTH 215
MsaG029682	XP_039687194.1	E3 ubiquitin-protein ligase At4g11680 isoform X1	4.68382	0.0463376	AT5G55970.3	DDR1 Drought-Responsive RING Protein 1 chr5 22668019-22669059 FORWARD LENGTH 319
MsaG046071	XP_024637181.1	protein ALP1-like	4.54998	2.80646e-05	AT5G12010.1	no symbol available no full name available chr5 3877975-3879483 REVERSE LENGTH 502
MsaG044949	XP_013457705.1	vignain	4.54934	0.000128061	AT5G50260.1	CEP1 cysteine endopeptidase 1 chr5 20455605-20456862 FORWARD LENGTH 361	GO:0022414
MsaG027050	XP_003613515.2	uncharacterized protein LOC11422627	4.54423	8.56009e-11	AT1G59710.2	no symbol available no full name available chr1 21938623-21939673 FORWARD LENGTH 326
MsaG005760	XP_013470383.1	putative GEM-like protein 8	4.53772	0.0261969	AT5G23370.1	no symbol available no full name available chr5 7863542-7864201 REVERSE LENGTH 219
MsaG003994	XP_024638560.2	phospholipase D zeta 1	4.52415	0.00272453	AT3G16785.1	PLDZ1 PLDZETA1 PLDP1 PLD ZETA 1 phospholipase D P1 PHOSPHOLIPASE D ZETA 1 PHOSPHOLIPASE D ZETA1 chr3 5711329-5718696 FORWARD LENGTH 1096
MsaG010822	XP_003597527.1	protein STRICTOSIDINE SYNTHASE-LIKE 13	4.51225	0.0187758	AT3G59530.3	LAP3 ATLAP3 LEbeta ADHERENT POLLEN 3 chr3 21993710-21995164 FORWARD LENGTH 403
MsaG001669	XP_003596198.1	cysteine-rich and transmembrane domain-containing protein WIH2	4.49418	0.0439204	AT2G32190.1	AthCYSTM4 Cysteine-Rich Transmembrane Module 4 chr2 13674588-13675092 FORWARD LENGTH 71
MsaG018153	#N/A	#N/A	4.47247	0.0291419	#N/A	#N/A
MsaG001375	#N/A	#N/A	4.42735	0.0379612	AT2G15960.1	no symbol available no full name available chr2 6947353-6947586 FORWARD LENGTH 77
MsaG035990	#N/A	#N/A	4.40733	0.0375792	AT3G56550.2	no symbol available no full name available chr3 20952896-20954641 REVERSE LENGTH 581
MsaG046749	XP_013469113.1	putative expansin-A17	4.40317	0.0183133	AT4G01630.1	EXP17 ATEXPA17 ATHEXP ALPHA 1.13 ATEXP17 EXPA17 expansin A17 EXPANSIN 17 chr4 700653-701527 FORWARD LENGTH 255
MsaG038788	XP_003624299.3	MDIS1-interacting receptor like kinase 2	4.39982	0.0449863	AT4G08850.1	MIK2 MDIS1-INTERACTING RECEPTOR LIKE KINASE2 chr4 5636693-5640496 REVERSE LENGTH 1045	GO:0022414
MsaG015257	XP_013460924.1	protein PHOSPHATE-INDUCED 1	4.38733	3.24909e-06	AT4G08950.1	EXO EXORDIUM chr4 5740378-5741322 FORWARD LENGTH 314
MsaG009020	XP_024632442.1	major facilitator superfamily domain-containing protein 12	4.32965	0.0357018	AT3G60070.5	no symbol available no full name available chr3 22183572-22185941 REVERSE LENGTH 458
MsaG042220	XP_013444911.1	BON1-associated protein 2	4.31495	0.0308665	AT2G45760.1	BAP2 BAL BON AbetaOCIATION PROTEIN 1-LIKE BON abetaociation protein 2 chr2 18847125-18847748 REVERSE LENGTH 207
MsaG039127	#N/A	#N/A	4.2964	0.0354188	AT5G48120.3	MET18 ASI3 MMS19 homolog of yeast MET18 chr5 19508210-19514774 REVERSE LENGTH 1134
MsaG020105	XP_013443539.1	transcription factor MYB13	4.28023	0.000128061	AT2G31180.1	MYB14 ATMYB14 MYB14AT myb domain protein 14 ARABIDOPSIS THALIANA MYB DOMAIN PROTEIN 14 chr2 13286806-13288175 REVERSE LENGTH 249
MsaG023072	#N/A	#N/A	4.23507	0.000262215	#N/A	#N/A
MsaG016933	XP_039687708.1	serpin-ZX	4.23211	0.0291156	AT1G47710.1	AtSERPIN1 SERPIN1 chr1 17558271-17560061 FORWARD LENGTH 391
MsaG015063	XP_013458799.1	aspartic proteinase Asp1	4.2219	0.0389515	AT1G44130.1	no symbol available no full name available chr1 16787508-16789318 REVERSE LENGTH 405
MsaG035008	XP_013447791.1	pirin-like protein 2	4.21838	0.0453734	AT2G43120.1	PRN2 PIRIN2 chr2 17927339-17928871 FORWARD LENGTH 321
MsaG043829	XP_024629293.1	uncharacterized protein LOC11412406 isoform X2	4.15765	0.039525	AT2G22620.3	RGIL6 rhamnogalacturonan lyase6 chr2 9604902-9610156 REVERSE LENGTH 677
MsaG009962	XP_024632410.1	scarecrow-like protein 21	4.14206	8.76011e-10	AT1G50600.3	SCL5 scarecrow-like 5 chr1 18737398-18738978 REVERSE LENGTH 526
MsaG035508	XP_024626450.2	ent-copalyl diphosphate synthase%2C chloroplastic	4.09656	0.0434782	AT4G02780.1	ATCPS1 CPS CPS1 GA1 ABC33 GA REQUIRING 1 ARABIDOPSIS THALIANA ENT-COPALYL DIPHOSPHATE SYNTHETASE 1 ENT-COPALYL DIPHOSPHATE SYNTHETASE 1 CPP synthase chr4 1237881-1244766 REVERSE LENGTH 802
MsaG033100	XP_024639609.1	MORC family CW-type zinc finger protein 4 isoform X3	4.08714	0.0298621	AT1G19100.1	AtMORC6 MORC6 DMS11 Microrchidia 6 DEFECTIVE IN MERISTEM SILENCING 11 chr1 6595560-6601159 FORWARD LENGTH 663
MsaG024702	XP_003631143.1	purple acid phosphatase 3 isoform X1	4.07964	1.01542e-07	AT1G14700.1	ATPAP3 PAP3 purple acid phosphatase 3 chr1 5058680-5060988 FORWARD LENGTH 366
MsaG037657	XP_003623041.1	laccase-17	4.04565	0.0416145	AT5G60020.1	ATLAC17 LAC17 laccase 17 chr5 24168072-24170223 FORWARD LENGTH 577
MsaG037107	#N/A	#N/A	4.02587	0.0192386	AT1G01490.2	AtHMP01 Heavy Metal Protein 1 chr1 180401-182066 REVERSE LENGTH 177
MsaG018530	#N/A	#N/A	4.01778	0.0463804	#N/A	#N/A
MsaG040201	XP_013450194.1	NDR1/HIN1-like protein 10	4.00881	0.0434782	AT2G35980.1	NHL10 ATNHL10 YLS9 NDR1/HIN1-LIKE ARABIDOPSIS NDR1/HIN1-LIKE 10 YELLOW-LEAF-SPECIFIC GENE 9 chr2 15110635-15111318 FORWARD LENGTH 227
MsaG039860	XP_024627195.1	zinc finger protein ZAT11-like	3.99887	2.24174e-05	AT3G53600.1	ZAT18 chr3 19875532-19876059 FORWARD LENGTH 175
MsaG009790	XP_013464672.1	protein DETOXIFICATION 19	3.97558	1.09945e-11	AT3G23550.1	DTX18 DETOXIFICATION 18 chr3 8448435-8450649 REVERSE LENGTH 469
MsaG037108	XP_013448450.1	heavy metal-associated isoprenylated plant protein 39	3.94097	0.0120909	AT1G01490.2	AtHMP01 Heavy Metal Protein 1 chr1 180401-182066 REVERSE LENGTH 177
MsaG030046	XP_003607050.1	probable galacturonosyltransferase-like 10	3.9324	1.22865e-07	AT1G70090.2	GATL9 LGT8 GALACTURONOSYLTRANSFERASE-LIKE 9 glucosyl transferase family 8 chr1 26400927-26402099 FORWARD LENGTH 390
MsaG022004	#N/A	#N/A	3.91955	0.00908702	#N/A	#N/A
MsaG009943	XP_003596532.1	calcium-binding protein PBP1	3.89887	1.97414e-09	AT5G54490.1	PBP1 pinoid-binding protein 1 chr5 22121458-22121841 FORWARD LENGTH 127
MsaG015468	XP_013461081.2	linoleate 13S-lipoxygenase 2-1%2C chloroplastic	3.85732	2.06543e-21	AT3G45140.1	ATLOX2 LOX2 ARABIODOPSIS THALIANA LIPOXYGENASE 2 lipoxygenase 2 chr3 16525437-16529233 FORWARD LENGTH 896
MsaG043644	XP_013445955.1	probable xyloglucan endotransglucosylase/hydrolase protein 33	3.82926	0.0315563	AT1G10550.1	XET XTH33 XYLOGLUCAN XYLOGLUCOSYL TRANSFERASE 33 xyloglucan xyloglucosyl transferase 33 chr1 3479257-3480957 REVERSE LENGTH 310
MsaG038550	XP_003623981.1	uncharacterized protein LOC11436479	3.76705	0.0106201	AT2G45990.2	no symbol available no full name available chr2 18919402-18921043 FORWARD LENGTH 268
MsaG005897	XP_003592758.1	ABC transporter G family member 1	3.67115	4.38656e-18	AT2G39350.1	ABCG1 WBC1 ATP-binding cabetaette G1 White Brown Complex 1 chr2 16430174-16432396 REVERSE LENGTH 740
MsaG025960	XP_003612492.1	abscisic acid 8'-hydroxylase CYP707A2	3.66104	1.09592e-07	AT4G19230.1	CYP707A1 "cytochrome P450 family 707 subfamily A polypeptide 1" chr4 10521524-10523517 FORWARD LENGTH 467
MsaG038754	XP_003624251.1	UDP-glycosyltransferase 74G1	3.65864	0.0156389	AT2G43820.1	GT ATSAGT1 SGT1 UGT74F2 SAGT1 UDP-glucosyltransferase 74F2 Arabidopsis thaliana salicylic acid glucosyltransferase 1 salicylic acid glucosyltransferase 1 UDP-glucose salicylic acid glucosyltransferase 1 chr2 18152279-18153715 FORWARD LENGTH 449
MsaG046080	XP_024637947.1	heat stress transcription factor A-9-like	3.63381	0.00840336	AT2G26150.4	ATHSFA2 HSFA2 heat shock transcription factor A2 chr2 11135856-11137217 FORWARD LENGTH 345
MsaG000847	XP_039687726.1	uncharacterized protein LOC11429802	3.63027	0.000489625	AT4G31330.1	no symbol available no full name available chr4 15202354-15203151 FORWARD LENGTH 239
MsaG020046	XP_003605731.2	probable inactive purple acid phosphatase 27	3.61412	4.72229e-13	AT5G50400.1	PAP27 ATPAP27 ARABIDOPSIS THALIANA PURPLE ACID PHOSPHATASE 27 purple acid phosphatase 27 chr5 20523575-20526231 REVERSE LENGTH 611
MsaG014516	XP_013460361.1	alanine--glyoxylate aminotransferase 2 homolog 2%2C mitochondrial	3.60944	1.72072e-10	AT3G08860.1	PYD4 PYRIMIDINE 4 chr3 2696754-2699087 REVERSE LENGTH 481
MsaG020632	XP_024636167.1	UDP-xylose transporter 1	3.60099	0.00901648	AT2G28315.1	UXT1 UDP-XYLOSE TRANSPORTER1 chr2 12088896-12090570 FORWARD LENGTH 342
MsaG014625	XP_013461062.1	protein EDS1	3.58559	0.00050428	AT3G48090.1	ATEDS1 EDS1 enhanced disease susceptibility 1 chr3 17755553-17757692 REVERSE LENGTH 623
MsaG016839	XP_013461745.1	peamaclein	3.57565	5.99035e-13	AT5G59845.1	GASA10 Gibberellic Acid Stimulated Arabidopsis 10 chr5 24111443-24111808 FORWARD LENGTH 89
MsaG031542	XP_039690934.1	heavy metal-associated isoprenylated plant protein 39-like	3.56489	0.00064847	AT1G01490.2	AtHMP01 Heavy Metal Protein 1 chr1 180401-182066 REVERSE LENGTH 177
MsaG000025	XP_003589562.1	uncharacterized protein At1g76070	3.54045	0.014352	AT1G76070.1	no symbol available no full name available chr1 28546617-28547435 FORWARD LENGTH 272
MsaG043864	XP_039684522.1	caffeic acid 3-O-methyltransferase	3.53225	0.0305183	AT5G54160.1	ATOMT1 OMT1 OMT3 AtCOMT COMT1 caffeate O-methyltransferase 1 O-methyltransferase 1 O-methyltransferase 3 chr5 21982075-21984167 FORWARD LENGTH 363	GO:0022414
MsaG005818	XP_024628447.1	putative GEM-like protein 8 isoform X1	3.47625	0.0411429	AT5G23370.1	no symbol available no full name available chr5 7863542-7864201 REVERSE LENGTH 219
MsaG029249	XP_003617296.1	serine--glyoxylate aminotransferase	3.44079	0.00260175	AT2G13360.3	SGAT AGT AGT1 ALANINE GLYOXYLATE AMINOTRANSFERASE 1 alanine glyoxylate aminotransferase L-serine glyoxylate aminotransferase chr2 5539417-5540902 REVERSE LENGTH 401
MsaG015570	XP_013461119.1	DCD domain-containing protein NRP-A	3.43396	2.27941e-20	AT5G42050.1	NRP NRP1 Asparagine-rich protein 1 asparagine-rich protein chr5 16815630-16816932 FORWARD LENGTH 349
MsaG008051	XP_024631837.1	beta-galactosidase	3.42699	4.08785e-07	AT4G26140.1	BGAL12 beta-galactosidase 12 chr4 13243219-13247823 REVERSE LENGTH 728
MsaG014893	XP_024634959.1	serine/threonine-protein kinase BIK1	3.41514	0.00552379	AT2G28930.2	PBL10 APK1B PK1B protein kinase 1B PBS1-LIKE 10 chr2 12424551-12426565 FORWARD LENGTH 412
MsaG045972	XP_003609919.1	RING-H2 finger protein ATL64	3.4142	4.02854e-10	AT3G43430.1	no symbol available no full name available chr3 15354758-15355261 REVERSE LENGTH 167
MsaG001602	XP_039686086.1	ervatamin-B-like isoform X2	3.38567	6.95068e-12	AT2G34080.1	no symbol available no full name available chr2 14393431-14394777 REVERSE LENGTH 345
MsaG009410	XP_013464367.1	aspartic proteinase nepenthesin-1	3.31924	0.00608862	AT2G03200.1	ASPR1 Atypical Aspartic Protease in Roots 1 chr2 966506-967891 REVERSE LENGTH 461
MsaG040404	XP_003625959.2	uncharacterized protein LOC11435286	3.29323	0.0132048	AT5G17350.1	no symbol available no full name available chr5 5718853-5719404 FORWARD LENGTH 183
MsaG024522	XP_003630831.2	50S ribosomal protein L17	3.2866	0.0177216	AT5G09770.1	no symbol available no full name available chr5 3035267-3036518 REVERSE LENGTH 160
MsaG007454	XP_003594602.1	berberine bridge enzyme-like 13	3.26673	0.0440194	AT1G30760.2	AtBBE-like 13 Berberine Bridge Enzyme-Like 13 chr1 10918267-10920441 FORWARD LENGTH 552
MsaG031579	XP_039690934.1	heavy metal-associated isoprenylated plant protein 39-like	3.25893	0.000815529	AT1G01490.2	AtHMP01 Heavy Metal Protein 1 chr1 180401-182066 REVERSE LENGTH 177
MsaG005469	XP_003592570.1	uncharacterized protein LOC11425383	3.23774	0.0080905	AT3G03280.1	no symbol available no full name available chr3 765559-766059 FORWARD LENGTH 166
MsaG015630	XP_024635775.1	protein ACTIVITY OF BC1 COMPLEX KINASE 7%2C chloroplastic	3.20213	3.99939e-10	AT3G07700.4	abc1k7 SIA1 AtSIA1 salt-induced ABC1 kinase 1 chr3 2459696-2463241 REVERSE LENGTH 695
MsaG028989	XP_003616926.2	protein LYK5	3.19532	7.3613e-07	AT2G33580.1	AtLYK5 LYK5 LysM-containing receptor-like kinase 5 chr2 14219848-14221842 REVERSE LENGTH 664
MsaG029866	XP_003618062.1	uncharacterized protein LOC11429349	3.16052	0.0154859	AT2G04515.1	no symbol available no full name available chr2 1573721-1574311 FORWARD LENGTH 196
MsaG014207	XP_039687194.1	E3 ubiquitin-protein ligase At4g11680 isoform X1	3.15231	0.0273146	AT4G26580.2	no symbol available no full name available chr4 13411705-13412889 REVERSE LENGTH 335
MsaG030112	XP_013450855.1	alpha-dioxygenase 1	3.13441	0.0142755	AT3G01420.1	ALPHA-DOX1 PADOX-1 DIOX1 DOX1 plant alpha dioxygenase 1 alpha-dioxygenase 1 chr3 159689-162726 REVERSE LENGTH 639
MsaG046880	XP_003588614.2	#N/A	3.11369	0.0308665	AT1G80290.1	no symbol available no full name available chr1 30188585-30189574 FORWARD LENGTH 329
MsaG006664	XP_013462551.1	14-3-3-like protein C	3.10258	0.0341169	AT2G42590.1	GF14 MU GRF9 GRF14 general regulatory factor 9 chr2 17732118-17733775 REVERSE LENGTH 263
MsaG010274	XP_003596952.1	mitogen-activated protein kinase kinase kinase 17	3.09479	0.0295561	AT2G32510.1	MAPKKK17 mitogen-activated protein kinase kinase kinase 17 chr2 13798821-13799939 REVERSE LENGTH 372
MsaG001099	XP_013466412.1	protein TRACHEARY ELEMENT DIFFERENTIATION-RELATED 7A	3.07282	0.0148152	AT5G48920.1	TED7 tracheary element differentiation-related 7 chr5 19835405-19836022 FORWARD LENGTH 205
MsaG001546	XP_039689384.1	proteasome subunit alpha type-1-B	3.06869	0.00302854	AT1G47250.1	PAF2 20S proteasome alpha subunit F2 chr1 17319220-17320900 FORWARD LENGTH 277
MsaG028912	XP_003616804.1	cold and drought-regulated protein CORA isoform X1	3.06132	1.99599e-08	#N/A	#N/A
MsaG029332	XP_003617399.2	aspartyl protease family protein 2	3.03726	0.0478812	AT3G59080.1	no symbol available no full name available chr3 21836812-21838419 FORWARD LENGTH 535
MsaG046635	XP_024638560.2	phospholipase D zeta 1	3.0234	0.0192386	AT3G16785.1	PLDZ1 PLDZETA1 PLDP1 PLD ZETA 1 phospholipase D P1 PHOSPHOLIPASE D ZETA 1 PHOSPHOLIPASE D ZETA1 chr3 5711329-5718696 FORWARD LENGTH 1096
MsaG015267	XP_039687401.1	calcium-binding protein CML38-like	2.98103	0.0276603	AT1G76650.3	CML38 calmodulin-like 38 chr1 28766909-28767442 REVERSE LENGTH 177
MsaG016388	XP_003602409.1	heavy metal-associated isoprenylated plant protein 9	2.96268	1.18376e-08	AT5G24580.4	AtHMP47 HIPP09 HEAVY METAL AbetaOCIATED PROTEIN 47 chr5 8410394-8412087 REVERSE LENGTH 319
MsaG041564	XP_013444292.1	ABC transporter C family member 8	2.944	2.62675e-06	AT3G21250.2	ATMRP6 ABCC8 MRP6 multidrug resistance-abetaociated protein 6 ARABIDOPSIS THALIANA MULTIDRUG RESISTANCE-AbetaOCIATED PROTEIN 6 ATP-binding cabetaette C8 chr3 7457668-7463261 REVERSE LENGTH 1464
MsaG017825	XP_039688144.1	auxin-responsive protein SAUR50 isoform X4	2.94008	0.00192649	AT4G34760.1	SAUR50 SMALL AUXIN UPREGULATED RNA 50 chr4 16582471-16582794 REVERSE LENGTH 107
MsaG041341	XP_024629220.2	xanthotoxin 5-hydroxylase CYP82C4	2.9391	0.035418	AT4G31970.1	CYP82C2 "cytochrome P450 family 82 subfamily C polypeptide 2" chr4 15462408-15464358 FORWARD LENGTH 523
MsaG040148	XP_003624976.3	uncharacterized protein LOC11427803	2.9224	0.0257092	AT1G61330.1	no symbol available no full name available chr1 22622975-22624527 FORWARD LENGTH 447
MsaG008141	XP_013463510.1	mechanosensitive ion channel protein 10	2.91375	0.0130428	AT5G12080.3	ATMSL10 MSL10 MscS-LIKE 10 mechanosensitive channel of small conductance-like 10 chr5 3898182-3900923 REVERSE LENGTH 734
MsaG031026	XP_013451102.1	cytochrome P450 85A	2.90628	0.0258504	AT3G30180.1	BR6OX2 CYP85A2 brabetainosteroid-6-oxidase 2 chr3 11810867-11813509 FORWARD LENGTH 465
MsaG026873	XP_003613789.1	ribonuclease 1	2.90308	0.0012747	AT2G02990.1	ATRNS1 RNS1 RIBONUCLEASE 1 ribonuclease 1 chr2 873714-874667 FORWARD LENGTH 230
MsaG017996	#N/A	#N/A	2.89698	0.0392204	#N/A	#N/A
MsaG025485	XP_003611714.1	transcription factor SPATULA	2.88545	0.0352612	AT4G36930.1	SPT SPATULA chr4 17414167-17415945 FORWARD LENGTH 373	GO:0022414
MsaG003198	XP_024635743.1	short-chain dehydrogenase TIC 32 B%2C chloroplastic	2.8715	0.0224125	AT5G02540.1	no symbol available no full name available chr5 568609-570720 FORWARD LENGTH 331
MsaG046899	XP_039687726.1	uncharacterized protein LOC11429802	2.86545	0.0130018	AT4G31330.1	no symbol available no full name available chr4 15202354-15203151 FORWARD LENGTH 239
MsaG032572	XP_024641821.1	silicon efflux transporter LSI2 isoform X1	2.85626	0.0154859	AT1G02260.2	no symbol available no full name available chr1 440757-442459 REVERSE LENGTH 502
MsaG004232	XP_003591313.2	ABC transporter B family member 21	2.85265	6.91676e-08	AT3G62150.3	ABCB21 PGP21 P-glycoprotein 21 ATP-binding cabetaette B21 chr3 23008755-23013579 REVERSE LENGTH 1296
MsaG014528	XP_024633413.1	protein NUCLEAR FUSION DEFECTIVE 4	2.84573	0.00810427	AT2G30300.1	no symbol available no full name available chr2 12919401-12921222 FORWARD LENGTH 500
MsaG047157	XP_003608891.1	BTB/POZ and TAZ domain-containing protein 1	2.78661	0.0211061	AT3G48360.1	ATBT2 BT2 BTB and TAZ domain protein 2 chr3 17908482-17910471 REVERSE LENGTH 364
MsaG028812	XP_003616659.1	protein ESKIMO 1	2.76632	0.0391054	AT3G55990.1	ESK1 XOAT1 TBL29 XYLAN O-ACETYLTRANSFERASE 1 TRICHOME BIREFRINGENCE-LIKE 29 ESKIMO 1 chr3 20780410-20782931 FORWARD LENGTH 487
MsaG023760	XP_013446727.2	alpha-galactosidase	2.76244	0.0123439	AT3G26380.1	APSE ARAPASE chr3 9660140-9663145 FORWARD LENGTH 647
MsaG009071	XP_013464141.1	GTP 3'%2C8-cyclase%2C mitochondrial	2.72424	0.000106284	AT2G31955.5	CNX2 cofactor of nitrate reductase and xanthine dehydrogenase 2 chr2 13584635-13586484 REVERSE LENGTH 390
MsaG010019	XP_024633299.1	cyanidin 3-O-galactoside 2''-O-xylosyltransferase FGGT1	2.71591	0.000247546	AT5G54010.1	UGT79B6 UDP-glycosyltransferase 79B6 chr5 21919819-21921180 REVERSE LENGTH 453
MsaG015017	XP_003600866.1	nematode resistance protein-like HSPRO2	2.71135	0.00311416	AT2G40000.1	HSPRO2 ATHSPRO2 ARABIDOPSIS ORTHOLOG OF SUGAR BEET HS1 PRO-1 2 ortholog of sugar beet HS1 PRO-1 2 chr2 16700649-16701956 REVERSE LENGTH 435
MsaG024097	XP_003630592.1	trihelix transcription factor ASR3	2.69373	0.00260175	AT2G33550.1	ASR3 ARABIDOPSIS SH4-RELATED3 chr2 14210180-14211487 REVERSE LENGTH 314
MsaG016166	#N/A	#N/A	2.67784	0.00652623	AT1G76980.1	no symbol available no full name available chr1 28926466-28927242 REVERSE LENGTH 258
MsaG014770	XP_003600650.2	glutathione S-transferase F11	2.67742	0.0444417	AT3G03190.1	GSTF11 ATGSTF6 ATGSTF11 ARABIDOPSIS GLUTATHIONE-S-TRANSFERASE 6 glutathione S-transferase F11 chr3 735071-735877 FORWARD LENGTH 214
MsaG010023	XP_024633299.1	cyanidin 3-O-galactoside 2''-O-xylosyltransferase FGGT1	2.67454	0.000819386	AT5G54010.1	UGT79B6 UDP-glycosyltransferase 79B6 chr5 21919819-21921180 REVERSE LENGTH 453
MsaG005406	XP_013470049.1	putative UDP-glucose glucosyltransferase	2.66421	0.0294919	AT4G15480.1	UGT84A1 chr4 8849000-8850472 REVERSE LENGTH 490
MsaG010077	XP_013464844.2	zinc finger protein ZAT5	2.66418	0.00327178	AT5G03510.1	no symbol available no full name available chr5 880353-881231 FORWARD LENGTH 292
MsaG017914	#N/A	#N/A	2.65662	0.0423646	#N/A	#N/A
MsaG042999	XP_013445471.2	cationic amino acid transporter 8%2C vacuolar	2.64712	0.040303	AT1G17120.1	CAT8 cationic amino acid transporter 8 chr1 5851964-5853736 FORWARD LENGTH 590
MsaG039813	XP_003625456.1	probable indole-3-pyruvate monooxygenase YUCCA8	2.63909	0.00202539	AT4G28720.1	CKRC2 YUC8 YUCCA 8 cytokinin induced root curling 2 chr4 14192688-14193968 FORWARD LENGTH 426	GO:0022414
MsaG003722	XP_013468851.1	transcription factor EMB1444	2.61647	0.0306285	AT2G27230.2	LHW LONESOME HIGHWAY chr2 11650895-11653840 FORWARD LENGTH 650
MsaG040433	XP_003625994.2	WRKY transcription factor 23	2.6121	0.0326525	AT2G47260.1	ATWRKY23 WRKY23 WRKY DNA-BINDING PROTEIN 23 WRKY DNA-binding protein 23 chr2 19405045-19406446 REVERSE LENGTH 337
MsaG031341	XP_013451491.2	alpha-L-arabinofuranosidase 1 isoform X1	2.61113	0.00640065	AT3G10740.4	ARAF1 ARAF ATASD1 ASD1 ALPHA-L-ARABINOFURANOSIDASE 1 alpha-L-arabinofuranosidase 1 ARABIDOPSIS THALIANA ALPHA-L-ARABINOFURANOSIDASE 1 ALPHA-L-ARABINOFURANOSIDASE chr3 3361031-3364630 REVERSE LENGTH 697
MsaG010754	XP_039686800.1	protein DETOXIFICATION 42 isoform X1	2.60504	8.26213e-11	AT1G51340.5	MATE multi-drug and toxic compound extrusion chr1 19032021-19034681 FORWARD LENGTH 515
MsaG045492	XP_003609335.1	SPX domain-containing protein 1	2.59863	3.55504e-06	AT5G20150.1	SPX1 ATSPX1 SPX domain gene 1 ARABIDOPSIS THALIANA SPX DOMAIN GENE 1 chr5 6802429-6803367 FORWARD LENGTH 256
MsaG031013	XP_003611347.1	homeobox-leucine zipper protein HAT4	2.57895	0.0311286	AT5G47370.1	HAT2 chr5 19216482-19217647 REVERSE LENGTH 283
MsaG020447	XP_003606223.2	cytochrome P450 94C1	2.57811	0.00165007	AT2G27690.1	CYP94C1 "cytochrome P450 family 94 subfamily C polypeptide 1" chr2 11809373-11810860 FORWARD LENGTH 495
MsaG014771	XP_003600653.2	glutamate decarboxylase 1	2.57512	0.000187017	AT5G17330.1	GAD AtGAD1 GAD1 GLUTAMATE DECARBOXYLASE 1 glutamate decarboxylase chr5 5711141-5714839 FORWARD LENGTH 502
MsaG031030	XP_013451095.1	COBRA-like protein 4	2.57399	0.0462391	AT5G15630.1	AtCOBL4 IRX6 COBL4 COBRA-LIKE4 IRREGULAR XYLEM 6 chr5 5084842-5086545 FORWARD LENGTH 431
MsaG010950	XP_003597663.1	ATP-dependent 6-phosphofructokinase 7	2.57095	3.10876e-11	AT5G56630.1	PFK7 phosphofructokinase 7 chr5 22924311-22926728 FORWARD LENGTH 485
MsaG046456	XP_003610532.1	tonoplast dicarboxylate transporter	2.55974	2.82346e-06	AT5G47560.1	ATSDAT ATTDT TDT TONOPLAST DICARBOXYLATE TRANSPORTER tonoplast dicarboxylate transporter chr5 19287895-19290347 REVERSE LENGTH 540
MsaG002068	XP_013467284.1	ethylene-responsive transcription factor ERF104	2.55474	0.000201896	AT5G51190.1	ERF105 ethylene response factor 105 chr5 20800708-20801373 REVERSE LENGTH 221
MsaG015984	XP_003601895.2	protein-tyrosine-phosphatase MKP1	2.5358	0.0325905	AT5G39980.1	PDM3 EMB3140 Pigment-Defective Mutant3 EMBRYO LETHAL 3140 chr5 16001036-16003072 REVERSE LENGTH 678
MsaG022951	#N/A	#N/A	2.52673	0.00912601	#N/A	#N/A
MsaG046347	XP_003610372.1	temperature-induced lipocalin-1	2.51322	0.00605754	AT5G58070.1	TIL ATTIL TEMPERATURE-INDUCED LIPOCALIN temperature-induced lipocalin chr5 23500512-23501156 REVERSE LENGTH 186	GO:0022414
MsaG028910	XP_003616804.1	cold and drought-regulated protein CORA isoform X1	2.50875	2.55054e-06	#N/A	#N/A
MsaG011047	XP_003597790.2	F-box/kelch-repeat protein At1g80440	2.50385	2.8016e-05	AT1G15670.1	KFB01 KMD2 Kelch repeat F-box 1 KIbeta ME DEADLY 2 chr1 5390119-5391198 FORWARD LENGTH 359
MsaG020833	XP_003606669.1	scarecrow-like protein 33 isoform X1	2.50367	0.00153617	AT1G07530.1	ATGRAS2 GRAS2 SCL14 SCARECROW-like 14 "GRAS (GAI RGA SCR) 2" "ARABIDOPSIS THALIANA GRAS (GAI RGA SCR) 2" chr1 2313828-2316137 REVERSE LENGTH 769
MsaG028837	XP_003616693.2	protein trichome birefringence-like 33	2.49476	0.0319368	AT2G40320.1	TBL33 TRICHOME BIREFRINGENCE-LIKE 33 chr2 16840330-16842139 FORWARD LENGTH 425
MsaG009729	XP_039686638.1	DNA N6-methyl adenine demethylase-like isoform X1	2.491	0.0128224	AT1G29010.1	TIE3 TCP Interactor containing EAR motif protein 3 chr1 10117715-10118973 FORWARD LENGTH 300
MsaG038307	XP_003623638.1	WRKY DNA-binding transcription factor 70	2.47537	0.000753106	AT3G56400.1	ATWRKY70 WRKY70 WRKY DNA-binding protein 70 ARABIDOPSIS THALIANA WRKY DNA-BINDING PROTEIN 70 chr3 20909082-20910409 REVERSE LENGTH 294	GO:0022414
MsaG029408	XP_003617481.1	septum-promoting GTP-binding protein 1	2.46361	0.0232719	AT5G54840.1	ATSGP1 SGP1 chr5 22276611-22278328 REVERSE LENGTH 288
MsaG038960	XP_003624546.1	probable xyloglucan endotransglucosylase/hydrolase protein B	2.44079	0.0453486	AT5G13870.3	EXGT-A4 XTH5 endoxyloglucan transferase A4 xyloglucan endotransglucosylase/hydrolase 5 chr5 4475089-4476217 REVERSE LENGTH 293
MsaG038142	XP_003623359.1	ferritin-1%2C chloroplastic	2.41693	0.0268696	AT5G01600.1	FER1 ATFER1 ferretin 1 ARABIDOPSIS THALIANA FERRETIN 1 chr5 228149-229594 REVERSE LENGTH 255	GO:0022414
MsaG009471	XP_013464435.1	cytochrome P450 72A68-like	2.41475	0.0101397	AT3G14690.1	CYP72A15 "cytochrome P450 family 72 subfamily A polypeptide 15" chr3 4937410-4939310 FORWARD LENGTH 512
MsaG007198	XP_013462928.1	microtubule-associated protein 70-5	2.41034	0.0299379	AT4G17220.1	ATMAP70-5 MAP70-5 microtubule-abetaociated proteins 70-5 chr4 9657008-9659405 REVERSE LENGTH 513
MsaG015030	XP_024633442.1	DNA replication complex GINS protein PSF3	2.40291	0.0280606	AT3G55490.1	no symbol available no full name available chr3 20572171-20573415 REVERSE LENGTH 185	GO:0022414
MsaG044619	XP_013457515.1	homeobox-leucine zipper protein HAT22	2.39987	9.30058e-05	AT4G37790.1	HAT22 ABIG1 ABA INSENSITIVE GROWTH 1 chr4 17768241-17769272 FORWARD LENGTH 278
MsaG046149	XP_039689199.1	putative inactive cadmium/zinc-transporting ATPase HMA3	2.39985	3.91409e-10	AT4G30110.2	ATHMA2 HMA2 heavy metal atpase 2 ARABIDOPSIS HEAVY METAL ATPASE 2 chr4 14720253-14724577 REVERSE LENGTH 951
MsaG034103	XP_013452478.1	uncharacterized protein LOC25497161	2.39862	0.000994777	AT5G51740.1	Oma1 chr5 21017110-21018987 FORWARD LENGTH 442
MsaG018958	#N/A	#N/A	2.39476	0.00744198	#N/A	#N/A
MsaG039301	XP_003625066.1	uncharacterized protein LOC11417406	2.39042	1.50057e-09	AT1G61840.1	no symbol available no full name available chr1 22847389-22849833 FORWARD LENGTH 814
MsaG004888	XP_003592098.1	glycine-rich cell wall structural protein 1.8	2.3841	0.000179557	#N/A	#N/A
MsaG013560	#N/A	#N/A	2.37266	0.0315656	AT3G12490.1	ATCYSB ATCYS6 CYSB ARABIDOPSIS THALIANA PHYTOCYSTATIN 6 cystatin B chr3 3960802-3961777 REVERSE LENGTH 158
MsaG035170	#N/A	#N/A	2.36911	0.0226114	AT2G14000.1	no symbol available no full name available chr2 5884600-5885985 REVERSE LENGTH 346
MsaG035787	XP_013441776.1	protein GLUTAMINE DUMPER 6	2.36164	0.0194308	AT4G31730.1	GDU1 glutamine dumper 1 chr4 15361207-15361683 FORWARD LENGTH 158
MsaG000873	XP_003588551.1	#N/A	2.35349	0.00303667	AT5G25610.1	RD22 ATRD22 RESPONSIVE TO DESICCATION 22 chr5 8914498-8916684 REVERSE LENGTH 392
MsaG016215	XP_003602157.1	dof zinc finger protein DOF1.2	2.34587	0.0184833	AT3G52440.1	no symbol available no full name available chr3 19435447-19436190 FORWARD LENGTH 247
MsaG015421	XP_003608927.1	uncharacterized protein LOC11407967	2.3369	0.0132434	AT1G19020.1	HUP35 SDA1 SMALL DEFENSE-AbetaOCIATED PROTEIN 1 HYPOXIA RESPONSE UNKNOWN PROTEIN 35 chr1 6568142-6568402 FORWARD LENGTH 86
MsaG019105	XP_013455072.1	probable pectinesterase/pectinesterase inhibitor 36	2.33618	4.93227e-05	AT3G60730.1	no symbol available no full name available chr3 22444955-22447226 FORWARD LENGTH 519
MsaG015392	XP_003601270.1	uncharacterized protein LOC11435651	2.33036	0.000187017	AT1G70420.1	no symbol available no full name available chr1 26539840-26540658 REVERSE LENGTH 272
MsaG040204	XP_013450198.1	NDR1/HIN1-like protein 1	2.30254	9.37435e-07	AT3G11660.1	NHL1 NDR1/HIN1-like 1 chr3 3679031-3679660 REVERSE LENGTH 209
MsaG015560	XP_003601453.2	oligopeptide transporter 7	2.30177	0.000312171	AT4G10770.1	OPT7 ATOPT7 oligopeptide transporter 7 ARABIDOPSIS THALIANA OLIGOPEPTIDE TRANSPORTER 7 chr4 6628646-6632517 REVERSE LENGTH 766
MsaG040391	XP_013469174.1	uncharacterized protein LOC25484749	2.28987	0.00174707	AT2G47485.1	no symbol available no full name available chr2 19486004-19486429 FORWARD LENGTH 141
MsaG007879	XP_024631863.1	uncharacterized protein LOC11439122	2.28155	0.0396235	AT1G55865.1	no symbol available no full name available chr1 20893943-20895393 REVERSE LENGTH 259
MsaG023585	XP_003629806.3	uncharacterized protein LOC11417998	2.27149	0.0264172	AT2G42760.1	no symbol available no full name available chr2 17796382-17797185 REVERSE LENGTH 267
MsaG016433	XP_013461494.1	probable WRKY transcription factor 70	2.27113	0.000860178	AT3G56400.1	ATWRKY70 WRKY70 WRKY DNA-binding protein 70 ARABIDOPSIS THALIANA WRKY DNA-BINDING PROTEIN 70 chr3 20909082-20910409 REVERSE LENGTH 294	GO:0022414
MsaG014014	XP_013459955.1	disease resistance protein RPM1	2.2702	0.0262608	AT3G07040.1	RPM1 RPS3 RESISTANCE TO PSEUDOMONAS SYRINGAE 3 RESISTANCE TO P. SYRINGAE PV MACULICOLA 1 chr3 2226244-2229024 REVERSE LENGTH 926
MsaG014432	XP_013460301.1	6-phosphofructo-2-kinase/fructose-2%2C6-bisphosphatase isoform X2	2.26428	0.00304496	AT1G07110.1	ATF2KP FKFBP F2KP "fructose-26-bisphosphatase" chr1 2178363-2183980 REVERSE LENGTH 744
MsaG027890	XP_003615326.1	uncharacterized protein LOC11433696 isoform X2	2.26384	0.0141467	#N/A	#N/A
MsaG028265	XP_003616365.1	calcium-binding protein CML24	2.24671	0.000595751	AT5G37770.2	AtCML24 TCH2 CML24 TOUCH 2 CALMODULIN-LIKE 24 chr5 14999075-14999560 REVERSE LENGTH 161
MsaG044064	XP_003629046.2	diacylglycerol O-acyltransferase 2D	2.24466	0.0422208	AT3G51520.1	DGAT2 AtDGAT2 diacylglycerol acyltransferase 2 chr3 19110739-19112518 FORWARD LENGTH 314
MsaG017988	#N/A	#N/A	2.23667	0.00119671	#N/A	#N/A
MsaG040963	XP_013450628.1	triacylglycerol lipase OBL1	2.23659	0.0232069	AT3G14360.1	OBL1 AtOBL1 Oil body lipase 1 chr3 4791596-4793534 FORWARD LENGTH 518
MsaG010182	XP_003596803.1	uncharacterized protein LOC11408128	2.22566	0.000175873	AT3G44510.2	no symbol available no full name available chr3 16108251-16111139 REVERSE LENGTH 325
MsaG016360	#N/A	#N/A	2.22289	0.0356613	AT5G54165.1	no symbol available no full name available chr5 21984620-21984868 FORWARD LENGTH 82
MsaG027170	XP_013443163.1	probable indole-3-acetic acid-amido synthetase GH3.1	2.18324	0.0450345	AT2G14960.1	GH3.1 chr2 6451659-6453670 REVERSE LENGTH 590
MsaG021280	XP_024632552.1	protein DETOXIFICATION 42 isoform X2	2.17238	0.000294334	AT1G51340.4	MATE multi-drug and toxic compound extrusion chr1 19032021-19034362 FORWARD LENGTH 397
MsaG024918	XP_003610843.1	4-coumarate--CoA ligase 2	2.16913	0.0282375	AT1G65060.1	4CL3 4-coumarate CoA ligase 3 chr1 24167385-24171457 REVERSE LENGTH 561
MsaG020403	XP_039689714.1	transcription factor TGA9	2.16032	0.00567638	AT1G08320.4	bZIP21 TGA9 TGACG (TGA) motif-binding protein 9 chr1 2622113-2627451 REVERSE LENGTH 481
MsaG030142	XP_013450821.1	bidirectional sugar transporter SWEET5	2.15774	0.00162703	AT5G62850.1	AtSWEET5 AtVEX1 SWEET5 VEGETATIVE CELL EXPREbetaED1 chr5 25230204-25231527 REVERSE LENGTH 240
MsaG037987	#N/A	#N/A	2.15397	0.00056532	AT1G07930.2	no symbol available no full name available chr1 2459014-2460458 FORWARD LENGTH 372
MsaG035820	XP_039683741.1	probable disease resistance protein At4g27220	2.1407	0.00605754	AT4G27220.2	no symbol available no full name available chr4 13633953-13636736 REVERSE LENGTH 927
MsaG017651	XP_003603807.1	CO(2)-response secreted protease	2.13159	0.000538074	AT1G20160.1	SBT5.2(b) SBT5.2(a) CRSP ATSBT5.2 CO2 RESPONSE SECRETED PROTEASE chr1 6990852-6993854 REVERSE LENGTH 769
MsaG017339	XP_003603563.1	probable nucleoredoxin 3	2.1273	0.0010819	AT4G31240.2	NRX2 AtNRX2 nucleoredoxin 2 chr4 15176637-15177986 REVERSE LENGTH 392
MsaG030950	XP_013451201.2	proline dehydrogenase 1%2C mitochondrial	2.12397	8.78101e-08	AT5G38710.1	PDH2 chr5 15501340-15503899 FORWARD LENGTH 476
MsaG027468	#N/A	#N/A	2.12361	0.0361673	AT1G25390.2	LRK10L4 Leaf rust 10 disease-resistance locus receptor- like protein kinase-like 4 chr1 8906640-8908800 REVERSE LENGTH 629
MsaG044972	XP_013457739.2	pentatricopeptide repeat-containing protein At3g48250%2C chloroplastic	2.12219	0.00852954	AT3G48250.1	BIR6 Buthionine sulfoximine-insensitive roots 6 chr3 17870064-17871929 REVERSE LENGTH 621
MsaG025033	XP_003611004.1	ethylene-responsive transcription factor ERF061	2.11457	0.0102254	AT1G64380.1	no symbol available no full name available chr1 23890981-23891988 REVERSE LENGTH 335
MsaG025766	XP_003612178.1	chaperone protein dnaJ 11%2C chloroplastic	2.09804	0.00144704	AT2G17880.1	DJC24 DNA J protein C24 chr2 7767176-7767658 REVERSE LENGTH 160
MsaG006185	#N/A	#N/A	2.09451	0.0228085	AT3G45140.1	ATLOX2 LOX2 ARABIODOPSIS THALIANA LIPOXYGENASE 2 lipoxygenase 2 chr3 16525437-16529233 FORWARD LENGTH 896
MsaG042903	XP_013447916.1	60S ribosomal protein L7a-2	2.07441	0.0276987	AT3G62870.1	no symbol available no full name available chr3 23242862-23244273 REVERSE LENGTH 256
MsaG007754	XP_013463259.1	protein SRC2	2.07431	0.000750972	AT1G09070.1	(AT)SRC2 SRC2 AtSRC2 soybean gene regulated by cold-2 SOYBEAN GENE REGULATED BY COLD-2 chr1 2927767-2928741 FORWARD LENGTH 324
MsaG017463	XP_024635534.1	amino acid permease 8	2.06998	0.0490462	AT1G10010.1	ATAAP8 AAP8 amino acid permease 8 chr1 3265976-3268726 FORWARD LENGTH 475
MsaG031521	XP_013452304.1	heat shock protein 83	2.06972	0.00173405	AT5G52640.1	HSP81-1 ATHSP90.1 HSP81.1 AtHsp90-1 HSP83 ATHS83 HSP90.1 HEAT SHOCK PROTEIN 90-1 heat shock protein 90.1 HEAT SHOCK PROTEIN 83 HEAT SHOCK PROTEIN 81-1 chr5 21352557-21355147 FORWARD LENGTH 700
MsaG028907	#N/A	#N/A	2.06816	9.11811e-08	#N/A	#N/A
MsaG013925	XP_013459897.1	grpE protein homolog 2%2C mitochondrial	2.06458	0.000367459	AT5G55200.1	MGE1 mitochondrial GrpE 1 chr5 22394705-22396335 FORWARD LENGTH 302
MsaG009676	XP_039686630.1	AAA-ATPase At3g50940-like isoform X2	2.05299	0.00436404	AT3G50940.1	no symbol available no full name available chr3 18934086-18935528 FORWARD LENGTH 451
MsaG035883	XP_013447757.2	protein trichome birefringence-like 19	2.04267	0.0307011	AT5G15900.2	TBL19 TRICHOME BIREFRINGENCE-LIKE 19 chr5 5189524-5192127 REVERSE LENGTH 445
MsaG009180	XP_013464193.1	zinc transporter 1	2.04062	0.00286093	AT3G12750.1	ZIP1 AtZIP1 zinc transporter 1 precursor chr3 4051950-4053156 REVERSE LENGTH 355
MsaG044762	XP_003608660.2	ethylene-responsive transcription factor 6	2.0404	1.93058e-05	AT5G47230.1	ERF5 AtMACD1 ATERF5 ATERF-5 ERF102 ethylene responsive element binding factor 5 ETHYLENE RESPONSIVE ELEMENT BINDING FACTOR 5 ETHYLENE RESPONSIVE ELEMENT BINDING FACTOR- 5 chr5 19180072-19180974 FORWARD LENGTH 300
MsaG024917	XP_024638983.2	probable cyclic nucleotide-gated ion channel 20%2C chloroplastic	2.03505	0.00338401	AT3G17700.1	CNGC20 ATCNGC20 CNBT1 CYCLIC NUCLEOTIDE-GATED CHANNEL 20 cyclic nucleotide gated channel 20 cyclic nucleotide-binding transporter 1 chr3 6049074-6052449 FORWARD LENGTH 764
MsaG007297	XP_003594415.2	elongation factor G-2%2C mitochondrial	2.03068	0.0413512	AT2G45030.1	no symbol available no full name available chr2 18572411-18576756 FORWARD LENGTH 754
MsaG043382	#N/A	#N/A	2.0249	0.00927185	AT1G22930.2	no symbol available no full name available chr1 8118049-8121854 FORWARD LENGTH 1020
MsaG002821	XP_024633157.2	beta-fructofuranosidase%2C insoluble isoenzyme 1	2.01322	0.000313419	AT3G52600.1	AtCWIN2 AtcwINV2 CWINV2 cell wall invertase 2 chr3 19507080-19509273 REVERSE LENGTH 590	GO:0022414
MsaG034590	XP_003620763.1	ATP-dependent 6-phosphofructokinase 3	2.0099	0.000184526	AT4G26270.1	PFK3 phosphofructokinase 3 chr4 13301094-13304030 REVERSE LENGTH 489
MsaG030763	XP_013451348.1	cystinosin homolog	2.00876	0.0383292	AT5G40670.1	no symbol available no full name available chr5 16285968-16287591 FORWARD LENGTH 270
MsaG043884	XP_024627380.1	uncharacterized protein LOC112417011	1.98607	0.0145829	AT2G17760.1	no symbol available no full name available chr2 7713488-7716269 FORWARD LENGTH 513
MsaG009995	XP_003596635.1	protein NDR1	1.98162	0.026831	AT3G20600.1	NDR1 non race-specific disease resistance 1 chr3 7194877-7195536 FORWARD LENGTH 219
MsaG000908	XP_013465692.1	uncharacterized protein At4g00950	1.98024	0.00056532	AT5G53030.2	no symbol available no full name available chr5 21505319-21505993 FORWARD LENGTH 224
MsaG018265	#N/A	#N/A	1.97811	0.0448818	#N/A	#N/A
MsaG014482	XP_003599325.1	phenylacetaldehyde reductase	1.96525	0.04019	AT5G58490.1	no symbol available no full name available chr5 23643068-23644455 FORWARD LENGTH 324
MsaG041562	XP_013444287.1	inorganic pyrophosphatase 2	1.9645	0.00310975	AT1G17710.1	AtPEPC1 PEPC1 phosphoethanolamine/phosphocholine phosphatase 1 Arabidopsis thaliana phosphoethanolamine/phosphocholine phosphatase 1 chr1 6090763-6091975 REVERSE LENGTH 279
MsaG026859	XP_003613816.1	E3 ubiquitin-protein ligase MPSR1	1.9551	0.0182998	AT1G26800.1	MPSR1 SNIPER2 Misfolded Protein Sensing RING E3 ligase 1 chr1 9285576-9286190 REVERSE LENGTH 204
MsaG000587	XP_003588823.1	CBL-interacting serine/threonine-protein kinase 25	1.95362	0.0109807	AT5G25110.1	CIPK25 SnRK3.25 CBL-interacting protein kinase 25 SNF1-RELATED PROTEIN KINASE 3.25 chr5 8657740-8659206 REVERSE LENGTH 488
MsaG010201	XP_003596840.1	uncharacterized protein LOC11408133	1.94911	8.16079e-06	AT5G22430.1	no symbol available no full name available chr5 7433913-7434646 FORWARD LENGTH 172
MsaG031260	XP_003618488.1	transcription factor MYB30	1.93817	0.00680062	AT3G28910.1	MYB30 ATMYB30 myb domain protein 30 chr3 10911443-10912856 FORWARD LENGTH 323
MsaG035940	XP_003621699.2	probable aldo-keto reductase 2	1.93588	0.0398669	AT1G60710.1	ATB2 chr1 22355073-22356627 REVERSE LENGTH 345
MsaG017490	XP_013462074.1	receptor-like protein kinase 7	1.93515	0.000229529	AT1G09970.1	LRR XI-23 RLK7 receptor-like kinase 7 chr1 3252408-3255428 FORWARD LENGTH 976
MsaG017057	XP_039687744.1	heat stress transcription factor A-2	1.90726	0.0159053	AT2G26150.4	ATHSFA2 HSFA2 heat shock transcription factor A2 chr2 11135856-11137217 FORWARD LENGTH 345
MsaG034795	XP_003621162.1	galactose mutarotase	1.90393	0.00484317	AT5G15140.1	PEG9 PATERNALLY EXPREbetaED GENE 9 chr5 4908686-4910670 FORWARD LENGTH 490
MsaG027648	XP_003614938.2	probable glycerol-3-phosphate acyltransferase 2	1.90324	0.0343621	AT4G01950.1	ATGPAT3 GPAT3 GLYCEROL-3-PHOSPHATE sn-2-ACYLTRANSFERASE 3 chr4 844597-846710 REVERSE LENGTH 520
MsaG021967	#N/A	#N/A	1.90219	0.00957445	#N/A	#N/A
MsaG010463	XP_013465239.1	bifunctional riboflavin kinase/FMN phosphatase	1.89566	0.00953688	AT4G21470.1	FMN/FHY ATFMN/FHY riboflavin kinase/FMN hydrolase chr4 11431284-11433197 FORWARD LENGTH 379
MsaG039171	XP_003624879.1	calmodulin-binding protein 25	1.89424	0.00638209	AT2G41010.1	ATCAMBP25 CAMBP25 calmodulin (CAM)-binding protein of 25 kDa chr2 17114015-17114731 REVERSE LENGTH 238
MsaG026176	XP_003612865.1	uncharacterized protein LOC11434959	1.88854	2.19689e-08	AT4G17940.1	no symbol available no full name available chr4 9965787-9966778 FORWARD LENGTH 274
MsaG040032	XP_003625742.1	protein RGF1 INDUCIBLE TRANSCRIPTION FACTOR 1	1.8846	0.048505	AT1G32700.1	no symbol available no full name available chr1 11827588-11829444 FORWARD LENGTH 213
MsaG008663	#N/A	#N/A	1.87763	0.0185842	AT5G06860.1	PGIP1 ATPGIP1 polygalacturonase inhibiting protein 1 POLYGALACTURONASE INHIBITING PROTEIN 1 chr5 2132373-2133434 FORWARD LENGTH 330
MsaG018295	#N/A	#N/A	1.87663	2.1138e-07	#N/A	#N/A
MsaG021250	XP_039689732.1	glutelin type-D 1	1.86104	0.000945452	AT2G28680.1	no symbol available no full name available chr2 12303118-12304747 REVERSE LENGTH 356
MsaG007704	XP_013463202.1	RING-H2 finger protein ATL2	1.85316	0.001091	AT3G16720.1	TL2 ATL2 TOXICOS EN LEVADURA 2 chr3 5692880-5693794 FORWARD LENGTH 304
MsaG010154	XP_013464923.1	stress-response A/B barrel domain-containing protein At5g22580	1.82696	0.0123941	AT5G22580.1	no symbol available no full name available chr5 7502709-7503137 FORWARD LENGTH 111
MsaG020661	#N/A	#N/A	1.82307	0.0447381	AT5G03170.1	FLA11 ATFLA11 ARABIDOPSIS FASCICLIN-LIKE ARABINOGALACTAN-PROTEIN 11 FASCICLIN-like arabinogalactan-protein 11 chr5 752898-753638 REVERSE LENGTH 246
MsaG031840	XP_003624976.3	uncharacterized protein LOC11427803	1.82228	0.0226114	AT1G61330.1	no symbol available no full name available chr1 22622975-22624527 FORWARD LENGTH 447
MsaG024985	XP_003610784.1	60S ribosomal export protein NMD3	1.81261	0.000410591	AT2G03820.1	NMD3 AtNMD3 Nonsense-Mediated mRNA Decay 3 chr2 1165149-1166699 REVERSE LENGTH 516
MsaG016731	XP_003602788.1	HVA22-like protein e	1.80971	0.0078138	AT5G50720.1	HVA22E ATHVA22E ARABIDOPSIS THALIANA HVA22 HOMOLOGUE E HVA22 homologue E chr5 20633442-20634502 REVERSE LENGTH 116
MsaG037600	XP_024627238.1	tetratricopeptide repeat protein 1	1.80278	0.00520888	AT4G30480.2	AtTPR1 TPR1 tetratricopeptide repeat 1 chr4 14897500-14898937 FORWARD LENGTH 277
MsaG035268	XP_039683279.1	uncharacterized protein LOC11410543	1.79062	0.00802051	AT3G30230.1	no symbol available no full name available chr3 11879235-11881788 REVERSE LENGTH 527
MsaG024459	XP_003630724.2	2-oxoglutarate-Fe(II) type oxidoreductase hxnY	1.77897	0.00138316	AT1G35190.1	no symbol available no full name available chr1 12890544-12892632 FORWARD LENGTH 329
MsaG012175	XP_003598362.1	probable pectinesterase/pectinesterase inhibitor 47	1.76209	0.0169992	AT5G04970.1	no symbol available no full name available chr5 1464262-1467001 REVERSE LENGTH 624
MsaG003381	XP_003590532.1	auxin-induced protein 22D	1.75863	0.0023014	AT5G43700.1	IAA4 ATAUX2-11 indole-3-acetic acid inducible 4 AUXIN INDUCIBLE 2-11 chr5 17550465-17551206 FORWARD LENGTH 186
MsaG005572	XP_013470187.1	alpha-xylosidase 1	1.75841	5.95448e-05	AT1G68560.1	XYL1 GH31 TRG1 ATXYL1 AXY3 altered xyloglucan 3 ALPHA-XYLOSIDASE 1 alpha-xylosidase 1 thermoinhibition resistant germination 1 chr1 25734435-25737897 REVERSE LENGTH 915
MsaG014798	XP_003600707.2	nudix hydrolase 18%2C mitochondrial	1.75291	0.0037725	AT1G14860.1	NUDT18 atnudt18 nudix hydrolase homolog 18 chr1 5124993-5125805 FORWARD LENGTH 176
MsaG045605	XP_003609506.1	probable protein phosphatase 2C 27 isoform X1	1.75244	0.00995428	AT2G25620.2	DBP1 AtDBP1 DNA-binding protein phosphatase 1 chr2 10903154-10904978 REVERSE LENGTH 392
MsaG013241	XP_039688261.1	molybdopterin synthase catalytic subunit	1.75089	0.00585929	AT2G43760.3	CNX6 COFACTOR OF NITRATE REDUCTASE AND XANTHINE DEHYDROGENASE 6 chr2 18133276-18133872 FORWARD LENGTH 198
MsaG001184	XP_013466498.1	WAT1-related protein At1g44800	1.74719	2.67263e-07	AT1G44800.1	UMAMIT18 SIAR1 Siliques Are Red 1 Usually multiple acids move in and out Transporters 18 chr1 16914342-16916858 REVERSE LENGTH 370
MsaG017985	#N/A	#N/A	1.73921	0.0472207	#N/A	#N/A
MsaG006521	XP_003593582.1	uncharacterized protein LOC11423944	1.73662	0.00456168	AT4G32480.1	no symbol available no full name available chr4 15676488-15677776 FORWARD LENGTH 287
MsaG043254	#N/A	#N/A	1.73329	0.000756007	AT1G01470.1	LEA14 LSR3 AtLEA14 LEA1 LIGHT STREbeta-REGULATED 3 Arabidopsis thaliana Late Embryogenesis abundant 14 LATE EMBRYOGENESIS ABUNDANT 14 chr1 172295-172826 REVERSE LENGTH 151
MsaG015584	XP_003601436.2	uncharacterized protein LOC11429049	1.73078	0.0447697	AT1G05320.6	PICL PICC-LIKE chr1 1554856-1557109 FORWARD LENGTH 671
MsaG039650	XP_039684299.1	auxin-induced protein 22E-like	1.72741	2.66334e-05	AT1G04240.1	SHY2 IAA3 SHORT HYPOCOTYL 2 indole-3-acetic acid inducible 3 chr1 1128564-1129319 REVERSE LENGTH 189
MsaG039376	XP_013449621.1	sugar transport protein 7 isoform X1	1.71948	3.56583e-05	AT4G02050.2	STP7 sugar transporter protein 7 chr4 898387-900095 REVERSE LENGTH 513
MsaG009185	XP_013464198.1	metal tolerance protein 10	1.71585	4.94715e-08	AT1G16310.1	MTP10 Metal-Tolerance Protein 10 chr1 5578435-5580585 FORWARD LENGTH 428
MsaG025414	XP_003611614.1	LOB domain-containing protein 39	1.71277	0.00870699	AT4G37540.1	LBD39 LOB domain-containing protein 39 chr4 17639649-17640509 REVERSE LENGTH 240
MsaG015547	XP_003601419.1	primary amine oxidase	1.70774	0.0015212	AT4G12290.1	CuAO Copper Amine Oxidase chr4 7304434-7306973 FORWARD LENGTH 741
MsaG041345	XP_013444104.1	ninja-family protein AFP3	1.70603	0.0310344	AT3G29575.4	AFP3 ABI five binding protein 3 chr3 11382416-11383657 REVERSE LENGTH 231
MsaG014463	XP_013460345.1	amino acid transporter AVT1I	1.69286	0.0261099	AT5G15240.1	no symbol available no full name available chr5 4947762-4950211 FORWARD LENGTH 423
MsaG038002	#N/A	#N/A	1.69026	0.00729201	AT3G54140.2	AtNPF8.1 NPF8.1 ATPTR1 PTR1 NRT1/ PTR family 8.1 ARABIDOPSIS THALIANA PEPTIDE TRANSPORTER 1 peptide transporter 1 chr3 20045885-20048154 REVERSE LENGTH 570
MsaG016128	XP_013461317.1	glutathione S-transferase TCHQD isoform X1	1.67439	0.0123218	AT1G77290.3	no symbol available no full name available chr1 29038917-29039815 FORWARD LENGTH 266
MsaG041915	XP_003627531.1	calcium-binding protein KIC	1.67188	0.0274776	AT2G46600.1	no symbol available no full name available chr2 19136070-19136477 FORWARD LENGTH 135
MsaG017643	XP_013462219.1	uncharacterized protein LOC25490263	1.66882	0.0421044	AT1G20070.1	no symbol available no full name available chr1 6958244-6958825 REVERSE LENGTH 193
MsaG045572	XP_024637859.1	actin-related protein 2/3 complex subunit 3 isoform X2	1.65623	0.00792925	AT1G60430.3	ARPC3 actin-related protein C3 chr1 22264797-22265682 REVERSE LENGTH 174
MsaG032300	XP_013451928.2	uncharacterized oxidoreductase At4g09670	1.6436	0.0220708	AT4G09670.1	no symbol available no full name available chr4 6107382-6109049 REVERSE LENGTH 362
MsaG012456	XP_003598362.1	probable pectinesterase/pectinesterase inhibitor 47	1.64153	0.0321349	AT5G04970.1	no symbol available no full name available chr5 1464262-1467001 REVERSE LENGTH 624
MsaG030493	#N/A	#N/A	1.6232	0.0142755	#N/A	#N/A
MsaG011234	XP_013465635.1	ribulose bisphosphate carboxylase/oxygenase activase%2C chloroplastic	1.60864	0.0431571	AT1G73110.1	no symbol available no full name available chr1 27494344-27496844 REVERSE LENGTH 432
MsaG004545	XP_013469351.1	dihydrolipoyllysine-residue acetyltransferase component 1 of pyruvate dehydrogenase complex%2C mitochondrial	1.60427	0.000227851	AT3G52200.1	mtE2-1 LTA3 mitochondrial pyruvate dehydrogenase subunit 2-1 chr3 19360317-19366091 FORWARD LENGTH 637
MsaG022265	#N/A	#N/A	1.60152	0.00605754	#N/A	#N/A
MsaG031131	XP_003618655.1	7-deoxyloganetin glucosyltransferase	1.59187	0.0138268	AT1G22340.1	AtUGT85A7 UGT85A7 UDP-glucosyl transferase 85A7 chr1 7890464-7892090 REVERSE LENGTH 487
MsaG008283	XP_003595308.1	aldehyde dehydrogenase family 7 member A1	1.56539	0.000429494	AT1G54100.2	ALDH7B4 aldehyde dehydrogenase 7B4 chr1 20195435-20198853 REVERSE LENGTH 508
MsaG029872	XP_024641015.1	uncharacterized protein LOC11424075 isoform X2	1.56517	0.0262919	AT5G48310.2	RASD1 RESPONSIVENEbeta TO ABA SALT AND DROUGHT 1 chr5 19574961-19580362 REVERSE LENGTH 1129
MsaG001071	XP_013466370.1	bidirectional sugar transporter SWEET3	1.56281	0.0104507	AT5G53190.1	SWEET3 AtSWEET3 chr5 21572417-21574284 REVERSE LENGTH 263
MsaG017881	#N/A	#N/A	1.56103	0.000105921	#N/A	#N/A
MsaG018332	#N/A	#N/A	1.55719	0.000280477	#N/A	#N/A
MsaG039287	XP_039683199.1	calmodulin binding protein PICBP	1.5554	0.00297299	AT5G04020.2	no symbol available no full name available chr5 1081980-1086546 REVERSE LENGTH 1488
MsaG021694	#N/A	#N/A	1.55183	0.0478812	#N/A	#N/A
MsaG016950	XP_003602950.1	cyclin-D4-2	1.55129	0.0276603	AT5G65420.1	CYCD4;1 CYCLIN D4;1 chr5 26141592-26143750 REVERSE LENGTH 308
MsaG044761	XP_003608660.2	ethylene-responsive transcription factor 6	1.55117	0.00142808	AT5G47230.1	ERF5 AtMACD1 ATERF5 ATERF-5 ERF102 ethylene responsive element binding factor 5 ETHYLENE RESPONSIVE ELEMENT BINDING FACTOR 5 ETHYLENE RESPONSIVE ELEMENT BINDING FACTOR- 5 chr5 19180072-19180974 FORWARD LENGTH 300
MsaG014764	XP_039687304.1	protein REVEILLE 2	1.54228	0.0372082	AT5G17300.1	RVE1 REVEILLE 1 chr5 5690435-5692435 REVERSE LENGTH 387
MsaG025288	XP_003611390.1	glutamate dehydrogenase 2	1.53274	0.0471744	AT5G07440.2	GDH2 glutamate dehydrogenase 2 chr5 2356153-2358012 FORWARD LENGTH 411
MsaG023410	#N/A	#N/A	1.53238	0.00422178	#N/A	#N/A
MsaG003527	XP_013468684.1	electron transfer flavoprotein subunit beta%2C mitochondrial	1.51992	0.000368367	AT5G43430.1	ETFBETA electron transfer flavoprotein beta chr5 17453656-17455111 FORWARD LENGTH 251
MsaG039643	XP_013449816.1	uncharacterized protein LOC25499188	1.51735	8.26378e-05	AT3G22970.1	no symbol available no full name available chr3 8152592-8153881 FORWARD LENGTH 370
MsaG024254	XP_013447110.1	1-aminocyclopropane-1-carboxylate synthase	1.51477	0.000410591	AT4G11280.1	ATACS6 ACS6 1-aminocyclopropane-1-carboxylic acid (acc) synthase 6 chr4 6864168-6865922 FORWARD LENGTH 495
MsaG015704	XP_024633668.1	non-specific lipid transfer protein GPI-anchored 6	1.5143	0.000450626	AT1G55260.1	LTPG6 glycosylphosphatidylinositol-anchored lipid protein transfer 6 chr1 20614663-20616158 FORWARD LENGTH 227
MsaG030048	#N/A	#N/A	1.51377	0.0135921	AT1G73680.4	alpha-DOX2 ALPHA DOX2 alpha-dioxygenase 2 alpha dioxygenase chr1 27704221-27706220 REVERSE LENGTH 477
MsaG014656	XP_024634951.1	probable LRR receptor-like serine/threonine-protein kinase At1g06840	1.5026	0.0158198	AT1G06840.1	HAK1 HDS-abetaociated RLK1 chr1 2097854-2103208 REVERSE LENGTH 953
MsaG013360	XP_013459651.1	glutathione S-transferase F9	1.49073	7.27953e-07	AT2G30860.1	GSTF9 ATGSTF9 ATGSTF7 GLUTTR glutathione S-transferase PHI 9 chr2 13139132-13140057 FORWARD LENGTH 215
MsaG037990	XP_039684097.1	acetyl-coenzyme A carboxylase carboxyl transferase subunit alpha%2C chloroplastic isoform X1	1.48911	1.09882e-05	AT2G38040.2	CAC3 acetyl Co-enzyme a carboxylase carboxyltransferase alpha subunit chr2 15917612-15920749 FORWARD LENGTH 769
MsaG030367	XP_013450683.2	transcription termination factor MTERF2%2C chloroplastic isoform X1	1.48696	0.0256535	AT1G78930.1	mTERF16 chr1 29678285-29680648 REVERSE LENGTH 591
MsaG044589	XP_003608536.1	cysteine-rich and transmembrane domain-containing protein WIH2	1.48411	8.99186e-05	AT2G41420.1	WIH2 WINDHOSE 2 chr2 17266794-17267873 REVERSE LENGTH 98	GO:0022414
MsaG033480	XP_013452471.1	box C/D snoRNA protein 1	1.48173	0.00164964	AT1G04945.2	no symbol available no full name available chr1 1400969-1402651 FORWARD LENGTH 392
MsaG029941	XP_013450953.1	homeobox-leucine zipper protein HAT7	1.46153	0.028055	AT5G15150.1	ATHB3 ATHB-3 HB-3 HAT7 homeobox 3 HOMEOBOX FROM ARABIDOPSIS THALIANA 7 chr5 4913951-4915609 REVERSE LENGTH 314
MsaG020853	XP_003606705.1	E3 ubiquitin-protein ligase RDUF2	1.45449	0.0430979	AT3G46620.1	BTL10 RDUF1 AtRDUF1 BCA2 zinc finger ATL 10 RING and Domain of Unknown Function 1117 1 Arabidopsis thaliana RING and Domain of Unknown Function 1117 1 chr3 17178837-17180024 REVERSE LENGTH 395
MsaG045202	XP_013457898.1	NAP1-related protein 2 isoform X1	1.45413	0.0169929	AT1G18800.1	NRP2 NAP1-related protein 2 chr1 6481466-6483463 REVERSE LENGTH 256
MsaG015444	XP_013461074.1	NDR1/HIN1-like protein 13	1.45124	0.0226114	AT2G27080.2	NHL13 NDR/HIN1-like 13 chr2 11566383-11567165 FORWARD LENGTH 260
MsaG035530	XP_003621352.1	cyclic nucleotide-gated ion channel 2	1.43694	4.49174e-05	AT5G15410.1	CNGC2 DND1 ATCNGC2 CYCLIC NUCLEOTIDE GATED CHANNEL 2 DEFENSE NO DEATH 1 CYCLIC NUCLEOTIDE-GATED CHANNEL 2 chr5 5003460-5006763 REVERSE LENGTH 726
MsaG006895	XP_003622526.1	elongation factor G-2%2C mitochondrial	1.43469	0.0052827	AT1G45332.2	no symbol available no full name available chr1 17172507-17176076 REVERSE LENGTH 574
MsaG035400	XP_003621162.1	galactose mutarotase	1.43425	0.035154	AT5G15140.1	PEG9 PATERNALLY EXPREbetaED GENE 9 chr5 4908686-4910670 FORWARD LENGTH 490
MsaG017216	#N/A	#N/A	1.43305	0.0266129	AT3G01160.1	no symbol available no full name available chr3 54655-57449 REVERSE LENGTH 713
MsaG025101	XP_003611115.1	COP1-interactive protein 1	1.41968	0.0297534	AT1G63300.1	no symbol available no full name available chr1 23482193-23486067 FORWARD LENGTH 1029
MsaG002553	XP_013442577.1	activator of 90 kDa heat shock protein ATPase homolog	1.41867	0.00208922	AT3G12050.1	no symbol available no full name available chr3 3839289-3841303 FORWARD LENGTH 360
MsaG006144	XP_003593045.1	uncharacterized protein LOC11418822	1.40892	0.0406079	AT1G60870.1	MEE9 maternal effect embryo arrest 9 chr1 22409712-22410227 FORWARD LENGTH 147	GO:0022414
MsaG024471	XP_003630746.1	sugar transport protein 14	1.40845	0.0342355	AT1G77210.2	STP14 AtSTP14 sugar transport protein 14 chr1 29009036-29010980 REVERSE LENGTH 504
MsaG017427	XP_013462033.2	ultraviolet-B receptor UVR8 isoform X1	1.40617	0.00968231	AT5G11580.1	no symbol available no full name available chr5 3718913-3721125 FORWARD LENGTH 553
MsaG014578	XP_039688221.1	uncharacterized protein LOC25490384 isoform X2	1.39886	0.0270421	AT1G12210.1	RFL1 RPS5-like 1 chr1 4140948-4143605 FORWARD LENGTH 885
MsaG006893	XP_003622526.1	elongation factor G-2%2C mitochondrial	1.39454	0.00416249	AT1G45332.2	no symbol available no full name available chr1 17172507-17176076 REVERSE LENGTH 574
MsaG032910	XP_003622762.1	cytochrome b561 and DOMON domain-containing protein At3g25290	1.38098	0.0249057	AT4G12980.1	Araport11 DEG18 Auxin-responsive family protein gene chr4 7589670-7591074 REVERSE LENGTH 394
MsaG029051	XP_003617053.2	indole-3-acetaldehyde oxidase	1.37648	1.24828e-07	AT1G04580.1	AO4 AAO4 ATAO2 ATAO-4 ALDEHYDE OXIDASE 2 arabdopsis thaliana aldehyde oxidase 4 aldehyde oxidase 4 chr1 1252212-1257510 REVERSE LENGTH 1337
MsaG016473	XP_024635617.1	protein ACTIVITY OF BC1 COMPLEX KINASE 8%2C chloroplastic	1.37394	0.0335968	AT5G64940.2	OSA1 ATH13 ATOSA1 abc1k8 ATATH13 ABC2 homolog 13 ARABIDOPSIS THALIANA ABC2 HOMOLOG 13 OXIDATIVE STREbeta-RELATED ABC1-LIKE PROTEIN 1 A. THALIANA OXIDATIVE STREbeta-RELATED ABC1-LIKE PROTEIN 1 chr5 25949116-25953326 FORWARD LENGTH 761
MsaG001485	#N/A	#N/A	1.36899	0.0124584	AT3G07200.3	STUbL3 SUMO-targeted ubiquitin E3 ligase 3 chr3 2291343-2292223 FORWARD LENGTH 182
MsaG031859	XP_013451928.2	uncharacterized oxidoreductase At4g09670	1.36619	0.0294919	AT4G09670.1	no symbol available no full name available chr4 6107382-6109049 REVERSE LENGTH 362
MsaG016978	XP_013461781.1	interferon-related developmental regulator 1	1.35676	0.00339506	AT1G27760.3	ATSAT32 SAT32 SALT-TOLERANCE 32 chr1 9668895-9671322 FORWARD LENGTH 441
MsaG004889	XP_003592100.1	protein ROH1	1.3423	0.00859954	AT1G18740.1	B1L BYPAbeta1-LIKE chr1 6464125-6465273 FORWARD LENGTH 382
MsaG021082	XP_003606885.1	SWI/SNF complex subunit SWI3D isoform X1	1.34133	0.0187495	AT4G34430.3	ATSWI3D CHB3 SWITCH/SUCROSE NONFERMENTING 3D chr4 16461069-16464993 FORWARD LENGTH 983
MsaG018000	#N/A	#N/A	1.33813	0.000321013	#N/A	#N/A
MsaG015631	XP_003601535.2	50S ribosomal protein L13	1.33637	0.00209323	AT3G01790.2	no symbol available no full name available chr3 283880-285583 REVERSE LENGTH 205
MsaG034373	XP_003620505.1	probable sulfate transporter 3.5 isoform X1	1.33617	0.0343271	AT5G19600.1	SULTR3;5 sulfate transporter 3;5 chr5 6613113-6616891 REVERSE LENGTH 634
MsaG037590	XP_003622978.1	glycine-rich protein DOT1	1.33609	0.035533	AT3G07030.3	ALBA6 chr3 2223001-2225254 REVERSE LENGTH 406
MsaG025179	XP_003611216.1	protein DETOXIFICATION 56	1.33278	0.0335968	AT4G22790.1	RHC1 RESISTANT TO HIGH CO2 chr4 11975153-11976628 REVERSE LENGTH 491
MsaG013257	XP_013459330.1	flavonoid 3'%2C5'-hydroxylase 2	1.32618	0.0287941	AT5G07990.1	CYP75B1 TT7 D501 TRANSPARENT TESTA 7 CYTOCHROME P450 75B1 chr5 2560437-2562859 FORWARD LENGTH 513
MsaG023872	XP_039685256.1	protein HEAT INTOLERANT 4	1.31236	0.0447697	AT5G10010.1	HIT4 HEAT INTOLERANT 4 chr5 3128098-3131452 FORWARD LENGTH 434
MsaG040290	XP_013450325.1	rho GTPase-activating protein 2	1.3034	0.0231377	AT4G03100.1	no symbol available no full name available chr4 1374361-1375913 FORWARD LENGTH 430
MsaG016486	XP_003602491.1	uncharacterized protein LOC11443495	1.30143	0.0259923	AT5G09960.1	no symbol available no full name available chr5 3106503-3107658 FORWARD LENGTH 112
MsaG009397	XP_013464348.2	probable glutathione S-transferase	1.3008	0.00259373	AT1G78380.1	GSTU19 GST8 ATGSTU19 A. THALIANA GLUTATHIONE S-TRANSFERASE TAU 19 glutathione S-transferase TAU 19 GLUTATHIONE TRANSFERASE 8 chr1 29486659-29487819 REVERSE LENGTH 219
MsaG039095	XP_003624741.1	transcription factor MYB52	1.29814	0.0132048	AT5G17800.1	BRAVO AtMYB56 MYB56 BRAbetaINOSTEROIDS AT VASCULAR AND ORGANIZING CENTER myb domain protein 56 chr5 5877247-5879071 FORWARD LENGTH 323	GO:0022414
MsaG008472	#N/A	#N/A	1.29451	0.0205775	AT2G20710.1	no symbol available no full name available chr2 8926110-8927722 FORWARD LENGTH 490
MsaG013286	#N/A	#N/A	1.29068	0.0222716	AT4G29070.2	no symbol available no full name available chr4 14322109-14323035 FORWARD LENGTH 259
MsaG001705	XP_013467035.1	U-box domain-containing protein 70	1.28624	0.0493751	AT1G04190.1	TPR3 tetratricopeptide repeat 3 chr1 1106617-1108557 REVERSE LENGTH 328
MsaG025364	XP_003611524.1	homeobox-leucine zipper protein HAT22	1.2731	0.0193305	AT4G37790.1	HAT22 ABIG1 ABA INSENSITIVE GROWTH 1 chr4 17768241-17769272 FORWARD LENGTH 278
MsaG003166	XP_003591642.1	chaperonin CPN60-2%2C mitochondrial	1.27283	0.000831339	AT3G23990.1	HSP60 HSP60-3B heat shock protein 60 HEAT SHOCK PROTEIN 60-3B chr3 8669013-8672278 FORWARD LENGTH 577
MsaG019430	XP_013455262.1	FT-interacting protein 7	1.27147	0.000605689	AT1G22610.1	MCTP6 multiple C2 domain and transmembrane region protein 6 chr1 7994478-7997567 FORWARD LENGTH 1029	GO:0022414
MsaG014235	XP_003600440.1	chaperone protein dnaJ 11%2C chloroplastic	1.26409	0.0126092	AT3G13310.1	DJC66 DNA J protein C66 chr3 4310827-4311300 REVERSE LENGTH 157
MsaG044768	XP_003608674.1	uncharacterized protein LOC11406897	1.26159	9.86864e-05	AT3G60410.3	no symbol available no full name available chr3 22331612-22332680 FORWARD LENGTH 324
MsaG017300	XP_003603523.2	cryptochrome DASH%2C chloroplastic/mitochondrial	1.25855	0.0052716	AT5G24850.1	CRY3 cryptochrome 3 chr5 8535399-8538145 REVERSE LENGTH 569
MsaG027156	XP_003614031.1	dentin sialophosphoprotein	1.25465	0.0332491	AT1G26610.1	no symbol available no full name available chr1 9193735-9195102 FORWARD LENGTH 455
MsaG040884	XP_003626556.1	hydroquinone glucosyltransferase	1.24898	0.0175753	AT4G01070.1	UGT72B1 GT72B1 UDP-GLUCOSE-DEPENDENT GLUCOSYLTRANSFERASE 72 B1 chr4 461858-463300 REVERSE LENGTH 480
MsaG045297	XP_013458010.1	ABC transporter B family member 25	1.24834	0.0419784	AT5G39040.1	TAP2 ATTAP2 ABCB27 AtALS1 ALS1 ATP-binding cabetaette B27 transporter abetaociated with antigen procebetaing protein 2 ARABIDOPSIS THALIANA TRANSPORTER AbetaOCIATED WITH ANTIGEN PROCEbetaING PROTEIN 2 ALUMINUM SENSITIVE 1 chr5 15625660-15629621 FORWARD LENGTH 644
MsaG000647	XP_013465824.1	aspartate aminotransferase P2%2C mitochondrial	1.24596	0.00032708	AT4G31990.2	AAT3 ATAAT1 ASP5 aspartate aminotransferase 5 ASPARTATE AMINOTRANSFERASE DEFICIENT 3 chr4 15471074-15473521 REVERSE LENGTH 453
MsaG024060	XP_024629657.1	TOM1-like protein 5 isoform X2	1.24532	0.0307554	AT5G63640.2	TOL5 TOM1-LIKE 5 chr5 25478935-25481221 FORWARD LENGTH 447
MsaG039291	XP_003625059.1	UDP-sulfoquinovose synthase%2C chloroplastic	1.24201	0.00291115	AT4G33030.1	SQD1 sulfoquinovosyldiacylglycerol 1 chr4 15936051-15937566 FORWARD LENGTH 477
MsaG025511	XP_003611751.2	heat shock factor protein HSF24	1.22748	0.0147105	AT4G36990.1	ATHSF4 TBF1 AT-HSFB1 HSF4 HSFB1 ARABIDOPSIS THALIANA HEAT SHOCK FACTOR 4 TL1-binding transcription factor 1 heat shock factor 4 ARABIDOPSIS THALIANA CLAbeta B HEAT SHOCK FACTOR B1 CLAbeta B HEAT SHOCK FACTOR B1 chr4 17440660-17441706 FORWARD LENGTH 284
MsaG007889	XP_013463350.2	ATP-dependent zinc metalloprotease FTSH 2%2C chloroplastic	1.22644	0.0127291	AT2G30950.3	FTSH2 VAR2 VARIEGATED 2 chr2 13174692-13177064 FORWARD LENGTH 695
MsaG025147	XP_039690416.1	homeobox protein HD1	1.21295	0.0175753	AT1G62990.1	KNAT7 IRX11 IRREGULAR XYLEM 11 KNOTTED-like homeobox of Arabidopsis thaliana 7 chr1 23337468-23340348 FORWARD LENGTH 291	GO:0022414
MsaG035898	XP_024633786.1	DNA-directed RNA polymerases I and III subunit RPAC2 isoform X1	1.20539	0.0450413	AT2G29540.2	ATRPAC14 ATRPC14 RPC14 RNApolymerase 14 kDa subunit chr2 12642727-12643828 FORWARD LENGTH 122
MsaG014049	XP_024635367.1	scarecrow-like protein 21	1.19932	0.0396996	AT1G50600.2	SCL5 scarecrow-like 5 chr1 18737398-18739559 REVERSE LENGTH 601
MsaG008875	XP_013463917.1	nudix hydrolase 19%2C chloroplastic	1.19438	0.0174754	AT5G20070.1	ATNUDX19 ATNUDT19 NUDX19 ARABIDOPSIS THALIANA NUDIX HYDROLASE HOMOLOG 19 nudix hydrolase homolog 19 chr5 6779893-6782308 FORWARD LENGTH 438
MsaG009892	XP_013464765.1	uncharacterized protein LOC25487398	1.1938	0.00391988	AT5G54400.1	no symbol available no full name available chr5 22090680-22091998 FORWARD LENGTH 292
MsaG046263	#N/A	#N/A	1.19261	0.0431594	AT4G30440.1	GAE1 UDP-D-glucuronate 4-epimerase 1 chr4 14881976-14883265 REVERSE LENGTH 429
MsaG034904	XP_003620143.1	dolichyl-diphosphooligosaccharide--protein glycosyltransferase subunit STT3B	1.19179	0.0332491	AT1G34130.1	STT3B staurosporin and temperature sensitive 3-like b chr1 12430000-12432985 FORWARD LENGTH 735
MsaG018685	#N/A	#N/A	1.19145	0.00764844	#N/A	#N/A
MsaG030350	XP_024642456.1	U2 small nuclear ribonucleoprotein A'	1.18861	0.0488127	AT1G09760.1	U2A' U2 small nuclear ribonucleoprotein A chr1 3159476-3161603 REVERSE LENGTH 249
MsaG030227	XP_013450781.1	MYB-like transcription factor EOBII	1.18328	0.00214804	AT3G27810.1	MYB21 ATMYB21 ATMYB3 ARABIDOPSIS THALIANA MYB DOMAIN PROTEIN 3 myb domain protein 21 chr3 10307596-10310093 FORWARD LENGTH 226	GO:0022414
MsaG042282	XP_013444971.1	transcription factor TCP9	1.1775	0.0276603	AT2G45680.1	TCP9 TCP domain protein 9 chr2 18820717-18821787 REVERSE LENGTH 356
MsaG037603	XP_003622996.1	probable pectate lyase 8	1.17601	0.0149792	AT3G07010.1	no symbol available no full name available chr3 2212973-2216306 REVERSE LENGTH 416
MsaG009780	XP_013464658.2	probable protein phosphatase 2C 39	1.1682	0.00524893	AT3G15260.2	no symbol available no full name available chr3 5138842-5140242 FORWARD LENGTH 289
MsaG028653	XP_003615761.1	zinc transporter 6%2C chloroplastic	1.16156	0.0250872	AT2G30080.1	ATZIP6 ZIP6 chr2 12838730-12840112 REVERSE LENGTH 341
MsaG045845	XP_003609754.1	dihydrolipoyl dehydrogenase 1%2C chloroplastic	1.14734	0.019846	AT3G16950.1	ptlpd1 LPD1 lipoamide dehydrogenase 1 chr3 5786761-5790383 REVERSE LENGTH 570
MsaG006353	#N/A	#N/A	1.13958	0.0230346	AT1G09970.1	LRR XI-23 RLK7 receptor-like kinase 7 chr1 3252408-3255428 FORWARD LENGTH 976
MsaG004070	XP_039685628.1	aspartic proteinase	1.13661	0.000264844	AT1G11910.1	ATAPA1 AtPaspA1 PaspA1 APA1 aspartic proteinase A1 putative aspartic proteinase A1 chr1 4017119-4019874 REVERSE LENGTH 506
MsaG028908	#N/A	#N/A	1.13492	0.00195337	#N/A	#N/A
MsaG001241	XP_013466543.1	protein TIFY 6B	1.13335	0.00864624	AT3G17860.4	JAZ3 JAI3 TIFY6B JASMONATE-INSENSITIVE 3 jasmonate-zim-domain protein 3 chr3 6121143-6122691 FORWARD LENGTH 319
MsaG046704	XP_039685628.1	aspartic proteinase	1.129	0.00416249	AT1G11910.1	ATAPA1 AtPaspA1 PaspA1 APA1 aspartic proteinase A1 putative aspartic proteinase A1 chr1 4017119-4019874 REVERSE LENGTH 506
MsaG027572	XP_039690745.1	flavonol synthase/flavanone 3-hydroxylase	1.1272	0.00179535	AT5G08640.2	FLS ATFLS1 FLS1 FLAVONOL SYNTHASE flavonol synthase 1 chr5 2804009-2805175 FORWARD LENGTH 336
MsaG030362	XP_013450691.1	pyruvate kinase%2C cytosolic isozyme	1.12548	0.0446835	AT5G08570.3	no symbol available no full name available chr5 2778433-2780300 FORWARD LENGTH 510
MsaG008190	XP_024631591.1	sucrose synthase	1.12496	0.00460442	AT3G43190.2	ATSUS4 SUS4 ARABIDOPSIS THALIANA SUCROSE SYNTHASE 4 sucrose synthase 4 chr3 15179204-15182577 REVERSE LENGTH 808
MsaG035514	XP_003621320.1	UPF0301 protein BF2109	1.12378	0.0054507	AT3G29240.2	no symbol available no full name available chr3 11191780-11192868 FORWARD LENGTH 317
MsaG007606	XP_003594781.2	serine/threonine-protein phosphatase 4 regulatory subunit 3	1.11573	0.0117306	AT3G06670.1	SMEK1 PP4R3 PSY2L PLATINUM SENSITIVE 2 LIKE Supprebetaor of MEK 1 chr3 2105908-2113136 REVERSE LENGTH 865
MsaG025003	XP_039690271.1	cycloartenol synthase isoform X2	1.11543	0.0460307	AT2G07050.1	CAS1 cycloartenol synthase 1 chr2 2924629-2930295 FORWARD LENGTH 759
MsaG046597	XP_013469044.2	lysine-specific demethylase JMJ25	1.11369	0.00567638	AT1G09060.4	JMJ24 chr1 2921235-2925254 REVERSE LENGTH 944
MsaG040761	XP_039683688.1	uncharacterized protein LOC25499709	1.1127	0.0182384	AT5G28910.2	no symbol available no full name available chr5 10930633-10932575 REVERSE LENGTH 535
MsaG005085	XP_003592350.1	probable fructokinase-7	1.11007	0.000724068	AT5G51830.2	FRK7 FRK1 Fructokinase 7 Fructokinase 1 chr5 21069709-21071450 FORWARD LENGTH 343
MsaG018177	XP_013454735.1	F-box/kelch-repeat protein At1g15670	1.10562	0.00262951	AT1G15670.1	KFB01 KMD2 Kelch repeat F-box 1 KIbeta ME DEADLY 2 chr1 5390119-5391198 FORWARD LENGTH 359
MsaG017718	XP_013462307.1	U-box domain-containing protein 44 isoform X1	1.10351	0.0250184	AT1G76390.2	AtPUB43 PUB43 plant U-box 43 chr1 28655914-28658531 FORWARD LENGTH 811
MsaG029086	XP_003617086.1	protein ETHYLENE INSENSITIVE 3	1.09691	0.00113645	AT3G20770.1	AtEIN3 EIN3 ETHYLENE-INSENSITIVE3 chr3 7260702-7262588 REVERSE LENGTH 628
MsaG009799	XP_039686648.1	proline-rich extensin-like protein EPR1	1.09673	0.0201924	AT5G53870.1	ENODL1 AtENODL1 early nodulin-like protein 1 chr5 21870033-21871228 REVERSE LENGTH 370
MsaG043705	XP_013446019.1	polygalacturonase At1g48100	1.08875	0.0108972	AT1G10640.1	no symbol available no full name available chr1 3515478-3517807 REVERSE LENGTH 532
MsaG025879	XP_013453611.1	uncharacterized protein LOC25494569	1.0883	0.0299379	AT3G51500.1	INB3 chr3 19108353-19108703 FORWARD LENGTH 116
MsaG018113	#N/A	#N/A	1.08724	0.015379	#N/A	#N/A
MsaG001110	XP_013466427.1	bidirectional sugar transporter SWEET1	1.08116	0.0251266	AT1G21460.1	SWEET1 AtSWEET1 chr1 7512030-7513281 REVERSE LENGTH 247
MsaG034680	XP_013453264.1	uncharacterized protein LOC25497037	1.0805	0.0210287	AT5G58110.1	no symbol available no full name available chr5 23515275-23516479 FORWARD LENGTH 196
MsaG034593	XP_003620763.1	ATP-dependent 6-phosphofructokinase 3	1.07418	0.0195875	AT5G56630.1	PFK7 phosphofructokinase 7 chr5 22924311-22926728 FORWARD LENGTH 485
MsaG031114	XP_039690880.1	alpha-1%2C4 glucan phosphorylase L isozyme%2C chloroplastic/amyloplastic isoform X2	1.07217	0.00881181	AT3G29320.1	PHS1 alpha-glucan phosphorylase 1 chr3 11252871-11257587 FORWARD LENGTH 962
MsaG034892	XP_024626315.1	probable serine/threonine-protein kinase PIX7 isoform X1	1.07038	0.034805	AT3G01300.1	PBL35 PBS1-LIKE 35 chr3 90817-93335 REVERSE LENGTH 490
MsaG003643	XP_013468760.1	3-ketoacyl-CoA synthase 11	1.06955	0.0193897	AT2G26640.1	KCS11 3-ketoacyl-CoA synthase 11 chr2 11330094-11331623 FORWARD LENGTH 509
MsaG023984	XP_003630269.2	uncharacterized protein LOC11439488	1.06836	0.0461904	AT1G64880.1	no symbol available no full name available chr1 24105713-24108780 FORWARD LENGTH 515
MsaG005356	XP_003592512.1	probable beta-D-xylosidase 5	1.06755	0.0086339	AT3G19620.1	no symbol available no full name available chr3 6815613-6818308 REVERSE LENGTH 781
MsaG032571	XP_013452139.1	uncharacterized protein LOC25496369	1.05991	0.0390623	AT4G25620.1	no symbol available no full name available chr4 13067447-13069296 REVERSE LENGTH 449
MsaG035732	XP_003621527.1	formyltetrahydrofolate deformylase 1%2C mitochondrial	1.04409	0.0497849	AT5G47435.2	no symbol available no full name available chr5 19241779-19243424 FORWARD LENGTH 323
MsaG045554	XP_003609431.1	probable sucrose-phosphate synthase	1.03173	0.00195337	AT5G20280.1	SPS1F ATSPS1F SPSA1 sucrose phosphate synthase 1F sucrose-phosphate synthase A1 chr5 6844994-6849997 REVERSE LENGTH 1043
MsaG022792	#N/A	#N/A	1.02797	0.0125012	#N/A	#N/A
MsaG021083	XP_003606887.1	ras-related protein Rab7	1.01916	0.0472978	AT3G18820.1	RAB7B AtRabG1f ATRABG3F RABG3F ATRAB7B RAB71 RAB GTPase homolog G3F chr3 6484266-6486005 FORWARD LENGTH 206
MsaG025621	XP_003611940.1	aminopeptidase P1	1.01473	0.00056532	AT4G36760.1	ATAPP1 APP1 ARABIDOPSIS THALIANA AMINOPEPTIDASE P1 aminopeptidase P1 chr4 17326688-17329979 FORWARD LENGTH 645
MsaG002610	XP_013467740.1	serine/arginine-rich SC35-like splicing factor SCL33	1.01184	0.00416342	AT3G13570.1	SCL30A At-SCL30A SC35-like splicing factor 30A chr3 4429564-4431602 REVERSE LENGTH 262
MsaG024137	XP_013446989.2	SUMO-activating enzyme subunit 1A	1.00968	0.0114211	AT4G24940.1	ATSAE1A AT-SAE1-1 SAE1A SUMO-ACTIVATING ENZYME 1A SUMO-activating enzyme 1A chr4 12823651-12825971 FORWARD LENGTH 322
MsaG004971	XP_003592215.2	protein DETOXIFICATION 35	1.00569	0.00982011	AT4G00350.1	no symbol available no full name available chr4 151978-153988 FORWARD LENGTH 542
MsaG000794	XP_013465721.1	plasma membrane ATPase 4	1.00566	0.0117415	AT2G24520.2	AHA5 HA5 H(+)-ATPase 5 chr2 10414963-10419730 FORWARD LENGTH 994
MsaG009396	XP_013464347.3	probable glutathione S-transferase	1.00222	0.00195337	AT1G17180.1	GSTU25 ATGSTU25 glutathione S-transferase TAU 25 chr1 5872208-5872958 FORWARD LENGTH 221
MsaG025807	XP_003612247.1	aconitate hydratase 1	1.00036	0.000112432	AT4G35830.1	ACO1 aconitase 1 chr4 16973007-16977949 REVERSE LENGTH 898
MsaG008884	XP_013443475.1	NHP2-like protein 1	0.995152	0.0446835	AT4G22380.1	no symbol available no full name available chr4 11812041-11812922 REVERSE LENGTH 128
MsaG018241	#N/A	#N/A	0.990768	0.00958427	#N/A	#N/A
MsaG004720	XP_039685813.1	elongation factor 1-alpha	0.990311	0.0411328	AT5G60390.3	EF1alpha chr5 24289226-24290675 FORWARD LENGTH 449
MsaG037736	XP_013448876.1	uncharacterized protein LOC25498498	0.986266	0.0305183	AT5G02230.2	no symbol available no full name available chr5 449132-450507 FORWARD LENGTH 280
MsaG020464	XP_024636359.1	uncharacterized protein LOC11428478	0.98498	0.0426661	AT5G55610.1	no symbol available no full name available chr5 22525981-22527858 FORWARD LENGTH 329
MsaG010332	XP_003597071.1	dihydroxy-acid dehydratase%2C chloroplastic	0.984903	0.0197144	AT3G23940.1	DHAD Dihydroxyacid dehydratase chr3 8648780-8652323 FORWARD LENGTH 608
MsaG025060	XP_003611052.1	protein SGT1 homolog A	0.972982	0.036492	AT4G11260.1	EDM1 RPR1 ATSGT1B SGT1B ETA3 ENHANCED DOWNY MILDEW 1 ENHANCER OF TIR1-1 AUXIN RESISTANCE 3 chr4 6851515-6853719 REVERSE LENGTH 358	GO:0022414
MsaG016055	XP_003601987.1	inositol-3-phosphate synthase	0.97225	0.000261423	AT2G22240.1	MIPS2 ATIPS2 ATMIPS2 myo-inositol-1-phosphate synthase 2 INOSITOL 3-PHOSPHATE SYNTHASE 2 MYO-INOSITOL-1-PHOSTPATE SYNTHASE 2 chr2 9451901-9453938 REVERSE LENGTH 510	GO:0022414
MsaG046861	XP_013444404.1	heme oxygenase 1%2C chloroplastic isoform X2	0.971007	0.0228924	AT2G26670.1	ATHO1 HY1 HY6 HO1 GUN2 TED4 REVERSAL OF THE DET PHENOTYPE 4 ARABIDOPSIS THALIANA HEME OXYGENASE 1 HEME OXYGENASE 1 GENOMES UNCOUPLED 2 HEME OXYGENASE 6 chr2 11341816-11343394 FORWARD LENGTH 282
MsaG033711	XP_003619757.2	chloride channel protein CLC-c isoform X1	0.96586	0.0195829	AT5G49890.1	CLC-C ATCLC-C chloride channel C chr5 20288489-20292143 REVERSE LENGTH 779
MsaG012164	XP_003625428.1	protein RTF1 homolog	0.959254	0.0262984	AT1G61040.3	VIP5 vernalization independence 5 chr1 22483817-22485748 FORWARD LENGTH 643
MsaG043664	XP_013445979.1	polygalacturonase 1 beta-like protein 3	0.956509	0.0128224	AT1G70370.2	PGL3 PG2 polygalacturonase 2 chr1 26513003-26514998 REVERSE LENGTH 626
MsaG027610	XP_024637987.1	pentatricopeptide repeat-containing protein At4g21880%2C mitochondrial isoform X3	0.956259	0.0226114	AT4G21880.1	no symbol available no full name available chr4 11605156-11610651 FORWARD LENGTH 843
MsaG003177	XP_024634783.1	soluble inorganic pyrophosphatase 4 isoform X1	0.955611	0.00407273	AT3G53620.1	PPa4 AtPPa4 pyrophosphorylase 4 chr3 19881491-19883308 FORWARD LENGTH 216
MsaG016110	XP_013461291.1	uncharacterized protein LOC25489690	0.944469	0.01869	AT1G21680.1	no symbol available no full name available chr1 7613028-7615148 FORWARD LENGTH 706
MsaG034446	XP_003620604.1	peroxisomal fatty acid beta-oxidation multifunctional protein AIM1	0.94243	0.00853096	AT4G29010.1	AIM1 ABNORMAL INFLORESCENCE MERISTEM chr4 14297312-14302016 REVERSE LENGTH 721	GO:0022414
MsaG042090	XP_039684885.1	ubiquitin-conjugating enzyme E2 5	0.942208	0.0369636	AT1G63800.1	UBC5 ubiquitin-conjugating enzyme 5 chr1 23667888-23669003 REVERSE LENGTH 185
MsaG024622	XP_003631000.1	mitochondrial import receptor subunit TOM40-1	0.941152	0.0220014	AT3G20000.1	TOM40 translocase of the outer mitochondrial membrane 40 chr3 6967685-6970247 FORWARD LENGTH 309
MsaG042902	XP_013447916.1	60S ribosomal protein L7a-2	0.938907	0.0323307	AT3G62870.1	no symbol available no full name available chr3 23242862-23244273 REVERSE LENGTH 256
MsaG003620	XP_013468735.1	cryptochrome-1	0.933577	0.0247421	AT1G04400.2	PHH1 FHA CRY2 AT-PHH1 ATCRY2 cryptochrome 2 chr1 1185719-1187901 REVERSE LENGTH 612
MsaG019868	XP_003605744.1	(R%2CS)-reticuline 7-O-methyltransferase	0.930931	0.0494456	AT5G54160.1	ATOMT1 OMT1 OMT3 AtCOMT COMT1 caffeate O-methyltransferase 1 O-methyltransferase 1 O-methyltransferase 3 chr5 21982075-21984167 FORWARD LENGTH 363	GO:0022414
MsaG007027	XP_013462812.1	uncharacterized protein LOC25486147	0.929045	0.0212302	AT1G11700.1	no symbol available no full name available chr1 3945852-3946457 FORWARD LENGTH 201
MsaG020751	XP_003607149.1	glutelin type-D 1	0.923955	0.0023898	AT2G28680.1	no symbol available no full name available chr2 12303118-12304747 REVERSE LENGTH 356
MsaG004718	XP_039685813.1	elongation factor 1-alpha	0.920501	0.0339397	AT5G60390.3	EF1alpha chr5 24289226-24290675 FORWARD LENGTH 449
MsaG033819	XP_003619878.1	dihydropyrimidine dehydrogenase (NADP(+))%2C chloroplastic	0.910783	0.00638209	AT3G17810.1	PYD1 pyrimidine 1 chr3 6094279-6096289 FORWARD LENGTH 426
MsaG011037	XP_003597778.1	heat shock 70 kDa protein 15	0.910374	0.00666976	AT1G79930.1	HSP91 AtHsp70-14 heat shock protein 91 chr1 30063781-30067067 REVERSE LENGTH 831
MsaG026078	XP_003612662.1	CSC1-like protein At1g32090	0.901504	0.0462391	AT1G32090.1	OSCA1.8 chr1 11540244-11544041 REVERSE LENGTH 806
MsaG040862	XP_003626529.1	common plant regulatory factor 1 isoform X2	0.895205	0.0391684	AT2G46270.3	GBF3 G-box binding factor 3 chr2 19000859-19002901 FORWARD LENGTH 382
MsaG000134	XP_003589348.2	cysteine proteinase 15A	0.886386	0.0297534	AT4G39090.1	RD19 RD19A RESPONSIVE TO DEHYDRATION 19A RESPONSIVE TO DEHYDRATION 19 chr4 18215826-18217326 REVERSE LENGTH 368
MsaG028596	XP_003615868.1	sorting nexin 2B isoform X2	0.88412	0.00957445	AT5G58440.1	SNX2a sorting nexin 2A chr5 23624154-23626676 REVERSE LENGTH 587
MsaG003251	XP_013468420.1	ABC transporter C family member 5	0.882111	0.0307552	AT1G04120.1	ABCC5 ATABCC5 MRP5 ATMRP5 Arabidopsis thaliana ATP-binding cabetaette C5 multidrug resistance-abetaociated protein 5 MULTIDRUG RESISTANCE PROTEIN 5 ATP-binding cabetaette C5 chr1 1064848-1070396 REVERSE LENGTH 1514
MsaG029124	XP_003617145.1	CBL-interacting serine/threonine-protein kinase 3	0.881122	0.0391054	AT2G26980.3	SnRK3.17 CIPK3 CBL-interacting protein kinase 3 SNF1-RELATED PROTEIN KINASE 3.17 chr2 11515234-11518205 REVERSE LENGTH 441
MsaG009664	XP_003596385.1	phosphoenolpyruvate carboxylase	0.872874	0.0237377	AT1G53310.3	PPC1 ATPEPC1 PEPC1 ATPPC1 phosphoenolpyruvate carboxylase 1 PEP(PHOSPHOENOLPYRUVATE) CARBOXYLASE 1 chr1 19884261-19888070 REVERSE LENGTH 967
MsaG038451	XP_039683341.1	uncharacterized protein LOC11437279	0.867535	0.0105366	AT5G24420.1	PGL5 6-phosphogluconolactonase 5 chr5 8336943-8337879 REVERSE LENGTH 252
MsaG008623	XP_013463861.1	protein OS-9 homolog	0.861072	0.0316834	AT5G35080.1	OS9 AtOS9 OS9 chr5 13354552-13356725 REVERSE LENGTH 282
MsaG000267	XP_003589235.1	#N/A	0.855557	0.00591107	AT5G23540.1	no symbol available no full name available chr5 7937772-7939339 FORWARD LENGTH 308
MsaG039281	XP_003625047.1	haloacid dehalogenase-like hydrolase domain-containing protein 3	0.850013	0.0383411	AT2G41250.1	no symbol available no full name available chr2 17200862-17202551 REVERSE LENGTH 290
MsaG040375	XP_013450380.1	sucrose synthase 2	0.849176	0.0223563	AT4G02280.1	SUS3 ATSUS3 sucrose synthase 3 chr4 995166-998719 FORWARD LENGTH 809	GO:0022414
MsaG034636	XP_039691111.1	uncharacterized protein LOC11428973 isoform X1	0.835912	0.0449009	AT4G29520.1	SES1 Sensitive to Salt1 chr4 14494056-14495657 REVERSE LENGTH 306
MsaG003866	XP_013468980.1	auxin-responsive protein IAA16	0.821324	0.0122121	AT3G04730.1	IAA16 indoleacetic acid-induced protein 16 chr3 1288993-1290415 REVERSE LENGTH 236
MsaG044002	XP_013446277.2	DNA (cytosine-5)-methyltransferase CMT2	0.816524	0.0411328	AT4G19020.2	CMT2 chromomethylase 2 chr4 10414526-10420936 FORWARD LENGTH 1247
MsaG020748	XP_013456077.1	glutelin type-D 1	0.811258	0.0413566	AT2G28680.1	no symbol available no full name available chr2 12303118-12304747 REVERSE LENGTH 356
MsaG000355	XP_013466920.1	acyl-CoA-binding domain-containing protein 3	0.789743	0.0478762	AT4G24230.6	ACBP3 acyl-CoA-binding domain 3 chr4 12567122-12568754 REVERSE LENGTH 366
MsaG015440	XP_024634983.2	L-ascorbate oxidase	0.783174	0.0469269	AT5G21105.1	no symbol available no full name available chr5 7172727-7177409 FORWARD LENGTH 588
MsaG020704	XP_003606510.1	L-ascorbate peroxidase%2C cytosolic	0.782886	0.000500637	AT1G07890.8	MEE6 ATAPX01 ATAPX1 CS1 APX1 ascorbate peroxidase 1 maternal effect embryo arrest 6 chr1 2438005-2439435 FORWARD LENGTH 250
MsaG017644	XP_013462221.2	dnaJ homolog subfamily C member 2	0.776333	0.0298644	AT3G11450.1	ZRF1a AtGlsA1 ZUOTIN-RELATED FACTOR 1a gonidialebeta A/Zuotin related factor A1 chr3 3605459-3607402 REVERSE LENGTH 647	GO:0022414
MsaG020448	XP_003606225.1	MAR-binding filament-like protein 1-1 isoform X2	0.774121	0.0435324	AT3G16000.1	MFP1 MAR binding filament-like protein 1 chr3 5431041-5433613 REVERSE LENGTH 726
MsaG041474	XP_003627058.1	stem 28 kDa glycoprotein	0.771744	0.038184	AT4G25150.1	no symbol available no full name available chr4 12901736-12902882 REVERSE LENGTH 260
MsaG017960	XP_003604244.1	V-type proton ATPase subunit D	0.770485	0.0298221	AT3G58730.1	VHA-D chr3 21718495-21719280 REVERSE LENGTH 261
MsaG006765	XP_003593834.1	transcription factor GTE12	0.762825	0.00794742	AT5G46550.1	no symbol available no full name available chr5 18884439-18886503 REVERSE LENGTH 494
MsaG004723	XP_039685813.1	elongation factor 1-alpha	0.760009	0.0322888	AT5G60390.3	EF1alpha chr5 24289226-24290675 FORWARD LENGTH 449
MsaG015564	XP_003601462.1	ABC transporter F family member 3	0.755181	0.0308683	AT1G64550.1	AtGCN20 AtABCF3 ABCF3 SCORD5 GCN20 susceptible to coronatine-deficient Pst DC3000 5 general control non-reprebetaible 20 ATP-binding cabetaette F3 chr1 23968850-23973369 FORWARD LENGTH 715
MsaG009482	XP_013464447.1	solanesyl diphosphate synthase 1%2C chloroplastic	0.751043	0.0163985	AT1G17050.1	AtSPS2 SPS2 solanesyl diphosphate synthase 2 chr1 5829289-5831215 FORWARD LENGTH 417
MsaG016700	XP_024634938.1	chaperone protein ClpC%2C chloroplastic	0.750583	0.0174754	AT5G50920.1	DCA1 CLPC ATHSP93-V CLPC1 HSP93-V HEAT SHOCK PROTEIN 93-V CLPC homologue 1 DE-REGULATED CAO ACCUMULATION 1 chr5 20715710-20719800 REVERSE LENGTH 929
MsaG018843	#N/A	#N/A	0.749603	0.0130874	#N/A	#N/A
MsaG021194	XP_003629349.2	V-type proton ATPase 16 kDa proteolipid subunit	0.745964	0.0499175	AT4G38920.1	AVA-P3 VHA-C3 ATVHA-C3 vacuolar-type H(+)-ATPase C3 chr4 18147330-18148853 FORWARD LENGTH 164
MsaG043896	XP_013446132.1	copper methylamine oxidase isoform X2	0.744788	0.0471744	AT2G42490.1	CuAO-zeta Copper Amine Oxidase zeta chr2 17691600-17695526 REVERSE LENGTH 776
MsaG016355	XP_003602361.1	polyadenylate-binding protein-interacting protein 12	0.740457	0.0358672	AT4G10610.1	CID12 ATRBP37 RBP37 RNA-BINDING PROTEIN 37 CTC-interacting domain 12 chr4 6557336-6559143 FORWARD LENGTH 336
MsaG003092	XP_003590469.1	isocitrate dehydrogenase [NAD] catalytic subunit 5%2C mitochondrial	0.736707	0.00684703	AT5G03290.1	IDH-V isocitrate dehydrogenase V chr5 794043-795939 FORWARD LENGTH 374
MsaG025077	XP_003611082.1	uncharacterized protein LOC11442620	0.729646	0.0138268	AT4G11560.1	AIPP3 RVR1 BDT1 BAH domain-containing transcriptional regulator 1 ASI1-Immunoprecipitated Protein 3 REPREbetaOR OF VERNALIZATION1 chr4 7000095-7003445 REVERSE LENGTH 587
MsaG046158	XP_003610080.1	plasma membrane ATPase 4	0.727551	0.0229404	AT4G30190.1	HA2 PMA2 AtHA2 AHA2 H(+)-ATPase 2 PLASMA MEMBRANE PROTON ATPASE 2 chr4 14770820-14775920 REVERSE LENGTH 948
MsaG007712	XP_013463210.1	peroxisomal fatty acid beta-oxidation multifunctional protein MFP2	0.712888	0.0466634	AT3G06860.1	ATMFP2 MFP2 MULTIFUNCTIONAL PROTEIN 2 multifunctional protein 2 chr3 2161926-2166009 FORWARD LENGTH 725
MsaG029688	XP_003617876.1	heat shock cognate protein 80	0.699788	0.0330178	AT5G56030.1	HSP81-2 HSP90.2 AtHsp90.2 ERD8 HSP81.2 EARLY-RESPONSIVE TO DEHYDRATION 8 heat shock protein 81-2 heat shock protein 81.2 HEAT SHOCK PROTEIN 90.2 HEAT SHOCK PROTEIN 90.2 chr5 22686923-22689433 FORWARD LENGTH 699
MsaG028360	XP_003616180.1	UTP--glucose-1-phosphate uridylyltransferase	0.676609	0.0115667	AT5G17310.2	AtUGP2 UGP2 UDP-GLUCOSE PYROPHOSPHORYLASE 2 UDP-glucose pyrophosphorylase 2 chr5 5696955-5700845 REVERSE LENGTH 470
MsaG027265	XP_013443501.1	phosphatidylinositol 4-kinase gamma 5	0.675592	0.0468435	AT2G03890.1	UBDK GAMMA 7 ATPI4K GAMMA 7 PI4K GAMMA 7 UBIQUITIN-LIKE DOMAIN KINASE GAMMA 7 phosphoinositide 4-kinase gamma 7 chr2 1186199-1188151 FORWARD LENGTH 650
MsaG018193	#N/A	#N/A	0.625939	0.0390623	#N/A	#N/A
MsaG009221	XP_003596092.1	phosphoglycerate kinase%2C cytosolic	0.620788	0.0132048	AT1G79550.2	PGKc PGK PGK3 phosphoglycerate kinase phosphoglycerate kinase 3 chr1 29924347-29926295 REVERSE LENGTH 401
MsaG003749	XP_013468877.1	granule-bound starch synthase 1%2C chloroplastic/amyloplastic	0.612693	0.0125267	AT1G32900.1	GBbeta1 granule bound starch synthase 1 chr1 11920582-11923506 REVERSE LENGTH 610
MsaG023895	XP_003630121.1	probable ATP synthase 24 kDa subunit%2C mitochondrial	0.611586	0.0453734	AT2G21870.1	MGP1 PHI1 PHOSPHITE-INSENSITIVE 1 MALE GAMETOPHYTE DEFECTIVE 1 chr2 9320456-9322618 REVERSE LENGTH 240

## Sheet: 440 DOWN 4xBSPvs2xBSP only FB
Table S11. Differentially downregulated genes (DDGs) between tetraploid BSP and diploid BSP accessions exclusively in flower buds . For each gene, the putative orthologous in Medicago truncatula and Arabidopsis thaliana along with the log2FoldChange (the fold change expressed in logarithmic scale to base 2) and the adjusted p-value are reported. Only DDGs with padj < 0.05 are reported.
M.sativa	M.truncatula	Putative function	log2FoldChange	padj	A.thaliana	Putative function
MsaG036292	XP_003622129.1	licodione synthase	-6.64241	0.00132151	AT5G06900.1	CYP93D1 "cytochrome P450 family 93 subfamily D polypeptide 1" chr5 2136160-2137925 REVERSE LENGTH 507
MsaG027531	#N/A	#N/A	-5.86691	0.031867	AT5G08695.1	no symbol available no full name available chr5 2829341-2834189 FORWARD LENGTH 690
MsaG008258	XP_003595473.1	putative F-box/LRR-repeat protein At5g54820	-5.68511	0.00926429	AT1G56400.1	no symbol available no full name available chr1 21111805-21113621 REVERSE LENGTH 479
MsaG009856	#N/A	#N/A	-5.33195	0.00958317	AT1G09970.1	LRR XI-23 RLK7 receptor-like kinase 7 chr1 3252408-3255428 FORWARD LENGTH 976
MsaG017028	XP_039687738.1	uncharacterized protein LOC11431834 isoform X1	-5.2566	0.0123218	AT5G25950.1	AslB
MsaG008398	XP_039686459.1	uncharacterized protein LOC25486621 isoform X1	-5.23513	0.0322923	AT2G38255.1	no symbol available no full name available chr2 16022344-16024825 REVERSE LENGTH 218
MsaG001164	XP_039685632.1	replication protein A 70 kDa DNA-binding subunit-like isoform X1	-5.08967	0.0160178	AT1G52950.1	no symbol available no full name available chr1 19725483-19728007 FORWARD LENGTH 566	GO:0022414
MsaG020583	#N/A	#N/A	-5.05762	0.0173424	AT1G14490.2	AHL28 AT-hook motif nuclear localized protein 28 chr1 4958705-4959382 REVERSE LENGTH 225
MsaG023292	#N/A	#N/A	-4.85205	0.0183133	#N/A	#N/A
MsaG011347	XP_003598676.1	NADPH:quinone oxidoreductase	-4.76727	0.0419476	AT3G27890.1	NQR NADPH quinone oxidoreductase chr3 10350807-10351938 REVERSE LENGTH 196
MsaG008400	XP_039686459.1	uncharacterized protein LOC25486621 isoform X1	-4.50359	0.0366541	AT2G35250.1	no symbol available no full name available chr2 14846662-14848662 REVERSE LENGTH 342
MsaG039296	XP_003625062.1	probable protein phosphatase 2C 43	-4.49487	0.0209511	AT5G06750.3	APD8 Arabidopsis Pp2c clade D 8 chr5 2086403-2088245 REVERSE LENGTH 393
MsaG047101	XP_013465328.1	kiwellin	-4.31759	0.0472207	AT1G16110.1	WAKL6 wall abetaociated kinase-like 6 chr1 5518381-5520470 FORWARD LENGTH 642
MsaG003800	#N/A	#N/A	-4.05737	0.0340873	AT2G23110.2	no symbol available no full name available chr2 9840552-9840830 FORWARD LENGTH 92
MsaG007736	#N/A	#N/A	-3.76088	0.0372082	AT4G29160.2	SNF7.1 chr4 14381350-14382342 FORWARD LENGTH 192
MsaG036702	XP_039682983.1	replication protein A 70 kDa DNA-binding subunit B-like	-3.56923	0.0259923	AT4G21430.1	JMJ28 B160 chr4 11407835-11412159 REVERSE LENGTH 927
MsaG014576	XP_039687986.1	uncharacterized protein LOC11438061	-3.49079	0.000384976	AT4G26090.1	RPS2 RESISTANT TO P. SYRINGAE 2 chr4 13224596-13227325 FORWARD LENGTH 909
MsaG013481	XP_003599808.2	putative bark agglutinin LECRPA3	-3.4316	4.66524e-05	AT5G10530.1	LecRK-IX.1 L-type lectin receptor kinase IX.1 chr5 3324978-3326933 REVERSE LENGTH 651
MsaG020481	XP_024636362.1	AT-hook motif nuclear-localized protein 1	-3.42503	0.0366541	AT2G45850.2	AHL9 AT-hook motif nuclear localized protein 9 chr2 18871901-18873457 REVERSE LENGTH 348
MsaG008940	XP_003631089.3	probable serine/threonine-protein kinase SIS8 isoform X1	-3.38672	0.0257263	AT3G62660.1	GATL7 galacturonosyltransferase-like 7 chr3 23173419-23174504 FORWARD LENGTH 361
MsaG004044	XP_024638773.1	protein AGENET DOMAIN (AGD)-CONTAINING P1	-3.24344	0.0343621	AT1G09320.1	ADCP1 AGDP1 Agenet domain (AGD)-containing p1 One Agenet domain-containing protein chr1 3010270-3012228 REVERSE LENGTH 517
MsaG029548	#N/A	#N/A	-3.23736	0.0262979	AT4G37290.1	prePIP2 PIP2 PAMP-induced secreted peptide 2 Precursor of PAMP-induced peptide 2 chr4 17549929-17550183 REVERSE LENGTH 84
MsaG010054	#N/A	#N/A	-3.12626	0.0469363	AT3G02260.3	CRM1 ASA1 BIG DOC1 TIR3 UMB1 LPR1 BIG LOW PHOSPHATE-RESISTANT ROOT 1 DARK OVER-EXPREbetaION OF CAB 1 TRANSPORT INHIBITOR RESPONSE 3 UMBRELLA 1 CORYMBOSA1 ATTENUATED SHADE AVOIDANCE 1 chr3 431152-448489 REVERSE LENGTH 5078	GO:0022414
MsaG039733	#N/A	#N/A	-3.10144	0.00859954	AT1G34220.2	ISTL1 IST1-LIKE 1 chr1 12463102-12465911 REVERSE LENGTH 619
MsaG030753	#N/A	#N/A	-3.10101	0.0276288	AT5G43290.1	WRKY49 ATWRKY49 WRKY DNA-binding protein 49 ARABIDOPSIS THALIANA WRKY DNA-BINDING PROTEIN 49 chr5 17371987-17373083 REVERSE LENGTH 274
MsaG009580	XP_039686620.1	probable leucine-rich repeat receptor-like serine/threonine-protein kinase At3g14840	-3.09665	0.00903465	AT3G14840.2	LIK1 LysM RLK1-interacting kinase 1 chr3 4988271-4993891 FORWARD LENGTH 1020
MsaG009388	#N/A	#N/A	-3.07574	0.00770115	AT5G55960.1	no symbol available no full name available chr5 22662726-22664762 FORWARD LENGTH 648
MsaG026993	XP_039690145.1	pentatricopeptide repeat-containing protein At2g02750	-3	3.47212e-05	AT1G08070.2	EMB3102 OTP82 EMBRYO DEFECTIVE 3102 ORGANELLE TRANSCRIPT PROCEbetaING 82 chr1 2514374-2516287 REVERSE LENGTH 637
MsaG006931	#N/A	#N/A	-2.98904	9.39838e-11	AT5G12300.1	no symbol available no full name available chr5 3978508-3979632 REVERSE LENGTH 374
MsaG023189	#N/A	#N/A	-2.94131	0.000671939	#N/A	#N/A
MsaG011396	XP_003598749.2	disease resistance protein RPV1 isoform X1	-2.87042	3.95216e-06	AT5G17680.2	no symbol available no full name available chr5 5822999-5827153 FORWARD LENGTH 1295
MsaG027589	#N/A	#N/A	-2.85991	0.0471744	AT4G38430.1	ATROPGEF1 ROPGEF1 ROP (rho of plants) guanine nucleotide exchange factor 1 chr4 17986643-17988659 FORWARD LENGTH 548	GO:0022414
MsaG033471	#N/A	#N/A	-2.79349	0.00881272	AT1G25570.1	MLLR1 LLR1 malectin-like domain (MLD)- and leucine-rich repeat (LRR)-containing protein 1 chr1 8992183-8995430 REVERSE LENGTH 628
MsaG039927	#N/A	#N/A	-2.7858	0.0250238	AT1G18610.2	no symbol available no full name available chr1 6405779-6408831 FORWARD LENGTH 556
MsaG031691	#N/A	#N/A	-2.78329	0.0390623	AT4G18360.3	GOX3 glycolate oxidase 3 chr4 10146983-10148386 REVERSE LENGTH 259
MsaG035527	XP_003621345.1	UDP-glucose flavonoid 3-O-glucosyltransferase 7	-2.77603	0.0297534	AT2G15490.3	UGT73B4 UDP-glycosyltransferase 73B4 chr2 6761750-6763398 FORWARD LENGTH 481
MsaG014854	XP_039687328.1	albumin-1 isoform X1	-2.7639	0.00162133	AT5G22070.1	RSE1 chr5 7308255-7309343 FORWARD LENGTH 362
MsaG029235	#N/A	#N/A	-2.76047	0.00783911	AT1G79720.1	no symbol available no full name available chr1 29997259-29998951 REVERSE LENGTH 484
MsaG025215	XP_003611243.1	LRR receptor-like serine/threonine-protein kinase GSO2	-2.74927	0.000591375	AT5G51560.1	no symbol available no full name available chr5 20945807-20948613 FORWARD LENGTH 680
MsaG017797	#N/A	#N/A	-2.72173	5.15233e-08	#N/A	#N/A
MsaG030524	XP_013451540.2	plant cysteine oxidase 2	-2.71905	0.0488127	AT5G39890.1	PCO2 HUP43 plant cysteine oxidase 2 HYPOXIA RESPONSE UNKNOWN PROTEIN 43 chr5 15974543-15976013 FORWARD LENGTH 276
MsaG014259	XP_013460089.1	transcription factor MYB80	-2.68879	0.00260175	AT5G56110.1	MS188 AtMYB103 MYB103 MYB80 ATMYB80 ARABIDOPSIS THALIANA MYB DOMAIN PROTEIN 80 myb domain protein 103 MALE STERILE 188 chr5 22719191-22720664 FORWARD LENGTH 320	GO:0022414
MsaG045116	XP_024635534.1	amino acid permease 8	-2.64711	0.000157558	AT1G10010.1	ATAAP8 AAP8 amino acid permease 8 chr1 3265976-3268726 FORWARD LENGTH 475
MsaG015516	XP_003601380.1	metal tolerance protein 10	-2.6443	0.0460189	AT1G16310.1	MTP10 Metal-Tolerance Protein 10 chr1 5578435-5580585 FORWARD LENGTH 428
MsaG042760	XP_003628200.1	MLP-like protein 43	-2.64364	0.0276283	AT5G28010.2	no symbol available no full name available chr5 10024813-10025382 FORWARD LENGTH 166
MsaG039898	#N/A	#N/A	-2.6032	0.00113528	AT1G28110.2	SCPL45 serine carboxypeptidase-like 45 chr1 9804153-9806832 REVERSE LENGTH 461
MsaG005481	#N/A	#N/A	-2.56061	0.0116474	AT2G31700.1	no symbol available no full name available chr2 13480510-13481568 FORWARD LENGTH 131
MsaG002240	XP_039691016.1	probable F-box protein At5g04010	-2.54253	0.0174754	AT5G04010.1	no symbol available no full name available chr5 1080205-1081068 REVERSE LENGTH 287
MsaG042522	#N/A	#N/A	-2.53323	0.00245228	AT3G48190.2	ATATM PIG1 ATM ARABIDOPSIS THALIANA ATAXIA-TELANGIECTASIA MUTATED ataxia-telangiectasia mutated pcd in male gametogenesis 1 chr3 17801421-17828361 FORWARD LENGTH 3013
MsaG023125	#N/A	#N/A	-2.52124	0.00195806	#N/A	#N/A
MsaG039981	XP_003625674.1	uncharacterized protein LOC11420965	-2.50977	0.00860372	AT2G36985.1	ROT4 DVL16 DEVIL 16 ROTUNDIFOLIA4 chr2 15534943-15535104 REVERSE LENGTH 53
MsaG035634	XP_039684078.1	phenolic glucoside malonyltransferase 1	-2.5049	0.000605744	AT5G39050.1	PMAT1 phenolic glucoside malonyltransferase 1 chr5 15634596-15636005 FORWARD LENGTH 469
MsaG036345	#N/A	#N/A	-2.50474	7.84438e-06	AT5G36870.5	gsl09 GSL09 ATGSL09 atgsl9 glucan synthase-like 9 chr5 14518316-14533930 FORWARD LENGTH 1870
MsaG005204	XP_039683280.1	uncharacterized protein At2g29880-like isoform X2	-2.50416	0.016852	AT5G24600.2	no symbol available no full name available chr5 8421697-8423342 REVERSE LENGTH 243
MsaG034490	#N/A	#N/A	-2.47595	0.00458558	AT4G19500.1	no symbol available no full name available chr4 10625787-10630140 FORWARD LENGTH 1309
MsaG022251	#N/A	#N/A	-2.46192	0.0310344	#N/A	#N/A
MsaG032655	#N/A	#N/A	-2.45878	0.0204496	AT1G19290.2	TANG2 TANG 2 chr1 6666249-6668963 FORWARD LENGTH 904
MsaG027318	XP_024626016.1	uncharacterized protein LOC112416436	-2.44017	0.0114211	AT3G54010.2	DEI1 PAS1 PASTICCINO 1 chr3 20001588-20005063 FORWARD LENGTH 545	GO:0022414
MsaG038584	XP_003616287.1	replication factor A protein 1	-2.43439	0.0021393	AT1G52950.1	no symbol available no full name available chr1 19725483-19728007 FORWARD LENGTH 566	GO:0022414
MsaG003399	XP_013468625.2	flotillin-like protein 1	-2.4208	0.0240334	AT5G25260.1	flot2 Flotilin2 chr5 8752751-8754282 FORWARD LENGTH 463
MsaG042387	XP_013445017.1	LOB domain-containing protein 19	-2.41964	0.000981281	AT4G00210.1	LBD31 LOB domain-containing protein 31 chr4 85693-86888 REVERSE LENGTH 220
MsaG042864	XP_039684966.1	myrcene synthase%2C chloroplastic	-2.41398	0.0488127	AT3G25830.1	TPS-CIN ATTPS-CIN TPS27 "terpene synthase-like sequence-18-cineole" chr3 9447545-9450316 FORWARD LENGTH 600
MsaG019574	#N/A	#N/A	-2.40503	0.0297534	AT1G47128.1	RD21 RD21A responsive to dehydration 21A responsive to dehydration 21 chr1 17283139-17285609 REVERSE LENGTH 462
MsaG015238	XP_039687387.1	sugar transport protein 5-like	-2.40291	0.00638209	AT1G34580.1	no symbol available no full name available chr1 12660631-12663553 FORWARD LENGTH 506
MsaG015452	XP_039688009.1	LOW QUALITY PROTEIN: neutral ceramidase 2	-2.37196	0.00199062	AT2G38010.3	AtNCER2 neutral ceramidase 2 chr2 15906862-15909867 FORWARD LENGTH 757
MsaG035273	XP_003621241.1	protein DMP9	-2.34074	0.0442724	AT1G09157.1	DMP8 DUF679 domain membrane protein 8 chr1 2951665-2952396 REVERSE LENGTH 243	GO:0022414
MsaG043471	XP_024629322.1	phenylacetaldehyde reductase isoform X1	-2.33391	0.00198279	AT1G51410.1	no symbol available no full name available chr1 19059885-19061424 FORWARD LENGTH 325
MsaG009802	XP_013464687.2	GDSL esterase/lipase At5g45910	-2.32013	0.0147808	AT5G45910.1	no symbol available no full name available chr5 18620420-18622264 REVERSE LENGTH 372
MsaG044006	#N/A	#N/A	-2.31513	0.000498831	AT1G29780.1	no symbol available no full name available chr1 10426950-10427615 FORWARD LENGTH 221
MsaG006846	#N/A	#N/A	-2.30669	0.00520888	AT5G61330.2	no symbol available no full name available chr5 24657287-24660335 REVERSE LENGTH 447
MsaG006342	XP_003593332.1	cytochrome P450 89A2	-2.30057	0.00371055	AT1G64940.1	CYP89A6 "cytochrome P450 family 87 subfamily A polypeptide 6" chr1 24123789-24125324 FORWARD LENGTH 511
MsaG014113	XP_039687154.1	uncharacterized protein LOC25489115	-2.29586	0.0013659	AT5G04730.1	no symbol available no full name available chr5 1364101-1367303 REVERSE LENGTH 603
MsaG044976	XP_013457745.3	protein JOKA2	-2.28129	8.35799e-06	AT4G24690.1	NBR1 AtNBR1 Arabidopsis thaliana next to BRCA1 gene 1 next to BRCA1 gene 1 chr4 12741191-12744202 FORWARD LENGTH 704
MsaG017974	#N/A	#N/A	-2.27142	0.0410648	#N/A	#N/A
MsaG035929	XP_039684273.1	F-box/LRR-repeat protein At3g26922	-2.26758	0.00159093	AT1G69630.1	no symbol available no full name available chr1 26191640-26193174 REVERSE LENGTH 451
MsaG013367	#N/A	#N/A	-2.24499	0.0307552	#N/A	#N/A
MsaG042481	XP_039690670.1	polyubiquitin-like	-2.24266	0.000113047	AT5G37930.1	no symbol available no full name available chr5 15102239-15103651 REVERSE LENGTH 349
MsaG017456	XP_013462046.2	class V chitinase	-2.23463	0.0478812	AT4G19810.2	ChiC clabeta V chitinase chr4 10764151-10765753 REVERSE LENGTH 379
MsaG029813	XP_003597124.1	phosphoenolpyruvate carboxylase 2	-2.23236	0.000605689	AT1G53310.3	PPC1 ATPEPC1 PEPC1 ATPPC1 phosphoenolpyruvate carboxylase 1 PEP(PHOSPHOENOLPYRUVATE) CARBOXYLASE 1 chr1 19884261-19888070 REVERSE LENGTH 967
MsaG022033	#N/A	#N/A	-2.23096	0.000671939	#N/A	#N/A
MsaG029569	XP_024640656.1	auxin response factor 17	-2.22773	0.0219681	AT1G77850.1	ARF17 auxin response factor 17 chr1 29272405-29275193 FORWARD LENGTH 585
MsaG041804	#N/A	#N/A	-2.21975	0.0307552	AT1G10155.1	PP2-A10 ATPP2-A10 phloem protein 2-A10 chr1 3327637-3328448 REVERSE LENGTH 184
MsaG003104	#N/A	#N/A	-2.21441	0.00032708	AT5G11430.3	no symbol available no full name available chr5 3648469-3652256 FORWARD LENGTH 873
MsaG016119	#N/A	#N/A	-2.21293	1.41874e-06	AT3G11400.1	ATEIF3G1 EIF3G1 eukaryotic translation initiation factor 3G1 chr3 3578536-3580366 FORWARD LENGTH 294
MsaG045827	#N/A	#N/A	-2.20082	0.0442724	AT2G23630.1	sks16 SKU5 similar 16 chr2 10052581-10055311 REVERSE LENGTH 541
MsaG002096	XP_039690796.1	polyadenylate-binding protein 2	-2.19912	0.0297534	AT5G65260.1	no symbol available no full name available chr5 26080501-26082984 REVERSE LENGTH 220
MsaG026222	#N/A	#N/A	-2.19484	0.00416342	AT3G13100.1	ABCC7 ATMRP7 MRP7 multidrug resistance-abetaociated protein 7 ATP-binding cabetaette C7 chr3 4208859-4214173 REVERSE LENGTH 1493
MsaG036523	XP_013448110.1	alkane hydroxylase MAH1	-2.19282	0.0130018	AT4G39490.1	CYP96A10 "cytochrome P450 family 96 subfamily A polypeptide 10" chr4 18365229-18366788 FORWARD LENGTH 519
MsaG035962	XP_003621717.2	F-box/FBD/LRR-repeat protein At4g26340	-2.18788	0.00927185	AT5G53840.1	no symbol available no full name available chr5 21859148-21860672 REVERSE LENGTH 444
MsaG005343	XP_013469975.1	nucleobase-ascorbate transporter 4	-2.18163	0.0136946	AT1G49960.1	no symbol available no full name available chr1 18498700-18501699 FORWARD LENGTH 526
MsaG032316	#N/A	#N/A	-2.16506	0.000400076	AT4G32200.1	ASY2 chr4 15548840-15554962 FORWARD LENGTH 1399	GO:0022414
MsaG044824	XP_013457625.1	uncharacterized protein LOC25493617	-2.16485	0.0414268	AT4G12450.1	no symbol available no full name available chr4 7385841-7386674 REVERSE LENGTH 277
MsaG033523	#N/A	#N/A	-2.15882	0.00266023	AT3G16330.1	no symbol available no full name available chr3 5535263-5535880 FORWARD LENGTH 205
MsaG001592	XP_024630545.1	probable leucine-rich repeat receptor-like protein kinase At1g35710	-2.14855	0.0223274	AT1G35710.1	no symbol available no full name available chr1 13220940-13224386 FORWARD LENGTH 1120
MsaG006697	XP_013462603.1	WAT1-related protein At3g30340	-2.13925	0.0315878	AT3G30340.1	UMAMIT32 Usually multiple acids move in and out Transporters 32 chr3 11956626-11958969 FORWARD LENGTH 364
MsaG030179	#N/A	#N/A	-2.10956	0.00939757	#N/A	#N/A
MsaG038188	XP_003623446.1	F-box/kelch-repeat protein At3g23880	-2.10912	0.00195806	AT3G23880.1	no symbol available no full name available chr3 8622061-8623155 REVERSE LENGTH 364
MsaG022622	#N/A	#N/A	-2.1064	7.1196e-06	#N/A	#N/A
MsaG038825	XP_003624350.1	plastidic glucose transporter 4 isoform X1	-2.07746	0.0102764	AT5G16150.3	GLT1 PGLCT GLUCOSE TRANSPORTER 1 plastidic GLC translocator chr5 5272904-5275678 FORWARD LENGTH 546
MsaG007726	XP_039686376.1	chaperone protein dnaJ 49	-2.07531	0.0333534	AT5G49060.2	no symbol available no full name available chr5 19886764-19888136 FORWARD LENGTH 354
MsaG037504	XP_024626676.1	uncharacterized protein LOC25498365	-2.06907	0.00993492	AT1G11330.1	SD1-13 RDA2 S Domain1 13 resistant to DFPM inhibition of ABA signaling 2 chr1 3810372-3813416 FORWARD LENGTH 840
MsaG034763	XP_003621229.1	receptor-like protein 7	-2.04168	0.0408874	AT4G13920.1	RLP50 AtRLP50 receptor like protein 50 chr4 8043861-8046536 FORWARD LENGTH 891
MsaG015598	XP_003601473.2	formin-like protein 14	-2.03516	0.0127815	AT1G79480.2	no symbol available no full name available chr1 29897905-29899267 REVERSE LENGTH 396
MsaG001078	XP_013466377.1	ethylene-responsive transcription factor CRF3	-2.03473	0.0213008	AT4G27950.1	CRF4 cytokinin response factor 4 chr4 13909732-13910739 REVERSE LENGTH 335
MsaG029825	XP_024640535.1	F-box/kelch-repeat protein At3g06240	-2.02142	0.0498742	AT4G12560.3	CPR30 CPR1 CONSTITUTIVE EXPREbetaER OF PR GENES 1 CONSTITUTIVE EXPREbetaER OF PR GENES 30 chr4 7441815-7443157 FORWARD LENGTH 413
MsaG016384	XP_003602405.1	peroxidase 5	-2.02127	0.0275983	AT1G05260.1	PER3 RCI3 RCI3A RARE COLD INDUCIBLE GENE 3 PEROXIDASE 3 chr1 1529827-1531271 FORWARD LENGTH 326
MsaG011461	XP_039688244.1	dirigent protein 21-like	-2.01199	0.000365519	AT1G65870.1	no symbol available no full name available chr1 24503624-24504193 FORWARD LENGTH 189
MsaG033442	XP_013443012.1	uncharacterized protein LOC25479989	-2.0055	0.0188541	AT3G14170.2	CORD1 CORTICAL MICROTUBULE DISORDERING1 chr3 4696115-4697989 REVERSE LENGTH 506
MsaG006695	XP_013462600.1	uncharacterized protein LOC25486003	-1.99209	0.00132436	AT1G63310.1	no symbol available no full name available chr1 23486580-23487044 REVERSE LENGTH 154
MsaG039626	#N/A	#N/A	-1.98998	0.000452488	AT3G57010.1	no symbol available no full name available chr3 21095854-21097316 REVERSE LENGTH 376
MsaG010513	XP_024633339.2	zinc finger protein MAGPIE	-1.98524	0.0100279	AT1G03840.1	MGP IDD3 INDETERMINATE DOMAIN 3 Magpie chr1 967596-970058 REVERSE LENGTH 506
MsaG042945	XP_003610545.2	pentatricopeptide repeat-containing protein At4g21880%2C mitochondrial isoform X1	-1.94546	0.00327262	AT4G04790.1	no symbol available no full name available chr4 2435007-2439344 REVERSE LENGTH 821
MsaG012245	XP_003592072.1	uncharacterized protein LOC11422432	-1.94526	0.00326156	AT3G17220.1	PMEI2 ATPMEI2 pectin methylesterase inhibitor 2 chr3 5883328-5883849 REVERSE LENGTH 173	GO:0022414
MsaG017498	XP_003603684.2	phosphoenolpyruvate carboxykinase (ATP) 1	-1.92486	6.17773e-06	AT4G37870.1	PCK1 PEPCK PHOSPHOENOLPYRUVATE CARBOXYKINASE phosphoenolpyruvate carboxykinase 1 chr4 17802974-17806332 REVERSE LENGTH 671
MsaG025166	XP_039690043.1	subtilisin-like protease	-1.91764	0.0476842	AT1G04110.1	SDD1 AtSDD1 STOMATAL DENSITY AND DISTRIBUTION 1 chr1 1061457-1063784 REVERSE LENGTH 775
MsaG005275	XP_013469883.1	probable xyloglucan endotransglucosylase/hydrolase protein 8	-1.91637	0.00230466	AT1G11545.1	XTH8 xyloglucan endotransglucosylase/hydrolase 8 chr1 3878689-3880286 REVERSE LENGTH 305
MsaG006408	XP_039686256.1	uncharacterized protein LOC11424236	-1.90027	0.0228919	AT1G11330.1	SD1-13 RDA2 S Domain1 13 resistant to DFPM inhibition of ABA signaling 2 chr1 3810372-3813416 FORWARD LENGTH 840
MsaG022122	#N/A	#N/A	-1.8968	0.0179946	#N/A	#N/A
MsaG043503	#N/A	#N/A	-1.8779	0.0120073	AT1G24190.3	ATSIN3 SNL3 SIN3 SIN3-like 3 ARABIDOPSIS THALIANA SIN3 HOMOLOG chr1 8563706-8569927 REVERSE LENGTH 1338
MsaG029204	XP_003617250.1	vesicle transport protein GOT1	-1.87622	0.0299745	AT5G01430.2	no symbol available no full name available chr5 176797-178010 REVERSE LENGTH 140
MsaG047099	#N/A	#N/A	-1.86614	0.0223696	AT2G26000.3	BRIZ2 BRAP2 RING ZnF UBP domain-containing protein 2 chr2 11082403-11085137 FORWARD LENGTH 479
MsaG000101	XP_024631195.1	auxin response factor 5	-1.86174	0.0308731	AT1G19850.2	IAA24 MP ARF5 indole-3-acetic acid inducible 24 AUXIN RESPONSE FACTOR 5 MONOPTEROS chr1 6887386-6891182 FORWARD LENGTH 891	GO:0022414
MsaG042775	#N/A	#N/A	-1.85713	0.0202825	AT5G27670.1	HTA7 h2a.w.7 histone H2A 7 chr5 9792807-9793365 REVERSE LENGTH 150
MsaG013639	XP_024635229.1	protein MAIN-LIKE 2-like isoform X4	-1.85616	0.0479113	AT2G04865.2	MAIL2 MAIN-LIKE 2 chr2 1712149-1714599 FORWARD LENGTH 667
MsaG009418	XP_013443507.1	GDSL esterase/lipase At2g03980	-1.85557	0.016038	AT2G03980.4	no symbol available no full name available chr2 1260907-1262408 FORWARD LENGTH 367
MsaG038390	XP_003623781.1	cytochrome P450 76T24	-1.85341	0.00126097	AT2G45580.3	CYP76C3 "cytochrome P450 family 76 subfamily C polypeptide 3" chr2 18782723-18784286 REVERSE LENGTH 405
MsaG033350	#N/A	#N/A	-1.8504	0.00436403	#N/A	#N/A
MsaG008482	XP_013463768.1	vacuolar protein sorting-associated protein 54%2C chloroplastic	-1.8499	0.00339506	AT4G19490.2	ATVPS54 MTV17 VPS54 modified transport to the vacuole 17 ARABIDOPSIS THALIANA VPS54 HOMOLOG chr4 10616017-10622934 FORWARD LENGTH 1034
MsaG014876	#N/A	#N/A	-1.84963	0.0054507	AT1G02410.3	COX11 cytochrome c oxidase 11 chr1 491300-492762 FORWARD LENGTH 287	GO:0022414
MsaG014599	XP_013460448.1	taxadiene 5-alpha hydroxylase	-1.84524	0.00263233	AT5G36110.1	CYP716A1 "cytochrome P450 family 716 subfamily A polypeptide 1" chr5 14195377-14197613 FORWARD LENGTH 477
MsaG013602	XP_024635227.1	protein MAIN-LIKE 2-like isoform X2	-1.84489	0.000342903	AT2G04865.2	MAIL2 MAIN-LIKE 2 chr2 1712149-1714599 FORWARD LENGTH 667
MsaG010149	XP_024638930.2	transcriptional activator DEMETER	-1.8366	0.00389275	AT2G36490.1	AtROS1 DML1 ROS1 demeter-like 1 REPREbetaOR OF SILENCING1 chr2 15308259-15314272 REVERSE LENGTH 1393
MsaG043917	#N/A	#N/A	-1.83256	0.0118999	AT1G17100.1	AtHBP1 SOUL1 cHBP1 HBP1 cytosolic heme (tetrapyrrole) binding protein 1 haem-binding protein 1 chr1 5844766-5845539 FORWARD LENGTH 232
MsaG029078	XP_039685813.1	elongation factor 1-alpha	-1.82048	0.0010405	AT5G60390.3	EF1alpha chr5 24289226-24290675 FORWARD LENGTH 449
MsaG007587	XP_003594745.1	TPD1 protein homolog 1	-1.80721	0.0396317	AT1G32583.2	no symbol available no full name available chr1 11787351-11788103 FORWARD LENGTH 179
MsaG029760	XP_003617961.2	glucan endo-1%2C3-beta-glucosidase 4	-1.80588	0.0223563	AT5G35740.1	no symbol available no full name available chr5 13910572-13911095 REVERSE LENGTH 119
MsaG024760	#N/A	#N/A	-1.80546	0.00142876	AT2G47820.2	SANT3 chr2 19588122-19590629 FORWARD LENGTH 805
MsaG012050	XP_013449728.1	uncharacterized protein LOC25499114 isoform X1	-1.80299	0.0478812	AT1G64190.1	PGD1 6-phosphogluconate dehydrogenase 1 chr1 23825549-23827012 REVERSE LENGTH 487
MsaG042333	#N/A	#N/A	-1.79154	0.03201	AT2G45660.1	AGL20 SOC1 ATSOC1 SUPPREbetaOR OF OVEREXPREbetaION OF CO 1 AGAMOUS-like 20 chr2 18807799-18810193 REVERSE LENGTH 214	GO:0022414
MsaG036111	XP_003621803.1	polygalacturonase inhibitor	-1.78296	2.37547e-08	AT5G06860.1	PGIP1 ATPGIP1 polygalacturonase inhibiting protein 1 POLYGALACTURONASE INHIBITING PROTEIN 1 chr5 2132373-2133434 FORWARD LENGTH 330
MsaG008046	XP_003595145.1	probable xyloglucan endotransglucosylase/hydrolase protein 23	-1.78088	0.00357585	AT4G25810.1	XTR6 XTH23 xyloglucan endotransglycosylase 6 xyloglucan endotransglucosylase/hydrolase 23 chr4 13128694-13129715 FORWARD LENGTH 286
MsaG014850	XP_013460625.1	albumin-1	-1.7758	0.0234817	AT4G14150.1	KINESIN-12A PAKRP1 phragmoplast-abetaociated kinesin-related protein 1 chr4 8158645-8165008 REVERSE LENGTH 1292	GO:0022414
MsaG045975	XP_039688917.1	DNA damage-repair/toleration protein DRT100-like	-1.76062	0.0352618	AT3G20820.1	no symbol available no full name available chr3 7280930-7282027 FORWARD LENGTH 365
MsaG035809	#N/A	#N/A	-1.75888	0.0476775	AT5G16030.4	no symbol available no full name available chr5 5238242-5239314 FORWARD LENGTH 257
MsaG028508	XP_024639442.1	expansin-A8	-1.75353	0.0201264	AT2G40610.1	ATHEXP ALPHA 1.11 EXP8 ATEXPA8 ATEXP8 EXPA8 expansin A8 chr2 16949121-16950472 REVERSE LENGTH 253
MsaG034226	#N/A	#N/A	-1.7491	7.62083e-08	AT4G27070.1	TSB2 tryptophan synthase beta-subunit 2 chr4 13586564-13588619 FORWARD LENGTH 475
MsaG036442	#N/A	#N/A	-1.74618	0.028055	AT5G20090.3	AtMPC1 MPC1 mitochondrial pyruvate carrier 1 chr5 6787543-6788000 REVERSE LENGTH 97
MsaG010234	XP_024632643.1	uncharacterized protein LOC112419312	-1.74357	0.0352612	AT5G42905.1	no symbol available no full name available chr5 17201414-17202323 REVERSE LENGTH 258
MsaG021504	#N/A	#N/A	-1.74119	0.000594611	#N/A	#N/A
MsaG034949	XP_024626026.2	pentatricopeptide repeat-containing protein At4g04790%2C mitochondrial-like	-1.73435	0.0181837	AT4G04790.3	no symbol available no full name available chr4 2435007-2439344 REVERSE LENGTH 817
MsaG025100	XP_003611113.1	O-glucosyltransferase rumi homolog	-1.7292	0.00210379	AT5G23850.1	no symbol available no full name available chr5 8038126-8040741 FORWARD LENGTH 542
MsaG013771	#N/A	#N/A	-1.72592	0.0258084	AT2G42790.1	CSY3 citrate synthase 3 chr2 17803132-17805991 REVERSE LENGTH 509
MsaG006256	#N/A	#N/A	-1.72508	0.00958176	AT1G02170.1	ATMC1 MCP1b LOL3 AtMCP1b ATMCPB1 MC1 metacaspase 1b LSD ONE LIKE 3 ARABIDOPSIS THALIANA METACASPASE 1B ARABIDOPSIS THALIANA METACASPASE 1 metacaspase 1 chr1 411883-413426 FORWARD LENGTH 367
MsaG026519	XP_003613326.1	uncharacterized protein YuxK isoform X1	-1.72184	0.00246598	AT1G24095.1	no symbol available no full name available chr1 8523345-8524690 FORWARD LENGTH 213
MsaG041112	XP_003621754.2	glucose-6-phosphate 1-dehydrogenase 2%2C chloroplastic	-1.70462	0.000697397	AT5G13110.1	G6PD2 glucose-6-phosphate dehydrogenase 2 chr5 4158952-4161640 FORWARD LENGTH 596
MsaG030098	XP_024641756.1	uncharacterized protein Mb2253c-like	-1.70315	0.0252663	AT3G01410.2	no symbol available no full name available chr3 153650-155439 REVERSE LENGTH 294
MsaG002650	XP_013467778.1	uncharacterized protein LOC25483626	-1.69258	0.00433452	AT2G27180.1	no symbol available no full name available chr2 11620473-11620970 FORWARD LENGTH 165
MsaG040503	#N/A	#N/A	-1.69102	0.00393726	AT5G26720.1	no symbol available no full name available chr5 9304105-9304509 FORWARD LENGTH 134	GO:0022414
MsaG041125	XP_013443896.1	cyclin-U4-1	-1.68743	0.0258749	AT2G44740.1	CYCP4;1 cyclin p4;1 chr2 18442287-18443304 REVERSE LENGTH 202
MsaG035982	XP_003621766.2	F-box/kelch-repeat protein At3g06240	-1.68597	0.046033	AT3G06240.1	no symbol available no full name available chr3 1887336-1888619 FORWARD LENGTH 427
MsaG022134	#N/A	#N/A	-1.68134	0.000980779	#N/A	#N/A
MsaG027803	#N/A	#N/A	-1.67092	0.0316394	AT4G16566.1	HINT4 histidine triad nucleotide-binding 4 chr4 9334406-9335884 REVERSE LENGTH 173
MsaG016635	XP_013461628.2	uncharacterized protein LOC25489891	-1.66478	0.00184088	AT2G40980.1	no symbol available no full name available chr2 17102090-17104443 FORWARD LENGTH 617
MsaG026107	#N/A	#N/A	-1.65757	0.00537525	AT1G40087.1	no symbol available no full name available chr1 14999762-15001868 REVERSE LENGTH 390
MsaG038770	XP_003624270.1	cyclin-U4-1	-1.65527	0.00957445	AT2G44740.1	CYCP4;1 cyclin p4;1 chr2 18442287-18443304 REVERSE LENGTH 202
MsaG017546	XP_013462128.1	CBS domain-containing protein CBSX3%2C mitochondrial	-1.64855	0.0188692	AT1G47271.1	no symbol available no full name available chr1 17328856-17330343 FORWARD LENGTH 193
MsaG035381	XP_024625556.1	receptor-like protein 9DC3	-1.63774	0.00382637	AT1G45616.1	RLP6 AtRLP6 receptor like protein 6 chr1 17183550-17186534 REVERSE LENGTH 994
MsaG010810	XP_003597515.1	uncharacterized protein LOC11421481	-1.63748	0.0130428	AT2G43310.1	uL18-L6 chr2 17996106-17996507 FORWARD LENGTH 133
MsaG027007	XP_003613586.3	aldehyde oxidase GLOX	-1.63438	0.0118062	AT1G14430.1	GOXL5 GALACTOSE OXIDASE-LIKE 5 chr1 4934359-4936053 FORWARD LENGTH 564
MsaG036703	#N/A	#N/A	-1.63284	0.0193305	AT3G20800.1	NOT9a chr3 7271412-7273897 REVERSE LENGTH 316
MsaG024780	XP_003610658.2	uncharacterized protein LOC11440417 isoform X2	-1.61123	0.0488127	AT4G21215.2	no symbol available no full name available chr4 11310890-11313421 REVERSE LENGTH 199
MsaG007272	XP_003594394.1	F-box protein CPR1	-1.60862	0.0471744	AT4G12560.3	CPR30 CPR1 CONSTITUTIVE EXPREbetaER OF PR GENES 1 CONSTITUTIVE EXPREbetaER OF PR GENES 30 chr4 7441815-7443157 FORWARD LENGTH 413
MsaG037380	XP_024625908.1	pentatricopeptide repeat-containing protein At1g06143	-1.60685	0.00698005	AT1G06143.1	no symbol available no full name available chr1 1867129-1868862 REVERSE LENGTH 577
MsaG027692	XP_039690032.1	uncharacterized protein LOC11426796	-1.60264	0.0354837	AT1G36380.1	no symbol available no full name available chr1 13700917-13701346 FORWARD LENGTH 84
MsaG029241	#N/A	#N/A	-1.60052	0.00238505	AT1G25410.1	ATIPT6 IPT6 ARABIDOPSIS THALIANA ISOPENTENYLTRANSFERASE 6 isopentenyltransferase 6 chr1 8914191-8915219 REVERSE LENGTH 342
MsaG020162	XP_013455616.2	traB domain-containing protein	-1.59779	0.0202676	AT1G05270.1	no symbol available no full name available chr1 1531806-1534305 REVERSE LENGTH 371
MsaG015815	XP_024636984.1	uncharacterized protein LOC25492903	-1.59733	8.73808e-05	AT1G65032.1	no symbol available no full name available chr1 24158895-24159170 REVERSE LENGTH 91
MsaG009575	#N/A	#N/A	-1.5935	0.0434601	AT1G70920.1	HB18 ATHB18 homeobox-leucine zipper protein 18 chr1 26736126-26738419 FORWARD LENGTH 206
MsaG021364	#N/A	#N/A	-1.57764	0.000205284	#N/A	#N/A
MsaG036465	XP_003622290.1	classical arabinogalactan protein 11	-1.57163	0.00148148	AT5G14380.1	AGP6 arabinogalactan protein 6 chr5 4636088-4636540 REVERSE LENGTH 150
MsaG003012	XP_013468150.1	ABC transporter B family member 1	-1.56884	0.00223508	AT2G36910.1	ABCB1 PGP1 ATPGP1 ATP-binding cabetaette B1 ARABIDOPSIS THALIANA P GLYCOPROTEIN1 P-GLYCOPROTEIN 1 chr2 15502162-15507050 FORWARD LENGTH 1286	GO:0022414
MsaG027086	XP_039690019.1	wall-associated receptor kinase-like 20	-1.55379	0.0209511	AT1G10380.2	no symbol available no full name available chr1 3400706-3401901 FORWARD LENGTH 303
MsaG034006	#N/A	#N/A	-1.54553	0.0343253	AT1G78070.1	no symbol available no full name available chr1 29355219-29358368 FORWARD LENGTH 449
MsaG023068	#N/A	#N/A	-1.54352	0.0259923	#N/A	#N/A
MsaG014878	#N/A	#N/A	-1.54194	0.0182366	AT4G05490.1	no symbol available no full name available chr4 2771044-2772252 REVERSE LENGTH 307
MsaG037061	XP_039685079.1	uncharacterized protein LOC120577557	-1.53947	0.00031746	AT4G00690.1	ULP1B UB-like protease 1B chr4 281313-283129 FORWARD LENGTH 341
MsaG011455	XP_039688243.1	dirigent protein 21-like	-1.52177	0.000536457	AT3G58090.1	no symbol available no full name available chr3 21512479-21513905 REVERSE LENGTH 271
MsaG027252	#N/A	#N/A	-1.52046	0.0151685	AT5G62680.1	GTR2 AtNPF2.11 NPF2.11 GLUCOSINOLATE TRANSPORTER-2 NRT1/ PTR family 2.11 chr5 25165430-25167822 REVERSE LENGTH 616
MsaG045006	#N/A	#N/A	-1.51503	0.00113528	AT1G15690.2	AtVHP1;1 AtAVP1 ATAVP3 AVP-3 AVP1 FUGU5 VHP1 ARABIDOPSIS THALIANA V-PPASE 3 FUGU 5 chr1 5399115-5402185 FORWARD LENGTH 642
MsaG027329	XP_024640580.1	protein CRABS CLAW	-1.51502	0.0490462	AT1G69180.1	CRC CRABS CLAW chr1 26007734-26008940 REVERSE LENGTH 181	GO:0022414
MsaG026269	XP_013449771.1	F-box/FBD/LRR-repeat protein At3g51530	-1.51454	0.0343621	AT1G61330.1	no symbol available no full name available chr1 22622975-22624527 FORWARD LENGTH 447
MsaG036389	XP_039687685.1	putative F-box/FBD/LRR-repeat protein At5g56810	-1.5138	0.035984	AT5G22670.1	no symbol available no full name available chr5 7538192-7539685 REVERSE LENGTH 443
MsaG027829	#N/A	#N/A	-1.50612	0.0307552	AT2G25010.1	MAIL1 MAIN-LIKE 1 chr2 10631691-10633547 FORWARD LENGTH 509
MsaG003897	XP_013469004.1	cysteine synthase	-1.50354	0.00750496	AT3G22460.1	OASA2 O-acetylserine (thiol) lyase (OAS-TL) isoform A2 chr3 7964204-7965751 FORWARD LENGTH 250
MsaG025262	XP_003611360.2	uncharacterized protein LOC11439408	-1.50163	0.000661136	AT5G44460.1	CML43 calmodulin like 43 chr5 17917286-17917831 FORWARD LENGTH 181
MsaG036464	XP_003622279.1	classical arabinogalactan protein 11	-1.50069	0.00137614	AT3G01700.1	ATAGP11 AGP11 arabinogalactan protein 11 ARABINOGALACTAN PROTEIN 11 chr3 258981-259391 FORWARD LENGTH 136	GO:0022414
MsaG005600	XP_013470218.1	CTL-like protein DDB_G0274487 isoform X1	-1.49988	0.0372231	AT1G25500.2	no symbol available no full name available chr1 8955437-8957793 REVERSE LENGTH 488
MsaG046390	XP_003610420.1	uncharacterized protein LOC11444180	-1.49981	0.0124558	AT1G07330.2	no symbol available no full name available chr1 2251131-2253585 FORWARD LENGTH 753
MsaG021443	#N/A	#N/A	-1.49213	0.00901648	#N/A	#N/A
MsaG016224	#N/A	#N/A	-1.48336	0.00107395	AT5G53310.1	no symbol available no full name available chr5 21634657-21636094 FORWARD LENGTH 210
MsaG041653	XP_024628061.1	uncharacterized protein LOC25500523	-1.4826	3.51204e-10	AT3G13950.1	no symbol available no full name available chr3 4604149-4605195 FORWARD LENGTH 207
MsaG036615	XP_024625732.1	beta-amyrin synthase	-1.47992	0.0416145	AT1G78955.1	CAMS1 camelliol C synthase 1 chr1 29689153-29694255 REVERSE LENGTH 769
MsaG025185	#N/A	#N/A	-1.47709	0.043492	AT1G12390.1	no symbol available no full name available chr1 4220347-4221481 FORWARD LENGTH 137
MsaG005980	#N/A	#N/A	-1.47606	0.0341345	AT1G09630.1	ATRABA2A ATRAB-A2A ATRAB11C RAB-A2A RAB11c RAB GTPASE A2A ARABIDOPSIS RAB GTPASE A2A RAB GTPase 11C chr1 3118350-3119571 REVERSE LENGTH 217
MsaG015865	XP_024636984.1	uncharacterized protein LOC25492903	-1.46633	0.00651481	AT1G65032.1	no symbol available no full name available chr1 24158895-24159170 REVERSE LENGTH 91
MsaG043405	XP_024628280.1	FBD-associated F-box protein At4g10400 isoform X1	-1.46318	0.0128607	AT4G10400.3	no symbol available no full name available chr4 6446335-6447715 REVERSE LENGTH 409
MsaG027168	#N/A	#N/A	-1.46099	0.0298221	AT1G52950.1	no symbol available no full name available chr1 19725483-19728007 FORWARD LENGTH 566	GO:0022414
MsaG016676	XP_003602745.1	protein UNIFOLIATA	-1.45609	0.0027593	AT5G61850.1	LFY3 LFY LEAFY LEAFY 3 chr5 24844295-24846933 FORWARD LENGTH 420	GO:0022414
MsaG037780	XP_013448931.1	light-harvesting complex-like protein OHP1%2C chloroplastic	-1.45608	0.0294919	AT5G02120.1	OHP1 PDE335 OHP one helix protein one-helix LHC-like protein 1 PIGMENT DEFECTIVE 335 chr5 419144-419633 FORWARD LENGTH 110
MsaG000542	XP_003588905.1	proline-rich receptor-like protein kinase PERK2	-1.45113	0.0398656	AT5G11990.1	no symbol available no full name available chr5 3872651-3873196 REVERSE LENGTH 181
MsaG025580	XP_003611863.1	uncharacterized protein LOC11411962	-1.44128	0.0378794	AT4G37240.1	no symbol available no full name available chr4 17524546-17525052 FORWARD LENGTH 168
MsaG004874	XP_003600382.1	uncharacterized protein LOC11444308	-1.43832	0.016038	AT3G49150.1	no symbol available no full name available chr3 18218858-18220430 FORWARD LENGTH 467
MsaG033741	XP_013452636.2	pentatricopeptide repeat-containing protein DOT4%2C chloroplastic isoform X2	-1.43593	0.0450487	AT4G18750.1	DOT4 DEFECTIVELY ORGANIZED TRIBUTARIES 4 chr4 10304850-10307465 FORWARD LENGTH 871	GO:0022414
MsaG040224	XP_013450228.1	33 kDa ribonucleoprotein%2C chloroplastic	-1.41801	0.0407833	AT3G52380.1	PDE322 CP33 PIGMENT DEFECTIVE 322 chloroplast RNA-binding protein 33 chr3 19421619-19422855 FORWARD LENGTH 329
MsaG022020	#N/A	#N/A	-1.41502	0.00605754	#N/A	#N/A
MsaG023509	XP_013456503.1	probable magnesium transporter NIPA6	-1.41411	0.0360908	AT2G21120.1	ENOR3 AVI2 enhancer of rdr6 3 ANTIVIRAL RNAI-DEFECTIVE 2 chr2 9052103-9054266 REVERSE LENGTH 328
MsaG008708	XP_013443259.1	protein PHLOEM PROTEIN 2-LIKE A9	-1.41022	0.0210703	AT1G10155.1	PP2-A10 ATPP2-A10 phloem protein 2-A10 chr1 3327637-3328448 REVERSE LENGTH 184
MsaG033419	XP_039682677.1	cysteine-rich receptor-like protein kinase 15	-1.40664	0.0171093	AT4G23160.1	CRK8 cysteine-rich RLK (RECEPTOR-like protein kinase) 8 chr4 12131325-12134086 FORWARD LENGTH 682
MsaG028962	XP_013454288.1	uncharacterized protein LOC11429822	-1.40548	0.0202576	AT5G04730.1	no symbol available no full name available chr5 1364101-1367303 REVERSE LENGTH 603
MsaG043068	XP_013445393.1	ribonuclease 3-like protein 2	-1.40151	0.00636462	AT3G20420.1	RTL2 ATRTL2 RNASEIII-LIKE 2 RNAse THREE-like protein 2 chr3 7119371-7120895 REVERSE LENGTH 391
MsaG022597	#N/A	#N/A	-1.39986	1.56157e-05	#N/A	#N/A
MsaG013762	XP_024634879.1	uncharacterized protein LOC112420313	-1.3987	0.00148618	AT5G04690.1	no symbol available no full name available chr5 1349781-1352525 REVERSE LENGTH 625
MsaG039407	#N/A	#N/A	-1.39619	0.00188958	AT2G41905.1	no symbol available no full name available chr2 17495766-17495951 FORWARD LENGTH 61
MsaG028519	XP_003616013.2	EPIDERMAL PATTERNING FACTOR-like protein 6	-1.39538	0.00680062	AT2G30370.3	AtEPFL6 EPFL6 CHAL CHALLAH epidermis patterning factor (EPF1)-like 6 chr2 12940577-12942579 REVERSE LENGTH 166
MsaG042486	XP_003616150.2	protein SET DOMAIN GROUP 40	-1.39463	0.00211173	AT5G17240.1	SDG40 SET domain group 40 chr5 5666854-5668849 FORWARD LENGTH 491
MsaG046538	XP_013458695.1	putative F-box protein At1g32420	-1.38775	0.0003955	AT5G49610.1	no symbol available no full name available chr5 20131448-20132527 REVERSE LENGTH 359
MsaG014940	XP_013460719.2	tropinone reductase homolog At5g06060 isoform X2	-1.3841	0.0139145	AT5G06060.1	no symbol available no full name available chr5 1824066-1825833 REVERSE LENGTH 264
MsaG011288	XP_003598630.1	E3 ubiquitin-protein ligase DIS1	-1.38154	0.026662	AT3G61790.1	SINAT3 chr3 22871974-22873543 REVERSE LENGTH 326
MsaG034753	XP_039683026.1	uncharacterized protein LOC120576102	-1.37009	0.012319	AT3G01410.2	no symbol available no full name available chr3 153650-155439 REVERSE LENGTH 294
MsaG039032	XP_024626927.1	beta-glucosidase BoGH3B isoform X1	-1.36711	0.030528	AT5G20950.3	BGLC1 chr5 7107609-7111385 REVERSE LENGTH 702
MsaG018271	#N/A	#N/A	-1.36462	0.0403911	#N/A	#N/A
MsaG022096	#N/A	#N/A	-1.36221	0.00032708	#N/A	#N/A
MsaG034655	XP_003620939.1	PRA1 family protein F2	-1.36138	0.0312922	AT1G55190.1	PRA1.F2 PRA7 PRENYLATED RAB ACCEPTOR 1.F2 chr1 20588450-20589019 FORWARD LENGTH 189
MsaG015803	XP_039687539.1	squamosa promoter-binding-like protein 12	-1.35187	0.00330255	AT5G43270.3	SPL2 squamosa promoter binding protein-like 2 chr5 17360527-17362143 REVERSE LENGTH 419	GO:0022414
MsaG024214	XP_024627739.1	puromycin-sensitive aminopeptidase isoform X2	-1.34943	0.00939757	AT1G63770.4	no symbol available no full name available chr1 23657791-23663476 REVERSE LENGTH 895
MsaG041590	#N/A	#N/A	-1.34792	0.0416018	#N/A	#N/A
MsaG034981	XP_013447433.1	polygalacturonase inhibitor	-1.34527	0.000201896	AT5G06870.1	PGIP2 ATPGIP2 ARABIDOPSIS POLYGALACTURONASE INHIBITING PROTEIN 2 polygalacturonase inhibiting protein 2 chr5 2133941-2135016 FORWARD LENGTH 330
MsaG007271	XP_003594391.3	F-box protein CPR1	-1.34422	0.0228919	AT4G12560.3	CPR30 CPR1 CONSTITUTIVE EXPREbetaER OF PR GENES 1 CONSTITUTIVE EXPREbetaER OF PR GENES 30 chr4 7441815-7443157 FORWARD LENGTH 413
MsaG036183	XP_024625848.1	polygalacturonase inhibitor 1-like	-1.34377	0.00184088	AT5G06860.1	PGIP1 ATPGIP1 polygalacturonase inhibiting protein 1 POLYGALACTURONASE INHIBITING PROTEIN 1 chr5 2132373-2133434 FORWARD LENGTH 330
MsaG040835	#N/A	#N/A	-1.33783	0.0302462	AT5G18430.1	GGL26 chr5 6110363-6111934 REVERSE LENGTH 362
MsaG022870	#N/A	#N/A	-1.33406	0.00794742	#N/A	#N/A
MsaG022947	#N/A	#N/A	-1.32714	0.00706456	#N/A	#N/A
MsaG029869	XP_024629672.1	lysine-specific demethylase JMJ25	-1.31587	0.00976944	AT1G11950.3	JMJ26 chr1 4034747-4038310 REVERSE LENGTH 875
MsaG021509	#N/A	#N/A	-1.3032	0.0252663	#N/A	#N/A
MsaG006319	XP_024632394.1	MADS-box transcription factor 23 isoform X1	-1.3005	0.0253421	AT4G37940.1	AGL21 AGAMOUS-like 21 chr4 17835695-17838621 REVERSE LENGTH 228
MsaG013611	XP_024635229.1	protein MAIN-LIKE 2-like isoform X4	-1.29424	0.0212031	AT2G04865.2	MAIL2 MAIN-LIKE 2 chr2 1712149-1714599 FORWARD LENGTH 667
MsaG036107	XP_003621803.1	polygalacturonase inhibitor	-1.28921	0.00339429	AT5G06860.1	PGIP1 ATPGIP1 polygalacturonase inhibiting protein 1 POLYGALACTURONASE INHIBITING PROTEIN 1 chr5 2132373-2133434 FORWARD LENGTH 330
MsaG018799	#N/A	#N/A	-1.28847	0.0259923	#N/A	#N/A
MsaG018339	#N/A	#N/A	-1.2862	0.00476528	#N/A	#N/A
MsaG038684	XP_003624175.1	seipin-1	-1.2845	0.0036226	AT5G16460.1	SEIPIN1 SEIPIN1 chr5 5377085-5378533 REVERSE LENGTH 368	GO:0022414
MsaG013599	XP_024635229.1	protein MAIN-LIKE 2-like isoform X4	-1.28259	7.92327e-05	AT2G04865.2	MAIL2 MAIN-LIKE 2 chr2 1712149-1714599 FORWARD LENGTH 667
MsaG022402	#N/A	#N/A	-1.26987	0.00363683	#N/A	#N/A
MsaG040414	XP_013450404.1	probable glutamyl endopeptidase%2C chloroplastic isoform X1	-1.26627	0.000107767	AT2G47390.1	CGEP chloroplast glutamyl peptidase chr2 19442278-19446253 REVERSE LENGTH 961
MsaG009077	XP_013464150.1	AAA-ATPase At4g25835	-1.26402	0.000334666	AT4G25835.1	no symbol available no full name available chr4 13136117-13137637 FORWARD LENGTH 506
MsaG003345	XP_013468528.1	uncharacterized protein LOC25484299	-1.25494	0.000715162	AT4G14420.1	no symbol available no full name available chr4 8302171-8303738 REVERSE LENGTH 158
MsaG000757	XP_024630999.1	probable E3 ubiquitin-protein ligase RZFP34 isoform X2	-1.25448	0.0255718	AT5G25560.4	no symbol available no full name available chr5 8899486-8901391 FORWARD LENGTH 303
MsaG037637	XP_003623010.2	UPF0481 protein At3g47200 isoform X1	-1.25295	0.028123	AT3G50140.1	no symbol available no full name available chr3 18592472-18594562 REVERSE LENGTH 539
MsaG022209	#N/A	#N/A	-1.24885	0.0166362	#N/A	#N/A
MsaG009474	XP_039684861.1	uncharacterized protein LOC112418173	-1.2476	0.00853733	AT1G65810.3	no symbol available no full name available chr1 24477089-24480728 REVERSE LENGTH 1028
MsaG038934	XP_003624519.1	putative serine/threonine-protein kinase	-1.24442	0.0103204	AT3G26700.3	no symbol available no full name available chr3 9810669-9812356 FORWARD LENGTH 380
MsaG005698	XP_039685982.1	protein S-acyltransferase 24	-1.2422	0.00743136	AT5G20350.1	TIP1 TIP GROWTH DEFECTIVE 1 chr5 6876772-6881102 FORWARD LENGTH 620
MsaG013798	XP_003600057.1	purple acid phosphatase 18	-1.23872	0.0135936	AT3G20500.1	ATPAP18 PAP18 purple acid phosphatase 18 PURPLE ACID PHOSPHATASE 18 chr3 7157926-7160244 FORWARD LENGTH 437
MsaG009248	#N/A	#N/A	-1.23102	9.3172e-05	AT1G16470.2	PAB1 proteasome subunit PAB1 chr1 5623122-5625439 FORWARD LENGTH 235
MsaG011815	XP_039688244.1	dirigent protein 21-like	-1.22729	0.0126978	AT1G65870.1	no symbol available no full name available chr1 24503624-24504193 FORWARD LENGTH 189
MsaG026215	XP_003612944.2	probable beta-D-xylosidase 6	-1.22153	0.00901648	AT5G10560.1	no symbol available no full name available chr5 3336335-3339351 REVERSE LENGTH 792
MsaG022250	#N/A	#N/A	-1.22042	0.00638209	#N/A	#N/A
MsaG040161	XP_024626444.1	vacuolar protein sorting-associated protein 55 homolog	-1.21742	0.00927185	AT3G11530.3	no symbol available no full name available chr3 3628801-3629158 REVERSE LENGTH 92
MsaG005975	XP_013462375.1	glycosyltransferase BC10	-1.21256	0.001068	AT1G10280.1	no symbol available no full name available chr1 3366795-3368739 REVERSE LENGTH 412
MsaG011193	#N/A	#N/A	-1.2112	0.0326639	AT1G06980.1	no symbol available no full name available chr1 2143248-2143757 REVERSE LENGTH 169
MsaG002363	#N/A	#N/A	-1.20997	0.0354029	AT3G57630.2	ExAD Extensin Arabinose Deficient transferase chr3 21339543-21343080 REVERSE LENGTH 791
MsaG043912	XP_013446163.2	uncharacterized protein LOC25501471	-1.20882	0.00830803	AT1G23340.2	no symbol available no full name available chr1 8284158-8286528 REVERSE LENGTH 409
MsaG037986	#N/A	#N/A	-1.2085	1.1036e-05	AT2G46610.2	RS31a At-RS31a arginine/serine-rich splicing factor 31a chr2 19136769-19137858 REVERSE LENGTH 224
MsaG014567	XP_039687261.1	disease resistance protein At4g27190	-1.20298	0.0152962	AT1G12280.1	SUMM2 supprebetaor of mkk1 mkk2 2 chr1 4174875-4177559 REVERSE LENGTH 894
MsaG043333	XP_013441780.1	scopoletin glucosyltransferase	-1.20073	0.0287173	AT2G15480.1	UGT73B5 UDP-glucosyl transferase 73B5 chr2 6758817-6760452 FORWARD LENGTH 484
MsaG014852	XP_013460632.1	albumin-1	-1.19989	0.0254352	AT3G47790.1	ATATH7 ATH7 ABCA8 ABC2 homolog 7 ATP-binding cabetaette A8 chr3 17629584-17633711 FORWARD LENGTH 901
MsaG045498	#N/A	#N/A	-1.19846	4.21612e-06	AT3G15770.2	no symbol available no full name available chr3 5340243-5341216 FORWARD LENGTH 161
MsaG020091	XP_013463775.1	uncharacterized GPI-anchored protein At4g28100	-1.19633	0.000627423	AT4G28100.1	EN7 ENDODERMIS7 chr4 13965300-13966697 REVERSE LENGTH 304
MsaG002844	XP_013467991.1	F-box/LRR-repeat protein At1g67190	-1.19613	0.0442724	AT1G67190.2	no symbol available no full name available chr1 25133054-25134313 FORWARD LENGTH 419
MsaG045061	#N/A	#N/A	-1.19514	0.0370172	AT5G62850.1	AtSWEET5 AtVEX1 SWEET5 VEGETATIVE CELL EXPREbetaED1 chr5 25230204-25231527 REVERSE LENGTH 240
MsaG000777	#N/A	#N/A	-1.18932	0.0279328	AT4G31360.1	no symbol available no full name available chr4 15221945-15223310 FORWARD LENGTH 186
MsaG016594	XP_003606295.3	uncharacterized protein LOC11421309	-1.18605	0.000381344	AT4G29950.3	no symbol available no full name available chr4 14657653-14660370 FORWARD LENGTH 820
MsaG042955	#N/A	#N/A	-1.1806	0.00994524	AT2G34440.1	AGL29 AGAMOUS-like 29 chr2 14526950-14527468 FORWARD LENGTH 172
MsaG016651	XP_003602708.1	putative esterase C31F10.02	-1.17696	0.00224358	AT1G04290.1	no symbol available no full name available chr1 1147721-1148352 REVERSE LENGTH 155
MsaG024287	XP_013447162.1	arabinogalactan protein 41	-1.16997	0.00187347	AT3G61640.1	AtAGP20 AGP20 Arabinogalactan protein 20 arabinogalactan protein 20 chr3 22810283-22810629 REVERSE LENGTH 74
MsaG037877	#N/A	#N/A	-1.16735	0.00121725	AT2G35630.2	GEM1 MOR1 MICROTUBULE ORGANIZATION 1 chr2 14967811-14980361 FORWARD LENGTH 1868
MsaG045951	XP_003609911.1	pectin acetylesterase 10	-1.16635	0.00939757	AT5G26670.1	AtPAE10 Pectin Acetyesterase 10 chr5 9318456-9320816 FORWARD LENGTH 416
MsaG004302	#N/A	#N/A	-1.16487	0.0333402	AT5G56980.1	no symbol available no full name available chr5 23056574-23057713 REVERSE LENGTH 379
MsaG042671	XP_013445179.1	CO(2)-response secreted protease	-1.16019	0.00810245	AT1G20160.1	SBT5.2(b) SBT5.2(a) CRSP ATSBT5.2 CO2 RESPONSE SECRETED PROTEASE chr1 6990852-6993854 REVERSE LENGTH 769
MsaG045527	XP_003609389.1	probable serine/threonine-protein kinase PBL11	-1.15987	0.00593375	AT3G01300.1	PBL35 PBS1-LIKE 35 chr3 90817-93335 REVERSE LENGTH 490
MsaG009188	XP_024632690.1	protein EMSY-LIKE 1	-1.15911	0.0432568	AT3G12140.2	EML1 AtEML1 EMSY-like 1 chr3 3868947-3870964 REVERSE LENGTH 327	GO:0022414
MsaG009102	#N/A	#N/A	-1.15514	0.0350374	AT3G13230.2	no symbol available no full name available chr3 4270423-4271070 FORWARD LENGTH 215
MsaG014201	XP_039687192.1	coiled-coil domain-containing protein 22	-1.15372	0.0383378	AT1G55830.3	no symbol available no full name available chr1 20867918-20869560 REVERSE LENGTH 366
MsaG016499	#N/A	#N/A	-1.15241	2.22001e-07	AT5G09880.1	no symbol available no full name available chr5 3081646-3085179 REVERSE LENGTH 527
MsaG016767	XP_003602854.1	putative clathrin assembly protein At4g40080	-1.14241	0.00948798	AT4G40080.1	PICALM10a chr4 18579371-18580542 FORWARD LENGTH 365
MsaG034902	#N/A	#N/A	-1.14131	0.00857317	AT5G22860.7	no symbol available no full name available chr5 7640709-7642945 REVERSE LENGTH 498
MsaG042058	#N/A	#N/A	-1.13952	0.0326797	AT1G01500.1	no symbol available no full name available chr1 185260-186573 FORWARD LENGTH 327
MsaG028637	XP_003615807.1	small nuclear ribonucleoprotein E	-1.1316	0.0187495	AT4G30330.1	PCP-like SME2 PORCUPINE LIKE Sm protein E2 chr4 14836773-14837919 REVERSE LENGTH 88
MsaG024635	XP_003631025.2	uncharacterized protein LOC11411170	-1.12839	0.0429616	AT1G73760.1	CTL14 chr1 27739366-27741161 REVERSE LENGTH 367
MsaG029736	#N/A	#N/A	-1.12765	0.00277295	AT2G40590.1	no symbol available no full name available chr2 16945215-16946345 REVERSE LENGTH 131
MsaG013643	XP_024635227.1	protein MAIN-LIKE 2-like isoform X2	-1.12545	0.0165447	AT2G04865.2	MAIL2 MAIN-LIKE 2 chr2 1712149-1714599 FORWARD LENGTH 667
MsaG030492	XP_013451571.1	syntaxin-132	-1.12234	0.0379397	AT3G03800.2	ATSYP131 SYP131 syntaxin of plants 131 chr3 969314-971460 FORWARD LENGTH 306
MsaG035190	#N/A	#N/A	-1.12214	0.0163226	AT1G05785.3	no symbol available no full name available chr1 1731284-1732406 FORWARD LENGTH 129
MsaG002585	XP_013467712.1	dirigent protein 22	-1.11913	0.00838295	AT1G55210.2	no symbol available no full name available chr1 20598057-20598620 REVERSE LENGTH 187
MsaG016084	XP_003602039.1	replication factor C subunit 3	-1.11687	0.00393828	AT1G77470.1	RFC5 EMB2810 RFC3 EMBRYO DEFECTIVE 2810 replication factor C subunit 3 replication factor C 5 chr1 29112194-29114323 REVERSE LENGTH 369
MsaG038858	XP_024625736.1	uncharacterized protein LOC11437209	-1.11047	0.00831609	AT1G30360.1	ERD4 OSCA3.1 early-responsive to dehydration 4 chr1 10715892-10718799 FORWARD LENGTH 724
MsaG028319	#N/A	#N/A	-1.11026	0.0434782	AT5G37660.1	PDLP7 plasmodesmata-located protein 7 chr5 14959842-14961379 FORWARD LENGTH 288
MsaG021615	#N/A	#N/A	-1.10965	0.0298424	#N/A	#N/A
MsaG031894	#N/A	#N/A	-1.10869	0.0294919	AT3G24690.1	no symbol available no full name available chr3 9020738-9021290 FORWARD LENGTH 158
MsaG004743	XP_003591995.1	embryogenesis-associated protein EMB8 isoform X1	-1.10861	0.0379145	AT1G34340.1	no symbol available no full name available chr1 12530936-12534031 FORWARD LENGTH 530
MsaG033120	XP_003620263.1	uncharacterized protein LOC11419328	-1.1016	0.0399055	AT3G06240.1	no symbol available no full name available chr3 1887336-1888619 FORWARD LENGTH 427
MsaG017097	XP_003603207.1	uncharacterized protein LOC11433497	-1.09907	0.0396948	AT2G26340.1	no symbol available no full name available chr2 11215254-11216480 FORWARD LENGTH 253
MsaG017360	XP_003603589.1	serine/threonine-protein kinase AFC3 isoform X2	-1.09454	0.0082158	AT4G32660.1	AME3 chr4 15756396-15759107 FORWARD LENGTH 400
MsaG038927	XP_003624511.2	N-alpha-acetyltransferase MAK3	-1.09244	0.00793502	AT2G38130.2	ATMAK3 chr2 15978639-15980145 REVERSE LENGTH 190
MsaG029080	XP_003617085.2	probable inactive receptor kinase At5g10020	-1.08982	0.0414268	AT2G27060.1	no symbol available no full name available chr2 11551288-11554577 FORWARD LENGTH 1020
MsaG011108	XP_003597879.1	signal peptidase complex catalytic subunit SEC11A	-1.08901	0.00923308	AT1G52600.1	no symbol available no full name available chr1 19590612-19592486 FORWARD LENGTH 180
MsaG040231	XP_013450239.1	dihydroneopterin aldolase 2	-1.08699	0.00419554	AT5G62980.2	FOLB2 chr5 25276384-25277083 FORWARD LENGTH 131
MsaG020228	XP_003605947.1	L-ascorbate oxidase homolog	-1.08478	0.0390221	AT1G76160.1	sks5 SKU5 similar 5 chr1 28578211-28581020 REVERSE LENGTH 541
MsaG015451	XP_003601300.2	alcohol dehydrogenase-like 7 isoform X1	-1.08421	0.0240951	AT5G42250.1	no symbol available no full name available chr5 16894087-16897450 FORWARD LENGTH 390
MsaG021558	#N/A	#N/A	-1.07814	0.0423731	#N/A	#N/A
MsaG030170	XP_003618293.3	L-aspartate oxidase%2C chloroplastic	-1.0742	0.0390623	AT5G14760.1	FIN4 AO FLAGELLIN-INSENSITIVE 4 L-aspartate oxidase chr5 4769133-4772012 FORWARD LENGTH 651
MsaG009754	XP_013464618.1	uncharacterized protein LOC25487276 isoform X2	-1.06889	0.0224125	AT1G53200.1	no symbol available no full name available chr1 19840486-19843169 REVERSE LENGTH 613
MsaG032868	XP_003622969.1	vesicle-associated membrane protein 722	-1.06556	0.0294429	AT2G32670.1	ATVAMP725 VAMP725 vesicle-abetaociated membrane protein 725 chr2 13857941-13859346 FORWARD LENGTH 285
MsaG026808	#N/A	#N/A	-1.06184	0.000680937	AT3G54140.2	AtNPF8.1 NPF8.1 ATPTR1 PTR1 NRT1/ PTR family 8.1 ARABIDOPSIS THALIANA PEPTIDE TRANSPORTER 1 peptide transporter 1 chr3 20045885-20048154 REVERSE LENGTH 570
MsaG041573	#N/A	#N/A	-1.06041	0.0158889	AT1G55180.1	PLDALPHA4 PLDEPSILON phospholipase D alpha 4 chr1 20585057-20587629 REVERSE LENGTH 762
MsaG023691	XP_039684774.1	phosphatidylinositol 4-phosphate 5-kinase 7 isoform X2	-1.06008	0.0123218	AT1G10900.3	PIP5K7 chr1 3632396-3636416 REVERSE LENGTH 754
MsaG040313	XP_003625881.1	histone H2AX	-1.05881	0.00546959	AT1G08880.1	H2AXA G-H2AX GAMMA-H2AX HTA5 GAMMA H2AX histone H2A 5 gamma histone variant H2AX chr1 2847144-2847676 REVERSE LENGTH 142
MsaG006315	XP_003593287.1	myosin-binding protein 1	-1.04819	0.0390623	AT5G16720.1	MyoB3 myosin binding protein 3 chr5 5494309-5496562 FORWARD LENGTH 675
MsaG030803	XP_003618765.1	40S ribosomal protein S7-1	-1.04785	0.00870065	AT1G48830.2	no symbol available no full name available chr1 18059854-18060935 REVERSE LENGTH 191
MsaG015684	XP_003601601.1	L-ascorbate oxidase homolog	-1.03973	0.0486242	AT1G55570.1	sks12 SKU5 similar 12 chr1 20757882-20759771 FORWARD LENGTH 555	GO:0022414
MsaG033139	#N/A	#N/A	-1.03952	0.00830803	AT1G04760.2	VAMP726 ATVAMP726 vesicle-abetaociated membrane protein 726 chr1 1334760-1336070 FORWARD LENGTH 220
MsaG034407	#N/A	#N/A	-1.03907	0.0300112	AT1G55600.1	MINI3 WRKY10 ATWRKY10 WRKY DNA-binding protein 10 MINISEED 3 chr1 20774049-20776293 REVERSE LENGTH 485	GO:0022414
MsaG023194	#N/A	#N/A	-1.03812	0.0308683	#N/A	#N/A
MsaG032144	XP_024641218.1	protein IQ-DOMAIN 1	-1.03726	0.0433339	AT5G03040.3	iqd2 IQ-domain 2 chr5 710380-712406 REVERSE LENGTH 461
MsaG017411	XP_013462014.1	bark storage protein A	-1.03714	0.00280264	AT4G28940.1	no symbol available no full name available chr4 14274414-14276920 FORWARD LENGTH 348
MsaG029004	XP_003616935.1	phosphatidylglycerol/phosphatidylinositol transfer protein	-1.03546	0.0251266	AT5G06480.1	no symbol available no full name available chr5 1976219-1977231 REVERSE LENGTH 153
MsaG000748	XP_039685920.1	uncharacterized protein LOC25482300	-1.034	0.00143827	AT1G21230.1	WAK5 wall abetaociated kinase 5 chr1 7429980-7432346 FORWARD LENGTH 733
MsaG025947	XP_003612480.2	ABC transporter G family member 14	-1.0323	0.0366995	AT1G31770.1	AtABCG14 ABCG14 ATP-binding cabetaette G14 chr1 11375252-11377644 REVERSE LENGTH 648	GO:0022414
MsaG006887	XP_003594025.1	uncharacterized protein LOC11440357	-1.02645	0.0339397	AT5G04730.1	no symbol available no full name available chr5 1364101-1367303 REVERSE LENGTH 603
MsaG016591	XP_003602665.1	auxilin-related protein 2 isoform X1	-1.02478	0.0130428	AT4G12770.2	AUXILIN-LIKE2 AUXILIN-LIKE2 chr4 7506736-7511408 REVERSE LENGTH 889
MsaG010973	XP_003597694.1	probable inactive ATP-dependent zinc metalloprotease FTSHI 2%2C chloroplastic	-1.02442	0.00413067	AT3G16290.1	FtsHi2 EMB2083 FtsH (filamentation-temperature-sensitive protein H) inactive 2 embryo defective 2083 chr3 5521187-5524995 REVERSE LENGTH 876	GO:0022414
MsaG030346	XP_024641740.1	RAB11-binding protein RELCH homolog	-1.01854	0.028055	AT5G16210.1	no symbol available no full name available chr5 5290999-5297779 REVERSE LENGTH 1180
MsaG013612	#N/A	#N/A	-1.01392	0.00385364	AT2G04865.2	MAIL2 MAIN-LIKE 2 chr2 1712149-1714599 FORWARD LENGTH 667
MsaG004543	XP_039685782.1	geraniol 8-hydroxylase	-1.01177	0.0232793	AT3G61040.2	CYP76C7 "cytochrome P450 family 76 subfamily C polypeptide 7" chr3 22594532-22596125 REVERSE LENGTH 395
MsaG043543	XP_013466927.1	methylenetetrahydrofolate reductase 2	-1.0115	0.0126775	AT2G44160.1	MTHFR2 methylenetetrahydrofolate reductase 2 chr2 18262301-18265185 FORWARD LENGTH 594
MsaG045229	XP_013457912.2	galactoside 2-alpha-L-fucosyltransferase	-1.01119	0.0130428	AT2G03220.1	FT1 MUR2 ATFT1 FUT1 ATFUT1 ARABIDOPSIS THALIANA FUCOSYLTRANSFERASE 1 MURUS 2 fucosyltransferase 1 chr2 970401-972353 REVERSE LENGTH 558
MsaG044523	XP_013457455.1	cyclin-D3-2	-1.00969	0.00939757	AT5G67260.1	CYCD3;2 CYCLIN D3;2 chr5 26836313-26837665 FORWARD LENGTH 367	GO:0022414
MsaG022856	#N/A	#N/A	-1.00812	0.00766972	#N/A	#N/A
MsaG009693	#N/A	#N/A	-1.00773	0.00903329	AT1G16890.2	UBC13B AtUBC36 UBC36 ubiquitin-conjugating enzyme 36 UBIQUITIN CONJUGATING ENZYME 13B chr1 5776550-5778327 REVERSE LENGTH 153
MsaG000816	#N/A	#N/A	-1.00633	0.00507438	AT4G31580.2	SRZ-22 RSZP22 RSZ22 At-RSZ22 AtRSZ22 SRZ22 serine/arginine-rich 22 RS-containing zinc finger protein 22 RS-CONTAINING ZINC FINGER PROTEIN 22 chr4 15306983-15308064 FORWARD LENGTH 200
MsaG025320	XP_003611434.1	vacuolar protein sorting-associated protein 55 homolog	-1.00295	0.0323949	AT1G32410.5	no symbol available no full name available chr1 11694398-11695297 FORWARD LENGTH 140
MsaG029713	XP_039690374.1	cytochrome c oxidase assembly protein COX15	-0.998507	0.0109924	AT5G56090.1	COX15 cytochrome c oxidase 15 chr5 22714634-22716605 FORWARD LENGTH 457
MsaG006078	XP_003592983.2	thiamine biosynthetic bifunctional enzyme TH1%2C chloroplastic	-0.995054	0.0173931	AT1G22940.1	TH1 TH-1 THIE THIAMINEE THIAMINE REQUIRING 1 chr1 8122384-8124908 FORWARD LENGTH 522
MsaG042512	XP_003627844.2	phosphatidylinositol 4-phosphate 5-kinase 6	-0.990847	0.0201276	AT3G07960.1	PIP5K6 phosphatidylinositol-4-phosphate 5-kinase 6 chr3 2535274-2538090 FORWARD LENGTH 715
MsaG017538	XP_013462119.1	putative S-adenosyl-L-methionine-dependent methyltransferase ML2020	-0.989149	0.0169532	AT5G42760.1	no symbol available no full name available chr5 17148953-17150105 FORWARD LENGTH 348
MsaG041723	XP_003627318.1	probable F-box protein At2g36090	-0.988493	0.0171093	AT2G36090.1	no symbol available no full name available chr2 15158631-15159584 FORWARD LENGTH 317
MsaG000640	XP_013465829.1	deSI-like protein At4g17486	-0.987792	0.0174302	AT5G25170.1	no symbol available no full name available chr5 8693257-8694438 FORWARD LENGTH 218
MsaG021820	#N/A	#N/A	-0.982051	0.0253193	#N/A	#N/A
MsaG003848	XP_003590996.1	GRF1-interacting factor 1	-0.980594	0.000222138	AT5G28640.1	GIF GIF1 ATGIF1 AN3 GRF1-INTERACTING FACTOR ANGUSTIFOLIA 3 GRF1-INTERACTING FACTOR 1 ARABIDOPSIS GRF1-INTERACTING FACTOR 1 chr5 10647831-10649620 REVERSE LENGTH 210
MsaG037261	XP_003622804.1	putative lipid-transfer protein DIR1	-0.979008	0.0117117	AT5G48490.1	DIR1-like DEG15 DIR1-like chr5 19647932-19648237 REVERSE LENGTH 101
MsaG035146	XP_013447433.1	polygalacturonase inhibitor	-0.975402	0.00327262	AT5G06870.1	PGIP2 ATPGIP2 ARABIDOPSIS POLYGALACTURONASE INHIBITING PROTEIN 2 polygalacturonase inhibiting protein 2 chr5 2133941-2135016 FORWARD LENGTH 330
MsaG002871	XP_013468027.1	IQ domain-containing protein IQM3	-0.964017	0.0376477	AT3G52870.1	no symbol available no full name available chr3 19593365-19595686 REVERSE LENGTH 456
MsaG011066	XP_039686855.1	pleiotropic drug resistance protein 1-like	-0.96015	0.0332253	AT1G15520.1	ATABCG40 ABCG40 PDR12 ATPDR12 pleiotropic drug resistance 12 ATP-binding cabetaette G40 PLEIOTROPIC DRUG RESISTANCE 12 Arabidopsis thaliana ATP-binding cabetaette G40 chr1 5331993-5338175 REVERSE LENGTH 1423
MsaG021849	#N/A	#N/A	-0.95989	0.0482894	#N/A	#N/A
MsaG025380	XP_003611547.1	ACT domain-containing protein ACR1	-0.958084	0.00755301	AT5G65890.3	ACR1 ACT domain repeat 1 chr5 26355701-26357721 FORWARD LENGTH 477
MsaG029073	XP_003617080.1	uncharacterized protein LOC11435197	-0.957072	0.0206691	AT5G21070.1	no symbol available no full name available chr5 7156356-7157490 FORWARD LENGTH 225
MsaG018031	#N/A	#N/A	-0.955079	0.00379647	#N/A	#N/A
MsaG007660	XP_039683721.1	histone H3.2	-0.95409	0.0186355	AT5G10980.1	H3.3 HTR8 histone 3.3 chr5 3472591-3473349 REVERSE LENGTH 136
MsaG004487	XP_013469278.1	NAC domain containing protein 50	-0.952362	0.0139223	AT3G10480.1	ANAC050 NAC50 NAC050 NAC domain containing protein 50 chr3 3264410-3266781 FORWARD LENGTH 447
MsaG046546	XP_024638352.1	PHD finger protein Alfin1	-0.941339	0.0356956	AT1G14510.1	AL7 AtAL7 alfin-like 7 chr1 4962171-4964154 REVERSE LENGTH 252
MsaG005948	#N/A	#N/A	-0.938952	0.0405834	AT4G08370.1	EXT20 extensin 20 chr4 5301962-5303314 REVERSE LENGTH 350
MsaG027719	XP_024636723.1	histone H4	-0.93592	0.00231192	AT5G59970.2	no symbol available no full name available chr5 24146352-24146663 REVERSE LENGTH 103
MsaG039149	XP_003624845.1	uncharacterized protein LOC11433218	-0.934157	0.0201423	AT2G41120.1	no symbol available no full name available chr2 17141454-17142419 REVERSE LENGTH 261
MsaG046692	#N/A	#N/A	-0.926648	0.0346639	AT5G26751.1	ATSK11 ASKalpha SK 11 Arabidopsis GSK alpha ARABIDOPSIS THALIANA SHAGGY-RELATED KINASE 11 shaggy-related kinase 11 chr5 9399582-9401839 REVERSE LENGTH 405
MsaG007325	XP_003594444.1	multifunctional methyltransferase subunit TRM112 homolog A	-0.926473	0.0370439	AT1G78190.1	TRM112a AtTRM112a tRNA methyltransferase 112a chr1 29418620-29418994 REVERSE LENGTH 124
MsaG001350	#N/A	#N/A	-0.925412	0.00830803	AT2G02180.1	TOM3 tobamovirus multiplication protein 3 chr2 560976-562961 FORWARD LENGTH 303
MsaG023850	XP_003630071.1	heavy metal-associated isoprenylated plant protein 23 isoform X2	-0.916898	0.0328953	AT4G39700.1	AtHMP41 HEAVY METAL AbetaOCIATED PROTEIN 41 chr4 18424265-18424906 FORWARD LENGTH 158
MsaG030172	#N/A	#N/A	-0.908652	0.00690877	AT3G27925.2	DEGP1 DEG1 degradation of periplasmic proteins 1 DegP protease 1 chr3 10366659-10368864 REVERSE LENGTH 439
MsaG001157	#N/A	#N/A	-0.90745	0.0421315	AT4G00305.1	no symbol available no full name available chr4 131550-131930 FORWARD LENGTH 126
MsaG006789	XP_003593874.1	BTB/POZ domain-containing protein At5g03250	-0.905644	0.0279328	AT5G03250.1	no symbol available no full name available chr5 774591-776855 FORWARD LENGTH 592
MsaG030787	#N/A	#N/A	-0.89485	0.0239758	AT2G43070.4	SPPL3 ATSPPL3 ARABIDOPSIS THALIANA SIGNAL PEPTIDE PEPTIDASE-LIKE 3 SIGNAL PEPTIDE PEPTIDASE-LIKE 3 chr2 17911233-17914953 REVERSE LENGTH 605
MsaG016481	XP_003602483.1	F-box/kelch-repeat protein SKIP6	-0.890845	0.0442724	AT2G21950.1	SKIP6 SKP1 interacting partner 6 chr2 9353526-9354644 REVERSE LENGTH 372
MsaG000692	XP_024631076.2	CRC domain-containing protein TSO1 isoform X2	-0.888168	0.0219726	AT3G22780.1	ATTSO1 TSO1 CHINESE FOR 'UGLY' chr3 8048927-8052058 FORWARD LENGTH 695	GO:0022414
MsaG017475	XP_003603659.1	ergosterol biosynthetic protein 28	-0.888068	0.029144	AT1G10030.1	ERG28 homolog of yeast ergosterol28 chr1 3273972-3275631 FORWARD LENGTH 129
MsaG016643	XP_003602702.1	acyl-coenzyme A thioesterase 13	-0.88554	0.0299188	AT1G04290.1	no symbol available no full name available chr1 1147721-1148352 REVERSE LENGTH 155
MsaG044823	XP_024638410.1	probable lipid phosphate phosphatase beta	-0.884202	0.0298221	AT4G22550.1	LPPbeta lipid phosphate phosphatase beta chr4 11878255-11878896 REVERSE LENGTH 213
MsaG024965	XP_013453355.2	protein PLANT CADMIUM RESISTANCE 10 isoform X1	-0.883835	0.0305563	AT2G40935.9	no symbol available no full name available chr2 17083199-17084216 FORWARD LENGTH 190
MsaG043430	#N/A	#N/A	-0.883707	0.0326781	AT1G56720.4	no symbol available no full name available chr1 21263630-21265559 REVERSE LENGTH 492
MsaG037594	XP_039683721.1	histone H3.2	-0.882201	0.0193897	AT1G13370.1	CENH3
MsaG003412	XP_003590591.1	serine/threonine-protein kinase Nek4	-0.88204	0.0282677	AT3G63280.3	NEK4 ATNEK4 NIMA-related kinase 4 chr3 23378582-23381362 FORWARD LENGTH 555
MsaG046783	XP_003591315.1	uncharacterized protein LOC11426606	-0.881849	0.0226114	AT2G47010.2	no symbol available no full name available chr2 19317505-19319252 FORWARD LENGTH 493
MsaG000504	XP_003588964.1	probable magnesium transporter NIPA9	-0.879424	0.0160178	AT5G11960.1	no symbol available no full name available chr5 3858852-3861462 REVERSE LENGTH 344
MsaG021802	#N/A	#N/A	-0.879216	0.00259373	#N/A	#N/A
MsaG025319	XP_013453459.1	uncharacterized protein LOC25494533	-0.877341	0.0413566	AT3G59840.1	no symbol available no full name available chr3 22105853-22106146 REVERSE LENGTH 97
MsaG045881	XP_003609809.2	uncharacterized protein LOC11413212	-0.876656	0.0383378	AT1G02380.1	no symbol available no full name available chr1 477814-478850 FORWARD LENGTH 231
MsaG000602	XP_024631056.1	WAT1-related protein At4g15540	-0.868753	0.00353685	AT5G40240.3	UMAMIT40 Usually multiple acids move in and out Transporters 40 chr5 16082325-16084466 REVERSE LENGTH 368
MsaG042580	XP_003627969.2	protein LNK3 isoform X1	-0.868466	0.0301657	AT3G12320.3	LNK3 NIGHT LIGHT-INDUCIBLE AND CLOCK-REGULATED GENE 3 chr3 3924034-3925262 FORWARD LENGTH 269
MsaG017131	XP_003603260.1	uncharacterized protein At1g32220%2C chloroplastic	-0.864636	0.00107372	AT5G10730.1	no symbol available no full name available chr5 3390822-3392947 REVERSE LENGTH 287
MsaG015986	#N/A	#N/A	-0.862278	0.00138546	AT3G26370.1	PAGR ectic ArabinoGalactan synthesis-Related chr3 9656886-9659741 FORWARD LENGTH 557
MsaG025265	XP_024639428.1	F-box protein At2g27310	-0.862236	0.0285221	AT2G36090.1	no symbol available no full name available chr2 15158631-15159584 FORWARD LENGTH 317
MsaG007891	XP_013463354.2	potassium transporter 10	-0.858814	0.0206691	AT1G31120.1	KUP10 K+ uptake permease 10 chr1 11104375-11107361 REVERSE LENGTH 796
MsaG043124	XP_013445543.1	rab3 GTPase-activating protein non-catalytic subunit	-0.853961	0.0183133	AT3G14910.1	no symbol available no full name available chr3 5015432-5017566 FORWARD LENGTH 455
MsaG013054	XP_013468027.1	IQ domain-containing protein IQM3	-0.847607	0.0215706	AT3G52870.1	no symbol available no full name available chr3 19593365-19595686 REVERSE LENGTH 456
MsaG009868	XP_013464737.1	WD repeat-containing protein 44	-0.845603	0.0490462	AT5G54200.1	WDD1 WD40-DOMAIN 1 chr5 21993565-21997076 REVERSE LENGTH 825
MsaG005909	XP_003592792.2	protoheme IX farnesyltransferase%2C mitochondrial	-0.836529	0.0234817	AT2G44520.1	COX10 cytochrome c oxidase 10 chr2 18379660-18381731 FORWARD LENGTH 431
MsaG004797	XP_013469554.1	probable arabinosyltransferase ARAD2	-0.831703	0.0295536	AT1G34270.1	no symbol available no full name available chr1 12492571-12494514 REVERSE LENGTH 477
MsaG040165	XP_024626929.1	mRNA-decapping enzyme-like protein	-0.819301	0.0299584	AT1G08370.1	DCP1 ATDCP1 decapping 1 chr1 2638355-2640367 FORWARD LENGTH 367
MsaG041331	XP_013444090.1	serine/threonine-protein kinase MHK isoform X2	-0.810787	0.0389515	AT4G13020.1	MHK chr4 7603947-7606812 FORWARD LENGTH 435
MsaG029676	XP_024639758.1	oligopeptide transporter 1	-0.805688	0.0390623	AT4G26590.1	OPT5 ATOPT5 ARABIDOPSIS THALIANA OLIGOPEPTIDE TRANSPORTER 5 oligopeptide transporter 5 chr4 13414134-13416850 REVERSE LENGTH 753
MsaG008939	XP_013464131.1	DAR GTPase 2%2C mitochondrial isoform X1	-0.796526	0.0466934	AT4G10650.1	no symbol available no full name available chr4 6574472-6576231 REVERSE LENGTH 377
MsaG046093	#N/A	#N/A	-0.790147	0.0239776	AT5G56900.2	no symbol available no full name available chr5 23019750-23022670 REVERSE LENGTH 596
MsaG010627	XP_003597258.1	GATA transcription factor 11	-0.783518	0.0123754	AT1G08010.3	GATA11 GATA transcription factor 11 chr1 2486202-2487402 REVERSE LENGTH 303
MsaG023651	XP_024632204.1	probable ADP-ribosylation factor GTPase-activating protein AGD13	-0.780099	0.0409317	AT4G21160.4	AGD12 ZAC ARF-GAP domain 12 chr4 11284694-11286532 FORWARD LENGTH 337
MsaG030617	XP_013451444.1	mitochondrial import receptor subunit TOM20	-0.775266	0.0449836	AT3G27080.1	TOM20-3 translocase of outer membrane 20 kDa subunit 3 chr3 9985212-9986560 REVERSE LENGTH 202
MsaG001070	XP_013466369.1	polypyrimidine tract-binding protein homolog 2	-0.774688	0.0358672	AT5G53180.1	PTB2 ATPTB2 polypyrimidine tract-binding protein 2 POLYPYRIMIDINE TRACT-BINDING PROTEIN 2 chr5 21568393-21571537 REVERSE LENGTH 429	GO:0022414
MsaG011692	XP_039685810.1	uncharacterized protein LOC25485723	-0.774381	0.0446835	AT3G09110.1	no symbol available no full name available chr3 2794850-2795963 REVERSE LENGTH 343
MsaG043777	#N/A	#N/A	-0.77403	0.0199225	AT1G32360.1	no symbol available no full name available chr1 11673325-11675162 FORWARD LENGTH 384
MsaG024654	#N/A	#N/A	-0.773947	0.045163	AT1G18070.2	EF-1alpha chr1 6214236-6218211 REVERSE LENGTH 532
MsaG010254	XP_003596914.2	eukaryotic translation initiation factor 3 subunit I	-0.773124	0.00898396	AT2G46290.1	no symbol available no full name available chr2 19005910-19007797 REVERSE LENGTH 355
MsaG011146	XP_003597927.1	NADH dehydrogenase [ubiquinone] flavoprotein 2%2C mitochondrial	-0.771727	0.0147105	AT4G02580.1	no symbol available no full name available chr4 1134586-1136906 FORWARD LENGTH 255
MsaG033712	XP_003619759.1	eukaryotic translation initiation factor 6-2	-0.76467	0.0354188	AT3G55620.1	emb1624 eIF6A embryo defective 1624 eukaryotic initiation facor 6A chr3 20634581-20636312 FORWARD LENGTH 245	GO:0022414
MsaG017885	#N/A	#N/A	-0.761621	0.0398057	#N/A	#N/A
MsaG046870	XP_024630973.1	serine/arginine-rich splicing factor RSZ22A-like	-0.76044	0.0461557	AT4G31580.2	SRZ-22 RSZP22 RSZ22 At-RSZ22 AtRSZ22 SRZ22 serine/arginine-rich 22 RS-containing zinc finger protein 22 RS-CONTAINING ZINC FINGER PROTEIN 22 chr4 15306983-15308064 FORWARD LENGTH 200
MsaG017087	XP_003603198.1	uncharacterized protein LOC11442239	-0.756168	0.045881	AT2G06520.1	PSBX photosystem II subunit X chr2 2587868-2588218 REVERSE LENGTH 116
MsaG004207	#N/A	#N/A	-0.751043	0.0231552	AT3G62820.1	no symbol available no full name available chr3 23229782-23230366 FORWARD LENGTH 194
MsaG004371	XP_024639704.1	zinc finger CCCH domain-containing protein 32 isoform X1	-0.748976	0.04573	AT2G47850.3	no symbol available no full name available chr2 19595953-19598119 FORWARD LENGTH 468
MsaG044189	XP_024627816.2	uncharacterized protein LOC11438685	-0.747556	0.0465452	AT5G16110.1	no symbol available no full name available chr5 5261171-5262668 REVERSE LENGTH 244
MsaG019183	XP_003605293.2	non-specific lipid-transfer protein 1	-0.742286	0.00144704	AT2G15050.3	LTP LTP7 lipid transfer protein lipid transfer protein 7 chr2 6518888-6519888 FORWARD LENGTH 122
MsaG036101	XP_013447868.1	aquaporin TIP1-3	-0.736972	0.00937409	AT4G01470.1	GAMMA-TIP3 TIP1;3 ATTIP1.3 tonoplast intrinsic protein 1;3 chr4 625092-625850 REVERSE LENGTH 252
MsaG024269	#N/A	#N/A	-0.727533	0.0294919	AT4G23640.1	KUP4 TRH1 ATKT3 TINY ROOT HAIR 1 chr4 12320476-12324291 REVERSE LENGTH 775	GO:0022414
MsaG006935	XP_013462707.1	glutamine synthetase leaf isozyme%2C chloroplastic	-0.71208	0.0131561	AT5G35630.3	GLN2 GS2 ATGSL1 GLUTAMINE SYNTHETASE 2 glutamine synthetase 2 GLUTAMINE SYNTHETASE LIKE 1 chr5 13831220-13833239 FORWARD LENGTH 430
MsaG012708	XP_024634180.1	uncharacterized protein LOC11438060 isoform X6	-0.710254	0.0298644	AT1G61190.1	no symbol available no full name available chr1 22557602-22560687 FORWARD LENGTH 967
MsaG014312	XP_024636723.1	histone H4	-0.707796	0.0304251	AT5G59970.2	no symbol available no full name available chr5 24146352-24146663 REVERSE LENGTH 103
MsaG040390	XP_003625940.1	probable galacturonosyltransferase-like 7	-0.689533	0.0337634	AT3G62660.1	GATL7 galacturonosyltransferase-like 7 chr3 23173419-23174504 FORWARD LENGTH 361
MsaG028760	XP_024639010.1	probable signal peptidase complex subunit 2	-0.681228	0.0411328	AT2G39960.1	no symbol available no full name available chr2 16681666-16683491 REVERSE LENGTH 192
MsaG045339	XP_039688745.1	tetraspanin-11	-0.677099	0.0499545	AT1G18520.1	TET11 tetraspanin11 chr1 6375051-6376178 FORWARD LENGTH 271
MsaG039674	#N/A	#N/A	-0.669142	0.0420085	AT2G30620.2	H1.2 HON2 Histone 1.2 chr2 13045360-13046267 FORWARD LENGTH 202
MsaG028198	XP_003616472.2	probable methyltransferase PMT11 isoform X1	-0.662857	0.0469463	AT2G39750.1	no symbol available no full name available chr2 16578986-16582281 REVERSE LENGTH 694
MsaG040494	XP_039683704.1	uncharacterized protein LOC11442063 isoform X1	-0.630233	0.018229	AT5G24710.1	TWD40-2 Transducin/WD40-2 Protien chr5 8459148-8467920 REVERSE LENGTH 1377
MsaG044313	XP_024628461.1	tubby-like F-box protein 2	-0.629336	0.0335746	AT2G18280.2	AtTLP2 TLP2 tubby like protein 2 chr2 7946754-7948176 FORWARD LENGTH 394
MsaG034457	XP_003620625.1	uncharacterized protein LOC11438547	-0.607484	0.0401928	AT4G28990.1	no symbol available no full name available chr4 14291205-14293018 FORWARD LENGTH 347
