# Supplementary material for: RNA-seq analyses on gametogenic tissues of alfalfa (Medicago sativa) revealed plant reproduction- and ploidy-related genes
Source: BMC Plant Biol. 2024 Sep 3;24:826. doi: 10.1186/s12870-024-05542-2 (PMC11370029; doi:10.1186/s12870-024-05542-2)
Supplement: Supplementary file 12 — Supplementary Material 12 [file 12870_2024_5542_MOESM12_ESM.xlsx]

## Sheet:  969 UP 4xBSPvs4xUSP only L
Table S12. Differentially upregulated genes (DDGs) between tetraploid BSP and diploid USP accessions exclusively in leaf . For each gene, the putative orthologous in Medicago truncatula and Arabidopsis thaliana along with the log2FoldChange (the fold change expressed in logarithmic scale to base 2) and the adjusted p-value are reported. Only DDGs with padj < 0.05 are reported.
M.sativa	M.truncatula	Putative function	log2FoldChange	padj	A.thaliana	Putative function
MsaG045328	XP_024636109.1	agmatine deiminase	7.37302	0.00376943	AT5G08170.1	_ATAIH_EMB1873_AGMATINE_IMINOHYDROLASE_EMBRYO_DEFECTIVE_1873_chr5_2628663-2631047_REVERSE_LENGTH_383
MsaG003537	XP_013468700.2	LOW QUALITY PROTEIN: early nodulin-75-like	6.96534	1.01275e-06	AT3G22142.1	_no_symbol_available_no_full_name_available_chr3_7803604-7808046_REVERSE_LENGTH_1480
MsaG019130	#N/A	#N/A	6.9165	3.75391e-07	#N/A	#N/A
MsaG039449	XP_003625243.2	myb family transcription factor PHL5 isoform X2	6.4628	0.000130944	AT5G06800.1	_no_symbol_available_no_full_name_available_chr5_2103374-2105680_FORWARD_LENGTH_375
MsaG039363	XP_024626965.1	pentatricopeptide repeat-containing protein At1g09900	5.62887	5.45073e-05	AT1G12620.1	_RPF8_RNA_PROCEbetaING_FACTOR_8_chr1_4294883-4296748_REVERSE_LENGTH_621
MsaG002386	#N/A	#N/A	5.54686	0.000244603	AT1G10040.1	_no_symbol_available_no_full_name_available_chr1_3276108-3278464_REVERSE_LENGTH_412
MsaG012715	#N/A	#N/A	5.5338	2.05676e-05	AT1G01320.2	_REC1_FLL2_FLOURY_ENDOSPERM_LIKE_2_REDUCED_CHLOROPLAST_COVERAGE_chr1_121582-130099_REVERSE_LENGTH_1787
MsaG039401	XP_039683204.1	oligopeptide transporter 5	5.46486	5.22274e-05	AT4G26590.1	_OPT5_ATOPT5_ARABIDOPSIS_THALIANA_OLIGOPEPTIDE_TRANSPORTER_5_oligopeptide_transporter_5_chr4_13414134-13416850_REVERSE_LENGTH_753
MsaG022014	#N/A	#N/A	5.38626	0.000231577	#N/A	#N/A
MsaG031302	#N/A	#N/A	5.28347	0.000676433	#N/A	#N/A
MsaG001727	XP_013467074.1	protein NRT1/ PTR FAMILY 5.2	5.27055	0.000439548	AT5G46050.1	_AtNPF5.2_ATPTR3_PTR3_NPF5.2_ARABIDOPSIS_THALIANA_PEPTIDE_TRANSPORTER_3_NRT1/_PTR_family_5.2_peptide_transporter_3_chr5_18675062-18679071_REVERSE_LENGTH_582
MsaG021414	#N/A	#N/A	5.21586	0.00016116	#N/A	#N/A
MsaG018151	XP_013454710.1	uncharacterized protein LOC25491359	5.19006	0.000166736	AT1G52780.1	_no_symbol_available_no_full_name_available_chr1_19658846-19662025_FORWARD_LENGTH_1059
MsaG011551	XP_039688234.1	putative disease resistance RPP13-like protein 1	5.17798	0.000323575	AT3G14470.2	_no_symbol_available_no_full_name_available_chr3_4857940-4861104_FORWARD_LENGTH_1054
MsaG046737	XP_013469103.1	phytochrome A	5.11886	4.90532e-06	AT1G09570.6	_HY8_FRE1_FHY2_PHYA_phytochrome_A_FAR_RED_ELONGATED_HYPOCOTYL_2_FAR_RED_ELONGATED_1_ELONGATED_HYPOCOTYL_8_chr1_3095498-3099216_REVERSE_LENGTH_1122
MsaG022479	#N/A	#N/A	5.10419	0.000652989	#N/A	#N/A
MsaG023128	#N/A	#N/A	5.08453	0.000189268	#N/A	#N/A
MsaG025081	XP_003611093.1	lysine-specific demethylase 5B isoform X2	5.00536	0.000661629	AT1G63490.4	_JMJ17_Jumonji_domain-containing_protein_17_chr1_23544938-23552984_REVERSE_LENGTH_1462
MsaG011431	XP_024635092.1	putative disease resistance protein At3g14460	4.98859	0.000187286	AT3G14470.2	_no_symbol_available_no_full_name_available_chr3_4857940-4861104_FORWARD_LENGTH_1054
MsaG028377	XP_003616166.2	sucrose synthase 5	4.96383	0.000369402	AT1G73370.3	_ATSUS6_SUS6_ARABIDOPSIS_THALIANA_SUCROSE_SYNTHASE_6_sucrose_synthase_6_chr1_27584533-27588326_REVERSE_LENGTH_942
MsaG036382	XP_024626391.1	pentatricopeptide repeat-containing protein At3g04130%2C mitochondrial	4.92947	0.000653943	AT3G04130.2	_no_symbol_available_no_full_name_available_chr3_1084136-1085662_FORWARD_LENGTH_508
MsaG025402	XP_003611595.1	cyclin-D5-1	4.92292	0.00459095	AT4G37630.1	_CYCD5;1_cyclin_d5;1_chr4_17679497-17680788_FORWARD_LENGTH_323
MsaG020916	XP_039688917.1	DNA damage-repair/toleration protein DRT100-like	4.91261	0.000275411	AT3G20820.1	_no_symbol_available_no_full_name_available_chr3_7280930-7282027_FORWARD_LENGTH_365
MsaG025226	XP_003611298.1	phosphatidylinositol/phosphatidylcholine transfer protein SFH11 isoform X2	4.81132	0.000537807	AT5G47510.1	_no_symbol_available_no_full_name_available_chr5_19275048-19276999_FORWARD_LENGTH_376
MsaG040321	XP_039683571.1	uncharacterized protein LOC11442030 isoform X2	4.78303	0.000714153	AT2G47820.2	_SANT3__chr2_19588122-19590629_FORWARD_LENGTH_805
MsaG030420	#N/A	#N/A	4.7516	0.0032343	#N/A	#N/A
MsaG019300	XP_039688570.1	probable polygalacturonase At3g15720	4.73806	0.00243841	AT4G35670.1	_no_symbol_available_no_full_name_available_chr4_16914996-16917201_FORWARD_LENGTH_394
MsaG031398	XP_024626310.1	translation initiation factor eIF-2B subunit epsilon isoform X2	4.73472	0.000639905	AT2G34970.1	_no_symbol_available_no_full_name_available_chr2_14746340-14748532_FORWARD_LENGTH_730
MsaG043669	XP_013445980.1	polygalacturonase non-catalytic subunit AroGP2	4.6871	1.40663e-12	AT1G23760.1	_JP630_PG3_PGL1_POLYGALACTURONASE_3_chr1_8402142-8404147_FORWARD_LENGTH_622
MsaG030603	#N/A	#N/A	4.62778	0.00332694	AT2G47820.2	_SANT3__chr2_19588122-19590629_FORWARD_LENGTH_805
MsaG044598	#N/A	#N/A	4.61561	0.00408669	AT4G37710.2	_VQ29_VQ_MOTIF-CONTAINING_PROTEIN_29_chr4_17718234-17718605_FORWARD_LENGTH_123
MsaG012301	XP_003598135.1	protein RESTRICTED TEV MOVEMENT 2	4.57258	0.00150202	AT5G04890.1	_RTM2_RESTRICTED_TEV_MOVEMENT_2_chr5_1427217-1428390_FORWARD_LENGTH_366
MsaG041311	#N/A	#N/A	4.49131	0.00405317	AT1G19920.1	_APS2_ATPS2_ASA1_ATP_SULFURYLASE_ARABIDOPSIS_1_chr1_6914835-6916657_REVERSE_LENGTH_476
MsaG002216	XP_013467422.1	uncharacterized protein At3g28850	4.44629	0.000573917	AT2G41330.1	_no_symbol_available_no_full_name_available_chr2_17227067-17228275_FORWARD_LENGTH_402
MsaG000564	XP_003588529.2	#N/A	4.42753	0.00139343	AT3G14470.2	_no_symbol_available_no_full_name_available_chr3_4857940-4861104_FORWARD_LENGTH_1054
MsaG036627	XP_024639311.1	putative disease resistance protein RGA4 isoform X1	4.39596	0.000545652	AT3G14470.2	_no_symbol_available_no_full_name_available_chr3_4857940-4861104_FORWARD_LENGTH_1054
MsaG028781	XP_024632481.2	probable LRR receptor-like serine/threonine-protein kinase At3g47570	4.38045	0.0034759	AT5G20480.2	_EFR_EF-TU_receptor_chr5_6922497-6925679_FORWARD_LENGTH_1031
MsaG033864	#N/A	#N/A	4.31708	0.004077	AT1G72920.1	_TN9_TIR-NBS9_chr1_27437947-27438868_FORWARD_LENGTH_275
MsaG038838	XP_039683923.1	uncharacterized protein LOC11435688	4.30279	0.00430734	AT1G66930.2	_LRK10L2_Leaf_rust_10_disease-resistance_locus_receptor-_like_protein_kinase-like2_chr1_24969980-24973069_FORWARD_LENGTH_883
MsaG045301	#N/A	#N/A	4.28204	0.00375464	AT1G80710.1	_DRS1_DROUGHT_SENSITIVE_1_chr1_30333499-30335796_REVERSE_LENGTH_516
MsaG046382	XP_003610412.1	sucrose transport protein SUC8	4.21633	6.54537e-05	AT1G22710.1	_SUC2_SUT1_ATSUC2_SUCROSE_TRANSPORTER_1_sucrose-proton_symporter_2_ARABIDOPSIS_THALIANA_SUCROSE-PROTON_SYMPORTER_2_chr1_8030911-8032970_REVERSE_LENGTH_512
MsaG027418	#N/A	#N/A	4.21187	5.00186e-11	#N/A	#N/A
MsaG021896	#N/A	#N/A	4.17916	1.04776e-05	#N/A	#N/A
MsaG037317	#N/A	#N/A	4.1756	6.35227e-06	ATCG00490.1	_RBCL__chrc_54958-56397_FORWARD_LENGTH_479
MsaG002909	XP_013468076.1	glucomannan 4-beta-mannosyltransferase 9	4.17521	0.00329904	AT5G03760.1	_CSLA09_CSLA9_ATCSLA9_RAT4_ATCSLA09_CELLULOSE_SYNTHASE_LIKE_A9_RESISTANT_TO_AGROBACTERIUM_TRANSFORMATION_4_chr5_985910-990087_REVERSE_LENGTH_533
MsaG002478	#N/A	#N/A	4.13285	8.34596e-05	#N/A	#N/A
MsaG035027	#N/A	#N/A	4.11392	0.00285863	AT4G38510.5	_AtVAB2_VAB2_V-ATPase_B_subunit_2_chr4_18011155-18014897_REVERSE_LENGTH_494
MsaG006884	XP_003594020.2	uncharacterized protein LOC11439331 isoform X1	4.10798	0.00267712	AT3G18670.1	_no_symbol_available_no_full_name_available_chr3_6424135-6426471_REVERSE_LENGTH_598
MsaG017215	XP_024633544.2	phospholipase D alpha 1	4.07926	0.00113982	AT3G15730.1	_PLD_PLDALPHA1_phospholipase_D_alpha_1_chr3_5330835-5333474_FORWARD_LENGTH_810
MsaG044322	XP_003629428.1	protein RADIALIS-like 1	4.07899	2.3369e-06	AT4G39250.1	_RSM2_RL1_ATRL1_RAD-like_1_RADIALIS-LIKE_SANT/MYB_2_chr4_18271457-18271857_REVERSE_LENGTH_100
MsaG009579	XP_039687024.1	probable leucine-rich repeat receptor-like serine/threonine-protein kinase At3g14840	4.03606	2.27821e-05	AT3G14840.2	_LIK1_LysM_RLK1-interacting_kinase_1_chr3_4988271-4993891_FORWARD_LENGTH_1020
MsaG008244	XP_013463568.1	ethylene-responsive transcription factor ERF017	4.03369	0.00445445	AT1G19210.1	_ERF017_ERF17__chr1_6626973-6627530_REVERSE_LENGTH_185
MsaG044321	#N/A	#N/A	4.0257	1.1225e-12	AT4G39250.1	_RSM2_RL1_ATRL1_RAD-like_1_RADIALIS-LIKE_SANT/MYB_2_chr4_18271457-18271857_REVERSE_LENGTH_100
MsaG005286	XP_013469895.1	NDR1/HIN1-like protein 26	4.0143	1.09827e-05	AT4G05220.1	_NHL21__chr4_2685104-2685784_REVERSE_LENGTH_226
MsaG011802	XP_024630030.2	putative disease resistance protein At3g14460	4.00277	0.00509806	AT3G14470.2	_no_symbol_available_no_full_name_available_chr3_4857940-4861104_FORWARD_LENGTH_1054
MsaG033863	XP_024641694.1	disease resistance protein RPV1 isoform X1	3.99099	7.62003e-05	AT5G36930.3	_no_symbol_available_no_full_name_available_chr5_14568141-14571907_REVERSE_LENGTH_1125
MsaG043436	XP_013460004.2	leucine--tRNA ligase%2C cytoplasmic	3.97432	0.00425415	AT1G09620.1	_no_symbol_available_no_full_name_available_chr1_3113077-3116455_REVERSE_LENGTH_1091
MsaG033919	XP_039682598.1	uncharacterized protein LOC25496682	3.96006	0.000679897	AT1G73450.1	_DYRKP-2B_plant-specific_dual-specificity_tyrosine_phosphorylation-regulated_kinase_2B_chr1_27613856-27618635_FORWARD_LENGTH_1152
MsaG029484	XP_003617613.1	cytochrome b561 and DOMON domain-containing protein At3g25290	3.83172	0.00326959	AT5G47530.1	_no_symbol_available_no_full_name_available_chr5_19281471-19282870_FORWARD_LENGTH_395
MsaG002474	#N/A	#N/A	3.83051	0.000116355	#N/A	#N/A
MsaG028147	#N/A	#N/A	3.82993	0.000193205	AT2G39855.4	_no_symbol_available_no_full_name_available_chr2_16637845-16638852_FORWARD_LENGTH_142
MsaG044320	XP_003629428.1	protein RADIALIS-like 1	3.79788	1.57939e-07	AT4G39250.1	_RSM2_RL1_ATRL1_RAD-like_1_RADIALIS-LIKE_SANT/MYB_2_chr4_18271457-18271857_REVERSE_LENGTH_100
MsaG035045	XP_003621048.1	protein NRT1/ PTR FAMILY 6.1	3.7862	0.00191724	AT5G13400.1	_no_symbol_available_no_full_name_available_chr5_4296854-4299079_REVERSE_LENGTH_624
MsaG038795	XP_003624308.2	subtilisin-like protease Glyma18g48580	3.78182	0.00329123	AT5G59810.1	_SBT5.4_ATSBT5.4__chr5_24096895-24100387_REVERSE_LENGTH_778
MsaG031802	XP_039682780.1	probable terpene synthase 2	3.75784	0.00030522	AT5G23960.1	_TPS21_ATTPS21_terpene_synthase_21_chr5_8092969-8095128_FORWARD_LENGTH_547
MsaG032217	#N/A	#N/A	3.74707	7.04827e-06	#N/A	#N/A
MsaG011470	#N/A	#N/A	3.73133	0.000358102	AT3G14470.2	_no_symbol_available_no_full_name_available_chr3_4857940-4861104_FORWARD_LENGTH_1054
MsaG028370	XP_003616166.2	sucrose synthase 5	3.71015	0.00163007	AT1G73370.3	_ATSUS6_SUS6_ARABIDOPSIS_THALIANA_SUCROSE_SYNTHASE_6_sucrose_synthase_6_chr1_27584533-27588326_REVERSE_LENGTH_942
MsaG025825	XP_003607217.2	alanine--tRNA ligase	3.70932	0.00209864	AT1G50200.2	_ALATS_ACD_Alanyl-tRNA_synthetase_chr1_18591429-18598311_REVERSE_LENGTH_1011
MsaG030765	XP_013451350.1	cystinosin homolog	3.68347	0.00091619	AT5G40670.1	_no_symbol_available_no_full_name_available_chr5_16285968-16287591_FORWARD_LENGTH_270
MsaG017541	XP_013462122.1	protein RADIALIS-like 4	3.67907	0.000437794	AT4G39250.1	_RSM2_RL1_ATRL1_RAD-like_1_RADIALIS-LIKE_SANT/MYB_2_chr4_18271457-18271857_REVERSE_LENGTH_100
MsaG030408	#N/A	#N/A	3.66122	3.6129e-05	#N/A	#N/A
MsaG019146	XP_003605238.2	uncharacterized protein LOC11429698	3.6612	2.23718e-07	AT5G58610.1	0_no_symbol_available_no_full_name_available_chr5_23687433-23691192_REVERSE_LENGTH_959
MsaG035671	XP_024625927.1	receptor-like protein kinase FERONIA	3.65929	0.000433324	AT5G39020.1	_MDS3_MEDOS_3_chr5_15616917-15619358_FORWARD_LENGTH_813
MsaG039125	#N/A	#N/A	3.62875	1.91098e-05	#N/A	#N/A
MsaG012521	XP_024635182.2	ABC transporter C family member 12 isoform X1	3.51743	0.000883734	AT1G30410.6	_MRP13_ABCC12_ATMRP13_multidrug_resistance-abetaociated_protein_13_ATP-binding_cabetaette_C12_chr1_10739357-10747017_FORWARD_LENGTH_1495
MsaG016060	XP_003602002.1	sulfate transporter 2.1	3.50659	9.95186e-09	AT5G10180.1	_SULTR2;1_AST68_ARABIDOPSIS_SULFATE_TRANSPORTER_68_sulfate_transporter_2;1_chr5_3193225-3196818_FORWARD_LENGTH_677
MsaG017473	XP_003603652.2	putative lipase ROG1	3.44428	0.00439991	AT1G10040.1	_no_symbol_available_no_full_name_available_chr1_3276108-3278464_REVERSE_LENGTH_412
MsaG010723	XP_003597371.3	scarecrow-like protein 33	3.43675	0.00118456	AT2G29060.2	_no_symbol_available_no_full_name_available_chr2_12481991-12484075_FORWARD_LENGTH_657
MsaG022005	#N/A	#N/A	3.43629	4.44634e-05	#N/A	#N/A
MsaG034495	#N/A	#N/A	3.42605	0.00119994	#N/A	#N/A
MsaG022090	#N/A	#N/A	3.42062	2.6746e-05	#N/A	#N/A
MsaG021515	#N/A	#N/A	3.40647	6.41544e-08	#N/A	#N/A
MsaG012724	#N/A	#N/A	3.39176	0.00207712	#N/A	#N/A
MsaG047020	XP_003598119.1	uncharacterized protein DDB_G0290301	3.39137	0.00354921	AT5G04890.1	_RTM2_RESTRICTED_TEV_MOVEMENT_2_chr5_1427217-1428390_FORWARD_LENGTH_366
MsaG035643	#N/A	#N/A	3.36615	0.00248683	AT1G71830.1	_ATSERK1_SERK1_SOMATIC_EMBRYOGENESIS_RECEPTOR-LIKE_KINASE_1_somatic_embryogenesis_receptor-like_kinase_1_chr1_27018575-27021842_FORWARD_LENGTH_625
MsaG016799	XP_013461691.1	double-stranded RNA-binding protein 1 isoform X2	3.36303	5.89696e-06	AT1G09700.2	_HYL1_AtDRB1_DRB1_DSRNA-BINDING_PROTEIN_1_HYPONASTIC_LEAVES_1_chr1_3137960-3140118_REVERSE_LENGTH_279
MsaG009580	XP_039686620.1	probable leucine-rich repeat receptor-like serine/threonine-protein kinase At3g14840	3.36173	0.000169952	AT3G14840.2	_LIK1_LysM_RLK1-interacting_kinase_1_chr3_4988271-4993891_FORWARD_LENGTH_1020
MsaG016603	XP_003602685.2	aspartic proteinase Asp1 isoform X1	3.33696	0.000990087	AT4G33490.2	_no_symbol_available_no_full_name_available_chr4_16108781-16110679_REVERSE_LENGTH_425
MsaG005836	#N/A	#N/A	3.33283	4.11615e-13	AT1G50380.1	_no_symbol_available_no_full_name_available_chr1_18662480-18666185_FORWARD_LENGTH_710
MsaG028700	#N/A	#N/A	3.30335	2.31911e-06	AT3G14470.2	_no_symbol_available_no_full_name_available_chr3_4857940-4861104_FORWARD_LENGTH_1054
MsaG019896	#N/A	#N/A	3.28511	1.13305e-09	#N/A	#N/A
MsaG016794	XP_003602891.1	serine/threonine-protein kinase CTR1	3.26311	0.000401073	AT4G24480.2	_no_symbol_available_no_full_name_available_chr4_12650410-12654755_FORWARD_LENGTH_951
MsaG003782	#N/A	#N/A	3.24413	0.000631924	AT5G48620.6	_no_symbol_available_no_full_name_available_chr5_19717406-19720932_FORWARD_LENGTH_908
MsaG016214	XP_003602158.1	uncharacterized protein LOC11428179	3.24326	0.00357274	AT1G71480.1	_no_symbol_available_no_full_name_available_chr1_26932079-26933086_FORWARD_LENGTH_216
MsaG027415	#N/A	#N/A	3.24197	2.52262e-09	#N/A	#N/A
MsaG033801	XP_013452658.2	chaperone protein DnaJ	3.23785	0.00131142	AT3G17830.1	_DJA4_DNA_J_protein_A4_chr3_6101868-6104503_FORWARD_LENGTH_517
MsaG003443	XP_003590654.2	pentatricopeptide repeat-containing protein At4g02820%2C mitochondrial	3.20361	7.85052e-05	AT4G02820.1	_no_symbol_available_no_full_name_available_chr4_1258581-1260265_FORWARD_LENGTH_532
MsaG019439	XP_039688798.1	protein NRT1/ PTR FAMILY 5.10-like	3.19942	0.00466213	AT1G22540.1	_NPF5.10__chr1_7964202-7966222_FORWARD_LENGTH_557
MsaG005573	XP_013470188.1	alpha-xylosidase 1	3.19882	0.000281481	AT1G68560.1	_XYL1_GH31_TRG1_ATXYL1_AXY3_altered_xyloglucan_3_ALPHA-XYLOSIDASE_1_alpha-xylosidase_1_thermoinhibition_resistant_germination_1_chr1_25734435-25737897_REVERSE_LENGTH_915
MsaG045260	XP_013457959.1	heparanase-like protein 1 isoform X2	3.17792	0.000353843	AT5G07830.1	_AtGUS2_GUS2_glucuronidase_2_chr5_2504168-2506567_FORWARD_LENGTH_543
MsaG013332	XP_039685703.1	LRR receptor-like serine/threonine-protein kinase GSO1	3.17705	0.00375935	AT3G47570.1	_no_symbol_available_no_full_name_available_chr3_17527611-17530748_FORWARD_LENGTH_1010
MsaG024190	XP_003630513.1	tubulin beta-1 chain	3.17374	3.24564e-09	AT5G12250.1	_TUB6_beta-6_tubulin_chr5_3961317-3962971_REVERSE_LENGTH_449
MsaG009582	XP_039686620.1	probable leucine-rich repeat receptor-like serine/threonine-protein kinase At3g14840	3.16789	9.62768e-07	AT3G14840.2	_LIK1_LysM_RLK1-interacting_kinase_1_chr3_4988271-4993891_FORWARD_LENGTH_1020
MsaG009178	XP_013464190.2	ent-kaurene synthase TSP4%2C chloroplastic	3.15436	0.00319053	AT1G79460.1	_KS_GA2_KS1_ATKS_ATKS1_GA_REQUIRING_2_ENT-KAURENE_SYNTHASE_1_ARABIDOPSIS_THALIANA_ENT-KAURENE_SYNTHASE_1_ARABIDOPSIS_THALIANA_ENT-KAURENE_SYNTHASE_chr1_29890568-29894436_FORWARD_LENGTH_785
MsaG026988	#N/A	#N/A	3.14458	0.00309628	#N/A	#N/A
MsaG033904	XP_039682640.1	disease resistance protein RPV1-like	3.13495	0.00164043	AT5G41540.1	_no_symbol_available_no_full_name_available_chr5_16612659-16616063_REVERSE_LENGTH_1038
MsaG032101	XP_013451705.1	heat shock cognate 70 kDa protein 2	3.13435	1.6175e-06	AT3G12580.1	_HSP70_ATHSP70_HSC70-4_ARABIDOPSIS_HEAT_SHOCK_PROTEIN_70_heat_shock_protein_70_chr3_3991487-3993689_REVERSE_LENGTH_650
MsaG018092	#N/A	#N/A	3.11805	0.00121715	#N/A	#N/A
MsaG044511	XP_013457442.1	caffeoyl-CoA O-methyltransferase	3.09512	0.000153415	AT4G34050.1	_CCoAOMT1_caffeoyl_coenzyme_A_O-methyltransferase_1_chr4_16310844-16311973_FORWARD_LENGTH_259
MsaG030386	XP_039689498.1	50S ribosomal protein L2%2C chloroplastic-like	3.05406	0.0024843	ATCG01310.1	_RPL2.2_ribosomal_protein_L2_chrc_152806-154312_FORWARD_LENGTH_274
MsaG014769	XP_003600643.1	sucrose synthase 7	3.05319	5.71944e-07	AT1G73370.3	_ATSUS6_SUS6_ARABIDOPSIS_THALIANA_SUCROSE_SYNTHASE_6_sucrose_synthase_6_chr1_27584533-27588326_REVERSE_LENGTH_942
MsaG028666	XP_039690432.1	putative disease resistance protein RGA1	3.04111	0.00010012	AT3G14470.2	_no_symbol_available_no_full_name_available_chr3_4857940-4861104_FORWARD_LENGTH_1054
MsaG018638	#N/A	#N/A	3.03039	6.6493e-06	#N/A	#N/A
MsaG045398	XP_003609204.1	probable inactive receptor kinase At2g26730	3.00889	4.0655e-07	AT2G26730.1	_no_symbol_available_no_full_name_available_chr2_11388621-11391286_FORWARD_LENGTH_658
MsaG022448	#N/A	#N/A	3.00819	0.000587247	#N/A	#N/A
MsaG032224	#N/A	#N/A	2.99595	9.35958e-06	#N/A	#N/A
MsaG001078	XP_013466377.1	ethylene-responsive transcription factor CRF3	2.99223	0.00212158	AT4G27950.1	_CRF4_cytokinin_response_factor_4_chr4_13909732-13910739_REVERSE_LENGTH_335
MsaG001512	XP_039690153.1	uncharacterized protein LOC25479472 isoform X5	2.99215	7.04677e-06	AT4G27220.1	_no_symbol_available_no_full_name_available_chr4_13633953-13636712_REVERSE_LENGTH_919
MsaG022943	#N/A	#N/A	2.99133	1.97418e-05	#N/A	#N/A
MsaG038157	XP_003623383.1	receptor protein kinase-like protein ZAR1	2.99041	3.55454e-09	AT1G67510.1	_no_symbol_available_no_full_name_available_chr1_25297477-25300184_REVERSE_LENGTH_719
MsaG016749	#N/A	#N/A	2.98908	0.00324173	#N/A	#N/A
MsaG022062	#N/A	#N/A	2.98697	0.00168004	#N/A	#N/A
MsaG019895	XP_024637781.1	uncharacterized protein LOC25482791 isoform X3	2.97685	7.00301e-08	#N/A	#N/A
MsaG014088	XP_013459955.1	disease resistance protein RPM1	2.96968	0.00214452	AT3G07040.1	_RPM1_RPS3_RESISTANCE_TO_PSEUDOMONAS_SYRINGAE_3_RESISTANCE_TO_P._SYRINGAE_PV_MACULICOLA_1_chr3_2226244-2229024_REVERSE_LENGTH_926
MsaG008693	XP_013464042.1	reticulon-like protein B21	2.95029	7.26967e-05	AT5G58000.2	_RTN21_reticulon_21_chr5_23477098-23479496_FORWARD_LENGTH_593
MsaG002647	XP_039682891.1	ABC transporter G family member 22 isoform X2	2.94914	0.00495363	AT5G06530.2	_AtABCG22_ABCG22_Arabidopsis_thaliana_ATP-binding_cabetaette_G22_ATP-binding_cabetaette_G22_chr5_1990060-1994605_REVERSE_LENGTH_751
MsaG026858	#N/A	#N/A	2.94216	2.81277e-06	AT3G14470.2	_no_symbol_available_no_full_name_available_chr3_4857940-4861104_FORWARD_LENGTH_1054
MsaG010073	XP_013464838.1	uncharacterized protein LOC25487441	2.92287	0.00280002	AT5G22930.1	_no_symbol_available_no_full_name_available_chr5_7668229-7669315_REVERSE_LENGTH_238
MsaG032102	XP_013451703.1	heat shock 70 kDa protein 18	2.92213	0.000651553	AT3G12580.1	_HSP70_ATHSP70_HSC70-4_ARABIDOPSIS_HEAT_SHOCK_PROTEIN_70_heat_shock_protein_70_chr3_3991487-3993689_REVERSE_LENGTH_650
MsaG038418	XP_024626286.1	subtilisin-like protease SBT1.1	2.91028	6.06743e-05	AT1G01900.1	_ATSBT1.1_SBTI1.1__chr1_310332-313011_FORWARD_LENGTH_774
MsaG024573	XP_003630930.1	nudix hydrolase 18%2C mitochondrial	2.9051	0.00183347	AT2G01670.1	_atnudt17_NUDT17_nudix_hydrolase_homolog_17_chr2_296889-297818_REVERSE_LENGTH_182
MsaG012538	XP_013458918.1	disease resistance protein RPM1	2.89341	0.00027191	AT3G07040.1	_RPM1_RPS3_RESISTANCE_TO_PSEUDOMONAS_SYRINGAE_3_RESISTANCE_TO_P._SYRINGAE_PV_MACULICOLA_1_chr3_2226244-2229024_REVERSE_LENGTH_926
MsaG030378	XP_039687291.1	DNA-directed RNA polymerase subunit beta'-like	2.8925	4.74488e-05	ATCG00180.1	_RPOC1__chrc_20251-23084_REVERSE_LENGTH_680
MsaG022070	#N/A	#N/A	2.89045	0.00530755	#N/A	#N/A
MsaG006856	XP_003593967.2	acyl-CoA-binding domain-containing protein 6	2.87531	0.000325326	AT5G18590.2	_no_symbol_available_no_full_name_available_chr5_6178516-6182186_REVERSE_LENGTH_708
MsaG022450	#N/A	#N/A	2.87398	0.000550321	#N/A	#N/A
MsaG002339	XP_039686071.1	uncharacterized protein LOC112421171	2.86682	0.000500879	AT4G27190.1	_no_symbol_available_no_full_name_available_chr4_13620977-13623934_REVERSE_LENGTH_985
MsaG004314	XP_024639422.1	kinesin-like protein KIN-14I	2.86535	3.99736e-09	AT2G47500.1	_no_symbol_available_no_full_name_available_chr2_19493247-19497882_FORWARD_LENGTH_983
MsaG018495	#N/A	#N/A	2.85886	0.000741703	#N/A	#N/A
MsaG010600	XP_003597212.2	fasciclin-like arabinogalactan protein 12	2.84508	2.06096e-08	AT5G03170.1	_FLA11_ATFLA11_ARABIDOPSIS_FASCICLIN-LIKE_ARABINOGALACTAN-PROTEIN_11_FASCICLIN-like_arabinogalactan-protein_11_chr5_752898-753638_REVERSE_LENGTH_246
MsaG033783	XP_003619836.1	phosphoethanolamine N-methyltransferase	2.83684	3.32524e-07	AT1G73600.1	_DEG26_NMT_AtPMT3_NMT3_Phosphoethanolamine_methyltransferase3_chr1_27670825-27673400_FORWARD_LENGTH_490
MsaG007796	#N/A	#N/A	2.83521	0.000332404	AT1G74260.1	_PUR4_purine_biosynthesis_4_chr1_27923005-27927764_REVERSE_LENGTH_1407
MsaG038949	XP_024626501.1	ATP-dependent DNA helicase At3g02060%2C chloroplastic	2.83442	5.64165e-07	AT3G02060.3	_no_symbol_available_no_full_name_available_chr3_354409-358319_FORWARD_LENGTH_823
MsaG034499	XP_013453139.2	disease resistance protein RUN1 isoform X2	2.80524	1.26092e-05	AT5G17680.2	_no_symbol_available_no_full_name_available_chr5_5822999-5827153_FORWARD_LENGTH_1295
MsaG033957	XP_039682536.1	sucrose synthase 5-like isoform X5	2.7832	0.0010183	AT1G73370.3	_ATSUS6_SUS6_ARABIDOPSIS_THALIANA_SUCROSE_SYNTHASE_6_sucrose_synthase_6_chr1_27584533-27588326_REVERSE_LENGTH_942
MsaG016741	XP_003602802.1	protein NUCLEAR FUSION DEFECTIVE 4	2.77721	0.000176145	AT5G50630.1	_no_symbol_available_no_full_name_available_chr5_20603021-20604928_REVERSE_LENGTH_540
MsaG024290	XP_024628577.2	COP1-interactive protein 1	2.77504	5.85945e-05	AT5G41790.2	_CIP1_COP1-interactive_protein_1_chr5_16727530-16732391_FORWARD_LENGTH_1586
MsaG027144	#N/A	#N/A	2.76769	7.82899e-06	ATCG00350.1	_PSAA__chrc_39605-41857_REVERSE_LENGTH_750
MsaG019007	#N/A	#N/A	2.76381	8.43237e-08	#N/A	#N/A
MsaG031995	XP_003619060.1	WAT1-related protein At1g43650	2.75222	0.00250048	AT1G43650.1	_UMAMIT22_Usually_multiple_acids_move_in_and_out_Transporters_22_chr1_16443861-16446814_REVERSE_LENGTH_343
MsaG039214	XP_003624937.2	protein RADIALIS-like 3	2.75032	0.00120256	AT2G21650.1	_RSM1_ATRL2_MEE3_RADIALIS-LIKE_SANT/MYB_1_ARABIDOPSIS_RAD-LIKE_2_MATERNAL_EFFECT_EMBRYO_ARREST_3_chr2_9259654-9260419_FORWARD_LENGTH_101
MsaG019687	XP_003605865.1	cytokinin dehydrogenase 6 isoform X1	2.74295	1.94554e-07	AT3G63440.1	_ATCKX7_ATCKX6_CKX6_cytokinin_oxidase/dehydrogenase_6_CYTOKININ_OXIDASE_6_chr3_23424291-23426265_FORWARD_LENGTH_533
MsaG040579	XP_003626198.1	putative pectinesterase/pectinesterase inhibitor 22	2.74232	1.75517e-05	AT3G05620.1	_no_symbol_available_no_full_name_available_chr3_1629658-1631766_REVERSE_LENGTH_543
MsaG029594	XP_003617718.2	zinc finger CCCH domain-containing protein 18	2.72859	2.1532e-09	AT2G05160.3	_no_symbol_available_no_full_name_available_chr2_1859313-1860931_REVERSE_LENGTH_488
MsaG021761	#N/A	#N/A	2.70578	0.000407154	#N/A	#N/A
MsaG027420	#N/A	#N/A	2.70345	3.86444e-07	#N/A	#N/A
MsaG015309	XP_013460978.1	protein SIEVE ELEMENT OCCLUSION B	2.69278	1.11854e-08	AT3G01680.1	_AtSEOR1_SEOR1_SEOb_Arabidopsis_thaliana_sieve_element_occlusion-related_1_sieve_element_occlusion_b_Sieve-Element-Occlusion-Related_1_chr3_252033-255246_FORWARD_LENGTH_740
MsaG044046	XP_003629019.1	abscisic acid 8'-hydroxylase CYP707A2	2.69101	0.00234264	AT4G19230.1	_CYP707A1_"cytochrome_P450_family_707_subfamily_A_polypeptide_1"_chr4_10521524-10523517_FORWARD_LENGTH_467
MsaG020887	XP_013456181.1	transcription factor MYB46	2.67624	0.00118512	AT3G08500.1	_AtMYB83_MYB83_myb_domain_protein_83_chr3_2576958-2578072_REVERSE_LENGTH_343
MsaG023742	XP_013446714.1	protein SIEVE ELEMENT OCCLUSION B	2.66769	4.53542e-05	AT3G01680.1	_AtSEOR1_SEOR1_SEOb_Arabidopsis_thaliana_sieve_element_occlusion-related_1_sieve_element_occlusion_b_Sieve-Element-Occlusion-Related_1_chr3_252033-255246_FORWARD_LENGTH_740
MsaG032213	#N/A	#N/A	2.66151	0.000754859	#N/A	#N/A
MsaG019897	#N/A	#N/A	2.65702	0.00213509	ATCG01250.1	_NDHB.2__chrc_141854-143708_FORWARD_LENGTH_389
MsaG021904	#N/A	#N/A	2.65123	0.000968537	#N/A	#N/A
MsaG043099	XP_039682918.1	ATP synthase subunit beta%2C chloroplastic-like	2.64852	0.00385174	ATCG00480.1	_PB_ATPB_CF1beta_AthCF1beta_ATP_synthase_subunit_beta_chrc_52660-54156_REVERSE_LENGTH_498
MsaG001641	XP_013466946.1	protein SIEVE ELEMENT OCCLUSION B	2.642	2.32925e-06	AT3G01680.1	_AtSEOR1_SEOR1_SEOb_Arabidopsis_thaliana_sieve_element_occlusion-related_1_sieve_element_occlusion_b_Sieve-Element-Occlusion-Related_1_chr3_252033-255246_FORWARD_LENGTH_740
MsaG004608	XP_024640881.1	protein CHUP1%2C chloroplastic isoform X2	2.64184	0.00299514	AT3G25690.6	_CHUP1_AtCHUP1_CHLOROPLAST_UNUSUAL_POSITIONING_1_Arabidopsis_thaliana_CHLOROPLAST_UNUSUAL_POSITIONING_1_chr3_9354061-9357757_FORWARD_LENGTH_1004
MsaG041021	XP_003626718.1	hydroquinone glucosyltransferase	2.64033	0.00236943	AT4G01070.1	_UGT72B1_GT72B1_UDP-GLUCOSE-DEPENDENT_GLUCOSYLTRANSFERASE_72_B1_chr4_461858-463300_REVERSE_LENGTH_480
MsaG040889	XP_024625318.1	phospholipase A1 PLIP1%2C chloroplastic	2.62218	0.00332893	AT3G61680.3	_PLIP1_PLASTID_LIPASE1_chr3_22824630-22826926_FORWARD_LENGTH_649
MsaG028983	XP_003616918.1	endoglucanase 11	2.61833	0.00105071	AT2G32990.1	_GH9B8_AtGH9B8_glycosyl_hydrolase_9B8_chr2_14003361-14005844_FORWARD_LENGTH_525
MsaG024178	#N/A	#N/A	2.60259	1.60449e-06	#N/A	#N/A
MsaG008552	XP_003595584.1	leucine-rich repeat extensin-like protein 5	2.5959	0.000969529	AT1G29380.1	_no_symbol_available_no_full_name_available_chr1_10284209-10285671_FORWARD_LENGTH_315
MsaG028923	XP_003616835.1	GDSL esterase/lipase At4g26790	2.59536	0.00083136	AT4G26790.2	_GGL23__chr4_13487859-13489149_FORWARD_LENGTH_351
MsaG011553	XP_039687667.1	putative disease resistance protein At3g14460	2.59242	0.00521219	AT3G14470.2	_no_symbol_available_no_full_name_available_chr3_4857940-4861104_FORWARD_LENGTH_1054
MsaG022657	#N/A	#N/A	2.59085	9.88964e-07	#N/A	#N/A
MsaG044042	XP_003629019.1	abscisic acid 8'-hydroxylase CYP707A2	2.58651	0.00184146	AT5G45340.1	_CYP707A3_"cytochrome_P450_family_707_subfamily_A_polypeptide_3"_chr5_18368977-18370909_REVERSE_LENGTH_463
MsaG045612	XP_003609515.1	uncharacterized protein LOC11437774	2.58357	0.000608045	AT5G25240.1	_no_symbol_available_no_full_name_available_chr5_8746779-8747174_REVERSE_LENGTH_131
MsaG017838	XP_003604031.1	uncharacterized protein LOC11428118	2.58197	5.11055e-05	AT2G16630.1	_FOCL1_FUSED_OUTER_CUTICULAR_LEDGE1_chr2_7209286-7210872_FORWARD_LENGTH_359
MsaG001586	XP_039688887.1	probable leucine-rich repeat receptor-like protein kinase At1g35710	2.5719	0.0034372	AT4G08850.1	_MIK2_MDIS1-INTERACTING_RECEPTOR_LIKE_KINASE2_chr4_5636693-5640496_REVERSE_LENGTH_1045
MsaG011852	XP_039687786.1	uncharacterized protein LOC11417718	2.55823	0.000541579	AT4G27290.2	_no_symbol_available_no_full_name_available_chr4_13666281-13669202_FORWARD_LENGTH_829
MsaG018290	#N/A	#N/A	2.55206	0.00342845	#N/A	#N/A
MsaG025221	XP_003611286.1	protein NRT1/ PTR FAMILY 6.3	2.53884	8.27266e-10	AT1G12110.1	_NRT1_AtNPF6.3_ATNRT1_B-1_NRT1.1_CHL1_NPF6.3_CHL1-1_CHLORINA_1_ARABIDOPSIS_THALIANA_NITRATE_TRANSPORTER_1_nitrate_transporter_1.1_NRT1/_PTR_family_6.3_NITRATE_TRANSPORTER_1_chr1_4105341-4109290_FORWARD_LENGTH_590
MsaG045943	XP_003595431.2	probable WRKY transcription factor 47	2.53667	0.00426499	AT4G04450.2	_AtWRKY42_WRKY42__chr4_2218998-2221113_FORWARD_LENGTH_434
MsaG003139	#N/A	#N/A	2.53496	0.00223264	AT5G02710.3	_no_symbol_available_no_full_name_available_chr5_612628-613480_FORWARD_LENGTH_176
MsaG046574	XP_013458740.1	ankyrin repeat protein SKIP35	2.52652	0.00114662	AT2G44090.4	_no_symbol_available_no_full_name_available_chr2_18238682-18240092_REVERSE_LENGTH_446
MsaG012136	XP_013458867.1	disease resistance protein RPM1	2.5224	0.000207658	AT3G07040.1	_RPM1_RPS3_RESISTANCE_TO_PSEUDOMONAS_SYRINGAE_3_RESISTANCE_TO_P._SYRINGAE_PV_MACULICOLA_1_chr3_2226244-2229024_REVERSE_LENGTH_926
MsaG029388	XP_003617458.1	HVA22-like protein f	2.52016	0.00135969	AT2G42820.1	_HVA22F_HVA22-like_protein_F_chr2_17817460-17818301_REVERSE_LENGTH_158
MsaG023995	XP_039685326.1	ABC transporter G family member 5	2.51547	0.000455734	AT2G13610.1	_ABCG5_ATP-binding_cabetaette_G5_chr2_5673827-5675776_REVERSE_LENGTH_649
MsaG023525	XP_013456483.1	auxin transporter-like protein 5	2.51277	0.00044712	AT2G21050.1	_LAX2_like_AUXIN_RESISTANT_2_chr2_9034289-9036439_FORWARD_LENGTH_483
MsaG004155	XP_024639422.1	kinesin-like protein KIN-14I	2.51205	0.000451759	AT2G47500.1	_no_symbol_available_no_full_name_available_chr2_19493247-19497882_FORWARD_LENGTH_983
MsaG013757	XP_024634879.1	uncharacterized protein LOC112420313	2.51082	0.000207977	AT5G04700.1	_no_symbol_available_no_full_name_available_chr5_1354240-1356754_REVERSE_LENGTH_669
MsaG032212	#N/A	#N/A	2.51002	0.00029541	#N/A	#N/A
MsaG012341	XP_003598212.1	probable trehalose-phosphate phosphatase F	2.50807	0.00410908	AT4G22590.1	_TPPG_trehalose-6-phosphate_phosphatase_G_chr4_11893707-11895371_REVERSE_LENGTH_377
MsaG028928	XP_003616836.1	GDSL esterase/lipase At2g04570	2.50073	1.5779e-08	AT2G04570.1	_OSP1_GGL14_Guard-cell-enriched_GDSL_Lipase_14_Occluded_Stomatal_Pores_1_chr2_1594747-1596129_FORWARD_LENGTH_350
MsaG010263	XP_003596932.1	fasciclin-like arabinogalactan protein 15	2.49539	0.000127486	AT5G06390.1	_FLA17_FASCICLIN-like_arabinogalactan_protein_17_precursor_chr5_1952939-1955047_FORWARD_LENGTH_458
MsaG042671	XP_013445179.1	CO(2)-response secreted protease	2.48857	0.000376296	AT1G20160.1	_SBT5.2(b)_SBT5.2(a)_CRSP_ATSBT5.2_CO2_RESPONSE_SECRETED_PROTEASE_chr1_6990852-6993854_REVERSE_LENGTH_769
MsaG016793	XP_024635884.1	BEACH domain-containing protein B isoform X1	2.48206	1.0097e-07	AT1G58230.2	_BCHB_Beach-Domain_Homolog_B_chr1_21566331-21578865_FORWARD_LENGTH_2604
MsaG043203	XP_013445648.1	flavonol 3-O-glucosyltransferase UGT89B1	2.4804	4.48518e-06	AT1G73880.1	_UGT89B1_UDP-glucosyl_transferase_89B1_chr1_27785143-27786564_FORWARD_LENGTH_473
MsaG042504	XP_003627179.2	disease resistance protein RUN1	2.47048	0.00187119	AT1G63750.3	_no_symbol_available_no_full_name_available_chr1_23650940-23655333_FORWARD_LENGTH_1131
MsaG003641	XP_013468758.1	CBL-interacting serine/threonine-protein kinase 4	2.46172	0.000414217	AT3G23000.1	_SnRK3.10_ATSRPK1_CIPK7_PKS7_ATSR2_SNF1-RELATED_PROTEIN_KINASE_3.10_CBL-interacting_protein_kinase_7_chr3_8172654-8173943_FORWARD_LENGTH_429
MsaG006406	XP_039686256.1	uncharacterized protein LOC11424236	2.4586	0.00465077	AT1G11300.1	_EGM1_enhanced_shoot_growth_under_mannitol_strebeta_1_chr1_3794389-3797346_FORWARD_LENGTH_820
MsaG031784	#N/A	#N/A	2.44714	0.00444304	ATCG01240.1	_RPS7.2_ribosomal_protein_S7_chrc_140704-141171_FORWARD_LENGTH_155
MsaG044426	XP_013441971.2	probable disease resistance protein At5g66900	2.4436	0.00411834	AT5G66900.1	_NRG1A_NRG1.1_N_REQUIREMENT_GENE_1.1_chr5_26714931-26717757_REVERSE_LENGTH_809
MsaG025471	XP_024640371.1	filament-like plant protein 7	2.42696	3.52414e-07	AT2G23360.1	_no_symbol_available_no_full_name_available_chr2_9949420-9952727_FORWARD_LENGTH_898
MsaG044259	XP_003629360.1	cytochrome P450 84A1	2.42404	0.00295709	AT4G36220.1	_CYP84A1_FAH1_F5H_ferulic_acid_5-hydroxylase_1_CYTOCHROME_P450_84A1_chr4_17137584-17139619_REVERSE_LENGTH_520
MsaG036764	XP_039691188.1	ribulose bisphosphate carboxylase large chain-like	2.42245	8.95515e-08	ATCG00490.1	_RBCL__chrc_54958-56397_FORWARD_LENGTH_479
MsaG044267	XP_039685195.1	beta-galactosidase 3-like	2.42035	4.55528e-10	AT4G36360.1	_BGAL3_beta-galactosidase_3_chr4_17176840-17181143_REVERSE_LENGTH_856
MsaG014098	XP_039687143.1	ABC transporter C family member 3 isoform X2	2.41643	0.000274346	AT3G13080.4	_MRP3_ATMRP3_ABCC3_ATP-binding_cabetaette_C3_MULTIDRUG_RESISTANCE_PROTEIN_3_multidrug_resistance-abetaociated_protein_3_chr3_4197606-4201250_REVERSE_LENGTH_1120
MsaG042821	#N/A	#N/A	2.40397	1.5421e-06	AT5G57350.4	_ATAHA3_HA3_AHA3_H(+)-ATPase_3_ARABIDOPSIS_THALIANA_ARABIDOPSIS_H(+)-ATPASE_chr5_23231208-23236381_REVERSE_LENGTH_949
MsaG000607	#N/A	#N/A	2.40008	0.00292285	AT3G23510.1	_no_symbol_available_no_full_name_available_chr3_8428071-8433159_FORWARD_LENGTH_867
MsaG009606	#N/A	#N/A	2.39119	0.00054361	#N/A	#N/A
MsaG007507	XP_003594633.1	polygalacturonase At1g48100	2.38855	8.64784e-06	AT1G48100.1	_PGX3_POLYGALACTURONASE_INVOLVED_IN_EXPANSION3_chr1_17766921-17769625_FORWARD_LENGTH_475
MsaG012058	XP_003598418.1	transcription factor RADIALIS	2.37704	4.34697e-05	AT2G21650.1	_RSM1_ATRL2_MEE3_RADIALIS-LIKE_SANT/MYB_1_ARABIDOPSIS_RAD-LIKE_2_MATERNAL_EFFECT_EMBRYO_ARREST_3_chr2_9259654-9260419_FORWARD_LENGTH_101
MsaG005063	XP_024625387.1	ethylene-responsive transcription factor ERF027	2.37672	5.06458e-05	AT5G52020.1	_no_symbol_available_no_full_name_available_chr5_21124192-21124890_REVERSE_LENGTH_232
MsaG034490	#N/A	#N/A	2.37633	0.00147015	AT4G19500.1	_no_symbol_available_no_full_name_available_chr4_10625787-10630140_FORWARD_LENGTH_1309
MsaG034882	XP_003621016.1	solute carrier family 35 member F1	2.37572	7.38613e-06	AT3G59310.1	_no_symbol_available_no_full_name_available_chr3_21922316-21924313_REVERSE_LENGTH_332
MsaG032144	XP_024641218.1	protein IQ-DOMAIN 1	2.36708	0.00399084	AT5G03040.3	_iqd2_IQ-domain_2_chr5_710380-712406_REVERSE_LENGTH_461
MsaG015585	#N/A	#N/A	2.3576	5.04353e-06	AT4G16420.1	_PRZ1_ADA2B_homolog_of_yeast_ADA2_2B_PROPORZ1_chr4_9262805-9265775_REVERSE_LENGTH_487
MsaG005184	XP_039685894.1	cysteine synthase	2.35364	3.59724e-05	AT4G14880.5	_OASA1_OLD3_CYTACS1_ATCYS-3A_ONSET_OF_LEAF_DEATH_3_O-acetylserine_(thiol)_lyase_(OAS-TL)_isoform_A1_chr4_8518209-8520050_REVERSE_LENGTH_322
MsaG030377	XP_039688969.1	DNA-directed RNA polymerase subunit beta	2.35035	0.0024808	ATCG00190.1	_RPOB_RNA_polymerase_subunit_beta_chrc_23111-26329_REVERSE_LENGTH_1072
MsaG019493	XP_003605646.1	RNA-binding protein 24 isoform X1	2.34929	0.000509209	AT1G33470.2	_no_symbol_available_no_full_name_available_chr1_12144632-12146040_FORWARD_LENGTH_244
MsaG033856	XP_024641141.1	disease resistance protein RPV1	2.34119	0.000702847	AT5G17680.1	_no_symbol_available_no_full_name_available_chr5_5822999-5827153_FORWARD_LENGTH_1294
MsaG041047	XP_013443805.1	uncharacterized protein LOC25500035	2.33021	0.000517855	AT4G37445.1	_no_symbol_available_no_full_name_available_chr4_17604144-17604918_REVERSE_LENGTH_161
MsaG010784	XP_024633096.1	IRK-interacting protein	2.32767	0.00309203	AT5G12900.1	_no_symbol_available_no_full_name_available_chr5_4072151-4074445_REVERSE_LENGTH_562
MsaG044945	XP_003608909.1	probable pectate lyase 22	2.32345	1.88418e-12	AT5G63180.1	_no_symbol_available_no_full_name_available_chr5_25341106-25343113_REVERSE_LENGTH_432
MsaG030138	XP_013450825.2	methyl-CpG-binding domain-containing protein 9	2.32278	5.5497e-06	AT3G01460.1	_ATMBD9_MBD9_methyl-CPG-binding_domain_9_chr3_173316-182038_FORWARD_LENGTH_2176
MsaG019058	#N/A	#N/A	2.3155	0.00321521	AT2G07785.1	_no_symbol_available_no_full_name_available_chr2_3348114-3348413_FORWARD_LENGTH_99
MsaG030400	YP_001381711.1	locus_tag=MetrCp041	2.31528	7.79393e-06	ATCG00580.1	_PSBE_photosystem_II_reaction_center_protein_E_chrc_64071-64322_REVERSE_LENGTH_83
MsaG000120	XP_039689188.1	lysine-specific histone demethylase 1 homolog 3 isoform X2	2.30594	2.37668e-12	AT4G16310.5	_LDL3_LSD1-like_3_chr4_9218636-9224764_FORWARD_LENGTH_1628
MsaG034095	XP_024630585.2	disease resistance protein RPV1	2.30467	0.00138169	AT5G17680.1	_no_symbol_available_no_full_name_available_chr5_5822999-5827153_FORWARD_LENGTH_1294
MsaG032210	#N/A	#N/A	2.2993	5.44663e-07	#N/A	#N/A
MsaG005188	XP_039685894.1	cysteine synthase	2.29238	0.000525271	AT4G14880.5	_OASA1_OLD3_CYTACS1_ATCYS-3A_ONSET_OF_LEAF_DEATH_3_O-acetylserine_(thiol)_lyase_(OAS-TL)_isoform_A1_chr4_8518209-8520050_REVERSE_LENGTH_322
MsaG015096	XP_003600994.3	laccase-12	2.27983	0.00211009	AT5G05390.1	_LAC12_laccase_12_chr5_1594753-1597042_FORWARD_LENGTH_565
MsaG034494	XP_003620587.1	disease resistance protein RUN1	2.2757	0.0036097	AT1G63880.1	_no_symbol_available_no_full_name_available_chr1_23712514-23716047_REVERSE_LENGTH_1017
MsaG014709	XP_024633886.1	uncharacterized protein LOC11408266	2.27248	2.52568e-07	AT1G54520.1	_FLAP1_Fluctuating-Light-_Acclimation_Protein1_chr1_20363565-20365874_FORWARD_LENGTH_391
MsaG019907	XP_013442634.1	expansin-B3	2.26893	0.000427022	AT4G28250.1	_EXPB3_ATEXPB3_ATHEXP_BETA_1.6_expansin_B3_chr4_14000446-14001945_REVERSE_LENGTH_264
MsaG013804	#N/A	#N/A	2.2682	0.000910874	AT2G47980.1	_SCC3_ATSCC3_sister-chromatid_cohesion_protein_3_SISTER-CHROMATID_COHESION_PROTEIN_3_chr2_19631423-19636795_FORWARD_LENGTH_1098
MsaG019898	XP_013442634.1	expansin-B3	2.26686	0.00160695	AT4G28250.1	_EXPB3_ATEXPB3_ATHEXP_BETA_1.6_expansin_B3_chr4_14000446-14001945_REVERSE_LENGTH_264
MsaG032063	XP_013451746.1	ABC transporter C family member 10	2.25319	2.57305e-05	AT3G59140.1	_ATMRP14_MRP14_ABCC10_multidrug_resistance-abetaociated_protein_14_ATP-binding_cabetaette_C10_chr3_21863519-21868701_REVERSE_LENGTH_1453
MsaG021973	#N/A	#N/A	2.23834	0.00109272	#N/A	#N/A
MsaG026450	XP_003627569.1	probable glycerol-3-phosphate acyltransferase 8	2.23753	0.00548062	AT4G00400.1	_AtGPAT8_GPAT8_GLYCEROL-3-PHOSPHATE_sn-2-ACYLTRANSFERASE_8_chr4_174312-176734_REVERSE_LENGTH_500
MsaG024163	XP_013447020.2	myosin-11	2.23643	6.81216e-07	AT1G63300.1	_no_symbol_available_no_full_name_available_chr1_23482193-23486067_FORWARD_LENGTH_1029
MsaG042375	XP_024627857.1	TMV resistance protein N	2.23534	0.00381598	AT5G17680.2	_no_symbol_available_no_full_name_available_chr5_5822999-5827153_FORWARD_LENGTH_1295
MsaG039246	XP_003624991.1	sulfoquinovosidase	2.23193	3.76137e-05	AT3G45940.1	_no_symbol_available_no_full_name_available_chr3_16886226-16889171_REVERSE_LENGTH_868
MsaG014334	XP_013453265.2	phosphoglucan%2C water dikinase%2C chloroplastic	2.22931	8.27814e-08	AT5G26570.2	_ATGWD3_OK1_PWD_PHOSPHOGLUCAN_WATER_DIKINASE_chr5_9261580-9266463_FORWARD_LENGTH_865
MsaG001063	XP_013466360.1	probable 6-phosphogluconolactonase 4%2C chloroplastic	2.22746	7.01668e-07	AT5G24400.1	_PGL3_EMB2024_EMBRYO_DEFECTIVE_2024_6-PHOSPHOGLUCONOLACTONASE_3_chr5_8330532-8331784_REVERSE_LENGTH_325
MsaG030403	#N/A	#N/A	2.22356	5.44956e-07	#N/A	#N/A
MsaG037610	#N/A	#N/A	2.22188	0.000164615	AT3G17380.1	_no_symbol_available_no_full_name_available_chr3_5950240-5952124_FORWARD_LENGTH_309
MsaG045957	XP_013458369.1	cyprosin	2.22029	0.000681179	AT1G11910.1	_ATAPA1_AtPaspA1_PaspA1_APA1_aspartic_proteinase_A1_putative_aspartic_proteinase_A1_chr1_4017119-4019874_REVERSE_LENGTH_506
MsaG008602	#N/A	#N/A	2.21999	8.36698e-05	AT4G04850.2	_KEA3_ATKEA3_K+_efflux_antiporter_3_chr4_2453174-2457490_FORWARD_LENGTH_776
MsaG041962	XP_039685181.1	histone-lysine N-methyltransferase ATX3	2.21942	0.000270025	AT3G61740.2	_ATX3_SDG14_SET_domain_protein_14_Arabidopsis_TRITHORAX_3_chr3_22851133-22856548_REVERSE_LENGTH_982
MsaG024528	XP_024627847.1	aluminum-activated malate transporter 9 isoform X2	2.21916	2.12714e-08	AT3G18440.1	_ALMT9_AtALMT9_aluminum-activated_malate_transporter_9_chr3_6328181-6330652_FORWARD_LENGTH_598
MsaG045111	XP_024634300.1	nuclear poly(A) polymerase 4 isoform X3	2.21541	2.97705e-06	AT4G32850.3	_nPAP_PAP(IV)_PAPS4_poly(A)_polymerase_4_poly(A)_polymerase_IV_nuclear_poly(a)_polymerase_chr4_15850134-15854351_FORWARD_LENGTH_735
MsaG035714	XP_013447669.1	COBRA-like protein 4	2.20603	0.00016933	AT5G15630.1	_AtCOBL4_IRX6_COBL4_COBRA-LIKE4_IRREGULAR_XYLEM_6_chr5_5084842-5086545_FORWARD_LENGTH_431
MsaG022163	#N/A	#N/A	2.20106	1.74685e-06	#N/A	#N/A
MsaG032228	#N/A	#N/A	2.19707	2.10827e-08	#N/A	#N/A
MsaG028924	XP_003616836.1	GDSL esterase/lipase At2g04570	2.19479	2.36967e-05	AT2G04570.1	_OSP1_GGL14_Guard-cell-enriched_GDSL_Lipase_14_Occluded_Stomatal_Pores_1_chr2_1594747-1596129_FORWARD_LENGTH_350
MsaG045152	XP_013457868.1	uncharacterized protein LOC25493801	2.19144	3.61736e-10	AT3G47890.2	_no_symbol_available_no_full_name_available_chr3_17667172-17673530_REVERSE_LENGTH_1568
MsaG032357	#N/A	#N/A	2.18669	7.00125e-11	#N/A	#N/A
MsaG008934	XP_003594249.1	U-box domain-containing protein 4	2.18009	0.00370398	AT4G16490.1	_no_symbol_available_no_full_name_available_chr4_9293891-9295530_REVERSE_LENGTH_472
MsaG043222	XP_013445681.1	uncharacterized protein Cbei_0202	2.1768	3.0528e-06	AT4G30720.1	_PDE327_PIGMENT_DEFECTIVE_327_chr4_14972212-14975461_REVERSE_LENGTH_707
MsaG012917	XP_013444833.1	putative disease resistance protein At3g14460	2.17575	0.00218677	AT3G14470.2	_no_symbol_available_no_full_name_available_chr3_4857940-4861104_FORWARD_LENGTH_1054
MsaG002494	#N/A	#N/A	2.161	2.34443e-06	ATCG00480.1	_PB_ATPB_CF1beta_AthCF1beta_ATP_synthase_subunit_beta_chrc_52660-54156_REVERSE_LENGTH_498
MsaG006982	XP_013462736.1	heavy metal-associated isoprenylated plant protein 33	2.1544	0.000747195	AT3G06130.2	_AtHMP25_HEAVY_METAL_AbetaOCIATED_PROTEIN_25_chr3_1853193-1854673_REVERSE_LENGTH_349
MsaG006695	XP_013462600.1	uncharacterized protein LOC25486003	2.15113	0.00212734	AT1G63310.1	_no_symbol_available_no_full_name_available_chr1_23486580-23487044_REVERSE_LENGTH_154
MsaG028703	#N/A	#N/A	2.1504	7.04536e-06	AT3G14470.2	_no_symbol_available_no_full_name_available_chr3_4857940-4861104_FORWARD_LENGTH_1054
MsaG014691	XP_039688221.1	uncharacterized protein LOC25490384 isoform X2	2.14744	0.000907753	AT1G12280.1	_SUMM2_supprebetaor_of_mkk1_mkk2_2_chr1_4174875-4177559_REVERSE_LENGTH_894
MsaG005010	XP_003592284.1	tubulin beta-8 chain	2.1462	1.39593e-05	AT5G23860.2	_TUB8_tubulin_beta_8_chr5_8042962-8044528_FORWARD_LENGTH_449
MsaG041080	XP_013443839.1	uncharacterized protein LOC25500065	2.14247	0.000694048	AT3G60240.2	_EIF4G_CUM2_eukaryotic_translation_initiation_factor_4G_CUCUMOVIRUS_MULTIPLICATION_2_chr3_22261842-22268295_FORWARD_LENGTH_1723
MsaG008891	XP_013443465.1	cellulose synthase-like protein G3	2.13771	1.30461e-05	AT4G24000.1	_ATCSLG2_CSLG2_cellulose_synthase_like_G2_ARABIDOPSIS_THALIANA_CELLULOSE_SYNTHASE_LIKE_G2_chr4_12462142-12465471_FORWARD_LENGTH_722
MsaG000377	XP_039688529.1	LIM domain-containing protein WLIM1	2.135	8.76235e-05	AT1G10200.1	_WLIM1_AtWLIM1_WLIM1_chr1_3346677-3347763_REVERSE_LENGTH_190
MsaG041189	XP_039684361.1	putative ABC transporter C family member 15 isoform X2	2.13492	0.00115402	AT3G60160.3	_MRP9_ABCC9_ATMRP9_ATP-binding_cabetaette_C9_multidrug_resistance-abetaociated_protein_9_chr3_22223829-22229008_REVERSE_LENGTH_1470
MsaG030027	XP_003618412.2	ABC transporter B family member 15	2.13425	0.000810432	AT3G28345.1	_MDR13_ABCB15_multi-drug_resistance_13_ATP-binding_cabetaette_B15_chr3_10593921-10598775_REVERSE_LENGTH_1240
MsaG031493	#N/A	#N/A	2.12923	0.000802785	AT4G15640.2	_no_symbol_available_no_full_name_available_chr4_8919245-8921382_REVERSE_LENGTH_329
MsaG037318	XP_039691188.1	ribulose bisphosphate carboxylase large chain-like	2.12498	5.43136e-05	ATCG00490.1	_RBCL__chrc_54958-56397_FORWARD_LENGTH_479
MsaG030392	#N/A	#N/A	2.11995	7.14986e-07	#N/A	#N/A
MsaG017218	XP_003603408.2	LOW QUALITY PROTEIN: ethylene-responsive transcription factor SHINE 2-like	2.11449	2.04922e-05	AT5G25390.2	_SHN3_shine3_chr5_8820637-8821741_FORWARD_LENGTH_189
MsaG010416	XP_013465078.1	expansin-B3	2.11035	0.00310881	AT4G28250.1	_EXPB3_ATEXPB3_ATHEXP_BETA_1.6_expansin_B3_chr4_14000446-14001945_REVERSE_LENGTH_264
MsaG027724	XP_003615100.1	uncharacterized protein LOC11442297	2.10954	0.0012282	AT4G08910.1	_no_symbol_available_no_full_name_available_chr4_5712389-5713247_FORWARD_LENGTH_212
MsaG035442	XP_039689947.1	disease resistance protein RPV1	2.10461	8.73779e-12	AT5G17680.2	_no_symbol_available_no_full_name_available_chr5_5822999-5827153_FORWARD_LENGTH_1295
MsaG026139	XP_024639393.1	cellulose synthase-like protein D2	2.10408	0.00551401	AT3G03050.1	_CSLD3_KJK_RHD7_ATCSLD3_ROOT_HAIR_DEFECTIVE_7_cellulose_synthase-like_D3_KOJAK_CELLULOSE_SYNTHASE_LIKE_D3_chr3_687873-691629_FORWARD_LENGTH_1145
MsaG015608	XP_039687496.1	subtilisin-like protease SBT5.3 isoform X2	2.10271	0.00164368	AT5G59810.1	_SBT5.4_ATSBT5.4__chr5_24096895-24100387_REVERSE_LENGTH_778
MsaG026542	XP_003613299.1	probable serine/threonine-protein kinase PBL28	2.09714	0.00348204	AT1G24030.2	_PBL28_PBS1-Like_28_chr1_8503394-8505195_FORWARD_LENGTH_361
MsaG037121	#N/A	#N/A	2.09609	0.00229477	AT5G02500.1	_AtHsp70-1_HSP70-1_HSC70-1_HSC70_AT-HSC70-1_ARABIDOPSIS_THALIANA_HEAT_SHOCK_COGNATE_PROTEIN_70-1_heat_shock_cognate_protein_70-1_HEAT_SHOCK_COGNATE_PROTEIN_70_HEAT_SHOCK_PROTEIN_70-1_chr5_554055-556334_REVERSE_LENGTH_651
MsaG025432	#N/A	#N/A	2.09482	0.000133463	#N/A	#N/A
MsaG022654	#N/A	#N/A	2.0752	0.000127994	#N/A	#N/A
MsaG038081	XP_013449167.2	protein trichome birefringence-like 3	2.07157	0.0021448	AT5G01360.1	_TBL3_TRICHOME_BIREFRINGENCE-LIKE_3_chr5_147608-149316_REVERSE_LENGTH_434
MsaG019780	XP_013442533.2	G-type lectin S-receptor-like serine/threonine-protein kinase At4g03230	2.06554	0.00183637	AT4G03230.4	_no_symbol_available_no_full_name_available_chr4_1419278-1422828_REVERSE_LENGTH_1010
MsaG001381	XP_039690021.1	long chain acyl-CoA synthetase 2	2.064	5.17541e-07	AT1G49430.1	_LACS2_LRD2_long-chain_acyl-CoA_synthetase_2_LATERAL_ROOT_DEVELOPMENT_2_chr1_18291188-18295641_FORWARD_LENGTH_665
MsaG026152	XP_003612825.1	probable transcription factor KAN2	2.06253	0.00174222	AT1G32240.1	_KAN2_KANADI_2_chr1_11625882-11630355_REVERSE_LENGTH_388
MsaG041303	#N/A	#N/A	2.05595	8.35264e-06	#N/A	#N/A
MsaG012894	XP_003599413.1	putative disease resistance RPP13-like protein 1	2.05447	5.90094e-05	AT3G14460.1	_LRRAC1_leucine-rich_repeat_(LRR)_protein_1_chr3_4851990-4856264_REVERSE_LENGTH_1424
MsaG002354	XP_013441999.1	NAD(P)H-dependent 6'-deoxychalcone synthase	2.05323	0.000970049	AT1G59960.1	_no_symbol_available_no_full_name_available_chr1_22071410-22073067_REVERSE_LENGTH_326
MsaG043357	#N/A	#N/A	2.05295	4.88764e-05	AT4G38180.1	_FRS5_FAR1-related_sequence_5_chr4_17906702-17909404_REVERSE_LENGTH_788
MsaG001985	XP_024637399.2	uncharacterized protein LOC25482787	2.04941	0.00130822	AT4G27220.2	_no_symbol_available_no_full_name_available_chr4_13633953-13636736_REVERSE_LENGTH_927
MsaG038970	XP_024626457.1	acetyl-coenzyme A synthetase%2C chloroplastic/glyoxysomal	2.04542	6.89129e-06	AT5G36880.2	_ACS_acetyl-CoA_synthetase_chr5_14534961-14540296_REVERSE_LENGTH_743
MsaG024503	XP_003630799.1	uncharacterized protein LOC11409615	2.04432	0.00312888	AT4G32350.3	_ISTL7_IST1-LIKE_7_chr4_15617634-15620642_FORWARD_LENGTH_732
MsaG035910	XP_003621644.2	RNA polymerase II C-terminal domain phosphatase-like 3	2.0417	2.77433e-09	AT2G33540.1	_CPL3_ATCPL3_C-terminal_domain_phosphatase-like_3_chr2_14204081-14208797_REVERSE_LENGTH_1241
MsaG016728	XP_024633819.1	omega-hydroxypalmitate O-feruloyl transferase	2.03894	0.00295494	AT5G41040.1	_ASFT_RWP1_HHT_hydroxycinnamoyl-_CoA_ω-hydroxyacid_O-hydroxycinnamoyltransferase_aliphatic_suberin_feruloyl-transferase_REDUCED_LEVELS_OF_WALL-BOUND_PHENOLICS_1_chr5_16431448-16433086_FORWARD_LENGTH_457
MsaG006220	XP_003593145.1	beta-xylosidase/alpha-L-arabinofuranosidase 1	2.03842	1.36442e-05	AT5G64570.1	_ATBXL4_XYL4_ARABIDOPSIS_THALIANA_BETA-D-XYLOSIDASE_4_beta-D-xylosidase_4_chr5_25810227-25813309_REVERSE_LENGTH_784
MsaG018271	#N/A	#N/A	2.03167	0.00136531	#N/A	#N/A
MsaG010035	XP_024631689.1	disease resistance protein RPV1	2.02804	7.53156e-05	AT5G17680.1	_no_symbol_available_no_full_name_available_chr5_5822999-5827153_FORWARD_LENGTH_1294
MsaG041185	XP_003626834.1	very-long-chain aldehyde decarbonylase CER1	2.02787	0.0036121	AT1G02205.4	_CER22_CER1_ECERIFERUM_22_ECERIFERUM_1_chr1_418924-422154_FORWARD_LENGTH_626
MsaG037784	XP_013448936.1	L-type lectin-domain containing receptor kinase S.4	2.02747	2.59188e-05	AT3G55550.1	_LecRK-S.4_L-type_lectin_receptor_kinase_S.4_chr3_20600019-20602073_REVERSE_LENGTH_684
MsaG038219	XP_003623483.1	protein SCAR2	2.02552	1.12987e-07	AT2G38440.1	_ITB1_ATSCAR2_SCAR2_DIS3_WAVE4_IRREGULAR_TRICHOME__BRANCH1_SCAR_homolog_2_SCAR_HOMOLOG_2_chr2_16095550-16100851_FORWARD_LENGTH_1399
MsaG038031	XP_003623285.1	putative serine/threonine-protein kinase isoform X2	2.02426	0.000727606	AT3G09010.1	_no_symbol_available_no_full_name_available_chr3_2750285-2752086_FORWARD_LENGTH_393
MsaG028721	#N/A	#N/A	2.02225	0.00465879	AT3G14470.2	_no_symbol_available_no_full_name_available_chr3_4857940-4861104_FORWARD_LENGTH_1054
MsaG010899	XP_003597608.1	beta-galactosidase 1	2.01908	1.65983e-05	AT3G13750.1	_BGAL1_beta_galactosidase_1_beta-galactosidase_1_chr3_4511192-4515756_FORWARD_LENGTH_847
MsaG017817	XP_003604007.1	endoglucanase 24	2.01721	0.00417733	AT4G39010.1	_AtGH9B18_CEL6_GH9B18_glycosyl_hydrolase_9B18_CELLULASE_6_chr4_18176162-18179102_REVERSE_LENGTH_497
MsaG032229	#N/A	#N/A	2.01708	0.00381336	#N/A	#N/A
MsaG019109	#N/A	#N/A	2.01262	7.03431e-07	ATCG00540.1	_PETA_photosynthetic_electron_transfer_A_chrc_61657-62619_FORWARD_LENGTH_320
MsaG044286	XP_024628986.1	thioredoxin domain-containing protein PLP3B	2.01054	1.23939e-06	AT5G66410.1	_PLP3b_phosducin-like_protein_3_homolog_chr5_26519909-26521459_FORWARD_LENGTH_230
MsaG035456	XP_024625256.1	RNA-binding KH domain-containing protein RCF3	2.01036	0.00119147	AT5G15270.3	_no_symbol_available_no_full_name_available_chr5_4958738-4960737_FORWARD_LENGTH_533
MsaG011613	XP_003598046.1	GDSL esterase/lipase At1g33811	2.00826	3.10936e-05	AT1G33811.1	_GGL7__chr1_12267918-12269690_FORWARD_LENGTH_370
MsaG008570	#N/A	#N/A	2.00795	0.00108238	#N/A	#N/A
MsaG014158	#N/A	#N/A	2.00552	0.00444369	AT1G51600.2	_ZML2_TIFY2A_GATA28_GATA_TRANSCRIPTION_FACTOR_28_ZIM-LIKE_2_chr1_19133176-19135252_FORWARD_LENGTH_302
MsaG003041	XP_013468238.1	protein IQ-DOMAIN 1	2.00519	1.42156e-07	AT5G03040.3	_iqd2_IQ-domain_2_chr5_710380-712406_REVERSE_LENGTH_461
MsaG034285	XP_003620438.2	zinc finger protein BRUTUS	1.99856	4.05887e-10	AT3G18290.1	_EMB2454_BTS_BRUTUS_embryo_defective_2454_chr3_6274308-6280174_FORWARD_LENGTH_1254
MsaG017647	XP_003603782.1	GDSL esterase/lipase EXL3	1.99608	4.11104e-05	AT1G75900.1	_GGL13__chr1_28499179-28500943_FORWARD_LENGTH_364
MsaG042005	XP_013444696.1	cytochrome b561 and DOMON domain-containing protein At3g07570	1.99595	0.00104306	AT3G07570.1	_no_symbol_available_no_full_name_available_chr3_2418205-2420206_REVERSE_LENGTH_369
MsaG032225	#N/A	#N/A	1.99583	8.78608e-08	#N/A	#N/A
MsaG008336	XP_003611113.1	O-glucosyltransferase rumi homolog	1.99038	2.59419e-08	AT5G23850.1	_no_symbol_available_no_full_name_available_chr5_8038126-8040741_FORWARD_LENGTH_542
MsaG003942	XP_003591076.1	#N/A	1.98645	0.00116132	AT1G54820.1	_no_symbol_available_no_full_name_available_chr1_20447370-20450761_FORWARD_LENGTH_458
MsaG013936	XP_013459906.2	pre-mRNA-splicing factor ATP-dependent RNA helicase DEAH7	1.98637	0.00240247	AT5G13010.1	_PINP1_CUV_PRP16_EMB3011_FEY_FOREVER_YOUNG_homolog_in_yeast_PRP16_CLUMSY_VEIN_embryo_defective_3011_PSR1-Interacting_Protein_1_chr5_4122747-4128660_FORWARD_LENGTH_1255
MsaG032223	#N/A	#N/A	1.98235	0.00496901	#N/A	#N/A
MsaG039438	XP_003625228.2	adenylosuccinate lyase	1.98028	0.00290227	AT1G36280.1	_no_symbol_available_no_full_name_available_chr1_13640600-13642908_FORWARD_LENGTH_527
MsaG003827	XP_003590975.1	ankyrin repeat domain-containing protein 13C	1.97498	4.14802e-06	AT3G04470.1	_no_symbol_available_no_full_name_available_chr3_1189841-1191853_REVERSE_LENGTH_640
MsaG032221	#N/A	#N/A	1.97329	2.60433e-07	#N/A	#N/A
MsaG028709	#N/A	#N/A	1.96304	0.00069835	AT3G14470.2	_no_symbol_available_no_full_name_available_chr3_4857940-4861104_FORWARD_LENGTH_1054
MsaG038113	XP_039683214.1	disease resistance protein RUN1 isoform X2	1.9551	2.55548e-07	AT5G17680.1	_no_symbol_available_no_full_name_available_chr5_5822999-5827153_FORWARD_LENGTH_1294
MsaG019307	#N/A	#N/A	1.9538	6.44702e-06	#N/A	#N/A
MsaG012587	XP_013459099.1	GDSL esterase/lipase At1g29670	1.95048	6.46382e-05	AT1G29670.2	_GDSL1_GGL6__chr1_10375639-10377717_FORWARD_LENGTH_431
MsaG018734	#N/A	#N/A	1.94738	3.5364e-05	#N/A	#N/A
MsaG040436	XP_024626291.2	long chain acyl-CoA synthetase 1	1.93741	0.00145178	AT2G47240.3	_LACS1_CER8_LONG-CHAIN_ACYL-COA_SYNTHASE_1_ECERIFERUM_8_chr2_19393835-19397616_FORWARD_LENGTH_660
MsaG016779	XP_003602873.2	protein SABRE	1.93724	1.69037e-12	AT1G58250.1	_HPS4_SAB_hypersensitive_to_Pi_starvation_4_SABRE_chr1_21587317-21601373_REVERSE_LENGTH_2607
MsaG025710	XP_003612092.1	beta-galactosidase 3	1.93106	0.00015635	AT4G36360.1	_BGAL3_beta-galactosidase_3_chr4_17176840-17181143_REVERSE_LENGTH_856
MsaG005348	XP_003592519.1	endo-1%2C4-beta-xylanase 5-like isoform X1	1.93073	0.00475989	AT4G33840.1	_no_symbol_available_no_full_name_available_chr4_16223694-16226095_REVERSE_LENGTH_576
MsaG001310	#N/A	#N/A	1.92812	0.00401244	AT4G08370.1	_EXT20_extensin_20_chr4_5301962-5303314_REVERSE_LENGTH_350
MsaG035766	XP_039683986.1	photosystem II protein D1-like	1.92459	0.000109834	ATCG00020.1	_PSBA_photosystem_II_reaction_center_protein_A_chrc_383-1444_REVERSE_LENGTH_353
MsaG024313	XP_024629156.1	uncharacterized protein LOC25502178	1.92227	0.00533974	AT4G23840.1	_no_symbol_available_no_full_name_available_chr4_12400379-12403190_FORWARD_LENGTH_597
MsaG041500	XP_003627063.2	probable LRR receptor-like serine/threonine-protein kinase At1g05700 isoform X2	1.9132	6.40528e-05	AT4G29990.1	_no_symbol_available_no_full_name_available_chr4_14665802-14669438_REVERSE_LENGTH_876
MsaG040937	XP_003626594.2	subtilisin-like protease SBT3	1.91164	0.000168136	AT5G67090.1	_SBT1.9_Subtilisin-like_protease_1.9_chr5_26774111-26776321_REVERSE_LENGTH_736
MsaG019775	XP_013442533.2	G-type lectin S-receptor-like serine/threonine-protein kinase At4g03230	1.90586	6.96327e-06	AT4G03230.4	_no_symbol_available_no_full_name_available_chr4_1419278-1422828_REVERSE_LENGTH_1010
MsaG028635	XP_039690211.1	putative disease resistance protein RGA3	1.90539	4.18109e-07	AT3G14470.2	_no_symbol_available_no_full_name_available_chr3_4857940-4861104_FORWARD_LENGTH_1054
MsaG043098	#N/A	#N/A	1.90334	0.000129196	ATCG00490.1	_RBCL__chrc_54958-56397_FORWARD_LENGTH_479
MsaG019072	#N/A	#N/A	1.90318	5.66429e-06	ATCG01010.1	_NDHF__chrc_110398-112638_REVERSE_LENGTH_746
MsaG008986	XP_013464103.1	squamosa promoter-binding-like protein 16	1.90234	0.00379115	AT1G69170.1	_AtSPL6_SPL6_SQUAMOSA_PROMOTER_BINDING_PROTEIN_(SBP)-domain_transcription_factor_6_chr1_26005626-26007041_FORWARD_LENGTH_405
MsaG025044	XP_003611024.1	ethylene-responsive transcription factor CRF2	1.90088	0.00035346	AT4G23750.2	_CRF2_TMO3_TARGET_OF_MONOPTEROS_3_cytokinin_response_factor_2_chr4_12376751-12377782_FORWARD_LENGTH_343
MsaG000694	XP_003588711.2	#N/A	1.89531	0.000624309	AT5G11420.1	_no_symbol_available_no_full_name_available_chr5_3644655-3646991_FORWARD_LENGTH_366
MsaG018356	XP_039689476.1	putative pentatricopeptide repeat-containing protein At3g01580 isoform X1	1.89368	0.00115674	AT3G01580.1	_no_symbol_available_no_full_name_available_chr3_223529-225511_REVERSE_LENGTH_660
MsaG013884	XP_024635273.1	pentatricopeptide repeat-containing protein At5g02860	1.89273	8.44895e-05	AT5G02860.5	_no_symbol_available_no_full_name_available_chr5_654102-656561_FORWARD_LENGTH_819
MsaG006568	XP_003593641.2	glycogen phosphorylase 1 isoform X1	1.89236	8.31126e-06	AT3G46970.1	_ATPHS2_PHS2_alpha-glucan_phosphorylase_2_Arabidopsis_thaliana_alpha-glucan_phosphorylase_2_chr3_17301625-17306111_REVERSE_LENGTH_841
MsaG041516	#N/A	#N/A	1.89093	0.00470037	AT1G20925.1	_PILS1_PIN-LIKES_1_chr1_7289973-7292507_FORWARD_LENGTH_472
MsaG014573	#N/A	#N/A	1.88926	0.00121573	AT1G12280.1	_SUMM2_supprebetaor_of_mkk1_mkk2_2_chr1_4174875-4177559_REVERSE_LENGTH_894
MsaG030417	#N/A	#N/A	1.88906	6.76996e-09	#N/A	#N/A
MsaG028044	XP_039690123.1	ribonuclease E/G-like protein%2C chloroplastic isoform X2	1.8853	3.14071e-08	AT2G04270.1	_RNEE/G_RNE_RNAse_E/G-like_RNase_E_chr2_1474961-1480014_FORWARD_LENGTH_996
MsaG022139	#N/A	#N/A	1.88329	0.00313379	#N/A	#N/A
MsaG031081	XP_013451028.1	protein LONGIFOLIA 1	1.87525	0.000538629	AT5G15580.1	_TRM2_LNG1_AtLNG1_LONGIFOLIA1_TON1_Recruiting_Motif_2_chr5_5068495-5071930_REVERSE_LENGTH_927
MsaG011245	#N/A	#N/A	1.87149	0.0045423	AT1G67020.1	_no_symbol_available_no_full_name_available_chr1_25011008-25012987_REVERSE_LENGTH_659
MsaG030391	#N/A	#N/A	1.86861	0.000739189	#N/A	#N/A
MsaG001521	XP_013466859.1	pentatricopeptide repeat-containing protein At1g66345%2C mitochondrial	1.86502	0.00235761	AT1G66345.1	_MISF26_Mitochondrial_Intron_Splicing_Factor_26_chr1_24737719-24739353_FORWARD_LENGTH_544
MsaG017194	XP_003603363.1	pEARLI1-like lipid transfer protein 1	1.86437	0.00162797	AT2G45180.1	_DRN1_Disease_Related_Nonspeciﬁc_Lipid_Transfer_Protein_1_chr2_18626377-18626781_FORWARD_LENGTH_134
MsaG023833	YP_001381736.1	photosystem I P700 chlorophyll a apoprotein A1	1.86428	3.25197e-05	ATCG00350.1	_PSAA__chrc_39605-41857_REVERSE_LENGTH_750
MsaG022820	#N/A	#N/A	1.8607	9.46123e-07	#N/A	#N/A
MsaG030415	#N/A	#N/A	1.8559	8.28519e-06	#N/A	#N/A
MsaG003557	XP_003590780.1	protein SIEVE ELEMENT OCCLUSION B	1.85559	0.000463628	AT3G01680.1	_AtSEOR1_SEOR1_SEOb_Arabidopsis_thaliana_sieve_element_occlusion-related_1_sieve_element_occlusion_b_Sieve-Element-Occlusion-Related_1_chr3_252033-255246_FORWARD_LENGTH_740
MsaG027524	XP_003614634.1	3-ketoacyl-CoA synthase 6	1.85274	0.000101751	AT1G68530.1	_G2_KCS6_CER6_POP1_AtCUT1_AtCER6_CUT1_CUTICULAR_1_ECERIFERUM_6_3-ketoacyl-CoA_synthase_6_POLLEN-PISTIL_INCOMPATIBILITY_1_chr1_25712881-25714733_REVERSE_LENGTH_497
MsaG022180	#N/A	#N/A	1.852	0.00335746	#N/A	#N/A
MsaG009077	XP_013464150.1	AAA-ATPase At4g25835	1.85169	0.00539079	AT4G25835.1	_no_symbol_available_no_full_name_available_chr4_13136117-13137637_FORWARD_LENGTH_506
MsaG039273	#N/A	#N/A	1.84524	0.00095687	AT3G57040.2	_ATRR4_ARR9_RESPONSE_REGULATOR_4_response_regulator_9_chr3_21110059-21111228_FORWARD_LENGTH_234
MsaG016232	XP_003602195.1	probable WRKY transcription factor 41	1.84272	0.00131457	AT4G23810.1	_ATWRKY53_WRKY53__chr4_12392666-12393739_REVERSE_LENGTH_324
MsaG008713	XP_024630375.1	protein TSS	1.84272	2.23949e-17	AT4G28080.1	_REC2_REDUCED_CHLOROPLAST_COVERAGE_2_chr4_13948993-13957840_REVERSE_LENGTH_1819
MsaG026836	XP_003613849.1	expansin-A15	1.83608	4.17636e-05	AT2G03090.1	_EXPA15_ATEXP15_ATHEXP_ALPHA_1.3_ATEXPA15_EXP15_expansin_A15_EXPANSIN_15_chr2_917361-918554_REVERSE_LENGTH_253
MsaG025531	XP_003611782.2	uncharacterized protein LOC11415527 isoform X1	1.83373	0.00152614	AT4G37080.3	_no_symbol_available_no_full_name_available_chr4_17473719-17476716_FORWARD_LENGTH_610
MsaG001532	XP_024638285.1	ENHANCER OF AG-4 protein 2 isoform X1	1.83364	0.00161306	AT5G23150.2	_ART1_HUA2_AERIAL_ROSETTE_1_ENHANCER_OF_AG-4_2_chr5_7786173-7791648_FORWARD_LENGTH_1339
MsaG043702	#N/A	#N/A	1.83286	0.000226069	ATCG00020.1	_PSBA_photosystem_II_reaction_center_protein_A_chrc_383-1444_REVERSE_LENGTH_353
MsaG012106	XP_024633492.1	putative receptor-like protein kinase At4g00960 isoform X2	1.82703	0.000182177	AT4G05200.2	_CRK25_cysteine-rich_RLK_(RECEPTOR-like_protein_kinase)_25_chr4_2679793-2682363_REVERSE_LENGTH_693
MsaG008049	XP_024632158.2	putative disease resistance protein At3g14460	1.82616	0.0014546	AT3G14470.2	_no_symbol_available_no_full_name_available_chr3_4857940-4861104_FORWARD_LENGTH_1054
MsaG033940	#N/A	#N/A	1.82361	3.63366e-07	AT4G08450.2	_no_symbol_available_no_full_name_available_chr4_5365610-5371136_FORWARD_LENGTH_1217
MsaG016738	XP_039687672.1	non-specific phospholipase C6	1.82118	2.80692e-06	AT3G48610.1	_NPC6_non-specific_phospholipase_C6_chr3_18011653-18013959_REVERSE_LENGTH_520
MsaG001423	XP_039690153.1	uncharacterized protein LOC25479472 isoform X5	1.82112	0.000233576	AT4G27190.1	_no_symbol_available_no_full_name_available_chr4_13620977-13623934_REVERSE_LENGTH_985
MsaG038241	XP_003623535.1	protein LURP-one-related 10 isoform X3	1.82047	0.000688307	AT5G01750.2	_no_symbol_available_no_full_name_available_chr5_290034-291109_FORWARD_LENGTH_217
MsaG018333	#N/A	#N/A	1.82021	0.000130663	#N/A	#N/A
MsaG032219	#N/A	#N/A	1.81778	3.52507e-07	#N/A	#N/A
MsaG044427	XP_024627535.2	probable disease resistance protein At5g66900	1.81358	0.00199549	AT5G66900.1	_NRG1A_NRG1.1_N_REQUIREMENT_GENE_1.1_chr5_26714931-26717757_REVERSE_LENGTH_809
MsaG033944	XP_039682691.1	TMV resistance protein N isoform X2	1.80584	1.07894e-07	AT5G41750.2	_no_symbol_available_no_full_name_available_chr5_16694047-16697527_FORWARD_LENGTH_1068
MsaG007933	XP_024631816.1	rust resistance kinase Lr10 isoform X2	1.80279	0.00164083	AT5G38240.3	_no_symbol_available_no_full_name_available_chr5_15277239-15279317_REVERSE_LENGTH_578
MsaG024435	XP_024629660.1	NAC domain-containing protein 75 isoform X2	1.79925	0.000528509	AT4G29230.2	_anac075_SND4_NAC075_NAC_domain_containing_protein_75_chr4_14410338-14414956_FORWARD_LENGTH_497
MsaG045245	XP_013457935.1	formin-like protein 20 isoform X1	1.7967	1.30535e-05	AT5G07740.1	_no_symbol_available_no_full_name_available_chr5_2459076-2466580_REVERSE_LENGTH_1649
MsaG026591	XP_039690339.1	polygalacturonase 1 beta-like protein 3	1.79254	3.17652e-08	AT1G70370.2	_PGL3_PG2_polygalacturonase_2_chr1_26513003-26514998_REVERSE_LENGTH_626
MsaG025141	XP_024638996.1	DNA-directed RNA polymerase IV subunit 1 isoform X1	1.79173	0.000191757	AT1G63020.2	_NRPD1_NRPD1A_POL_IVA_SMD2_SDE4_SILENCING_MOVEMENT_DEFICIENT_2_NUCLEAR_RNA_POLYMERASE_D_1A_nuclear_RNA_polymerase_D1A_chr1_23355329-23361126_REVERSE_LENGTH_1453
MsaG028671	XP_039690656.1	putative disease resistance protein RGA1	1.79154	1.6394e-06	AT3G14470.2	_no_symbol_available_no_full_name_available_chr3_4857940-4861104_FORWARD_LENGTH_1054
MsaG024208	XP_013447052.1	cytochrome P450 86A22	1.79124	0.000591978	AT2G45970.1	_LCR_CYP86A8_"cytochrome_P450_family_86_subfamily_A_polypeptide_8"_LACERATA_chr2_18912548-18914161_REVERSE_LENGTH_537
MsaG044055	XP_003629038.2	kinesin-like protein KIN-14E	1.78677	0.000573671	AT5G65930.2	_KCBP_PKCBP_ZWI_ZWICHEL_KINESIN-LIKE_CALMODULIN-BINDING_PROTEIN_POTATO_KINESIN-LIKE_CALMODULIN-BINDING_PROTEIN_chr5_26370369-26376394_REVERSE_LENGTH_1260
MsaG033483	XP_013452453.1	cleavage and polyadenylation specificity factor subunit 1	1.7819	0.000585652	AT5G51660.1	_ATCPSF160_CPSF160_cleavage_and_polyadenylation_specificity_factor_160_chr5_20980250-20989268_FORWARD_LENGTH_1442
MsaG024904	XP_024638923.1	WEB family protein At3g02930%2C chloroplastic isoform X3	1.7801	6.05316e-05	AT5G16730.1	_no_symbol_available_no_full_name_available_chr5_5497890-5500775_FORWARD_LENGTH_853
MsaG030449	XP_013451590.1	xyloglucan endotransglucosylase/hydrolase protein A	1.77907	0.00546783	AT5G13870.3	_EXGT-A4_XTH5_endoxyloglucan_transferase_A4_xyloglucan_endotransglucosylase/hydrolase_5_chr5_4475089-4476217_REVERSE_LENGTH_293
MsaG004751	XP_024641428.2	probable leucine-rich repeat receptor-like protein kinase At2g33170 isoform X2	1.7786	7.53849e-08	AT1G34420.1	_no_symbol_available_no_full_name_available_chr1_12584587-12587570_FORWARD_LENGTH_966
MsaG034477	#N/A	#N/A	1.77433	0.00539298	AT4G29060.1	_emb2726_embryo_defective_2726_chr4_14317744-14321315_FORWARD_LENGTH_953
MsaG024245	XP_013447092.1	probable polygalacturonase	1.77305	2.46137e-07	AT4G23500.1	_PGF12_Polygalacturonase_Clade_F_12_chr4_12264640-12267074_FORWARD_LENGTH_495
MsaG030140	XP_013450825.2	methyl-CpG-binding domain-containing protein 9	1.77227	2.57878e-05	AT3G01460.1	_ATMBD9_MBD9_methyl-CPG-binding_domain_9_chr3_173316-182038_FORWARD_LENGTH_2176
MsaG030501	XP_039689864.1	disease resistance protein RPV1 isoform X3	1.77213	0.00483936	AT5G17680.2	_no_symbol_available_no_full_name_available_chr5_5822999-5827153_FORWARD_LENGTH_1295
MsaG038109	XP_039683465.1	importin-11 isoform X1	1.76807	0.000170101	AT3G08960.3	_KA120__chr3_2730405-2736762_REVERSE_LENGTH_1010
MsaG005425	XP_013470069.2	receptor protein kinase-like protein At4g34220	1.76328	2.44212e-05	AT4G34220.1	_RDK1_RECEPTOR_DEAD_KINASE1_chr4_16381653-16384054_REVERSE_LENGTH_757
MsaG035964	XP_003621730.1	probably inactive leucine-rich repeat receptor-like protein kinase At3g28040	1.76184	1.16103e-05	AT3G28040.1	_no_symbol_available_no_full_name_available_chr3_10435139-10438268_FORWARD_LENGTH_1016
MsaG030398	YP_001381703.1	photosystem II 47 kDa protein	1.76154	7.74366e-06	ATCG00680.1	_PSBB_photosystem_II_reaction_center_protein_B_chrc_72371-73897_FORWARD_LENGTH_508
MsaG013291	#N/A	#N/A	1.75961	9.10363e-06	#N/A	#N/A
MsaG007110	XP_003594161.1	1-aminocyclopropane-1-carboxylate oxidase	1.75923	0.00491174	AT1G05010.1	_EFE_ACO4_EAT1_ethylene_forming_enzyme_ethylene-forming_enzyme_chr1_1431419-1432695_REVERSE_LENGTH_323
MsaG001513	XP_039685414.1	uncharacterized protein LOC25501253 isoform X4	1.75912	3.48425e-05	AT4G27190.1	_no_symbol_available_no_full_name_available_chr4_13620977-13623934_REVERSE_LENGTH_985
MsaG018282	#N/A	#N/A	1.75818	0.00205273	#N/A	#N/A
MsaG043006	XP_013445477.2	SH2 domain-containing protein A	1.75735	0.00103843	AT1G17040.1	_SHA_ATSHA_STATLA_ARABIDOPSIS_THALIANA_SH2_DOMAIN_PROTEIN_A_SH2_domain_protein_A_STAT-TYPE_LINKER-SH2_DOMAIN_FACTOR_A_chr1_5825109-5828056_FORWARD_LENGTH_641
MsaG017503	XP_003603694.3	E3 ubiquitin-protein ligase WAV3	1.75143	0.000654787	AT5G49665.1	_WAV3__chr5_20167119-20169420_REVERSE_LENGTH_740
MsaG016092	XP_003602071.2	two-component response regulator ARR17 isoform X1	1.74918	4.41126e-05	AT2G41310.1	_ATRR3_RR3_ARR8_RESPONSE_REGULATOR_8_response_regulator_3_chr2_17222280-17223536_FORWARD_LENGTH_225
MsaG003082	XP_039686149.1	splicing factor 3B subunit 1	1.74607	2.02937e-07	AT5G64270.1	_no_symbol_available_no_full_name_available_chr5_25706909-25710718_FORWARD_LENGTH_1269
MsaG045507	XP_003609353.2	axial regulator YABBY 5	1.74475	0.00168287	AT2G26580.2	_YAB5_YABBY5_chr2_11303923-11306739_REVERSE_LENGTH_164
MsaG043883	#N/A	#N/A	1.74439	0.000290341	#N/A	#N/A
MsaG011834	XP_024633774.1	calmodulin binding protein PICBP	1.74233	0.00354922	AT2G38800.1	_no_symbol_available_no_full_name_available_chr2_16216999-16218837_FORWARD_LENGTH_612
MsaG044486	XP_013442395.3	mitogen-activated protein kinase kinase kinase 20	1.74161	0.00194909	AT4G36950.1	_MAPKKK21_mitogen-activated_protein_kinase_kinase_kinase_21_chr4_17422834-17423844_REVERSE_LENGTH_336
MsaG039078	XP_039683536.1	probable polyribonucleotide nucleotidyltransferase 1%2C chloroplastic	1.73959	8.61945e-05	AT3G03710.1	_PNP_RIF10_PDE326_PIGMENT_DEFECTIVE_326_POLYNUCLEOTIDE_PHOSPHORYLASE_resistant_to_inhibition_with_FSM_10_chr3_919542-924906_FORWARD_LENGTH_922
MsaG015983	XP_003601895.2	protein-tyrosine-phosphatase MKP1	1.73893	5.29828e-05	AT3G55270.1	_MKP1_ATMKP1_mitogen-activated_protein_kinase_phosphatase_1_ARABIDOPSIS_MITOGEN-ACTIVATED_PROTEIN_KINASE_PHOSPHATASE_1_chr3_20496775-20499408_FORWARD_LENGTH_783
MsaG032206	#N/A	#N/A	1.73576	5.95388e-05	#N/A	#N/A
MsaG013475	XP_003599819.3	callose synthase 7	1.73513	0.00262344	AT1G06490.2	_atgsl7_gsl07_ATGSL07_GSL07_GSL7_CalS7_glucan_synthase-like_7_callose_synthase_7_Arabidopsis_thaliana_glucan_synthase-like_7_chr1_1978762-1989046_FORWARD_LENGTH_1933
MsaG025189	XP_003611237.2	deoxyribodipyrimidine photo-lyase isoform X1	1.73387	0.000311737	AT1G12370.2	_PHR1_UVR2_UV_RESISTANCE_2_photolyase_1_chr1_4206500-4208842_REVERSE_LENGTH_496
MsaG025863	XP_039684674.1	uncharacterized protein LOC25486158 isoform X1	1.73104	0.00299353	AT1G64570.1	_DUO3_DUO_POLLEN_3_chr1_23978868-23983925_FORWARD_LENGTH_1239
MsaG011970	XP_039687301.1	F-box protein At3g54460	1.72874	0.000344443	AT3G54460.1	_no_symbol_available_no_full_name_available_chr3_20162050-20167186_REVERSE_LENGTH_1378
MsaG016429	XP_013461490.1	protein ENHANCED DISEASE RESISTANCE 4	1.72587	0.00150695	AT5G05190.1	_EDR4_ENHANCED_DISEASE_RESISTANCE4_chr5_1541853-1543875_FORWARD_LENGTH_615
MsaG024055	XP_003630398.2	uncharacterized protein LOC11440055 isoform X1	1.72455	0.000438697	#N/A	#N/A
MsaG019110	#N/A	#N/A	1.72012	0.00063647	ATCG00720.1	_PETB_photosynthetic_electron_transfer_B_chrc_74841-76292_FORWARD_LENGTH_215
MsaG031738	XP_024632463.1	probable LRR receptor-like serine/threonine-protein kinase At3g47570	1.71971	0.00055429	AT3G47570.1	_no_symbol_available_no_full_name_available_chr3_17527611-17530748_FORWARD_LENGTH_1010
MsaG016262	XP_003602229.2	probable plastid-lipid-associated protein 14%2C chloroplastic	1.71768	4.08681e-08	AT5G53450.1	_ORG1_FBN11_FIBRILLIN11_OBP3-responsive_gene_1_chr5_21689204-21692242_FORWARD_LENGTH_670
MsaG035263	XP_003621257.1	expansin-A10	1.71213	0.00365656	AT1G69530.2	_AT-EXP1_ATHEXP_ALPHA_1.2_EXP1_ATEXPA1_EXPA1_ATEXP1_EXPANSIN_1_expansin_A1_chr1_26142034-26143051_FORWARD_LENGTH_250
MsaG047149	XP_003608902.2	GDSL esterase/lipase At3g48460	1.7106	0.000163713	AT3G48460.1	_SFAR4_SEED_FATTY_ACID_REDUCER_4_chr3_17949496-17951082_FORWARD_LENGTH_381
MsaG040727	XP_003626431.1	protein ECERIFERUM 2	1.70657	2.76489e-07	AT4G29250.1	_no_symbol_available_no_full_name_available_chr4_14420713-14422177_FORWARD_LENGTH_460
MsaG001571	XP_039690267.1	myosin-1	1.70649	0.00226699	AT3G19960.5	_ATM1_myosin_1_chr3_6949787-6956736_FORWARD_LENGTH_1166
MsaG000033	XP_013466196.1	pentatricopeptide repeat-containing protein At2g15820%2C chloroplastic	1.70598	0.00278185	AT2G15820.1	_OTP51_ORGANELLE_TRANSCRIPT_PROCEbetaING_51_chr2_6888734-6891360_REVERSE_LENGTH_849
MsaG028235	XP_003616411.1	protein INVOLVED IN DE NOVO 2	1.70506	0.000106592	AT3G48670.3	_RDM12_IDN2_INVOLVED_IN_DE_NOVO_2_RNA-DIRECTED_DNA_METHYLATION_12_chr3_18031240-18033615_FORWARD_LENGTH_647
MsaG009363	#N/A	#N/A	1.70374	5.30759e-05	#N/A	#N/A
MsaG030884	XP_024642045.1	uncharacterized protein LOC25495608	1.70374	0.00191034	#N/A	#N/A
MsaG018531	#N/A	#N/A	1.70017	0.0026456	#N/A	#N/A
MsaG010076	XP_024632358.1	uncharacterized protein LOC25487444	1.69954	0.00133727	#N/A	#N/A
MsaG015717	XP_003601650.3	small subunit processome component 20 homolog isoform X1	1.699	0.000271528	AT4G30990.3	_no_symbol_available_no_full_name_available_chr4_15084456-15097860_FORWARD_LENGTH_2624
MsaG017013	XP_013461819.1	probable xyloglucan glycosyltransferase 12	1.69671	0.00141886	AT4G07960.2	_ATCSLC12_CSLC12_CELLULOSE-SYNTHASE_LIKE_C12_Cellulose-synthase-like_C12_chr4_4802628-4805114_REVERSE_LENGTH_699
MsaG045401	XP_003609200.2	ABC transporter G family member 32	1.69585	1.31663e-08	AT2G26910.1	_PEC1_PDR4_ATPDR4_ABCG32_AtABCG32_PERMEABLE_CUTICLE_1_ATP-binding_cabetaette_G32_pleiotropic_drug_resistance_4_PLEIOTROPIC_DRUG_RESISTANCE_4_chr2_11481623-11487874_FORWARD_LENGTH_1420
MsaG005438	#N/A	#N/A	1.67898	3.78666e-05	ATCG00680.1	_PSBB_photosystem_II_reaction_center_protein_B_chrc_72371-73897_FORWARD_LENGTH_508
MsaG040130	XP_039683399.1	pentatricopeptide repeat-containing protein At2g36240	1.67895	0.00236293	AT2G36240.1	_no_symbol_available_no_full_name_available_chr2_15195663-15197156_FORWARD_LENGTH_497
MsaG003218	XP_013468379.1	CLIP-associated protein	1.67887	0.00140343	AT2G20190.1	_ATCLASP_CLASP_CLIP-abetaociated_protein_CLIP-AbetaOCIATED_PROTEIN_chr2_8711862-8718813_REVERSE_LENGTH_1439
MsaG028430	XP_024639455.1	probable helicase MAGATAMA 3 isoform X2	1.67871	0.00345649	AT4G05540.1	_no_symbol_available_no_full_name_available_chr4_2818776-2821065_REVERSE_LENGTH_689
MsaG036720	XP_013443076.1	peptidyl serine alpha-galactosyltransferase	1.67814	0.00329954	AT3G01720.1	_AtSERGT1__chr3_262412-265608_REVERSE_LENGTH_802
MsaG033857	#N/A	#N/A	1.67716	0.000214591	AT1G63740.1	_no_symbol_available_no_full_name_available_chr1_23645525-23648807_FORWARD_LENGTH_992
MsaG001589	XP_003589785.4	#N/A	1.67509	0.00160131	AT1G35710.1	_no_symbol_available_no_full_name_available_chr1_13220940-13224386_FORWARD_LENGTH_1120
MsaG003556	XP_013468709.1	protein SIEVE ELEMENT OCCLUSION B	1.67427	0.00519092	AT3G01680.1	_AtSEOR1_SEOR1_SEOb_Arabidopsis_thaliana_sieve_element_occlusion-related_1_sieve_element_occlusion_b_Sieve-Element-Occlusion-Related_1_chr3_252033-255246_FORWARD_LENGTH_740
MsaG009282	XP_013464291.3	G-type lectin S-receptor-like serine/threonine-protein kinase LECRK3	1.67293	0.00229323	AT5G60900.1	_RLK1_receptor-like_protein_kinase_1_chr5_24498467-24501494_REVERSE_LENGTH_832
MsaG032222	#N/A	#N/A	1.67223	7.67698e-06	#N/A	#N/A
MsaG030382	YP_001381703.1	photosystem II 47 kDa protein	1.66996	3.97828e-05	ATCG00680.1	_PSBB_photosystem_II_reaction_center_protein_B_chrc_72371-73897_FORWARD_LENGTH_508
MsaG030381	YP_001381711.1	locus_tag=MetrCp041	1.66934	0.00396011	ATCG00580.1	_PSBE_photosystem_II_reaction_center_protein_E_chrc_64071-64322_REVERSE_LENGTH_83
MsaG025551	XP_003611805.1	probable disease resistance protein At5g66900	1.66732	0.000334815	AT5G66900.1	_NRG1A_NRG1.1_N_REQUIREMENT_GENE_1.1_chr5_26714931-26717757_REVERSE_LENGTH_809
MsaG039929	XP_003625615.2	fasciclin-like arabinogalactan protein 11	1.66439	0.00158761	AT5G03170.1	_FLA11_ATFLA11_ARABIDOPSIS_FASCICLIN-LIKE_ARABINOGALACTAN-PROTEIN_11_FASCICLIN-like_arabinogalactan-protein_11_chr5_752898-753638_REVERSE_LENGTH_246
MsaG041175	XP_003626806.1	protein TRIGALACTOSYLDIACYLGLYCEROL 4%2C chloroplastic isoform X1	1.65865	0.000616657	AT2G44640.1	_no_symbol_available_no_full_name_available_chr2_18417286-18419063_FORWARD_LENGTH_451
MsaG027232	XP_013456671.1	protein TPX2	1.6582	0.00266617	AT1G03780.2	_TPX2_AtTPX2_targeting_protein_for_XKLP2_chr1_947785-951696_REVERSE_LENGTH_758
MsaG008526	XP_013446794.1	uncharacterized protein LOC25501905	1.65358	0.00259623	AT3G48770.2	_no_symbol_available_no_full_name_available_chr3_18079261-18086817_REVERSE_LENGTH_1899
MsaG000340	XP_003589130.1	#N/A	1.65329	0.00110173	AT1G60060.1	_no_symbol_available_no_full_name_available_chr1_22139282-22141585_FORWARD_LENGTH_386
MsaG016573	XP_003602634.2	uncharacterized protein LOC11430449 isoform X2	1.65064	0.0022456	AT1G21390.1	_emb2170_embryo_defective_2170_chr1_7489385-7490554_REVERSE_LENGTH_248
MsaG007420	XP_024632305.1	endoribonuclease Dicer homolog 2 isoform X1	1.64936	5.37536e-07	AT3G03300.3	_ATDCL2_DCL2_DICER-LIKE_2_dicer-like_2_chr3_768020-774833_REVERSE_LENGTH_1388
MsaG018698	#N/A	#N/A	1.64823	9.98574e-06	#N/A	#N/A
MsaG043276	XP_013466927.1	methylenetetrahydrofolate reductase 2	1.64819	0.00125784	AT2G44160.1	_MTHFR2_methylenetetrahydrofolate_reductase_2_chr2_18262301-18265185_FORWARD_LENGTH_594
MsaG038786	XP_003624297.2	subtilisin-like protease Glyma18g48580 isoform X1	1.64427	0.00423844	AT5G59810.1	_SBT5.4_ATSBT5.4__chr5_24096895-24100387_REVERSE_LENGTH_778
MsaG044688	XP_024638401.1	two-component response regulator-like APRR2	1.64289	3.55845e-05	AT4G18020.9	_PRR2_APRR2_PSEUDO-RESPONSE_REGULATOR_2_chr4_10003738-10006682_REVERSE_LENGTH_535
MsaG035767	XP_003621600.1	pentatricopeptide repeat-containing protein At2g31400%2C chloroplastic	1.64099	0.00511982	AT2G31400.1	_GUN1_genomes_uncoupled_1_chr2_13387201-13390550_REVERSE_LENGTH_918
MsaG001850	XP_013446794.1	uncharacterized protein LOC25501905	1.63796	2.10131e-05	AT3G48770.2	_no_symbol_available_no_full_name_available_chr3_18079261-18086817_REVERSE_LENGTH_1899
MsaG007092	XP_013462895.2	malonyl-CoA decarboxylase%2C mitochondrial isoform X3	1.63528	0.00039496	AT4G04320.2	_no_symbol_available_no_full_name_available_chr4_2113565-2116525_FORWARD_LENGTH_517
MsaG022693	#N/A	#N/A	1.63519	0.00202203	#N/A	#N/A
MsaG005376	XP_013470000.1	uncharacterized protein LOC25485360	1.63489	1.01805e-06	AT3G19540.1	_BDR4_Boundary_of_ROP_domain4_chr3_6780762-6782633_FORWARD_LENGTH_485
MsaG033444	XP_013454972.2	protein SUPPRESSOR OF npr1-1%2C CONSTITUTIVE 1 isoform X1	1.6331	0.000150275	AT5G36930.4	_no_symbol_available_no_full_name_available_chr5_14567771-14571907_REVERSE_LENGTH_1188
MsaG035762	XP_039683301.1	DNA-directed RNA polymerase 2%2C chloroplastic/mitochondrial	1.63282	0.00150313	AT5G15700.1	_no_symbol_available_no_full_name_available_chr5_5115793-5121609_REVERSE_LENGTH_1011
MsaG009495	XP_024631889.1	F-box/FBD/LRR-repeat protein At3g14710	1.63168	0.00181149	AT3G14710.1	_no_symbol_available_no_full_name_available_chr3_4941545-4943055_FORWARD_LENGTH_442
MsaG025304	XP_003611409.1	beta-amylase 3%2C chloroplastic	1.62459	0.000720577	AT4G17090.1	_CT-BMY_BMY8_AtBAM3_BAM3_BETA-AMYLASE_8_BETA-AMYLASE_3_chloroplast_beta-amylase_chr4_9605266-9607250_REVERSE_LENGTH_548
MsaG021876	#N/A	#N/A	1.62396	0.000590989	#N/A	#N/A
MsaG022491	#N/A	#N/A	1.62006	0.00459694	#N/A	#N/A
MsaG010424	XP_024633179.1	uncharacterized protein LOC25487652 isoform X2	1.61679	0.0024211	AT1G03687.1	_no_symbol_available_no_full_name_available_chr1_918308-920306_FORWARD_LENGTH_381
MsaG046140	XP_024638508.1	subtilisin-like protease SBT2.5	1.61462	2.92416e-06	AT4G30020.4	_no_symbol_available_no_full_name_available_chr4_14678251-14681762_FORWARD_LENGTH_816
MsaG042578	XP_003627965.1	ABC transporter C family member 8	1.61414	0.0020226	AT3G21250.2	_ATMRP6_ABCC8_MRP6_multidrug_resistance-abetaociated_protein_6_ARABIDOPSIS_THALIANA_MULTIDRUG_RESISTANCE-AbetaOCIATED_PROTEIN_6_ATP-binding_cabetaette_C8_chr3_7457668-7463261_REVERSE_LENGTH_1464
MsaG009591	#N/A	#N/A	1.61259	0.00152287	AT5G22860.1	_no_symbol_available_no_full_name_available_chr5_7639511-7642945_REVERSE_LENGTH_502
MsaG006691	XP_024632463.1	probable LRR receptor-like serine/threonine-protein kinase At3g47570	1.60981	0.00348625	AT4G20140.1	_GSO1_SGN3_SCHENGEN_3_GAbetaHO1_chr4_10884220-10888045_FORWARD_LENGTH_1249
MsaG026099	XP_024639761.1	extra-large guanine nucleotide-binding protein 3	1.60935	0.000495384	AT1G31930.6	_XLG3_extra-large_GTP-binding_protein_3_chr1_11465832-11468961_FORWARD_LENGTH_848
MsaG000031	XP_024631212.1	calcium-dependent protein kinase 29 isoform X2	1.60598	0.00499387	AT1G76040.2	_CPK29_calcium-dependent_protein_kinase_29_chr1_28537743-28540448_FORWARD_LENGTH_561
MsaG001639	XP_013466945.1	DNA topoisomerase 1 alpha	1.60385	1.85151e-07	AT5G55310.1	_TOP1BETA_TOP1_TOPOISOMERASE_1_DNA_topoisomerase_1_beta_chr5_22430389-22434590_REVERSE_LENGTH_917
MsaG028992	XP_003616931.1	protein NRT1/ PTR FAMILY 6.4	1.60151	0.000171764	AT3G21670.1	_AtNPF6.4_NPF6.4_NRT1/_PTR_family_6.4_chr3_7626942-7628954_REVERSE_LENGTH_590
MsaG020478	XP_003606273.1	glucomannan 4-beta-mannosyltransferase 2	1.60013	3.63226e-09	AT5G22740.1	_ATCSLA2_CSLA2_CSLA02_ATCSLA02_CELLULOSE_SYNTHASE-LIKE_A_2_ARABIDOPSIS_THALIANA__CELLULOSE_SYNTHASE-LIKE_A2_ARABIDOPSIS_THALIANA__CELLULOSE_SYNTHASE-LIKE_A02_cellulose_synthase-like_A02_chr5_7555379-7559866_REVERSE_LENGTH_534
MsaG000334	XP_003589144.1	#N/A	1.5982	9.92397e-06	AT5G47820.2	_FRA1_FRAGILE_FIBER_1_chr5_19366505-19372229_FORWARD_LENGTH_1035
MsaG012934	XP_003599450.3	protein PNS1 isoform X1	1.59794	0.0018313	AT5G13760.1	_no_symbol_available_no_full_name_available_chr5_4442102-4444565_FORWARD_LENGTH_569
MsaG007724	XP_013463227.1	putative E3 ubiquitin-protein ligase LIN-1	1.59719	5.37417e-06	AT3G06880.2	_no_symbol_available_no_full_name_available_chr3_2170516-2175686_REVERSE_LENGTH_1264
MsaG018220	#N/A	#N/A	1.59479	2.85835e-05	#N/A	#N/A
MsaG005262	XP_013469869.1	uncharacterized GPI-anchored protein At3g06035	1.59216	0.0032973	AT3G06035.1	_no_symbol_available_no_full_name_available_chr3_1823172-1824110_REVERSE_LENGTH_200
MsaG010654	XP_039686777.1	phototropin-1	1.59026	2.0033e-10	AT3G45780.2	_RPT1_PHOT1_JK224_NPH1_NONPHOTOTROPIC_HYPOCOTYL_1_phototropin_1_ROOT_PHOTOTROPISM_1_chr3_16818557-16823960_FORWARD_LENGTH_996
MsaG033637	XP_013446157.2	disease resistance protein RPV1	1.5869	0.00122651	AT5G36930.3	_no_symbol_available_no_full_name_available_chr5_14568141-14571907_REVERSE_LENGTH_1125
MsaG025848	XP_003612320.1	protein GRIP	1.58034	0.000186356	AT5G66030.1	_GRIP_ATGRIP__chr5_26405133-26409888_REVERSE_LENGTH_788
MsaG005025	XP_013469675.1	paramyosin	1.58005	8.53789e-05	AT5G52280.1	_no_symbol_available_no_full_name_available_chr5_21226959-21230109_FORWARD_LENGTH_853
MsaG031197	XP_003601987.1	inositol-3-phosphate synthase	1.57968	0.00520632	AT2G22240.1	_MIPS2_ATIPS2_ATMIPS2_myo-inositol-1-phosphate_synthase_2_INOSITOL_3-PHOSPHATE_SYNTHASE_2_MYO-INOSITOL-1-PHOSTPATE_SYNTHASE_2_chr2_9451901-9453938_REVERSE_LENGTH_510
MsaG044040	XP_003629017.2	AP-4 complex subunit epsilon	1.57863	0.000471383	AT1G31730.1	_AP4E_Adaptor_Protein_Complex_4E_chr1_11359907-11363916_FORWARD_LENGTH_938
MsaG023665	XP_003629937.3	calpain-type cysteine protease DEK1	1.57739	9.77503e-06	AT1G55350.6	_EMB80_EMB1275_ATDEK1_DEK1_EMBRYO_DEFECTIVE_80_DEFECTIVE_KERNEL_1_embryo_defective_1275_chr1_20654463-20664501_REVERSE_LENGTH_2151
MsaG043927	XP_013446183.1	protein PHYLLO%2C chloroplastic isoform X1	1.57672	0.00508148	AT1G68890.1	_PHYLLO_PHYLLO_chr1_25896988-25906553_FORWARD_LENGTH_1715
MsaG004827	XP_013469599.1	protein PIGMENT DEFECTIVE 338%2C chloroplastic	1.57651	0.00128515	AT1G71720.1	_PBR1_BSF_RLSB_PDE338_PIGMENT_DEFECTIVE_338_photosystem_biogenesis_regulator_1_RbcL_mRNA_S1_binding_domain_protein_petB/petD_Stabilizing_Factor_chr1_26983744-26985893_FORWARD_LENGTH_500
MsaG042558	XP_024627430.1	disease resistance protein RUN1 isoform X1	1.5722	0.00251704	AT5G17680.2	_no_symbol_available_no_full_name_available_chr5_5822999-5827153_FORWARD_LENGTH_1295
MsaG021006	XP_003606863.2	serine/threonine-protein kinase SMG1	1.56989	0.000458354	AT1G50030.2	_TOR_target_of_rapamycin_chr1_18522626-18539619_REVERSE_LENGTH_2454
MsaG021651	#N/A	#N/A	1.56847	6.96145e-05	#N/A	#N/A
MsaG037005	XP_013442848.1	hydroquinone glucosyltransferase	1.56799	0.00422357	AT4G01070.1	_UGT72B1_GT72B1_UDP-GLUCOSE-DEPENDENT_GLUCOSYLTRANSFERASE_72_B1_chr4_461858-463300_REVERSE_LENGTH_480
MsaG032205	XP_013451206.1	cell division cycle protein 27 homolog B	1.56685	0.00109487	#N/A	#N/A
MsaG019671	XP_024637294.1	zinc finger CCCH domain-containing protein 53	1.56563	7.83585e-05	AT3G51950.4	_no_symbol_available_no_full_name_available_chr3_19278244-19280407_REVERSE_LENGTH_540
MsaG028650	#N/A	#N/A	1.56424	5.03916e-05	AT3G14470.2	_no_symbol_available_no_full_name_available_chr3_4857940-4861104_FORWARD_LENGTH_1054
MsaG005659	XP_013470296.1	protein transport protein Sec24-like At4g32640	1.5602	3.67416e-08	AT4G32640.2	_no_symbol_available_no_full_name_available_chr4_15742661-15750424_FORWARD_LENGTH_1080
MsaG016685	#N/A	#N/A	1.55756	0.000170625	AT1G12430.1	_PAK_AtKINUa_ARK3_"Arabidopsis_thaliana_KINESIN_Ungrouped_clade_gene_A"_phosphatidic_acid_kinase_armadillo_repeat_kinesin_3_chr1_4234122-4238552_REVERSE_LENGTH_919
MsaG007423	XP_024632261.2	translocase of chloroplast 120%2C chloroplastic	1.55636	7.70429e-06	AT2G16640.3	_AIC1_TOC132_ATTOC132_MULTIMERIC_TRANSLOCON_COMPLEX_IN_THE_OUTER_ENVELOPE_MEMBRANE_132_multimeric_translocon_complex_in_the_outer_envelope_membrane_132_ARSENATE_INDUCED_CHLOROSIS__1_chr2_7211489-7215109_REVERSE_LENGTH_1206
MsaG016830	XP_013461759.2	chaperone protein ClpC%2C chloroplastic	1.55232	7.75309e-06	AT5G50920.1	_DCA1_CLPC_ATHSP93-V_CLPC1_HSP93-V_HEAT_SHOCK_PROTEIN_93-V_CLPC_homologue_1_DE-REGULATED_CAO_ACCUMULATION_1_chr5_20715710-20719800_REVERSE_LENGTH_929
MsaG037575	XP_003622965.1	putative receptor protein kinase ZmPK1	1.55073	0.000681009	AT5G24080.2	_no_symbol_available_no_full_name_available_chr5_8139334-8142391_REVERSE_LENGTH_872
MsaG012898	XP_003599363.1	putative disease resistance RPP13-like protein 1	1.55054	3.78381e-05	AT3G14470.2	_no_symbol_available_no_full_name_available_chr3_4857940-4861104_FORWARD_LENGTH_1054
MsaG020717	XP_039689761.1	phototropin-1-like isoform X1	1.55009	0.000580186	AT3G45780.2	_RPT1_PHOT1_JK224_NPH1_NONPHOTOTROPIC_HYPOCOTYL_1_phototropin_1_ROOT_PHOTOTROPISM_1_chr3_16818557-16823960_FORWARD_LENGTH_996
MsaG002364	XP_013467570.1	uncharacterized protein LOC25483423 isoform X1	1.54385	0.000614896	AT3G57630.3	_ExAD_Extensin_Arabinose_Deficient_transferase_chr3_21339543-21343080_REVERSE_LENGTH_793
MsaG017146	XP_024633592.1	pentatricopeptide repeat-containing protein At4g31850%2C chloroplastic	1.5437	0.00381719	AT4G31850.1	_PGR3_proton_gradient_regulation_3_chr4_15403020-15406358_FORWARD_LENGTH_1112
MsaG023876	XP_039684838.1	shikimate kinase 1%2C chloroplastic	1.54329	0.00303574	AT2G21940.5	_SK1_ATSK1_shikimate_kinase_1_chr2_9351106-9352881_FORWARD_LENGTH_303
MsaG041713	XP_003627305.1	trimethyltridecatetraene synthase	1.54291	0.000294663	AT5G07990.1	_CYP75B1_TT7_D501_TRANSPARENT_TESTA_7_CYTOCHROME_P450_75B1_chr5_2560437-2562859_FORWARD_LENGTH_513
MsaG005070	XP_024625420.1	molybdenum cofactor sulfurase isoform X2	1.5422	0.00118642	AT5G51920.1	_no_symbol_available_no_full_name_available_chr5_21097202-21098914_REVERSE_LENGTH_570
MsaG017122	XP_003603250.1	3-ketoacyl-CoA synthase 10	1.54135	0.000813293	AT2G26250.1	_FDH_KCS10_FIDDLEHEAD_3-ketoacyl-CoA_synthase_10_chr2_11170799-11173059_REVERSE_LENGTH_550
MsaG027473	XP_003614559.1	probable leucine-rich repeat receptor-like protein kinase At1g68400	1.53902	1.80317e-05	AT1G68400.1	_no_symbol_available_no_full_name_available_chr1_25646401-25648916_REVERSE_LENGTH_670
MsaG034501	XP_003620654.1	polyprotein of EF-Ts%2C chloroplastic isoform X1	1.53888	0.000240672	AT4G29060.1	_emb2726_embryo_defective_2726_chr4_14317744-14321315_FORWARD_LENGTH_953
MsaG033937	XP_024641834.1	probable cyclic nucleotide-gated ion channel 20%2C chloroplastic isoform X1	1.53835	0.000709285	AT3G17690.1	_ATCNGC19_CNGC19_CYCLIC_NUCLEOTIDE-GATED_CHANNEL_19_cyclic_nucleotide_gated_channel_19_chr3_6045382-6048339_FORWARD_LENGTH_729
MsaG017189	XP_003609436.1	uncharacterized protein LOC11438801 isoform X1	1.53768	0.00553242	#N/A	#N/A
MsaG020669	XP_003606419.2	zinc finger protein BALDIBIS	1.52772	0.00458139	AT5G03150.1	_JKD_JACKDAW_chr5_745849-748678_FORWARD_LENGTH_503
MsaG034278	XP_013452996.2	PR5-like receptor kinase isoform X1	1.52406	9.17231e-07	AT4G18250.1	_no_symbol_available_no_full_name_available_chr4_10087343-10090234_REVERSE_LENGTH_689
MsaG021264	XP_003607170.2	pentatricopeptide repeat-containing protein MRL1%2C chloroplastic	1.51791	0.00115954	AT4G34830.1	_PDE346_MRL1_PIGMENT_DEFECTIVE_346_MATURATION_OF_RBCL_1_chr4_16599976-16605994_REVERSE_LENGTH_1089
MsaG032227	#N/A	#N/A	1.51595	0.000210161	#N/A	#N/A
MsaG025956	XP_024639066.1	arabinosyltransferase XEG113	1.51204	0.00107454	AT2G35610.1	_XEG113_xyloglucanase_113_chr2_14947617-14951106_REVERSE_LENGTH_644
MsaG010127	XP_024632370.1	DDT domain-containing protein PTM isoform X3	1.51126	0.000365176	AT5G22760.1	_DDP2_DDT-PHD_PROTEIN2_chr5_7571635-7577662_FORWARD_LENGTH_1566
MsaG045275	XP_024637831.1	uncharacterized protein LOC25493876 isoform X1	1.5098	6.24953e-09	AT5G07970.3	_no_symbol_available_no_full_name_available_chr5_2544126-2547916_REVERSE_LENGTH_1097
MsaG018323	#N/A	#N/A	1.5075	3.12054e-06	#N/A	#N/A
MsaG022219	#N/A	#N/A	1.50709	0.00350948	#N/A	#N/A
MsaG010634	XP_013465307.1	cytokinin riboside 5'-monophosphate phosphoribohydrolase LOG1	1.50549	0.000631265	AT2G28305.1	_ATLOG1_LOG1_LONELY_GUY_1_chr2_12081186-12084307_FORWARD_LENGTH_213
MsaG026433	XP_024640301.1	TORTIFOLIA1-like protein 4 isoform X1	1.50517	0.0041063	AT1G27210.1	_no_symbol_available_no_full_name_available_chr1_9455669-9457917_REVERSE_LENGTH_625
MsaG008020	XP_024633267.1	calcium-transporting ATPase 8%2C plasma membrane-type isoform X1	1.50459	1.81671e-06	AT5G57110.3	_AT-ACA8_ACA8_"autoinhibited_Ca2+_-ATPase_isoform_8"_"AUTOINHIBITED_CA2+_-ATPASE_ISOFORM_8"_chr5_23109729-23116857_REVERSE_LENGTH_1074
MsaG005535	XP_039683851.1	LEAF RUST 10 DISEASE-RESISTANCE LOCUS RECEPTOR-LIKE PROTEIN KINASE-like 2.1	1.50032	0.000546694	AT5G38260.1	_no_symbol_available_no_full_name_available_chr5_15283692-15285837_REVERSE_LENGTH_638
MsaG039022	XP_003624635.1	importin-5	1.4971	4.63504e-07	AT5G19820.1	_IMB3_KETCH1_EMB2734_EMBRYO_DEFECTIVE_2734_(karyopherin_enabling_the_transport_of_the__cytoplasmic_HYL1_chr5_6695731-6701247_REVERSE_LENGTH_1116
MsaG009131	XP_003595924.1	uncharacterized protein LOC11445011	1.4901	0.00308114	AT3G12710.1	_no_symbol_available_no_full_name_available_chr3_4040572-4041828_REVERSE_LENGTH_312
MsaG024797	XP_003610678.1	probable ATP-dependent DNA helicase CHR12	1.48677	0.000269214	AT3G06010.1	_CHR12_ATCHR12_chromatin_remodeling_12_chr3_1802435-1807284_REVERSE_LENGTH_1102
MsaG042357	XP_024629174.1	putative acyl-activating enzyme 19 isoform X1	1.48472	0.00209547	AT5G35930.4	_no_symbol_available_no_full_name_available_chr5_14067197-14074761_REVERSE_LENGTH_1132
MsaG018064	#N/A	#N/A	1.4828	0.00385375	#N/A	#N/A
MsaG000427	XP_039688445.1	endo-1%2C4-beta-xylanase 1 isoform X1	1.48141	0.00295417	AT1G58370.2	_RXF12_ATXYN1_ARABIDOPSIS_THALIANA_XYLANASE_1_chr1_21684537-21688209_FORWARD_LENGTH_945
MsaG016282	XP_013461420.1	protein DEFECTIVE IN MERISTEM SILENCING 3	1.47981	0.00192804	AT3G49250.1	_IDN1_DMS3_INVOLVED_IN_DE_NOVO_1_DEFECTIVE_IN_MERISTEM_SILENCING_3_chr3_18258613-18260803_REVERSE_LENGTH_420
MsaG006788	XP_003593873.1	protein PLASTID TRANSCRIPTIONALLY ACTIVE 12%2C chloroplastic	1.47465	0.000472666	AT2G34640.1	_PAP5_TAC12_PTAC12_HMR_plastid_transcriptionally_active_12_HEMERA_chr2_14582061-14584345_REVERSE_LENGTH_527
MsaG037239	XP_003622748.2	beta-glucosidase 12	1.47449	8.46133e-06	AT2G44450.1	_BGLU15_beta_glucosidase_15_chr2_18340966-18343744_FORWARD_LENGTH_506
MsaG012755	XP_003599106.1	DNA damage-repair/toleration protein DRT100	1.47405	0.000238076	AT3G12610.1	_DRT100_DNA-DAMAGE_REPAIR/TOLERATION_100_chr3_4006661-4007779_REVERSE_LENGTH_372
MsaG028699	XP_039690359.1	putative disease resistance protein RGA1	1.47358	0.000865406	AT3G14470.2	_no_symbol_available_no_full_name_available_chr3_4857940-4861104_FORWARD_LENGTH_1054
MsaG045863	XP_003609781.1	probable serine/threonine-protein kinase drkD	1.47217	0.00423558	AT5G49470.3	_RAF10__chr5_20063616-20068311_FORWARD_LENGTH_770
MsaG014571	#N/A	#N/A	1.47173	0.00197817	AT1G12210.1	_RFL1_RPS5-like_1_chr1_4140948-4143605_FORWARD_LENGTH_885
MsaG036373	XP_013448019.1	chloride channel protein CLC-b	1.4709	0.000143904	AT3G27170.1	_CLC-B_ATCLC-B_chloride_channel_B_chr3_10024147-10026921_FORWARD_LENGTH_780
MsaG001062	XP_013466359.2	probable 6-phosphogluconolactonase 4%2C chloroplastic	1.4675	0.00134482	AT5G24400.1	_PGL3_EMB2024_EMBRYO_DEFECTIVE_2024_6-PHOSPHOGLUCONOLACTONASE_3_chr5_8330532-8331784_REVERSE_LENGTH_325
MsaG032672	XP_013452215.1	putative septum site-determining protein minD homolog%2C chloroplastic	1.46707	0.00300438	AT5G24020.1	_ATMIND1_MIND_ARC11_ACCUMULATION_AND_REPLICATION_OF_CHLOROPLASTS_11_chr5_8116731-8117711_FORWARD_LENGTH_326
MsaG004172	XP_039685751.1	transcription factor MYB11	1.46477	0.00330303	AT5G49330.1	_PFG3_MYB111_ATMYB111_ARABIDOPSIS_MYB_DOMAIN_PROTEIN_111_myb_domain_protein_111_PRODUCTION_OF_FLAVONOL_GLYCOSIDES_3_chr5_19999147-20001293_REVERSE_LENGTH_342
MsaG003509	XP_013468649.1	uncharacterized protein LOC25484389	1.46291	1.62885e-05	AT3G23530.1	_no_symbol_available_no_full_name_available_chr3_8437472-8442597_FORWARD_LENGTH_867
MsaG023546	XP_024636883.1	E3 ubiquitin-protein ligase UPL3	1.46218	8.89666e-07	AT4G38600.3	_KAK_UPL3_KAKTUS_UBIQUITIN-PROTEIN_LIGASE_3_chr4_18041503-18049292_REVERSE_LENGTH_1888
MsaG044508	XP_013457437.1	kinesin-like protein KIN-4A isoform X1	1.46195	1.1043e-05	AT5G47820.2	_FRA1_FRAGILE_FIBER_1_chr5_19366505-19372229_FORWARD_LENGTH_1035
MsaG040043	XP_024625654.1	wall-associated receptor kinase-like 20	1.46163	0.00210761	AT5G02070.1	_no_symbol_available_no_full_name_available_chr5_405895-408220_REVERSE_LENGTH_657
MsaG012541	XP_013458932.2	disease resistance protein RPM1	1.46101	0.00386333	AT3G07040.1	_RPM1_RPS3_RESISTANCE_TO_PSEUDOMONAS_SYRINGAE_3_RESISTANCE_TO_P._SYRINGAE_PV_MACULICOLA_1_chr3_2226244-2229024_REVERSE_LENGTH_926
MsaG001145	XP_024631281.1	protein CELLULOSE SYNTHASE INTERACTIVE 3	1.45692	1.85221e-06	AT1G77460.4	_CSI3_CELLULOSE_SYNTHASE_INTERACTIVE_3_chr1_29104378-29111580_FORWARD_LENGTH_2136
MsaG022098	#N/A	#N/A	1.4565	0.000241163	#N/A	#N/A
MsaG010652	XP_039686780.1	kinesin-like protein KIN-5D	1.45646	0.00282077	AT3G45850.2	_no_symbol_available_no_full_name_available_chr3_16855814-16860971_REVERSE_LENGTH_1065
MsaG001504	XP_039690148.1	uncharacterized protein LOC25479472 isoform X2	1.45166	0.00513667	AT4G27220.2	_no_symbol_available_no_full_name_available_chr4_13633953-13636736_REVERSE_LENGTH_927
MsaG009279	XP_013464289.1	G-type lectin S-receptor-like serine/threonine-protein kinase LECRK3	1.45123	0.000498043	AT5G60900.1	_RLK1_receptor-like_protein_kinase_1_chr5_24498467-24501494_REVERSE_LENGTH_832
MsaG006849	XP_024633266.1	GTP-binding protein OBGC%2C chloroplastic	1.449	0.0020255	AT5G18570.1	_Obg_A-2_CPSAR1_ATOBGL_OBGL_OBGC_EMB3138_EMB269_ATOBGC_EMBRYO_DEFECTIVE_269_chloroplastic_SAR1_EMBRYO_DEFECTIVE_3138_OBG-like_protein_chr5_6171839-6174823_REVERSE_LENGTH_681
MsaG020528	XP_024636205.1	aspartic proteinase 36	1.44732	0.00162473	AT5G22850.1	_no_symbol_available_no_full_name_available_chr5_7633717-7636298_REVERSE_LENGTH_493
MsaG009474	XP_039684861.1	uncharacterized protein LOC112418173	1.44696	0.00466046	AT1G65810.3	_no_symbol_available_no_full_name_available_chr1_24477089-24480728_REVERSE_LENGTH_1028
MsaG032214	#N/A	#N/A	1.44689	9.89482e-08	#N/A	#N/A
MsaG033867	XP_024641694.1	disease resistance protein RPV1 isoform X1	1.44569	0.0056889	#N/A	#N/A
MsaG015377	XP_024635457.1	protein MICRORCHIDIA 6	1.4447	0.00028144	AT1G19100.1	_AtMORC6_MORC6_DMS11_Microrchidia_6_DEFECTIVE_IN_MERISTEM_SILENCING_11_chr1_6595560-6601159_FORWARD_LENGTH_663
MsaG016869	XP_024633723.1	kinesin-like protein KIN-4A	1.44341	0.00272661	AT5G47820.2	_FRA1_FRAGILE_FIBER_1_chr5_19366505-19372229_FORWARD_LENGTH_1035
MsaG042729	XP_013445196.1	probable inactive leucine-rich repeat receptor-like protein kinase At3g03770	1.44331	4.20693e-06	AT3G03770.3	_no_symbol_available_no_full_name_available_chr3_945303-948436_REVERSE_LENGTH_802
MsaG024669	XP_003631089.3	probable serine/threonine-protein kinase SIS8 isoform X1	1.43835	6.29147e-07	AT1G73660.1	_SIS8_M3Kdelta6_SUGAR_INSENSITIVE_8_chr1_27692247-27696718_REVERSE_LENGTH_1030
MsaG003793	#N/A	#N/A	1.43554	1.06931e-06	AT3G04260.1	_PTAC3_PDE324_plastid_transcriptionally_active_3_PIGMENT_DEFECTIVE_324_chr3_1123231-1127515_REVERSE_LENGTH_910
MsaG041584	XP_039684502.1	receptor-like serine/threonine-protein kinase ALE2	1.43546	0.000458998	AT5G56890.1	_no_symbol_available_no_full_name_available_chr5_23010801-23015559_REVERSE_LENGTH_1113
MsaG040373	XP_013450376.1	pectinesterase	1.43476	1.93605e-09	AT4G02320.1	_no_symbol_available_no_full_name_available_chr4_1022725-1026118_REVERSE_LENGTH_518
MsaG005367	XP_013469991.1	QWRF motif-containing protein 2 isoform X2	1.43397	0.00204246	AT3G19570.2	_QWRF1_SCO3_QWRF_domain_containing_1_SNOWY_COTYLEDON_3_chr3_6797778-6801344_FORWARD_LENGTH_644
MsaG045929	XP_003609880.1	5'-nucleotidase domain-containing protein 4	1.43104	2.82592e-05	AT5G48960.1	_no_symbol_available_no_full_name_available_chr5_19849645-19853382_FORWARD_LENGTH_642
MsaG012081	XP_013458932.2	disease resistance protein RPM1	1.43062	0.00117588	AT3G07040.1	_RPM1_RPS3_RESISTANCE_TO_PSEUDOMONAS_SYRINGAE_3_RESISTANCE_TO_P._SYRINGAE_PV_MACULICOLA_1_chr3_2226244-2229024_REVERSE_LENGTH_926
MsaG017071	XP_003603178.2	(S)-coclaurine N-methyltransferase	1.42556	0.000718477	AT4G33110.2	_no_symbol_available_no_full_name_available_chr4_15972497-15974531_REVERSE_LENGTH_355
MsaG024891	XP_003610789.2	uncharacterized protein LOC11443162 isoform X2	1.42267	0.000128932	AT5G43630.4	_TZP_TANDEM_ZINC_KNUCKLE_PROTEIN_chr5_17527261-17530207_FORWARD_LENGTH_831
MsaG007949	XP_003594968.1	protein ECERIFERUM 2	1.42236	9.2624e-05	AT4G24510.1	_VC-2_VC2_CER2_ECERIFERUM_2_chr4_12660929-12662537_FORWARD_LENGTH_421
MsaG045295	XP_013458008.1	kelch domain-containing protein 3 isoform X2	1.41858	0.000502284	AT1G18610.2	_no_symbol_available_no_full_name_available_chr1_6405779-6408831_FORWARD_LENGTH_556
MsaG044098	XP_024629374.1	glutamate receptor 3.6 isoform X1	1.41839	1.31388e-06	AT3G51480.4	_GLR3.6_ATGLR3.6_glutamate_receptor_3.6_chr3_19101256-19104681_FORWARD_LENGTH_903
MsaG012596	XP_003598950.2	DExH-box ATP-dependent RNA helicase DExH14 isoform X1	1.41826	0.000124258	AT5G61140.2	_BRR2c__chr5_24589999-24603311_FORWARD_LENGTH_2157
MsaG042824	XP_013445305.1	protein FORGETTER 1	1.41778	9.04987e-05	AT1G79350.1	_EMB1135_FGT1_embryo_defective_1135_FORGETTER_1_chr1_29844829-29853215_REVERSE_LENGTH_1295
MsaG013027	#N/A	#N/A	1.41679	0.000637133	AT5G07740.1	_no_symbol_available_no_full_name_available_chr5_2459076-2466580_REVERSE_LENGTH_1649
MsaG009491	XP_024631889.1	F-box/FBD/LRR-repeat protein At3g14710	1.41641	0.000102895	AT3G14710.1	_no_symbol_available_no_full_name_available_chr3_4941545-4943055_FORWARD_LENGTH_442
MsaG012227	#N/A	#N/A	1.41633	0.00564369	AT4G26430.1	_CSN6B_COP9_signalosome_subunit_6B_chr4_13355229-13357326_FORWARD_LENGTH_317
MsaG004315	XP_003591472.1	fumarate hydratase 1%2C mitochondrial	1.41595	0.00187046	AT2G47510.3	_FUM1_fumarase_1_chr2_19498614-19502020_FORWARD_LENGTH_492
MsaG015273	XP_039687403.1	probable inactive leucine-rich repeat receptor-like protein kinase At3g03770	1.41289	0.00107858	AT5G14210.1	_no_symbol_available_no_full_name_available_chr5_4578503-4581374_REVERSE_LENGTH_775
MsaG028783	#N/A	#N/A	1.41169	0.000222683	AT3G47570.1	_no_symbol_available_no_full_name_available_chr3_17527611-17530748_FORWARD_LENGTH_1010
MsaG024846	XP_013453326.1	protein NETWORKED 1A	1.40802	1.32694e-05	AT3G22790.3	_NET1A_Networked_1A_chr3_8052446-8057888_REVERSE_LENGTH_1728
MsaG029096	XP_003609637.1	1-aminocyclopropane-1-carboxylate oxidase homolog 1	1.40446	1.95514e-07	AT5G59540.1	_no_symbol_available_no_full_name_available_chr5_23996293-23997576_REVERSE_LENGTH_366
MsaG024311	XP_013447186.1	endoglucanase 6	1.40245	0.000481214	AT1G64390.1	_AtGH9C2_GH9C2_glycosyl_hydrolase_9C2_chr1_23911329-23914642_FORWARD_LENGTH_620
MsaG010368	XP_039686699.1	uncharacterized protein LOC25487592 isoform X2	1.40139	0.000812074	AT4G27190.1	_no_symbol_available_no_full_name_available_chr4_13620977-13623934_REVERSE_LENGTH_985
MsaG006760	XP_013462644.1	subtilisin-like protease SBT5.6	1.39954	0.000380672	AT5G45650.2	_no_symbol_available_no_full_name_available_chr5_18513520-18518790_REVERSE_LENGTH_791
MsaG005154	XP_013469784.2	protein NETWORKED 1A	1.39836	0.00160443	AT3G22790.3	_NET1A_Networked_1A_chr3_8052446-8057888_REVERSE_LENGTH_1728
MsaG007939	XP_003594946.1	pentatricopeptide repeat-containing protein At2g18940%2C chloroplastic	1.39722	0.00264821	AT2G18940.1	_no_symbol_available_no_full_name_available_chr2_8203873-8206341_REVERSE_LENGTH_822
MsaG041299	#N/A	#N/A	1.3951	0.000260406	AT5G36930.3	_no_symbol_available_no_full_name_available_chr5_14568141-14571907_REVERSE_LENGTH_1125
MsaG028693	XP_024639870.1	pentatricopeptide repeat-containing protein At1g19720	1.3942	0.00103146	AT1G19720.1	_no_symbol_available_no_full_name_available_chr1_6819926-6822610_REVERSE_LENGTH_894
MsaG046781	XP_003591309.1	L-cysteine desulfhydrase	1.39347	0.0053077	AT3G62130.2	_AtLCD_LCD_L-cysteine_desulfhydrase_chr3_23004994-23006358_FORWARD_LENGTH_454
MsaG044791	XP_024636973.1	uncharacterized protein LOC11406362 isoform X1	1.39188	1.25556e-06	AT4G17330.2	_G2484-1_ATG2484-1_G2484-1_protein_chr4_9689263-9697172_REVERSE_LENGTH_2037
MsaG040520	XP_003626148.1	uncharacterized protein LOC11427228	1.39136	0.00117374	AT3G62200.1	_no_symbol_available_no_full_name_available_chr3_23023437-23025671_REVERSE_LENGTH_673
MsaG033941	XP_003620096.1	TMV resistance protein N isoform X1	1.3904	7.80779e-07	AT5G36930.3	_no_symbol_available_no_full_name_available_chr5_14568141-14571907_REVERSE_LENGTH_1125
MsaG005402	XP_013470036.1	cytochrome P450 93B16	1.38949	0.000845409	AT5G06900.1	_CYP93D1_"cytochrome_P450_family_93_subfamily_D_polypeptide_1"_chr5_2136160-2137925_REVERSE_LENGTH_507
MsaG027779	XP_024639440.1	purine permease 1	1.38903	0.00182602	AT2G33750.2	_PUP2_ATPUP2_purine_permease_2_chr2_14271794-14273265_REVERSE_LENGTH_347
MsaG017426	XP_003603613.1	protein unc-13 homolog	1.38828	6.85064e-06	AT2G25800.1	_no_symbol_available_no_full_name_available_chr2_11006138-11009728_REVERSE_LENGTH_987
MsaG047159	XP_039688975.1	LOW QUALITY PROTEIN: ATP synthase subunit beta%2C chloroplastic-like	1.38316	2.46069e-05	ATCG00480.1	_PB_ATPB_CF1beta_AthCF1beta_ATP_synthase_subunit_beta_chrc_52660-54156_REVERSE_LENGTH_498
MsaG014967	XP_003600780.1	phosphoinositide phospholipase C 2	1.38124	0.000844475	AT3G08510.2	_ATPLC2_PLC2_phospholipase_C_2_chr3_2582626-2585556_REVERSE_LENGTH_581
MsaG045606	XP_003609507.2	110 kDa U5 small nuclear ribonucleoprotein component CLO	1.38028	0.000712014	AT1G06220.3	_MEE5_CLO_GFA1_MATERNAL_EFFECT_EMBRYO_ARREST_5_CLOTHO_GAMETOPHYTE_FACTOR_1_chr1_1900524-1904583_FORWARD_LENGTH_987
MsaG002841	XP_013467989.1	cell division protein FtsZ homolog 2-2%2C chloroplastic	1.37995	7.24682e-06	AT3G52750.3	_FTSZ2-2__chr3_19549841-19552435_REVERSE_LENGTH_473
MsaG010231	XP_013464960.1	transcription factor LHW	1.37864	0.000129455	AT2G27230.2	_LHW_LONESOME_HIGHWAY_chr2_11650895-11653840_FORWARD_LENGTH_650
MsaG001500	XP_024631523.1	uncharacterized protein LOC112419027	1.37152	0.00390538	AT4G27190.1	_no_symbol_available_no_full_name_available_chr4_13620977-13623934_REVERSE_LENGTH_985
MsaG018641	#N/A	#N/A	1.37123	0.00109294	#N/A	#N/A
MsaG038968	XP_024626457.1	acetyl-coenzyme A synthetase%2C chloroplastic/glyoxysomal	1.36631	0.00419818	AT5G36880.2	_ACS_acetyl-CoA_synthetase_chr5_14534961-14540296_REVERSE_LENGTH_743
MsaG004103	XP_013469103.1	phytochrome A	1.36607	2.08991e-06	AT1G09570.3	_HY8_FRE1_FHY2_PHYA_phytochrome_A_FAR_RED_ELONGATED_HYPOCOTYL_2_FAR_RED_ELONGATED_1_ELONGATED_HYPOCOTYL_8_chr1_3095498-3099427_REVERSE_LENGTH_1126
MsaG010980	XP_003597701.1	proteinaceous RNase P 1%2C chloroplastic/mitochondrial	1.36407	0.000309621	AT2G32230.2	_PRORP1_proteinaceous_RNase_P_1_chr2_13679608-13681756_REVERSE_LENGTH_572
MsaG044073	XP_003629064.2	trafficking protein particle complex subunit 11 isoform X1	1.35706	2.09344e-06	AT5G65950.1	_ROG2_TRAPPC11_Response_to_Oligogalacturonide-2_chr5_26380290-26384960_FORWARD_LENGTH_1190
MsaG029533	XP_003617651.2	uncharacterized protein LOC11423387 isoform X2	1.35412	0.00485304	AT1G50620.1	_no_symbol_available_no_full_name_available_chr1_18748537-18751005_FORWARD_LENGTH_629
MsaG029259	XP_003617307.1	probable polygalacturonase	1.35342	0.00383589	AT4G23820.1	_PGF13__chr4_12397217-12400050_REVERSE_LENGTH_444
MsaG013687	XP_003599977.2	DEAD-box ATP-dependent RNA helicase 28	1.35326	0.0015183	AT4G16630.1	_no_symbol_available_no_full_name_available_chr4_9362176-9366449_REVERSE_LENGTH_789
MsaG013691	XP_003599987.3	DNA polymerase I A%2C chloroplastic/mitochondrial isoform X1	1.35238	0.00288675	AT1G50840.1	_PolIA_POLGAMMA2_polymerase_gamma_2_polymerase_I_A_chr1_18839277-18844313_FORWARD_LENGTH_1050
MsaG020314	XP_024637478.1	serine/threonine-protein kinase Nek5	1.35036	0.00274845	AT3G44200.2	_NEK6_IBO1_ATNEK6_NIMA-RELATED_KINASE6_"NIMA_(never_in_mitosis_gene_A)-related_6"_chr3_15906788-15911365_FORWARD_LENGTH_956
MsaG002282	XP_039691091.1	disease resistance-like protein DSC1	1.34552	0.00312814	AT5G45230.1	_no_symbol_available_no_full_name_available_chr5_18302147-18308303_REVERSE_LENGTH_1231
MsaG020490	XP_039689534.1	DDT domain-containing protein PTM	1.34105	0.00179912	AT5G22760.3	_DDP2_DDT-PHD_PROTEIN2_chr5_7572405-7577662_FORWARD_LENGTH_1291
MsaG020529	XP_013455904.1	protein argonaute 5	1.33974	0.00119413	AT2G27880.1	_AGO5_AtAGO5_ARGONAUTE_5_chr2_11871488-11876712_FORWARD_LENGTH_997
MsaG008219	XP_013463593.1	3-oxoacyl-[acyl-carrier-protein] synthase II%2C chloroplastic	1.33744	0.000141427	AT1G74960.3	_ATKAS2_FAB1_KAS2_ARABIDOPSIS_BETA-KETOACYL-ACP_SYNTHETASE_2_BETA-KETOACYL-ACP_SYNTHETASE_2_fatty_acid_biosynthesis_1_chr1_28152564-28155948_REVERSE_LENGTH_541
MsaG015374	XP_039687420.1	protein MODIFIER OF SNC1 1 isoform X2	1.33678	1.95662e-05	AT4G24680.5	_MOS1_MODIFIER_OF_snc1_chr4_12733425-12739737_FORWARD_LENGTH_1412
MsaG009708	XP_024632259.1	increased DNA methylation 1	1.33387	0.000278514	AT3G14980.5	_ROS4_IDM1_increased_DNA_methylation_1_REPREbetaOR_OF_SILENCING_4_chr3_5039931-5044811_REVERSE_LENGTH_1144
MsaG015215	XP_013460839.1	sulfate transporter 1.3	1.33119	2.84816e-05	AT1G22150.4	_SULTR1;3_sulfate_transporter_1;3_chr1_7818361-7821344_FORWARD_LENGTH_656
MsaG009276	XP_013464289.1	G-type lectin S-receptor-like serine/threonine-protein kinase LECRK3	1.33106	0.00240001	AT1G75800.1	_no_symbol_available_no_full_name_available_chr1_28458889-28460447_FORWARD_LENGTH_330
MsaG033806	XP_039682493.1	disease resistance protein RPV1 isoform X1	1.33001	1.70709e-07	AT5G45250.1	_RPS4_RESISTANT_TO_P._SYRINGAE_4_chr5_18321914-18326022_REVERSE_LENGTH_1217
MsaG019478	XP_024637688.2	serine/threonine-protein kinase-like protein CCR4	1.32653	1.68725e-05	AT5G47850.1	_CCR4_CRINKLY4_related_4_chr5_19378803-19381058_REVERSE_LENGTH_751
MsaG005387	XP_013470022.2	alpha-L-fucosidase 2	1.32568	0.000381923	AT4G34260.1	_FUC95A_AXY8_ALTERED_XYLOGLUCAN_8_chr4_16398130-16401591_FORWARD_LENGTH_843
MsaG041632	XP_003627179.2	disease resistance protein RUN1	1.32558	0.00456335	AT5G38350.1	_no_symbol_available_no_full_name_available_chr5_15328659-15331528_FORWARD_LENGTH_833
MsaG028802	XP_013454255.1	DYRK-family kinase pom1	1.32541	0.000611882	AT2G40120.1	_DYRKP-3_plant-specific_dual-specificity_tyrosine_phosphorylation-regulated_kinase_3_chr2_16755137-16757258_REVERSE_LENGTH_570
MsaG024032	XP_003630360.1	fatty acid amide hydrolase	1.32525	0.000144197	AT5G64440.1	_FAAH_AtFAAH_fatty_acid_amide_hydrolase_chr5_25766229-25770260_FORWARD_LENGTH_607
MsaG017461	XP_013462054.1	tryptophan--tRNA ligase%2C chloroplastic/mitochondrial	1.32504	0.00437304	AT2G25840.2	_OVA4_ovule_abortion_4_chr2_11021924-11025158_FORWARD_LENGTH_412
MsaG034316	XP_003620478.1	CRM-domain containing factor CFM3%2C chloroplastic/mitochondrial	1.32337	0.000128512	AT3G18390.1	_EMB1865_embryo_defective_1865_chr3_6313572-6317584_FORWARD_LENGTH_848
MsaG014408	XP_013460267.1	omega-3 fatty acid desaturase%2C endoplasmic reticulum	1.32327	2.14013e-06	AT5G05580.1	_AtFAD8_FAD8_fatty_acid_desaturase_8_chr5_1664331-1666345_FORWARD_LENGTH_435
MsaG003820	XP_003590953.1	probable serine/threonine protein phosphatase 2A regulatory subunit B''delta	1.3215	0.000961687	AT5G28850.2	_no_symbol_available_no_full_name_available_chr5_10877360-10881278_REVERSE_LENGTH_536
MsaG006255	XP_003593211.1	metacaspase-3	1.31907	0.00251351	AT1G02170.1	_ATMC1_MCP1b_LOL3_AtMCP1b_ATMCPB1_MC1_metacaspase_1b_LSD_ONE_LIKE_3_ARABIDOPSIS_THALIANA_METACASPASE_1B_ARABIDOPSIS_THALIANA_METACASPASE_1_metacaspase_1_chr1_411883-413426_FORWARD_LENGTH_367
MsaG025353	XP_003611507.2	leucine-rich repeat receptor-like serine/threonine-protein kinase BAM1	1.31831	6.32535e-05	AT5G65700.2	_BAM1_BARELY_ANY_MERISTEM_1_chr5_26281826-26284945_FORWARD_LENGTH_1003
MsaG022465	#N/A	#N/A	1.31649	0.00450822	#N/A	#N/A
MsaG042434	XP_024628422.1	protein CHROMATIN REMODELING 35	1.31393	0.000432775	AT2G16390.2	_CHR35_DMS1_DRD1_DEFECTIVE_IN_MERISTEM_SILENCING_1_DEFECTIVE_IN_RNA-DIRECTED_DNA_METHYLATION_1_chr2_7097403-7101182_FORWARD_LENGTH_891
MsaG007241	XP_003594332.2	C2 and GRAM domain-containing protein At1g03370	1.31188	8.27012e-05	AT1G03370.1	_no_symbol_available_no_full_name_available_chr1_830968-834996_FORWARD_LENGTH_1020
MsaG027592	#N/A	#N/A	1.31075	0.000135196	AT5G17680.2	_no_symbol_available_no_full_name_available_chr5_5822999-5827153_FORWARD_LENGTH_1295
MsaG034315	XP_003620477.1	synaptotagmin-5	1.31042	0.000102888	AT3G18370.1	_NTMC2T3_NTMC2TYPE3_SYTF_ATSYTF__chr3_6306362-6310256_FORWARD_LENGTH_815
MsaG007607	XP_003594783.1	dihydrolipoyl dehydrogenase 2%2C chloroplastic isoform X1	1.30939	0.00238199	AT3G16950.1	_ptlpd1_LPD1_lipoamide_dehydrogenase_1_chr3_5786761-5790383_REVERSE_LENGTH_570
MsaG018673	#N/A	#N/A	1.30892	0.00236547	#N/A	#N/A
MsaG024630	XP_024629694.1	histidine kinase 4	1.30859	0.00223999	AT2G01830.6	_ATCRE1_CRE1_WOL1_AHK4_WOL_WOODEN_LEG_1_ARABIDOPSIS_HISTIDINE_KINASE_4_WOODEN_LEG_CYTOKININ_RESPONSE_1_chr2_363332-367429_REVERSE_LENGTH_1057
MsaG002490	XP_024630547.1	actin	1.30806	0.00499203	AT3G53750.2	_ACT3_actin_3_chr3_19915924-19917371_FORWARD_LENGTH_377
MsaG038205	XP_003623458.2	soyasapogenol B glucuronide galactosyltransferase	1.30757	0.00437026	AT4G34131.1	_UGT73B3_UDP-glucosyl_transferase_73B3_chr4_16343268-16344713_REVERSE_LENGTH_481
MsaG031268	XP_013450961.2	DExH-box ATP-dependent RNA helicase DExH18%2C mitochondrial	1.30751	0.00459808	AT5G39840.1	_no_symbol_available_no_full_name_available_chr5_15946769-15949186_FORWARD_LENGTH_776
MsaG016300	XP_013461432.2	gene=LOC25491133	1.30733	0.000402008	AT5G53480.1	_AtKPNB1_KPNB1_IMB1_homolog_of_human_KPNB1_chr5_21714016-21716709_FORWARD_LENGTH_870
MsaG012973	XP_024636042.1	zinc finger CCCH domain-containing protein 53 isoform X2	1.30701	5.52363e-06	AT3G51950.4	_no_symbol_available_no_full_name_available_chr3_19278244-19280407_REVERSE_LENGTH_540
MsaG003900	XP_024638092.1	protein MON2 homolog isoform X3	1.3053	0.00230669	AT5G27970.3	_no_symbol_available_no_full_name_available_chr5_10004720-10015429_FORWARD_LENGTH_1632
MsaG023562	XP_024638894.1	ABC transporter G family member 15 isoform X2	1.3049	4.29749e-05	AT3G21090.1	_ABCG15_ATP-binding_cabetaette_G15_chr3_7391497-7394933_REVERSE_LENGTH_691
MsaG025713	XP_003612097.2	CDK5RAP1-like protein	1.3014	7.6982e-05	AT4G36390.1	_no_symbol_available_no_full_name_available_chr4_17194746-17197054_REVERSE_LENGTH_640
MsaG007970	XP_024632314.1	disease resistance protein RPV1	1.30081	5.08842e-06	AT5G17680.2	_no_symbol_available_no_full_name_available_chr5_5822999-5827153_FORWARD_LENGTH_1295
MsaG043712	XP_039684623.1	uncharacterized protein LOC11419492 isoform X1	1.30038	0.00430014	#N/A	#N/A
MsaG019648	#N/A	#N/A	1.29853	4.95333e-05	#N/A	#N/A
MsaG012190	#N/A	#N/A	1.29481	0.0029749	#N/A	#N/A
MsaG032052	XP_013451760.1	uncharacterized protein LOC25496037	1.28513	5.26969e-05	AT1G43770.3	_PHD1__chr1_16548509-16550257_FORWARD_LENGTH_431
MsaG004559	XP_039685786.1	transcriptional activator DEMETER isoform X1	1.28327	0.00360984	AT5G04560.3	_EMB1649_DME_DEMETER_chr5_1310671-1318091_FORWARD_LENGTH_1729
MsaG019806	XP_013455540.1	histone-lysine N-methyltransferase ATXR3	1.28209	9.95792e-05	AT4G15180.1	_ATXR3_SDG2_SET_domain_protein_2_chr4_8651999-8662178_FORWARD_LENGTH_2335
MsaG025177	XP_003611213.2	kinesin-like protein KIN-UA	1.27785	0.00567355	AT1G12430.1	_PAK_AtKINUa_ARK3_"Arabidopsis_thaliana_KINESIN_Ungrouped_clade_gene_A"_phosphatidic_acid_kinase_armadillo_repeat_kinesin_3_chr1_4234122-4238552_REVERSE_LENGTH_919
MsaG001963	XP_013467211.1	uncharacterized protein LOC25483106 isoform X2	1.27576	0.000145658	AT1G04790.1	_no_symbol_available_no_full_name_available_chr1_1345469-1348143_FORWARD_LENGTH_634
MsaG028237	XP_003616410.1	AP3-complex subunit beta-A	1.27456	0.000586434	AT3G55480.2	_PAT2_WAT1_AP-3_beta_beta-subunit_of_adaptor_protein_complex_3_protein_affected_trafﬁcking_2_WEAK_ACID_TOLERANT_1_chr3_20566372-20571171_REVERSE_LENGTH_1115
MsaG000814	XP_003588652.2	#N/A	1.27324	5.96714e-05	AT4G31570.3	_no_symbol_available_no_full_name_available_chr4_15297061-15306036_FORWARD_LENGTH_2686
MsaG040072	XP_013450087.1	glucomannan 4-beta-mannosyltransferase 9	1.2724	0.0018156	AT5G03760.1	_CSLA09_CSLA9_ATCSLA9_RAT4_ATCSLA09_CELLULOSE_SYNTHASE_LIKE_A9_RESISTANT_TO_AGROBACTERIUM_TRANSFORMATION_4_chr5_985910-990087_REVERSE_LENGTH_533
MsaG021996	#N/A	#N/A	1.26984	0.00354679	#N/A	#N/A
MsaG015875	XP_003601770.1	non-specific lipid transfer protein GPI-anchored 1	1.2673	0.00122284	AT1G27950.1	_LTPG1_glycosylphosphatidylinositol-anchored_lipid_protein_transfer_1_chr1_9740740-9741991_FORWARD_LENGTH_193
MsaG016139	XP_024635042.2	PHD finger protein EHD3 isoform X2	1.26582	0.00131899	AT1G77250.1	_no_symbol_available_no_full_name_available_chr1_29020444-29022938_REVERSE_LENGTH_522
MsaG044105	XP_013446325.1	uncharacterized protein LOC25501589	1.26499	0.00132787	AT4G35560.1	_TMS-like_DAW1_DUO1-activated_WD40_1_Tomosyn-like_chr4_16881562-16886878_FORWARD_LENGTH_1049
MsaG029759	XP_024639214.1	histidine kinase 2	1.26204	0.00501649	AT5G35750.1	_AHK2_HK2_histidine_kinase_2_chr5_13911743-13916337_REVERSE_LENGTH_1176
MsaG010943	XP_003597654.1	GDSL esterase/lipase APG	1.25952	0.00415738	AT3G16370.1	_GGL19__chr3_5556928-5558351_FORWARD_LENGTH_353
MsaG018242	#N/A	#N/A	1.25905	8.36557e-07	#N/A	#N/A
MsaG009574	XP_013464542.2	probable leucine-rich repeat receptor-like serine/threonine-protein kinase At3g14840	1.25859	1.74325e-08	AT3G14840.2	_LIK1_LysM_RLK1-interacting_kinase_1_chr3_4988271-4993891_FORWARD_LENGTH_1020
MsaG013987	XP_003600217.2	glycerophosphodiester phosphodiesterase GDPDL3	1.25786	0.000209171	AT4G26690.1	_GPDL2_MRH5_SHV3_GDPDL3_Glycerophosphodiester_phosphodiesterase_(GDPD)_like_3_MUTANT_ROOT_HAIR_5_GLYCEROPHOSPHODIESTERASE-LIKE_2_SHAVEN_3_chr4_13456793-13459890_REVERSE_LENGTH_759
MsaG041008	#N/A	#N/A	1.25698	0.0011785	AT3G60510.1	_no_symbol_available_no_full_name_available_chr3_22357141-22360003_REVERSE_LENGTH_401
MsaG046162	XP_003610089.2	WD repeat-containing protein 75	1.25683	0.00132624	AT2G18900.1	_no_symbol_available_no_full_name_available_chr2_8188491-8192409_REVERSE_LENGTH_804
MsaG024284	XP_024627445.1	probable inactive receptor kinase At4g23740	1.25603	0.000261973	AT4G23740.2	_no_symbol_available_no_full_name_available_chr4_12367063-12369159_FORWARD_LENGTH_638
MsaG023851	#N/A	#N/A	1.25414	4.27068e-08	AT2G22125.1	_CSI1_POM2_POM-POM_2_cellulose_synthase-interactive_protein_1_chr2_9406793-9414223_FORWARD_LENGTH_2150
MsaG017346	XP_039687956.1	gamma-glutamylcyclotransferase 2-1	1.25304	0.000360849	AT4G31290.1	_AtGGCT2;2_GGCT2;2_gamma-glutamyl_cyclotransferase_2;2_chr4_15186851-15188278_FORWARD_LENGTH_227
MsaG020698	XP_003606503.1	arogenate dehydratase 2	1.25216	0.00166635	AT3G07630.3	_AtADT2_ADT2_arogenate_dehydratase_2_Arabidopsis_thaliana_arogenate_dehydratase_2_chr3_2435457-2437530_FORWARD_LENGTH_381
MsaG031137	XP_003618640.1	7-deoxyloganetin glucosyltransferase	1.25206	0.0049328	AT1G22400.1	_UGT85A1_ATUGT85A1_ARABIDOPSIS_THALIANA_UDP-GLUCOSYL_TRANSFERASE_85A1_chr1_7903851-7906607_REVERSE_LENGTH_489
MsaG001029	XP_013466331.1	rust resistance kinase Lr10	1.24888	0.00298896	AT1G66910.2	_no_symbol_available_no_full_name_available_chr1_24961634-24963941_REVERSE_LENGTH_663
MsaG041496	XP_003627063.2	probable LRR receptor-like serine/threonine-protein kinase At1g05700 isoform X2	1.24829	0.00173141	AT4G29990.1	_no_symbol_available_no_full_name_available_chr4_14665802-14669438_REVERSE_LENGTH_876
MsaG021328	XP_013456505.1	inactive leucine-rich repeat receptor-like serine/threonine-protein kinase At1g60630	1.24782	0.00391532	AT1G10850.1	_no_symbol_available_no_full_name_available_chr1_3612228-3614343_FORWARD_LENGTH_663
MsaG029970	XP_013450928.1	7-deoxyloganetin glucosyltransferase	1.24213	0.00124477	AT1G22360.1	_UGT85A2_AtUGT85A2_UDP-glucosyl_transferase_85A2_chr1_7895068-7897527_REVERSE_LENGTH_481
MsaG046567	XP_039689603.1	LOW QUALITY PROTEIN: DExH-box ATP-dependent RNA helicase DExH7%2C chloroplastic	1.2412	0.00118559	AT1G58060.1	_no_symbol_available_no_full_name_available_chr1_21489480-21501775_REVERSE_LENGTH_1459
MsaG026048	XP_024639552.1	probable methyltransferase PMT21	1.24077	0.000343228	AT1G31850.4	_no_symbol_available_no_full_name_available_chr1_11431165-11433443_FORWARD_LENGTH_603
MsaG037684	XP_039683303.1	E3 ubiquitin-protein ligase PRT6	1.237	5.52422e-05	AT5G02310.3	_GED1_PRT6_proteolysis_6_Greening_after_Extended_Darknebeta_1_chr5_474279-482552_FORWARD_LENGTH_2006
MsaG024204	XP_024628991.1	UDP-N-acetylmuramoyl-L-alanyl-D-glutamate--2%2C6-diaminopimelate ligase MurE homolog%2C chloroplastic	1.23643	0.00221889	AT1G63680.3	_PDE316_ATMURE_MURE_APG13_ALBINO_OR_PALE-GREEN_13_PIGMENT_DEFECTIVE_EMBRYO_316_chr1_23614461-23617247_FORWARD_LENGTH_772
MsaG007255	XP_003594356.2	enhancer of mRNA-decapping protein 4	1.23287	3.48432e-06	AT3G13300.2	_VCS_VARICOSE_chr3_4304085-4309949_FORWARD_LENGTH_1309
MsaG032226	#N/A	#N/A	1.2327	0.00105111	#N/A	#N/A
MsaG033938	XP_013443352.2	TMV resistance protein N isoform X1	1.23015	0.0012604	AT5G41750.2	_no_symbol_available_no_full_name_available_chr5_16694047-16697527_FORWARD_LENGTH_1068
MsaG041218	XP_013443991.1	protein SCAI isoform X2	1.22887	0.00204973	AT3G03570.1	_no_symbol_available_no_full_name_available_chr3_857013-860105_FORWARD_LENGTH_607
MsaG019474	XP_024637942.1	TATA-binding protein-associated factor BTAF1 isoform X1	1.22758	1.06963e-05	AT3G54280.1	_RGD3_CHA16_BTAF1_ATBTAF1_CHR16_ROOT_GROWTH_DEFECTIVE_3_chr3_20092361-20103807_FORWARD_LENGTH_2045
MsaG040122	XP_003625812.1	cell division protein FtsZ homolog 2-1%2C chloroplastic	1.22754	0.00238511	AT2G36250.3	_FTSZ2-1_ATFTSZ2-1__chr2_15197661-15199932_REVERSE_LENGTH_478
MsaG001203	XP_013466518.1	auxin efflux carrier component 3	1.22648	8.60739e-05	AT1G70940.1	_PIN3_ATPIN3_PIN-FORMED_3_ARABIDOPSIS_PIN-FORMED_3_chr1_26743170-26745871_FORWARD_LENGTH_640
MsaG045253	XP_013457948.1	uncharacterized protein LOC25493857 isoform X1	1.2251	0.00481697	AT1G26620.1	_no_symbol_available_no_full_name_available_chr1_9195838-9198719_REVERSE_LENGTH_867
MsaG006308	XP_024631819.1	dynamin-related protein 3B	1.22407	0.000133346	AT4G33650.1	_DRP3A_NOXY15_ADL2_APEM1_dynamin-related_protein_3A_non_responding_to_oxylipins_15_ARABIDOPSIS_DYNAMIN-LIKE_2_ABERRANT_PEROXISOME_MORPHOLOGY_1_chr4_16161073-16166587_FORWARD_LENGTH_808
MsaG028840	XP_024639164.1	SNF2 domain-containing protein CLASSY 1	1.22012	0.00116828	AT5G20420.1	_CLSY2_CHR42_chromatin_remodeling_42_CLAbetaY2_chr5_6899015-6903266_REVERSE_LENGTH_1261
MsaG011786	#N/A	#N/A	1.21793	1.13654e-05	AT5G36930.3	_no_symbol_available_no_full_name_available_chr5_14568141-14571907_REVERSE_LENGTH_1125
MsaG029062	XP_003617066.1	3-hydroxy-3-methylglutaryl-coenzyme A reductase 1	1.21639	6.76193e-06	AT1G76490.1	_MAD3_HMGR1_AtHMGR1_HMG1_3-HYDROXY-3-METHYLGLUTARYL_COA_REDUCTASE_1_hydroxy_methylglutaryl_CoA_reductase_1_miRNA_action_deficient_3_chr1_28695801-28698206_FORWARD_LENGTH_642
MsaG006838	XP_003593936.3	potassium channel KAT1 isoform X2	1.21412	0.00193809	AT5G46240.1	_AtKAT1_KAT1_potabetaium_channel_in_Arabidopsis_thaliana_1_chr5_18743652-18746561_REVERSE_LENGTH_677
MsaG045404	XP_003609204.1	probable inactive receptor kinase At2g26730	1.21062	2.41607e-05	AT2G26730.1	_no_symbol_available_no_full_name_available_chr2_11388621-11391286_FORWARD_LENGTH_658
MsaG025041	XP_024638912.1	protein SPA1-RELATED 2	1.20668	0.00079926	AT4G11110.1	_SPA2_SPA1-related_2_chr4_6772163-6776675_FORWARD_LENGTH_1036
MsaG046418	XP_024638435.1	aspartic proteinase	1.206	0.00466736	AT1G11910.1	_ATAPA1_AtPaspA1_PaspA1_APA1_aspartic_proteinase_A1_putative_aspartic_proteinase_A1_chr1_4017119-4019874_REVERSE_LENGTH_506
MsaG025584	XP_024640895.1	histone-lysine N-methyltransferase SUVR5 isoform X1	1.20588	0.000182171	AT2G23740.6	_SUVR5_SU(VAR)3-9-RELATED_protein_5_chr2_10098213-10103229_FORWARD_LENGTH_1382
MsaG043385	XP_039685024.1	probable LRR receptor-like serine/threonine-protein kinase At3g47570	1.2043	0.000148753	AT3G47570.1	_no_symbol_available_no_full_name_available_chr3_17527611-17530748_FORWARD_LENGTH_1010
MsaG017609	XP_024635116.1	lysine-specific histone demethylase 1 homolog 3	1.20415	0.00188456	AT4G16310.5	_LDL3_LSD1-like_3_chr4_9218636-9224764_FORWARD_LENGTH_1628
MsaG004562	XP_013469385.1	cytochrome P450 77A3	1.20154	0.00228322	AT5G04630.1	_CYP77A9_"cytochrome_P450_family_77_subfamily_A_polypeptide_9"_chr5_1330578-1332107_FORWARD_LENGTH_509
MsaG004527	XP_013469331.1	glucosamine inositolphosphorylceramide transferase 1	1.20079	0.000225456	AT5G04500.1	_GINT1_GLUCOSAMINE_INOSITOLPHOSPHORYLCERAMIDE_TRANSFERASE_1_chr5_1283604-1286155_FORWARD_LENGTH_765
MsaG002481	XP_013467663.1	protein PHOTOPERIOD-INDEPENDENT EARLY FLOWERING 1 isoform X2	1.20034	1.42969e-05	AT3G12810.1	_chr13_SRCAP_PIE1_PHOTOPERIOD-INDEPENDENT_EARLY_FLOWERING_1_chr3_4065636-4073992_FORWARD_LENGTH_2055
MsaG003713	XP_013468837.1	testis-expressed protein 2 isoform X2	1.19872	0.00150292	AT1G17820.1	_no_symbol_available_no_full_name_available_chr1_6131751-6135115_REVERSE_LENGTH_803
MsaG005716	XP_003592726.1	transcription factor TCP7	1.19835	0.00524505	AT5G23280.1	_AtTCP7_TCP7_TCP_domain_protein_7_chr5_7843017-7843769_FORWARD_LENGTH_250
MsaG003429	XP_024635964.1	uncharacterized protein LOC11420802 isoform X1	1.19805	0.000141413	AT5G36740.5	_no_symbol_available_no_full_name_available_chr5_14460790-14465727_FORWARD_LENGTH_1169
MsaG030376	YP_001381731.1	locus_tag=MetrCp061	1.19801	0.0010721	ATCG00270.1	_PSBD_photosystem_II_reaction_center_protein_D_chrc_32711-33772_FORWARD_LENGTH_353
MsaG039820	XP_003625469.2	CLIP-associated protein isoform X1	1.19236	8.14839e-05	AT2G20190.1	_ATCLASP_CLASP_CLIP-abetaociated_protein_CLIP-AbetaOCIATED_PROTEIN_chr2_8711862-8718813_REVERSE_LENGTH_1439
MsaG039225	XP_003624963.1	CDPK-related kinase 7 isoform X2	1.19154	3.87593e-05	AT2G41140.1	_CRK1_ATCBK3_ATCRK1_CDPK-related_kinase_1_chr2_17150492-17153378_FORWARD_LENGTH_576
MsaG039528	XP_013449661.1	probable LRR receptor-like serine/threonine-protein kinase RKF3	1.19115	0.000668566	AT2G48010.1	_RKF3_receptor-like_kinase_in_in_flowers_3_chr2_19641465-19643318_FORWARD_LENGTH_617
MsaG040758	XP_013450559.1	cell division cycle 5-like protein	1.18988	0.00119529	AT1G09770.1	_ATCDC5_ATMYBCDC5_CDC5_ARABIDOPSIS_THALIANA_CELL_DIVISION_CYCLE_5_cell_division_cycle_5_ARABIDOPSIS_THALIANA_MYB_DOMAIN_CELL_DIVISION_CYCLE_5_chr1_3162002-3165122_FORWARD_LENGTH_844
MsaG006055	XP_003593026.2	UDP-glucose:glycoprotein glucosyltransferase	1.18876	0.000258916	AT1G71220.2	_EBS1_UGGT_PSL2_UDP-GLUCOSE_GLYCOPROTEIN_GLUCOSYLTRANSFERASE_PRIORITY_IN_SWEET_LIFE_2_EMS-mutagenized_bri1_supprebetaor_1_chr1_26841664-26851730_FORWARD_LENGTH_1614
MsaG030069	XP_039690846.1	CRM-domain containing factor CFM2%2C chloroplastic isoform X2	1.1882	0.000508647	AT3G01370.1	_CFM2_ATCFM2_CRM_family_member_2_Arabidopsis_thaliana_CRM_family_member_2_chr3_139033-143477_FORWARD_LENGTH_1011
MsaG014634	XP_013460474.1	DEAD-box ATP-dependent RNA helicase 20 isoform X1	1.18535	0.00148113	AT1G55150.1	_AtRH20_RH20_RNA_helicase_20_chr1_20574634-20577141_FORWARD_LENGTH_501
MsaG025669	XP_003612031.3	U-box domain-containing protein 5	1.18508	0.000456951	AT4G36550.1	_PUB5__chr4_17245400-17247926_REVERSE_LENGTH_718
MsaG022394	#N/A	#N/A	1.1818	0.000726803	#N/A	#N/A
MsaG000194	XP_013466080.1	protein ESSENTIAL FOR POTEXVIRUS ACCUMULATION 1 isoform X2	1.17667	3.92177e-06	AT5G42950.1	_EXA1_Ebetaential_for_poteXvirus_Accumulation_1_chr5_17224436-17231044_FORWARD_LENGTH_1714
MsaG015771	XP_003601687.1	adenosylhomocysteinase	1.17181	1.85684e-06	AT4G13940.1	_MEE58_SAHH1_EMB1395_HOG1_SAH1_ATSAHH1_EMBRYO_DEFECTIVE_1395_HOMOLOGY-DEPENDENT_GENE_SILENCING_1_MATERNAL_EFFECT_EMBRYO_ARREST_58_S-ADENOSYL-L-HOMOCYSTEIN_HYDROLASE_1_chr4_8054931-8056676_FORWARD_LENGTH_485
MsaG000021	XP_003589571.2	#N/A	1.17173	0.00013625	AT1G76130.2	_ATAMY2_AMY2_alpha-amylase-like_2_ARABIDOPSIS_THALIANA_ALPHA-AMYLASE-LIKE_2_chr1_28561647-28563914_FORWARD_LENGTH_413
MsaG009013	XP_003595772.1	uncharacterized protein LOC11423844	1.17147	0.00279079	AT3G29760.5	_no_symbol_available_no_full_name_available_chr3_11589775-11591833_REVERSE_LENGTH_533
MsaG023931	XP_003630174.1	cellulose synthase A catalytic subunit 2 [UDP-forming]	1.17074	4.46909e-05	AT5G64740.1	_IXR2_PRC1_E112_CESA6_ISOXABEN_RESISTANT_2_cellulose_synthase_6_PROCUSTE_1_chr5_25881555-25886333_FORWARD_LENGTH_1084
MsaG038834	XP_039683922.1	uncharacterized protein LOC11438961	1.16866	0.000281638	AT5G38260.1	_no_symbol_available_no_full_name_available_chr5_15283692-15285837_REVERSE_LENGTH_638
MsaG040710	XP_003626390.1	5'-3' exoribonuclease 4 isoform X1	1.16672	8.37523e-05	AT1G54490.1	_XRN4_ATXRN4_AIN1_EIN5_ACC_INSENSITIVE_1_ETHYLENE_INSENSITIVE_5_EXORIBONUCLEASE_4_exoribonuclease_4_chr1_20350300-20356650_FORWARD_LENGTH_947
MsaG043019	XP_024630469.1	alpha%2Calpha-trehalose-phosphate synthase [UDP-forming] 1	1.16661	0.000140792	AT1G78580.4	_TPS1_ATTPS1_trehalose-6-phosphate_synthase_TREHALOSE-6-PHOSPHATE_SYNTHASE_1_chr1_29552495-29557482_REVERSE_LENGTH_942
MsaG004839	XP_024641799.2	probable choline kinase 3 isoform X1	1.16518	1.30448e-05	AT1G74320.1	_CEK2_choline/ethanolamine_kinase_2_chr1_27941192-27942903_FORWARD_LENGTH_350
MsaG003236	XP_013468397.2	myosin-6	1.15997	0.00526324	AT5G43900.3	_XI-6_ATMYA2_XI-2_MYA2_ARABIDOPSIS_MYOSIN_2_MYOSIN_X1_2_myosin_2_MYOSIN_XI-6_chr5_17657241-17667413_REVERSE_LENGTH_1565
MsaG012692	XP_003599067.1	receptor-like protein 9DC3	1.1589	0.00325467	AT2G33060.1	_AtRLP27_RLP27_receptor_like_protein_27_chr2_14025661-14028087_FORWARD_LENGTH_808
MsaG029112	XP_024639202.1	la-related protein 1A	1.15605	0.000899518	AT5G21160.1	_LARP1a_AtLARP1a_La_related_protein_1a_chr5_7199191-7203879_REVERSE_LENGTH_826
MsaG015178	XP_003601106.1	phosphatidylinositol 4-phosphate 5-kinase 2	1.15416	0.000221281	AT1G77740.2	_PIP5K2_phosphatidylinositol-4-phosphate_5-kinase_2_chr1_29220632-29223861_FORWARD_LENGTH_754
MsaG040194	XP_013450184.1	probable aspartyl protease At4g16563	1.15061	0.00083671	AT3G52500.1	_no_symbol_available_no_full_name_available_chr3_19465644-19467053_REVERSE_LENGTH_469
MsaG027894	XP_003615335.1	E3 ubiquitin-protein ligase UPL1	1.14994	1.28848e-05	AT1G55860.1	_UPL1_ubiquitin-protein_ligase_1_chr1_20879900-20892910_REVERSE_LENGTH_3681
MsaG015738	XP_003601687.1	adenosylhomocysteinase	1.14895	5.71434e-06	AT4G13940.1	_MEE58_SAHH1_EMB1395_HOG1_SAH1_ATSAHH1_EMBRYO_DEFECTIVE_1395_HOMOLOGY-DEPENDENT_GENE_SILENCING_1_MATERNAL_EFFECT_EMBRYO_ARREST_58_S-ADENOSYL-L-HOMOCYSTEIN_HYDROLASE_1_chr4_8054931-8056676_FORWARD_LENGTH_485
MsaG028826	XP_003616676.2	sorting and assembly machinery component 50 homolog B	1.14894	0.0018582	AT5G05520.1	_no_symbol_available_no_full_name_available_chr5_1632912-1635104_FORWARD_LENGTH_524
MsaG046589	XP_003591120.1	probable linoleate 9S-lipoxygenase 5	1.14623	0.00211389	AT1G55020.1	_ATLOX1_LOX1_ARABIDOPSIS_LIPOXYGENASE_1_lipoxygenase_1_chr1_20525798-20530143_FORWARD_LENGTH_859
MsaG041925	XP_013444596.1	protein KINESIN LIGHT CHAIN-RELATED 1	1.14611	0.00434175	AT4G10840.1	_KLCR1_CMU1_kinesin_light_chain-related_1_chr4_6656614-6659033_FORWARD_LENGTH_609
MsaG009992	XP_024632317.1	uncharacterized protein LOC11407931 isoform X1	1.14596	0.00113028	AT3G20720.2	_no_symbol_available_no_full_name_available_chr3_7240098-7246754_FORWARD_LENGTH_1199
MsaG017283	XP_024635056.1	uncharacterized protein LOC11431983 isoform X1	1.14404	8.05716e-05	AT2G25730.3	_no_symbol_available_no_full_name_available_chr2_10956751-10972729_REVERSE_LENGTH_2487
MsaG018146	#N/A	#N/A	1.14069	0.00302009	#N/A	#N/A
MsaG005919	XP_003592812.2	TBC1 domain family member 8B	1.14005	3.38355e-05	AT3G55020.1	_no_symbol_available_no_full_name_available_chr3_20389178-20394713_REVERSE_LENGTH_819
MsaG017805	XP_003603990.2	kinesin-like protein KIN-7D%2C mitochondrial	1.13993	8.24572e-05	AT4G39050.1	_Kin7.4_kinesin_7.4_chr4_18193462-18200148_FORWARD_LENGTH_1055
MsaG040887	XP_003626561.2	THO complex subunit 2	1.13805	0.00314702	AT1G24706.3	_EMB2793_AtTHO2_THO2_EMBRYO_DEFECTIVE_2793_chr1_8742210-8755036_FORWARD_LENGTH_1785
MsaG039392	XP_024627144.1	G-type lectin S-receptor-like serine/threonine-protein kinase SD3-1	1.13757	0.00169602	AT2G41890.1	_no_symbol_available_no_full_name_available_chr2_17478058-17480352_REVERSE_LENGTH_764
MsaG017866	XP_024635009.1	alanine--tRNA ligase%2C chloroplastic/mitochondrial isoform X2	1.13673	0.000639652	AT5G22800.2	_EMB263_EMB1030_EMB86_EMBRYO_DEFECTIVE_263_EMBRYO_DEFECTIVE_1030_EMBRYO_DEFECTIVE_86_chr5_7616221-7620273_REVERSE_LENGTH_1003
MsaG015155	XP_003601086.1	auxin transporter-like protein 3	1.13429	0.00121492	AT1G77690.1	_LAX3_like_AUX1_3_chr1_29201232-29203317_REVERSE_LENGTH_470
MsaG009705	XP_013464587.1	TPR repeat-containing thioredoxin TTL1 isoform X1	1.13122	1.72478e-05	AT1G53300.1	_TTL1_tetratricopeptide-repeat_thioredoxin-like_1_chr1_19879726-19882375_FORWARD_LENGTH_699
MsaG041787	XP_003627424.1	subtilisin-like protease SBT1.5	1.131	0.0016905	AT3G14240.1	_no_symbol_available_no_full_name_available_chr3_4741637-4743964_REVERSE_LENGTH_775
MsaG035915	XP_039684009.1	histone-lysine N-methyltransferase ATX2 isoform X1	1.12216	0.00117385	AT1G05830.4	_ATX2_SDG30_Arabidopsis_TRITHORAX_2_SET_DOMAIN_PROTEIN_30_chr1_1754452-1761225_FORWARD_LENGTH_1083
MsaG001679	XP_013467000.1	3-ketoacyl-CoA synthase 11	1.11976	4.22686e-05	AT1G04220.1	_KCS2_DAISY_3-ketoacyl-CoA_synthase_2_DAISY_chr1_1119853-1122483_REVERSE_LENGTH_528
MsaG017680	XP_013462245.1	L-ascorbate oxidase homolog	1.11832	0.00537635	AT1G76160.1	_sks5_SKU5_similar_5_chr1_28578211-28581020_REVERSE_LENGTH_541
MsaG020148	XP_013455540.1	histone-lysine N-methyltransferase ATXR3	1.11317	0.00396791	AT4G15180.1	_ATXR3_SDG2_SET_domain_protein_2_chr4_8651999-8662178_FORWARD_LENGTH_2335
MsaG038183	XP_003623438.2	soyasapogenol B glucuronide galactosyltransferase	1.11259	9.88881e-05	AT4G34131.1	_UGT73B3_UDP-glucosyl_transferase_73B3_chr4_16343268-16344713_REVERSE_LENGTH_481
MsaG017535	XP_013466080.1	protein ESSENTIAL FOR POTEXVIRUS ACCUMULATION 1 isoform X2	1.11245	6.05424e-05	AT5G42950.1	_EXA1_Ebetaential_for_poteXvirus_Accumulation_1_chr5_17224436-17231044_FORWARD_LENGTH_1714
MsaG038308	XP_039684010.1	phospholipid-transporting ATPase 1 isoform X1	1.11039	0.00127783	AT5G04930.1	_ALA1_aminophospholipid_ATPase_1_chr5_1445509-1449568_FORWARD_LENGTH_1158
MsaG029411	XP_003617486.1	DNA polymerase I A%2C chloroplastic/mitochondrial	1.11027	0.00185145	AT1G50840.1	_PolIA_POLGAMMA2_polymerase_gamma_2_polymerase_I_A_chr1_18839277-18844313_FORWARD_LENGTH_1050
MsaG007422	XP_024632305.1	endoribonuclease Dicer homolog 2 isoform X1	1.10971	0.00243933	AT3G03300.3	_ATDCL2_DCL2_DICER-LIKE_2_dicer-like_2_chr3_768020-774833_REVERSE_LENGTH_1388
MsaG010575	XP_003597156.1	carbamoyl-phosphate synthase large chain%2C chloroplastic	1.10938	0.000274459	AT1G29900.1	_CARB_VEN3_carbamoyl_phosphate_synthetase_B_VENOSA_3_chr1_10468164-10471976_FORWARD_LENGTH_1187
MsaG010320	XP_003597050.2	histone-lysine N-methyltransferase ATXR3 isoform X1	1.10697	0.000134261	AT4G15180.1	_ATXR3_SDG2_SET_domain_protein_2_chr4_8651999-8662178_FORWARD_LENGTH_2335
MsaG021846	#N/A	#N/A	1.10325	0.000150939	#N/A	#N/A
MsaG038935	XP_003624524.1	chalcone synthase	1.10171	0.00315814	AT5G13930.1	_ATCHS_CHS_TT4_TRANSPARENT_TESTA_4_CHALCONE_SYNTHASE_chr5_4488762-4490035_FORWARD_LENGTH_395
MsaG010946	XP_024631452.1	chloroplastic group IIA intron splicing facilitator CRS1%2C chloroplastic	1.10076	0.0012804	AT5G16180.1	_CRS1_ATCRS1_ortholog_of_maize_chloroplast_splicing_factor_CRS1_ARABIDOPSIS_ORTHOLOG_OF_MAIZE_CHLOROPLAST_SPLICING_FACTOR_CRS1_chr5_5279884-5282898_FORWARD_LENGTH_720
MsaG017880	#N/A	#N/A	1.10002	1.97302e-06	#N/A	#N/A
MsaG029691	XP_003617883.1	LRR receptor-like serine/threonine-protein kinase	1.09966	0.00324783	AT5G56040.2	_RGI4_SKM2_STERILITY-REGULATING_KINASE_MEMBER_2_RGF1_INSENSITIVE_4_chr5_22695050-22698410_FORWARD_LENGTH_1090
MsaG041847	XP_013444511.1	uncharacterized calcium-binding protein At1g02270 isoform X2	1.09833	0.00503638	AT5G54130.2	_no_symbol_available_no_full_name_available_chr5_21962900-21965279_FORWARD_LENGTH_436
MsaG008107	XP_039686424.1	uncharacterized zinc finger CCHC domain-containing protein At4g19190 isoform X1	1.09829	0.00409726	AT4G19190.1	_no_symbol_available_no_full_name_available_chr4_10493323-10495969_FORWARD_LENGTH_595
MsaG011716	XP_039688103.1	heparanase-like protein 1	1.09745	0.00456044	AT5G07830.1	_AtGUS2_GUS2_glucuronidase_2_chr5_2504168-2506567_FORWARD_LENGTH_543
MsaG005049	XP_003592300.1	protein IQ-DOMAIN 1	1.09718	0.000539777	AT5G62070.1	_IQD23_IQ-domain_23_chr5_24930057-24932451_REVERSE_LENGTH_403
MsaG025019	XP_039690268.1	GDSL esterase/lipase At4g10955-like	1.09405	0.000576053	AT4G10955.2	_PRLIP9__chr4_6713778-6715372_REVERSE_LENGTH_350
MsaG046690	XP_003591234.1	ABC transporter I family member 20	1.09232	0.00492754	AT5G02270.1	_ABCI20_NAP9_ATNAP9_ATP-binding_cabetaette_I20_non-intrinsic_ABC_protein_9_ARABIDOPSIS_THALIANA_NON-INTRINSIC_ABC_PROTEIN_9_chr5_467269-469041_REVERSE_LENGTH_328
MsaG030401	#N/A	#N/A	1.09092	0.000451942	ATCG00540.1	_PETA_photosynthetic_electron_transfer_A_chrc_61657-62619_FORWARD_LENGTH_320
MsaG004984	XP_003592222.1	mitogen-activated protein kinase kinase kinase YODA	1.08917	0.000471709	AT1G63700.2	_EMB71_MAPKKK4_YDA_EMBRYO_DEFECTIVE_71_MAP_KINASE_KINASE_KINASE_4_YODA_chr1_23625208-23629031_REVERSE_LENGTH_883
MsaG044822	XP_013457621.1	oxysterol-binding protein-related protein 2A isoform X1	1.08651	0.00102169	AT4G22540.5	_ORP2A_OSBP(oxysterol_binding_protein)-related_protein_2A_chr4_11860969-11866108_REVERSE_LENGTH_721
MsaG042083	XP_013444813.1	calmodulin-binding receptor-like cytoplasmic kinase 2	1.08509	0.000637409	AT4G00330.2	_CRCK2_calmodulin-binding_receptor-like_cytoplasmic_kinase_2_chr4_142787-144427_REVERSE_LENGTH_411
MsaG044617	XP_013457513.1	protein CROWDED NUCLEI 4	1.08491	0.00138886	AT5G65770.3	_LINC4_CRWN4_CROWDED_NUCLEI_4_LITTLE_NUCLEI4_chr5_26311587-26315610_FORWARD_LENGTH_1010
MsaG013566	XP_013459731.1	probable galacturonosyltransferase 15	1.08488	0.00209573	AT3G58790.1	_GAUT15_galacturonosyltransferase_15_chr3_21742455-21745972_REVERSE_LENGTH_540
MsaG015607	XP_003601486.1	subtilisin-like protease SBT5.3 isoform X1	1.08425	0.000359408	AT2G04160.1	_AIR3_AUXIN-INDUCED_IN_ROOT_CULTURES_3_chr2_1401450-1407694_REVERSE_LENGTH_772
MsaG041986	XP_013443272.1	protein ENHANCED DISEASE RESISTANCE 4	1.08044	0.000868717	AT2G46380.1	_no_symbol_available_no_full_name_available_chr2_19039377-19042171_FORWARD_LENGTH_768
MsaG045986	XP_039688840.1	1-phosphatidylinositol-3-phosphate 5-kinase FAB1B isoform X2	1.07951	1.10765e-06	AT3G14270.2	_FAB1B_FORMS_APLOID_AND_BINUCLEATE_CELLS_1B_chr3_4754624-4761185_FORWARD_LENGTH_1791
MsaG010751	XP_039686799.1	uncharacterized protein LOC11427774	1.07552	0.00234574	AT5G59020.1	_no_symbol_available_no_full_name_available_chr5_23827160-23829603_REVERSE_LENGTH_780
MsaG000015	XP_013466217.1	L-ascorbate oxidase homolog	1.07541	0.00365824	AT1G76160.1	_sks5_SKU5_similar_5_chr1_28578211-28581020_REVERSE_LENGTH_541
MsaG016294	XP_003602279.2	nephrocystin-3	1.07391	0.00555459	AT5G53080.1	_WTG1_White_to_green_1_chr5_21520624-21523158_FORWARD_LENGTH_564
MsaG044865	XP_013457647.3	flavonoid 3'-monooxygenase CYP75B137	1.07292	6.25015e-05	AT4G12300.1	_CYP706A4_"cytochrome_P450_family_706_subfamily_A_polypeptide_4"_chr4_7308016-7309692_REVERSE_LENGTH_516
MsaG016045	XP_003601966.2	ABC transporter D family member 1	1.07205	0.000817006	AT4G39850.4	_PED3_CTS_AtABCD1_ABCD1_ACN2_PXA1_peroxisomal_ABC_transporter_1_PEROXISOME_DEFECTIVE_3_ATP-binding_cabetaette_D1_acetate_non-utilizing_2_COMATOSE_Arabidopsis_thaliana_ATP-binding_cabetaette_D1_chr4_18489220-18496762_FORWARD_LENGTH_1337
MsaG009429	XP_039686589.1	ubiquitin carboxyl-terminal hydrolase 15	1.07167	0.000287397	AT1G17110.3	_UBP15_ubiquitin-specific_protease_15_chr1_5845816-5849889_REVERSE_LENGTH_924
MsaG008548	XP_024631477.1	protein MEI2-like 5	1.07147	0.000454582	AT1G29400.3	_AML5_ML5_MEI2-like_protein_5_chr1_10290393-10293696_REVERSE_LENGTH_800
MsaG046547	XP_013458705.1	protein STICHEL	1.06766	0.00347479	AT2G02480.2	_STI_STICHEL_chr2_661093-665337_FORWARD_LENGTH_1218
MsaG046951	XP_003588521.1	#N/A	1.06764	1.31067e-05	AT5G53370.2	_ATPMEPCRF_PMEPCRF_pectin_methylesterase_PCR_fragment_F_PECTIN_METHYLESTERASE_PCR_FRAGMENT_F_chr5_21649683-21651638_REVERSE_LENGTH_623
MsaG007951	XP_003594974.2	villin-4	1.06578	0.00228153	AT4G30160.4	_ATVLN4_VLN4_villin_4_chr4_14754528-14759511_FORWARD_LENGTH_974
MsaG017592	XP_013462184.1	protein WALLS ARE THIN 1	1.06467	3.0631e-05	AT1G75500.2	_WAT1_UMAMIT5_Usually_multiple_acids_move_in_and_out_Transporters_5_Walls_Are_Thin_1_chr1_28338282-28340091_REVERSE_LENGTH_389
MsaG038396	XP_003623785.2	BEACH domain-containing protein C2 isoform X1	1.06313	0.00011751	AT2G45540.6	_BCHC2_Beach-Domain_Homolog_C2_chr2_18757881-18772229_REVERSE_LENGTH_2946
MsaG044829	XP_003608760.1	monocopper oxidase-like protein SKU5	1.061	1.10698e-05	AT4G12420.2	_SKU5__chr4_7349941-7352868_REVERSE_LENGTH_587
MsaG009914	XP_003596488.2	myosin-2	1.05786	0.00104494	AT5G54280.2	_ATM4_ATMYOS1_ATM2_ARABIDOPSIS_THALIANA_MYOSIN_1_myosin_2_ARABIDOPSIS_THALIANA_MYOSIN_4_chr5_22039606-22045592_REVERSE_LENGTH_1220
MsaG038740	XP_003624235.1	transcription factor bHLH18	1.05737	0.00018425	AT2G22770.1	_NAI1__chr2_9684858-9686321_FORWARD_LENGTH_320
MsaG020058	XP_013455594.1	protein STRUBBELIG-RECEPTOR FAMILY 3 isoform X1	1.05524	0.00424719	AT2G20850.1	_SRF1_STRUBBELIG-receptor_family_1_chr2_8975670-8979182_REVERSE_LENGTH_775
MsaG008665	XP_013464066.1	adenylate kinase 5%2C chloroplastic	1.05466	0.000595921	AT5G35170.1	_no_symbol_available_no_full_name_available_chr5_13419278-13423482_FORWARD_LENGTH_588
MsaG018854	#N/A	#N/A	1.05438	0.00382714	#N/A	#N/A
MsaG015255	XP_013460919.1	probable pectin methyltransferase QUA2	1.05077	0.00337835	AT1G78240.2	_OSU1_TSD2_QUA2_TUMOROUS_SHOOT_DEVELOPMENT_2_QUASIMODO2_chr1_29433173-29435815_REVERSE_LENGTH_684
MsaG011588	XP_003598010.2	uncharacterized protein LOC11419389 isoform X1	1.04832	0.00484807	AT1G17450.2	_no_symbol_available_no_full_name_available_chr1_5988579-5996693_REVERSE_LENGTH_1844
MsaG015214	XP_013460836.1	low affinity sulfate transporter 3 isoform X1	1.04776	1.5884e-06	AT5G10180.1	_SULTR2;1_AST68_ARABIDOPSIS_SULFATE_TRANSPORTER_68_sulfate_transporter_2;1_chr5_3193225-3196818_FORWARD_LENGTH_677
MsaG015737	XP_003601683.1	serine hydroxymethyltransferase 4	1.04459	0.000721841	AT4G13930.1	_SHM4_serine_hydroxymethyltransferase_4_chr4_8048013-8050021_REVERSE_LENGTH_471
MsaG008034	XP_003595124.1	putative disease resistance protein At1g50180	1.0379	0.00523024	AT1G50180.1	_CAR1_CEL-Activated_Resistance_1_chr1_18584235-18587136_FORWARD_LENGTH_857
MsaG010123	XP_013464884.1	BTB/POZ domain-containing protein At3g44820	1.03647	0.00266289	AT3G44820.1	_no_symbol_available_no_full_name_available_chr3_16361864-16364411_REVERSE_LENGTH_651
MsaG024072	XP_003630437.2	respiratory burst oxidase homolog protein C	1.03498	0.00161548	AT5G51060.1	_RHD2_RBOHC_ATRBOHC_ROOT_HAIR_DEFECTIVE_2_RESPIRATORY_BURST_OXIDASE_HOMOLOG_C_A._THALIANA_RESPIRATORY_BURST_OXIDASE_HOMOLOG_C_chr5_20757484-20762175_REVERSE_LENGTH_905
MsaG014090	XP_013459955.1	disease resistance protein RPM1	1.03496	0.000399418	AT3G07040.1	_RPM1_RPS3_RESISTANCE_TO_PSEUDOMONAS_SYRINGAE_3_RESISTANCE_TO_P._SYRINGAE_PV_MACULICOLA_1_chr3_2226244-2229024_REVERSE_LENGTH_926
MsaG011043	XP_013465538.1	coatomer subunit beta'-2	1.03214	0.000420483	AT1G52360.4	_no_symbol_available_no_full_name_available_chr1_19499282-19505397_FORWARD_LENGTH_926
MsaG013785	XP_003600074.3	uncharacterized protein LOC11440498 isoform X2	1.03103	0.00173589	AT1G50660.1	_no_symbol_available_no_full_name_available_chr1_18771386-18774385_FORWARD_LENGTH_725
MsaG044393	XP_024629456.1	uncharacterized protein LOC25501667	1.02974	0.000983437	AT2G23520.1	_no_symbol_available_no_full_name_available_chr2_10014256-10016943_REVERSE_LENGTH_895
MsaG017308	XP_003603532.1	plasma membrane ATPase 4	1.02254	1.03314e-06	AT2G24520.2	_AHA5_HA5_H(+)-ATPase_5_chr2_10414963-10419730_FORWARD_LENGTH_994
MsaG006629	XP_003593736.1	GDSL esterase/lipase At1g28580	1.02222	0.00223899	AT1G28590.1	_no_symbol_available_no_full_name_available_chr1_10047509-10049300_REVERSE_LENGTH_403
MsaG006786	XP_024632507.1	auxin response factor 6	1.01734	0.00430784	AT1G30330.1	_ARF6_auxin_response_factor_6_chr1_10686125-10690036_REVERSE_LENGTH_933
MsaG021287	XP_024636883.1	E3 ubiquitin-protein ligase UPL3	1.01194	0.000247954	AT4G38600.3	_KAK_UPL3_KAKTUS_UBIQUITIN-PROTEIN_LIGASE_3_chr4_18041503-18049292_REVERSE_LENGTH_1888
MsaG018999	XP_013455377.1	splicing factor-like protein 1	1.01103	0.00032867	AT5G51300.3	_AtSF1_SOT4_SF1_Arabidopsis_SF1_homolog_SPLICING_FACTOR_1_chr5_20849881-20852295_REVERSE_LENGTH_804
MsaG023863	XP_003630095.1	alanine--glyoxylate aminotransferase 2 homolog 1%2C mitochondrial	1.01031	0.00138979	AT4G39660.1	_AGT2_alanine_glyoxylate_aminotransferase_2_chr4_18406797-18409262_FORWARD_LENGTH_476
MsaG025308	XP_003611421.1	lon protease homolog 2%2C peroxisomal isoform X1	1.0075	0.00483684	AT5G47040.1	_APEM10_LON2_lon_protease_2_ABERRANT_PEROXISOME_MORPHOLOGY_10_chr5_19093356-19098678_REVERSE_LENGTH_888
MsaG015325	XP_003601154.1	manganese-dependent ADP-ribose/CDP-alcohol diphosphatase	1.00736	0.0039478	AT4G24730.2	_no_symbol_available_no_full_name_available_chr4_12752696-12753631_REVERSE_LENGTH_311
MsaG041765	XP_003627371.1	uncharacterized protein LOC11425541 isoform X1	1.00538	0.0005824	AT3G14172.1	_no_symbol_available_no_full_name_available_chr3_4698860-4704773_REVERSE_LENGTH_1270
MsaG044514	XP_013457446.1	probable WRKY transcription factor 15	1.00157	0.000407062	AT2G23320.1	_AtWRKY15_WRKY15_WRKY_DNA-binding_protein_15_chr2_9924998-9926154_FORWARD_LENGTH_317
MsaG003862	XP_013468974.1	pathogenesis-related protein PR-4	0.999095	0.00295703	AT3G04720.1	_HEL_PR-4_AtPR4_PR4_HEVEIN-LIKE_pathogenesis-related_4_chr3_1285691-1286531_REVERSE_LENGTH_212
MsaG018315	#N/A	#N/A	0.99875	0.000322923	#N/A	#N/A
MsaG007581	XP_003594732.1	probable serine/threonine-protein kinase DDB_G0267686	0.997588	0.00301995	AT5G49470.3	_RAF10__chr5_20063616-20068311_FORWARD_LENGTH_770
MsaG047130	XP_039688454.1	cyclin-dependent kinase G-2	0.996858	0.00355436	AT1G67580.2	_CDKG2_CYCLIN-DEPENDENT_KINASE_G2_chr1_25327727-25330965_REVERSE_LENGTH_752
MsaG026254	XP_003612986.1	probable mannitol dehydrogenase	0.995202	0.000136902	AT4G37980.1	_ELI3-1_CHR_ELI3_ATCAD7_CAD7_elicitor-activated_gene_3-1_CINNAMALDEHYDE_AND_HEXENAL_REDUCTASE_CINNAMYL-ALCOHOL_DEHYDROGENASE_7_ELICITOR-ACTIVATED_GENE_3_chr4_17852670-17854302_FORWARD_LENGTH_357
MsaG016064	XP_003602008.2	protein CELLULOSE SYNTHASE INTERACTIVE 1	0.992257	0.00137185	AT2G22125.1	_CSI1_POM2_POM-POM_2_cellulose_synthase-interactive_protein_1_chr2_9406793-9414223_FORWARD_LENGTH_2150
MsaG003100	XP_003590454.2	#N/A	0.99161	0.00325595	AT2G36990.1	_SOLDAT8_ATSIG6_SIGF_SIG6_RNApolymerase_sigma-subunit_F_SIGMA_FACTOR_6_chr2_15537502-15540016_REVERSE_LENGTH_547
MsaG030065	XP_003618351.2	cytochrome P450 82A1	0.991572	0.00224097	AT4G31940.1	_CYP82C4_"cytochrome_P450_family_82_subfamily_C_polypeptide_4"_chr4_15452040-15453966_FORWARD_LENGTH_524
MsaG002152	XP_013467388.1	protein FLOWERING LOCUS D	0.991434	0.00335091	AT3G10390.2	_FLD_RSI1_FLOWERING_LOCUS_D_Reduced_Systemic_immunity_1_chr3_3229137-3232239_FORWARD_LENGTH_925
MsaG042875	XP_003628402.3	guanine nucleotide exchange factor SPIKE 1	0.986499	0.00153649	AT4G16340.2	_SPK1_SPIKE1_chr4_9228773-9241060_REVERSE_LENGTH_1830
MsaG017863	XP_003604081.1	RNA polymerase sigma factor sigB	0.982988	0.000119436	AT1G08540.1	_SIGA_SIGB_ATSIG1_ATSIG2_SIG1_SIG2_ABC1_RNApolymerase_sigma_subunit_2_SIGMA_FACTOR_1_SIGMA_FACTOR_2_SIGMA_FACTOR_B_RNA_POLYMERASE_SIGMA_SUBUNIT_1_chr1_2703461-2706696_FORWARD_LENGTH_572
MsaG018035	#N/A	#N/A	0.980739	0.00330453	#N/A	#N/A
MsaG043980	XP_024627812.1	LOW QUALITY PROTEIN: protein RRC1-like	0.975526	0.000320589	AT5G25060.1	_RRC1_reduced_red-light_responses_in_cry1cry2_background_1_chr5_8634219-8639984_REVERSE_LENGTH_946
MsaG010566	XP_003597140.1	uncharacterized protein LOC11417361 isoform X2	0.975356	0.000102533	AT3G45630.2	_NOT4B__chr3_16748751-16753190_REVERSE_LENGTH_989
MsaG001308	#N/A	#N/A	0.973319	1.70231e-05	AT4G08370.1	_EXT20_extensin_20_chr4_5301962-5303314_REVERSE_LENGTH_350
MsaG028655	XP_003615753.2	6-phosphofructo-2-kinase/fructose-2%2C6-bisphosphatase	0.970669	0.00414049	AT1G07110.1	_ATF2KP_FKFBP_F2KP_"fructose-26-bisphosphatase"_chr1_2178363-2183980_REVERSE_LENGTH_744
MsaG026439	XP_024640871.1	paired amphipathic helix protein Sin3-like 4	0.970489	0.000495613	AT1G70060.2	_SNL4_SIN3-like_4_chr1_26383789-26389568_FORWARD_LENGTH_1326
MsaG005333	XP_013469965.1	arginine--tRNA ligase%2C cytoplasmic	0.969083	0.00060654	AT4G26300.1	_emb1027_embryo_defective_1027_chr4_13308400-13313109_REVERSE_LENGTH_642
MsaG012623	XP_013459108.1	protein LONGIFOLIA 1	0.965111	0.000530173	AT1G74160.1	_LNG3_TRM4_TON1_Recruiting_Motif_4_LONGIFOLIA_3_chr1_27887164-27891151_FORWARD_LENGTH_1025
MsaG020924	XP_013456230.1	IRK-interacting protein isoform X1	0.959254	0.00405881	AT5G12900.1	_no_symbol_available_no_full_name_available_chr5_4072151-4074445_REVERSE_LENGTH_562
MsaG014906	XP_024635194.1	protein INVOLVED IN DE NOVO 2	0.959092	0.00164739	AT3G48670.3	_RDM12_IDN2_INVOLVED_IN_DE_NOVO_2_RNA-DIRECTED_DNA_METHYLATION_12_chr3_18031240-18033615_FORWARD_LENGTH_647
MsaG041583	XP_013444323.1	protein HOTHEAD	0.956704	0.00145433	AT1G72970.1	_EDA17_HTH_HOTHEAD_embryo_sac_development_arrest_17_chr1_27452872-27455706_FORWARD_LENGTH_594
MsaG045725	XP_013458239.1	ISWI chromatin-remodeling complex ATPase CHR17	0.954685	0.000634077	AT5G18620.2	_CHR17_chromatin_remodeling_factor17_chr5_6196190-6202058_REVERSE_LENGTH_1072
MsaG043106	XP_013445533.1	phosphoenolpyruvate carboxylase%2C housekeeping isozyme	0.949716	0.00211438	AT3G14940.2	_PPC3_ATPPC3_phosphoenolpyruvate_carboxylase_3_chr3_5025584-5029476_FORWARD_LENGTH_968
MsaG000361	XP_003589088.2	#N/A	0.947755	0.00372758	AT1G27750.1	_no_symbol_available_no_full_name_available_chr1_9657425-9661750_FORWARD_LENGTH_1075
MsaG025014	XP_003610971.1	magnesium-chelatase subunit ChlD%2C chloroplastic	0.943522	0.00272305	AT1G08520.1	_ALB1_PDE166_ALB-1V_CHLD_V157_PIGMENT_DEFECTIVE_EMBRYO_166_ALBINA_1_chr1_2696538-2700819_FORWARD_LENGTH_760
MsaG045346	XP_003609142.1	putative phospholipid-transporting ATPase 9	0.939099	3.33804e-05	AT3G25610.1	_ALA10_Aminophospholipid_ATPase10_chr3_9308942-9313353_REVERSE_LENGTH_1202
MsaG029403	XP_039690559.1	protein STRICTOSIDINE SYNTHASE-LIKE 10-like	0.93542	0.00304213	AT3G57030.1	_no_symbol_available_no_full_name_available_chr3_21101653-21103204_REVERSE_LENGTH_374
MsaG046595	XP_024638415.1	zinc finger protein GAI-ASSOCIATED FACTOR 1-like	0.934229	0.00206658	AT3G50700.1	_AtIDD2_IDD2_indeterminate(ID)-domain_2_chr3_18840945-18842829_FORWARD_LENGTH_452
MsaG000162	XP_013466131.1	auxilin-like protein 1	0.931576	0.00203167	AT1G75310.2	_AUL1_auxilin-like_1_chr1_28261004-28266124_FORWARD_LENGTH_1451
MsaG041958	XP_013444630.1	protein TSS isoform X2	0.929817	8.56203e-07	AT1G01320.3	_REC1_FLL2_FLOURY_ENDOSPERM_LIKE_2_REDUCED_CHLOROPLAST_COVERAGE_chr1_121582-130099_REVERSE_LENGTH_1789
MsaG039436	#N/A	#N/A	0.928422	0.00315465	AT3G57890.1	_no_symbol_available_no_full_name_available_chr3_21438271-21441695_FORWARD_LENGTH_573
MsaG003761	XP_013468890.1	type II inositol polyphosphate 5-phosphatase 15	0.92831	0.000274224	AT1G65580.1	_FRA3_FRAGILE_FIBER3_chr1_24377598-24383940_REVERSE_LENGTH_1101
MsaG017916	#N/A	#N/A	0.927954	0.00173382	#N/A	#N/A
MsaG040943	XP_003626601.1	3-ketoacyl-CoA synthase 1	0.917901	0.00538795	AT1G01120.1	_KCS1_3-ketoacyl-CoA_synthase_1_chr1_57392-58978_REVERSE_LENGTH_528
MsaG025324	XP_024640323.1	two-component response regulator-like APRR2 isoform X2	0.916762	0.0018494	AT4G18020.9	_PRR2_APRR2_PSEUDO-RESPONSE_REGULATOR_2_chr4_10003738-10006682_REVERSE_LENGTH_535
MsaG002098	XP_039690798.1	uncharacterized protein LOC25483208	0.916621	0.00105955	AT3G09670.2	_PDP2_PWWP_domain_protein_2_chr3_2966637-2968817_FORWARD_LENGTH_726
MsaG035458	XP_024625256.1	RNA-binding KH domain-containing protein RCF3	0.916446	0.00138746	AT5G15270.2	_no_symbol_available_no_full_name_available_chr5_4958738-4960947_FORWARD_LENGTH_548
MsaG026305	XP_003613122.1	ABC transporter C family member 3	0.913433	0.0032488	AT3G13080.1	_MRP3_ATMRP3_ABCC3_ATP-binding_cabetaette_C3_MULTIDRUG_RESISTANCE_PROTEIN_3_multidrug_resistance-abetaociated_protein_3_chr3_4196019-4201250_REVERSE_LENGTH_1514
MsaG015749	XP_003601704.1	receptor-like kinase TMK4	0.905628	0.00463624	AT3G23750.1	_BARK1_BAK1-Abetaociating_Receptor-Like_Kinase_1_chr3_8558332-8561263_FORWARD_LENGTH_928
MsaG014834	XP_013460591.3	DELLA protein 1	0.905467	1.05666e-05	AT2G01570.1	_RGA_RGA1_RGA24_REPREbetaOR_OF_GA_REPREbetaOR_OF_GA1-3_1_reprebetaor_of_GA_chr2_255581-257344_REVERSE_LENGTH_587
MsaG042091	XP_003627563.2	ATP-dependent helicase BRM	0.902253	5.72263e-07	AT2G46020.4	_CHA2_BRM_ATBRM_FFO3_CHR2_FLORAL_FUSED_ORGANS_3_CHROMATIN_REMODELING_2_ARABIDOPSIS_THALIANA_BRAHMA_BRAHMA_chr2_18923304-18931769_FORWARD_LENGTH_2193
MsaG016127	XP_024634357.1	histone-lysine N-methyltransferase ASHH2 isoform X2	0.90195	0.00077665	AT1G77300.1	_CLI186_LAZ2_EFS_SDG8_CCR1_ASHH2_SET_DOMAIN_GROUP_8_CAROTENOID_CHLOROPLAST_REGULATORY1_EARLY_FLOWERING_IN_SHORT_DAYS_LAZARUS_2_CARBON_AND_LIGHT_INSENSITIVE_186_ASH1_HOMOLOG_2_chr1_29040160-29048810_REVERSE_LENGTH_1805
MsaG042818	XP_013445292.1	zinc finger CCCH domain-containing protein 37	0.897904	0.00204154	AT3G12680.1	_HUA1_ENHANCER_OF_AG-4_1_chr3_4025276-4028999_REVERSE_LENGTH_524
MsaG015053	XP_003600924.2	clathrin heavy chain 1	0.896258	0.00105038	AT3G11130.1	_AtCHC1_CHC1_HAS1_clathrin_heavy_chain_1_hot_ABA_deficiency_supprebetaor_1_chr3_3482575-3491667_REVERSE_LENGTH_1705
MsaG033956	XP_013452826.1	protein argonaute 1	0.893298	1.8713e-05	AT1G48410.1	_ICU9_AGO1_AtAGO1_ARGONAUTE_1_chr1_17886285-17891892_REVERSE_LENGTH_1048
MsaG009855	XP_013464719.1	nuclear/nucleolar GTPase 2	0.891024	6.24161e-05	AT1G52980.1	_Nug2_AtNug2_nuclear/nucleolar_GTPase_2_chr1_19737493-19740201_FORWARD_LENGTH_576
MsaG017496	XP_013462080.1	uncharacterized protein LOC25490161 isoform X1	0.890783	0.000471241	AT1G27595.1	_TANG1__chr1_9592293-9602917_FORWARD_LENGTH_1325
MsaG001111	XP_024631265.1	transcriptional corepressor SEUSS	0.890628	5.60419e-05	AT1G43850.2	_SEU_seubeta_chr1_16617872-16621596_FORWARD_LENGTH_877
MsaG025874	XP_024639504.1	kinesin-like protein KIN-14I	0.886933	0.00137421	AT5G65930.2	_KCBP_PKCBP_ZWI_ZWICHEL_KINESIN-LIKE_CALMODULIN-BINDING_PROTEIN_POTATO_KINESIN-LIKE_CALMODULIN-BINDING_PROTEIN_chr5_26370369-26376394_REVERSE_LENGTH_1260
MsaG003593	XP_039684518.1	COP1-interacting protein 7	0.884425	0.00359959	AT5G43310.4	_no_symbol_available_no_full_name_available_chr5_17379883-17385387_REVERSE_LENGTH_1164
MsaG045133	XP_013457842.1	pentatricopeptide repeat-containing protein At1g74850%2C chloroplastic	0.878264	0.00471106	AT1G74850.1	_PDE343_PTAC2_plastid_transcriptionally_active_2_PIGMENT_DEFECTIVE_343_chr1_28119237-28122314_REVERSE_LENGTH_862
MsaG044471	XP_039685245.1	uncharacterized protein LOC120577622	0.877776	4.89875e-05	AT3G50370.2	_no_symbol_available_no_full_name_available_chr3_18676436-18683763_REVERSE_LENGTH_2160
MsaG044700	XP_024638785.1	probable methyltransferase PMT14	0.877515	0.00142105	AT4G18030.1	_no_symbol_available_no_full_name_available_chr4_10012850-10015267_REVERSE_LENGTH_621
MsaG025522	XP_003611769.2	exocyst complex component SEC8	0.876078	0.00423349	AT3G10380.1	_SEC8_ATSEC8_SUBUNIT_OF_EXOCYST_COMPLEX_8_subunit_of_exocyst_complex_8_chr3_3219922-3228356_REVERSE_LENGTH_1053
MsaG017219	XP_039687766.1	RNA-dependent RNA polymerase 6	0.874133	0.000300945	AT3G49500.5	_SDE1_AtRDR6_SGS2_RDR6_SUPPREbetaOR_OF_GENE_SILENCING_2_RNA-dependent_RNA_polymerase_6_SILENCING_DEFECTIVE_1_chr3_18349193-18353205_REVERSE_LENGTH_1196
MsaG018061	#N/A	#N/A	0.873655	0.000461935	#N/A	#N/A
MsaG039877	XP_024626304.1	calcium-transporting ATPase 4%2C endoplasmic reticulum-type	0.872491	3.91552e-05	AT1G07670.2	_ATECA4_ECA4_endomembrane-type_CA-ATPase_4_chr1_2370305-2374196_REVERSE_LENGTH_1061
MsaG007038	XP_013462828.1	starch synthase 3%2C chloroplastic/amyloplastic	0.872431	0.00145195	AT1G11720.2	_ATbeta3_beta3_starch_synthase_3_chr1_3951597-3956840_FORWARD_LENGTH_1094
MsaG005403	XP_013470035.1	gallate 1-beta-glucosyltransferase	0.87115	0.00389771	AT4G15480.1	_UGT84A1__chr4_8849000-8850472_REVERSE_LENGTH_490
MsaG007405	XP_003594530.3	2-succinylbenzoate--CoA ligase%2C chloroplastic/peroxisomal	0.868569	0.00339007	AT1G30520.2	_AAE14_acyl-activating_enzyme_14_chr1_10811039-10813546_FORWARD_LENGTH_560
MsaG011065	XP_003597818.1	pleiotropic drug resistance protein 1-like	0.864108	0.00305856	AT1G15520.1	_ATABCG40_ABCG40_PDR12_ATPDR12_pleiotropic_drug_resistance_12_ATP-binding_cabetaette_G40_PLEIOTROPIC_DRUG_RESISTANCE_12_Arabidopsis_thaliana_ATP-binding_cabetaette_G40_chr1_5331993-5338175_REVERSE_LENGTH_1423
MsaG042239	XP_024628433.1	probable methyltransferase PMT15	0.862809	0.00180529	AT4G00750.1	_no_symbol_available_no_full_name_available_chr4_314405-317507_FORWARD_LENGTH_633
MsaG000108	XP_003589396.1	#N/A	0.862157	0.00302794	AT1G19870.2	_IQD32_IQ-domain_32_chr1_6895400-6897681_REVERSE_LENGTH_611
MsaG005889	XP_003592766.1	chalcone--flavonone isomerase 2	0.86201	0.00272861	AT3G55120.1	_CHI_AtCHI_A11_TT5_CFI_TRANSPARENT_TESTA_5_CHALCONE_FLAVANONE_ISOMERASE_chalcone_isomerase_chr3_20430248-20431415_REVERSE_LENGTH_246
MsaG010603	XP_003597217.1	beta-galactosidase 8 isoform X1	0.861642	0.00507621	AT2G28470.3	_BGAL8_beta-galactosidase_8_chr2_12169047-12173164_REVERSE_LENGTH_852
MsaG038376	XP_003623728.2	kinesin-like protein KIN-UB isoform X1	0.861443	0.00503346	AT1G01950.1	_AtKINUb_ARK2_"Arabidopsis_thaliana_KINESIN_Ungrouped_clade_gene_B"_armadillo_repeat_kinesin_2_chr1_325473-330403_FORWARD_LENGTH_894
MsaG025753	XP_003612164.2	transformation/transcription domain-associated protein	0.855497	0.000198213	AT2G17930.1	_TRA1a__chr2_7784455-7802230_REVERSE_LENGTH_3858
MsaG002329	XP_039691221.1	probable glycosyltransferase STELLO1	0.85482	0.00159837	AT2G41770.1	_STL1_STELLO1_chr2_17424549-17427042_REVERSE_LENGTH_771
MsaG015289	XP_024635519.1	callose synthase 10	0.854216	0.00243518	AT2G36850.1	_ET2_MAS_GSL08_ATGSL08_GSL8_ATGSL8_CHOR_CHORUS_ENLARGED_TETRAD_2_glucan_synthase-like_8_MAbetaUE_GLUCAN_SYNTHASE-LIKE_8_chr2_15454935-15469666_REVERSE_LENGTH_1904
MsaG046004	XP_003609970.1	auxin response factor 19 isoform X1	0.84687	0.00522499	AT1G19220.1	_IAA22_ARF19_ARF11_AUXIN_RESPONSE_FACTOR11_auxin_response_factor_19_indole-3-acetic_acid_inducible_22_chr1_6628395-6632779_REVERSE_LENGTH_1086
MsaG004981	#N/A	#N/A	0.845481	0.00208774	AT5G52440.1	_HCF106_HIGH_CHLOROPHYLL_FLUORESCENCE_106_chr5_21286896-21288613_FORWARD_LENGTH_260
MsaG019939	XP_013455695.1	fasciclin-like arabinogalactan protein 15	0.844757	0.00305167	AT5G06390.1	_FLA17_FASCICLIN-like_arabinogalactan_protein_17_precursor_chr5_1952939-1955047_FORWARD_LENGTH_458
MsaG024244	XP_013447091.1	uncharacterized protein LOC25502094	0.844102	0.00426029	AT5G41460.1	_no_symbol_available_no_full_name_available_chr5_16589724-16592197_REVERSE_LENGTH_524
MsaG043506	XP_003628618.1	pyruvate dehydrogenase E1 component subunit alpha%2C mitochondrial	0.84376	0.00302372	AT1G24180.1	_IAR4_IAA-CONJUGATE-RESISTANT_4_chr1_8560777-8563382_REVERSE_LENGTH_393
MsaG044534	XP_024637902.2	probable receptor-like protein kinase At2g23200	0.843703	0.00521005	AT2G23200.1	_no_symbol_available_no_full_name_available_chr2_9879351-9881855_FORWARD_LENGTH_834
MsaG024625	XP_003631008.2	THO complex subunit 2	0.84323	0.000625934	AT1G24706.7	_EMB2793_AtTHO2_THO2_EMBRYO_DEFECTIVE_2793_chr1_8742210-8755243_FORWARD_LENGTH_1805
MsaG026022	XP_003612586.2	transcription initiation factor TFIID subunit 1 isoform X2	0.840609	0.000347998	AT1G32750.1	_GTD1_HAF01_HAF1_HAC13_TAF1_TBP-AbetaOCIATED_FACTOR_1_HISTONE_ACETYLTRANSFERASE_OF_THE_CBP_FAMILY__13_HISTONE_ACETYLTRANSFERASE_OF_THE_TAFII250_FAMILY_1_chr1_11846385-11856261_REVERSE_LENGTH_1919
MsaG033066	XP_039691097.1	WPP domain-interacting tail-anchored protein 2 isoform X2	0.840002	0.0041835	AT1G68910.3	_WIT2_WPP_domain-interacting_protein_2_chr1_25908373-25910485_REVERSE_LENGTH_582
MsaG040956	XP_003626620.2	endoribonuclease Dicer homolog 1	0.835167	6.89201e-05	AT1G01040.1	_EMB76_SIN1_SUS1_ATDCL1_DCL1_ASU1_EMB60_CAF_ABNORMAL_SUSPENSOR_1_EMBRYO_DEFECTIVE_60_EMBRYO_DEFECTIVE_76_SUSPENSOR_1_dicer-like_1_CARPEL_FACTORY_DICER-LIKE_1_SHORT_INTEGUMENTS_1_chr1_23519-31079_FORWARD_LENGTH_1909
MsaG006459	XP_003593480.2	katanin p80 WD40 repeat-containing subunit B1 homolog KTN80.4 isoform X1	0.833667	0.00523837	AT1G61210.1	_KTN80.2_DWA3_DWD_hypersensitive_to_ABA_3_Katanin_p80_subunit_2_chr1_22564785-22571555_FORWARD_LENGTH_1181
MsaG012718	XP_024635704.1	clustered mitochondria protein isoform X1	0.827471	0.00170887	AT3G52140.1	_FMT_NOXY38_FRIENDLY_FRIENDLY_MITOCHONDRIA_non_responding_to_oxylipins_38_chr3_19333232-19341295_FORWARD_LENGTH_1403
MsaG043989	XP_013446246.1	dual specificity protein kinase YAK1 homolog	0.826611	0.000141016	AT5G35980.1	_YAK1_yeast_YAK1-related_gene_1_chr5_14128551-14135984_FORWARD_LENGTH_956
MsaG021018	XP_013456334.1	uncharacterized protein LOC25492688	0.823047	0.00130307	AT1G04210.1	_no_symbol_available_no_full_name_available_chr1_1114696-1119383_FORWARD_LENGTH_1112
MsaG006573	XP_003593649.2	receptor-like protein kinase HSL1	0.81812	0.00484642	AT1G28440.1	_HSL1_HAESA-like_1_chr1_9996914-10000171_FORWARD_LENGTH_996
MsaG038722	XP_039683477.1	sister chromatid cohesion 1 protein 4 isoform X2	0.815568	0.00134694	AT5G16270.1	_SYN4_ATRAD21.3_sister_chromatid_cohesion_1_protein_4_ARABIDOPSIS_HOMOLOG_OF_RAD21_3_chr5_5316783-5322330_FORWARD_LENGTH_1031
MsaG035706	XP_024626311.1	putative disease resistance protein At1g50180	0.813484	0.00429457	AT1G50180.1	_CAR1_CEL-Activated_Resistance_1_chr1_18584235-18587136_FORWARD_LENGTH_857
MsaG040527	XP_003626160.2	protein transport protein Sec24-like At3g07100	0.813076	0.00316289	AT3G07100.1	_SEC24A_ERMO2_AtSEC24A_ENDOPLASMIC_RETICULUM_MORPHOLOGY_2_chr3_2245689-2250077_REVERSE_LENGTH_1038
MsaG007582	XP_024631997.1	phytochrome B-2	0.81043	0.00393824	AT2G18790.1	_HY3_PHYB_OOP1_OUT_OF_PHASE_1_phytochrome_B_chr2_8140079-8144151_FORWARD_LENGTH_1172
MsaG038902	XP_003624472.1	V-type proton ATPase subunit C	0.810296	0.00419944	AT1G12840.1	_DET3_ATVHA-C_ARABIDOPSIS_THALIANA_VACUOLAR_ATP_SYNTHASE_SUBUNIT_C_DE-ETIOLATED_3_chr1_4375584-4378220_FORWARD_LENGTH_375
MsaG044315	XP_039684753.1	U-box domain-containing protein 5 isoform X1	0.806653	0.00262706	AT4G36550.1	_PUB5__chr4_17245400-17247926_REVERSE_LENGTH_718
MsaG039843	XP_003625506.1	eukaryotic translation initiation factor 3 subunit A	0.805541	0.00170431	AT4G11420.1	_ATTIF3A1_TIF3A1_EIF3A-1_ATEIF3A-1_EIF3A_eukaryotic_translation_initiation_factor_3A_chr4_6947834-6952053_REVERSE_LENGTH_987
MsaG039818	XP_039684283.1	uncharacterized protein LOC11425227 isoform X1	0.805223	0.000740849	AT4G28760.2	_TRM20_TON1_Recruiting_Motif_20_chr4_14208640-14211811_FORWARD_LENGTH_924
MsaG041811	XP_003627461.2	exocyst complex component SEC10b	0.802043	0.00498516	AT5G12370.2	_SEC10_exocyst_complex_component_sec10_chr5_4003002-4008445_REVERSE_LENGTH_825
MsaG015279	XP_013460938.1	transcription factor GTE10 isoform X2	0.801494	0.00054536	AT5G63320.1	_NPX1_nuclear_protein_X1_chr5_25374413-25378783_REVERSE_LENGTH_1061
MsaG037497	XP_013448696.2	chromatin modification-related protein EAF1 B isoform X1	0.801029	0.000343394	AT3G24880.3	_AtEAF1A__chr3_9086457-9095537_REVERSE_LENGTH_1909
MsaG016555	XP_003602611.1	mitogen-activated protein kinase kinase kinase 3	0.793644	0.000662322	AT1G53570.4	_MAPKKK3_MAP3KA_MAP_KINASE_KINASE_KINASE_3_mitogen-activated_protein_kinase_kinase_kinase_3_chr1_19987391-19990733_FORWARD_LENGTH_608
MsaG025239	#N/A	#N/A	0.79222	0.00132223	AT4G17330.3	_G2484-1_ATG2484-1_G2484-1_protein_chr4_9689263-9697172_REVERSE_LENGTH_2002
MsaG025812	XP_003612256.2	DNA-directed RNA polymerase II subunit RPB1	0.791503	0.000417647	AT4G35800.2	_NRPB1_RNA_POL_II_LS_RPB1_RNA_POL_II_LSRNA_POL_II_LS_RNA_POLYMERASE_II_LARGE_SUBUNIT_RNA_polymerase_II_large_subunit_chr4_16961115-16967892_REVERSE_LENGTH_1839
MsaG017616	XP_013462203.1	filament-like plant protein 4	0.786399	0.00109146	AT1G47900.2	_no_symbol_available_no_full_name_available_chr1_17647340-17651035_REVERSE_LENGTH_1052
MsaG031237	XP_039682809.1	KH domain-containing protein HEN4	0.783098	0.00185447	AT5G15270.2	_no_symbol_available_no_full_name_available_chr5_4958738-4960947_FORWARD_LENGTH_548
MsaG018329	#N/A	#N/A	0.782056	0.001114	#N/A	#N/A
MsaG001567	XP_024639364.1	transcription factor TCP7	0.773592	0.00513806	AT5G23280.1	_AtTCP7_TCP7_TCP_domain_protein_7_chr5_7843017-7843769_FORWARD_LENGTH_250
MsaG042137	XP_013444863.1	FT-interacting protein 3	0.770004	0.00176287	AT4G11610.2	_MCTP7_multiple_C2_domain_and_transmembrane_region_protein_7_chr4_7013956-7017846_REVERSE_LENGTH_1007
MsaG006919	XP_003594068.2	SAC3 family protein B isoform X1	0.755856	0.00335849	AT3G06290.1	_SAC3B_AtSAC3B_yeast_Sac3_homolog_B_chr3_1899123-1907297_REVERSE_LENGTH_1697
MsaG015192	XP_039687380.1	uncharacterized protein LOC11412638 isoform X3	0.753382	0.000992409	AT1G77800.3	_PRE2__chr1_29253800-29260190_FORWARD_LENGTH_1425
MsaG025738	XP_003612141.1	GDP-mannose 4%2C6 dehydratase 1	0.74939	0.00381657	AT5G66280.1	_GMD1_"GDP-D-mannose_46-dehydratase_1"_chr5_26476434-26477519_FORWARD_LENGTH_361
MsaG024718	XP_013453274.1	tetratricopeptide repeat protein SKI3 isoform X2	0.744999	0.00258361	AT1G76630.2	_SKI3_WAR1_wax_restorer_chr1_28759699-28765042_FORWARD_LENGTH_1168
MsaG034560	XP_013453187.1	receptor-like protein kinase 5	0.743543	0.00116223	AT5G25930.1	_no_symbol_available_no_full_name_available_chr5_9050880-9053978_FORWARD_LENGTH_1005
MsaG005195	XP_039685896.1	uncharacterized protein LOC25485216	0.742647	0.0010254	AT4G14920.3	_no_symbol_available_no_full_name_available_chr4_8531157-8535842_REVERSE_LENGTH_1139
MsaG040907	XP_013450616.1	lysine-specific demethylase JMJ25 isoform X3	0.738588	0.0039478	AT4G00990.1	_JMJ27_AtJMJ17_JmjC_DOMAIN-CONTAINING_PROTEIN_27_chr4_427035-431535_FORWARD_LENGTH_840
MsaG015701	XP_003601625.1	DEAD-box ATP-dependent RNA helicase 52C	0.736676	0.00259954	AT2G42520.3	_RH37_RNA_Helicase_37_chr2_17705382-17708744_FORWARD_LENGTH_633
MsaG014234	XP_003600439.1	enhancer of mRNA-decapping protein 4	0.729809	0.000668038	AT3G13300.2	_VCS_VARICOSE_chr3_4304085-4309949_FORWARD_LENGTH_1309
MsaG024026	XP_003630348.1	aspartic proteinase Asp1	0.728331	0.00411095	AT4G33490.2	_no_symbol_available_no_full_name_available_chr4_16108781-16110679_REVERSE_LENGTH_425
MsaG016575	XP_024636037.1	probable methyltransferase PMT26	0.72824	0.00289871	AT5G64030.1	_no_symbol_available_no_full_name_available_chr5_25624965-25628257_FORWARD_LENGTH_829
MsaG041684	XP_003627257.2	uncharacterized ATP-dependent helicase C29A10.10c isoform X1	0.728228	0.00236277	AT4G30100.2	_no_symbol_available_no_full_name_available_chr4_14714191-14719335_FORWARD_LENGTH_1311
MsaG009577	XP_013464542.2	probable leucine-rich repeat receptor-like serine/threonine-protein kinase At3g14840	0.727182	0.00453506	AT3G14840.2	_LIK1_LysM_RLK1-interacting_kinase_1_chr3_4988271-4993891_FORWARD_LENGTH_1020
MsaG017306	XP_003603530.1	protein KAKU4 isoform X1	0.72599	0.00434999	AT4G31430.3	_KAKU4_(Japanese_for_nucleus)_4_chr4_15248510-15251945_FORWARD_LENGTH_485
MsaG000739	XP_013465779.1	protein TIC236%2C chloroplastic	0.723419	0.00183655	AT2G25660.3	_TIC236_EMB2410_translocon_at_the_inner-envelope_membranes_of_chloroplasts236_EMBRYO_DEFECTIVE_2410_chr2_10916456-10927390_REVERSE_LENGTH_2155
MsaG019598	XP_039688584.1	protein OBERON 4	0.719739	0.00177737	AT3G63500.3	_OBE4_TTA2_TITANIA_2_chr3_23446331-23449991_REVERSE_LENGTH_1162
MsaG010979	XP_024632621.1	uncharacterized protein LOC11420973 isoform X2	0.714796	0.00303896	AT3G16230.2	_no_symbol_available_no_full_name_available_chr3_5500563-5503303_FORWARD_LENGTH_449
MsaG037113	XP_013448456.1	eukaryotic translation initiation factor 4G isoform X2	0.697684	0.000171896	AT3G60240.2	_EIF4G_CUM2_eukaryotic_translation_initiation_factor_4G_CUCUMOVIRUS_MULTIPLICATION_2_chr3_22261842-22268295_FORWARD_LENGTH_1723
MsaG009383	XP_039686585.1	uncharacterized protein LOC11425451 isoform X3	0.683966	0.00528802	AT1G17210.1	_ILP1_ATILP1_IAP-like_protein_1_ARABIDOPSIS_IAP-LIKE_PROTEIN_chr1_5880502-5884657_REVERSE_LENGTH_958
MsaG016272	XP_003602238.1	probable pectinesterase/pectinesterase inhibitor 34	0.680345	0.00529102	AT3G49220.1	_PME34_Pectin_Methylesterase_34_chr3_18249840-18253647_FORWARD_LENGTH_598
MsaG021496	#N/A	#N/A	0.664294	0.00435431	#N/A	#N/A
MsaG003611	XP_039684547.1	probable methyltransferase PMT8	0.658486	0.00511813	AT1G04430.3	_no_symbol_available_no_full_name_available_chr1_1198860-1201301_FORWARD_LENGTH_623
MsaG024632	XP_003631011.1	26S proteasome non-ATPase regulatory subunit 1 homolog A	0.65167	0.00231356	AT2G32730.1	_no_symbol_available_no_full_name_available_chr2_13880189-13885464_FORWARD_LENGTH_1004
MsaG017173	XP_003603329.1	homeobox protein knotted-1-like 3 isoform X3	0.629039	0.00248552	AT5G25220.2	_KNAT3_KNOTTED1-like_homeobox_gene_3_chr5_8736208-8738087_FORWARD_LENGTH_419
MsaG014261	XP_013460092.2	proteasome activator subunit 4	0.622219	0.0036556	AT3G13330.1	_PA200_proteasome_activating_protein_200_chr3_4319804-4330061_REVERSE_LENGTH_1811
MsaG003634	XP_003591806.1	auxin-responsive protein IAA14	0.614447	0.00162725	AT4G14550.1	_IAA14_SLR_indole-3-acetic_acid_inducible_14_SOLITARY_ROOT_chr4_8348521-8349923_REVERSE_LENGTH_228
MsaG003745	XP_013468873.1	uncharacterized protein LOC25484571	0.611892	0.00495667	AT4G10600.2	_no_symbol_available_no_full_name_available_chr4_6547934-6548647_REVERSE_LENGTH_237
MsaG016494	XP_003602504.1	brassinosteroid LRR receptor kinase	0.611858	0.00238487	AT4G39400.1	_DWF2_BRI1_ATBRI1_BIN1_CBB2_BR_INSENSITIVE_1_BRAbetaINOSTEROID_INSENSITIVE_1_DWARF_2_CABBAGE_2_chr4_18324826-18328416_FORWARD_LENGTH_1196
MsaG019647	XP_013455514.1	protein transport protein SEC31 homolog B	0.596143	0.00356363	AT3G63460.1	_SEC31B__chr3_23431009-23437241_REVERSE_LENGTH_1104
MsaG045388	XP_024638538.1	dnaJ homolog subfamily C GRV2 isoform X1	0.593966	0.0021526	AT2G26890.1	_KAM2_MTV12_SGR8_GRV2_GRAVITROPISM_DEFECTIVE_2_modified_transport_to_the_vacuole_12_KATAMARI2_chr2_11462327-11473841_REVERSE_LENGTH_2554
MsaG018074	#N/A	#N/A	0.563888	0.00291135	#N/A	#N/A
MsaG000601	XP_003588860.1	#N/A	0.548213	0.00558506	AT5G10840.1	_TMN8_EMP1_endomembrane_protein_1_chr5_3424910-3427797_REVERSE_LENGTH_648

## Sheet:  869 DOWN 4xBSPvs4xUSP only L
Table S12. Differentially downregulated genes (DDGs) between tetraploid BSP and diploid USP accessions exclusively in leaf . For each gene, the putative orthologous in Medicago truncatula and Arabidopsis thaliana along with the log2FoldChange (the fold change expressed in logarithmic scale to base 2) and the adjusted p-value are reported. Only DDGs with padj < 0.05 are reported.
M.sativa	M.truncatula	Putative function	log2FoldChange	padj	A.thaliana	Putative function
MsaG032577	XP_013452121.1	NAC domain-containing protein 72	-10.6586	1.34094e-07	AT1G17860.1	_AtKTI5_ARABIDOPSIS_THALIANA_KUNITZ_TRYPSIN_INHIBITOR_5_chr1_6149343-6149933_FORWARD_LENGTH_196
MsaG032593	XP_013452121.1	uncharacterized protein LOC11410719	-9.80206	2.32239e-05	AT1G17860.1	_AtKTI5_ARABIDOPSIS_THALIANA_KUNITZ_TRYPSIN_INHIBITOR_5_chr1_6149343-6149933_FORWARD_LENGTH_196
MsaG008114	XP_013463481.1	probable prolyl 4-hydroxylase 4	-9.18743	0.000571359	AT5G24090.1	_LYS1_ATCHIA_CHIA_Lysozyme_1_chitinase_A_chr5_8143805-8145153_REVERSE_LENGTH_302
MsaG014365	XP_024634278.1	auxin-responsive protein SAUR36	-7.94508	1.24995e-17	AT5G65600.1	_LecRK-IX.2_L-type_lectin_receptor_kinase_IX.2_chr5_26216126-26218153_REVERSE_LENGTH_675
MsaG017236	XP_024633892.1	50S ribosomal protein L18	-7.89483	1.75904e-11	AT5G20060.4	_no_symbol_available_no_full_name_available_chr5_6776800-6779447_FORWARD_LENGTH_252
MsaG018095	#N/A	digalactosyldiacylglycerol synthase 1%2C chloroplastic	-7.30451	1.31808e-07	#N/A	#N/A
MsaG011844	#N/A	uncharacterized protein LOC11416137	-6.75243	0.000112834	AT1G13130.1	_no_symbol_available_no_full_name_available_chr1_4474726-4477820_FORWARD_LENGTH_552
MsaG000233	XP_003589296.1	uncharacterized protein OsI_027940	-6.6539	1.0498e-06	AT2G26490.1	_JGB_REN4_JINGUBANG_ROP1_enhancer_4_chr2_11268035-11269432_FORWARD_LENGTH_465
MsaG009782	XP_013464663.1	#N/A	-6.63006	9.1228e-06	#N/A	#N/A
MsaG020785	XP_003606649.2	VIN3-like protein 2 isoform X3	-6.53674	9.05311e-06	AT1G07645.1	_DSI-1VOC_ATDSI-1VOC_desiccation-induced_1VOC_superfamily_protein_chr1_2367612-2368349_REVERSE_LENGTH_137
MsaG001060	XP_013466357.1	inorganic pyrophosphatase 1	-6.29738	6.13177e-16	AT2G29380.1	_HAI3_highly_ABA-induced_PP2C_gene_3_chr2_12608855-12610124_FORWARD_LENGTH_362
MsaG042890	XP_003622535.1	uncharacterized protein LOC11408725	-6.23948	1.91245e-06	#N/A	#N/A
MsaG042889	XP_003622535.1	30S ribosomal protein S17	-6.14396	0.000241101	#N/A	#N/A
MsaG043344	XP_013445796.1	#N/A	-6.13889	0.00140086	AT1G14420.1	_AT59__chr1_4931844-4933405_REVERSE_LENGTH_459
MsaG003689	#N/A	tocopherol O-methyltransferase%2C chloroplastic	-5.99814	5.21086e-05	#N/A	#N/A
MsaG044665	XP_003608633.1	aspartic proteinase	-5.92105	2.84165e-18	AT4G17980.2	_NAC071_anac071_NAC_domain_containing_protein_71_chr4_9978877-9980038_REVERSE_LENGTH_292
MsaG006896	XP_013463626.2	B3 domain-containing protein At2g33720 isoform X1	-5.72372	9.25266e-05	AT1G19250.1	_FMO1_flavin-dependent_monooxygenase_1_chr1_6650656-6653053_REVERSE_LENGTH_530
MsaG027037	XP_003613549.1	#N/A	-5.51932	1.15453e-07	AT5G39950.1	_TRX2_ATH2_ATTRX2_ATTRXH2_TRXH2_thioredoxin_2_THIOREDOXIN_H2_Arabidopsis_thioredoxin_h2_chr5_15990885-15991881_REVERSE_LENGTH_133
MsaG002483	XP_013467666.1	#N/A	-5.5186	0.000152578	AT5G06760.1	_LEA4-5_AtLEA4-5_Late_Embryogenesis_Abundant_4-5_chr5_2089754-2090313_REVERSE_LENGTH_158
MsaG017056	#N/A	L-ascorbate peroxidase 3	-5.33145	1.33365e-05	#N/A	#N/A
MsaG010247	XP_003596901.1	AAA-ATPase At5g57480	-5.2434	0.000193069	AT5G22090.2	_EAR1_enhancer_of_aba_co-receptor_1_chr5_7315003-7316394_REVERSE_LENGTH_463
MsaG002636	XP_039690808.1	histone H4	-5.23056	0.000549131	AT3G11930.1	_no_symbol_available_no_full_name_available_chr3_3776371-3777393_FORWARD_LENGTH_199
MsaG030707	XP_003618803.1	polyadenylate-binding protein-interacting protein 6	-5.17276	0.00123132	AT3G27250.2	_AITR1_DIL4_DIG-like_4_chr3_10061633-10062481_FORWARD_LENGTH_282
MsaG046188	XP_003610132.1	1-aminocyclopropane-1-carboxylate oxidase	-5.13782	8.09797e-11	AT5G57480.1	_no_symbol_available_no_full_name_available_chr5_23279406-23280968_REVERSE_LENGTH_520
MsaG041651	XP_003622863.2	uncharacterized protein LOC11438506	-4.98084	0.00512689	AT3G13950.1	_no_symbol_available_no_full_name_available_chr3_4604149-4605195_FORWARD_LENGTH_207
MsaG009691	XP_013464578.2	eukaryotic translation initiation factor 3 subunit G	-4.98011	0.000458585	AT4G18596.1	_no_symbol_available_no_full_name_available_chr4_10239114-10239728_FORWARD_LENGTH_172
MsaG009305	XP_003596162.1	actin-related protein 8	-4.82428	0.00106857	AT1G06620.1	_no_symbol_available_no_full_name_available_chr1_2025618-2027094_FORWARD_LENGTH_365
MsaG045795	XP_013458270.3	basic endochitinase	-4.79954	0.00425341	AT3G05610.1	_no_symbol_available_no_full_name_available_chr3_1625876-1627976_REVERSE_LENGTH_669
MsaG000500	XP_003588968.2	probable glutathione S-transferase	-4.77001	4.55447e-06	AT2G26170.1	_CYP711A1_MAX1_MORE_AXILLARY_BRANCHES_1_"cytochrome_P450_family_711_subfamily_A_polypeptide_1"_chr2_11140851-11143270_FORWARD_LENGTH_522
MsaG005310	XP_013469936.1	feruloyl CoA ortho-hydroxylase F6H1-3 isoform X1	-4.74049	0.00322951	AT4G21410.2	_CRK29_cysteine-rich_RLK_(RECEPTOR-like_protein_kinase)_29_chr4_11403093-11405025_REVERSE_LENGTH_524
MsaG007333	XP_003594460.1	eukaryotic translation initiation factor 3 subunit G	-4.63812	0.00153723	AT3G27330.1	_no_symbol_available_no_full_name_available_chr3_10116950-10120516_REVERSE_LENGTH_913
MsaG040464	XP_003591319.1	sulfite exporter TauE/SafE family protein 4	-4.60974	0.000501865	AT2G47030.1	_VGDH1__chr2_19324415-19326268_REVERSE_LENGTH_588
MsaG029849	#N/A	uncharacterized protein LOC11440481	-4.60123	0.00285909	#N/A	#N/A
MsaG034066	XP_039682592.1	protein FORGETTER 1	-4.60052	0.000584718	AT5G36930.2	_no_symbol_available_no_full_name_available_chr5_14567771-14571916_REVERSE_LENGTH_1191
MsaG043958	XP_013446213.1	probable glycosyltransferase At5g03795	-4.59376	4.0632e-09	AT2G37870.1	_no_symbol_available_no_full_name_available_chr2_15859280-15859723_FORWARD_LENGTH_115
MsaG014638	XP_039687279.1	pterocarpan synthase 1	-4.58416	0.0010626	#N/A	#N/A
MsaG023979	XP_003630263.1	#N/A	-4.43097	0.00142567	AT4G33467.2	_no_symbol_available_no_full_name_available_chr4_16101691-16102084_REVERSE_LENGTH_101
MsaG029815	XP_003618014.1	#N/A	-4.38181	0.00190244	#N/A	#N/A
MsaG046489	XP_003610594.2	transcription factor MYB59 isoform X1	-4.28811	9.21153e-05	AT4G17220.1	_ATMAP70-5_MAP70-5_microtubule-abetaociated_proteins_70-5_chr4_9657008-9659405_REVERSE_LENGTH_513
MsaG006624	XP_039686211.1	phenylacetaldehyde reductase isoform X2	-4.26129	0.0012671	AT1G28690.1	_no_symbol_available_no_full_name_available_chr1_10080042-10081604_REVERSE_LENGTH_520
MsaG040105	XP_003625781.1	ethylene-responsive transcription factor ERF096	-4.2346	5.84481e-05	AT1G19490.1	_bZIP62_bZIP_TF_62_chr1_6751953-6753959_REVERSE_LENGTH_471
MsaG017304	XP_003603528.1	#N/A	-4.2012	0.00189218	AT2G24450.1	_FLA3_FASCICLIN-like_arabinogalactan_protein_3_precursor_chr2_10393019-10393861_REVERSE_LENGTH_280
MsaG014806	XP_003600650.2	kunitz-type trypsin inhibitor-like 2 protein	-4.1298	0.00544045	AT3G03190.1	_GSTF11_ATGSTF6_ATGSTF11_ARABIDOPSIS_GLUTATHIONE-S-TRANSFERASE_6_glutathione_S-transferase_F11_chr3_735071-735877_FORWARD_LENGTH_214
MsaG044904	XP_024636522.1	immune-associated nucleotide-binding protein 9	-4.12431	0.00386942	AT5G59810.1	_SBT5.4_ATSBT5.4__chr5_24096895-24100387_REVERSE_LENGTH_778
MsaG007003	#N/A	probable indole-3-acetic acid-amido synthetase GH3.1	-4.11666	1.34303e-13	AT4G21760.2	_BGLU47_beta-glucosidase_47_chr4_11561229-11563871_FORWARD_LENGTH_545
MsaG008923	XP_003595647.1	#N/A	-4.11559	0.00448837	AT2G33720.1	_no_symbol_available_no_full_name_available_chr2_14263776-14264989_FORWARD_LENGTH_326
MsaG039418	XP_024637623.1	#N/A	-4.08256	0.00395559	#N/A	#N/A
MsaG043046	XP_013445409.1	#N/A	-4.05412	0.00164733	AT4G27410.2	_ANAC72_AtRD26_RD26_ANAC072_Arabidopsis_NAC_domain_containing_protein_72_RESPONSIVE_TO_DESICCATION_26_chr4_13707928-13709013_REVERSE_LENGTH_297
MsaG003950	XP_003591087.1	#N/A	-4.04788	0.00177359	#N/A	#N/A
MsaG014770	XP_003600650.2	glu S.griseus protease inhibitor	-4.0316	1.99526e-05	AT3G03190.1	_GSTF11_ATGSTF6_ATGSTF11_ARABIDOPSIS_GLUTATHIONE-S-TRANSFERASE_6_glutathione_S-transferase_F11_chr3_735071-735877_FORWARD_LENGTH_214
MsaG013094	XP_013459280.1	#N/A	-4.02368	0.00165649	AT1G69530.2	_AT-EXP1_ATHEXP_ALPHA_1.2_EXP1_ATEXPA1_EXPA1_ATEXP1_EXPANSIN_1_expansin_A1_chr1_26142034-26143051_FORWARD_LENGTH_250
MsaG013274	XP_003593144.1	alpha%2Calpha-trehalose-phosphate synthase [UDP-forming] 6	-4.01486	0.00149505	AT5G65550.1	_no_symbol_available_no_full_name_available_chr5_26198410-26199810_REVERSE_LENGTH_466
MsaG021845	#N/A	elongin-C	-3.9949	0.000290692	#N/A	#N/A
MsaG041902	XP_003627511.2	class-10 pathogenesis-related protein 1	-3.94808	3.3876e-07	AT3G61890.1	_ATHB-12_HB12_ATHB12_HB-12_ARABIDOPSIS_THALIANA_HOMEOBOX_12_homeobox_12_chr3_22914346-22915239_REVERSE_LENGTH_235
MsaG006364	XP_003593358.1	#N/A	-3.84017	1.77782e-14	AT2G14580.1	_ATPRB1_PRB1_AtCAPE7_basic_pathogenesis-related_protein_1_chr2_6225703-6226188_REVERSE_LENGTH_161
MsaG026644	XP_024640873.1	transmembrane protein 205	-3.83166	5.19717e-08	AT1G13740.1	_AFP2_LNJ_LITTLE_NINJA_ABI_five_binding_protein_2_chr1_4713969-4715158_FORWARD_LENGTH_348
MsaG043959	XP_013446213.1	serine/threonine-protein kinase AFC2 isoform X1	-3.80882	1.50514e-07	AT2G37870.1	_no_symbol_available_no_full_name_available_chr2_15859280-15859723_FORWARD_LENGTH_115
MsaG025240	XP_003611325.1	1-aminocyclopropane-1-carboxylate oxidase homolog 1	-3.77768	2.87656e-05	AT5G47450.1	_ATTIP2;3_TIP2;3_DELTA-TIP3_DELTA-TONOPLAST_INTRINSIC_PROTEIN_3_tonoplast_intrinsic_protein_2;3_ARABIDOPSIS_THALIANA_TONOPLAST_INTRINSIC_PROTEIN_2;3_chr5_19248509-19249466_REVERSE_LENGTH_250
MsaG039547	#N/A	#N/A	-3.77736	4.28654e-05	#N/A	#N/A
MsaG015651	XP_003601560.2	pentatricopeptide repeat-containing protein At1g28690%2C mitochondrial	-3.76553	0.00464231	#N/A	#N/A
MsaG017901	#N/A	mitochondrial fission 1 protein A	-3.70645	0.00078657	#N/A	#N/A
MsaG022560	#N/A	#N/A	-3.70608	0.00400923	#N/A	#N/A
MsaG038044	XP_003622426.2	ADP-ribosylation factor-like protein 5	-3.69953	0.00189804	AT1G60170.1	_emb1220_PRP31_embryo_defective_1220_chr1_22193008-22195177_FORWARD_LENGTH_485
MsaG023793	XP_013446783.2	alcohol acyltransferase 9	-3.69316	0.00363705	AT2G36780.1	_no_symbol_available_no_full_name_available_chr2_15417618-15419108_REVERSE_LENGTH_496
MsaG042244	XP_039684570.1	thioredoxin-like 1-1%2C chloroplastic	-3.63178	2.16525e-05	AT4G19810.2	_ChiC_clabeta_V_chitinase_chr4_10764151-10765753_REVERSE_LENGTH_379
MsaG046945	XP_003588527.1	DNA-binding protein S1FA	-3.58981	1.26261e-06	AT5G53420.1	_CCT101_"CONSTANS_CO-like_and_TOC1_motif;"_chr5_21673683-21675469_FORWARD_LENGTH_264
MsaG042893	#N/A	cytochrome b5 isoform X1	-3.58482	3.14826e-07	AT3G12800.1	_SDRB_DECR_short-chain_dehydrogenase-reductase_B_chr3_4063463-4064757_REVERSE_LENGTH_298
MsaG017221	XP_013461885.1	SEC14 cytosolic factor isoform X2	-3.5726	1.16677e-06	AT3G47650.1	_BSD2_BUNDLE_SHEATH_DEFECTIVE_2_chr3_17569576-17570262_FORWARD_LENGTH_136
MsaG003790	XP_003590904.1	AT-hook motif nuclear-localized protein 6 isoform X1	-3.55879	0.00107196	AT3G05950.1	_no_symbol_available_no_full_name_available_chr3_1781130-1781964_REVERSE_LENGTH_229
MsaG004515	XP_013469316.1	diacylglycerol O-acyltransferase 2D	-3.54977	7.78703e-12	AT3G52180.1	_ATPTPKIS1_SEX4_ATSEX4_DSP4_STARCH-EXCEbeta_4_DUAL-SPECIFICITY_PROTEIN_PHOSPHATASE__4_chr3_19349884-19353459_REVERSE_LENGTH_379
MsaG039187	XP_039684260.1	embryonic abundant protein USP92	-3.52615	3.856e-08	AT5G07050.1	_UMAMIT9_Usually_multiple_acids_move_in_and_out_Transporters_9_chr5_2191533-2193416_REVERSE_LENGTH_402
MsaG036778	XP_024636303.1	probable histone H2B.3	-3.50227	0.0041779	AT4G11400.2	_no_symbol_available_no_full_name_available_chr4_6938717-6940539_FORWARD_LENGTH_573
MsaG019252	XP_013455203.2	AT-hook motif nuclear-localized protein 7	-3.50018	2.86587e-09	#N/A	#N/A
MsaG017700	XP_013462273.1	uncharacterized protein LOC25497723	-3.47895	1.02046e-13	AT2G36390.1	_BE3_SBE2.1_starch_branching_enzyme_2.1_BRANCHING_ENZYME_3_chr2_15264283-15269940_FORWARD_LENGTH_858
MsaG043956	XP_024628822.2	uncharacterized protein LOC11417030	-3.4736	2.24788e-05	AT2G37870.1	_no_symbol_available_no_full_name_available_chr2_15859280-15859723_FORWARD_LENGTH_115
MsaG005436	XP_013470090.2	granule-bound starch synthase 1%2C chloroplastic/amyloplastic	-3.43645	6.5035e-06	AT5G43060.1	_RD21B_esponsive_to_dehydration_21B_chr5_17269784-17272117_REVERSE_LENGTH_463
MsaG006225	XP_003593159.2	AT-rich interactive domain-containing protein 2 isoform X3	-3.43553	0.00295858	AT4G33430.1	_RKS10_ELG_ATSERK3_BAK1_ATBAK1_SERK3_SOMATIC_EMBRYOGENESIS_RECEPTOR-LIKE_KINASE_3_BRI1-abetaociated_receptor_kinase_RECEPTOR_KINASES_LIKE_SERK_10_ELONGATED_chr4_16086654-16090288_REVERSE_LENGTH_615
MsaG006260	XP_003593220.1	protein phosphatase 2C 51	-3.42335	0.000430964	AT5G64260.1	_EXL2_EXORDIUM_like_2_chr5_25703980-25704897_FORWARD_LENGTH_305
MsaG016366	XP_003631117.1	abscisic acid and environmental stress-inducible protein	-3.37849	0.000957403	AT5G06000.1	_EIF3G2_ATEIF3G2_ARABIDOPSIS_THALIANA_EUKARYOTIC_TRANSLATION_INITIATION_FACTOR_3G2_eukaryotic_translation_initiation_factor_3G2_chr5_1808169-1809742_FORWARD_LENGTH_308
MsaG023570	#N/A	F-box/FBD/LRR-repeat protein At1g13570 isoform X1	-3.27027	0.000135325	AT1G20850.1	_XCP2_xylem_cysteine_peptidase_2_chr1_7252208-7253537_FORWARD_LENGTH_356
MsaG009742	XP_013464610.1	fasciclin-like arabinogalactan protein 3	-3.26641	0.000405741	AT1G71400.1	_AtRLP12_RLP12_receptor_like_protein_12_chr1_26909905-26912448_FORWARD_LENGTH_847
MsaG021113	XP_024638656.1	E3 ubiquitin-protein ligase RMA1H1	-3.26002	6.09305e-13	AT4G39210.2	_APL3__chr4_18260332-18263181_FORWARD_LENGTH_521
MsaG009471	XP_013464435.1	non-structural maintenance of chromosomes element 1 homolog	-3.24975	0.00132233	AT3G14690.1	_CYP72A15_"cytochrome_P450_family_72_subfamily_A_polypeptide_15"_chr3_4937410-4939310_FORWARD_LENGTH_512
MsaG016493	XP_003602502.1	uncharacterized protein LOC25499186	-3.23873	0.00130656	AT4G39410.1	_ATWRKY13_WRKY13_ARABIDOPSIS_THALIANA_WRKY_DNA-BINDING_PROTEIN_13_WRKY_DNA-binding_protein_13_chr4_18332937-18334789_REVERSE_LENGTH_304
MsaG038448	XP_003623846.1	broad specificity amino-acid racemase RacX	-3.23632	0.00207047	AT1G01860.1	_PFC1_PALEFACE_1_chr1_304439-306275_REVERSE_LENGTH_343
MsaG000889	XP_003588527.1	isoliquiritigenin 2'-O-methyltransferase isoform X1	-3.23473	1.04318e-05	AT5G53420.1	_CCT101_"CONSTANS_CO-like_and_TOC1_motif;"_chr5_21673683-21675469_FORWARD_LENGTH_264
MsaG045489	XP_003609303.1	probable galactinol--sucrose galactosyltransferase 1	-3.22883	6.61382e-05	AT2G41480.1	_PRX25_AtPRX25_peroxidase_25_chr2_17296986-17298690_REVERSE_LENGTH_328
MsaG022253	#N/A	5-amino-6-(5-phospho-D-ribitylamino)uracil phosphatase%2C chloroplastic	-3.19142	0.00150385	#N/A	#N/A
MsaG023255	#N/A	uncharacterized protein PAM68-like	-3.17788	4.38466e-05	#N/A	#N/A
MsaG033891	#N/A	putative UDP-glucose glucosyltransferase	-3.17773	0.000579243	#N/A	#N/A
MsaG003546	XP_003590760.1	transcription factor MYB61	-3.14007	0.000814576	AT3G01680.1	_AtSEOR1_SEOR1_SEOb_Arabidopsis_thaliana_sieve_element_occlusion-related_1_sieve_element_occlusion_b_Sieve-Element-Occlusion-Related_1_chr3_252033-255246_FORWARD_LENGTH_740
MsaG003876	#N/A	red chlorophyll catabolite reductase%2C chloroplastic	-3.13902	4.6558e-05	AT4G14746.1	_no_symbol_available_no_full_name_available_chr4_8462720-8464326_REVERSE_LENGTH_212
MsaG009194	#N/A	uncharacterized protein LOC25484355	-3.12169	0.000507973	AT3G25830.1	_TPS-CIN_ATTPS-CIN_TPS27_"terpene_synthase-like_sequence-18-cineole"_chr3_9447545-9450316_FORWARD_LENGTH_600
MsaG016155	XP_013461335.2	lipoamide acyltransferase component of branched-chain alpha-keto acid dehydrogenase complex%2C mitochondrial	-3.11974	5.80162e-12	AT1G21270.1	_WAK2_wall-abetaociated_kinase_2_chr1_7444997-7447345_FORWARD_LENGTH_732
MsaG016547	#N/A	monodehydroascorbate reductase 4%2C peroxisomal	-3.1148	0.00154285	#N/A	#N/A
MsaG045886	XP_003609816.1	uncharacterized protein At5g19025	-3.06983	4.02096e-05	AT1G47960.2	_ATC/VIF1_AtCIF1_C/VIF1_CIF1_cell_wall_/_vacuolar_inhibitor_of_fructosidase_1_CELL_WALL_/_VACUOLAR_INHIBITOR_OF_FRUCTOSIDASE_1_chr1_17682425-17683516_REVERSE_LENGTH_166
MsaG018678	#N/A	RNA polymerase II transcriptional coactivator KIWI isoform X2	-3.03716	0.000179932	#N/A	#N/A
MsaG003569	XP_003590795.1	receptor protein kinase TMK1	-3.02011	0.0021075	AT2G38870.1	_no_symbol_available_no_full_name_available_chr2_16236546-16237050_REVERSE_LENGTH_70
MsaG029617	XP_013443999.1	isopentenyl-diphosphate Delta-isomerase I	-3.00894	0.00097683	AT1G26320.1	_no_symbol_available_no_full_name_available_chr1_9105240-9107029_FORWARD_LENGTH_351
MsaG011983	XP_013459222.1	glucan endo-1%2C3-beta-glucosidase%2C basic isoform	-3.0089	1.08655e-06	#N/A	#N/A
MsaG006199	XP_003593117.2	calvin cycle protein CP12-2%2C chloroplastic	-2.99814	0.000376449	AT1G68170.2	_UMAMIT23_Usually_multiple_acids_move_in_and_out_Transporters_23_chr1_25551895-25554258_FORWARD_LENGTH_366
MsaG012921	XP_003599417.1	uncharacterized protein LOC11439880 isoform X2	-2.97017	0.00149043	AT5G13700.1	_ATPAO1_PAO1_APAO_polyamine_oxidase_1_chr5_4420222-4422974_REVERSE_LENGTH_472
MsaG023969	XP_003630247.1	#N/A	-2.9573	2.88791e-05	AT2G38820.2	_no_symbol_available_no_full_name_available_chr2_16222271-16223393_FORWARD_LENGTH_310
MsaG023685	XP_003629973.2	#N/A	-2.95103	0.00328212	AT2G28680.1	_no_symbol_available_no_full_name_available_chr2_12303118-12304747_REVERSE_LENGTH_356
MsaG018626	#N/A	ras-related protein RHN1	-2.94209	0.00229418	#N/A	#N/A
MsaG030970	XP_013451182.1	probable isoprenylcysteine alpha-carbonyl methylesterase ICMEL2	-2.92608	0.000717181	AT2G24762.1	_GDU4_AtGDU4_glutamine_dumper_4_chr2_10559479-10559949_FORWARD_LENGTH_156
MsaG039219	XP_003624946.2	pyruvate decarboxylase 2	-2.91966	8.63695e-07	AT1G14980.1	_CPN10_chaperonin_10_chr1_5165930-5166654_REVERSE_LENGTH_98
MsaG003425	XP_013468600.1	#N/A	-2.91432	7.93447e-12	AT4G14830.1	_HSP1_heat_shock_protein_20-like_protein_1_chr4_8510983-8511441_FORWARD_LENGTH_152
MsaG039508	XP_003625315.1	glutathione S-transferase F9	-2.89725	7.39219e-10	AT5G42500.1	_no_symbol_available_no_full_name_available_chr5_16994359-16994916_REVERSE_LENGTH_185
MsaG006569	XP_003593642.1	glycine-rich RNA-binding protein 1	-2.88	0.00530756	AT2G20560.1	_DNAJ_DNAJ_protein_chr2_8848353-8849815_REVERSE_LENGTH_337
MsaG042245	#N/A	ATPase 11%2C plasma membrane-type isoform X1	-2.86012	0.00164504	#N/A	#N/A
MsaG043835	XP_003628882.1	cytochrome P450 83B1	-2.833	4.59617e-05	AT4G37980.1	_ELI3-1_CHR_ELI3_ATCAD7_CAD7_elicitor-activated_gene_3-1_CINNAMALDEHYDE_AND_HEXENAL_REDUCTASE_CINNAMYL-ALCOHOL_DEHYDROGENASE_7_ELICITOR-ACTIVATED_GENE_3_chr4_17852670-17854302_FORWARD_LENGTH_357
MsaG003529	XP_013468688.1	peroxidase P7	-2.81064	0.00546487	AT3G23230.1	_AtTDR1_ERF98_AtERF98_TDR1_Transcriptional_Regulator_of_Defense_Response_1_Ethylene_Response_Factor_98_chr3_8289647-8290066_REVERSE_LENGTH_139
MsaG024406	XP_003630638.1	proteasome subunit alpha type-1-B	-2.80697	4.39044e-05	AT5G56840.1	_no_symbol_available_no_full_name_available_chr5_22980789-22982152_FORWARD_LENGTH_233
MsaG025314	XP_003611427.2	protein ALTERED XYLOGLUCAN 4	-2.78918	2.83993e-06	AT2G38740.1	_Sgpp_broad-range_sugar_phosphate_phosphatase_chr2_16194639-16195995_REVERSE_LENGTH_244
MsaG040366	XP_013450373.1	phosphoglucan phosphatase LSF2%2C chloroplastic	-2.78388	0.0056173	AT1G02810.1	_no_symbol_available_no_full_name_available_chr1_618284-620333_FORWARD_LENGTH_579
MsaG025155	XP_003611189.1	uncharacterized aarF domain-containing protein kinase At5g05200%2C chloroplastic	-2.77953	0.00038383	AT4G22880.3	_LDOX_TT18_TDS4_ANS_leucoanthocyanidin_dioxygenase_ANTHOCYANIDIN_SYNTHASE_TANNIN_DEFICIENT_SEED_4_chr4_12004905-12006059_REVERSE_LENGTH_356
MsaG040903	XP_013450609.1	F-box/kelch-repeat protein At1g15670	-2.77899	2.2281e-06	AT3G61790.1	_SINAT3__chr3_22871974-22873543_REVERSE_LENGTH_326
MsaG015260	XP_013460928.1	receptor kinase-like protein Xa21	-2.77182	1.79777e-05	AT5G50400.1	_PAP27_ATPAP27_ARABIDOPSIS_THALIANA_PURPLE_ACID_PHOSPHATASE_27_purple_acid_phosphatase_27_chr5_20523575-20526231_REVERSE_LENGTH_611
MsaG039186	XP_039684260.1	trafficking protein particle complex subunit 4 isoform X1	-2.76099	2.37811e-07	AT5G07050.1	_UMAMIT9_Usually_multiple_acids_move_in_and_out_Transporters_9_chr5_2191533-2193416_REVERSE_LENGTH_402
MsaG045771	XP_003609664.1	pterocarpan synthase 1	-2.7355	3.76926e-07	AT5G24860.1	_ATFPF1_FPF1_ARABIDOPSIS_FLOWERING_PROMOTING_FACTOR_1_FLOWERING_PROMOTING_FACTOR_1_chr5_8541822-8542154_FORWARD_LENGTH_110
MsaG027898	XP_003615340.1	quinone oxidoreductase PIG3	-2.7348	0.000198855	AT2G38465.1	_no_symbol_available_no_full_name_available_chr2_16106393-16106810_REVERSE_LENGTH_84
MsaG009391	XP_013464343.1	thiosulfate/3-mercaptopyruvate sulfurtransferase 2	-2.73304	1.48446e-09	AT1G17180.1	_GSTU25_ATGSTU25_glutathione_S-transferase_TAU_25_chr1_5872208-5872958_FORWARD_LENGTH_221
MsaG030273	#N/A	#N/A	-2.71645	5.02579e-08	AT5G14540.1	_FLOE2_FLOE2_chr5_4687333-4689624_REVERSE_LENGTH_547
MsaG035616	XP_013447575.1	inorganic pyrophosphatase 2	-2.70328	0.000714522	AT3G29575.4	_AFP3_ABI_five_binding_protein_3_chr3_11382416-11383657_REVERSE_LENGTH_231
MsaG042454	XP_003627756.1	#N/A	-2.6918	0.00163494	AT1G12140.3	_FMO_GS-OX5_flavin-monooxygenase_glucosinolate_S-oxygenase_5_chr1_4121386-4123366_FORWARD_LENGTH_459
MsaG006859	XP_003593973.1	1%2C4-dihydroxy-2-naphthoyl-CoA thioesterase 1	-2.66762	0.000944481	AT3G21460.1	_ROXY3__chr3_7557567-7557875_REVERSE_LENGTH_102
MsaG030134	XP_013450830.1	kunitz-type trypsin inhibitor-like 2 protein	-2.65158	0.000141642	AT5G62160.1	_AtZIP12_ZIP12_zinc_transporter_12_precursor_chr5_24960107-24961263_FORWARD_LENGTH_355
MsaG045791	XP_013458264.1	uncharacterized protein LOC11443519	-2.64731	8.00498e-06	AT3G06850.2	_BCE2_DIN3_LTA1_DARK_INDUCIBLE_3_chr3_2158212-2160465_REVERSE_LENGTH_483
MsaG026537	XP_003613305.3	DNA-binding protein S1FA	-2.64691	0.000231684	AT1G70230.1	_AXY4_TBL27_TRICHOME_BIREFRINGENCE-LIKE_27_ALTERED_XYLOGLUCAN_4_chr1_26450389-26451724_FORWARD_LENGTH_416
MsaG039862	XP_024625452.1	cytochrome P450 72A68	-2.63935	7.31405e-05	AT5G02580.1	_no_symbol_available_no_full_name_available_chr5_579965-580454_FORWARD_LENGTH_91
MsaG010678	XP_003597326.2	1%2C4-alpha-glucan-branching enzyme 1%2C chloroplastic/amyloplastic	-2.63078	6.14126e-07	AT3G46130.1	_MYB48_ATMYB48_ATMYB48-3_ATMYB48-2_ATMYB48-1_myb_domain_protein_48_chr3_16945427-16946376_FORWARD_LENGTH_258
MsaG009944	XP_003596535.2	bax inhibitor 1	-2.62915	1.33002e-07	AT5G25610.1	_RD22_ATRD22_RESPONSIVE_TO_DESICCATION_22_chr5_8914498-8916684_REVERSE_LENGTH_392
MsaG043834	XP_003628882.1	universal stress protein PHOS34	-2.62342	6.50156e-08	AT4G37990.1	_ELI3-2_ATCAD8_ELI3_CAD-B2_elicitor-activated_gene_3-2_CINNAMYL-ALCOHOL_DEHYDROGENASE_B2_ARABIDOPSIS_THALIANA_CINNAMYL-ALCOHOL_DEHYDROGENASE_8_ELICITOR-ACTIVATED_GENE_3_chr4_17855964-17857388_FORWARD_LENGTH_359
MsaG009877	XP_013464754.1	ribonuclease 2	-2.61665	0.00128565	AT4G27410.1	_ANAC72_AtRD26_RD26_ANAC072_Arabidopsis_NAC_domain_containing_protein_72_RESPONSIVE_TO_DESICCATION_26_chr4_13707928-13708505_REVERSE_LENGTH_164
MsaG003743	XP_013468871.1	#N/A	-2.60911	0.00069323	AT1G64660.1	_ATMGL_MGL_methionine_gamma-lyase_chr1_24028977-24030537_FORWARD_LENGTH_441
MsaG039507	XP_003625312.1	nucleotide pyrophosphatase/phosphodiesterase	-2.59536	3.95581e-05	AT5G42510.1	_no_symbol_available_no_full_name_available_chr5_16998268-16998816_REVERSE_LENGTH_182
MsaG036887	XP_024636303.1	tropinone reductase-like 3	-2.59467	0.00478215	AT4G11400.2	_no_symbol_available_no_full_name_available_chr4_6938717-6940539_FORWARD_LENGTH_573
MsaG038112	XP_003623318.1	#N/A	-2.58309	0.00147611	AT5G54960.1	_PDC2_pyruvate_decarboxylase-2_chr5_22310858-22312681_REVERSE_LENGTH_607
MsaG020065	XP_013455584.1	casein kinase 1-like protein 10	-2.58303	0.00322939	AT1G03650.1	_no_symbol_available_no_full_name_available_chr1_910249-911103_REVERSE_LENGTH_158
MsaG038987	XP_003624592.1	#N/A	-2.54376	0.00447109	AT3G04070.1	_NAC047_SHYG_SHG_ANAC047_NAC_domain_containing_protein_47_SPEEDY_HYPONASTIC_GROWTH_chr3_1061573-1062976_REVERSE_LENGTH_359
MsaG045327	XP_003593765.1	ras-related protein Rab7	-2.52572	0.00313344	AT2G27420.1	_no_symbol_available_no_full_name_available_chr2_11726311-11727519_REVERSE_LENGTH_348
MsaG044150	XP_003629191.3	receptor-like cytosolic serine/threonine-protein kinase RBK2	-2.51362	2.88123e-08	AT3G12500.1	_HCHIB_PR-3_B-CHI_ATHCHIB_PR3_CHI-B_PATHOGENESIS-RELATED_3_basic_chitinase_chr3_3962501-3963984_REVERSE_LENGTH_335
MsaG029712	XP_024639978.1	lactoylglutathione lyase	-2.51012	0.00389971	AT1G55740.1	_AtSIP1_RS1_SIP1_seed_imbibition_1_raffinose_synthase_1_chr1_20835507-20838707_REVERSE_LENGTH_754
MsaG004900	XP_003592125.1	11 kDa late embryogenesis abundant protein	-2.50978	1.64266e-07	AT3G43660.1	_no_symbol_available_no_full_name_available_chr3_15565332-15565928_FORWARD_LENGTH_198
MsaG034932	XP_039683991.1	peroxisomal adenine nucleotide carrier 1	-2.50817	5.686e-05	AT4G37440.2	_no_symbol_available_no_full_name_available_chr4_17601647-17603766_FORWARD_LENGTH_444
MsaG010408	XP_013465074.1	chloroplast envelope quinone oxidoreductase homolog	-2.50735	1.29032e-15	AT4G02340.1	_no_symbol_available_no_full_name_available_chr4_1035722-1037403_FORWARD_LENGTH_324
MsaG003749	XP_013468877.1	methyl-CpG-binding domain-containing protein 2	-2.49726	2.62786e-15	AT1G32900.1	_GBbeta1_granule_bound_starch_synthase_1_chr1_11920582-11923506_REVERSE_LENGTH_610
MsaG013261	XP_039684959.1	#N/A	-2.49459	6.77849e-05	#N/A	#N/A
MsaG045238	XP_039689530.1	#N/A	-2.48986	0.00533198	AT5G61370.1	_no_symbol_available_no_full_name_available_chr5_24672008-24673471_REVERSE_LENGTH_487
MsaG017682	XP_003595957.1	immune-associated nucleotide-binding protein 9	-2.47616	2.91663e-06	#N/A	#N/A
MsaG017635	XP_013456560.1	chaperone protein dnaJ 3	-2.46628	3.69227e-06	AT5G42146.1	_no_symbol_available_no_full_name_available_chr5_16844405-16844818_FORWARD_LENGTH_137
MsaG009476	XP_013464440.1	repetitive proline-rich cell wall protein 2-like	-2.46059	7.31276e-08	AT3G14690.1	_CYP72A15_"cytochrome_P450_family_72_subfamily_A_polypeptide_15"_chr3_4937410-4939310_FORWARD_LENGTH_512
MsaG019797	XP_013455524.1	EKC/KEOPS complex subunit TP53RK	-2.45992	1.32373e-07	AT4G15210.1	_AT-BETA-AMY_ATBETA-AMY_BMY1_RAM1_BAM5_REDUCED_BETA_AMYLASE_1_beta-amylase_5_ARABIDOPSIS_THALIANA_BETA-AMYLASE_chr4_8666734-8669357_REVERSE_LENGTH_498
MsaG036126	XP_013447886.1	salicylic acid-binding protein 2	-2.44795	0.00509332	AT2G44310.1	_no_symbol_available_no_full_name_available_chr2_18309285-18309713_FORWARD_LENGTH_142
MsaG038520	XP_003623935.3	elongation factor 1-gamma	-2.43806	0.000541496	#N/A	#N/A
MsaG009240	XP_013443143.1	bifunctional epoxide hydrolase 2	-2.43696	0.00266443	AT1G31450.1	_ECS1__chr1_11259872-11261209_REVERSE_LENGTH_445
MsaG040557	XP_013450461.1	protein transport protein Sec61 subunit gamma	-2.41242	4.37363e-05	AT5G56080.1	_NAS2_ATNAS2_nicotianamine_synthase_2_ARABIDOPSIS_THALIANA_NICOTIANAMINE_SYNTHASE_2_chr5_22711402-22712364_REVERSE_LENGTH_320
MsaG025442	XP_003611653.1	non-specific lipid transfer protein GPI-anchored 31	-2.39215	0.00488171	AT2G14960.1	_GH3.1__chr2_6451659-6453670_REVERSE_LENGTH_590
MsaG029973	XP_013450925.1	copper transporter 5.1	-2.37327	4.35264e-05	AT5G62670.1	_HA11_AHA11_H(+)-ATPase_11_chr5_25159495-25164957_FORWARD_LENGTH_956
MsaG041710	XP_003627297.1	molybdopterin synthase catalytic subunit	-2.36746	6.76083e-10	#N/A	#N/A
MsaG004427	XP_003591636.2	cytochrome P450 72A68-like isoform X7	-2.36543	5.13713e-06	AT3G09270.1	_GSTU8_ATGSTU8_glutathione_S-transferase_TAU_8_chr3_2848407-2849226_REVERSE_LENGTH_224
MsaG043806	XP_003628836.1	uncharacterized protein LOC11446852	-2.3637	4.70633e-07	AT2G22680.1	_WAVH1_WAV3_homolog_1_chr2_9645433-9647484_FORWARD_LENGTH_683
MsaG002484	XP_013467668.1	asparagine synthetase%2C root [glutamine-hydrolyzing]	-2.36355	0.00148125	AT3G12120.2	_AtFAD2_FAD2_fatty_acid_desaturase_2_chr3_3860592-3861743_REVERSE_LENGTH_383
MsaG018211	#N/A	#N/A	-2.35473	1.67942e-05	#N/A	#N/A
MsaG040731	XP_003626446.1	uncharacterized protein LOC11426979	-2.35386	0.000424772	AT4G14640.1	_CAM8_CML8_AtCML8_calmodulin_8_calmodulin-like_8_chr4_8397800-8399996_FORWARD_LENGTH_151
MsaG015650	#N/A	peroxiredoxin-2B	-2.35326	7.75672e-08	#N/A	#N/A
MsaG000515	XP_024631072.2	acidic endochitinase	-2.34954	0.00516918	AT5G21940.1	_no_symbol_available_no_full_name_available_chr5_7249446-7250353_REVERSE_LENGTH_264
MsaG037464	XP_013448642.1	#N/A	-2.3329	3.46491e-06	AT1G06620.1	_no_symbol_available_no_full_name_available_chr1_2025618-2027094_FORWARD_LENGTH_365
MsaG041561	XP_013444286.1	autophagy-related protein 8i	-2.33153	1.61592e-05	AT1G17710.1	_AtPEPC1_PEPC1_phosphoethanolamine/phosphocholine_phosphatase_1_Arabidopsis_thaliana_phosphoethanolamine/phosphocholine_phosphatase_1_chr1_6090763-6091975_REVERSE_LENGTH_279
MsaG047188	#N/A	uncharacterized protein LOC25500762	-2.32653	0.00404497	AT3G01320.1	_SNL1_SIN3-like_1_chr3_106730-113197_FORWARD_LENGTH_1372
MsaG030669	XP_003618817.1	Bowman-Birk type proteinase inhibitor	-2.32564	9.95382e-06	AT5G24090.1	_LYS1_ATCHIA_CHIA_Lysozyme_1_chitinase_A_chr5_8143805-8145153_REVERSE_LENGTH_302
MsaG023637	XP_003629898.1	scarecrow-like protein 3	-2.32501	2.0534e-08	AT1G29390.2	_COR314-TM2_COR413IM2_cold_regulated_314_thylakoid_membrane_2_COLD_REGULATED_314_INNER_MEMBRANE_2_chr1_10286409-10287668_REVERSE_LENGTH_183
MsaG028820	XP_003609181.2	flowering-promoting factor 1	-2.32399	0.00537594	AT1G73990.1	_SPPA1_SPPA_signal_peptide_peptidase_chr1_27824465-27828807_FORWARD_LENGTH_677
MsaG045681	XP_013458220.2	myb-like protein X isoform X14	-2.32374	8.05954e-05	AT2G15480.2	_UGT73B5_UDP-glucosyl_transferase_73B5_chr2_6758817-6763398_FORWARD_LENGTH_494
MsaG011054	#N/A	uncharacterized protein LOC11418919	-2.32225	1.21431e-06	AT1G04250.1	_AtIAA17_IAA17_AXR3_indole-3-acetic_acid_inducible_17_AUXIN_RESISTANT_3_chr1_1136382-1138340_FORWARD_LENGTH_229
MsaG036068	XP_003621784.1	uncharacterized protein LOC11414497	-2.29087	0.00108642	AT3G55240.1	_no_symbol_available_no_full_name_available_chr3_20473876-20474705_REVERSE_LENGTH_95
MsaG017989	#N/A	protein EXORDIUM-like 2	-2.27389	0.000354058	#N/A	#N/A
MsaG013600	XP_024635228.1	probable nucleoredoxin 2	-2.26664	0.00316954	#N/A	#N/A
MsaG028457	#N/A	#N/A	-2.26206	0.00314596	AT1G20670.1	_BRD1_bromodomain-containing_protein_1_chr1_7164537-7167933_REVERSE_LENGTH_652
MsaG016266	XP_003602234.1	glycine-rich protein A3	-2.24625	7.86127e-07	AT5G53420.1	_CCT101_"CONSTANS_CO-like_and_TOC1_motif;"_chr5_21673683-21675469_FORWARD_LENGTH_264
MsaG000498	XP_003603159.1	protein mago nashi homolog	-2.23662	3.12316e-06	AT4G33040.1	_ROXY21__chr4_15940779-15941213_REVERSE_LENGTH_144
MsaG040147	XP_003624975.3	#N/A	-2.17706	0.00221109	#N/A	#N/A
MsaG037866	XP_003623195.1	gibberellin receptor GID1B	-2.17425	1.31975e-06	AT3G09270.1	_GSTU8_ATGSTU8_glutathione_S-transferase_TAU_8_chr3_2848407-2849226_REVERSE_LENGTH_224
MsaG044495	XP_013457415.1	transcription factor TCP4	-2.17417	0.000974266	AT4G34050.1	_CCoAOMT1_caffeoyl_coenzyme_A_O-methyltransferase_1_chr4_16310844-16311973_FORWARD_LENGTH_259
MsaG005009	XP_003592283.1	peroxiredoxin-2F%2C mitochondrial	-2.17273	0.00186877	AT5G52390.1	_no_symbol_available_no_full_name_available_chr5_21264281-21265173_REVERSE_LENGTH_195
MsaG028713	XP_003615711.1	uncharacterized protein LOC11427768	-2.15886	3.35008e-05	AT3G47340.1	_DIN6_AT-ASN1_ASN1_glutamine-dependent_asparagine_synthase_1_DARK_INDUCIBLE_6_ARABIDOPSIS_THALIANA_GLUTAMINE-DEPENDENT_ASPARAGINE_SYNTHASE_1_chr3_17438136-17441043_REVERSE_LENGTH_584
MsaG002967	XP_013468100.1	cilia- and flagella-associated protein 20	-2.14578	3.04877e-05	AT4G38660.1	_no_symbol_available_no_full_name_available_chr4_18066448-18067984_REVERSE_LENGTH_345
MsaG035995	XP_003621784.1	ninja-family protein AFP1	-2.14559	0.00367072	AT3G55240.1	_no_symbol_available_no_full_name_available_chr3_20473876-20474705_REVERSE_LENGTH_95
MsaG043700	XP_013446006.1	autophagy-related protein 8f	-2.14085	0.00366765	AT4G15480.1	_UGT84A1__chr4_8849000-8850472_REVERSE_LENGTH_490
MsaG011265	#N/A	microtubule-associated protein 70-5	-2.14042	4.6608e-11	#N/A	#N/A
MsaG005773	XP_013470406.1	50S ribosomal protein L20	-2.13604	8.61244e-05	AT2G29460.1	_GST22_GSTU4_ATGSTU4_GLUTATHIONE_S-TRANSFERASE_22_glutathione_S-transferase_tau_4_chr2_12626689-12627600_REVERSE_LENGTH_224
MsaG010405	XP_013465074.1	vacuolar protein sorting-associated protein 2 homolog 1	-2.13393	2.57853e-10	AT4G02340.1	_no_symbol_available_no_full_name_available_chr4_1035722-1037403_FORWARD_LENGTH_324
MsaG028111	#N/A	non-specific lipid transfer protein GPI-anchored 15	-2.13033	0.000633599	AT5G58770.1	_AtcPT4_cPT4_CPT7_AtCPT7_cis-prenyltransferase_4_cis-prenyltransferase_7_chr5_23734396-23735495_FORWARD_LENGTH_310
MsaG043761	XP_024636723.1	N-terminal acetyltransferase A complex catalytic subunit NAA10	-2.11388	0.00541557	AT5G59970.2	_no_symbol_available_no_full_name_available_chr5_24146352-24146663_REVERSE_LENGTH_103
MsaG014528	XP_024633413.1	nicotianamine synthase	-2.10717	0.00110213	AT2G30300.1	_no_symbol_available_no_full_name_available_chr2_12919401-12921222_FORWARD_LENGTH_500
MsaG030193	#N/A	short-chain dehydrogenase RED1	-2.10512	0.00310518	AT1G47128.1	_RD21_RD21A_responsive_to_dehydration_21A_responsive_to_dehydration_21_chr1_17283139-17285609_REVERSE_LENGTH_462
MsaG039518	XP_003625327.1	disease resistance response protein Pi49	-2.10397	0.0019377	AT3G63010.1	_ATGID1B_GID1B_GA_INSENSITIVE_DWARF1B_chr3_23289717-23290998_FORWARD_LENGTH_358
MsaG006339	XP_003593326.3	haloacid dehalogenase-like hydrolase domain-containing protein Sgpp isoform X2	-2.098	0.0019007	AT1G64940.1	_CYP89A6_"cytochrome_P450_family_87_subfamily_A_polypeptide_6"_chr1_24123789-24125324_FORWARD_LENGTH_511
MsaG041330	XP_003626951.1	protein RGF1 INDUCIBLE TRANSCRIPTION FACTOR 1	-2.09709	0.000346301	AT3G07310.1	_no_symbol_available_no_full_name_available_chr3_2328057-2329677_REVERSE_LENGTH_368
MsaG009475	XP_039686603.1	protein TIC 20%2C chloroplastic	-2.09478	1.0993e-08	AT3G14690.1	_CYP72A15_"cytochrome_P450_family_72_subfamily_A_polypeptide_15"_chr3_4937410-4939310_FORWARD_LENGTH_512
MsaG004429	XP_003591637.2	mitochondrial import receptor subunit TOM7-1	-2.09356	0.00313982	AT2G29470.1	_ATGSTU3_GSTU3_GST21_GLUTATHIONE_S-TRANSFERASE_21_glutathione_S-transferase_tau_3_chr2_12628666-12629490_REVERSE_LENGTH_225
MsaG012590	XP_013459100.1	UPF0603 protein At1g54780%2C chloroplastic	-2.08903	0.000242148	AT5G07990.1	_CYP75B1_TT7_D501_TRANSPARENT_TESTA_7_CYTOCHROME_P450_75B1_chr5_2560437-2562859_FORWARD_LENGTH_513
MsaG016757	XP_003602838.2	probable phospholipid hydroperoxide glutathione peroxidase isoform X1	-2.08184	4.37479e-05	AT4G09020.1	_ATISA3_ISA3_isoamylase_3_chr4_5784099-5788839_FORWARD_LENGTH_764
MsaG016113	XP_024636025.2	non-specific lipid transfer protein GPI-anchored 15	-2.07918	3.71457e-06	AT1G77380.1	_ATAAP3_AAP3_amino_acid_permease_3_chr1_29075201-29077252_REVERSE_LENGTH_476
MsaG016143	#N/A	probable phytol kinase 1%2C chloroplastic	-2.0774	0.0004308	#N/A	#N/A
MsaG004058	XP_003591237.1	ankyrin repeat-containing protein At5g02620	-2.07287	0.00383708	AT5G26749.1	_no_symbol_available_no_full_name_available_chr5_9398285-9399239_REVERSE_LENGTH_147
MsaG003859	XP_013468974.1	uncharacterized protein At4g28440	-2.07258	1.30828e-06	AT3G04720.1	_HEL_PR-4_AtPR4_PR4_HEVEIN-LIKE_pathogenesis-related_4_chr3_1285691-1286531_REVERSE_LENGTH_212
MsaG039704	XP_039683495.1	putative [ribosomal protein S18]-alanine N-acetyltransferase	-2.07205	0.00480502	AT3G54700.2	_PHT1;7_phosphate_transporter_1;7_chr3_20248463-20250070_REVERSE_LENGTH_535
MsaG001182	XP_003589594.1	bifunctional protein FolD 2	-2.07046	0.00298745	AT1G21550.1	_no_symbol_available_no_full_name_available_chr1_7553317-7553784_REVERSE_LENGTH_155
MsaG045964	XP_024632218.1	GDSL lipase	-2.06022	0.000382054	AT3G06720.2	_IMPA1_IMPA-1_AT-IMP_ATKAP_ALPHA_AIMP_ALPHA_IMPORTIN_ALPHA_IMPORTIN_ALPHA_ISOFORM_1_importin_alpha_isoform_1_chr3_2120559-2123555_FORWARD_LENGTH_532
MsaG041277	XP_003626874.1	uncharacterized protein LOC11407388	-2.05672	0.00441803	#N/A	#N/A
MsaG025015	XP_003610972.1	probable glutathione S-transferase	-2.05331	1.92249e-05	AT1G50420.1	_SCL3_SCL-3_scarecrow-like_3_SCARECROW-LIKE_3_chr1_18678177-18679625_REVERSE_LENGTH_482
MsaG004917	XP_003592154.1	ubiquitin-fold modifier 1	-2.05139	1.90305e-08	AT5G24090.1	_LYS1_ATCHIA_CHIA_Lysozyme_1_chitinase_A_chr5_8143805-8145153_REVERSE_LENGTH_302
MsaG014963	XP_024633687.2	#N/A	-2.05043	0.00169017	#N/A	#N/A
MsaG009791	XP_013464675.1	histone H4	-2.05021	1.07173e-05	AT3G23560.1	_ALF5_ABERRANT_LATERAL_ROOT_FORMATION_5_chr3_8454361-8456588_REVERSE_LENGTH_477
MsaG026379	XP_003613046.1	vacuolar iron transporter homolog 2	-2.04531	8.78028e-07	AT4G38060.4	_CCI2_Clavata_complex_interactor_2_chr4_17873709-17874379_REVERSE_LENGTH_136
MsaG009398	XP_013464350.1	putative methyltransferase DDB_G0268948	-2.03629	1.38822e-06	AT1G78380.1	_GSTU19_GST8_ATGSTU19_A._THALIANA_GLUTATHIONE_S-TRANSFERASE_TAU_19_glutathione_S-transferase_TAU_19_GLUTATHIONE_TRANSFERASE_8_chr1_29486659-29487819_REVERSE_LENGTH_219
MsaG043918	XP_013446171.1	cytochrome P450 709B2	-2.02845	1.21988e-10	AT1G10760.3	_GWD_GWD1_SOP1_SOP_SEX1_STARCH_EXCEbeta_1_chr1_3581210-3590043_REVERSE_LENGTH_1399
MsaG011047	XP_003597790.2	sec14 cytosolic factor	-2.02795	0.000265858	AT1G15670.1	_KFB01_KMD2_Kelch_repeat_F-box_1_KIbeta_ME_DEADLY_2_chr1_5390119-5391198_FORWARD_LENGTH_359
MsaG015469	XP_013461082.1	uncharacterized protein LOC11427475	-2.02578	1.44229e-05	AT1G22400.1	_UGT85A1_ATUGT85A1_ARABIDOPSIS_THALIANA_UDP-GLUCOSYL_TRANSFERASE_85A1_chr1_7903851-7906607_REVERSE_LENGTH_489
MsaG044958	XP_013457720.2	uncharacterized protein LOC11410461	-2.01914	0.000539631	AT3G48310.1	_CYP71A22_"cytochrome_P450_family_71_subfamily_A_polypeptide_22"_chr3_17888192-17889749_FORWARD_LENGTH_490
MsaG011980	#N/A	pyruvate kinase%2C cytosolic isozyme	-2.01764	0.000138596	#N/A	#N/A
MsaG021106	XP_003606934.1	#N/A	-2.01472	0.00346372	AT4G39230.1	_AtPCBER1_PCBER1_phenylcoumaran_benzylic_ether_reductase_1_chr4_18266024-18267604_REVERSE_LENGTH_308
MsaG009390	XP_013464342.1	VAN3-binding protein	-2.01088	1.73028e-05	AT1G78380.1	_GSTU19_GST8_ATGSTU19_A._THALIANA_GLUTATHIONE_S-TRANSFERASE_TAU_19_glutathione_S-transferase_TAU_19_GLUTATHIONE_TRANSFERASE_8_chr1_29486659-29487819_REVERSE_LENGTH_219
MsaG000792	XP_013465724.1	binding partner of ACD11 1	-1.99942	0.000145282	AT1G71430.1	_no_symbol_available_no_full_name_available_chr1_26920564-26921058_FORWARD_LENGTH_164
MsaG009355	XP_003595973.1	#N/A	-1.99617	0.000141959	AT1G56010.1	_NAC1_ANAC022_anac021_NAC_domain_containing_protein_1_Arabidopsis_NAC_domain_containing_protein_21_Arabidopsis_NAC_domain_containing_protein_22_chr1_20946852-20947727_REVERSE_LENGTH_257
MsaG030493	#N/A	probable folate-biopterin transporter 9%2C chloroplastic	-1.99531	8.4975e-05	#N/A	#N/A
MsaG007585	XP_003594743.2	probable mannitol dehydrogenase	-1.99258	4.8436e-07	#N/A	#N/A
MsaG021816	#N/A	uncharacterized protein LOC25497451 isoform X2	-1.99214	1.79698e-06	#N/A	#N/A
MsaG026157	XP_003612835.1	REF/SRPP-like protein At1g67360	-1.98952	5.41046e-06	AT1G32260.1	_no_symbol_available_no_full_name_available_chr1_11640760-11641784_REVERSE_LENGTH_202
MsaG018261	XP_013454805.1	protein DSS1 HOMOLOG ON CHROMOSOME V	-1.98888	0.00117065	AT1G55210.2	_no_symbol_available_no_full_name_available_chr1_20598057-20598620_REVERSE_LENGTH_187
MsaG004241	XP_003591331.1	cytochrome P450 736A117	-1.98871	0.000291042	AT3G06420.1	_ATG8H_autophagy_8h_chr3_1955219-1956274_REVERSE_LENGTH_119
MsaG039847	XP_003625511.1	auxin response factor 10	-1.98156	0.00166258	AT3G53630.1	_GIP1_GUN1-INTERACTING_PROTEIN_1_chr3_19883986-19885568_FORWARD_LENGTH_194
MsaG039191	XP_013449538.1	#N/A	-1.97947	0.00293729	AT1G68570.1	_NPF3.1_AtNPF3.1_NRT1/_PTR_family_3.1_chr1_25746811-25750110_FORWARD_LENGTH_596
MsaG001218	XP_024631316.1	V-type proton ATPase subunit d1	-1.97726	7.95328e-06	AT1G23110.7	_no_symbol_available_no_full_name_available_chr1_8196608-8197665_REVERSE_LENGTH_248
MsaG011865	XP_013445284.1	#N/A	-1.97637	7.71905e-06	AT2G44310.1	_no_symbol_available_no_full_name_available_chr2_18309285-18309713_FORWARD_LENGTH_142
MsaG031114	XP_039690880.1	glutathione S-transferase 3	-1.97407	1.05477e-05	AT3G29320.1	_PHS1_alpha-glucan_phosphorylase_1_chr3_11252871-11257587_FORWARD_LENGTH_962
MsaG014713	XP_003600586.1	ABA-responsive protein ABR17 isoform X1	-1.96934	4.87676e-06	AT3G14430.1	_no_symbol_available_no_full_name_available_chr3_4824399-4824732_REVERSE_LENGTH_76
MsaG025115	XP_024640213.1	probable sugar phosphate/phosphate translocator At5g25400	-1.96598	3.98218e-10	AT4G11660.1	_HSFB2B_HSF7_AT-HSFB2B_HEAT_SHOCK_TRANSCRIPTION_FACTOR__B2B_chr4_7043006-7044227_FORWARD_LENGTH_377
MsaG035517	XP_003621323.1	zeatin O-glucosyltransferase	-1.95783	0.000228155	AT5G54160.1	_ATOMT1_OMT1_OMT3_AtCOMT_COMT1_caffeate_O-methyltransferase_1_O-methyltransferase_1_O-methyltransferase_3_chr5_21982075-21984167_FORWARD_LENGTH_363
MsaG030485	XP_003618953.1	ammonium transporter 1 member 2	-1.94854	0.00130613	AT5G18130.1	_no_symbol_available_no_full_name_available_chr5_5995634-5997165_FORWARD_LENGTH_280
MsaG007579	#N/A	uncharacterized protein LOC11434830	-1.93587	0.000347392	#N/A	#N/A
MsaG024873	XP_003610767.1	DNA repair protein XRCC4	-1.93518	0.00413449	AT1G76690.1	_OPR2_ATOPR2_12-oxophytodienoate_reductase_2_ARABIDOPSIS_12-OXOPHYTODIENOATE_REDUCTASE_2_chr1_28778976-28780355_FORWARD_LENGTH_374
MsaG026629	XP_003614117.1	NADPH-dependent aldehyde reductase-like protein%2C chloroplastic	-1.93338	0.00524663	AT1G69210.2	_no_symbol_available_no_full_name_available_chr1_26018883-26020058_REVERSE_LENGTH_235
MsaG022717	#N/A	uncharacterized protein At5g01610	-1.93189	0.00152035	#N/A	#N/A
MsaG006363	XP_003593358.1	#N/A	-1.92436	5.06127e-05	AT2G14580.1	_ATPRB1_PRB1_AtCAPE7_basic_pathogenesis-related_protein_1_chr2_6225703-6226188_REVERSE_LENGTH_161
MsaG001276	XP_013466596.1	thiamine phosphate phosphatase-like protein	-1.92164	5.93923e-07	AT1G14820.3	_no_symbol_available_no_full_name_available_chr1_5105237-5106793_REVERSE_LENGTH_252
MsaG012340	XP_003598209.1	copper transporter 6	-1.92101	4.23971e-08	AT2G33280.3	_no_symbol_available_no_full_name_available_chr2_14106344-14107720_FORWARD_LENGTH_430
MsaG019755	XP_013445629.1	14 kDa zinc-binding protein	-1.91555	0.00238787	AT4G03510.4	_ATRMA1_RMA1_RING_membrane-anchor_1_chr4_1557905-1558654_REVERSE_LENGTH_249
MsaG045657	XP_013458178.1	S-adenosylmethionine decarboxylase proenzyme	-1.90653	1.03728e-08	AT3G23600.1	_no_symbol_available_no_full_name_available_chr3_8473833-8475655_FORWARD_LENGTH_239
MsaG040358	XP_024625272.1	protein FAF-like%2C chloroplastic	-1.90647	0.00363825	AT4G02360.1	_no_symbol_available_no_full_name_available_chr4_1041179-1041643_FORWARD_LENGTH_154
MsaG034216	XP_024641514.1	#N/A	-1.90646	0.00200711	#N/A	#N/A
MsaG025228	XP_003611301.1	cytochrome P450 89A2	-1.90487	3.30316e-11	AT4G16563.1	_no_symbol_available_no_full_name_available_chr4_9329933-9331432_REVERSE_LENGTH_499
MsaG020688	XP_003606493.1	aspartic proteinase	-1.90474	0.000337814	AT1G07900.1	_LBD1_LOB_domain-containing_protein_1_chr1_2442624-2443631_FORWARD_LENGTH_190
MsaG012997	XP_003611722.1	uncharacterized protein LOC11412481	-1.89309	8.15242e-06	AT3G11400.1	_ATEIF3G1_EIF3G1_eukaryotic_translation_initiation_factor_3G1_chr3_3578536-3580366_FORWARD_LENGTH_294
MsaG046001	XP_003609966.1	uncharacterized protein LOC25482936	-1.88934	0.00016913	AT3G43110.1	_no_symbol_available_no_full_name_available_chr3_15091710-15092285_REVERSE_LENGTH_191
MsaG034610	XP_003620782.1	phospholipase A(1) LCAT3 isoform X1	-1.88722	0.000137736	AT4G29190.1	_AtC3H49_AtOZF2_TZF3_AtTZF3_OZF2_tandem_zinc_finger_3_Arabidopsis_thaliana_oxidation-related_zinc_finger_2_oxidation-related_zinc_finger_2_chr4_14392233-14393303_REVERSE_LENGTH_356
MsaG017247	XP_024633519.1	glucan endo-1%2C3-beta-glucosidase%2C basic isoform isoform X1	-1.88596	0.0020047	AT4G30380.1	_no_symbol_available_no_full_name_available_chr4_14860486-14861089_FORWARD_LENGTH_124
MsaG022471	#N/A	isoflavone reductase-like protein	-1.88309	0.00377966	#N/A	#N/A
MsaG032563	#N/A	phenolic glucoside malonyltransferase 1-like	-1.87274	0.00387081	#N/A	#N/A
MsaG017744	XP_003603886.1	ribosomal RNA small subunit methyltransferase%2C chloroplastic	-1.87227	2.18985e-05	AT3G18830.1	_PMT5_ATPLT5_ATPMT5_POLYOL_TRANSPORTER_5_ARABIDOPSIS_THALIANA_POLYOL/MONOSACCHARIDE_TRANSPORTER_5_polyol/monosaccharide_transporter_5_chr3_6489000-6491209_REVERSE_LENGTH_539
MsaG010220	XP_003596868.1	probable folate-biopterin transporter 9%2C chloroplastic	-1.86933	0.000770555	AT3G52460.1	_no_symbol_available_no_full_name_available_chr3_19446970-19447872_FORWARD_LENGTH_300
MsaG040900	XP_013450604.1	uncharacterized protein LOC11432213	-1.8692	0.00440324	AT3G61770.1	_VPS30_Vacuolar_Protein_Sorting_30_chr3_22864635-22866248_FORWARD_LENGTH_284
MsaG028180	XP_003592632.1	protein FERTILITY RESTORER RF2%2C mitochondrial	-1.86592	0.00188552	AT2G31170.1	_FIONA_SYCO_ARATH_FIONA_cysteinyl_t-RNA_synthetase_chr2_13282559-13285616_REVERSE_LENGTH_563
MsaG007601	XP_003594774.2	serine protease SPPA%2C chloroplastic	-1.85399	1.68722e-05	AT4G16260.1	_no_symbol_available_no_full_name_available_chr4_9200180-9201441_REVERSE_LENGTH_344
MsaG025968	XP_003612502.1	NAD(P)H-quinone oxidoreductase subunit M%2C chloroplastic	-1.8511	1.166e-05	AT4G19390.1	_no_symbol_available_no_full_name_available_chr4_10574903-10576355_REVERSE_LENGTH_273
MsaG031443	#N/A	#N/A	-1.84736	0.0003732	AT4G29090.1	_no_symbol_available_no_full_name_available_chr4_14333528-14335255_FORWARD_LENGTH_575
MsaG036132	XP_003621899.3	monooxygenase 3	-1.84622	0.000332275	AT2G32020.1	_no_symbol_available_no_full_name_available_chr2_13631193-13631744_REVERSE_LENGTH_183
MsaG041666	XP_024629155.1	methylesterase 3	-1.84409	0.000287534	AT1G54180.2	_BRX-LIKE3_ATBRXL3_BREVIS_RADIX-like_3_ARABIDOPSIS_THALIANA_BREVIS_RADIX-LIKE_3_chr1_20227697-20229728_FORWARD_LENGTH_344
MsaG005827	XP_013470406.1	ATP synthase subunit O%2C mitochondrial	-1.84304	0.000188162	AT2G29460.1	_GST22_GSTU4_ATGSTU4_GLUTATHIONE_S-TRANSFERASE_22_glutathione_S-transferase_tau_4_chr2_12626689-12627600_REVERSE_LENGTH_224
MsaG016496	XP_039685365.1	uncharacterized protein LOC11446456 isoform X1	-1.84047	0.000807844	AT4G16515.1	_CLEL_6_GLV1_RGF6_GOLVEN_1_CLE-like_6_root_meristem_growth_factor_6_chr4_9305386-9305646_REVERSE_LENGTH_86
MsaG002923	XP_039683306.1	probable NAD(P)H dehydrogenase (quinone) FQR1-like 3	-1.8343	0.000373739	AT2G36630.1	_no_symbol_available_no_full_name_available_chr2_15352767-15355050_REVERSE_LENGTH_459
MsaG021003	XP_003606844.1	metallothionein-like protein 1	-1.83336	0.00179162	AT1G49470.1	_no_symbol_available_no_full_name_available_chr1_18310554-18311462_FORWARD_LENGTH_302
MsaG038359	XP_003623706.3	ninja-family protein AFP3	-1.82855	0.000852771	AT2G45400.1	_BEN1_BRI1-5_ENHANCED_1_chr2_18703960-18706235_REVERSE_LENGTH_364
MsaG040932	XP_003626587.1	probable sucrose-phosphate synthase	-1.82278	0.00115506	AT2G46690.1	_SAUR32_SMALL_AUXIN_UPREGULATED_RNA_32_chr2_19180904-19181269_FORWARD_LENGTH_121
MsaG014498	XP_013460354.1	peroxisomal 2%2C4-dienoyl-CoA reductase	-1.8172	0.00120601	AT5G37055.1	_SEF_ATSWC6_SERRATED_LEAVES_AND_EARLY_FLOWERING_chr5_14641634-14642387_REVERSE_LENGTH_171
MsaG010018	XP_003596667.4	uncharacterized protein At5g19025	-1.81185	0.00324749	AT5G54010.1	_UGT79B6_UDP-glycosyltransferase_79B6_chr5_21919819-21921180_REVERSE_LENGTH_453
MsaG002271	#N/A	cysteine-rich repeat secretory protein 38	-1.81151	0.00380226	#N/A	#N/A
MsaG034390	#N/A	protein GLUTAMINE DUMPER 5	-1.80399	0.000212513	AT1G67910.2	_no_symbol_available_no_full_name_available_chr1_25471534-25471809_REVERSE_LENGTH_91
MsaG044271	XP_013446374.2	#N/A	-1.80372	7.02923e-05	AT5G17280.1	_no_symbol_available_no_full_name_available_chr5_5686355-5686762_FORWARD_LENGTH_135
MsaG020414	XP_003606129.1	soyasaponin III rhamnosyltransferase	-1.80208	0.00115707	AT1G08200.1	_AXS2_UDP-D-apiose/UDP-D-xylose_synthase_2_chr1_2574259-2576609_REVERSE_LENGTH_389
MsaG011263	#N/A	uncharacterized protein LOC11427983	-1.79955	3.82526e-06	#N/A	#N/A
MsaG018954	#N/A	#N/A	-1.79895	0.00308983	#N/A	#N/A
MsaG032030	#N/A	early nodulin-12A	-1.79618	0.000754329	AT4G08370.1	_EXT20_extensin_20_chr4_5301962-5303314_REVERSE_LENGTH_350
MsaG017252	XP_039687796.1	40S ribosomal protein S28	-1.78874	8.63891e-08	AT1G15520.1	_ATABCG40_ABCG40_PDR12_ATPDR12_pleiotropic_drug_resistance_12_ATP-binding_cabetaette_G40_PLEIOTROPIC_DRUG_RESISTANCE_12_Arabidopsis_thaliana_ATP-binding_cabetaette_G40_chr1_5331993-5338175_REVERSE_LENGTH_1423
MsaG024185	XP_003630523.2	protein BRICK 1	-1.78742	1.62459e-07	AT4G11600.1	_GPXL6_PHGPX_LSC803_ATGPX6_GPX6_glutathione_peroxidase_6_chr4_7010021-7011330_REVERSE_LENGTH_232
MsaG041474	XP_003627058.1	subtilisin-like protease SBT5.4	-1.78708	0.00245157	AT4G25150.1	_no_symbol_available_no_full_name_available_chr4_12901736-12902882_REVERSE_LENGTH_260
MsaG001498	XP_013466817.1	monofunctional riboflavin biosynthesis protein RIBA 3%2C chloroplastic isoform X1	-1.77531	0.000331196	AT5G54160.1	_ATOMT1_OMT1_OMT3_AtCOMT_COMT1_caffeate_O-methyltransferase_1_O-methyltransferase_1_O-methyltransferase_3_chr5_21982075-21984167_FORWARD_LENGTH_363
MsaG026206	XP_003612925.3	2-alkenal reductase (NADP(+)-dependent)	-1.77507	0.00169234	AT5G65685.2	_beta5_STARCH_SYNTHASE_5_chr5_26273252-26275864_REVERSE_LENGTH_449
MsaG025558	XP_003611828.1	RNA-directed DNA methylation 4 isoform X2	-1.77506	2.79457e-08	AT2G23610.1	_MES3_ATMES3_ARABIDOPSIS_THALIANA_METHYL_ESTERASE_3_methyl_esterase_3_chr2_10044410-10046403_REVERSE_LENGTH_263
MsaG007645	XP_003594829.2	sm-like protein LSM2	-1.77459	0.00381453	#N/A	#N/A
MsaG039921	XP_013449980.1	putative oxidoreductase TDA3	-1.77384	6.11579e-06	AT2G37120.1	_no_symbol_available_no_full_name_available_chr2_15594250-15594815_REVERSE_LENGTH_76
MsaG009078	XP_003595823.1	uncharacterized protein LOC11418492	-1.77313	0.00393446	AT2G31940.1	_no_symbol_available_no_full_name_available_chr2_13580600-13580962_FORWARD_LENGTH_120
MsaG015271	XP_003602086.1	E3 ubiquitin-protein ligase AIP2	-1.76606	0.00395475	AT4G24830.1	_no_symbol_available_no_full_name_available_chr4_12793085-12795857_REVERSE_LENGTH_494
MsaG015405	XP_013461013.1	#N/A	-1.76296	0.00245291	AT1G10560.1	_ATPUB18_PUB18_ARABIDOPSIS_THALIANA_PLANT_U-BOX_18_plant_U-box_18_chr1_3484613-3486706_FORWARD_LENGTH_697
MsaG045911	XP_024638630.1	#N/A	-1.76149	9.2391e-05	AT3G06420.1	_ATG8H_autophagy_8h_chr3_1955219-1956274_REVERSE_LENGTH_119
MsaG042463	#N/A	#N/A	-1.75885	0.000176258	#N/A	#N/A
MsaG031165	#N/A	uncharacterized protein LOC11426475	-1.7543	0.0017554	#N/A	#N/A
MsaG045967	XP_024632218.1	#N/A	-1.75264	0.00158411	AT3G06720.2	_IMPA1_IMPA-1_AT-IMP_ATKAP_ALPHA_AIMP_ALPHA_IMPORTIN_ALPHA_IMPORTIN_ALPHA_ISOFORM_1_importin_alpha_isoform_1_chr3_2120559-2123555_FORWARD_LENGTH_532
MsaG040636	#N/A	U-box domain-containing protein 27	-1.74237	1.13016e-05	#N/A	#N/A
MsaG000404	XP_039688498.1	uncharacterized protein LOC25492847	-1.74146	4.34699e-05	AT3G49780.1	_ATPSK3_(FORMER_SYMBOL)_PSK4_ATPSK4_phytosulfokine_4_precursor_chr3_18465750-18466254_FORWARD_LENGTH_79
MsaG025557	XP_003611826.1	protein phosphatase 2C 37	-1.74115	7.11544e-06	AT2G23610.1	_MES3_ATMES3_ARABIDOPSIS_THALIANA_METHYL_ESTERASE_3_methyl_esterase_3_chr2_10044410-10046403_REVERSE_LENGTH_263
MsaG021879	#N/A	UPF0664 stress-induced protein C29B12.11c isoform X1	-1.72887	0.00128799	#N/A	#N/A
MsaG024147	XP_013447000.1	#N/A	-1.7212	0.000288751	AT4G11650.1	_OSM34_ATOSM34_OSM_34_Osmotin_34_osmotin_34_chr4_7025127-7026113_REVERSE_LENGTH_244
MsaG046902	XP_003588595.1	metal-nicotianamine transporter YSL3 isoform X1	-1.71913	0.000266687	AT5G24800.1	_BZIP9_ATBZIP9_BZO2H2_basic_leucine_zipper_9_BASIC_LEUCINE_ZIPPER_O2_HOMOLOG_2_ARABIDOPSIS_THALIANA_BASIC_LEUCINE_ZIPPER_9_chr5_8515259-8516541_FORWARD_LENGTH_277
MsaG039060	XP_003624692.1	#N/A	-1.71876	0.00435219	AT5G35220.1	_AMOS1_EVR3_EGY1_ammonium_overly_sensitive_1_ETHYLENE-DEPENDENT_GRAVITROPISM-DEFICIENT_AND_YELLOW-GREEN_1_enhancer_of_variegation3_chr5_13484606-13487546_REVERSE_LENGTH_548
MsaG018262	XP_003604505.3	uncharacterized protein LOC25485306 isoform X1	-1.7148	0.00254224	AT1G58170.1	_no_symbol_available_no_full_name_available_chr1_21536188-21536745_FORWARD_LENGTH_185
MsaG035466	XP_003621121.1	#N/A	-1.71235	0.000980987	AT2G32660.1	_AtRLP22_RLP22_receptor_like_protein_22_chr2_13853897-13855666_REVERSE_LENGTH_589
MsaG006642	XP_024633323.1	WAT1-related protein At1g68170	-1.70509	7.04592e-05	AT2G34080.1	_no_symbol_available_no_full_name_available_chr2_14393431-14394777_REVERSE_LENGTH_345
MsaG045589	XP_003609481.1	probable glutathione S-transferase	-1.70426	0.000294876	AT1G15740.1	_no_symbol_available_no_full_name_available_chr1_5411509-5414544_FORWARD_LENGTH_585
MsaG004293	XP_003591431.1	cyanidin 3-O-galactoside 2''-O-xylosyltransferase FGGT1	-1.7011	0.0016569	AT1G02680.1	_TAF13_TBP-abetaociated_factor_13_chr1_581084-581919_FORWARD_LENGTH_126
MsaG024893	#N/A	NDR1/HIN1-like protein 1	-1.69878	0.00339356	#N/A	#N/A
MsaG011374	#N/A	tobamovirus multiplication protein 2A	-1.69637	0.00446994	#N/A	#N/A
MsaG013926	XP_013459898.1	ER membrane protein complex subunit 10	-1.69201	0.000865674	AT4G22320.2	_no_symbol_available_no_full_name_available_chr4_11793129-11794596_REVERSE_LENGTH_237
MsaG046321	XP_013458592.1	linamarin synthase 2	-1.69151	1.87063e-12	AT1G13950.1	_EIF5A_ELF5A-1_EIF-5A_ATELF5A-1_EUKARYOTIC_ELONGATION_FACTOR_5A_EUKARYOTIC_ELONGATION_FACTOR_5A-1_eukaryotic_elongation_factor_5A-1_chr1_4773631-4774668_FORWARD_LENGTH_158
MsaG027382	XP_003614006.1	5'-adenylylsulfate reductase-like 5 isoform X2	-1.69134	4.19231e-11	AT2G03440.1	_ATNRP1_NRP1_nodulin-related_protein_1_chr2_1039409-1039972_REVERSE_LENGTH_187
MsaG038462	XP_039683726.1	uncharacterized protein LOC11424653	-1.69068	0.00284229	AT4G11810.1	_PHT5;2__chr4_7105446-7108450_FORWARD_LENGTH_707
MsaG039557	XP_013449699.1	uncharacterized protein LOC11418854	-1.68709	0.00326765	AT3G03980.1	_no_symbol_available_no_full_name_available_chr3_1031786-1033081_FORWARD_LENGTH_270
MsaG021297	XP_013456461.1	low-temperature-induced cysteine proteinase	-1.68663	0.00317947	AT5G09220.1	_AAP2_amino_acid_permease_2_chr5_2866867-2868863_FORWARD_LENGTH_493
MsaG004568	XP_013469395.1	#N/A	-1.68305	0.00439615	AT2G37470.1	_HTB5__chr2_15736832-15737248_FORWARD_LENGTH_138
MsaG002101	XP_013467324.1	thioredoxin M4%2C chloroplastic	-1.68038	0.0030811	AT4G32090.1	_no_symbol_available_no_full_name_available_chr4_15509990-15510820_REVERSE_LENGTH_124
MsaG019224	XP_003605345.1	probable nucleoredoxin 1	-1.67873	1.12409e-09	AT5G59320.1	_LTP3_lipid_transfer_protein_3_chr5_23929051-23929492_FORWARD_LENGTH_115
MsaG030860	XP_024630508.1	uncharacterized protein LOC25484816	-1.67502	1.81426e-05	AT5G38510.3	_no_symbol_available_no_full_name_available_chr5_15417839-15420002_REVERSE_LENGTH_434
MsaG041457	#N/A	non-specific lipid-transfer protein 2	-1.67277	0.00195846	#N/A	#N/A
MsaG025273	XP_024640429.1	NAC transcription factor 47	-1.6722	4.76486e-07	AT2G35660.1	_CTF2A__chr2_14988499-14990320_FORWARD_LENGTH_439
MsaG042551	XP_039685147.1	#N/A	-1.67093	0.000805019	AT1G53530.2	_AtIMP1a__chr1_19978488-19979778_FORWARD_LENGTH_118
MsaG008026	XP_003595115.2	U-box domain-containing protein 18 isoform X3	-1.66966	0.000230284	AT5G57100.1	_no_symbol_available_no_full_name_available_chr5_23106563-23108440_REVERSE_LENGTH_390
MsaG006362	XP_003593358.1	binding partner of ACD11 1	-1.66592	0.00272348	AT2G14580.1	_ATPRB1_PRB1_AtCAPE7_basic_pathogenesis-related_protein_1_chr2_6225703-6226188_REVERSE_LENGTH_161
MsaG026188	XP_003612898.1	probable glutathione S-transferase	-1.66491	9.8066e-05	#N/A	#N/A
MsaG015883	XP_003601786.1	aspartyl protease family protein At5g10770	-1.66488	5.83661e-13	AT1G67360.2	_LDAP1_SRP1_LD-abetaociated_protein_1_small_rubber_particle_protein_chr1_25237072-25237913_REVERSE_LENGTH_240
MsaG017856	XP_003604068.1	protein translation factor SUI1 homolog 1	-1.66477	0.000283327	AT5G38110.1	_SGA1_ASF1B_SGA01_anti-_silencing_function_1b_chr5_15208643-15210064_FORWARD_LENGTH_218
MsaG004962	XP_039685852.1	GTP-binding protein SAR1A	-1.66292	4.48923e-06	AT4G25670.2	_DOB1_double_bending_1_chr4_13085431-13085997_REVERSE_LENGTH_188
MsaG044767	XP_003608673.2	#N/A	-1.65919	0.000355934	AT4G16780.1	_ATHB2_ATHB-2_HAT4_HB-2_ARABIDOPSIS_THALIANA_HOMEOBOX_PROTEIN_2_homeobox_protein_2_chr4_9449291-9450604_FORWARD_LENGTH_284
MsaG014311	#N/A	costars family protein	-1.65786	0.0013698	AT5G59970.2	_no_symbol_available_no_full_name_available_chr5_24146352-24146663_REVERSE_LENGTH_103
MsaG043764	XP_003628763.1	pheophorbide a oxygenase%2C chloroplastic	-1.65595	0.000402554	AT1G32260.1	_no_symbol_available_no_full_name_available_chr1_11640760-11641784_REVERSE_LENGTH_202
MsaG015449	XP_013461078.1	purple acid phosphatase 18	-1.65196	0.00466229	AT5G21140.1	_NSE1_emb1379_embryo_defective_1379_chr5_7187416-7189521_REVERSE_LENGTH_312
MsaG020422	#N/A	zinc finger CCCH domain-containing protein 20	-1.65172	0.000714641	#N/A	#N/A
MsaG042230	XP_013444927.1	wall-associated receptor kinase 2	-1.65114	0.00560857	AT4G00740.2	_QUA3_QUASIMODO_3_chr4_307815-310298_REVERSE_LENGTH_600
MsaG018440	#N/A	glutathione S-transferase F11	-1.64298	0.00142748	#N/A	#N/A
MsaG046784	#N/A	photosystem I assembly factor PSA3%2C chloroplastic	-1.63839	0.00272909	AT1G75250.2	_ATRL6_RSM3_RL6_RADIALIS-LIKE_SANT/MYB_3_RAD-like_6_chr1_28244463-28245453_REVERSE_LENGTH_97
MsaG022745	#N/A	small acidic protein 1	-1.63759	0.000454052	#N/A	#N/A
MsaG001499	XP_013466818.2	truncated transcription factor CAULIFLOWER A	-1.63695	0.0014533	AT5G54160.1	_ATOMT1_OMT1_OMT3_AtCOMT_COMT1_caffeate_O-methyltransferase_1_O-methyltransferase_1_O-methyltransferase_3_chr5_21982075-21984167_FORWARD_LENGTH_363
MsaG009351	XP_013464328.1	transmembrane emp24 domain-containing protein p24beta3	-1.6322	0.000470759	AT1G56020.1	_no_symbol_available_no_full_name_available_chr1_20952216-20953412_FORWARD_LENGTH_398
MsaG025918	XP_003612365.1	#N/A	-1.63119	0.0026396	AT5G66005.3	_no_symbol_available_no_full_name_available_chr5_26397864-26399123_REVERSE_LENGTH_192
MsaG031598	XP_013452267.1	proteasome subunit alpha type-3	-1.63115	0.00018403	AT5G52780.1	_PAM68L_PAM68-LIKE_chr5_21390943-21391449_REVERSE_LENGTH_168
MsaG024824	XP_003610727.1	NADH dehydrogenase [ubiquinone] 1 beta subcomplex subunit 3-B	-1.62982	5.24415e-07	AT2G32090.1	_GLXI-like;9_Glyoxalase_I-Like;9_chr2_13644500-13645608_FORWARD_LENGTH_135
MsaG000742	XP_013465776.1	light-harvesting complex-like protein OHP2%2C chloroplastic	-1.62895	0.00174806	AT2G25680.1	_MOT1_molybdate_transporter_1_chr2_10933167-10934537_REVERSE_LENGTH_456
MsaG046767	XP_013469137.1	prolyl 4-hydroxylase 1	-1.62272	0.00131466	AT2G46950.1	_CYP709B2_"cytochrome_P450_family_709_subfamily_B_polypeptide_2"_chr2_19289466-19291541_REVERSE_LENGTH_572
MsaG011686	XP_013458796.1	leucine-rich repeat protein 1	-1.61527	0.00193893	AT5G04910.1	_no_symbol_available_no_full_name_available_chr5_1437695-1438770_FORWARD_LENGTH_222
MsaG018177	XP_013454735.1	#N/A	-1.61328	7.34519e-07	AT1G15670.1	_KFB01_KMD2_Kelch_repeat_F-box_1_KIbeta_ME_DEADLY_2_chr1_5390119-5391198_FORWARD_LENGTH_359
MsaG034230	XP_003620403.2	monothiol glutaredoxin-S10	-1.61281	6.72905e-05	AT1G15030.1	_no_symbol_available_no_full_name_available_chr1_5177895-5179853_FORWARD_LENGTH_360
MsaG022584	#N/A	uncharacterized protein LOC11415570	-1.61224	0.000510711	#N/A	#N/A
MsaG009253	XP_024633630.1	uncharacterized protein LOC11442614 isoform X1	-1.61139	4.63011e-05	AT5G41685.1	_no_symbol_available_no_full_name_available_chr5_16669419-16669646_REVERSE_LENGTH_75
MsaG004478	XP_024640215.1	probable serine protease EDA2	-1.60848	0.00139405	AT5G45540.1	_no_symbol_available_no_full_name_available_chr5_18458294-18460705_REVERSE_LENGTH_803
MsaG015793	XP_003601786.1	#N/A	-1.60282	8.55445e-14	AT1G67360.2	_LDAP1_SRP1_LD-abetaociated_protein_1_small_rubber_particle_protein_chr1_25237072-25237913_REVERSE_LENGTH_240
MsaG046102	#N/A	#N/A	-1.60274	0.00135652	#N/A	#N/A
MsaG039848	XP_024625463.1	transmembrane protein 45B	-1.5983	3.46483e-05	AT2G19790.1	_AP4S_Adaptor_protein_complex_4S_chr2_8527302-8528395_FORWARD_LENGTH_143
MsaG021804	#N/A	alpha-1%2C4 glucan phosphorylase L isozyme%2C chloroplastic/amyloplastic isoform X2	-1.59191	0.00307365	#N/A	#N/A
MsaG019312	XP_003605489.2	annexin D5	-1.59183	0.000988237	AT1G33970.5	_IAN9_IMMUNE_AbetaOCIATED_NUCLEOTIDE_BINDING_9_chr1_12349614-12350960_REVERSE_LENGTH_342
MsaG018635	XP_039689124.1	cytochrome P450 83B1	-1.59102	0.000294005	#N/A	#N/A
MsaG046759	XP_013469126.1	NAC domain-containing protein 71	-1.58993	0.00233074	AT3G62040.1	_no_symbol_available_no_full_name_available_chr3_22975328-22976208_REVERSE_LENGTH_212
MsaG030498	XP_024642040.1	17.5 kDa class I heat shock protein	-1.58797	4.98318e-05	AT5G20950.3	_BGLC1__chr5_7107609-7111385_REVERSE_LENGTH_702
MsaG030279	XP_003604547.2	uncharacterized protein LOC25481871	-1.58421	0.000796098	AT1G49400.1	_emb1129_embryo_defective_1129_chr1_18283156-18283643_FORWARD_LENGTH_116
MsaG003516	XP_013468658.1	protein C2-DOMAIN ABA-RELATED 9 isoform X2	-1.58229	5.46908e-05	AT3G23150.1	_ETR2_ethylene_response_2_chr3_8255156-8257560_FORWARD_LENGTH_773
MsaG025740	XP_024639891.1	photosynthetic NDH subunit of subcomplex B 4%2C chloroplastic	-1.58196	0.000580411	AT4G36120.2	_no_symbol_available_no_full_name_available_chr4_17093213-17096573_REVERSE_LENGTH_996
MsaG044747	XP_003611381.1	squamosa promoter-binding protein 1	-1.57978	0.000250829	AT5G47120.1	_ATBI1_ATBI-1_BI-1_BI1_ARABIDOPSIS_BAX_INHIBITOR_1_BAX_inhibitor_1_chr5_19136071-19137585_FORWARD_LENGTH_247
MsaG016468	XP_003602462.1	glutathione transferase GST 23	-1.5794	0.000479324	AT5G05340.1	_PRX52_peroxidase_52_chr5_1579142-1580819_REVERSE_LENGTH_324
MsaG020480	XP_003606284.1	uncharacterized protein LOC11440407	-1.5783	0.00262742	AT1G08230.2	_no_symbol_available_no_full_name_available_chr1_2583715-2586700_REVERSE_LENGTH_451
MsaG011979	XP_003598580.1	protein DA1-related 2 isoform X1	-1.57599	8.79468e-05	#N/A	#N/A
MsaG015636	XP_003601540.1	probable ribosomal protein S11%2C mitochondrial	-1.57212	0.00555384	AT2G05250.1	_no_symbol_available_no_full_name_available_chr2_1913645-1915765_REVERSE_LENGTH_706
MsaG007600	XP_003594771.2	abscisic acid receptor PYL8	-1.56903	5.69265e-06	AT4G16260.1	_no_symbol_available_no_full_name_available_chr4_9200180-9201441_REVERSE_LENGTH_344
MsaG004669	XP_003591882.4	putative 1-phosphatidylinositol-3-phosphate 5-kinase FAB1D	-1.56595	0.00323525	AT4G14145.1	_no_symbol_available_no_full_name_available_chr4_8152499-8153091_REVERSE_LENGTH_134
MsaG004952	#N/A	pectate lyase	-1.56468	0.000410392	AT3G48950.1	_PGF7_Polygalacturonase_Clade_F_7_chr3_18148017-18149987_FORWARD_LENGTH_469
MsaG037859	#N/A	#N/A	-1.5644	0.00317922	AT2G29420.1	_GST25_ATGSTU7_GSTU7_glutathione_S-transferase_tau_7_GLUTATHIONE_S-TRANSFERASE_25_chr2_12618111-12618871_REVERSE_LENGTH_227
MsaG043069	XP_013455002.1	probable mannitol dehydrogenase	-1.56371	7.39775e-05	AT3G15353.1	_MT3_ATMT3_metallothionein_3_chr3_5180825-5181325_REVERSE_LENGTH_69
MsaG013095	XP_013459281.2	F-box protein SKIP31 isoform X1	-1.56026	0.00104721	AT5G35330.4	_ATMBD2_MBD02_MBD2_METHYL-CPG-BINDING_DOMAIN_PROTEIN_2_methyl-CPG-binding_domain_protein_02_chr5_13523725-13525270_REVERSE_LENGTH_272
MsaG003567	XP_003590794.1	probable folate-biopterin transporter 4	-1.55596	0.00485536	AT3G23100.2	_XRCC4_homolog_of_X-ray_repair_crobeta_complementing_4_chr3_8220721-8221991_FORWARD_LENGTH_264
MsaG012263	XP_003598209.1	uncharacterized protein LOC120580559	-1.55045	1.23266e-06	AT2G33280.1	_no_symbol_available_no_full_name_available_chr2_14106020-14107720_FORWARD_LENGTH_538
MsaG023072	#N/A	#N/A	-1.54747	0.00397344	#N/A	#N/A
MsaG042394	XP_024629286.1	uncharacterized protein LOC25499034	-1.54697	0.00255137	#N/A	#N/A
MsaG031918	XP_039691201.1	transmembrane protein 45B	-1.54273	0.00407994	AT1G43190.3	_PTB3_polypyrimidine_tract-binding_protein_3_chr1_16275432-16278185_REVERSE_LENGTH_430
MsaG044512	XP_024638550.1	gene=LOC11413046	-1.54227	0.00389592	AT3G50210.4	_no_symbol_available_no_full_name_available_chr3_18614338-18616229_REVERSE_LENGTH_332
MsaG018332	#N/A	copper-transporting ATPase PAA1%2C chloroplastic	-1.53913	0.000864765	#N/A	#N/A
MsaG026310	XP_003613117.1	#N/A	-1.53892	1.75026e-05	AT3G26510.6	_no_symbol_available_no_full_name_available_chr3_9711886-9712588_REVERSE_LENGTH_196
MsaG001682	XP_013467004.1	#N/A	-1.53878	7.44045e-08	AT3G22970.1	_no_symbol_available_no_full_name_available_chr3_8152592-8153881_FORWARD_LENGTH_370
MsaG045302	XP_013458016.1	probable zinc transporter 12	-1.5374	0.00450706	AT5G60910.1	_FUL_AGL8_FRUITFULL_AGAMOUS-like_8_chr5_24502736-24506013_REVERSE_LENGTH_242
MsaG011092	XP_003597854.2	putative UDP-glucose glucosyltransferase	-1.53136	8.35232e-06	AT1G15410.2	_no_symbol_available_no_full_name_available_chr1_5299577-5300681_FORWARD_LENGTH_330
MsaG021303	XP_013456471.1	protein C2-DOMAIN ABA-RELATED 3	-1.52974	0.00305398	AT4G38640.1	_no_symbol_available_no_full_name_available_chr4_18059884-18062091_REVERSE_LENGTH_556
MsaG009948	XP_003596535.2	uncharacterized protein At3g27210	-1.52842	0.00247416	AT5G25610.1	_RD22_ATRD22_RESPONSIVE_TO_DESICCATION_22_chr5_8914498-8916684_REVERSE_LENGTH_392
MsaG019250	XP_039688828.1	SPX domain-containing protein 4	-1.52757	2.53449e-06	#N/A	#N/A
MsaG027528	XP_039690726.1	histone H4	-1.52705	0.00155071	AT1G68540.1	_TKPR2_CCRL6_tetraketide_alpha-pyrone_reductase_2_cinnamoyl_coA_reductase-like_6_chr1_25720066-25721282_FORWARD_LENGTH_321
MsaG007649	XP_003594834.1	probable 2-oxoglutarate-dependent dioxygenase At3g50210 isoform X1	-1.52609	0.0037105	AT5G45870.1	_RCAR6_PYL12_PYR1-like_12_regulatory_components_of_ABA_receptor_6_chr5_18606564-18607043_REVERSE_LENGTH_159
MsaG023843	XP_003630058.1	pathogenesis-related protein 1C	-1.5245	0.000508588	AT2G22240.1	_MIPS2_ATIPS2_ATMIPS2_myo-inositol-1-phosphate_synthase_2_INOSITOL_3-PHOSPHATE_SYNTHASE_2_MYO-INOSITOL-1-PHOSTPATE_SYNTHASE_2_chr2_9451901-9453938_REVERSE_LENGTH_510
MsaG033435	XP_013443021.1	cytochrome c-2	-1.52131	4.57655e-07	AT5G62200.1	_ATS3B_Embryo-specific_protein_3B_chr5_24984463-24985674_REVERSE_LENGTH_190
MsaG035166	XP_024627351.1	pre-mRNA-splicing factor cwf23	-1.519	0.00206295	AT5G47900.1	0_no_symbol_available_no_full_name_available_chr5_19392662-19394963_FORWARD_LENGTH_381
MsaG020400	XP_039688667.1	PP2A regulatory subunit TAP46 isoform X2	-1.51845	0.000178113	AT5G18250.1	_no_symbol_available_no_full_name_available_chr5_6033797-6035216_FORWARD_LENGTH_133
MsaG025151	XP_024640158.1	disease resistance protein RPS6 isoform X2	-1.51278	0.00376606	AT1G15220.2	_ATCCMH_CCMH__chr1_5240471-5241117_REVERSE_LENGTH_159
MsaG021926	#N/A	zinc finger CCCH domain-containing protein 3	-1.51278	0.000846112	#N/A	#N/A
MsaG015930	XP_003601829.1	plastid-lipid-associated protein 6%2C chloroplastic	-1.5127	2.56136e-06	AT3G48140.1	_no_symbol_available_no_full_name_available_chr3_17778471-17779299_FORWARD_LENGTH_88
MsaG015903	XP_003601799.1	histone H1	-1.51114	4.88426e-06	AT4G40042.1	_no_symbol_available_no_full_name_available_chr4_18559289-18559570_FORWARD_LENGTH_93
MsaG020882	XP_013456175.1	membralin-like protein At1g60995	-1.51094	3.96796e-05	AT1G07400.1	_HSP17.8__chr1_2275148-2275621_FORWARD_LENGTH_157
MsaG036809	XP_003622190.1	triosephosphate isomerase%2C cytosolic	-1.51022	4.56532e-07	AT4G04770.1	_LAF6_ATABC1_ABC1_ABCI8_ATNAP1_LONG_AFTER_FR_ATP_binding_cabetaette_protein_1_ATP-binding_cabetaette_I8_ARABIDOPSIS_THALIANA_NUCLEOSOME_AbetaEMBLY_PROTEIN_1_chr4_2427998-2429785_REVERSE_LENGTH_557
MsaG031173	XP_003618578.2	#N/A	-1.50902	0.000293125	AT5G03850.1	_no_symbol_available_no_full_name_available_chr5_1028542-1028736_REVERSE_LENGTH_64
MsaG037673	XP_013448846.1	CTL-like protein DDB_G0274487	-1.50853	1.86245e-07	AT3G09390.2	_MT2A_ATMT-1_ATMT-K_ARABIDOPSIS_THALIANA_METALLOTHIONEIN-1_ARABIDOPSIS_THALIANA_METALLOTHIONEIN-K_metallothionein_2A_chr3_2889737-2890188_REVERSE_LENGTH_81
MsaG039066	XP_003624695.1	non-specific lipid transfer protein GPI-anchored 15	-1.50725	0.00327074	AT4G23620.1	_no_symbol_available_no_full_name_available_chr4_12315016-12316659_REVERSE_LENGTH_264
MsaG011268	XP_003598580.1	#N/A	-1.50664	0.00036505	#N/A	#N/A
MsaG024594	#N/A	#N/A	-1.50462	5.16639e-07	AT1G14780.1	_no_symbol_available_no_full_name_available_chr1_5091020-5093873_FORWARD_LENGTH_627
MsaG010626	XP_024632564.1	inorganic phosphate transporter 1-4	-1.50013	0.000246676	AT2G28350.1	_ARF10_auxin_response_factor_10_chr2_12114331-12116665_FORWARD_LENGTH_693
MsaG004393	XP_003591590.1	albumin-1	-1.49674	2.81269e-05	AT3G63010.1	_ATGID1B_GID1B_GA_INSENSITIVE_DWARF1B_chr3_23289717-23290998_FORWARD_LENGTH_358
MsaG028524	XP_003616004.1	hydroquinone glucosyltransferase	-1.49463	0.000221643	AT5G58380.1	_PKS2_SNRK3.8_SIP1_CIPK10_SNF1-RELATED_PROTEIN_KINASE_3.8_CBL-INTERACTING_PROTEIN_KINASE_10_SOS3-interacting_protein_1_chr5_23597092-23598531_REVERSE_LENGTH_479
MsaG016550	#N/A	stem 28 kDa glycoprotein	-1.49243	0.00346591	#N/A	#N/A
MsaG025806	XP_003612246.1	O-acyltransferase WSD1-like isoform X2	-1.4897	0.00158751	AT4G35840.1	_ATL26_Arabidopsis___26_chr4_16981083-16982266_FORWARD_LENGTH_236
MsaG015065	XP_003600946.1	uncharacterized protein LOC11434959	-1.48828	4.58876e-05	AT2G40230.1	_no_symbol_available_no_full_name_available_chr2_16803285-16804586_REVERSE_LENGTH_433
MsaG006305	XP_024633111.1	uncharacterized protein LOC11432225	-1.48354	0.000348956	AT4G33640.1	_no_symbol_available_no_full_name_available_chr4_16159727-16160211_REVERSE_LENGTH_95
MsaG030322	#N/A	amino acid permease 2	-1.48301	0.00396194	AT5G14500.1	_no_symbol_available_no_full_name_available_chr5_4674503-4676368_REVERSE_LENGTH_306
MsaG027578	XP_003614786.1	receptor-like protein 33	-1.47971	8.80212e-07	AT1G77710.1	_CCP2_AtCCP2_conserved_in_ciliated_species_and_in_the_land_plants_2_chr1_29206750-29207895_FORWARD_LENGTH_93
MsaG009324	XP_003596191.1	BTB/POZ domain-containing protein At1g21780 isoform X1	-1.47774	2.05522e-06	AT1G79110.2	_BRG2_BOI-related_gene_2_chr1_29759345-29760586_FORWARD_LENGTH_355
MsaG026772	XP_003613947.2	probable aquaporin TIP-type RB7-5A	-1.47212	0.000103931	AT1G13950.1	_EIF5A_ELF5A-1_EIF-5A_ATELF5A-1_EUKARYOTIC_ELONGATION_FACTOR_5A_EUKARYOTIC_ELONGATION_FACTOR_5A-1_eukaryotic_elongation_factor_5A-1_chr1_4773631-4774668_FORWARD_LENGTH_158
MsaG001981	XP_013467222.1	heat shock factor-binding protein	-1.47	0.00420731	AT4G13720.2	_no_symbol_available_no_full_name_available_chr4_7967166-7968933_REVERSE_LENGTH_219
MsaG030112	XP_013450855.1	#N/A	-1.46805	0.00198703	AT3G01420.1	_ALPHA-DOX1_PADOX-1_DIOX1_DOX1_plant_alpha_dioxygenase_1_alpha-dioxygenase_1_chr3_159689-162726_REVERSE_LENGTH_639
MsaG027408	XP_003614458.1	#N/A	-1.46759	1.62259e-05	AT1G13280.1	_AOC4_allene_oxide_cyclase_4_chr1_4547624-4548552_FORWARD_LENGTH_254
MsaG005625	#N/A	#N/A	-1.46364	2.14039e-05	AT5G04750.1	_no_symbol_available_no_full_name_available_chr5_1372202-1373361_FORWARD_LENGTH_94
MsaG025881	XP_003612436.1	probable ubiquitin-conjugating enzyme E2 C isoform X1	-1.46362	0.000531464	AT3G51520.1	_DGAT2_AtDGAT2_diacylglycerol_acyltransferase_2_chr3_19110739-19112518_FORWARD_LENGTH_314
MsaG019245	XP_039688828.1	1%2C2-dihydroxy-3-keto-5-methylthiopentene dioxygenase 1	-1.46048	9.47427e-05	#N/A	#N/A
MsaG035270	XP_003621245.2	transmembrane protein 45B	-1.45686	0.00161165	AT5G15260.2	_no_symbol_available_no_full_name_available_chr5_4953646-4954350_REVERSE_LENGTH_234
MsaG044832	XP_003608766.2	protein FAF-like%2C chloroplastic	-1.454	1.2364e-05	AT1G62710.1	_AEP2_BETAVPE_BETA-VPE_LEGbeta_"vacuolar_procebetaing_enzyme_(VPE_legumain)_isoform_beta"_asparaginyl_endopeptidase_2_beta_vacuolar_procebetaing_enzyme_chr1_23224070-23226857_REVERSE_LENGTH_486
MsaG037577	#N/A	dual specificity phosphatase Cdc25	-1.44936	0.00494121	AT3G24770.1	_CLE41_CLAVATA3/ESR-RELATED_41_chr3_9046779-9047078_FORWARD_LENGTH_99
MsaG019108	XP_013455080.1	pathogenesis-related protein PR-4	-1.44932	6.58286e-06	AT3G60690.1	_SAUR59_SMALL_AUXIN_UPREGULATED_RNA_59_chr3_22435262-22435774_FORWARD_LENGTH_170
MsaG005482	XP_003592589.1	probable BOI-related E3 ubiquitin-protein ligase 3	-1.44838	0.000125161	AT1G15160.1	_no_symbol_available_no_full_name_available_chr1_5215475-5217545_FORWARD_LENGTH_487
MsaG021745	#N/A	uncharacterized protein LOC11437405	-1.44797	2.10173e-07	#N/A	#N/A
MsaG021455	#N/A	vesicle transport v-SNARE 12	-1.44628	0.00418231	#N/A	#N/A
MsaG004122	XP_013469122.1	glutaredoxin-C6	-1.44558	2.30532e-05	AT4G01650.2	_no_symbol_available_no_full_name_available_chr4_704578-706931_REVERSE_LENGTH_211
MsaG008059	XP_013458487.1	ABC transporter F family member 1 isoform X1	-1.44354	0.000831705	AT5G56980.1	_no_symbol_available_no_full_name_available_chr5_23056574-23057713_REVERSE_LENGTH_379
MsaG018184	XP_013454741.1	uncharacterized protein LOC11418213	-1.44224	0.000915414	AT1G04940.1	_atTIC20_AtTic20-I_Tic20-I_TIC20_translocon_at_the_inner_envelope_membrane_of_chloroplasts_20_translocon_at_the_inner_envelope_membrane_of_chloroplasts_20-I_chr1_1399588-1400616_FORWARD_LENGTH_274
MsaG003928	XP_003591052.2	protein NRT1/ PTR FAMILY 3.1	-1.44016	0.00383353	AT3G05140.2	_RBK2_ROP_binding_protein_kinases_2_chr3_1435817-1438199_REVERSE_LENGTH_508
MsaG016586	XP_003602657.1	uncharacterized protein LOC11414841	-1.43968	0.000793035	AT5G09250.1	_KIWI__chr5_2875421-2876368_REVERSE_LENGTH_107
MsaG039266	XP_003625028.1	#N/A	-1.43839	0.000109048	AT2G41380.1	_no_symbol_available_no_full_name_available_chr2_17251981-17252886_FORWARD_LENGTH_269
MsaG023596	XP_013446658.1	heparan-alpha-glucosaminide N-acetyltransferase	-1.43624	1.04773e-06	AT2G29420.1	_GST25_ATGSTU7_GSTU7_glutathione_S-transferase_tau_7_GLUTATHIONE_S-TRANSFERASE_25_chr2_12618111-12618871_REVERSE_LENGTH_227
MsaG026967	XP_003613654.1	pectinesterase/pectinesterase inhibitor	-1.43519	0.000488949	AT1G14340.1	_BPL3_BPA1-Like_3_chr1_4897709-4898776_FORWARD_LENGTH_244
MsaG046180	XP_024636723.1	peptide methionine sulfoxide reductase A1 isoform X2	-1.42937	0.000347809	AT5G59970.2	_no_symbol_available_no_full_name_available_chr5_24146352-24146663_REVERSE_LENGTH_103
MsaG043375	XP_013445775.3	#N/A	-1.42826	0.00203146	AT3G47570.1	_no_symbol_available_no_full_name_available_chr3_17527611-17530748_FORWARD_LENGTH_1010
MsaG011381	XP_013445284.1	isoliquiritigenin 2'-O-methyltransferase	-1.42744	0.000490887	AT2G44310.1	_no_symbol_available_no_full_name_available_chr2_18309285-18309713_FORWARD_LENGTH_142
MsaG025112	XP_003611130.2	probable pectin methyltransferase QUA3	-1.42718	0.00464101	AT4G11650.1	_OSM34_ATOSM34_OSM_34_Osmotin_34_osmotin_34_chr4_7025127-7026113_REVERSE_LENGTH_244
MsaG044009	XP_024628308.1	mitochondrial inner membrane protease subunit 1 isoform X1	-1.42717	0.00426342	AT1G32127.2	_no_symbol_available_no_full_name_available_chr1_11557175-11558608_FORWARD_LENGTH_264
MsaG000462	XP_024631233.1	#N/A	-1.42568	0.00031033	AT2G26070.1	_RTE1_AtRTE1_REVERSION-TO-ETHYLENE_SENSITIVITY1_chr2_11105741-11106607_REVERSE_LENGTH_250
MsaG014968	XP_003600792.2	#N/A	-1.42077	5.22824e-07	AT2G39830.1	_DAR2_LRD3_DA1-related_protein_2_LATERAL_ROOT_DEVELOPMENT_3_chr2_16619950-16623658_REVERSE_LENGTH_528
MsaG019116	XP_024637701.1	repetitive proline-rich cell wall protein 2-like	-1.41431	0.0022294	AT4G31500.1	_RNT1_RED1_SUR2_ATR4_CYP83B1_RED_ELONGATED_1_SUPERROOT_2_ALTERED_TRYPTOPHAN_REGULATION_4_RUNT_1_"cytochrome_P450_family_83_subfamily_B_polypeptide_1"_chr4_15273677-15275271_REVERSE_LENGTH_499
MsaG041675	XP_013444435.1	#N/A	-1.41334	5.44443e-05	AT2G06530.2	_VPS2.1__chr2_2588740-2589807_REVERSE_LENGTH_204
MsaG025243	XP_024640857.1	#N/A	-1.41259	0.000312899	AT4G17350.1	_FL5_FORKED-LIKE5_chr4_9701582-9703358_FORWARD_LENGTH_405
MsaG022093	#N/A	jacalin-related lectin 19 isoform X1	-1.40957	0.000752052	#N/A	#N/A
MsaG004131	XP_013469137.1	#N/A	-1.40944	0.000734425	AT2G46950.1	_CYP709B2_"cytochrome_P450_family_709_subfamily_B_polypeptide_2"_chr2_19289466-19291541_REVERSE_LENGTH_572
MsaG040863	#N/A	telomere repeat-binding protein 2	-1.3991	7.55629e-07	AT3G61610.1	_no_symbol_available_no_full_name_available_chr3_22799480-22801029_FORWARD_LENGTH_317
MsaG036390	XP_013448049.1	(+)-neomenthol dehydrogenase	-1.39849	0.000881843	AT3G01860.1	_no_symbol_available_no_full_name_available_chr3_302869-304329_FORWARD_LENGTH_223
MsaG028093	XP_039690410.1	eukaryotic translation initiation factor 5A-2	-1.39211	5.88049e-09	AT5G58800.2	_no_symbol_available_no_full_name_available_chr5_23746032-23746895_REVERSE_LENGTH_207
MsaG017659	XP_003603818.1	SEC14-like protein 1	-1.39052	0.000299725	AT1G60420.1	_AtNRX1_NRX1_nucleoredoxin_1_chr1_22261978-22264243_FORWARD_LENGTH_578
MsaG029667	#N/A	#N/A	-1.38822	0.000313083	AT5G55850.1	_NOI__chr5_22603617-22604951_FORWARD_LENGTH_114
MsaG043985	XP_013446239.1	UDP-galactose/UDP-glucose transporter 3	-1.38744	3.3171e-05	AT5G11680.1	_no_symbol_available_no_full_name_available_chr5_3759463-3760634_FORWARD_LENGTH_207
MsaG038714	XP_003624211.1	bifunctional nuclease 1	-1.379	0.00140673	AT3G03310.1	_ATLCAT3_LCAT3_lecithin_cholesterol_acyltransferase_3_ARABIDOPSIS_LECITHIN_CHOLESTEROL_ACYLTRANSFERASE_3_chr3_778767-781488_REVERSE_LENGTH_447
MsaG043783	XP_003628796.1	ethylene receptor 2	-1.37807	3.67595e-05	AT4G17900.1	_PLATZ11__chr4_9946046-9947697_FORWARD_LENGTH_227
MsaG030696	XP_024627438.1	#N/A	-1.37648	0.00139091	AT5G09920.1	_ATRPB15.9_RPB15.9_RPB15.9.9_NRPB4__chr5_3096276-3097370_FORWARD_LENGTH_138
MsaG042579	XP_024627580.1	GTP-binding protein YPTM2	-1.37245	0.000411831	AT3G12300.1	_AtBUG22_BUG22__chr3_3921787-3923092_REVERSE_LENGTH_190
MsaG034786	XP_003597628.2	vacuolar protein sorting-associated protein 2 homolog 3	-1.37208	8.03166e-05	AT1G73010.1	_PS2_ATPS2_AtPPsPase1_PPsPase1_pyrophosphate-specific_phosphatase1_phosphate_starvation-induced_gene_2_chr1_27464780-27466180_REVERSE_LENGTH_295
MsaG019120	XP_024637701.1	beta-glucosidase BoGH3B isoform X4	-1.37108	0.00196707	AT3G26330.1	_CYP71B37_"cytochrome_P450_family_71_subfamily_B_polypeptide_37"_chr3_9646873-9648536_REVERSE_LENGTH_500
MsaG001596	XP_039690308.1	probable WRKY transcription factor 13	-1.36903	0.00385681	AT3G19990.1	_no_symbol_available_no_full_name_available_chr3_6965671-6967102_FORWARD_LENGTH_425
MsaG044682	XP_003608649.3	calmodulin isoform X1	-1.36787	0.00432246	AT1G32450.1	_NRT1.5_AtNPF7.3_NPF7.3_NRT1/_PTR_family_7.3_nitrate_transporter_1.5_chr1_11715337-11719807_REVERSE_LENGTH_614
MsaG038991	XP_003624601.1	cytochrome c-type biogenesis CcmH-like mitochondrial protein	-1.36699	0.00499768	AT1G08570.1	_ACHT4_atypical_CYS__HIS_rich_thioredoxin_4_chr1_2713059-2714312_FORWARD_LENGTH_275
MsaG042972	XP_039685589.1	probable calcium-binding protein CML44	-1.36549	0.00503808	AT1G79110.3	_BRG2_BOI-related_gene_2_chr1_29759500-29760586_FORWARD_LENGTH_333
MsaG028201	XP_003616468.1	quinone oxidoreductase-like protein 2 homolog	-1.36233	0.00118883	AT3G11410.1	_PP2CA_ATPP2CA_AHG3_ABA-HYPERSENSITIVE_GERMINATION_3_ARABIDOPSIS_THALIANA_PROTEIN_PHOSPHATASE_2CA_protein_phosphatase_2CA_chr3_3584181-3585649_REVERSE_LENGTH_399
MsaG010638	XP_024636723.1	pro-cathepsin H	-1.3601	1.75136e-14	AT5G59970.2	_no_symbol_available_no_full_name_available_chr5_24146352-24146663_REVERSE_LENGTH_103
MsaG014911	XP_013460685.1	germin-like protein subfamily 1 member 16	-1.35961	3.12385e-06	AT5G13820.2	_TBP1_ATBP-1_ATBP1_ATTBP1_HPPBF-1_telomeric_DNA_binding_protein_1_H-PROTEIN_PROMOTE_chr5_4461694-4464355_FORWARD_LENGTH_640
MsaG018664	#N/A	1-aminocyclopropane-1-carboxylate oxidase homolog 1	-1.35799	0.00275757	#N/A	#N/A
MsaG015110	#N/A	#N/A	-1.35775	0.000447942	AT4G02930.1	_no_symbol_available_no_full_name_available_chr4_1295751-1298354_REVERSE_LENGTH_454
MsaG030379	#N/A	UPF0051 protein ABCI8%2C chloroplastic	-1.35522	0.00115737	ATCG00120.1	_ATPA_ATP_synthase_subunit_alpha_chrc_9938-11461_REVERSE_LENGTH_507
MsaG045288	XP_013458000.1	non-specific lipid-transfer protein 4	-1.35515	0.000503692	AT1G74210.1	_AtGDPD5_GDPD5_glycerophosphodiester_phosphodiesterase_5_chr1_27910396-27912785_FORWARD_LENGTH_392
MsaG017108	XP_003603232.1	tetraketide alpha-pyrone reductase 2	-1.35436	2.18511e-06	AT5G20650.1	_AtCOPT5_COPT5_copper_transporter_5_chr5_6985481-6985921_REVERSE_LENGTH_146
MsaG012947	XP_003599493.2	#N/A	-1.35312	0.0012389	AT4G31170.8	_RAF28_RAF-like_MAPKKK_28_chr4_15153499-15154846_REVERSE_LENGTH_412
MsaG041403	#N/A	coiled-coil domain-containing protein 130	-1.35276	0.0016658	AT3G24100.1	_BIA__chr3_8703373-8704045_FORWARD_LENGTH_69
MsaG044525	XP_013457459.1	uncharacterized protein LOC25483511	-1.35213	1.42554e-05	AT5G67290.1	_no_symbol_available_no_full_name_available_chr5_26848419-26849755_REVERSE_LENGTH_406
MsaG032693	#N/A	26S proteasome regulatory subunit 7-like	-1.34882	0.00407185	AT3G12390.1	_no_symbol_available_no_full_name_available_chr3_3942344-3943595_FORWARD_LENGTH_203
MsaG026142	XP_003612804.1	uncharacterized protein LOC11426210 isoform X1	-1.33957	0.000579065	AT1G32210.1	_ATDAD1_DEFENDER_AGAINST_APOPTOTIC_DEATH_1_chr1_11606047-11607652_REVERSE_LENGTH_115
MsaG041208	XP_013443983.1	uncharacterized protein LOC11438942	-1.33751	0.00208046	AT1G64850.1	_no_symbol_available_no_full_name_available_chr1_24096548-24097574_REVERSE_LENGTH_162
MsaG033774	XP_003619827.1	transcription factor ILR3	-1.3354	3.46853e-06	AT3G17980.1	_AtGAP1_C2_AtC2_CAR4_homolog_of_OsGAP1_C2-domain_ABA-related_C2_domain_Arabidopsis_thaliana_C2_domain_chr3_6152417-6153115_FORWARD_LENGTH_177
MsaG003363	XP_013468562.1	#N/A	-1.33504	5.78317e-05	AT2G30620.1	_H1.2_HON2_Histone_1.2_chr2_13045360-13046267_FORWARD_LENGTH_273
MsaG031332	XP_003618911.1	uncharacterized protein LOC25487310	-1.33461	0.000661052	AT3G56490.1	_HIT3_HINT1_HIS_triad_family_protein_3_HISTIDINE_TRIAD_NUCLEOTIDE-BINDING_1_chr3_20941532-20943129_FORWARD_LENGTH_147
MsaG026227	XP_013453693.1	receptor kinase-like protein Xa21	-1.33449	0.00160117	AT2G22640.1	_BRK1_HSPC300_ATBRK1_BRICK1_chr2_9623283-9623938_FORWARD_LENGTH_85
MsaG046008	XP_003609973.1	uncharacterized protein LOC25490845	-1.33292	1.14749e-05	AT3G17210.2	_ATHS1_HS1_heat_stable_protein_1_A._THALIANA_HEAT_STABLE_PROTEIN_1_chr3_5882318-5882896_FORWARD_LENGTH_109
MsaG009727	XP_013464604.1	#N/A	-1.32962	3.7253e-07	AT1G53230.2	_TCP3_"TEOSINTE_BRANCHED_1_cycloidea_and_PCF_transcription_factor_3"_chr1_19850260-19851435_REVERSE_LENGTH_391
MsaG013241	XP_039688261.1	vestitone reductase isoform X2	-1.32864	0.00027252	AT2G43760.3	_CNX6_COFACTOR_OF_NITRATE_REDUCTASE_AND_XANTHINE_DEHYDROGENASE_6_chr2_18133276-18133872_FORWARD_LENGTH_198
MsaG002610	XP_013467740.1	probable acylpyruvase FAHD1%2C mitochondrial isoform X2	-1.32815	0.000288148	AT3G13570.1	_SCL30A_At-SCL30A_SC35-like_splicing_factor_30A_chr3_4429564-4431602_REVERSE_LENGTH_262
MsaG001783	XP_003590056.1	caffeoyl-CoA O-methyltransferase 5	-1.32688	0.000151384	AT4G14410.3	_bHLH104_basic_Helix-Loop-Helix_104_chr4_8300418-8301503_FORWARD_LENGTH_277
MsaG035099	#N/A	gibberellin receptor GID1B	-1.32451	0.000974958	AT1G47820.2	_no_symbol_available_no_full_name_available_chr1_17612114-17612404_FORWARD_LENGTH_96
MsaG044295	XP_003629411.1	pleiotropic drug resistance protein 1	-1.32438	0.00128115	AT5G15330.1	_ATSPX4_SPX4_SPX_domain_gene_4_ARABIDOPSIS_THALIANA_SPX_DOMAIN_GENE_4_chr5_4980595-4982043_FORWARD_LENGTH_318
MsaG030434	#N/A	WAT1-related protein At5g07050-like	-1.32393	0.00191732	AT4G15840.2	_no_symbol_available_no_full_name_available_chr4_8996963-9000274_FORWARD_LENGTH_749
MsaG013224	XP_039688251.1	#N/A	-1.31702	0.000108949	AT3G13610.1	_F6'H1__chr3_4449448-4450616_FORWARD_LENGTH_361
MsaG038741	XP_013449383.1	uncharacterized protein LOC25493628	-1.31694	3.32681e-05	AT4G10040.1	_CYTC-2_cytochrome_c-2_chr4_6277083-6278281_FORWARD_LENGTH_112
MsaG022322	#N/A	actin-depolymerizing factor	-1.31558	6.45765e-07	#N/A	#N/A
MsaG014133	XP_013460045.1	histone H4	-1.31253	0.00123074	AT1G09640.1	_no_symbol_available_no_full_name_available_chr1_3120162-3122152_FORWARD_LENGTH_414
MsaG014515	XP_013460360.1	gene=LOC11445865	-1.30988	0.000251664	AT5G26110.3	_no_symbol_available_no_full_name_available_chr5_9118239-9119352_REVERSE_LENGTH_226
MsaG028914	XP_003616815.1	peroxidase 25	-1.30922	4.63806e-05	#N/A	#N/A
MsaG016078	XP_003602030.1	isoliquiritigenin 2'-O-methyltransferase	-1.30853	0.00510862	AT4G08330.1	_no_symbol_available_no_full_name_available_chr4_5255384-5256525_REVERSE_LENGTH_164
MsaG044812	XP_003608728.1	protein P21	-1.30838	2.48618e-05	AT4G16520.2	_ATG8F_autophagy_8f_chr4_9306882-9308113_REVERSE_LENGTH_121
MsaG044666	XP_003608634.1	serine/threonine/tyrosine-protein kinase HT1	-1.3066	0.000233973	AT2G35360.1	_no_symbol_available_no_full_name_available_chr2_14889311-14890799_REVERSE_LENGTH_225
MsaG041604	XP_013444363.1	#N/A	-1.30622	0.00230297	AT3G13882.1	_no_symbol_available_no_full_name_available_chr3_4574600-4575852_FORWARD_LENGTH_147
MsaG042100	#N/A	filament-like plant protein 5 isoform X1	-1.30559	6.10895e-05	AT3G61415.2	_SK21_ASK21_SKP1-like_21_chr3_22723052-22725577_REVERSE_LENGTH_349
MsaG013460	XP_003599875.1	#N/A	-1.30498	0.00030729	AT2G42900.1	_no_symbol_available_no_full_name_available_chr2_17854599-17855429_FORWARD_LENGTH_276
MsaG045289	XP_013458001.1	protein TAPETUM DETERMINANT 1	-1.3042	0.00185882	AT5G08040.1	_TOM5_mitochondrial_import_receptor_subunit_TOM5_homolog_chr5_2577358-2578073_REVERSE_LENGTH_54
MsaG022620	#N/A	uncharacterized protein At5g01610 isoform X1	-1.30061	7.29573e-09	#N/A	#N/A
MsaG035448	XP_003621245.2	uncharacterized protein LOC11409953	-1.30026	0.00245516	AT5G15260.2	_no_symbol_available_no_full_name_available_chr5_4953646-4954350_REVERSE_LENGTH_234
MsaG028316	XP_003616274.1	nucleotide-sugar uncharacterized transporter 1	-1.29982	0.000493496	AT5G37680.1	_ARLA1A_ARL8c_ATARLA1A_ADP-ribosylation_factor-like_8c_ADP-ribosylation_factor-like_A1A_chr5_14969797-14971098_REVERSE_LENGTH_184
MsaG013802	XP_003600052.1	probable glutathione S-transferase	-1.29602	0.00061948	AT5G54860.1	_no_symbol_available_no_full_name_available_chr5_22284721-22287025_FORWARD_LENGTH_491
MsaG022963	#N/A	2-hydroxy-palmitic acid dioxygenase mpo1	-1.29561	4.49052e-05	#N/A	#N/A
MsaG025559	XP_003611830.1	uncharacterized protein LOC11424829	-1.29449	6.48563e-07	AT2G23610.1	_MES3_ATMES3_ARABIDOPSIS_THALIANA_METHYL_ESTERASE_3_methyl_esterase_3_chr2_10044410-10046403_REVERSE_LENGTH_263
MsaG010673	XP_003597321.2	pathogen-associated molecular patterns-induced protein A70	-1.29439	0.00273731	AT5G59750.1	_RIBA3_AtRIBA3_homolog_of_ribA_3_chr5_24073397-24075411_FORWARD_LENGTH_509
MsaG026318	XP_039687066.1	glycerophosphodiester phosphodiesterase GDPD6 isoform X2	-1.291	0.000442651	#N/A	#N/A
MsaG003964	XP_003591109.1	expansin-A15	-1.29093	0.000533762	AT5G27560.4	_no_symbol_available_no_full_name_available_chr5_9731758-9733644_FORWARD_LENGTH_341
MsaG000112	XP_024637698.2	PP2A regulatory subunit TAP46 isoform X2	-1.28874	2.19352e-06	AT5G10980.1	_H3.3_HTR8_histone_3.3_chr5_3472591-3473349_REVERSE_LENGTH_136
MsaG039917	XP_003625597.1	cytochrome P450 709B2	-1.2884	0.00388263	AT2G37120.1	_no_symbol_available_no_full_name_available_chr2_15594250-15594815_REVERSE_LENGTH_76
MsaG015003	XP_003600852.1	#N/A	-1.28825	0.00453151	AT2G39920.2	_no_symbol_available_no_full_name_available_chr2_16663201-16664305_REVERSE_LENGTH_282
MsaG012450	XP_013467661.1	uncharacterized protein LOC11423709 isoform X1	-1.28595	0.00157833	#N/A	#N/A
MsaG007656	XP_003594849.1	#N/A	-1.28449	0.00112568	#N/A	#N/A
MsaG023978	XP_039684810.1	UDP-glucose flavonoid 3-O-glucosyltransferase 7	-1.28229	0.00133808	AT5G09330.5	_NAC082_VNI1_ANAC082_VND-interacting_1_NAC_domain_containing_protein_82_chr5_2892623-2894708_REVERSE_LENGTH_489
MsaG007387	XP_003594497.1	uncharacterized protein LOC25500185	-1.27599	0.000569998	AT3G49110.1	_ATPCA_PRX33_ATPRX33_PRXCA_peroxidase_CA_PEROXIDASE_CA_PEROXIDASE_33_chr3_18200713-18202891_FORWARD_LENGTH_354
MsaG004070	XP_039685628.1	#N/A	-1.27585	1.30285e-06	AT1G11910.1	_ATAPA1_AtPaspA1_PaspA1_APA1_aspartic_proteinase_A1_putative_aspartic_proteinase_A1_chr1_4017119-4019874_REVERSE_LENGTH_506
MsaG023030	#N/A	metallothionein-like protein type 2	-1.27462	1.88607e-07	#N/A	#N/A
MsaG013810	XP_003600096.1	uncharacterized protein LOC11442612	-1.27246	5.58195e-05	AT5G54940.3	_no_symbol_available_no_full_name_available_chr5_22308420-22308758_REVERSE_LENGTH_112
MsaG035374	XP_013447528.3	NAC domain-containing protein 72	-1.26638	1.38364e-05	AT3G28710.1	_VHA-d1__chr3_10773144-10775594_REVERSE_LENGTH_351
MsaG029047	XP_013443257.1	acidic endochitinase	-1.26291	0.00191105	AT1G16740.1	_no_symbol_available_no_full_name_available_chr1_5727773-5728950_FORWARD_LENGTH_126
MsaG001220	XP_003589656.1	uncharacterized protein LOC25499304	-1.25977	0.000215006	AT1G70790.3	_CAR9_C2-domain_ABA-related_9_chr1_26700724-26702127_FORWARD_LENGTH_185
MsaG042006	XP_024629000.1	F-box/LRR-repeat protein 3	-1.2572	0.0045008	AT2G39780.1	_RNS2_ribonuclease_2_chr2_16591256-16593515_FORWARD_LENGTH_259
MsaG015680	XP_003601588.1	#N/A	-1.25573	0.00396315	AT3G32930.2	_no_symbol_available_no_full_name_available_chr3_13489595-13490704_FORWARD_LENGTH_249
MsaG042020	XP_013444714.1	leucoanthocyanidin dioxygenase	-1.25572	1.51734e-05	AT2G04520.1	_no_symbol_available_no_full_name_available_chr2_1574802-1575239_REVERSE_LENGTH_145
MsaG008894	XP_013463952.1	receptor-like protein 7	-1.2518	0.00202283	AT3G14690.1	_CYP72A15_"cytochrome_P450_family_72_subfamily_A_polypeptide_15"_chr3_4937410-4939310_FORWARD_LENGTH_512
MsaG016619	XP_013461604.1	early nodulin-12A	-1.25128	0.0014018	AT5G13340.1	_no_symbol_available_no_full_name_available_chr5_4277939-4279397_REVERSE_LENGTH_242
MsaG024409	XP_039685524.1	inosine triphosphate pyrophosphatase	-1.2502	0.000581069	AT1G17710.1	_AtPEPC1_PEPC1_phosphoethanolamine/phosphocholine_phosphatase_1_Arabidopsis_thaliana_phosphoethanolamine/phosphocholine_phosphatase_1_chr1_6090763-6091975_REVERSE_LENGTH_279
MsaG000804	XP_003588654.1	dirigent protein 22	-1.25017	0.000154798	AT5G24890.1	_no_symbol_available_no_full_name_available_chr5_8558357-8559172_REVERSE_LENGTH_240
MsaG040676	XP_003626342.1	uncharacterized protein LOC11421849	-1.24849	0.00187823	AT1G54690.1	_H2AXB_HTA3_G-H2AX_GAMMA-H2AX_histone_H2A_3_GAMMA_H2AX_gamma_histone_variant_H2AX_chr1_20414607-20415206_REVERSE_LENGTH_142
MsaG030141	XP_013450824.2	alpha-galactosidase 3	-1.24742	0.00020678	AT3G01470.1	_AT3G01472.1_HD-ZIP-1_CPuORF33_HAT5_ATHB-1_ATHB1_HB-1_homeobox_1_conserved_peptide_upstream_open_reading_frame_33_HOMEODOMAIN_PROTEIN_FROM_ARABIDOIPSIS_THALIANA_5_ARABIDOPSIS_THALIANA_HOMEOBOX_1_chr3_182648-184034_REVERSE_LENGTH_272
MsaG043978	XP_003628954.1	pectinesterase	-1.24484	0.00537158	AT5G56180.1	_ATARP8_ARP8_actin-related_protein_8_chr5_22737539-22740986_REVERSE_LENGTH_471
MsaG016452	XP_013461524.1	importin subunit alpha-2	-1.23953	0.000291519	AT3G56310.1	_AGAL3_Alpha-GALACTOSIDASE_3_chr3_20882886-20885745_FORWARD_LENGTH_437
MsaG003653	XP_013468768.1	delta(12)-fatty-acid desaturase FAD2	-1.23673	1.24069e-05	AT3G22950.2	_ARFC1_MTV8_ATARFC1_ARL5_modified_transport_to_the_vacuole_8_ADP-ribosylation_factor_like_5_ADP-ribosylation_factor_C1_chr3_8136364-8137513_REVERSE_LENGTH_183
MsaG013784	XP_003600075.1	phenylcoumaran benzylic ether reductase Pyrc5	-1.2353	0.00104247	AT5G61640.1	_PMSR1_ATMSRA1_ARABIDOPSIS_THALIANA_METHIONINE_SULFOXIDE_REDUCTASE_A1_peptidemethionine_sulfoxide_reductase_1_chr5_24775107-24776147_FORWARD_LENGTH_202
MsaG024977	XP_003610916.1	probable histone H2B.3	-1.23358	0.000216975	AT4G10040.1	_CYTC-2_cytochrome_c-2_chr4_6277083-6278281_FORWARD_LENGTH_112
MsaG037273	XP_003622828.1	dCTP pyrophosphatase 1	-1.23102	5.72085e-05	AT3G25410.1	_no_symbol_available_no_full_name_available_chr3_9214565-9216331_REVERSE_LENGTH_431
MsaG046704	XP_039685628.1	mitochondrial carnitine/acylcarnitine carrier-like protein	-1.23071	0.00032285	AT1G11910.1	_ATAPA1_AtPaspA1_PaspA1_APA1_aspartic_proteinase_A1_putative_aspartic_proteinase_A1_chr1_4017119-4019874_REVERSE_LENGTH_506
MsaG006627	XP_003593734.1	#N/A	-1.23055	0.00297646	AT5G54960.1	_PDC2_pyruvate_decarboxylase-2_chr5_22310858-22312681_REVERSE_LENGTH_607
MsaG026624	XP_003614112.1	dnaJ homolog subfamily B member 13	-1.23002	0.00534347	AT1G13690.1	_ATE1_ATPase_E1_chr1_4693380-4694179_FORWARD_LENGTH_177
MsaG021019	#N/A	NAC domain-containing protein 74-like	-1.22969	0.000911722	AT5G13720.1	_no_symbol_available_no_full_name_available_chr5_4427960-4429029_FORWARD_LENGTH_262
MsaG020345	XP_003606096.1	pathogenesis-related protein 1C	-1.22935	0.000389123	AT2G27290.1	_no_symbol_available_no_full_name_available_chr2_11678586-11679765_REVERSE_LENGTH_201
MsaG010941	XP_013465503.1	cytochrome P450 72A68-like isoform X5	-1.22289	0.00118416	AT1G73040.1	_no_symbol_available_no_full_name_available_chr1_27475159-27475777_REVERSE_LENGTH_176
MsaG009409	#N/A	embryo-specific protein ATS3B	-1.22175	0.00266072	AT3G14420.4	_GOX1_glycolate_oxidase_1_chr3_4821861-4823899_FORWARD_LENGTH_348
MsaG041660	XP_013444418.1	molybdate transporter 1	-1.22154	1.16957e-06	AT4G04770.1	_LAF6_ATABC1_ABC1_ABCI8_ATNAP1_LONG_AFTER_FR_ATP_binding_cabetaette_protein_1_ATP-binding_cabetaette_I8_ARABIDOPSIS_THALIANA_NUCLEOSOME_AbetaEMBLY_PROTEIN_1_chr4_2427998-2429785_REVERSE_LENGTH_557
MsaG043021	XP_039685475.1	NAD(P)H-quinone oxidoreductase subunit M%2C chloroplastic	-1.22015	0.001426	AT1G53490.1	_HEI10_homolog_of_human_HEI10_(_Enhancer_of_cell_Invasion_No.10)_chr1_19965146-19966811_FORWARD_LENGTH_304
MsaG026176	XP_003612865.1	ribulose-phosphate 3-epimerase%2C cytoplasmic isoform	-1.21894	0.000664678	AT4G17940.1	_no_symbol_available_no_full_name_available_chr4_9965787-9966778_FORWARD_LENGTH_274
MsaG039643	XP_013449816.1	pyrrolidone-carboxylate peptidase	-1.21879	0.000588535	AT3G22970.1	_no_symbol_available_no_full_name_available_chr3_8152592-8153881_FORWARD_LENGTH_370
MsaG029312	XP_003617377.1	uncharacterized protein LOC11417406	-1.21763	0.000885779	AT2G30860.1	_GSTF9_ATGSTF9_ATGSTF7_GLUTTR_glutathione_S-transferase_PHI_9_chr2_13139132-13140057_FORWARD_LENGTH_215
MsaG030912	XP_013451252.1	uncharacterized protein LOC25500484	-1.21755	0.00262433	AT5G15860.1	_ATPCME_PCME_ICME_prenylcysteine_methylesterase_Isoprenylcysteine_methylesterase_chr5_5178676-5181263_REVERSE_LENGTH_427
MsaG044148	XP_003629186.1	BRASSINOSTEROID INSENSITIVE 1-associated receptor kinase 1	-1.21553	0.000380963	AT3G51430.1	_YLS2_betaL5_YELLOW-LEAF-SPECIFIC_GENE_2_STRICTOSIDINE_SYNTHASE-LIKE_5_chr3_19086548-19087909_FORWARD_LENGTH_371
MsaG041204	XP_013443978.3	uncharacterized protein LOC25494207	-1.2135	3.90067e-05	AT3G03080.1	_no_symbol_available_no_full_name_available_chr3_698530-700278_REVERSE_LENGTH_350
MsaG040342	XP_003625914.1	B-cell receptor-associated protein 31	-1.21161	0.00115004	AT5G27720.1	_LSM4_emb1644_SM-like_protein_4_embryo_defective_1644_chr5_9815904-9817304_FORWARD_LENGTH_129
MsaG001303	XP_013466625.1	dolichyl-diphosphooligosaccharide--protein glycosyltransferase subunit DAD1	-1.2078	0.00123507	AT1G66150.1	_TMK1_transmembrane_kinase_1_chr1_24631503-24634415_FORWARD_LENGTH_942
MsaG013892	XP_013459866.1	#N/A	-1.20415	2.88327e-07	AT5G55160.1	_ATSUMO2_SUMO_2_SUMO2_SUM2_SMALL_UBIQUITIN-LIKE_MODIFIER_2_small_ubiquitin-like_modifier_2_chr5_22383747-22384772_REVERSE_LENGTH_103
MsaG046069	XP_013458452.1	CBL-interacting serine/threonine-protein kinase 2	-1.2039	0.000889028	AT5G57040.1	_GLXI-like;11_Glyoxalase_I-Like;11_chr5_23084035-23085116_REVERSE_LENGTH_197
MsaG000557	XP_013465853.1	iron-sulfur assembly protein IscA%2C chloroplastic	-1.19371	2.43036e-05	AT5G20910.1	_AIP2_ABI3-interacting_protein_2_chr5_7092663-7094310_REVERSE_LENGTH_310
MsaG018003	#N/A	uncharacterized protein LOC25489042	-1.1904	0.00030224	#N/A	#N/A
MsaG019374	XP_024636071.1	E3 ubiquitin-protein ligase CCNB1IP1 homolog isoform X2	-1.18961	0.00410401	AT3G12340.1	_no_symbol_available_no_full_name_available_chr3_3925720-3929346_REVERSE_LENGTH_499
MsaG017791	XP_003603971.2	AP-4 complex subunit sigma	-1.18693	0.00239472	AT1G75390.1	_bZIP44_AtbZIP44_basic_leucine-zipper_44_chr1_28292224-28292745_FORWARD_LENGTH_173
MsaG018975	#N/A	14 kDa proline-rich protein DC2.15	-1.18635	0.00205698	#N/A	#N/A
MsaG021456	#N/A	pyruvate decarboxylase 1	-1.18604	0.00012615	#N/A	#N/A
MsaG003662	XP_013468783.1	ultraviolet-B receptor UVR8	-1.18536	0.000395456	AT4G25320.1	_AHL3_AT-HOOK_MOTIF_NUCLEAR_LOCALIZED_PROTEIN_3_chr4_12954488-12956342_FORWARD_LENGTH_404
MsaG003618	XP_013468732.1	#N/A	-1.18348	0.000158842	AT2G31200.1	_ATADF6_ADF6_actin_depolymerizing_factor_6_chr2_13294171-13294948_FORWARD_LENGTH_146
MsaG022075	#N/A	nuclear transcription factor Y subunit A-8 isoform X2	-1.18276	0.00208968	#N/A	#N/A
MsaG014482	XP_003599325.1	transcription factor MYB48	-1.17968	0.00134582	AT5G58490.1	_no_symbol_available_no_full_name_available_chr5_23643068-23644455_FORWARD_LENGTH_324
MsaG009397	XP_013464348.2	uncharacterized protein LOC25502423	-1.17903	0.000604127	AT1G78380.1	_GSTU19_GST8_ATGSTU19_A._THALIANA_GLUTATHIONE_S-TRANSFERASE_TAU_19_glutathione_S-transferase_TAU_19_GLUTATHIONE_TRANSFERASE_8_chr1_29486659-29487819_REVERSE_LENGTH_219
MsaG020231	XP_003605958.1	#N/A	-1.17799	0.000859342	AT5G42570.1	_no_symbol_available_no_full_name_available_chr5_17021459-17022497_REVERSE_LENGTH_218
MsaG006375	XP_039686162.1	uncharacterized protein LOC25499188	-1.17459	1.84575e-06	AT1G11530.1	_CXXS1_ATCXXS1_C-terminal_cysteine_residue_is_changed_to_a_serine_1_chr1_3874518-3875311_FORWARD_LENGTH_118
MsaG044965	XP_013457732.1	cold-regulated 413 inner membrane protein 1%2C chloroplastic	-1.17138	0.00462453	AT5G50200.3	_WR3_NRT3.1_ATNRT3.1_WOUND-RESPONSIVE_3_NITRATE_TRANSPORTER_3.1_chr5_20436308-20437535_FORWARD_LENGTH_210
MsaG021575	#N/A	#N/A	-1.16556	0.00174772	#N/A	#N/A
MsaG020877	XP_013456169.1	phytosulfokines-like	-1.16529	0.000332777	AT2G26975.1	_COPT6_copper_transporter_6_chr2_11512992-11513429_FORWARD_LENGTH_145
MsaG044626	XP_039688550.1	uncharacterized protein LOC25501613	-1.16346	7.29256e-05	AT5G65730.1	_XTH6_xyloglucan_endotransglucosylase/hydrolase_6_chr5_26299080-26300290_FORWARD_LENGTH_292
MsaG040216	XP_013450213.1	#N/A	-1.16273	3.95412e-07	AT3G11670.1	_DGD1_ATTS02_DIGALACTOSYL_DIACYLGLYCEROL_DEFICIENT_1_chr3_3681090-3684495_REVERSE_LENGTH_808
MsaG020760	XP_003606615.2	small ubiquitin-related modifier 1	-1.1625	0.00226786	AT5G59780.3	_ATMYB59-1_MYB59_ATMYB59_ATMYB59-3_ATMYB59-2_MYB_DOMAIN_PROTEIN_59_myb_domain_protein_59_chr5_24082425-24083350_REVERSE_LENGTH_235
MsaG020549	XP_003606324.1	SPX domain-containing membrane protein At4g22990	-1.16237	2.05126e-05	AT3G44880.1	_ACD1_LLS1_PAO_PHEOPHORBIDE_A_OXYGENASE_LETHAL_LEAF-SPOT_1_HOMOLOG_ACCELERATED_CELL_DEATH_1_chr3_16383858-16386204_FORWARD_LENGTH_537
MsaG010377	XP_013465032.1	#N/A	-1.16191	7.16524e-07	AT4G03320.1	_Tic20-IV_AtTic20-IV_translocon_at_the_inner_envelope_membrane_of_chloroplasts_20-IV_chr4_1464529-1465820_FORWARD_LENGTH_284
MsaG024397	XP_003630623.2	#N/A	-1.15986	0.00104499	AT2G39930.1	_ATISA1_ISA1_isoamylase_1_ARABIDOPSIS_THALIANA_ISOAMYLASE_1_chr2_16666078-16672183_FORWARD_LENGTH_783
MsaG024460	XP_003630727.1	uncharacterized protein At1g10890	-1.15861	6.36322e-07	AT5G25880.1	_ATNADP-ME3_NADP-ME3_NADP-malic_enzyme_3_Arabidopsis_thaliana_NADP-malic_enzyme_3_chr5_9024549-9028260_FORWARD_LENGTH_588
MsaG040048	XP_013450053.2	uncharacterized protein LOC25487028	-1.15773	0.00294345	AT5G03795.1	_no_symbol_available_no_full_name_available_chr5_1007554-1010373_REVERSE_LENGTH_518
MsaG025879	XP_013453611.1	L-ascorbate peroxidase 3	-1.15762	2.2304e-05	AT3G51500.1	_INB3__chr3_19108353-19108703_FORWARD_LENGTH_116
MsaG008887	XP_013443470.1	high-affinity nitrate transporter 3.1	-1.15703	0.0029912	AT5G16970.1	_AER_AT-AER_alkenal_reductase_2-alkenal_reductase_chr5_5576291-5578001_REVERSE_LENGTH_345
MsaG005280	XP_013469889.1	#N/A	-1.15695	0.00257421	AT1G61770.1	_no_symbol_available_no_full_name_available_chr1_22810220-22812370_FORWARD_LENGTH_300
MsaG030147	XP_024632218.1	probable BOI-related E3 ubiquitin-protein ligase 3	-1.15497	0.00165771	AT3G06720.2	_IMPA1_IMPA-1_AT-IMP_ATKAP_ALPHA_AIMP_ALPHA_IMPORTIN_ALPHA_IMPORTIN_ALPHA_ISOFORM_1_importin_alpha_isoform_1_chr3_2120559-2123555_FORWARD_LENGTH_532
MsaG003178	XP_003590511.1	probable pectinesterase/pectinesterase inhibitor 41	-1.15423	0.00325303	AT2G37470.1	_HTB5__chr2_15736832-15737248_FORWARD_LENGTH_138
MsaG039331	XP_003625101.1	root phototropism protein 3	-1.15416	0.00103031	AT5G04000.2	_no_symbol_available_no_full_name_available_chr5_1079305-1079732_REVERSE_LENGTH_118
MsaG029580	XP_003617697.1	#N/A	-1.1541	0.00462196	AT1G50600.2	_SCL5_scarecrow-like_5_chr1_18737398-18739559_REVERSE_LENGTH_601
MsaG042272	#N/A	uncharacterized protein LOC11428331	-1.15184	0.000386266	AT2G45695.1	_URM11_ubiquitin-related_modifier_11_chr2_18826043-18826744_FORWARD_LENGTH_101
MsaG026056	XP_039690352.1	flavin-containing monooxygenase FMO GS-OX5	-1.15095	0.00323544	AT1G32127.2	_no_symbol_available_no_full_name_available_chr1_11557175-11558608_FORWARD_LENGTH_264
MsaG008001	XP_003595070.1	AT-rich interactive domain-containing protein 2 isoform X3	-1.1508	1.13255e-05	AT1G78890.2	_no_symbol_available_no_full_name_available_chr1_29656623-29657537_FORWARD_LENGTH_155
MsaG022504	#N/A	uncharacterized protein LOC25488055 isoform X2	-1.15025	0.000359997	#N/A	#N/A
MsaG021083	XP_003606887.1	serine/threonine-protein kinase STY13	-1.14126	4.03782e-06	AT3G18820.1	_RAB7B_AtRabG1f_ATRABG3F_RABG3F_ATRAB7B_RAB71_RAB_GTPase_homolog_G3F_chr3_6484266-6486005_FORWARD_LENGTH_206
MsaG039995	XP_003625699.3	eukaryotic translation initiation factor 1A	-1.14105	4.84661e-05	AT5G03455.1	_ACR2_AtACR2_CDC25_ARATH;CDC25_ARSENATE_REDUCTASE_2_chr5_862592-863949_FORWARD_LENGTH_146
MsaG039826	XP_024636723.1	amino acid permease 3	-1.13828	0.000381422	AT5G59970.2	_no_symbol_available_no_full_name_available_chr5_24146352-24146663_REVERSE_LENGTH_103
MsaG021746	#N/A	LOB domain-containing protein 11	-1.13285	0.000543144	#N/A	#N/A
MsaG040472	XP_003626063.1	transmembrane protein 230	-1.13257	0.00138818	AT3G62140.1	_no_symbol_available_no_full_name_available_chr3_23007277-23008626_FORWARD_LENGTH_214
MsaG037865	XP_003623174.1	#N/A	-1.13252	0.000375975	AT3G09270.1	_GSTU8_ATGSTU8_glutathione_S-transferase_TAU_8_chr3_2848407-2849226_REVERSE_LENGTH_224
MsaG042148	XP_013444874.1	LOW QUALITY PROTEIN: homeobox-leucine zipper protein HAT5	-1.12997	0.00228361	AT1G53920.1	_GLIP5_GDSL-motif_lipase_5_chr1_20137725-20139637_FORWARD_LENGTH_385
MsaG042395	XP_013445022.2	protein BUNDLE SHEATH DEFECTIVE 2%2C chloroplastic	-1.12674	0.0021244	AT5G48020.1	_no_symbol_available_no_full_name_available_chr5_19462888-19464790_REVERSE_LENGTH_355
MsaG017725	XP_003603853.1	#N/A	-1.12664	0.000107573	AT1G42960.1	_CTI1_Carboxyltransferase_Interactor1_chr1_16125863-16127080_FORWARD_LENGTH_168
MsaG018210	#N/A	pentatricopeptide repeat-containing protein At5g61370%2C mitochondrial	-1.12503	0.000442119	#N/A	#N/A
MsaG026159	XP_024640259.1	uncharacterized protein LOC11446852	-1.12502	2.48495e-07	AT4G17720.1	_IRP3_BPL1_INVOLVED_IN_rRNA_PROCEbetaING_3_BPA1-Like_1_chr4_9862660-9864498_REVERSE_LENGTH_313
MsaG014755	XP_003600625.1	#N/A	-1.12424	0.00282519	AT5G45130.1	_RAB5A_RABF2A_ATRAB-F2A_ATRABF2A_RAB-F2A_RHA1_ATRAB5A_ARABIDOPSIS_RAB_HOMOLOG_F2A_RAB_homolog_1_RAB_HOMOLOG_F2A_chr5_18244495-18246060_FORWARD_LENGTH_200
MsaG030618	XP_013451443.1	uncharacterized protein At2g23090	-1.1225	0.00036207	AT2G27020.1	_PAG1_20S_proteasome_alpha_subunit_G1_chr2_11528515-11530858_REVERSE_LENGTH_249
MsaG037873	XP_003623206.1	#N/A	-1.12239	0.000219425	AT3G09270.1	_GSTU8_ATGSTU8_glutathione_S-transferase_TAU_8_chr3_2848407-2849226_REVERSE_LENGTH_224
MsaG030584	XP_003618911.1	uncharacterized protein C24B11.05 isoform X1	-1.12007	0.00568005	AT3G56490.1	_HIT3_HINT1_HIS_triad_family_protein_3_HISTIDINE_TRIAD_NUCLEOTIDE-BINDING_1_chr3_20941532-20943129_FORWARD_LENGTH_147
MsaG040134	XP_003625831.1	probable serine/threonine-protein kinase kinX	-1.11753	0.0034287	AT1G03330.1	_LSM2_SM-like_2_chr1_818161-819297_REVERSE_LENGTH_93
MsaG027983	XP_003615463.1	probable sugar phosphate/phosphate translocator At5g25400	-1.11737	6.28365e-06	AT3G10850.1	_GLX2-2_GLY2_GLYOXALASE_2-2_chr3_3397756-3399522_REVERSE_LENGTH_258
MsaG020172	XP_024636900.1	UV-B-induced protein At3g17800%2C chloroplastic	-1.11634	3.80573e-05	AT4G27130.1	_no_symbol_available_no_full_name_available_chr4_13604814-13605525_REVERSE_LENGTH_113
MsaG022347	#N/A	peptidyl-prolyl cis-trans isomerase FKBP43 isoform X2	-1.11575	0.00275615	#N/A	#N/A
MsaG022170	#N/A	flavonoid 3'-monooxygenase	-1.11555	0.000396702	#N/A	#N/A
MsaG011085	XP_003597842.2	histidinol dehydrogenase%2C chloroplastic	-1.11542	0.000513827	AT1G31817.1	_NFD3_NUCLEAR_FUSION_DEFECTIVE_3_chr1_11414932-11416356_REVERSE_LENGTH_314
MsaG039301	XP_003625066.1	chaperone protein dnaJ 50	-1.11517	0.000633933	#N/A	#N/A
MsaG006448	XP_003593459.2	uncharacterized protein LOC11442066	-1.11481	3.7474e-07	AT4G21580.1	_no_symbol_available_no_full_name_available_chr4_11475822-11477514_FORWARD_LENGTH_325
MsaG026943	XP_003613699.1	uncharacterized protein LOC11416135 isoform X2	-1.11213	0.00179096	AT3G05290.1	_PNC1_AtPNC1_peroxisomal_adenine_nucleotide_carrier_1_chr3_1506129-1507614_REVERSE_LENGTH_322
MsaG024512	XP_003630811.2	protein DETOXIFICATION 12	-1.11078	0.000404823	AT5G02280.1	_TRAPPC4__chr5_469377-470129_FORWARD_LENGTH_141
MsaG043428	XP_024627468.1	#N/A	-1.10869	0.00119078	AT5G19440.1	_no_symbol_available_no_full_name_available_chr5_6556493-6558123_FORWARD_LENGTH_326
MsaG012813	XP_003625028.1	#N/A	-1.10761	0.00263773	AT2G41380.1	_no_symbol_available_no_full_name_available_chr2_17251981-17252886_FORWARD_LENGTH_269
MsaG043400	#N/A	glutaredoxin-C10	-1.10586	5.97125e-05	AT5G10980.1	_H3.3_HTR8_histone_3.3_chr5_3472591-3473349_REVERSE_LENGTH_136
MsaG004361	XP_024639662.1	uncharacterized protein LOC11421575	-1.10549	0.00105081	AT4G15802.1	_AtHSBP_HSBP_Arabidopsis_thaliana_heat_shock_factor_binding_protein_heat_shock_factor_binding_protein_chr4_8986864-8988339_REVERSE_LENGTH_86
MsaG006392	XP_003593396.1	transcription factor TGA2.2	-1.10332	0.00185179	AT1G11440.1	_no_symbol_available_no_full_name_available_chr1_3849418-3850509_FORWARD_LENGTH_363
MsaG019251	XP_013455206.2	#N/A	-1.10033	0.000435533	AT3G47570.1	_no_symbol_available_no_full_name_available_chr3_17527611-17530748_FORWARD_LENGTH_1010
MsaG022647	#N/A	protein STRICTOSIDINE SYNTHASE-LIKE 7	-1.10023	0.00047204	#N/A	#N/A
MsaG019311	XP_003605489.2	polypyrimidine tract-binding protein homolog 3 isoform X2	-1.09627	0.000895394	AT1G33970.5	_IAN9_IMMUNE_AbetaOCIATED_NUCLEOTIDE_BINDING_9_chr1_12349614-12350960_REVERSE_LENGTH_342
MsaG004291	XP_003591427.1	DNA-directed RNA polymerase II subunit 4	-1.09288	0.000441821	AT3G62580.1	_no_symbol_available_no_full_name_available_chr3_23146931-23147735_FORWARD_LENGTH_213
MsaG041013	XP_003626730.1	vesicle-associated membrane protein 727	-1.09161	0.000742726	AT5G22060.1	_ATJ2_J2_DNAJ_homologue_2_ARABIDOPSIS_THALIANA_DNAJ_HOMOLOGUE_2_chr5_7303798-7305668_REVERSE_LENGTH_419
MsaG006436	XP_013462482.1	allene oxide cyclase%2C chloroplastic	-1.09119	0.000959374	AT4G21540.1	_SPHK1_sphingosine_kinase_1_chr4_11459609-11462356_FORWARD_LENGTH_485
MsaG038845	XP_013447476.1	uncharacterized protein LOC11439673	-1.08963	0.00233284	AT3G18280.1	_AtTED4_TED4_Tracheary_Element_Differentiation-related_4_chr3_6267102-6267392_FORWARD_LENGTH_96
MsaG027011	XP_013445823.1	LOW QUALITY PROTEIN: UPF0301 protein MAB_4928c	-1.08881	0.0047408	AT3G01470.1	_AT3G01472.1_HD-ZIP-1_CPuORF33_HAT5_ATHB-1_ATHB1_HB-1_homeobox_1_conserved_peptide_upstream_open_reading_frame_33_HOMEODOMAIN_PROTEIN_FROM_ARABIDOIPSIS_THALIANA_5_ARABIDOPSIS_THALIANA_HOMEOBOX_1_chr3_182648-184034_REVERSE_LENGTH_272
MsaG038143	XP_003623361.1	5'-methylthioadenosine/S-adenosylhomocysteine nucleosidase	-1.0885	0.000153814	AT3G08890.2	_no_symbol_available_no_full_name_available_chr3_2706701-2707775_FORWARD_LENGTH_170
MsaG026800	XP_003613911.1	histone H3.3	-1.08826	0.00110119	AT1G13990.1	_no_symbol_available_no_full_name_available_chr1_4794810-4796476_FORWARD_LENGTH_277
MsaG020875	#N/A	NEP1-interacting protein 1	-1.08635	2.37746e-05	#N/A	#N/A
MsaG035611	XP_013447569.1	uncharacterized protein LOC11443444	-1.08572	7.33512e-06	AT1G74230.1	_ORRM4_GR-RBP5_RBGA2_RNA-binding_glycine-rich_protein_A2_Organelle_RNA_Recognition_Motif-containing4_glycine-rich_RNA-binding_protein_5_chr1_27915346-27916857_FORWARD_LENGTH_289
MsaG004799	XP_013469556.2	#N/A	-1.08293	0.00441083	AT1G34260.3	_FAB1D_FORMS_APLOID_AND_BINUCLEATE_CELLS_1A_chr1_12485967-12491799_FORWARD_LENGTH_1456
MsaG020479	XP_003606284.1	10 kDa chaperonin	-1.08158	0.00531092	AT1G08230.2	_no_symbol_available_no_full_name_available_chr1_2583715-2586700_REVERSE_LENGTH_451
MsaG028893	XP_003616768.1	hydroxyacylglutathione hydrolase cytoplasmic	-1.0799	0.00113552	AT5G50460.1	_no_symbol_available_no_full_name_available_chr5_20552168-20552509_REVERSE_LENGTH_69
MsaG010856	XP_024633082.1	E3 ubiquitin ligase PQT3-like	-1.0783	0.00273286	AT1G72830.1	_ATHAP2C_NF-YA3_HAP2C_"nuclear_factor_Y_subunit_A3"_chr1_27405699-27407088_REVERSE_LENGTH_340
MsaG039882	XP_003625551.1	glutathione S-transferase 3	-1.078	0.000234706	AT1G07710.2	_no_symbol_available_no_full_name_available_chr1_2386275-2387986_REVERSE_LENGTH_543
MsaG036643	XP_013448230.1	serine/arginine-rich SC35-like splicing factor SCL33	-1.07648	0.000127131	AT5G40370.1	_AtGRXC2_GRXC2_GRX370_glutaredoxin_C2_chr5_16147826-16149052_REVERSE_LENGTH_111
MsaG043708	XP_013446022.1	polyamine oxidase 1 isoform X1	-1.07554	0.000472816	AT1G23440.3	_no_symbol_available_no_full_name_available_chr1_8321940-8324019_FORWARD_LENGTH_217
MsaG003801	XP_003590923.2	inositol-3-phosphate synthase	-1.07536	0.0048855	AT1G64780.1	_AMT1;2_ATAMT1;2_ammonium_transporter_1;2_chr1_24061021-24062565_REVERSE_LENGTH_514
MsaG044664	XP_003608632.1	cell division topological specificity factor homolog%2C chloroplastic	-1.07527	0.000250653	AT1G32520.1	_OXR4_oxidation_resistance_4_chr1_11758422-11759272_REVERSE_LENGTH_239
MsaG013437	XP_003599875.1	uncharacterized protein LOC11442529	-1.07451	0.00189357	AT2G42900.1	_no_symbol_available_no_full_name_available_chr2_17854599-17855429_FORWARD_LENGTH_276
MsaG004525	XP_013469326.1	#N/A	-1.07317	0.00231178	AT5G04490.1	_VTE5_vitamin_E_pathway_gene_5_chr5_1279867-1281587_FORWARD_LENGTH_304
MsaG028117	XP_003615638.1	#N/A	-1.07269	0.000252822	AT5G64080.1	_AtXYP1_XYP1_LTPG31_xylogen_protein_1_glycosylphosphatidylinositol-anchored_lipid_protein_transfer_31_chr5_25645475-25646638_REVERSE_LENGTH_182
MsaG011585	XP_003597999.2	TATA-binding protein-associated factor 2N	-1.07255	0.00172555	AT1G33780.1	_no_symbol_available_no_full_name_available_chr1_12244799-12246034_REVERSE_LENGTH_325
MsaG022032	#N/A	pleckstrin homology domain-containing protein 1	-1.07033	0.00250339	#N/A	#N/A
MsaG004355	XP_003591549.2	uncharacterized protein LOC112419870	-1.07005	0.00407434	AT4G02450.2	_p23-1__chr4_1073987-1075765_REVERSE_LENGTH_240
MsaG019726	XP_039689683.1	probable aspartyl protease At4g16563	-1.06968	0.00288388	AT2G45010.1	_no_symbol_available_no_full_name_available_chr2_18568045-18569615_FORWARD_LENGTH_244
MsaG009880	XP_013464759.1	early nodulin-12	-1.06941	2.38611e-07	AT1G52870.2	_no_symbol_available_no_full_name_available_chr1_19685856-19687678_FORWARD_LENGTH_366
MsaG003194	XP_013468343.1	EG45-like domain containing protein 2	-1.06355	0.00072046	AT5G59890.1	_ATADF4_ADF4_actin_depolymerizing_factor_4_chr5_24122545-24123596_FORWARD_LENGTH_139
MsaG026040	XP_003612605.1	#N/A	-1.06325	0.00108822	AT4G19140.1	_no_symbol_available_no_full_name_available_chr4_10469830-10471275_FORWARD_LENGTH_303
MsaG030361	XP_013450691.1	GABA transporter 1	-1.05702	0.00376717	AT5G08570.3	_no_symbol_available_no_full_name_available_chr5_2778433-2780300_FORWARD_LENGTH_510
MsaG018916	#N/A	PHD finger protein ALFIN-LIKE 2	-1.05612	0.00387741	#N/A	#N/A
MsaG013768	XP_003600045.1	probable glutathione S-transferase	-1.05585	0.00322179	AT5G54855.1	_no_symbol_available_no_full_name_available_chr5_22282902-22284251_FORWARD_LENGTH_146
MsaG015203	XP_024633721.1	2-alkenal reductase (NADP(+)-dependent)	-1.05413	6.74205e-05	AT1G77930.2	_DJC65_DNA_J_protein_C65_chr1_29301184-29302467_FORWARD_LENGTH_271
MsaG004196	XP_003591549.2	#N/A	-1.05235	0.00521984	AT4G02450.2	_p23-1__chr4_1073987-1075765_REVERSE_LENGTH_240
MsaG021289	XP_003607199.1	protein YIP4b	-1.04438	5.29296e-05	AT4G35000.1	_APX3_ascorbate_peroxidase_3_chr4_16665007-16667541_REVERSE_LENGTH_287
MsaG047078	XP_013465355.1	isoamylase 3%2C chloroplastic isoform X1	-1.043	0.000257305	AT5G60790.1	_ABCF1_GCN20_GENERAL_CONTROL_NON-DEREPREbetaIBLE_20_ATP-binding_cabetaette_F1_chr5_24453760-24455767_REVERSE_LENGTH_595
MsaG038686	XP_003624178.1	protein TIC 20-IV%2C chloroplastic	-1.04253	0.00553593	AT3G02780.1	_IDI2_IPIAT1_IPP2_isopentenyl_pyrophosphate_dimethylallyl_pyrophosphate_isomerase_2_ATISOPENTENYL_DIPHOSPHE_ISOMERASE_2_chr3_602578-604648_REVERSE_LENGTH_284
MsaG022073	#N/A	protein P21	-1.04084	0.00119093	#N/A	#N/A
MsaG030157	XP_013450807.1	phosphopantothenoylcysteine decarboxylase subunit VHS3-like	-1.03962	0.00139764	AT3G55250.1	_PDE329_PSA3_Photosystem_I_Abetaembly_3_PIGMENT_DEFECTIVE_329_chr3_20479302-20480324_FORWARD_LENGTH_277
MsaG023894	XP_003630120.1	probable glutathione S-transferase	-1.03934	0.00030387	AT1G10500.1	_SUFA1_ATCPISCA_CPISCA_ISCA_Nfu_proteins_or_A-type_carriers_(ATC)_chloroplast-localized_ISCA-like_protein_chr1_3460160-3461340_REVERSE_LENGTH_180
MsaG046026	XP_039685718.1	#N/A	-1.03923	2.22458e-06	AT3G45310.1	_no_symbol_available_no_full_name_available_chr3_16628704-16630473_REVERSE_LENGTH_358
MsaG006523	XP_039686188.1	phenylacetaldehyde reductase	-1.03776	2.04869e-05	AT5G58950.1	_RAF36__chr5_23801136-23803025_REVERSE_LENGTH_525
MsaG026798	XP_003613912.1	amino acid permease 4 isoform X2	-1.03698	0.00294562	AT1G26670.1	_VTI1B_ATVTI12_VTI12_VESICAL_TRANSPORT_V-SNARE_12_vesicle_transport_V-snare_1B_chr1_9216103-9217793_FORWARD_LENGTH_222
MsaG043057	XP_039685282.1	uncharacterized protein LOC25488484	-1.03689	1.4532e-06	AT4G03510.4	_ATRMA1_RMA1_RING_membrane-anchor_1_chr4_1557905-1558654_REVERSE_LENGTH_249
MsaG022935	#N/A	#N/A	-1.03554	0.00220353	#N/A	#N/A
MsaG020868	XP_024637008.1	probable signal peptidase complex subunit 1	-1.0322	0.00290865	AT5G59140.1	_no_symbol_available_no_full_name_available_chr5_23874696-23875631_REVERSE_LENGTH_96
MsaG003626	XP_003617509.1	cysteine--tRNA ligase 2%2C cytoplasmic	-1.03094	0.00101595	AT3G20500.1	_ATPAP18_PAP18_purple_acid_phosphatase_18_PURPLE_ACID_PHOSPHATASE_18_chr3_7157926-7160244_FORWARD_LENGTH_437
MsaG042894	XP_024628582.1	homeobox-leucine zipper protein HAT4	-1.02993	0.000785788	AT3G12800.1	_SDRB_DECR_short-chain_dehydrogenase-reductase_B_chr3_4063463-4064757_REVERSE_LENGTH_298
MsaG011097	#N/A	NADP-dependent malic enzyme	-1.02813	0.00209394	AT1G80170.1	_no_symbol_available_no_full_name_available_chr1_30153646-30155683_REVERSE_LENGTH_444
MsaG005139	XP_013469761.1	histone H2AX	-1.02731	8.58287e-05	AT5G43850.1	_ATARD4_ARD4__chr5_17627364-17629122_REVERSE_LENGTH_187
MsaG022838	#N/A	histone H2AX	-1.02731	1.58315e-08	#N/A	#N/A
MsaG030549	#N/A	bifunctional epoxide hydrolase 2	-1.02718	0.00417734	#N/A	#N/A
MsaG001880	XP_024630994.1	importin subunit alpha-2	-1.02438	0.000753649	AT3G24280.1	_SMAP2_small_acidic_protein_2_chr3_8799138-8799374_REVERSE_LENGTH_78
MsaG013686	XP_003599976.1	sodium/proton antiporter 1	-1.02077	0.00210883	AT4G15500.1	_UGT84A4__chr4_8857095-8858522_REVERSE_LENGTH_475
MsaG007652	XP_003594838.3	probable CCR4-associated factor 1 homolog 7	-1.02062	0.00116668	AT1G24020.2	_MLP423_MLP-like_protein_423_chr1_8500653-8501458_REVERSE_LENGTH_155
MsaG002147	XP_039687607.1	probable xyloglucan endotransglucosylase/hydrolase protein 7	-1.01958	0.00556552	AT5G53000.1	_TAP46_2A_phosphatase_abetaociated_protein_of_46_kD_chr5_21485654-21487869_REVERSE_LENGTH_405
MsaG004718	XP_039685813.1	#N/A	-1.01937	0.000698288	AT5G60390.3	_EF1alpha__chr5_24289226-24290675_FORWARD_LENGTH_449
MsaG005124	XP_013469740.1	LOW QUALITY PROTEIN: truncated lectin 2-like	-1.01916	9.3245e-05	AT3G22845.1	_no_symbol_available_no_full_name_available_chr3_8087373-8088550_FORWARD_LENGTH_214
MsaG046437	XP_003610496.1	#N/A	-1.01808	0.000465897	AT4G05530.1	_SDRA_IBR1_indole-3-butyric_acid_response_1_SHORT-CHAIN_DEHYDROGENASE/REDUCTASE_A_chr4_2816462-2818074_FORWARD_LENGTH_254
MsaG013085	XP_013459266.1	putative 12-oxophytodienoate reductase 11	-1.01706	0.000455711	AT1G18720.2	_MHP1__chr1_6458020-6459658_REVERSE_LENGTH_206
MsaG005323	XP_013469954.1	protein translation factor SUI1 homolog	-1.01704	0.000288322	AT1G50020.1	_no_symbol_available_no_full_name_available_chr1_18520144-18521600_REVERSE_LENGTH_209
MsaG028674	XP_003615676.1	uncharacterized protein LOC11438060 isoform X3	-1.01614	0.000642235	AT5G64210.1	_AOX2_alternative_oxidase_2_chr5_25683965-25685664_REVERSE_LENGTH_353
MsaG002046	XP_013467277.1	S-adenosylmethionine decarboxylase proenzyme-like	-1.01065	0.000110951	AT2G26230.1	_UOX_urate_oxidase_chr2_11164956-11166968_FORWARD_LENGTH_309
MsaG035564	#N/A	aspartic proteinase CDR1	-1.00989	0.00431822	AT5G53550.4	_YSL3_ATYSL3_YELLOW_STRIPE_like_3_YELLOW_STRIPE_LIKE_3_chr5_21756662-21758776_FORWARD_LENGTH_513
MsaG043694	XP_013445998.1	embryonic abundant protein USP92	-1.00893	2.18539e-06	AT1G60420.1	_AtNRX1_NRX1_nucleoredoxin_1_chr1_22261978-22264243_FORWARD_LENGTH_578
MsaG016326	XP_024635978.1	uncharacterized protein LOC11427429	-1.00597	1.10659e-07	AT5G53550.6	_YSL3_ATYSL3_YELLOW_STRIPE_like_3_YELLOW_STRIPE_LIKE_3_chr5_21756081-21758776_FORWARD_LENGTH_675
MsaG024905	XP_003610817.1	beta-amylase	-1.00579	0.000445329	AT1G65020.1	_no_symbol_available_no_full_name_available_chr1_24154523-24156511_REVERSE_LENGTH_319
MsaG018016	#N/A	#N/A	-1.00469	0.00557073	#N/A	#N/A
MsaG011125	XP_003597904.1	thioredoxin H2	-1.00391	0.00320268	AT3G15810.1	_no_symbol_available_no_full_name_available_chr3_5348054-5349178_REVERSE_LENGTH_220
MsaG016528	XP_003602564.1	sphingosine kinase 1	-1.00391	0.00532277	AT5G64660.1	_ATCMPG2_CMPG2_"CYS_MET_PRO_and_GLY_protein_2"_chr5_25842119-25843381_REVERSE_LENGTH_420
MsaG001149	XP_013466478.1	ABA-responsive protein ABR17	-1.00267	0.000201163	AT1G21780.2	_no_symbol_available_no_full_name_available_chr1_7652476-7653866_FORWARD_LENGTH_326
MsaG044866	XP_013457648.1	#N/A	-1.00225	0.000950492	AT4G12340.1	_no_symbol_available_no_full_name_available_chr4_7321492-7322004_REVERSE_LENGTH_170
MsaG041905	XP_024629036.1	homeobox-leucine zipper protein ATHB-54	-0.997478	5.34922e-05	AT5G53560.1	_ATB5-A_CB5-E_ATCB5-E_B5_#2_ARABIDOPSIS_CYTOCHROME_B5_ISOFORM_E_cytochrome_B5_isoform_E_chr5_21759628-21760353_FORWARD_LENGTH_134
MsaG036537	XP_024625151.1	uncharacterized protein LOC11416529	-0.991396	0.00102809	AT2G30280.1	_DMS4_RDM4_RNA-directed_DNA_methylation_4_DEFECTIVE_IN_MERISTEM_SILENCING_4_chr2_12909804-12911860_REVERSE_LENGTH_346
MsaG026096	XP_003612700.1	hypersensitive-induced response protein 1	-0.988897	0.00147807	AT1G31940.1	_no_symbol_available_no_full_name_available_chr1_11470293-11471154_REVERSE_LENGTH_158
MsaG006715	XP_024633181.1	cytochrome P450 72A68-like	-0.986731	0.0028122	AT3G29170.2	_no_symbol_available_no_full_name_available_chr3_11136240-11137542_REVERSE_LENGTH_121
MsaG004605	XP_003591834.1	protein SIEVE ELEMENT OCCLUSION B	-0.98467	0.000191113	AT1G25682.2	_CWC16a__chr1_9002532-9004550_REVERSE_LENGTH_310
MsaG011130	#N/A	uncharacterized protein LOC11428773	-0.983651	0.000302407	AT1G80080.1	_AtRLP17_TMM_Receptor_Like_Protein_17_TOO_MANY_MOUTHS_chr1_30128073-30129563_REVERSE_LENGTH_496
MsaG004928	XP_003592164.1	methylesterase 3	-0.983462	0.00267091	AT5G60750.1	_SCO4_snowy_cotyledon_4_chr5_24431072-24433199_FORWARD_LENGTH_347
MsaG005952	XP_003592851.1	eukaryotic translation initiation factor 5A-5 isoform X1	-0.983098	0.00441339	AT2G43080.1	_AT-P4H-1_P4H_isoform_1_chr2_17915755-17918599_FORWARD_LENGTH_283
MsaG039344	XP_003625112.2	#N/A	-0.98148	0.000185444	AT2G43780.3	_no_symbol_available_no_full_name_available_chr2_18136444-18136647_REVERSE_LENGTH_67
MsaG045792	XP_013458265.1	#N/A	-0.980491	0.0008252	AT4G15940.1	_FAHD1a_fumarylacetoacetate_hydrolase_domain_containing_protein_1a_chr4_9038361-9040163_FORWARD_LENGTH_222
MsaG008864	XP_013463932.1	#N/A	-0.980339	6.76068e-05	AT3G15610.1	_no_symbol_available_no_full_name_available_chr3_5291076-5292796_REVERSE_LENGTH_341
MsaG042008	XP_013444701.2	probable glutathione S-transferase	-0.979938	0.00416175	AT2G04039.1	_NdhV__chr2_1333464-1334438_FORWARD_LENGTH_199
MsaG014308	#N/A	transmembrane protein 45B	-0.979655	0.00503546	AT1G07350.3	_SR45a_serine/arginine_rich-like_protein_45a_chr1_2258816-2259586_REVERSE_LENGTH_129
MsaG046640	#N/A	#N/A	-0.978459	0.000418733	AT2G40650.1	_PRP38__chr2_16963588-16965596_REVERSE_LENGTH_355
MsaG014372	XP_013460206.1	NPL4-like protein 1	-0.976759	0.000166874	AT5G05710.1	_no_symbol_available_no_full_name_available_chr5_1715943-1716377_FORWARD_LENGTH_144
MsaG014204	XP_003600390.2	peroxidase 15	-0.975194	0.00355303	AT1G55840.1	_no_symbol_available_no_full_name_available_chr1_20873891-20876018_FORWARD_LENGTH_325
MsaG001292	XP_013466609.1	NADH dehydrogenase [ubiquinone] 1 beta subcomplex subunit 10-B isoform X2	-0.973986	0.00263761	AT1G68020.3	_ATTPS6_TPS6_TREHALOSE_-6-PHOSPHATASE_SYNTHASE_S6_chr1_25497493-25500241_FORWARD_LENGTH_860
MsaG025952	XP_039690508.1	transcription factor MYBS3	-0.971633	0.00116511	AT5G45360.1	_SKIP31_SKP1-interacting_partner_31_chr5_18384783-18386670_REVERSE_LENGTH_316
MsaG045059	#N/A	#N/A	-0.971502	0.000491118	AT3G47990.2	_SIS3_SUGAR-INSENSITIVE_3_chr3_17713367-17715574_REVERSE_LENGTH_342
MsaG006696	XP_013462601.1	uncharacterized protein LOC11410719	-0.970844	0.000370911	AT3G18140.1	_LST8-1_Lethal_with_Sec_Thirteen_8-1_chr3_6212743-6214567_REVERSE_LENGTH_305
MsaG017193	XP_003603362.1	probable LRR receptor-like serine/threonine-protein kinase At1g05700 isoform X2	-0.967878	0.00175162	AT2G45180.1	_DRN1_Disease_Related_Nonspeciﬁc_Lipid_Transfer_Protein_1_chr2_18626377-18626781_FORWARD_LENGTH_134
MsaG008931	XP_013464237.1	uncharacterized protein LOC11435005	-0.966226	0.00570592	AT1G79230.2	_ATMST1_STR1_MST1_ATRDH1_ST1_ARABIDOPSIS_THALIANA_RHODANESE_HOMOLOGUE_1_mercaptopyruvate_sulfurtransferase_1_SULFURTRANSFERASE_1_chr1_29801561-29803679_FORWARD_LENGTH_282
MsaG008364	XP_003595405.1	cell wall / vacuolar inhibitor of fructosidase 1	-0.965329	0.00145053	AT1G48320.1	_DHNAT1_DHNA-CoA_thioesterase_1_chr1_17855024-17855577_REVERSE_LENGTH_156
MsaG020979	#N/A	importin subunit alpha-2	-0.961562	0.000431881	AT1G08450.1	_CRT3_AtCRT3_EBS2_PSL1_A._thaliana_calreticulin_3_EMS-MUTAGENIZED_BRI1_SUPPREbetaOR_2_calreticulin_3_PRIORITY_IN_SWEET_LIFE_1_chr1_2668008-2671800_REVERSE_LENGTH_424
MsaG026201	XP_003612918.1	cell number regulator 6	-0.96113	0.00255501	AT5G46800.3	_BOU_A_BOUT_DE_SOUFFLE_chr5_18988779-18989810_REVERSE_LENGTH_300
MsaG000613	XP_003588874.1	alternative oxidase 3%2C mitochondrial	-0.960436	0.000809814	AT2G25080.1	_GPX1_ATGPX1_GPXL1_GLUTATHIONE_PEROXIDASE_1_glutathione_peroxidase_1_chr2_10668134-10669828_FORWARD_LENGTH_236
MsaG044557	XP_003608464.1	calmodulin-1	-0.960132	0.000357458	AT2G23090.1	_no_symbol_available_no_full_name_available_chr2_9829657-9830274_REVERSE_LENGTH_78
MsaG014156	#N/A	uncharacterized membrane protein YuiD	-0.956898	0.000287617	AT5G55850.2	_NOI__chr5_22603617-22604951_FORWARD_LENGTH_130
MsaG038628	#N/A	thioredoxin-like protein CXXS1	-0.95635	0.00164581	AT1G01490.2	_AtHMP01_Heavy_Metal_Protein_1_chr1_180401-182066_REVERSE_LENGTH_177
MsaG039759	XP_013449918.1	uncharacterized protein LOC25502423	-0.950775	0.00257818	AT1G03950.1	_VPS2.3_vacuolar_protein_sorting-abetaociated_protein_2.3_chr1_1011388-1013212_REVERSE_LENGTH_210
MsaG005744	#N/A	REF/SRPP-like protein At1g67360	-0.948178	1.48298e-05	AT4G35140.1	_no_symbol_available_no_full_name_available_chr4_16723873-16726477_REVERSE_LENGTH_496
MsaG000559	XP_024631069.1	2-alkenal reductase (NADP(+)-dependent)	-0.945578	0.0056266	AT1G64970.1	_TMT1_G-TMT_VTE4_gamma-tocopherol_methyltransferase_VITAMIN_E_DEFICIENT_4_chr1_24134337-24135993_REVERSE_LENGTH_348
MsaG025028	XP_003610991.1	E3 ubiquitin-protein ligase RING1 isoform X2	-0.944685	0.001851	AT4G23880.1	_no_symbol_available_no_full_name_available_chr4_12415789-12416388_REVERSE_LENGTH_199
MsaG040868	XP_003626542.2	cytochrome c	-0.944638	0.00247325	AT4G33520.1	_HMA6_PAA1_AtHMAC6_AtHMP38_PCH1_HEAVY_METAL_ATPASE_6_HEAVY_METAL_AbetaOCIATED_PROTEIN_38_Arabidopsis_thaliana_heavy_metal_ATPase_6_plastid_chaperon_1_P-type_ATP-ase_1_chr4_16118993-16120542_FORWARD_LENGTH_237
MsaG019649	XP_039684179.1	macrodontain-1 isoform X1	-0.943674	0.000401491	AT3G02470.4	_SAMDC_S-adenosylmethionine_decarboxylase_chr3_510223-511323_FORWARD_LENGTH_366
MsaG033840	XP_024641908.1	#N/A	-0.942247	0.000700101	AT1G68090.1	_ANN5_ANNAT5_ANNEXIN_ARABIDOPSIS_THALIANA_5_annexin_5_chr1_25519442-25520774_REVERSE_LENGTH_316
MsaG041293	XP_003626893.1	uncharacterized protein LOC25487391	-0.937189	0.00533336	AT3G07370.1	_CHIP_ATCHIP_CARBOXYL_TERMINUS_OF_HSC70-INTERACTING_PROTEIN_carboxyl_terminus_of_HSC70-interacting_protein_chr3_2358323-2360301_REVERSE_LENGTH_278
MsaG015720	XP_039687523.1	#N/A	-0.936045	0.00037093	AT5G48610.5	_no_symbol_available_no_full_name_available_chr5_19712614-19715543_FORWARD_LENGTH_484
MsaG000463	XP_003589013.1	uncharacterized protein LOC25501023	-0.935635	0.00445554	AT5G11840.1	_no_symbol_available_no_full_name_available_chr5_3813610-3814805_REVERSE_LENGTH_265
MsaG019921	XP_003605994.2	serine-threonine kinase receptor-associated protein	-0.934475	2.07718e-05	AT5G22090.2	_EAR1_enhancer_of_aba_co-receptor_1_chr5_7315003-7316394_REVERSE_LENGTH_463
MsaG016174	XP_013461356.1	ADP-ribosylation factor-like protein 8c	-0.934336	0.000473967	AT1G21410.2	_SKP2A__chr1_7497479-7499386_FORWARD_LENGTH_360
MsaG034331	XP_013453016.1	glutathione S-transferase F9	-0.931097	0.001683	AT1G73885.1	_no_symbol_available_no_full_name_available_chr1_27786864-27787708_FORWARD_LENGTH_192
MsaG027192	XP_013442859.1	#N/A	-0.92981	0.00226842	AT3G25570.2	_SAMDC3_S-adenosylmethionine_decarboxylase_3_chr3_9287413-9288462_REVERSE_LENGTH_349
MsaG041198	XP_013443968.1	E3 ubiquitin-protein ligase WAVH1	-0.929386	0.000473656	#N/A	#N/A
MsaG006544	XP_003593617.1	PSME3-interacting protein	-0.92845	0.00433409	AT1G02065.2	_SPL8_squamosa_promoter_binding_protein-like_8_chr1_365625-366365_FORWARD_LENGTH_246
MsaG029243	XP_003617291.1	UDP-D-apiose/UDP-D-xylose synthase 2	-0.926232	3.24094e-05	AT3G57090.2	_FIS1A_BIGYIN_FIbetaION_1A_chr3_21128627-21129981_FORWARD_LENGTH_170
MsaG003933	XP_003591062.1	uncharacterized protein LOC25491811	-0.923991	2.89103e-06	AT1G54780.1	_TLP18.3_AtTLP18.3_thylakoid_lumen_protein_18.3_chr1_20439533-20440953_FORWARD_LENGTH_285
MsaG036886	XP_013441979.1	#N/A	-0.922073	0.0015274	AT2G45210.1	_SAG201_SAUR36_SMALL_AUXIN_UPREGULATED_36_senescence-abetaociated_gene_201_chr2_18641884-18642372_FORWARD_LENGTH_162
MsaG031369	#N/A	U4/U6 small nuclear ribonucleoprotein Prp31 homolog	-0.921619	0.000857771	AT2G27020.1	_PAG1_20S_proteasome_alpha_subunit_G1_chr2_11528515-11530858_REVERSE_LENGTH_249
MsaG006066	XP_003593019.1	vacuolar protein sorting-associated protein 29	-0.921019	0.00221421	AT1G60995.1	_HISE1_high_sterol_ester_1_chr1_22465768-22470575_REVERSE_LENGTH_623
MsaG026047	XP_039690507.1	legumain	-0.918875	0.00423803	AT4G25030.2	_AtNHR2B_NON_HOST_RESISTANCE_2B_chr4_12865336-12866638_FORWARD_LENGTH_344
MsaG014368	XP_024635477.1	uncharacterized protein LOC11412821	-0.917861	0.000516744	AT1G07280.3	_no_symbol_available_no_full_name_available_chr1_2238505-2240991_FORWARD_LENGTH_552
MsaG017224	XP_003603415.1	protein LURP-one-related 12	-0.915864	0.0021585	AT5G25400.1	_no_symbol_available_no_full_name_available_chr5_8823283-8824332_FORWARD_LENGTH_349
MsaG006560	XP_003593631.1	#N/A	-0.915565	0.00248529	AT2G33845.1	_no_symbol_available_no_full_name_available_chr2_14317781-14318712_FORWARD_LENGTH_182
MsaG013091	XP_013459277.1	protein Brevis radix-like 2	-0.911602	0.00312039	AT1G18730.3	_PnsB4_NDF6_Photosynthetic_NDH__subcomplex_B_4_NDH_dependent_flow_6_chr1_6460625-6462107_FORWARD_LENGTH_174
MsaG023543	XP_003607199.1	cancer-related nucleoside-triphosphatase homolog isoform X4	-0.910626	0.00102393	AT4G35000.1	_APX3_ascorbate_peroxidase_3_chr4_16665007-16667541_REVERSE_LENGTH_287
MsaG002196	XP_003612227.1	protein NRT1/ PTR FAMILY 7.3	-0.908288	6.02533e-05	AT5G42190.1	_SKP1B_ASK2_Arabidopsis_SKP-like_2_chr5_16854495-16855516_REVERSE_LENGTH_171
MsaG028410	#N/A	ubiquitin-conjugating enzyme E2 32	-0.90598	0.00484833	AT3G16170.1	_AAE13_acyl_activating_enzyme_13_chr3_5476053-5480128_FORWARD_LENGTH_608
MsaG040884	XP_003626556.1	homeobox-leucine zipper protein ATHB-12	-0.901412	0.00501575	AT4G01070.1	_UGT72B1_GT72B1_UDP-GLUCOSE-DEPENDENT_GLUCOSYLTRANSFERASE_72_B1_chr4_461858-463300_REVERSE_LENGTH_480
MsaG039378	XP_013449623.1	TOM1-like protein 1	-0.897979	0.000416673	AT1G01170.2	_no_symbol_available_no_full_name_available_chr1_74105-74443_REVERSE_LENGTH_83
MsaG046011	XP_003609975.1	#N/A	-0.897341	6.34788e-05	AT1G17370.1	_UBP1B_oligouridylate_binding_protein_1B_chr1_5951842-5954825_REVERSE_LENGTH_419
MsaG025680	XP_003612049.1	uncharacterized protein LOC25496853	-0.895145	0.0055984	AT1G75280.1	_no_symbol_available_no_full_name_available_chr1_28252030-28253355_FORWARD_LENGTH_310
MsaG040288	XP_013450322.1	#N/A	-0.894973	3.41609e-05	AT3G63000.1	_NPL41_NPL4-like_protein_1_chr3_23283836-23285357_FORWARD_LENGTH_413
MsaG036392	XP_013448051.1	protein REVERSION-TO-ETHYLENE SENSITIVITY1	-0.894866	0.00440338	AT3G01850.2	_no_symbol_available_no_full_name_available_chr3_300428-301987_REVERSE_LENGTH_225
MsaG017833	XP_003604024.1	#N/A	-0.894328	0.00173324	AT4G34840.1	_ATMTN2_MTN2_MTAN2_ATMTAN2_METHYLTHIOADENOSINE_NUCLEOSIDASE_2_methylthioadenosine_nucleosidase_2_ARABIDOPSIS_METHYLTHIOADENOSINE_NUCLEOSIDASE_2_chr4_16606299-16607748_FORWARD_LENGTH_254
MsaG026770	XP_003613952.1	autophagy-related protein 8i	-0.892694	0.000107794	AT1G69390.1	_ATMINE1_ARC12_MINE1_homologue_of_bacterial_MinE_1_accumulation_and_replication_of_chloroplasts_12_chr1_26084721-26086284_FORWARD_LENGTH_229
MsaG013360	XP_013459651.1	pathogenesis-related protein 1C	-0.891646	5.74183e-05	AT2G30860.1	_GSTF9_ATGSTF9_ATGSTF7_GLUTTR_glutathione_S-transferase_PHI_9_chr2_13139132-13140057_FORWARD_LENGTH_215
MsaG025326	XP_039690345.1	#N/A	-0.890218	0.00294209	AT1G32400.3	_TOM2A_tobamovirus_multiplication_2A_chr1_11689393-11690873_REVERSE_LENGTH_280
MsaG012949	XP_003599501.1	alpha-glucan water dikinase%2C chloroplastic	-0.889987	0.00329922	AT5G13780.1	_NAA10_N-terminal_acetyltransferase_10_chr5_4447610-4448603_REVERSE_LENGTH_192
MsaG016287	XP_039687607.1	uncharacterized protein LOC11437425	-0.888364	0.000732603	AT5G53000.1	_TAP46_2A_phosphatase_abetaociated_protein_of_46_kD_chr5_21485654-21487869_REVERSE_LENGTH_405
MsaG015958	XP_039687556.1	#N/A	-0.885554	0.00067837	AT3G26100.6	_no_symbol_available_no_full_name_available_chr3_9538063-9540149_FORWARD_LENGTH_532
MsaG040333	XP_003625904.1	uncharacterized protein LOC11424868	-0.883696	0.00305444	AT3G12290.1	_MTHFD1_methylenetetrahydrofolate_dehydrogenase/methenyltetrahydrofolate_cyclohydrolase_chr3_3919591-3921326_FORWARD_LENGTH_299
MsaG045706	XP_003609558.1	pollen-specific protein-like At4g18596	-0.879787	0.00514541	AT5G18900.1	_no_symbol_available_no_full_name_available_chr5_6304409-6306166_REVERSE_LENGTH_298
MsaG003586	XP_003590829.1	auxin-responsive protein SAUR32	-0.879601	0.00360894	AT3G23400.1	_FIB4_FBN4_FIBRILLIN4_fibrillin_4_chr3_8376636-8378225_REVERSE_LENGTH_284
MsaG010707	XP_013465404.1	WAT1-related protein At5g07050-like	-0.877003	0.000333819	AT3G55440.1	_ATCTIMC_CYTOTPI_TPI_CYTOSOLIC_ISOFORM_TRIOSE_PHOSPHATE_ISOMERASE_triosephosphate_isomerase_CYTOSOLIC_TRIOSE_PHOSPHATE_ISOMERASE_chr3_20553794-20556078_FORWARD_LENGTH_254
MsaG005629	XP_039685971.1	uncharacterized protein LOC25484725	-0.876417	0.00125535	AT3G54300.3	_VAMP727_ATVAMP727_vesicle-abetaociated_membrane_protein_727_chr3_20108355-20110127_REVERSE_LENGTH_240
MsaG009984	XP_003596613.1	uncharacterized protein OsI_027940	-0.875096	7.08133e-05	AT5G54680.1	_ILR3_bHLH105_basic_Helix-Loop-Helix_105_iaa-leucine_resistant3_chr5_22217270-22218993_FORWARD_LENGTH_234
MsaG040678	XP_003626342.1	clathrin light chain 1	-0.874996	0.00513858	AT1G54690.1	_H2AXB_HTA3_G-H2AX_GAMMA-H2AX_histone_H2A_3_GAMMA_H2AX_gamma_histone_variant_H2AX_chr1_20414607-20415206_REVERSE_LENGTH_142
MsaG019456	XP_003605677.3	50S ribosomal protein L25	-0.87362	0.00112264	AT4G13010.1	_CeQORH_chloroplast_envelope_Quinone_Oxidoreductase_Homolog_chr4_7600682-7602567_FORWARD_LENGTH_329
MsaG046691	XP_024638818.1	F-box protein SKP2A	-0.872906	0.00208428	AT1G56700.4	_no_symbol_available_no_full_name_available_chr1_21256743-21257640_FORWARD_LENGTH_219
MsaG036594	XP_013448169.1	probable glutathione S-transferase	-0.872319	0.00166389	AT3G01360.2	_no_symbol_available_no_full_name_available_chr3_137772-138731_REVERSE_LENGTH_319
MsaG024721	XP_039690401.1	alpha-dioxygenase 1	-0.868006	0.00294782	AT5G53390.1	_FOP1_WSD11_NTHASE/DIACYLGLYCEROL_ACYLTRANSFERASE_11_FOLDED_PETAL_1_chr5_21656951-21659207_REVERSE_LENGTH_486
MsaG019466	XP_013455294.1	uncharacterized protein LOC11406721	-0.867256	0.00544077	AT2G44870.1	_no_symbol_available_no_full_name_available_chr2_18503250-18504422_FORWARD_LENGTH_248
MsaG013909	XP_013459881.1	protein MAIN-LIKE 2-like isoform X3	-0.866583	0.000160138	AT5G10770.1	_no_symbol_available_no_full_name_available_chr5_3403331-3405331_REVERSE_LENGTH_474
MsaG016464	XP_013461538.1	RHOMBOID-like protein 9%2C chloroplastic	-0.862208	0.000890947	AT3G10940.1	_LSF2_LIKE_SEX4_2_chr3_3422259-3423394_REVERSE_LENGTH_282
MsaG000153	XP_024631172.1	#N/A	-0.859008	0.00110341	AT1G75380.4	_ATBBD1_BBD1_bifunctional_nuclease_in_basal_defense_response_1_chr1_28281789-28283631_REVERSE_LENGTH_325
MsaG040553	XP_013450457.1	stress-response A/B barrel domain-containing protein HS1	-0.855618	6.19931e-05	AT4G02080.1	_ATSARA1C_SAR2_SAR1C_ATSAR2_ASAR1_secretion-abetaociated_RAS_super_family_2_chr4_921554-922547_FORWARD_LENGTH_193
MsaG010468	#N/A	mexicain	-0.853829	0.0019951	AT2G42570.1	_TBL39_TRICHOME_BIREFRINGENCE-LIKE_39_chr2_17717498-17719921_REVERSE_LENGTH_367
MsaG018505	#N/A	probable flavin-containing monooxygenase 1	-0.852476	0.00017473	#N/A	#N/A
MsaG007213	XP_003594312.1	glycosyltransferase family 92 protein RCOM_0530710	-0.846588	0.00355302	AT5G47730.4	_no_symbol_available_no_full_name_available_chr5_19334592-19336618_REVERSE_LENGTH_341
MsaG040352	#N/A	E3 ubiquitin-protein ligase SINAT5	-0.839479	0.00194025	AT4G12400.2	_Hop3_Hop3_chr4_7338866-7341239_REVERSE_LENGTH_558
MsaG020282	XP_003605994.2	bZIP transcription factor 11	-0.838379	0.000103104	AT5G22090.2	_EAR1_enhancer_of_aba_co-receptor_1_chr5_7315003-7316394_REVERSE_LENGTH_463
MsaG028960	XP_003616884.1	isoamylase 1%2C chloroplastic isoform X1	-0.837722	0.00187784	AT1G05010.1	_EFE_ACO4_EAT1_ethylene_forming_enzyme_ethylene-forming_enzyme_chr1_1431419-1432695_REVERSE_LENGTH_323
MsaG044783	XP_003608693.2	#N/A	-0.834642	0.00103254	AT5G47430.6	_no_symbol_available_no_full_name_available_chr5_19235819-19240635_REVERSE_LENGTH_905
MsaG030486	XP_003618952.3	E3 ubiquitin-protein ligase CHIP	-0.834358	0.00425482	AT3G03860.1	_ATAPRL5_APRL5_APR-like_5_chr3_992465-994315_FORWARD_LENGTH_300
MsaG000249	XP_003589256.1	argininosuccinate synthase%2C chloroplastic	-0.834297	0.000772583	AT1G64230.2	_UBC28_ubiquitin-conjugating_enzyme_28_chr1_23833792-23835220_FORWARD_LENGTH_148
MsaG019372	XP_003605528.1	actin-depolymerizing factor 4	-0.834279	0.00484721	AT3G20230.1	_uL18-L4__chr3_7055639-7056679_REVERSE_LENGTH_187
MsaG016238	XP_003602205.1	probable glutathione S-transferase	-0.830878	0.00159023	AT5G53160.2	_PYL8_RCAR3_regulatory_components_of_ABA_receptor_3_PYR1-like_8_chr5_21561026-21561953_FORWARD_LENGTH_188
MsaG034323	XP_024642012.1	endo-1%2C3%3B1%2C4-beta-D-glucanase	-0.823372	0.00108164	AT3G18410.2	_no_symbol_available_no_full_name_available_chr3_6323203-6323761_FORWARD_LENGTH_106
MsaG024696	XP_003631130.1	mitochondrial import receptor subunit TOM5 homolog	-0.822678	0.000558201	AT3G17930.1	_DAC_Defective_Accumulation_of_Cytochrome_b6/f_complex_chr3_6142307-6143246_REVERSE_LENGTH_190
MsaG006443	XP_003593452.1	#N/A	-0.82155	0.000512858	AT4G21570.1	_no_symbol_available_no_full_name_available_chr4_11471126-11472269_REVERSE_LENGTH_294
MsaG029088	XP_003617091.1	putative methyltransferase DDB_G0268948	-0.819881	0.00156294	AT5G21090.1	_no_symbol_available_no_full_name_available_chr5_7164758-7166904_FORWARD_LENGTH_218
MsaG044959	XP_013457727.1	F-box/kelch-repeat protein At1g80440	-0.818174	0.000196175	AT4G24740.1	_AME1_AFC2_FC2_FUS3-complementing_gene_2_chr4_12754729-12757653_REVERSE_LENGTH_427
MsaG039760	XP_013449916.1	#N/A	-0.816561	0.00465682	AT4G28540.1	_PAPK1_CKL6_casein_kinase_I-like_6_chr4_14107284-14110511_FORWARD_LENGTH_479
MsaG042186	XP_013449316.2	endochitinase	-0.814158	0.00120271	AT3G61220.1	_SDR1_short-chain_dehydrogenase/reductase_1_chr3_22663025-22664316_FORWARD_LENGTH_296
MsaG038470	XP_003623880.1	SKP1-like protein 1B	-0.814099	0.00467508	AT4G00585.1	_no_symbol_available_no_full_name_available_chr4_251157-252284_REVERSE_LENGTH_88
MsaG043893	XP_003628947.1	#N/A	-0.809762	0.000853745	AT3G26580.1	_no_symbol_available_no_full_name_available_chr3_9758933-9760349_FORWARD_LENGTH_350
MsaG000738	XP_039687899.1	uncharacterized protein LOC25494569	-0.807231	0.00147691	AT5G11440.2	_IPD1_CID5_INCREASED_POLYPLOIDY_LEVEL_IN_DARKNEbeta_1_CTC-interacting_domain_5_chr5_3653060-3653607_REVERSE_LENGTH_155
MsaG018675	#N/A	probable starch synthase 4%2C chloroplastic/amyloplastic isoform X2	-0.805896	0.00273267	#N/A	#N/A
MsaG046549	XP_024637289.1	L-ascorbate peroxidase 3	-0.804982	0.00496899	AT1G14450.1	_no_symbol_available_no_full_name_available_chr1_4947337-4947558_REVERSE_LENGTH_73
MsaG045483	XP_003609315.1	uncharacterized protein Mb0911c isoform X1	-0.795898	0.00342611	AT5G25400.1	_no_symbol_available_no_full_name_available_chr5_8823283-8824332_FORWARD_LENGTH_349
MsaG026974	XP_003613633.1	#N/A	-0.795403	0.00562902	AT1G14360.1	_UTR3_ATUTR3_UDP-galactose_transporter_3_chr1_4911362-4913029_REVERSE_LENGTH_331
MsaG017854	XP_003604064.2	oligouridylate-binding protein 1	-0.795197	0.00167396	AT1G02140.1	_MAGO_MEE63_HAP1_MAGO_NASHI_HAPLEbeta_1_MATERNAL_EFFECT_EMBRYO_ARREST_63_chr1_403467-404401_REVERSE_LENGTH_150
MsaG039481	XP_024626118.1	NAC domain-containing protein 21/22	-0.792023	0.000511492	AT3G58030.4	_MUSE1_SNC1-_ENHANCING_1_chr3_21485527-21486837_FORWARD_LENGTH_436
MsaG035625	XP_039684187.1	UPF0051 protein ABCI8%2C chloroplastic	-0.790346	0.00490255	AT5G39050.1	_PMAT1_phenolic_glucoside_malonyltransferase_1_chr5_15634596-15636005_FORWARD_LENGTH_469
MsaG007426	XP_003594553.1	auxin-responsive protein SAUR36	-0.789911	0.00175265	AT5G63890.1	_HISN8_ATHDH_HDH_histidinol_dehydrogenase_HISTIDINE_BIOSYNTHESIS_8_chr5_25565600-25567879_REVERSE_LENGTH_452
MsaG044751	XP_024638503.1	heat stress transcription factor B-2b	-0.789056	0.00302671	AT5G47200.1	_RAB1A_ATRABD2B_ATRAB1A_ARABIDOPSIS_RAB_GTPASE_HOMOLOG_D2B_RAB_GTPase_homolog_1A_chr5_19167029-19168718_FORWARD_LENGTH_202
MsaG013190	XP_039688241.1	phosphoglucan phosphatase DSP4%2C amyloplastic	-0.786571	0.000224991	AT3G43810.2	_ZBF3_CAM7_AtCAM7_calmodulin_7_Z-box_Binding_Factor_3_chr3_15663188-15666355_REVERSE_LENGTH_214
MsaG038705	XP_003624202.1	uncharacterized protein LOC11434766 isoform X1	-0.785532	0.0018493	AT1G65270.3	_no_symbol_available_no_full_name_available_chr1_24241855-24244504_FORWARD_LENGTH_292
MsaG046166	XP_039689834.1	scarecrow-like protein 21	-0.781729	0.00353948	AT4G30200.3	_VIL2_VEL1_VIN3-Like_2_vernalization5/VIN3-like_1_chr4_14786852-14790070_REVERSE_LENGTH_702
MsaG039816	XP_003625462.1	protein FAF-like%2C chloroplastic	-0.779734	0.00539524	AT2G20260.1	_PSAE-2_photosystem_I_subunit_E-2_chr2_8736780-8737644_FORWARD_LENGTH_145
MsaG017242	XP_013461890.1	protein DETOXIFICATION 18	-0.779551	0.00192198	AT5G55190.1	_ATRAN3_RAN3_RAN_GTPASE_3_RAN_GTPase_3_chr5_22392285-22393957_FORWARD_LENGTH_221
MsaG039642	XP_013449814.1	#N/A	-0.778747	0.00131505	AT3G51510.1	_no_symbol_available_no_full_name_available_chr3_19109118-19109842_FORWARD_LENGTH_181
MsaG038666	#N/A	14 kDa zinc-binding protein	-0.778405	0.000128711	AT1G79790.1	_FHY1_AtcpFHy1_PyrP1_Arabidopsis_thaliana_chloroplast_FMN_hydrolase_1_flavin_mononucleotide_hydrolase_1_chr1_30016987-30018186_REVERSE_LENGTH_245
MsaG016595	XP_039687652.1	#N/A	-0.777289	0.00497107	AT5G09220.1	_AAP2_amino_acid_permease_2_chr5_2866867-2868863_FORWARD_LENGTH_493
MsaG004277	XP_003591401.1	transmembrane protein 184A	-0.77597	0.00485714	AT3G62410.1	_CP12_CP12-2_CP12_DOMAIN-CONTAINING_PROTEIN_1_CP12_domain-containing_protein_2_chr3_23091006-23091401_FORWARD_LENGTH_131
MsaG017162	XP_024635413.1	peptidyl-prolyl cis-trans isomerase E	-0.77478	0.00461801	AT2G32070.1	_CAF1k_CCR4-abetaociated_factor_1k_chr2_13640829-13641656_REVERSE_LENGTH_275
MsaG038061	XP_013449145.1	probable zinc metalloprotease EGY1%2C chloroplastic	-0.774762	0.00524816	AT5G05610.2	_AL1_alfin-like_1_chr5_1677331-1678942_REVERSE_LENGTH_241
MsaG024895	XP_003610804.1	GTP-binding nuclear protein Ran/TC4	-0.772751	0.000360547	AT5G16660.1	_no_symbol_available_no_full_name_available_chr5_5465699-5467006_REVERSE_LENGTH_168
MsaG005147	XP_013469774.1	chitinase 2-like	-0.769376	0.00512782	#N/A	#N/A
MsaG007683	XP_013463165.1	uncharacterized protein LOC11426863	-0.761358	0.00433777	AT4G16070.1	_no_symbol_available_no_full_name_available_chr4_9096808-9100596_REVERSE_LENGTH_654
MsaG029969	XP_024641843.1	#N/A	-0.761146	0.00445489	AT5G62740.1	_AtHIR4_HIR4_HIR1_ATHIR1_hypersensitive_induced_reaction_4_HYPERSENSITIVE-INDUCED_RESPONSE_PROTEIN_1_chr5_25201320-25202535_FORWARD_LENGTH_286
MsaG003636	#N/A	acyl-protein thioesterase 2	-0.756695	0.00107948	AT5G43710.1	_MNS4_mannosidase_4_chr5_17552252-17556523_REVERSE_LENGTH_624
MsaG041493	XP_024627893.1	uncharacterized protein LOC11407099	-0.748631	0.00207148	AT4G29990.1	_no_symbol_available_no_full_name_available_chr4_14665802-14669438_REVERSE_LENGTH_876
MsaG023545	XP_003607199.1	#N/A	-0.746699	0.00480478	AT4G35000.1	_APX3_ascorbate_peroxidase_3_chr4_16665007-16667541_REVERSE_LENGTH_287
MsaG009395	XP_013464346.1	#N/A	-0.74472	0.00555392	AT1G17180.1	_GSTU25_ATGSTU25_glutathione_S-transferase_TAU_25_chr1_5872208-5872958_FORWARD_LENGTH_221
MsaG004708	XP_003591943.1	albumin-1	-0.740292	0.00554262	AT3G20060.1	_UBC19_ubiquitin-conjugating_enzyme19_chr3_7002927-7004283_REVERSE_LENGTH_181
MsaG009846	XP_013464712.1	GABA transporter 1	-0.736941	0.00563994	AT3G15360.1	_ATM4_TRX-M4_ATHM4_ARABIDOPSIS_THIOREDOXIN_M-TYPE_4_thioredoxin_M-type_4_chr3_5188448-5189457_FORWARD_LENGTH_193
MsaG000163	XP_013466130.1	pyrrolidone-carboxylate peptidase	-0.735701	4.5931e-05	AT1G47250.1	_PAF2_20S_proteasome_alpha_subunit_F2_chr1_17319220-17320900_FORWARD_LENGTH_277
MsaG046189	XP_003610134.1	uncharacterized protein At4g08330%2C chloroplastic	-0.733048	0.00407836	AT4G30260.3	_YIP4b_YPT/RAB_GTPase_Interacting_Protein_4b_chr4_14816890-14818722_REVERSE_LENGTH_280
MsaG016132	XP_013461320.1	SWR1 complex subunit 6	-0.728961	0.000513744	AT4G37925.1	_NDH-M_NdhM_subunit_NDH-M_of_NAD(P)H_plastoquinone_dehydrogenase_complex_NADH_dehydrogenase-like_complex_M_chr4_17830748-17831485_REVERSE_LENGTH_217
MsaG037247	XP_003622781.1	#N/A	-0.728437	0.00451214	AT3G25400.1	_no_symbol_available_no_full_name_available_chr3_9213236-9214144_FORWARD_LENGTH_141
MsaG036636	XP_013448212.1	E3 ubiquitin-protein ligase RMA3-like	-0.726843	0.00261738	AT3G27820.1	_ATMDAR4_MDAR4_monodehydroascorbate_reductase_4_MONODEHYDROASCORBATE_REDUCTASE_4_chr3_10315249-10317881_FORWARD_LENGTH_488
MsaG045554	XP_003609431.1	uncharacterized protein LOC11429063	-0.726489	0.00220902	AT5G20280.1	_SPS1F_ATSPS1F_SPSA1_sucrose_phosphate_synthase_1F_sucrose-phosphate_synthase_A1_chr5_6844994-6849997_REVERSE_LENGTH_1043
MsaG025725	XP_003612122.1	uncharacterized protein LOC11420081	-0.724613	0.00526244	AT4G36195.3	_no_symbol_available_no_full_name_available_chr4_17127202-17129787_FORWARD_LENGTH_488
MsaG015404	XP_013461011.1	glutathione S-transferase F11	-0.719659	0.00176487	AT1G64750.2	_Dbeta1(I)_ATDbeta1(I)_deletion_of_SUV3_supprebetaor_1(I)_chr1_24052787-24053712_REVERSE_LENGTH_74
MsaG027967	XP_003615440.1	uricase-2 isozyme 1	-0.719048	0.00356973	AT5G05200.1	_no_symbol_available_no_full_name_available_chr5_1544206-1547082_REVERSE_LENGTH_540
MsaG028963	XP_039690411.1	#N/A	-0.71898	0.00541912	AT3G47810.3	_ATVPS29_MAG1_VPS29_VACUOLAR_PROTEIN_SORTING_29_MAIGO_1_chr3_17637256-17639017_REVERSE_LENGTH_190
MsaG045853	XP_003609763.1	glucose-1-phosphate adenylyltransferase large subunit 1	-0.715379	0.00153768	AT3G17000.1	_UBC32_ubiquitin-conjugating_enzyme_32_chr3_5797296-5799467_FORWARD_LENGTH_309
MsaG024911	XP_003610830.1	#N/A	-0.715183	0.00148342	AT5G16880.4	_TOL1_TOM1-LIKE_1_chr5_5549658-5551274_FORWARD_LENGTH_407
MsaG016068	XP_003602013.2	11S globulin seed storage protein 2	-0.706679	0.00539009	AT5G10050.1	_no_symbol_available_no_full_name_available_chr5_3144254-3145643_FORWARD_LENGTH_279
MsaG005428	XP_013470074.1	transcription initiation factor TFIID subunit 13	-0.699986	0.000539555	AT3G19490.1	_ATNHD1_NHD1_ARABIDOPSIS_THALIANA_NA/H_ANTIPORTER_1_sodium_hydrogen_antiporter_1_chr3_6754875-6758127_REVERSE_LENGTH_576
MsaG004778	#N/A	thaumatin-like protein 1b	-0.693704	0.00553216	AT1G35620.1	_ATPDIL5-2_PDI8_PDIL5-2_ATPDI8_ARABIDOPSIS_THALIANA_PROTEIN_DISULFIDE_ISOMERASE_8_PROTEIN_DISULFIDE_ISOMERASE_8_PDI-like_5-2_chr1_13156504-13158280_FORWARD_LENGTH_440
MsaG029673	XP_003617849.2	histone chaperone ASF1B	-0.69142	0.000795954	AT4G37000.1	_ACD2_ATRCCR_ARABIDOPSIS_THALIANA_RED_CHLOROPHYLL_CATABOLITE_REDUCTASE_ACCELERATED_CELL_DEATH_2_chr4_17442627-17443762_FORWARD_LENGTH_319
MsaG015118	XP_003601038.1	repetitive proline-rich cell wall protein 2-like	-0.68778	0.00285616	AT3G10970.1	_no_symbol_available_no_full_name_available_chr3_3433276-3436077_REVERSE_LENGTH_365
MsaG016130	XP_013461320.1	photosystem I reaction center subunit IV B%2C chloroplastic	-0.683363	0.00027002	AT4G37925.1	_NDH-M_NdhM_subunit_NDH-M_of_NAD(P)H_plastoquinone_dehydrogenase_complex_NADH_dehydrogenase-like_complex_M_chr4_17830748-17831485_REVERSE_LENGTH_217
MsaG006099	#N/A	polyol transporter 5	-0.681865	0.00262855	AT5G49940.1	_ATCNFU2_NFU2_NIFU-like_protein_2_CHLOROPLAST-LOCALIZED_NIFU-LIKE_PROTEIN_2_chr5_20315464-20317228_FORWARD_LENGTH_235
MsaG006494	XP_003593538.1	protein NUCLEAR FUSION DEFECTIVE 4	-0.66756	0.00237861	AT2G20760.1	_CLC1_CLATHRIN_LIGHT_62_CHAIN1_chr2_8943279-8945108_REVERSE_LENGTH_338
MsaG016420	XP_013461475.1	methionine gamma-lyase	-0.663081	0.00524474	AT3G56460.1	_no_symbol_available_no_full_name_available_chr3_20933029-20934425_REVERSE_LENGTH_348
MsaG014212	XP_013460071.1	uncharacterized protein LOC11424572	-0.651484	0.00521889	AT1G56200.1	_EMB1303_GSM3_glucose_sensitive_mutant_3_embryo_defective_1303_chr1_21030852-21031886_FORWARD_LENGTH_154
MsaG012786	XP_013459179.1	target of rapamycin complex subunit LST8-1	-0.640248	0.000657406	AT5G13450.1	_ATP5_delta_subunit_of_Mt_ATP_synthase_chr5_4310558-4311941_REVERSE_LENGTH_238
MsaG007000	XP_013462766.1	#N/A	-0.640051	0.00418245	AT3G06050.1	_PRXIIF_ATPRXIIF_peroxiredoxin_IIF_PEROXIREDOXIN_IIF_chr3_1826311-1827809_REVERSE_LENGTH_201
MsaG004859	XP_003592060.1	uncharacterized protein At2g39920 isoform X1	-0.636933	0.000612499	AT1G34000.1	_OHP2_one-helix_protein_2_chr1_12358151-12358902_REVERSE_LENGTH_172
MsaG022172	#N/A	elongation factor 1-alpha	-0.634796	0.00156602	#N/A	#N/A
MsaG042562	XP_039684717.1	uncharacterized protein LOC11444110	-0.629335	0.00237009	AT3G12250.7	_BZIP45_TGA6_TGACG_motif-binding_factor_6_chr3_3906351-3908583_FORWARD_LENGTH_330
MsaG004719	XP_039685814.1	disease resistance-like protein CSA1	-0.624722	0.00447084	AT1G53750.1	_RPT1A_regulatory_particle_triple-A_1A_chr1_20065921-20068324_REVERSE_LENGTH_426
MsaG034462	XP_003620633.1	sm-like protein LSM4	-0.610138	0.00221151	AT1G65980.1	_TPX1_thioredoxin-dependent_peroxidase_1_chr1_24559524-24560753_REVERSE_LENGTH_162
